# Supplementary material for: Metabolic and Chaperone Gene Loss Marks the Origin of Animals: Evidence for Hsp104 and Hsp78 Chaperones Sharing Mitochondrial Enzymes as Clients
Source: PLoS One. 2015 Feb 24;10(2):e0117192. doi: 10.1371/journal.pone.0117192 (PMC4339202; doi:10.1371/journal.pone.0117192)
Supplement: S2 File — (ZIP) [file pone.0117192.s004.zip]

Archive with 68 entries (68 files):
- M1_LYS4/LYS4_tree.jpg
- M1_LYS4/LYS4_v01.emf
- M1_LYS4/LYS4_v01.eps
- M1_LYS4/LYS4_v01.svg
- M1_LYS4/LYS4_v01_MARCH_2014.nex
- M1_LYS4/LYS4_v01_MARCH_2014.nex.ckp
- M1_LYS4/LYS4_v01_MARCH_2014.nex.ckp~
- M1_LYS4/LYS4_v01_MARCH_2014.nex.con.tre
- M1_LYS4/LYS4_v01_MARCH_2014.nex.lstat
- M1_LYS4/LYS4_v01_MARCH_2014.nex.mcmc
- M1_LYS4/LYS4_v01_MARCH_2014.nex.mstat
- M1_LYS4/LYS4_v01_MARCH_2014.nex.parts
- M1_LYS4/LYS4_v01_MARCH_2014.nex.pstat
- M1_LYS4/LYS4_v01_MARCH_2014.nex.run1.p
- M1_LYS4/LYS4_v01_MARCH_2014.nex.run1.t
- M1_LYS4/LYS4_v01_MARCH_2014.nex.run2.p
- M1_LYS4/LYS4_v01_MARCH_2014.nex.run2.t
- M1_LYS4/LYS4_v01_MARCH_2014.nex.trprobs
- M1_LYS4/LYS4_v01_MARCH_2014.nex.tstat
- M1_LYS4/LYS4_v01_MARCH_2014.nex.vstat
- M1_ANKCLP/ANKCLP_v02.nex
- M1_ANKCLP/ANKCLP_v02.nex.ckp
- M1_ANKCLP/ANKCLP_v02.nex.ckp~
- M1_ANKCLP/ANKCLP_v02.nex.con.tre
- M1_ANKCLP/ANKCLP_v02.nex.lstat
- M1_ANKCLP/ANKCLP_v02.nex.mcmc
- M1_ANKCLP/ANKCLP_v02.nex.mstat
- M1_ANKCLP/ANKCLP_v02.nex.parts
- M1_ANKCLP/ANKCLP_v02.nex.pstat
- M1_ANKCLP/ANKCLP_v02.nex.run1.p
- M1_ANKCLP/ANKCLP_v02.nex.run1.t
- M1_ANKCLP/ANKCLP_v02.nex.run2.p
- M1_ANKCLP/ANKCLP_v02.nex.run2.t
- M1_ANKCLP/ANKCLP_v02.nex.trprobs
- M1_ANKCLP/ANKCLP_v02.nex.tstat
- M1_ANKCLP/ANKCLP_v02.nex.vstat
- M1_clpB/clpB_v03.nex
- M1_clpB/clpB_v03.nex.ckp
- M1_clpB/clpB_v03.nex.ckp~
- M1_clpB/clpB_v03.nex.con.tre
- M1_clpB/clpB_v03.nex.lstat
- M1_clpB/clpB_v03.nex.mcmc
- M1_clpB/clpB_v03.nex.mstat
- M1_clpB/clpB_v03.nex.parts
- M1_clpB/clpB_v03.nex.pstat
- M1_clpB/clpB_v03.nex.run1.p
- M1_clpB/clpB_v03.nex.run1.t
- M1_clpB/clpB_v03.nex.run2.p
- M1_clpB/clpB_v03.nex.run2.t
- M1_clpB/clpB_v03.nex.trprobs
- M1_clpB/clpB_v03.nex.tstat
- M1_clpB/clpB_v03.nex.vstat
- M1_clpB/clpB_v04.nex
- M1_clpB/clpB_v04.nex.ckp
- M1_clpB/clpB_v04.nex.ckp~
- M1_clpB/clpB_v04.nex.con.tre
- M1_clpB/clpB_v04.nex.lstat
- M1_clpB/clpB_v04.nex.mcmc
- M1_clpB/clpB_v04.nex.mstat
- M1_clpB/clpB_v04.nex.parts
- M1_clpB/clpB_v04.nex.pstat
- M1_clpB/clpB_v04.nex.run1.p
- M1_clpB/clpB_v04.nex.run1.t
- M1_clpB/clpB_v04.nex.run2.p
- M1_clpB/clpB_v04.nex.run2.t
- M1_clpB/clpB_v04.nex.trprobs
- M1_clpB/clpB_v04.nex.tstat
- M1_clpB/clpB_v04.nex.vstat
