# Supplementary material for: Metabolic and Chaperone Gene Loss Marks the Origin of Animals: Evidence for Hsp104 and Hsp78 Chaperones Sharing Mitochondrial Enzymes as Clients
Source: PLoS One. 2015 Feb 24;10(2):e0117192. doi: 10.1371/journal.pone.0117192 (PMC4339202; doi:10.1371/journal.pone.0117192)
Supplement: S2 File — (ZIP) [file pone.0117192.s004.zip › M1_LYS4/LYS4_v01_MARCH_2014.nex]

#NEXUS

[
Data from:
ClustalW alignment via Mega6.0, Gonnet 10 to 1 pairwise, 8 to 1 multiple
]

begin data;
    dimensions ntax=10 nchar=927;
    format datatype=protein interleave=no gap=-;
    matrix
Monosiga_brevicollis_LYS4       ---MAAAG-----VMRLEGLG-------RRAWGG---------GVVGVRG----LRHSVARLG------SAPG---LTLVEKIVQRHLVRDDADDGEGAPARSGQIVKIRPRHVMTHDN-TAAVMAKFEQLEVKQMYSSEQPVFTLDHNVQDRSEKNLRK--------YQEIEAFAASHGVDFYKAGEGIGHQTMCERGYITPGSMVVASDSHSNMYGGLGCLGTPVVRTDAAGIWALGHTWWQVPPVVQVKLTGQLQPGVSGKDVIVALCGAFNQDEVLNAAVEFTGDGVATLSVDERLTIANMTTEWGALAGVFPWDEALRNWYEARLQSWQARANTLAQQAARQPASRISSSDIETWNQHPLRADEDAVYAAELELDLSSVEPCVAGPNSVKAMQTVSQLEAQH------IKVHKAYLVSCVNARASDLAAAADVL-------RGKKIAPHVEFYVAPASREVLETAQHQRVWDDLLAAGCTPLPAGCGPCIG-LGTGLLEDGEVG--ISATNRNFKGR-MGSRNADAYLASPAVVAASALSG-------------------YICAPPG--APTAG--SALVARVKHS---NEA-IAPAQPTGTSR-FVSGFP----EHISGVPVF------CLDDNINTDGIYAGKYTYREDIS----------PEEQARVVMENYDPQLA--------PRLAGVRSVLVAGANFGTGSSREQAATALKHAGVQAVICESVNETYKRNALNNGLLVLVQPRFIQDAKAAFATRDANHAILGEPEGPLELDFSRNAIVWNGK--------SYPIDPISPTAQELIVLGVHRCERFVRSMCVLNTTVKRIPISKGGKGFLTAGGPPKQPQCGAKRALSVGESQRLRIENIIYCSVLQKYILYTHSHTGLSWGDSWLKERKRERGKRHNLSQTRQE
Salpingoeca_rosetta_LYS4        ---MHTRTYIHQHATRYSNKGMWQ----RRAAAATSQRISTAAGTAGTAGRRSWLPFGRNRMGRGAIRSNSTGSVKQNLVEKIVQRHVTPASAT-----AVRSGDFVSVAPAFVMTHDN-TAAVMQKFDELGADHFFNPHQAVFTLDHNVQDKSEKNLAK--------YRAIEAFAAKHGVTFFPAGRGIGHQVMCEEGFVFPNRMVVASDSHSNMYGGLGCLGTPIVRTDAAGIWATGQTWWQIPPVAKVVLSGKLRPGVTGKDVIVTLCGAFNHDEVLNHAVEFSGDGIASLSIDERLTIANMTTEWGALAGVFPADAAVADWYTRRYEASVRRKSAFHTRVTRQNLESIG-------NDEGLAADSGAHYAKVLTLDLATVEPHVSGPNSVKVMHSLADMARRK------QPVHKAYLVSCVNSRAEDIARAAAVV-------RGKKIAQGVEMYVAPASTEVLEESERSGDWQALLAAGAVPLPAGCGPCIG-LGQGLLKDGEVG--ISATNRNFKGR-MGSPNAEAYLASPEIVAASAIAG-------------------FITGPEAFIMSNSG--QPLSAHIEEC---EQPPTEAAHVAGEQRPLLEGFP----DRISGRIVL------CADDNINTDGIYAGKYTYREDID----------PQQQAQVVMENYDTSFV--------SNVR-RGDVLVTGFNFGTGSSREQAATALKHAGVSLVLSGSVSETYKRNALNNGLLVLEVPALVTDMK-AYVRLEPNTAVFMADT--IDVDFAQCCVRWNGR--------AYACSPVGRIAQELVV----------------------------------AGG-------------------------------LKN----------------WIAQRQL--------------
Saccharomyces_cerevisiae_LYS4   ---------MLR-STTFTR-----------SFHS-------------------------SR---------AWLKG-QNLTEKIVQSYAVNLPEGK----VVHSGDYVSIKPAHCMSHDN-SWPVALKFMGLGATKIKNPSQIVTTLDHDIQNKSEKNLTK--------YKNIENFAKKHHIDHYPAGRGIGHQIMIEEGYAFPLNMTVASDSHSNTYGGLGSLGTPIVRTDAAAIWATGQTWWQIPPVAQVELKGQLPQGVSGKDIIVALCGLFNNDQVLNHAIEFTGDSLNALPIDHRLTIANMTTEWGALSGLFPVDKTLIDWYKNRLQKLGTNN---HPRINPKTIRALEE------KAKIPKADKDAHYAKKLIIDLATLTHYVSGPNSVKVSNTVQDLSQQD------IKINKAYLVSCTNSRLSDLQSAADVVCPTGDLNKVNKVAPGVEFYVAAASSEIEADARKSGAWEKLLKAGCIPLPSGCGPCIG-LGAGLLEPGEVG--ISATNRNFKGR-MGSKDALAYLASPAVVAASAVLG-------------------KISSPAEVLSTSEIPFSGVKTEIIENPVVEEEVNAQTEAPKQSVEILEGFP----REFSGELVL------CDADNINTDGIYPGKYTYQDDVP----------KEKMAQVCMENYDAEFR--------TKVH-PGDIVVSGFNFGTGSSREQAATALLAKGINLVVSGSFGNIFSRNSINNALLTLEIPALIKKLREKYQG--APKELTRRTGWFLKWDVADAKVVVTEGSLDGPVILEQKVGELGKNLQEIIV----------------------------------KGG-------------------------------LEG----------------WVKSQL---------------
Schizosaccharomyces_pombe_LYS4  ----MDSGEMHHPYQAFSKVGKCEISQTNPSFSSGMR------CLVRSADIQFKGICGLTRGF------ASFNKPPQTITEKIVQKFAQNIPENK----YVRSGDYVTIKPKHCMSHDN-SWPVALKFMGIGAKKVFDNRQIVCTLDHDVQNKSEANLRK--------YKNIESFAKGQGIDFYPAGRGIGHQIMVEQGYAMPGSMAVASDSHSNTYGGVGCLGTPIVRTDAAAIWATGQTWWQIPPIARVNLVGQLPKGLSGKDIIVSLCGAFNHDEVLNHAIEFYGEGLNSLSIESRLTIANMTTEWGALSGLFPTDEKLLAWYEDRLKFLGPN----HPRVNRETLDAIKA------SPIL--ADEGAFYAKHLILDLSTLSPAVSGPNSVKVYNSAATLEKKD------ILIKKAYLVSCTNGRLSDIHDAAETV-------KGKKVADGVEFYVGAASSEVEAAAQKNGDWQTLIDSGARTLPAGCGPCIG-LGTGLLKDGEVG--ISATNRNFKGR-MGSREALAYLASPAVVAASAIAG-------------------KIVAP-EGFKNAVSLVSAV--DITDKVNKQTASKSSTEAVDSETAIIDGFP----SIVAGEIVF------CDADNLNTDGIYPGRYTYRDDIT----------KEEMAKVCMENYDSEFG--------KKTK-KDDILVSGFNFGTGSSREQAATAILSRGIPLVVGGSFSDIFKRNSINNALLAIQLPDLVQKLRTAFAN--ESKELTRRTGWHLKWDVRKSTVTVTTSDNKE---MSWKIGELGNSVQSLFV----------------------------------RGG-------------------------------LEG----------------WVKHEISKSN-----------
Drosophila_melanogaster_ACO1    -------MAQRTHRYICLAGSMVRN--FHTARFP-------RCDKVAMSNFDTGIPLPYKKLRENLDCIKGRLGGPLTLSEKVLYSHLDQPDSQE----IERGKSYLRLRPDRVALQDATAQMTLLQFISSGLKKVAVPSTVHCDHLIEAQISGDKDLARAKDLNKEVYDFLSSACAKYNLGFWKPGSGIIHQIILEN-YAFPGLLMIGTDSHTPNGGGLGCLCVGVGGADAVDVMANIPWELKCPTVIGCHLTGKISGWTSPKDVILKVAEILTVKGGTGAIVEYHGPGVESISCTGMATITNMGAEIGATTSIFPFNERMVTYLRA---------------TGRGAIADEATK----NKD-LLVPDEGCKYDKVIEINLDTLEPLVNGPFTPDLAHPISKLGQNSEKNGYPMEIKVSLIGSCTNSSYEDMGRCASIAN----DALGHGLKSCVPFNVTPGSEQVRATIARDGIIDVLEKFGGTVLANACGPCIGQWDRKDVKMGEKNTIVTSYNRNFTGRNDANPATHCFVTSPEMATALAIAGRLDFNPMTDELTGTDGKTFKLKEPHGEELPSKG-FDPGEDTYQAPPAKADDIKVNVDPKSDRLQLLEPFEKWDGKDYIDLMVLIKIKGKCTTDHISAAGPWLKYRGHLDNISNNMFIGATNAENNEMNKVKNQKTGSFDAVPAVARDYKANKIKWCAVGEENYGEGSSREHAALEPRHLGGVAIIVKSFARIHETNLKKQGMLALTFANPGDYDKVQPS---SKISILNLKDLAPGKPVDAEIKN-NG---------SSDKIQLNHTLNELQIQWFQ------------------------------AGS------------------------------ALNL-----------------MKELAAKGGDKK--------
Amphimedon_queenslandica_ACO1   -----------MIRSILHKGAKLLNPRCLSSSSP-------LPQKVAISKFDQNHFINYEKLKESLDVVRNRLNRPLTLCEKILYSHLDDPSGQE----LIRGESYLKLRPDRVAMQDATAQMAMLQFISSGLRKVAVPSTIHCDHLIEAKVGSVEDLNRAKDLNEEVYDFLSSSSAKYGVGFWKPGSGIIHQIVLEN-YAYPGLLLIGTDSHTPNGGGLGGVLIGVGGADAVDVMAGLPWELKCPKVIGVNLTGKLNGWTSPKDVILKVADILTVSGGTGAIIEYHGRGAESLSCTGMATICNMGAEVGATTSLFQFNHRMSNYLKA---------------TGRSDIAHLAEK----HSD-LLTSDNGCEYDRCIEIDLDKLEPHVNGPFTPDLAHTISKLGSAAVENDWPLDIRVSLIGSCTNSSYEDMTRAASVAK----QALSHGLKAKTTFTVTPGSEQIRATMARDGIDKPFNDFGAIVLANACGPCIGQWDREDVKKGEKNTIVTSYNRNFTGRNDANPATHAFVASPEIVTALAIAGDLRFNPLSDTLTGSNGEKFKLEVPVGEELPQKG-FDPGQDTYQPPPSDDSDVFVKVDPKSTRLQLLEPFSAWNGEDIVDAPILIKVLGKCTTDHISAAGPWLKYRGHLDNISNNMFLTAVNAENKEMNKVKNQVTGEYGPVPETARYYKANHIPWIVVGDSNYGEGSSREHAALEPRHLGGVAVIVRSFARIHETNLKKQGILPLVFENSSDYDKVQPS---DKISLLNLNGLAPGKAVQCQLKHADG---------STETITLCHSMNETQIEWFQ------------------------------AGS------------------------------ALNR-----------------MKQLMEQQ------------
Monosiga_brevicollis_ACO1       --------MLRVNASRAALVG--VR-AFGTSRVA-------AAS-VPMSRFDD-APMPYDTMRKRLDIVRGRLNRPLTLSEKVLYSHLDEPETQD----IERGVSYLKLRPDRVAMQDATAQMAMLQFISSGLPQVAVPSTIHCDHLIEAKDGSATDLAVAKDRNAEVYNFLATAGAKYGVGFWKPGSGIIHQIILEN-YAFPGVLLIGTDSHTPNGGGLGGLCIGVGGADAVDVMADVPWELKCPKVIGVKLTGKMSGWTSPKDVILKVAGITTVAGGTGHIVEYFGPGVETMSCTGMGTICNMGAEIGATTSVFPFNERMAKYLES---------------TGRAAIADLARD----NAD-ILTPDEGCQYDQVIEIDLDTLEPHINGPFTPDAAHPISAFAQAAKDNNWPMDLSVGLIGSCTNSSYEDMSRATSIAQ----QALDHGVKAKSAFTITPGSEQIRATITRDGQADTLTKIGGLVLANACGPCIGQWDRQDVPKGTPNSIITSYNRNFTSRNDGNPQTHAFVASPDIVTAMVLAGRLDFNPLTDSLTGANGEEFKLEPPSGDELPSRG-FDAGEDTYQAPPSDRSGVSVDVDPSSDRLQLLEPFTKWDGKDIEDMEVLIKVKGKCTTDHISMAGPWLKYRGHLDNISNNMLIGAINSANGEANNVKNMIDGSFGGVPDVARVYKANNKPWCVIGEANYGEGSSREHAALEPRHLGARAIIVKSFARIHETNLKKQGLLPLTFANESDYDLIAPEG--AKVSIVGLTDFTPGVPLTAVIKNPDG---------SQHEIKLNHTFNEGQIAWFK------------------------------AGS------------------------------ALNR-----------------MKELSN--------------
Salpingoeca_rosetta_ACO1        -------MWLKTVVPVCARTARSAR-HVHTSASA-------LGSGVPMSKFDN-KEVDYDTMEKRLEAVRNRLNRPLTCSEKILYSHLDDPENQD----IVRGESYLRLRPDRVAMQDATAQMAMLQFISSGLPRVAVPSTIHCDHLIEAKEGSAIDLERAITTNKEVYDFLASAGAKYGVGFWKPGSGIIHQIILEN-YAFPGVLLIGTDSHTPNGGGLGGLCIGVGGADAVDVMAGLPWELKCPKVIGVKLTGEMNGWTAPKDVILRVAKELTVAGGTGAIVEYHGPGVESMSCTGMGTICNMGAEIGATTSVFPYNERMAEYLRA---------------TNRANIADLADK----HRT-LLTPDDNCEYDQLIEIDLNTLEPYVNGPFSPDRGHTISEFGKAARENGWPLELSVGLIGSCTNSSYEDMSRAASIAQ----QAVDHGITAKSQFTITPGSEQIRATITRDGQADVLSKIGGVVLANACGPCIGQWAREDVPKGTPNSIITSYNRNFTSRNDGNPQTHAFVASPDIVTAMVLSGRLDFNPLTDELEGPNGP-FKLQPPTGDELPSQG-FDPGMDTYQAPPSDGSDLSVDVDPNSDRLQLLSPFPEWDGKDLENMEVLIKVKGKCTTDHISMAGPWLKYRGHLDNISNNMLIGAINSANDEANTVKNQLTGEYQGVPDVARAYKANNIPWVAIGEDNYGEGSSREHAALEPRHLGARAIIVKSFARIHETNLKKQGLLPLTFANPADYDLIAPEG--AKVSIVGLDKFAPGEPLTATVTNPDG---------SSHEIKLNHTFNEGQIAWFK------------------------------AGS------------------------------ALNH-----------------MKKMAERA------------
Schizosaccharomyces_pombe_ACO1  MFCKISRAPARMGSRIFTQSTLRSFSCAPVAANI-------DAKKVAMSNFEKNKFINYQRIKDNLEIVKKRLNRPLTYSEKILYGHLDDPVNQD----IERGVSYLKLRPDRVACQDATAQMAILQFMSAGMPEVAVPVTVHCDHLIEAYEGGPIDLERANVTNKEVYDFLQTACAKYNIGFWRPGSGIIHQIVLEN-YAFPGGLLIGTDSHTPNAGGLGMVAIGVGGADAVDVMANLPWELKCPKVIGVKLTGQLKGWTSPKDVILKVAGILTVKGGTGAIVEYFGPGVESLSCTGMGTICNMGAEIGATTSIFPFNPRMSEYLRA---------------TNRSAIADYAEE----FAP-IIAADENAHYDQIIEIDLNTLEPHLNGPFTPDLATPISKFKEAVKKNDWPQELKVGLIGSCTNSSYEDMSRAASICQ----QAIDKGIKTKSLFTITPGSEQVRATLTRDGQLDTMRKAGGIVLANACGPCIGQWKRTDVKKGEKNSIVTSYNRNFTGRNDANPATHAFVTSPDIVTAMVFSGDMNFNPLTDTLKDKDGNDFKFEPPTGAGLPSKG-YDPGSNTYVAP-SSVNVKDVAIDPHSKRLQRLTPFKKWDGKDMKGLKILIKAKGKCTTDHISAAGPWLKYRGHLQNISNNYMIGAINAENGEANKLKDQLTGEYKTVPNVAIDYRDHGIRWVTLGEQNFGEGSSREHAALEPRYLGGAAVITKSFARIHETNLKKQGLLPLTFADPAAYDKISPF---DTVDIDGLTTFAPGKPLTLVVHPADGS--------AEWSTKLNHTFNKDQIEWFK------------------------------AGS------------------------------ALNH-----------------MANMHKQK------------
Saccharomyces_cerevisiae_ACO1   MLS------ARS---AIKRPIVRGL--ATVSNLT-------RDSKVNQNLLEDHSFINYKQNVETLDIVRKRLNRPFTYAEKILYGHLDDPHGQD----IQRGVSYLKLRPDRVACQDATAQMAILQFMSAGLPQVAKPVTVHCDHLIQAQVGGEKDLKRAIDLNKEVYDFLASATAKYNMGFWKPGSGIIHQIVLEN-YAFPGALIIGTDSHTPNAGGLGQLAIGVGGADAVDVMAGRPWELKAPKILGVKLTGKMNGWTSPKDIILKLAGITTVKGGTGKIVEYFGDGVDTFSATGMGTICNMGAEIGATTSVFPFNKSMIEYLEA---------------TGRGKIADFAKL----YHKDLLSADKDAEYDEVVEIDLNTLEPYINGPFTPDLATPVSKMKEVAVANNWPLDVRVGLIGSCTNSSYEDMSRSASIVK----DAAAHGLKSKTIFTVTPGSEQIRATIERDGQLETFKEFGGIVLANACGPCIGQWDRRDIKKGDKNTIVSSYNRNFTSRNDGNPQTHAFVASPELVTAFAIAGDLRFNPLTDKLKDKDGNEFMLKPPHGDGLPQRG-YDAGENTYQAPPADRSTVEVKVSPTSDRLQLLKPFKPWDGKDAKDMPILIKAVGKTTTDHISMAGPWLKYRGHLENISNNYMIGAINAENKKANCVKNVYTGEYKGVPDTARDYRDQGIKWVVIGDENFGEGSSREHAALEPRFLGGFAIITKSFARIHETNLKKQGLLPLNFKNPADYDKINPD---DRIDILGLAELAPGKPVTMRVHPKNG---------KPWDAVLTHTFNDEQIEWFK------------------------------YGS------------------------------ALNK-----------------IKADEKK-------------
 ;
end;
