# Supplementary material for: Metabolic and Chaperone Gene Loss Marks the Origin of Animals: Evidence for Hsp104 and Hsp78 Chaperones Sharing Mitochondrial Enzymes as Clients
Source: PLoS One. 2015 Feb 24;10(2):e0117192. doi: 10.1371/journal.pone.0117192 (PMC4339202; doi:10.1371/journal.pone.0117192)
Supplement: S2 File — (ZIP) [file pone.0117192.s004.zip › M1_LYS4/LYS4_v01_MARCH_2014.nex.ckp]

#NEXUS
[run stamp:3364729159]
[generation: 300000]

begin trees;
	translate
       1 Monosiga_brevicollis_LYS4,
       2 Salpingoeca_rosetta_LYS4,
       3 Saccharomyces_cerevisiae_LYS4,
       4 Schizosaccharomyces_pombe_LYS4,
       5 Drosophila_melanogaster_ACO1,
       6 Amphimedon_queenslandica_ACO1,
       7 Monosiga_brevicollis_ACO1,
       8 Salpingoeca_rosetta_ACO1,
       9 Schizosaccharomyces_pombe_ACO1,
      10 Saccharomyces_cerevisiae_ACO1;
	tree mcmc.tree_1 = (2:2.200791e-001,((3:2.253163e-001,4:2.403135e-001):2.428817e-001,(((5:2.282269e-001,6:1.645688e-001):9.222353e-002,(7:1.607519e-001,8:1.110366e-001):8.255446e-002):4.751664e-002,(9:2.033657e-001,10:2.328169e-001):9.271116e-002):1.363772e+000):1.546476e-001,1:4.058602e-001);
	tree mcmc.tree_5 = (((4:2.283480e-001,3:2.383100e-001):2.084985e-001,((9:1.924535e-001,10:2.277388e-001):5.334455e-002,((7:9.831147e-002,8:1.304894e-001):8.890867e-002,(5:1.645566e-001,6:1.947228e-001):8.943005e-002):1.208978e-001):1.373243e+000):1.291864e-001,2:2.702335e-001,1:2.935927e-001);
end;

begin mrbayes;
	startvals
		Tau(1,1)=mcmc.tree_1
		Tau(2,1)=mcmc.tree_5
		V(1,1)=mcmc.tree_1
		V(2,1)=mcmc.tree_5
		Aamodel(1,1)=(5.000000000000000e+000)
		Aamodel(2,1)=(5.000000000000000e+000)
	;
	propset
		Multiplier(V)$lambda(1,1)=1.815996331319016e+000
		Multiplier(V)$lambda(2,1)=1.710240937955360e+000
		TLMultiplier(V)$lambda(1,1)=3.487619294854413e-001
		TLMultiplier(V)$lambda(2,1)=3.452916903051003e-001
	;
end;
