# Supplementary material for: Metabolic and Chaperone Gene Loss Marks the Origin of Animals: Evidence for Hsp104 and Hsp78 Chaperones Sharing Mitochondrial Enzymes as Clients
Source: PLoS One. 2015 Feb 24;10(2):e0117192. doi: 10.1371/journal.pone.0117192 (PMC4339202; doi:10.1371/journal.pone.0117192)
Supplement: S2 File — (ZIP) [file pone.0117192.s004.zip › M1_LYS4/LYS4_v01_MARCH_2014.nex.ckp~]

#NEXUS
[run stamp:3364729159]
[generation: 200000]

begin trees;
	translate
       1 Monosiga_brevicollis_LYS4,
       2 Salpingoeca_rosetta_LYS4,
       3 Saccharomyces_cerevisiae_LYS4,
       4 Schizosaccharomyces_pombe_LYS4,
       5 Drosophila_melanogaster_ACO1,
       6 Amphimedon_queenslandica_ACO1,
       7 Monosiga_brevicollis_ACO1,
       8 Salpingoeca_rosetta_ACO1,
       9 Schizosaccharomyces_pombe_ACO1,
      10 Saccharomyces_cerevisiae_ACO1;
	tree mcmc.tree_1 = (2:3.077633e-001,((3:2.474827e-001,4:3.216559e-001):2.324719e-001,((10:2.190555e-001,9:1.708443e-001):1.078833e-001,((5:2.506294e-001,6:1.465601e-001):9.954866e-002,(7:1.316602e-001,8:1.331046e-001):8.926090e-002):6.231757e-002):1.485112e+000):1.560770e-001,1:2.507736e-001);
	tree mcmc.tree_5 = (((4:2.683864e-001,3:2.113758e-001):2.301976e-001,(((5:1.706197e-001,6:1.900716e-001):8.381341e-002,(7:9.899648e-002,8:1.173181e-001):9.713650e-002):6.720697e-002,(10:2.446000e-001,9:1.742559e-001):5.186511e-002):1.452765e+000):1.162161e-001,2:3.254280e-001,1:2.693727e-001);
end;

begin mrbayes;
	startvals
		Tau(1,1)=mcmc.tree_1
		Tau(2,1)=mcmc.tree_5
		V(1,1)=mcmc.tree_1
		V(2,1)=mcmc.tree_5
		Aamodel(1,1)=(5.000000000000000e+000)
		Aamodel(2,1)=(5.000000000000000e+000)
	;
	propset
		Multiplier(V)$lambda(1,1)=1.659695679530590e+000
		Multiplier(V)$lambda(2,1)=1.643181431593473e+000
		TLMultiplier(V)$lambda(1,1)=5.524646994543676e-001
		TLMultiplier(V)$lambda(2,1)=5.524646994543676e-001
	;
end;
