# Supplementary material for: Metabolic and Chaperone Gene Loss Marks the Origin of Animals: Evidence for Hsp104 and Hsp78 Chaperones Sharing Mitochondrial Enzymes as Clients
Source: PLoS One. 2015 Feb 24;10(2):e0117192. doi: 10.1371/journal.pone.0117192 (PMC4339202; doi:10.1371/journal.pone.0117192)
Supplement: S2 File — (ZIP) [file pone.0117192.s004.zip › M1_LYS4/LYS4_v01_MARCH_2014.nex.con.tre]

#NEXUS
begin taxa;
	dimensions ntax=10;
	taxlabels
	Monosiga_brevicollis_LYS4
	Salpingoeca_rosetta_LYS4
	Saccharomyces_cerevisiae_LYS4
	Schizosaccharomyces_pombe_LYS4
	Drosophila_melanogaster_ACO1
	Amphimedon_queenslandica_ACO1
	Monosiga_brevicollis_ACO1
	Salpingoeca_rosetta_ACO1
	Schizosaccharomyces_pombe_ACO1
	Saccharomyces_cerevisiae_ACO1
;
end;

begin trees;
	tree con_50_majrule = [&U] (Monosiga_brevicollis_LYS4[&length_mean=0.3278993855875829,prob_range={1.0,1.0},prob(percent)="100",prob_stddev=0.0,prob+-sd="100+-0",length_median=0.3275761,prob=1.0,length_95%HPD={0.2672124,0.3859076}]:0.3275761,Salpingoeca_rosetta_LYS4[&length_mean=0.2627844605321508,prob_range={1.0,1.0},prob(percent)="100",prob_stddev=0.0,prob+-sd="100+-0",length_median=0.2616899,prob=1.0,length_95%HPD={0.2075514,0.3174672}]:0.2616899,((Saccharomyces_cerevisiae_LYS4[&length_mean=0.2228731379157426,prob_range={1.0,1.0},prob(percent)="100",prob_stddev=0.0,prob+-sd="100+-0",length_median=0.2222826,prob=1.0,length_95%HPD={0.175235,0.2732414}]:0.2222826,Schizosaccharomyces_pombe_LYS4[&length_mean=0.2570688280487806,prob_range={1.0,1.0},prob(percent)="100",prob_stddev=0.0,prob+-sd="100+-0",length_median=0.2555954,prob=1.0,length_95%HPD={0.2070619,0.3133761}]:0.2555954)[&length_mean=0.225574803547672,prob_range={1.0,1.0},prob(percent)="100",prob_stddev=0.0,prob+-sd="100+-0",length_median=0.223733,prob=1.0,length_95%HPD={0.1480343,0.3073433}]:0.223733,(((Drosophila_melanogaster_ACO1[&length_mean=0.2022545415742794,prob_range={1.0,1.0},prob(percent)="100",prob_stddev=0.0,prob+-sd="100+-0",length_median=0.2012933,prob=1.0,length_95%HPD={0.1653922,0.2388002}]:0.2012933,Amphimedon_queenslandica_ACO1[&length_mean=0.1870630747228378,prob_range={1.0,1.0},prob(percent)="100",prob_stddev=0.0,prob+-sd="100+-0",length_median=0.1876123,prob=1.0,length_95%HPD={0.1486092,0.2222561}]:0.1876123)[&length_mean=0.08133877223094167,prob_range={0.9800443458980045,0.9977827050997783},prob(percent)="99",prob_stddev=0.01254291407869709,prob+-sd="99+-1",length_median=0.08135516,prob=0.9889135254988914,length_95%HPD={0.04748944,0.1173547}]:0.08135516,(Monosiga_brevicollis_ACO1[&length_mean=0.1121608042572063,prob_range={1.0,1.0},prob(percent)="100",prob_stddev=0.0,prob+-sd="100+-0",length_median=0.1120406,prob=1.0,length_95%HPD={0.08231145,0.1374868}]:0.1120406,Salpingoeca_rosetta_ACO1[&length_mean=0.115120353015521,prob_range={1.0,1.0},prob(percent)="100",prob_stddev=0.0,prob+-sd="100+-0",length_median=0.1147395,prob=1.0,length_95%HPD={0.08638171,0.1425517}]:0.1147395)[&length_mean=0.08488538384700654,prob_range={1.0,1.0},prob(percent)="100",prob_stddev=0.0,!rotate=true,prob+-sd="100+-0",length_median=0.08466681,prob=1.0,length_95%HPD={0.05149752,0.1157605}]:0.08466681)[&length_mean=0.05307260830089632,prob_range={0.8425720620842572,0.8891352549889135},prob(percent)="87",prob_stddev=0.03292514945657987,prob+-sd="87+-3",length_median=0.05254037,prob=0.8658536585365854,length_95%HPD={0.009883541,0.09521636}]:0.05254037,(Schizosaccharomyces_pombe_ACO1[&length_mean=0.1842684221729488,prob_range={1.0,1.0},prob(percent)="100",prob_stddev=0.0,prob+-sd="100+-0",length_median=0.1833597,prob=1.0,length_95%HPD={0.1488464,0.2173955}]:0.1833597,Saccharomyces_cerevisiae_ACO1[&length_mean=0.2250009328159645,prob_range={1.0,1.0},prob(percent)="100",prob_stddev=0.0,prob+-sd="100+-0",length_median=0.2246503,prob=1.0,length_95%HPD={0.1874194,0.2661446}]:0.2246503)[&length_mean=0.09261828583982193,prob_range={0.9955654101995566,0.9977827050997783},prob(percent)="100",prob_stddev=0.001567864259837121,prob+-sd="100+-0",length_median=0.08978221,prob=0.9966740576496674,length_95%HPD={0.0476473,0.1505603}]:0.08978221)[&length_mean=1.380266595343682,prob_range={1.0,1.0},prob(percent)="100",prob_stddev=0.0,!rotate=false,!color=#-16777216,prob+-sd="100+-0",length_median=1.378429,prob=1.0,length_95%HPD={1.221173,1.53753}]:1.378429)[&length_mean=0.160259545277778,prob_range={0.9955654101995566,1.0},prob(percent)="100",prob_stddev=0.003135728519674242,!rotate=true,prob+-sd="100+-0",length_median=0.1588742,prob=0.9977827050997783,length_95%HPD={0.08886247,0.2296621}]:0.1588742);
end;

begin figtree;
	set appearance.backgroundColorAttribute="Default";
	set appearance.backgroundColour=#-1;
	set appearance.branchColorAttribute="User selection";
	set appearance.branchLineWidth=4.0;
	set appearance.branchMinLineWidth=0.0;
	set appearance.branchWidthAttribute="Fixed";
	set appearance.foregroundColour=#-16777216;
	set appearance.selectionColour=#-2144520576;
	set branchLabels.colorAttribute="User selection";
	set branchLabels.displayAttribute="prob";
	set branchLabels.fontName="Arial";
	set branchLabels.fontSize=10;
	set branchLabels.fontStyle=0;
	set branchLabels.isShown=false;
	set branchLabels.significantDigits=4;
	set layout.expansion=0;
	set layout.layoutType="RECTILINEAR";
	set layout.zoom=0;
	set legend.attribute="length_mean";
	set legend.fontSize=10.0;
	set legend.isShown=false;
	set legend.significantDigits=4;
	set nodeBars.barWidth=4.0;
	set nodeBars.displayAttribute="length_95%HPD";
	set nodeBars.isShown=false;
	set nodeLabels.colorAttribute="User selection";
	set nodeLabels.displayAttribute="prob";
	set nodeLabels.fontName="Arial";
	set nodeLabels.fontSize=14;
	set nodeLabels.fontStyle=1;
	set nodeLabels.isShown=true;
	set nodeLabels.significantDigits=2;
	set nodeShape.colourAttribute="User selection";
	set nodeShape.isShown=false;
	set nodeShape.minSize=10.0;
	set nodeShape.scaleType=Width;
	set nodeShape.shapeType=Circle;
	set nodeShape.size=4.0;
	set nodeShape.sizeAttribute="Fixed";
	set polarLayout.alignTipLabels=false;
	set polarLayout.angularRange=0;
	set polarLayout.rootAngle=0;
	set polarLayout.rootLength=100;
	set polarLayout.showRoot=true;
	set radialLayout.spread=0.0;
	set rectilinearLayout.alignTipLabels=false;
	set rectilinearLayout.curvature=2427;
	set rectilinearLayout.rootLength=777;
	set scale.offsetAge=0.0;
	set scale.rootAge=1.0;
	set scale.scaleFactor=1.0;
	set scale.scaleRoot=false;
	set scaleAxis.automaticScale=true;
	set scaleAxis.fontSize=8.0;
	set scaleAxis.isShown=false;
	set scaleAxis.lineWidth=1.0;
	set scaleAxis.majorTicks=1.0;
	set scaleAxis.origin=0.0;
	set scaleAxis.reverseAxis=false;
	set scaleAxis.showGrid=true;
	set scaleBar.automaticScale=true;
	set scaleBar.fontSize=12.0;
	set scaleBar.isShown=true;
	set scaleBar.lineWidth=4.0;
	set scaleBar.scaleRange=0.2;
	set tipLabels.colorAttribute="User selection";
	set tipLabels.displayAttribute="Names";
	set tipLabels.fontName="Arial";
	set tipLabels.fontSize=16;
	set tipLabels.fontStyle=2;
	set tipLabels.isShown=true;
	set tipLabels.significantDigits=4;
	set trees.order=false;
	set trees.orderType="increasing";
	set trees.rooting=true;
	set trees.rootingType="User Selection";
	set trees.transform=false;
	set trees.transformType="cladogram";
end;
