# Supplementary material for: Metabolic and Chaperone Gene Loss Marks the Origin of Animals: Evidence for Hsp104 and Hsp78 Chaperones Sharing Mitochondrial Enzymes as Clients
Source: PLoS One. 2015 Feb 24;10(2):e0117192. doi: 10.1371/journal.pone.0117192 (PMC4339202; doi:10.1371/journal.pone.0117192)
Supplement: S2 File — (ZIP) [file pone.0117192.s004.zip › M1_LYS4/LYS4_v01_MARCH_2014.nex.lstat]

[ID: 3364729159]
run	arithmetic_mean	harmonic_mean	values_discarded
1	-1.258249e+004	-1.259028e+004	no
2	-1.258258e+004	-1.259352e+004	no
all	-1.258253e+004	-1.259287e+004	no
