# Supplementary material for: Metabolic and Chaperone Gene Loss Marks the Origin of Animals: Evidence for Hsp104 and Hsp78 Chaperones Sharing Mitochondrial Enzymes as Clients
Source: PLoS One. 2015 Feb 24;10(2):e0117192. doi: 10.1371/journal.pone.0117192 (PMC4339202; doi:10.1371/journal.pone.0117192)
Supplement: S2 File — (ZIP) [file pone.0117192.s004.zip › M1_LYS4/LYS4_v01_MARCH_2014.nex.mcmc]

[LEGEND:]
[ID: 3364729159]
[ Gen -- Generation]
[ <name1>(<name2>)$acc_run2 -- Acceptance rate of move <name1> changing parameter 1 in run 2]
[ StdDev(s) -- Average standard deviation of split frequencies]
Gen	ExtSPR(Tau)$acc_run1	ExtTBR(Tau)$acc_run1	NNI(Tau)$acc_run1	ParsSPR(Tau)$acc_run1	Multiplier(V)$acc_run1	Multiplier(V)$lambda_run1	Nodeslider(V)$acc_run1	TLMultiplier(V)$acc_run1	TLMultiplier(V)$lambda_run1	Uniform(Aamodel)$acc_run1	ExtSPR(Tau)$acc_run2	ExtTBR(Tau)$acc_run2	NNI(Tau)$acc_run2	ParsSPR(Tau)$acc_run2	Multiplier(V)$acc_run2	Multiplier(V)$lambda_run2	Nodeslider(V)$acc_run2	TLMultiplier(V)$acc_run2	TLMultiplier(V)$lambda_run2	Uniform(Aamodel)$acc_run2	AvgStdDev(s)
5000	0.000000	0.000000	0.000000	0.000000	0.240000	1.516848e+000	0.110000	0.070000	1.358844e+000	0.020000	0.000000	0.000000	0.000000	0.000000	0.390000	1.578751e+000	0.160000	0.060000	1.358844e+000	0.030000	0.017459
10000	0.020000	0.040000	0.030000	0.090000	0.300000	1.659696e+000	0.170000	0.030000	1.331937e+000	0.000000	0.000000	0.000000	0.000000	0.000000	0.290000	1.727429e+000	0.130000	0.060000	1.331937e+000	0.000000	0.006313
15000	0.050000	0.000000	0.020000	0.010000	0.230000	1.710241e+000	0.120000	0.090000	1.305563e+000	0.000000	0.020000	0.000000	0.030000	0.030000	0.250000	1.693224e+000	0.160000	0.070000	1.292572e+000	0.000000	0.014731
20000	0.000000	0.000000	0.000000	0.000000	0.240000	1.676376e+000	0.100000	0.050000	1.279711e+000	0.000000	0.000000	0.000000	0.000000	0.000000	0.260000	1.676376e+000	0.090000	0.060000	1.266978e+000	0.000000	0.008554
25000	0.000000	0.000000	0.000000	0.000000	0.210000	1.693224e+000	0.130000	0.060000	1.241890e+000	0.000000	0.060000	0.100000	0.070000	0.060000	0.300000	1.626832e+000	0.140000	0.050000	1.241890e+000	0.000000	0.029463
30000	0.010000	0.010000	0.000000	0.000000	0.220000	1.626832e+000	0.140000	0.040000	1.217299e+000	0.000000	0.010000	0.000000	0.010000	0.020000	0.250000	1.626832e+000	0.110000	0.060000	1.205186e+000	0.000000	0.038430
35000	0.030000	0.010000	0.050000	0.010000	0.220000	1.532092e+000	0.180000	0.030000	1.181322e+000	0.000000	0.030000	0.050000	0.040000	0.040000	0.230000	1.610644e+000	0.200000	0.060000	1.181322e+000	0.000000	0.032736
40000	0.000000	0.000000	0.000000	0.030000	0.270000	1.643181e+000	0.130000	0.060000	1.157930e+000	0.000000	0.020000	0.000000	0.030000	0.000000	0.270000	1.626832e+000	0.060000	0.030000	1.157930e+000	0.000000	0.033617
45000	0.000000	0.000000	0.000000	0.000000	0.370000	1.643181e+000	0.110000	0.040000	1.135002e+000	0.000000	0.000000	0.000000	0.000000	0.000000	0.210000	1.594618e+000	0.150000	0.040000	1.135002e+000	0.000000	0.031769
50000	0.000000	0.000000	0.000000	0.000000	0.200000	1.610644e+000	0.170000	0.040000	1.101457e+000	0.000000	0.020000	0.040000	0.030000	0.010000	0.280000	1.676376e+000	0.150000	0.050000	1.101457e+000	0.000000	0.025845
55000	0.000000	0.000000	0.000000	0.000000	0.300000	1.693224e+000	0.150000	0.070000	1.079647e+000	0.000000	0.000000	0.000000	0.000000	0.000000	0.260000	1.659696e+000	0.110000	0.060000	1.079647e+000	0.000000	0.022448
60000	0.000000	0.000000	0.000000	0.000000	0.220000	1.676376e+000	0.120000	0.070000	1.058269e+000	0.000000	0.010000	0.010000	0.010000	0.000000	0.220000	1.594618e+000	0.100000	0.060000	1.058269e+000	0.000000	0.019858
65000	0.050000	0.000000	0.050000	0.000000	0.270000	1.727429e+000	0.140000	0.080000	1.026992e+000	0.000000	0.000000	0.020000	0.020000	0.000000	0.240000	1.610644e+000	0.130000	0.090000	1.026992e+000	0.000000	0.016666
70000	0.000000	0.000000	0.000000	0.000000	0.260000	1.676376e+000	0.160000	0.070000	1.006656e+000	0.000000	0.000000	0.000000	0.000000	0.000000	0.290000	1.578751e+000	0.180000	0.060000	1.006656e+000	0.000000	0.014824
75000	0.000000	0.000000	0.000000	0.000000	0.130000	1.659696e+000	0.150000	0.070000	9.867232e-001	0.000000	0.040000	0.020000	0.040000	0.040000	0.240000	1.594618e+000	0.170000	0.100000	9.867232e-001	0.000000	0.014473
80000	0.050000	0.030000	0.020000	0.040000	0.220000	1.762326e+000	0.150000	0.090000	9.575611e-001	0.000000	0.000000	0.000000	0.000000	0.000000	0.270000	1.643181e+000	0.140000	0.110000	9.575611e-001	0.000000	0.014285
85000	0.000000	0.000000	0.000000	0.020000	0.360000	1.676376e+000	0.120000	0.040000	9.386001e-001	0.000000	0.000000	0.000000	0.000000	0.000000	0.330000	1.610644e+000	0.050000	0.110000	9.386001e-001	0.000000	0.012181
90000	0.000000	0.000000	0.000000	0.000000	0.220000	1.659696e+000	0.070000	0.110000	9.200146e-001	0.000000	0.000000	0.000000	0.000000	0.000000	0.210000	1.594618e+000	0.150000	0.060000	9.200146e-001	0.000000	0.012709
95000	0.010000	0.000000	0.000000	0.010000	0.260000	1.659696e+000	0.180000	0.060000	8.928241e-001	0.000000	0.000000	0.000000	0.000000	0.000000	0.320000	1.710241e+000	0.120000	0.080000	9.017971e-001	0.000000	0.011458
100000	0.010000	0.000000	0.000000	0.000000	0.180000	1.727429e+000	0.110000	0.030000	8.751450e-001	0.000000	0.000000	0.000000	0.000000	0.000000	0.280000	1.710241e+000	0.080000	0.100000	8.751450e-001	0.000000	0.008195
105000	0.020000	0.010000	0.100000	0.020000	0.240000	1.762326e+000	0.170000	0.100000	8.578159e-001	0.000000	0.050000	0.040000	0.020000	0.090000	0.290000	1.744790e+000	0.170000	0.080000	8.578159e-001	0.000000	0.009450
110000	0.000000	0.000000	0.000000	0.010000	0.280000	1.780037e+000	0.070000	0.070000	8.324636e-001	0.000000	0.000000	0.010000	0.000000	0.000000	0.200000	1.659696e+000	0.110000	0.120000	8.408300e-001	0.000000	0.010117
115000	0.000000	0.000000	0.000000	0.000000	0.310000	1.797927e+000	0.100000	0.030000	8.159798e-001	0.000000	0.010000	0.020000	0.020000	0.020000	0.270000	1.693224e+000	0.170000	0.060000	8.241805e-001	0.000000	0.007112
120000	0.000000	0.000000	0.000000	0.000000	0.310000	1.710241e+000	0.120000	0.140000	7.998223e-001	0.000000	0.000000	0.000000	0.000000	0.000000	0.200000	1.676376e+000	0.160000	0.100000	7.998223e-001	0.000000	0.004883
125000	0.000000	0.010000	0.010000	0.000000	0.270000	1.727429e+000	0.130000	0.080000	7.761839e-001	0.000000	0.000000	0.000000	0.000000	0.000000	0.230000	1.676376e+000	0.110000	0.060000	7.839847e-001	0.000000	0.004677
130000	0.000000	0.000000	0.000000	0.000000	0.210000	1.643181e+000	0.110000	0.100000	7.608145e-001	0.000000	0.000000	0.000000	0.000000	0.000000	0.250000	1.693224e+000	0.080000	0.050000	7.684608e-001	0.000000	0.005862
135000	0.000000	0.000000	0.000000	0.000000	0.200000	1.710241e+000	0.180000	0.050000	7.457493e-001	0.000000	0.080000	0.050000	0.090000	0.030000	0.270000	1.676376e+000	0.070000	0.110000	7.457493e-001	0.000000	0.008666
140000	0.000000	0.000000	0.000000	0.000000	0.190000	1.727429e+000	0.120000	0.040000	7.237091e-001	0.000000	0.000000	0.000000	0.000000	0.000000	0.310000	1.659696e+000	0.110000	0.110000	7.309825e-001	0.000000	0.010891
145000	0.000000	0.000000	0.000000	0.000000	0.250000	1.659696e+000	0.140000	0.080000	7.093787e-001	0.000000	0.010000	0.000000	0.000000	0.000000	0.230000	1.693224e+000	0.180000	0.110000	7.165081e-001	0.000000	0.012108
150000	0.000000	0.000000	0.000000	0.000000	0.290000	1.744790e+000	0.140000	0.130000	6.953321e-001	0.000000	0.000000	0.000000	0.000000	0.000000	0.230000	1.693224e+000	0.110000	0.100000	6.953321e-001	0.000000	0.013688
155000	0.020000	0.030000	0.020000	0.050000	0.240000	1.727429e+000	0.180000	0.020000	6.815636e-001	0.000000	0.010000	0.010000	0.010000	0.000000	0.220000	1.578751e+000	0.120000	0.220000	6.815636e-001	0.000000	0.013976
160000	0.000000	0.000000	0.000000	0.000000	0.230000	1.693224e+000	0.140000	0.080000	6.614203e-001	0.000000	0.000000	0.000000	0.000000	0.000000	0.280000	1.676376e+000	0.120000	0.110000	6.680677e-001	0.000000	0.013203
165000	0.000000	0.000000	0.000000	0.000000	0.230000	1.659696e+000	0.130000	0.150000	6.483233e-001	0.000000	0.000000	0.000000	0.020000	0.000000	0.260000	1.643181e+000	0.140000	0.150000	6.483233e-001	0.000000	0.017039
170000	0.000000	0.000000	0.010000	0.000000	0.290000	1.727429e+000	0.120000	0.110000	6.354857e-001	0.000000	0.010000	0.050000	0.040000	0.020000	0.290000	1.643181e+000	0.150000	0.070000	6.354857e-001	0.000000	0.016918
175000	0.010000	0.010000	0.020000	0.020000	0.230000	1.610644e+000	0.090000	0.110000	6.167042e-001	0.000000	0.000000	0.000000	0.000000	0.000000	0.280000	1.676376e+000	0.240000	0.140000	6.229022e-001	0.000000	0.018414
180000	0.010000	0.040000	0.010000	0.030000	0.220000	1.594618e+000	0.130000	0.140000	6.044927e-001	0.000000	0.020000	0.010000	0.050000	0.020000	0.270000	1.780037e+000	0.080000	0.080000	6.044927e-001	0.000000	0.017939
185000	0.000000	0.000000	0.000000	0.000000	0.240000	1.626832e+000	0.120000	0.160000	5.925229e-001	0.000000	0.030000	0.030000	0.030000	0.060000	0.210000	1.727429e+000	0.130000	0.110000	5.925229e-001	0.000000	0.017107
190000	0.000000	0.000000	0.000000	0.000000	0.270000	1.676376e+000	0.140000	0.120000	5.750112e-001	0.000000	0.000000	0.010000	0.000000	0.000000	0.260000	1.762326e+000	0.210000	0.150000	5.807902e-001	0.000000	0.014216
195000	0.000000	0.120000	0.050000	0.050000	0.240000	1.626832e+000	0.120000	0.070000	5.636252e-001	0.000000	0.000000	0.000000	0.010000	0.020000	0.210000	1.762326e+000	0.140000	0.100000	5.636252e-001	0.000000	0.012326
200000	0.010000	0.010000	0.000000	0.030000	0.210000	1.659696e+000	0.050000	0.150000	5.524647e-001	0.000000	0.000000	0.000000	0.000000	0.020000	0.200000	1.643181e+000	0.140000	0.080000	5.524647e-001	0.000000	0.011452
205000	0.010000	0.000000	0.000000	0.020000	0.240000	1.626832e+000	0.150000	0.120000	5.361369e-001	0.000000	0.000000	0.000000	0.000000	0.000000	0.290000	1.578751e+000	0.150000	0.130000	5.415252e-001	0.000000	0.009440
210000	0.000000	0.000000	0.000000	0.000000	0.230000	1.693224e+000	0.100000	0.220000	5.255207e-001	0.000000	0.000000	0.040000	0.030000	0.040000	0.290000	1.710241e+000	0.140000	0.140000	5.255207e-001	0.000000	0.010909
215000	0.000000	0.000000	0.000000	0.000000	0.270000	1.676376e+000	0.180000	0.100000	5.151147e-001	0.000000	0.000000	0.000000	0.000000	0.000000	0.300000	1.710241e+000	0.120000	0.140000	5.151147e-001	0.000000	0.014459
220000	0.000000	0.000000	0.000000	0.000000	0.280000	1.643181e+000	0.110000	0.170000	4.998907e-001	0.000000	0.000000	0.000000	0.000000	0.040000	0.240000	1.727429e+000	0.160000	0.170000	5.049147e-001	0.000000	0.014420
225000	0.000000	0.000000	0.000000	0.010000	0.290000	1.659696e+000	0.100000	0.140000	4.899922e-001	0.000000	0.000000	0.000000	0.000000	0.000000	0.200000	1.693224e+000	0.190000	0.180000	4.899922e-001	0.000000	0.014862
230000	0.000000	0.000000	0.000000	0.000000	0.270000	1.693224e+000	0.130000	0.130000	4.755108e-001	0.000000	0.000000	0.000000	0.000000	0.000000	0.290000	1.744790e+000	0.120000	0.120000	4.802897e-001	0.000000	0.015072
235000	0.000000	0.000000	0.000000	0.000000	0.220000	1.693224e+000	0.110000	0.210000	4.660950e-001	0.000000	0.000000	0.000000	0.010000	0.000000	0.210000	1.780037e+000	0.110000	0.130000	4.707794e-001	0.000000	0.014981
240000	0.090000	0.070000	0.040000	0.140000	0.280000	1.643181e+000	0.150000	0.150000	4.568657e-001	0.000000	0.050000	0.040000	0.030000	0.070000	0.190000	1.780037e+000	0.080000	0.150000	4.568657e-001	0.000000	0.015180
245000	0.040000	0.010000	0.020000	0.060000	0.340000	1.710241e+000	0.160000	0.220000	4.433633e-001	0.000000	0.000000	0.000000	0.000000	0.000000	0.260000	1.762326e+000	0.180000	0.140000	4.478192e-001	0.000000	0.014612
250000	0.080000	0.020000	0.080000	0.070000	0.280000	1.693224e+000	0.100000	0.150000	4.345841e-001	0.000000	0.000000	0.000000	0.000000	0.000000	0.310000	1.744790e+000	0.130000	0.180000	4.345841e-001	0.000000	0.012694
255000	0.000000	0.000000	0.000000	0.000000	0.180000	1.643181e+000	0.160000	0.220000	4.259788e-001	0.000000	0.000000	0.000000	0.000000	0.000000	0.220000	1.676376e+000	0.170000	0.140000	4.259788e-001	0.000000	0.012199
260000	0.000000	0.000000	0.000000	0.000000	0.260000	1.780037e+000	0.120000	0.190000	4.133892e-001	0.000000	0.030000	0.050000	0.000000	0.000000	0.320000	1.710241e+000	0.100000	0.180000	4.175438e-001	0.000000	0.013111
265000	0.010000	0.010000	0.060000	0.060000	0.340000	1.780037e+000	0.120000	0.270000	4.133892e-001	0.000000	0.020000	0.000000	0.070000	0.030000	0.220000	1.727429e+000	0.120000	0.170000	4.092759e-001	0.000000	0.011741
270000	0.040000	0.000000	0.070000	0.050000	0.280000	1.659696e+000	0.180000	0.120000	4.011717e-001	0.000000	0.000000	0.000000	0.030000	0.020000	0.260000	1.710241e+000	0.120000	0.210000	3.971800e-001	0.000000	0.011321
275000	0.060000	0.050000	0.000000	0.040000	0.260000	1.710241e+000	0.140000	0.160000	3.932280e-001	0.000000	0.000000	0.010000	0.000000	0.030000	0.240000	1.693224e+000	0.070000	0.220000	3.893153e-001	0.000000	0.010888
280000	0.040000	0.000000	0.010000	0.010000	0.210000	1.710241e+000	0.170000	0.190000	3.816063e-001	0.000000	0.020000	0.010000	0.020000	0.040000	0.320000	1.659696e+000	0.180000	0.130000	3.816063e-001	0.000000	0.010707
285000	0.020000	0.020000	0.030000	0.070000	0.290000	1.744790e+000	0.120000	0.220000	3.740500e-001	0.000000	0.000000	0.000000	0.010000	0.010000	0.290000	1.727429e+000	0.130000	0.240000	3.703282e-001	0.000000	0.009890
290000	0.000000	0.000000	0.000000	0.000000	0.280000	1.710241e+000	0.210000	0.220000	3.666433e-001	0.000000	0.010000	0.000000	0.010000	0.030000	0.240000	1.676376e+000	0.120000	0.180000	3.629952e-001	0.000000	0.009731
295000	0.030000	0.020000	0.040000	0.030000	0.300000	1.693224e+000	0.120000	0.240000	3.558074e-001	0.000000	0.010000	0.000000	0.000000	0.000000	0.240000	1.727429e+000	0.170000	0.180000	3.558074e-001	0.000000	0.010153
300000	0.020000	0.010000	0.080000	0.040000	0.270000	1.815996e+000	0.140000	0.250000	3.487619e-001	0.000000	0.000000	0.000000	0.000000	0.000000	0.170000	1.710241e+000	0.110000	0.220000	3.452917e-001	0.000000	0.007167
