# Supplementary material for: Metabolic and Chaperone Gene Loss Marks the Origin of Animals: Evidence for Hsp104 and Hsp78 Chaperones Sharing Mitochondrial Enzymes as Clients
Source: PLoS One. 2015 Feb 24;10(2):e0117192. doi: 10.1371/journal.pone.0117192 (PMC4339202; doi:10.1371/journal.pone.0117192)
Supplement: S2 File — (ZIP) [file pone.0117192.s004.zip › M1_LYS4/LYS4_v01_MARCH_2014.nex.parts]

[ID: 3364729159]
ID	Partition
1	.*********
2	.*........
3	..*.......
4	...*......
5	....*.....
6	.....*....
7	......*...
8	.......*..
9	........*.
10	.........*
11	..**......
12	......**..
13	....******
14	..********
15	........**
16	....**....
17	....****..
