# Supplementary material for: Metabolic and Chaperone Gene Loss Marks the Origin of Animals: Evidence for Hsp104 and Hsp78 Chaperones Sharing Mitochondrial Enzymes as Clients
Source: PLoS One. 2015 Feb 24;10(2):e0117192. doi: 10.1371/journal.pone.0117192 (PMC4339202; doi:10.1371/journal.pone.0117192)
Supplement: S2 File — (ZIP) [file pone.0117192.s004.zip › M1_LYS4/LYS4_v01_MARCH_2014.nex.pstat]

[ID: 3364729159]
Parameter	Mean	Variance	Lower	Upper	Median	minESS	avgESS	PSRF
TL	4.171536e+000	1.181714e-002	3.978346e+000	4.386891e+000	4.173718e+000	3.365759e+002	3.575525e+002	1.000572e+000
