# Supplementary material for: Metabolic and Chaperone Gene Loss Marks the Origin of Animals: Evidence for Hsp104 and Hsp78 Chaperones Sharing Mitochondrial Enzymes as Clients
Source: PLoS One. 2015 Feb 24;10(2):e0117192. doi: 10.1371/journal.pone.0117192 (PMC4339202; doi:10.1371/journal.pone.0117192)
Supplement: S2 File — (ZIP) [file pone.0117192.s004.zip › M1_LYS4/LYS4_v01_MARCH_2014.nex.run1.p]

[ID: 3364729159]
Gen	LnL	TL	aamodel
0	-2.054456e+004	1.700000e+000	4
500	-1.263227e+004	3.748153e+000	5
1000	-1.258207e+004	4.284956e+000	5
1500	-1.258966e+004	3.991705e+000	5
2000	-1.259360e+004	3.935579e+000	5
2500	-1.258706e+004	4.202731e+000	5
3000	-1.258172e+004	4.114600e+000	5
3500	-1.258337e+004	4.246755e+000	5
4000	-1.258199e+004	4.084123e+000	5
4500	-1.258683e+004	4.046802e+000	5
5000	-1.258521e+004	4.160668e+000	5
5500	-1.258502e+004	4.206554e+000	5
6000	-1.258430e+004	4.274660e+000	5
6500	-1.258754e+004	4.231083e+000	5
7000	-1.258931e+004	4.313950e+000	5
7500	-1.258983e+004	4.120153e+000	5
8000	-1.259424e+004	3.984331e+000	5
8500	-1.258385e+004	4.228850e+000	5
9000	-1.258642e+004	4.250991e+000	5
9500	-1.258676e+004	4.178124e+000	5
10000	-1.258577e+004	4.266456e+000	5
10500	-1.258855e+004	3.915549e+000	5
11000	-1.259406e+004	4.032570e+000	5
11500	-1.258564e+004	4.181999e+000	5
12000	-1.259436e+004	4.039519e+000	5
12500	-1.258262e+004	4.287906e+000	5
13000	-1.258563e+004	4.221796e+000	5
13500	-1.258282e+004	4.261464e+000	5
14000	-1.258788e+004	4.108763e+000	5
14500	-1.259124e+004	3.992557e+000	5
15000	-1.258735e+004	4.215581e+000	5
15500	-1.258776e+004	4.226616e+000	5
16000	-1.258616e+004	4.269721e+000	5
16500	-1.259690e+004	4.187741e+000	5
17000	-1.258246e+004	4.204748e+000	5
17500	-1.258429e+004	4.233209e+000	5
18000	-1.258707e+004	4.121107e+000	5
18500	-1.258415e+004	4.259348e+000	5
19000	-1.258721e+004	4.285131e+000	5
19500	-1.258588e+004	3.993889e+000	5
20000	-1.258983e+004	3.961674e+000	5
20500	-1.258344e+004	4.214402e+000	5
21000	-1.258899e+004	4.154132e+000	5
21500	-1.258723e+004	4.169376e+000	5
22000	-1.258557e+004	4.256122e+000	5
22500	-1.259474e+004	4.289580e+000	5
23000	-1.258590e+004	4.109649e+000	5
23500	-1.258487e+004	4.105117e+000	5
24000	-1.258060e+004	4.177060e+000	5
24500	-1.258807e+004	4.071461e+000	5
25000	-1.258026e+004	4.188227e+000	5
25500	-1.258510e+004	4.206061e+000	5
26000	-1.258802e+004	4.097423e+000	5
26500	-1.258002e+004	4.122257e+000	5
27000	-1.259159e+004	4.112645e+000	5
27500	-1.258636e+004	4.105847e+000	5
28000	-1.258704e+004	4.187919e+000	5
28500	-1.258049e+004	4.223290e+000	5
29000	-1.258084e+004	4.392989e+000	5
29500	-1.258148e+004	4.216090e+000	5
30000	-1.258555e+004	4.302496e+000	5
30500	-1.258289e+004	4.219390e+000	5
31000	-1.259205e+004	4.188291e+000	5
31500	-1.259069e+004	4.102843e+000	5
32000	-1.258723e+004	4.209344e+000	5
32500	-1.258812e+004	4.279047e+000	5
33000	-1.258804e+004	4.150245e+000	5
33500	-1.258675e+004	4.048361e+000	5
34000	-1.258351e+004	4.462486e+000	5
34500	-1.258872e+004	4.152256e+000	5
35000	-1.258631e+004	4.208077e+000	5
35500	-1.258508e+004	4.018414e+000	5
36000	-1.258775e+004	4.017597e+000	5
36500	-1.258450e+004	4.321168e+000	5
37000	-1.258548e+004	4.131185e+000	5
37500	-1.259316e+004	4.246219e+000	5
38000	-1.258784e+004	4.092708e+000	5
38500	-1.258635e+004	4.145794e+000	5
39000	-1.258444e+004	4.179536e+000	5
39500	-1.258270e+004	4.394104e+000	5
40000	-1.258485e+004	4.157200e+000	5
40500	-1.258513e+004	4.063089e+000	5
41000	-1.259031e+004	3.957520e+000	5
41500	-1.259358e+004	4.336022e+000	5
42000	-1.258473e+004	4.032874e+000	5
42500	-1.258596e+004	4.347659e+000	5
43000	-1.258733e+004	4.332247e+000	5
43500	-1.258001e+004	4.193773e+000	5
44000	-1.258085e+004	4.155706e+000	5
44500	-1.258718e+004	4.073864e+000	5
45000	-1.258494e+004	4.327449e+000	5
45500	-1.258346e+004	4.309877e+000	5
46000	-1.258866e+004	3.928081e+000	5
46500	-1.259162e+004	3.952730e+000	5
47000	-1.258670e+004	4.083087e+000	5
47500	-1.258870e+004	4.069270e+000	5
48000	-1.258654e+004	4.008826e+000	5
48500	-1.258488e+004	4.126797e+000	5
49000	-1.258405e+004	4.111193e+000	5
49500	-1.258011e+004	4.278376e+000	5
50000	-1.258465e+004	4.116406e+000	5
50500	-1.258405e+004	4.207305e+000	5
51000	-1.258614e+004	4.157332e+000	5
51500	-1.258474e+004	4.185905e+000	5
52000	-1.258650e+004	4.037279e+000	5
52500	-1.258150e+004	4.213055e+000	5
53000	-1.258341e+004	4.174390e+000	5
53500	-1.259589e+004	4.180967e+000	5
54000	-1.258309e+004	4.094436e+000	5
54500	-1.258614e+004	4.019101e+000	5
55000	-1.258343e+004	4.097621e+000	5
55500	-1.258606e+004	4.139860e+000	5
56000	-1.258647e+004	4.485570e+000	5
56500	-1.258559e+004	4.219641e+000	5
57000	-1.258853e+004	4.315045e+000	5
57500	-1.258410e+004	4.336194e+000	5
58000	-1.258920e+004	4.160909e+000	5
58500	-1.258337e+004	4.203626e+000	5
59000	-1.258562e+004	4.084120e+000	5
59500	-1.258467e+004	4.201657e+000	5
60000	-1.258748e+004	4.119856e+000	5
60500	-1.259131e+004	4.094151e+000	5
61000	-1.258974e+004	4.021962e+000	5
61500	-1.258646e+004	4.058186e+000	5
62000	-1.258432e+004	4.201434e+000	5
62500	-1.258436e+004	4.137691e+000	5
63000	-1.258702e+004	4.274589e+000	5
63500	-1.258572e+004	4.253713e+000	5
64000	-1.258232e+004	4.222912e+000	5
64500	-1.258982e+004	4.129216e+000	5
65000	-1.258326e+004	4.207438e+000	5
65500	-1.258490e+004	4.185489e+000	5
66000	-1.258816e+004	4.182788e+000	5
66500	-1.258585e+004	4.100118e+000	5
67000	-1.258942e+004	4.051938e+000	5
67500	-1.258736e+004	4.187134e+000	5
68000	-1.259113e+004	3.953621e+000	5
68500	-1.258730e+004	4.148713e+000	5
69000	-1.258549e+004	4.056204e+000	5
69500	-1.258071e+004	4.239708e+000	5
70000	-1.258780e+004	4.140336e+000	5
70500	-1.258728e+004	3.939255e+000	5
71000	-1.258397e+004	4.174982e+000	5
71500	-1.258577e+004	4.003444e+000	5
72000	-1.258216e+004	4.202306e+000	5
72500	-1.258792e+004	4.328280e+000	5
73000	-1.258911e+004	4.172675e+000	5
73500	-1.259389e+004	4.105024e+000	5
74000	-1.258993e+004	4.151200e+000	5
74500	-1.258220e+004	4.103180e+000	5
75000	-1.258571e+004	4.259222e+000	5
75500	-1.258602e+004	4.185082e+000	5
76000	-1.259089e+004	4.170388e+000	5
76500	-1.258201e+004	4.363142e+000	5
77000	-1.258459e+004	4.332284e+000	5
77500	-1.258989e+004	3.981309e+000	5
78000	-1.258917e+004	4.234124e+000	5
78500	-1.258564e+004	4.281527e+000	5
79000	-1.258246e+004	4.143917e+000	5
79500	-1.258272e+004	4.117307e+000	5
80000	-1.258795e+004	3.967343e+000	5
80500	-1.258147e+004	4.195078e+000	5
81000	-1.258470e+004	4.195848e+000	5
81500	-1.258837e+004	4.103165e+000	5
82000	-1.258724e+004	4.400079e+000	5
82500	-1.258276e+004	4.185261e+000	5
83000	-1.258244e+004	4.210960e+000	5
83500	-1.258922e+004	4.027185e+000	5
84000	-1.258542e+004	4.258738e+000	5
84500	-1.258832e+004	4.175589e+000	5
85000	-1.258081e+004	4.277500e+000	5
85500	-1.258326e+004	4.094540e+000	5
86000	-1.258256e+004	4.164366e+000	5
86500	-1.258209e+004	4.164404e+000	5
87000	-1.258171e+004	4.187834e+000	5
87500	-1.258596e+004	4.191436e+000	5
88000	-1.258495e+004	3.946129e+000	5
88500	-1.258582e+004	4.050347e+000	5
89000	-1.258501e+004	4.019437e+000	5
89500	-1.258379e+004	4.076027e+000	5
90000	-1.258535e+004	4.086759e+000	5
90500	-1.258328e+004	4.193016e+000	5
91000	-1.258335e+004	4.308484e+000	5
91500	-1.258693e+004	4.205651e+000	5
92000	-1.258260e+004	4.293177e+000	5
92500	-1.258955e+004	4.318898e+000	5
93000	-1.258190e+004	4.175795e+000	5
93500	-1.259080e+004	4.313627e+000	5
94000	-1.258551e+004	4.273402e+000	5
94500	-1.258295e+004	4.383794e+000	5
95000	-1.258738e+004	4.018489e+000	5
95500	-1.258570e+004	4.275394e+000	5
96000	-1.258476e+004	4.342136e+000	5
96500	-1.258433e+004	4.244933e+000	5
97000	-1.259008e+004	3.952173e+000	5
97500	-1.258913e+004	3.990144e+000	5
98000	-1.258332e+004	4.076653e+000	5
98500	-1.258041e+004	4.194916e+000	5
99000	-1.259396e+004	3.961128e+000	5
99500	-1.258237e+004	4.117044e+000	5
100000	-1.258651e+004	4.149599e+000	5
100500	-1.258261e+004	4.325876e+000	5
101000	-1.258572e+004	4.116650e+000	5
101500	-1.258516e+004	4.273726e+000	5
102000	-1.258725e+004	4.172915e+000	5
102500	-1.258480e+004	4.213891e+000	5
103000	-1.258822e+004	4.243463e+000	5
103500	-1.258597e+004	4.085697e+000	5
104000	-1.258617e+004	4.250878e+000	5
104500	-1.258869e+004	3.972901e+000	5
105000	-1.258706e+004	4.321583e+000	5
105500	-1.257974e+004	4.243481e+000	5
106000	-1.258145e+004	4.138354e+000	5
106500	-1.258933e+004	4.126501e+000	5
107000	-1.258242e+004	4.350507e+000	5
107500	-1.258658e+004	4.169296e+000	5
108000	-1.258880e+004	4.221617e+000	5
108500	-1.258364e+004	4.208092e+000	5
109000	-1.257955e+004	4.234955e+000	5
109500	-1.258855e+004	4.266619e+000	5
110000	-1.258303e+004	4.148414e+000	5
110500	-1.258191e+004	4.262386e+000	5
111000	-1.259032e+004	3.997941e+000	5
111500	-1.258273e+004	4.376204e+000	5
112000	-1.258365e+004	4.139016e+000	5
112500	-1.258462e+004	4.118662e+000	5
113000	-1.258479e+004	4.097910e+000	5
113500	-1.258684e+004	4.108564e+000	5
114000	-1.258400e+004	4.235532e+000	5
114500	-1.258758e+004	4.015776e+000	5
115000	-1.258527e+004	4.155518e+000	5
115500	-1.259271e+004	4.349306e+000	5
116000	-1.258297e+004	4.210795e+000	5
116500	-1.258131e+004	4.154176e+000	5
117000	-1.258583e+004	4.041030e+000	5
117500	-1.258384e+004	4.231301e+000	5
118000	-1.258779e+004	4.145395e+000	5
118500	-1.258620e+004	4.049950e+000	5
119000	-1.259001e+004	4.046785e+000	5
119500	-1.258346e+004	4.074748e+000	5
120000	-1.258689e+004	4.106342e+000	5
120500	-1.258727e+004	4.201984e+000	5
121000	-1.258209e+004	4.307570e+000	5
121500	-1.258563e+004	4.146631e+000	5
122000	-1.258121e+004	4.036528e+000	5
122500	-1.258373e+004	4.003908e+000	5
123000	-1.258274e+004	4.158155e+000	5
123500	-1.258806e+004	4.119976e+000	5
124000	-1.258634e+004	4.223023e+000	5
124500	-1.258209e+004	4.203903e+000	5
125000	-1.258468e+004	4.235150e+000	5
125500	-1.258558e+004	4.310874e+000	5
126000	-1.258375e+004	4.256371e+000	5
126500	-1.258235e+004	4.131203e+000	5
127000	-1.258545e+004	4.182752e+000	5
127500	-1.258436e+004	4.167415e+000	5
128000	-1.258549e+004	4.171921e+000	5
128500	-1.258411e+004	4.100266e+000	5
129000	-1.258345e+004	4.272883e+000	5
129500	-1.258437e+004	4.185110e+000	5
130000	-1.258803e+004	4.062990e+000	5
130500	-1.259349e+004	3.855685e+000	5
131000	-1.258134e+004	4.193160e+000	5
131500	-1.258623e+004	4.067920e+000	5
132000	-1.258536e+004	4.194086e+000	5
132500	-1.258513e+004	4.200748e+000	5
133000	-1.258516e+004	4.216412e+000	5
133500	-1.258154e+004	4.340898e+000	5
134000	-1.258645e+004	4.049021e+000	5
134500	-1.258287e+004	4.084081e+000	5
135000	-1.258750e+004	3.981343e+000	5
135500	-1.258744e+004	4.172183e+000	5
136000	-1.258693e+004	4.211937e+000	5
136500	-1.258578e+004	4.080264e+000	5
137000	-1.258971e+004	3.988928e+000	5
137500	-1.258939e+004	4.123880e+000	5
138000	-1.258376e+004	3.989425e+000	5
138500	-1.258399e+004	4.125538e+000	5
139000	-1.258149e+004	4.143051e+000	5
139500	-1.258516e+004	4.227508e+000	5
140000	-1.258516e+004	4.285570e+000	5
140500	-1.258573e+004	4.166229e+000	5
141000	-1.258518e+004	4.333230e+000	5
141500	-1.258108e+004	4.231041e+000	5
142000	-1.258422e+004	4.189355e+000	5
142500	-1.259115e+004	3.978562e+000	5
143000	-1.258596e+004	4.233117e+000	5
143500	-1.258583e+004	3.940555e+000	5
144000	-1.258480e+004	4.146994e+000	5
144500	-1.258380e+004	4.098025e+000	5
145000	-1.258677e+004	4.229078e+000	5
145500	-1.258087e+004	4.285671e+000	5
146000	-1.258440e+004	4.225383e+000	5
146500	-1.258661e+004	4.023448e+000	5
147000	-1.258302e+004	4.035596e+000	5
147500	-1.259022e+004	4.319319e+000	5
148000	-1.258563e+004	4.037228e+000	5
148500	-1.258630e+004	4.134612e+000	5
149000	-1.258289e+004	4.094738e+000	5
149500	-1.258875e+004	4.095869e+000	5
150000	-1.259192e+004	4.008581e+000	5
150500	-1.258569e+004	4.084100e+000	5
151000	-1.258433e+004	4.056700e+000	5
151500	-1.258431e+004	4.077210e+000	5
152000	-1.259217e+004	3.952716e+000	5
152500	-1.258259e+004	4.307596e+000	5
153000	-1.258211e+004	4.067401e+000	5
153500	-1.258352e+004	4.052067e+000	5
154000	-1.258401e+004	4.336766e+000	5
154500	-1.258747e+004	4.062627e+000	5
155000	-1.258479e+004	4.255910e+000	5
155500	-1.258408e+004	4.256449e+000	5
156000	-1.258603e+004	4.211508e+000	5
156500	-1.258295e+004	4.202026e+000	5
157000	-1.258786e+004	4.172913e+000	5
157500	-1.259051e+004	3.982197e+000	5
158000	-1.258444e+004	4.286519e+000	5
158500	-1.257956e+004	4.251529e+000	5
159000	-1.258191e+004	4.173921e+000	5
159500	-1.258501e+004	4.096929e+000	5
160000	-1.258285e+004	4.170423e+000	5
160500	-1.257993e+004	4.182290e+000	5
161000	-1.258875e+004	4.077326e+000	5
161500	-1.259041e+004	4.212556e+000	5
162000	-1.258360e+004	4.182964e+000	5
162500	-1.258831e+004	4.182884e+000	5
163000	-1.258337e+004	4.225393e+000	5
163500	-1.258320e+004	4.187153e+000	5
164000	-1.258284e+004	4.386891e+000	5
164500	-1.258073e+004	4.280242e+000	5
165000	-1.258482e+004	4.274293e+000	5
165500	-1.259352e+004	3.932373e+000	5
166000	-1.259026e+004	4.077007e+000	5
166500	-1.258478e+004	4.310053e+000	5
167000	-1.258535e+004	4.190414e+000	5
167500	-1.258694e+004	4.082751e+000	5
168000	-1.258428e+004	4.222409e+000	5
168500	-1.258190e+004	4.094646e+000	5
169000	-1.258566e+004	4.163628e+000	5
169500	-1.258660e+004	4.291561e+000	5
170000	-1.258373e+004	4.119012e+000	5
170500	-1.258442e+004	4.258517e+000	5
171000	-1.258661e+004	4.305865e+000	5
171500	-1.257942e+004	4.179984e+000	5
172000	-1.258628e+004	4.162344e+000	5
172500	-1.258612e+004	4.043007e+000	5
173000	-1.258522e+004	4.115643e+000	5
173500	-1.258007e+004	4.355340e+000	5
174000	-1.258285e+004	4.225621e+000	5
174500	-1.258267e+004	4.264441e+000	5
175000	-1.258211e+004	4.281354e+000	5
175500	-1.258421e+004	4.234950e+000	5
176000	-1.258162e+004	4.297529e+000	5
176500	-1.258401e+004	4.131911e+000	5
177000	-1.258320e+004	4.183714e+000	5
177500	-1.258691e+004	4.015264e+000	5
178000	-1.258041e+004	4.148005e+000	5
178500	-1.258572e+004	4.466103e+000	5
179000	-1.259001e+004	4.124023e+000	5
179500	-1.258721e+004	4.138089e+000	5
180000	-1.258209e+004	4.131286e+000	5
180500	-1.258732e+004	4.227849e+000	5
181000	-1.258161e+004	4.290339e+000	5
181500	-1.258445e+004	4.134182e+000	5
182000	-1.258374e+004	4.193824e+000	5
182500	-1.258699e+004	4.240278e+000	5
183000	-1.258753e+004	4.514074e+000	5
183500	-1.258693e+004	4.140672e+000	5
184000	-1.258329e+004	4.176155e+000	5
184500	-1.258510e+004	4.147692e+000	5
185000	-1.258819e+004	3.926546e+000	5
185500	-1.258799e+004	4.277470e+000	5
186000	-1.258188e+004	4.122803e+000	5
186500	-1.258541e+004	4.074509e+000	5
187000	-1.258366e+004	4.132656e+000	5
187500	-1.258279e+004	4.204942e+000	5
188000	-1.258484e+004	4.289038e+000	5
188500	-1.257913e+004	4.213631e+000	5
189000	-1.258887e+004	4.131868e+000	5
189500	-1.258296e+004	4.310074e+000	5
190000	-1.258911e+004	4.220968e+000	5
190500	-1.258657e+004	4.317845e+000	5
191000	-1.258585e+004	4.306087e+000	5
191500	-1.258910e+004	4.254971e+000	5
192000	-1.258278e+004	4.234430e+000	5
192500	-1.258564e+004	4.246308e+000	5
193000	-1.258581e+004	4.120786e+000	5
193500	-1.258600e+004	4.223431e+000	5
194000	-1.258395e+004	4.345516e+000	5
194500	-1.258402e+004	4.160738e+000	5
195000	-1.258607e+004	4.118733e+000	5
195500	-1.259158e+004	4.237479e+000	5
196000	-1.258385e+004	4.484537e+000	5
196500	-1.258580e+004	4.083446e+000	5
197000	-1.258335e+004	4.287146e+000	5
197500	-1.258490e+004	4.165556e+000	5
198000	-1.258176e+004	4.362156e+000	5
198500	-1.258641e+004	4.377633e+000	5
199000	-1.258270e+004	4.123408e+000	5
199500	-1.259179e+004	4.216077e+000	5
200000	-1.259336e+004	4.412201e+000	5
200500	-1.258650e+004	4.123123e+000	5
201000	-1.258591e+004	4.165650e+000	5
201500	-1.259018e+004	3.951316e+000	5
202000	-1.258872e+004	4.147743e+000	5
202500	-1.258953e+004	3.970815e+000	5
203000	-1.258679e+004	4.340618e+000	5
203500	-1.259080e+004	4.001102e+000	5
204000	-1.258270e+004	4.141637e+000	5
204500	-1.258750e+004	4.184907e+000	5
205000	-1.258278e+004	4.203519e+000	5
205500	-1.258365e+004	4.158993e+000	5
206000	-1.259192e+004	4.139256e+000	5
206500	-1.258607e+004	4.250027e+000	5
207000	-1.259218e+004	4.020528e+000	5
207500	-1.258207e+004	4.261723e+000	5
208000	-1.258670e+004	4.203532e+000	5
208500	-1.258414e+004	4.289630e+000	5
209000	-1.258315e+004	4.208042e+000	5
209500	-1.258610e+004	4.178781e+000	5
210000	-1.258788e+004	4.354684e+000	5
210500	-1.258750e+004	4.160843e+000	5
211000	-1.258362e+004	4.085219e+000	5
211500	-1.258607e+004	4.114050e+000	5
212000	-1.258919e+004	4.011523e+000	5
212500	-1.259017e+004	4.240751e+000	5
213000	-1.258269e+004	4.182901e+000	5
213500	-1.258342e+004	4.254188e+000	5
214000	-1.258335e+004	4.120789e+000	5
214500	-1.259100e+004	4.119015e+000	5
215000	-1.258319e+004	4.253330e+000	5
215500	-1.258369e+004	4.272249e+000	5
216000	-1.258717e+004	4.177341e+000	5
216500	-1.258225e+004	4.064004e+000	5
217000	-1.258142e+004	4.076430e+000	5
217500	-1.258171e+004	4.187706e+000	5
218000	-1.258318e+004	4.230667e+000	5
218500	-1.258660e+004	4.088850e+000	5
219000	-1.258472e+004	3.992962e+000	5
219500	-1.258380e+004	4.336948e+000	5
220000	-1.258609e+004	4.193439e+000	5
220500	-1.258539e+004	3.960406e+000	5
221000	-1.258221e+004	4.055637e+000	5
221500	-1.258642e+004	4.244740e+000	5
222000	-1.258844e+004	4.130451e+000	5
222500	-1.258664e+004	4.312862e+000	5
223000	-1.258408e+004	4.203245e+000	5
223500	-1.258209e+004	4.268829e+000	5
224000	-1.258558e+004	4.277581e+000	5
224500	-1.258667e+004	4.359694e+000	5
225000	-1.258323e+004	4.028712e+000	5
225500	-1.258939e+004	4.255668e+000	5
226000	-1.258731e+004	4.380146e+000	5
226500	-1.259252e+004	4.227705e+000	5
227000	-1.258672e+004	4.372216e+000	5
227500	-1.258281e+004	4.306550e+000	5
228000	-1.258425e+004	4.103752e+000	5
228500	-1.258087e+004	4.224352e+000	5
229000	-1.257865e+004	4.186348e+000	5
229500	-1.258863e+004	4.071917e+000	5
230000	-1.257988e+004	4.201152e+000	5
230500	-1.258261e+004	4.253509e+000	5
231000	-1.258443e+004	4.032193e+000	5
231500	-1.258094e+004	4.274961e+000	5
232000	-1.258513e+004	4.073160e+000	5
232500	-1.258621e+004	4.200399e+000	5
233000	-1.258466e+004	4.245944e+000	5
233500	-1.258384e+004	4.106209e+000	5
234000	-1.258514e+004	4.066853e+000	5
234500	-1.258633e+004	4.054144e+000	5
235000	-1.258704e+004	4.053743e+000	5
235500	-1.257980e+004	4.114905e+000	5
236000	-1.258542e+004	4.358487e+000	5
236500	-1.258741e+004	4.101085e+000	5
237000	-1.258524e+004	3.981940e+000	5
237500	-1.259111e+004	3.943350e+000	5
238000	-1.258566e+004	3.958356e+000	5
238500	-1.258266e+004	4.209000e+000	5
239000	-1.258080e+004	4.205510e+000	5
239500	-1.258303e+004	4.189896e+000	5
240000	-1.258555e+004	4.046498e+000	5
240500	-1.258486e+004	4.131048e+000	5
241000	-1.258371e+004	4.104254e+000	5
241500	-1.258796e+004	4.143315e+000	5
242000	-1.258373e+004	4.309633e+000	5
242500	-1.258169e+004	4.219416e+000	5
243000	-1.258327e+004	4.146534e+000	5
243500	-1.258964e+004	4.255906e+000	5
244000	-1.258904e+004	4.266792e+000	5
244500	-1.258430e+004	4.212739e+000	5
245000	-1.258020e+004	4.246720e+000	5
245500	-1.259522e+004	4.081249e+000	5
246000	-1.258269e+004	4.177857e+000	5
246500	-1.258610e+004	4.187628e+000	5
247000	-1.259349e+004	4.261698e+000	5
247500	-1.258317e+004	4.302492e+000	5
248000	-1.258666e+004	4.168109e+000	5
248500	-1.258496e+004	4.173718e+000	5
249000	-1.258546e+004	4.087683e+000	5
249500	-1.258560e+004	4.071605e+000	5
250000	-1.258793e+004	4.084590e+000	5
250500	-1.258448e+004	4.254402e+000	5
251000	-1.258472e+004	4.139083e+000	5
251500	-1.258383e+004	4.274726e+000	5
252000	-1.258101e+004	4.121848e+000	5
252500	-1.258779e+004	4.050002e+000	5
253000	-1.258404e+004	4.178662e+000	5
253500	-1.258519e+004	4.232122e+000	5
254000	-1.258152e+004	4.144116e+000	5
254500	-1.258436e+004	4.195551e+000	5
255000	-1.258445e+004	4.121519e+000	5
255500	-1.258907e+004	4.247191e+000	5
256000	-1.258994e+004	4.435075e+000	5
256500	-1.258676e+004	4.136037e+000	5
257000	-1.258575e+004	4.088778e+000	5
257500	-1.258262e+004	4.183019e+000	5
258000	-1.258438e+004	4.022884e+000	5
258500	-1.258877e+004	4.273828e+000	5
259000	-1.258610e+004	4.082660e+000	5
259500	-1.258487e+004	4.127687e+000	5
260000	-1.258398e+004	4.352902e+000	5
260500	-1.258584e+004	4.258134e+000	5
261000	-1.258566e+004	4.282637e+000	5
261500	-1.258300e+004	4.361025e+000	5
262000	-1.258554e+004	4.169252e+000	5
262500	-1.258161e+004	4.263239e+000	5
263000	-1.258671e+004	4.377617e+000	5
263500	-1.259036e+004	4.022953e+000	5
264000	-1.258215e+004	4.286917e+000	5
264500	-1.258712e+004	4.179240e+000	5
265000	-1.258589e+004	4.201207e+000	5
265500	-1.258310e+004	4.186601e+000	5
266000	-1.258381e+004	4.277580e+000	5
266500	-1.258281e+004	4.336883e+000	5
267000	-1.258378e+004	4.188103e+000	5
267500	-1.258977e+004	4.238621e+000	5
268000	-1.258454e+004	4.212203e+000	5
268500	-1.258378e+004	4.201401e+000	5
269000	-1.259117e+004	4.066459e+000	5
269500	-1.259255e+004	4.011273e+000	5
270000	-1.258596e+004	4.142413e+000	5
270500	-1.258608e+004	4.211293e+000	5
271000	-1.258152e+004	4.291375e+000	5
271500	-1.258630e+004	4.231908e+000	5
272000	-1.258415e+004	4.083945e+000	5
272500	-1.258845e+004	4.092889e+000	5
273000	-1.258649e+004	4.154748e+000	5
273500	-1.258281e+004	4.099611e+000	5
274000	-1.258651e+004	4.206109e+000	5
274500	-1.258332e+004	4.146804e+000	5
275000	-1.258584e+004	4.256563e+000	5
275500	-1.258312e+004	4.196982e+000	5
276000	-1.258425e+004	4.093967e+000	5
276500	-1.258941e+004	4.074844e+000	5
277000	-1.258430e+004	4.281323e+000	5
277500	-1.258114e+004	4.293561e+000	5
278000	-1.258000e+004	4.241920e+000	5
278500	-1.258667e+004	4.200520e+000	5
279000	-1.258678e+004	4.311540e+000	5
279500	-1.258216e+004	4.219909e+000	5
280000	-1.259226e+004	3.850352e+000	5
280500	-1.258835e+004	4.013870e+000	5
281000	-1.258813e+004	4.178142e+000	5
281500	-1.258723e+004	4.069666e+000	5
282000	-1.258431e+004	4.202215e+000	5
282500	-1.258170e+004	4.242727e+000	5
283000	-1.258107e+004	4.135750e+000	5
283500	-1.258307e+004	4.387358e+000	5
284000	-1.258701e+004	4.479856e+000	5
284500	-1.258588e+004	3.941184e+000	5
285000	-1.258534e+004	4.146974e+000	5
285500	-1.258789e+004	3.888305e+000	5
286000	-1.258544e+004	4.204472e+000	5
286500	-1.258462e+004	4.146513e+000	5
287000	-1.258621e+004	4.425647e+000	5
287500	-1.258918e+004	4.089772e+000	5
288000	-1.258334e+004	4.212305e+000	5
288500	-1.259438e+004	4.152448e+000	5
289000	-1.258267e+004	3.978346e+000	5
289500	-1.258506e+004	4.103048e+000	5
290000	-1.258372e+004	4.157575e+000	5
290500	-1.259008e+004	4.005901e+000	5
291000	-1.258717e+004	4.122200e+000	5
291500	-1.259015e+004	4.149141e+000	5
292000	-1.258997e+004	3.988797e+000	5
292500	-1.258261e+004	4.167027e+000	5
293000	-1.258644e+004	4.332126e+000	5
293500	-1.258634e+004	4.276997e+000	5
294000	-1.258100e+004	4.151605e+000	5
294500	-1.258438e+004	3.994917e+000	5
295000	-1.258182e+004	4.258653e+000	5
295500	-1.258560e+004	4.319276e+000	5
296000	-1.258606e+004	4.178592e+000	5
296500	-1.257969e+004	4.325843e+000	5
297000	-1.258649e+004	4.083611e+000	5
297500	-1.258772e+004	4.114095e+000	5
298000	-1.258481e+004	4.200916e+000	5
298500	-1.259059e+004	4.184597e+000	5
299000	-1.258978e+004	4.209587e+000	5
299500	-1.258634e+004	4.196433e+000	5
300000	-1.258685e+004	4.268643e+000	5
