# Supplementary material for: Metabolic and Chaperone Gene Loss Marks the Origin of Animals: Evidence for Hsp104 and Hsp78 Chaperones Sharing Mitochondrial Enzymes as Clients
Source: PLoS One. 2015 Feb 24;10(2):e0117192. doi: 10.1371/journal.pone.0117192 (PMC4339202; doi:10.1371/journal.pone.0117192)
Supplement: S2 File — (ZIP) [file pone.0117192.s004.zip › M1_LYS4/LYS4_v01_MARCH_2014.nex.run1.t]

#NEXUS
[ID: 3364729159]
[Param: tree]
begin trees;
   translate
       1 Monosiga_brevicollis_LYS4,
       2 Salpingoeca_rosetta_LYS4,
       3 Saccharomyces_cerevisiae_LYS4,
       4 Schizosaccharomyces_pombe_LYS4,
       5 Drosophila_melanogaster_ACO1,
       6 Amphimedon_queenslandica_ACO1,
       7 Monosiga_brevicollis_ACO1,
       8 Salpingoeca_rosetta_ACO1,
       9 Schizosaccharomyces_pombe_ACO1,
      10 Saccharomyces_cerevisiae_ACO1;
   tree gen.0 = [&U] ((10:1.000000e-001,4:1.000000e-001):1.000000e-001,(2:1.000000e-001,(8:1.000000e-001,((7:1.000000e-001,5:1.000000e-001):1.000000e-001,(9:1.000000e-001,(6:1.000000e-001,3:1.000000e-001):1.000000e-001):1.000000e-001):1.000000e-001):1.000000e-001):1.000000e-001,1:1.000000e-001);
   tree gen.500 = [&U] (2:2.338181e-001,((((5:2.025586e-001,6:1.546972e-001):9.045905e-002,(8:1.175381e-001,7:1.346614e-001):8.023602e-002):7.058871e-002,(9:1.846952e-001,10:2.086581e-001):5.064169e-002):8.101234e-001,(3:2.417871e-001,4:3.325362e-001):2.669442e-001):2.659967e-001,1:3.022134e-001);
   tree gen.1000 = [&U] (2:2.776605e-001,((((5:1.818594e-001,6:2.107838e-001):8.827326e-002,(8:1.185148e-001,7:1.009517e-001):9.574406e-002):7.264372e-002,(9:2.133059e-001,10:2.197960e-001):7.792338e-002):1.430903e+000,(3:2.408764e-001,4:2.091411e-001):2.515115e-001):1.710255e-001,1:3.240422e-001);
   tree gen.1500 = [&U] (2:3.008324e-001,((((5:1.932541e-001,6:1.663669e-001):1.051503e-001,(8:1.259157e-001,7:1.041500e-001):8.718270e-002):1.561523e-002,(9:2.088287e-001,10:2.266974e-001):1.225619e-001):1.193706e+000,(3:1.896075e-001,4:2.834142e-001):2.652080e-001):1.339706e-001,1:2.692429e-001);
   tree gen.2000 = [&U] (2:2.533241e-001,((((8:9.437062e-002,7:1.003579e-001):6.796980e-002,(9:1.460855e-001,10:2.489614e-001):1.355387e-001):7.489863e-002,(6:1.684527e-001,5:2.396556e-001):2.260872e-002):1.249881e+000,(3:2.395420e-001,4:2.455175e-001):2.287802e-001):1.510900e-001,1:2.685441e-001);
   tree gen.2500 = [&U] (2:3.275318e-001,((((6:1.700856e-001,5:2.249384e-001):7.441752e-002,(8:1.142122e-001,7:1.279532e-001):1.312031e-001):1.886251e-002,(9:2.012834e-001,10:1.977781e-001):1.055069e-001):1.368554e+000,(3:2.152263e-001,4:2.617880e-001):2.093411e-001):1.684445e-001,1:2.856038e-001);
   tree gen.3000 = [&U] (2:2.482971e-001,((((6:1.728148e-001,5:2.242515e-001):9.599308e-002,(8:1.172018e-001,7:9.284760e-002):9.250269e-002):4.002866e-002,(9:1.980904e-001,10:1.954902e-001):9.788773e-002):1.364375e+000,(3:2.394034e-001,4:2.331225e-001):2.163773e-001):1.752065e-001,1:3.107104e-001);
   tree gen.3500 = [&U] (2:2.970926e-001,((((6:1.728148e-001,5:2.242515e-001):9.393692e-002,(8:1.233761e-001,7:1.105482e-001):8.470764e-002):5.804088e-002,(9:1.706354e-001,10:2.594287e-001):7.316062e-002):1.334729e+000,(3:2.552996e-001,4:2.105860e-001):2.341794e-001):1.938896e-001,1:3.500780e-001);
   tree gen.4000 = [&U] (2:2.498753e-001,((((6:1.869525e-001,5:2.067077e-001):8.930497e-002,(8:1.041504e-001,7:1.097470e-001):6.671973e-002):3.982320e-002,(9:1.544301e-001,10:2.432646e-001):1.072148e-001):1.376444e+000,(3:2.368810e-001,4:2.451923e-001):2.585771e-001):1.118055e-001,1:2.970328e-001);
   tree gen.4500 = [&U] (2:2.412226e-001,((((6:1.526881e-001,5:2.409295e-001):8.836296e-002,(8:1.310551e-001,7:1.211500e-001):9.022479e-002):8.264274e-002,(9:1.642954e-001,10:2.280350e-001):6.594760e-002):1.273134e+000,(3:2.368810e-001,4:2.217373e-001):2.065598e-001):2.008046e-001,1:3.011315e-001);
   tree gen.5000 = [&U] (2:2.573773e-001,((((6:1.883403e-001,5:1.662344e-001):9.040688e-002,(8:1.157613e-001,7:1.029912e-001):8.097067e-002):6.236015e-002,(9:1.689053e-001,10:2.237757e-001):1.190228e-001):1.419190e+000,(3:2.111733e-001,4:2.978211e-001):1.486394e-001):1.900423e-001,1:3.176557e-001);
   tree gen.5500 = [&U] (2:2.361230e-001,((((9:1.878359e-001,10:2.175753e-001):1.716346e-001,(8:1.078258e-001,7:1.275220e-001):7.972971e-002):1.568110e-002,(5:2.060537e-001,6:2.160036e-001):4.815824e-002):1.352871e+000,(3:2.367963e-001,4:2.466308e-001):2.029298e-001):2.005327e-001,1:3.526507e-001);
   tree gen.6000 = [&U] (2:2.616401e-001,(((9:1.847739e-001,10:1.918073e-001):1.116493e-001,((5:2.324645e-001,6:1.953721e-001):6.576904e-002,(8:9.565819e-002,7:1.186680e-001):8.860523e-002):1.030979e-002):1.531808e+000,(3:2.500476e-001,4:2.469423e-001):1.838558e-001):1.709974e-001,1:3.342918e-001);
   tree gen.6500 = [&U] (2:2.936845e-001,(((9:1.966552e-001,10:1.837331e-001):1.190848e-001,((8:8.828595e-002,7:1.127567e-001):9.633770e-002,(5:1.613553e-001,6:1.871479e-001):9.156775e-002):1.375813e-002):1.549593e+000,(3:2.395219e-001,4:2.405702e-001):2.238552e-001):1.282879e-001,1:3.048874e-001);
   tree gen.7000 = [&U] (2:3.120997e-001,(((9:1.578955e-001,10:2.159549e-001):1.144297e-001,((5:1.605193e-001,6:1.914662e-001):1.245962e-001,(8:1.018197e-001,7:1.138853e-001):5.942190e-002):3.056329e-002):1.527403e+000,(3:1.883527e-001,4:3.005893e-001):2.137728e-001):1.481694e-001,1:3.530114e-001);
   tree gen.7500 = [&U] (2:2.513458e-001,(((9:1.489651e-001,10:2.111221e-001):6.066584e-002,((5:1.941201e-001,6:1.706849e-001):1.221569e-001,(8:1.145409e-001,7:1.088498e-001):1.040812e-001):7.871891e-002):1.287828e+000,(3:2.537319e-001,4:2.303076e-001):2.050338e-001):1.672588e-001,1:4.107417e-001);
   tree gen.8000 = [&U] (2:2.951576e-001,(((9:1.526346e-001,10:2.066050e-001):6.412907e-002,((5:2.048314e-001,6:1.921400e-001):7.268481e-002,(8:7.428081e-002,7:1.255760e-001):8.288652e-002):4.267793e-002):1.362699e+000,(3:1.907543e-001,4:2.482887e-001):3.082475e-001):5.238309e-002,1:3.083545e-001);
   tree gen.8500 = [&U] (2:2.706625e-001,(((9:2.175002e-001,10:2.242873e-001):8.331012e-002,((5:1.974543e-001,6:1.652641e-001):6.172026e-002,(8:1.292174e-001,7:1.024634e-001):8.682318e-002):5.927871e-002):1.460613e+000,(3:2.386047e-001,4:2.493855e-001):1.462583e-001):2.368659e-001,1:2.991416e-001);
   tree gen.9000 = [&U] (2:2.744931e-001,(((9:1.936906e-001,10:2.112803e-001):1.134458e-001,((8:1.065023e-001,7:1.226322e-001):7.497706e-002,(5:1.619753e-001,6:1.653607e-001):8.070314e-002):3.554034e-002):1.542875e+000,(3:2.222382e-001,4:2.216774e-001):2.519258e-001):9.503464e-002,1:3.766387e-001);
   tree gen.9500 = [&U] (2:3.034776e-001,(((8:1.263713e-001,7:1.009681e-001):5.319373e-002,((9:2.191147e-001,10:2.533999e-001):1.092772e-001,(5:1.927590e-001,6:1.826834e-001):1.057318e-001):3.356569e-002):1.335503e+000,(3:2.392975e-001,4:2.575243e-001):2.349596e-001):1.143100e-001,1:3.159872e-001);
   tree gen.10000 = [&U] (2:2.677742e-001,(((9:1.799707e-001,10:2.441193e-001):1.424305e-001,((5:2.099710e-001,6:1.755711e-001):7.758607e-002,(8:1.165526e-001,7:1.349077e-001):1.079291e-001):9.927549e-003):1.385498e+000,(3:2.017377e-001,4:2.855957e-001):2.772666e-001):7.964930e-002,1:3.699689e-001);
   tree gen.10500 = [&U] (2:2.262983e-001,((((5:2.020186e-001,6:1.788219e-001):9.800589e-002,(8:9.171606e-002,7:1.191436e-001):7.533592e-002):4.275060e-002,(9:2.090214e-001,10:2.184426e-001):6.030778e-002):1.240284e+000,(3:2.565863e-001,4:2.253204e-001):2.320491e-001):1.453505e-001,1:2.940954e-001);
   tree gen.11000 = [&U] (2:2.191425e-001,((((5:1.770079e-001,6:1.813196e-001):4.930242e-002,(8:1.307404e-001,7:8.424743e-002):8.535757e-002):4.848042e-002,(9:2.425181e-001,10:2.018664e-001):7.603835e-002):1.286295e+000,(3:1.698045e-001,4:2.889774e-001):2.644210e-001):1.493169e-001,1:3.777349e-001);
   tree gen.11500 = [&U] (2:3.051984e-001,((((5:2.073038e-001,6:1.644603e-001):8.489025e-002,(8:1.365650e-001,7:1.323328e-001):7.928116e-002):4.483710e-002,(9:2.053675e-001,10:2.456641e-001):6.259704e-002):1.302800e+000,(3:2.093512e-001,4:2.656099e-001):2.733959e-001):1.651845e-001,1:2.971600e-001);
   tree gen.12000 = [&U] (2:3.046036e-001,((((5:1.716163e-001,6:2.209082e-001):9.602235e-002,(8:1.629097e-001,7:8.680052e-002):8.171913e-002):5.610679e-002,(9:2.136668e-001,10:1.980505e-001):6.669343e-002):1.303764e+000,(3:1.968593e-001,4:2.685481e-001):2.701433e-001):7.340182e-002,1:2.677047e-001);
   tree gen.12500 = [&U] (((3:2.542590e-001,4:2.474309e-001):1.730365e-001,(((5:2.256202e-001,6:1.993402e-001):8.017706e-002,(8:1.048194e-001,7:1.228867e-001):7.783610e-002):8.319240e-002,(9:1.789623e-001,10:2.185359e-001):6.092659e-002):1.438619e+000):2.576478e-001,2:2.547151e-001,1:3.099006e-001);
   tree gen.13000 = [&U] (((3:2.105611e-001,4:2.245110e-001):2.799154e-001,(((5:1.893159e-001,6:1.805702e-001):1.216579e-001,(8:9.865776e-002,7:9.546523e-002):9.089929e-002):6.399523e-002,(9:2.129453e-001,10:2.333066e-001):8.129169e-002):1.434250e+000):1.488102e-001,2:2.448316e-001,1:3.108112e-001);
   tree gen.13500 = [&U] (((3:2.307060e-001,4:2.845625e-001):2.352580e-001,(((5:1.905501e-001,6:2.275002e-001):8.290605e-002,(8:1.143770e-001,7:9.937018e-002):1.010980e-001):4.465926e-002,(9:1.682281e-001,10:2.477103e-001):8.362660e-002):1.475667e+000):1.150373e-001,2:2.688649e-001,1:2.913426e-001);
   tree gen.14000 = [&U] (((3:1.702529e-001,4:2.591969e-001):2.438966e-001,(((5:2.115606e-001,6:1.923749e-001):8.818989e-002,(8:1.248905e-001,7:8.047954e-002):1.014226e-001):7.883385e-002,(9:2.000672e-001,10:2.447371e-001):7.358439e-002):1.341332e+000):1.028788e-001,2:2.969125e-001,1:2.981523e-001);
   tree gen.14500 = [&U] (((3:2.320131e-001,4:1.922571e-001):2.296741e-001,(((8:1.086022e-001,7:8.333997e-002):7.646502e-002,(9:1.708753e-001,10:1.921579e-001):1.371567e-001):5.449208e-002,(5:2.046408e-001,6:2.209092e-001):5.167141e-002):1.302962e+000):1.521491e-001,2:2.342244e-001,1:3.489667e-001);
   tree gen.15000 = [&U] (((3:2.636971e-001,4:2.672504e-001):2.009863e-001,(((5:2.115124e-001,6:1.922750e-001):1.090219e-001,(8:1.251492e-001,7:1.527705e-001):9.024702e-002):1.042992e-002,(9:1.826000e-001,10:2.330337e-001):1.307467e-001):1.325699e+000):1.404770e-001,2:2.684117e-001,1:3.112734e-001);
   tree gen.15500 = [&U] (((3:2.396038e-001,4:2.590358e-001):2.505816e-001,(((9:1.704007e-001,10:2.330337e-001):1.537967e-001,(8:1.157556e-001,7:1.084770e-001):9.074203e-002):2.030139e-002,(5:1.749248e-001,6:2.228113e-001):4.830824e-002):1.287299e+000):2.053493e-001,2:3.037657e-001,1:3.424293e-001);
   tree gen.16000 = [&U] (((3:2.518733e-001,4:2.533081e-001):3.554220e-001,(((5:2.038234e-001,6:1.924669e-001):7.279695e-002,(8:1.022382e-001,7:1.158847e-001):7.802887e-002):3.187482e-002,(9:1.943846e-001,10:2.669006e-001):9.715657e-002):1.339048e+000):8.717990e-002,2:3.083206e-001,1:3.190132e-001);
   tree gen.16500 = [&U] (2:2.977557e-001,((3:2.423056e-001,4:2.138650e-001):2.669081e-001,(8:9.414720e-002,(7:1.247010e-001,((5:1.551187e-001,6:1.983671e-001):7.357056e-002,(9:1.562754e-001,10:2.163783e-001):1.410235e-001):6.867302e-002):3.770320e-002):1.410054e+000):1.853935e-001,1:3.055011e-001);
   tree gen.17000 = [&U] (2:2.413886e-001,((3:2.038851e-001,4:2.621119e-001):2.123703e-001,(((5:2.000733e-001,6:1.949836e-001):1.019325e-001,(7:1.217740e-001,8:1.346968e-001):8.890575e-002):7.059469e-002,(9:1.562754e-001,10:2.014339e-001):8.073228e-002):1.441808e+000):1.674659e-001,1:3.243164e-001);
   tree gen.17500 = [&U] (2:2.253839e-001,((3:2.185488e-001,4:2.649830e-001):2.910399e-001,(((5:2.000733e-001,6:1.711785e-001):8.912094e-002,(7:9.691723e-002,8:1.455968e-001):6.265794e-002):6.250474e-002,(9:1.753191e-001,10:2.357969e-001):1.003036e-001):1.441808e+000):9.471523e-002,1:3.572611e-001);
   tree gen.18000 = [&U] (2:2.296219e-001,((3:2.495310e-001,4:2.007797e-001):1.789212e-001,(((5:2.499096e-001,6:1.754889e-001):9.196311e-002,(7:8.805427e-002,8:1.052711e-001):7.343881e-002):4.575104e-002,(9:1.687946e-001,10:2.330997e-001):1.051273e-001):1.398003e+000):1.806406e-001,1:3.467108e-001);
   tree gen.18500 = [&U] (2:2.502308e-001,((3:2.119759e-001,4:2.545751e-001):1.485377e-001,(((5:1.949042e-001,6:1.935879e-001):9.918469e-002,(7:1.088217e-001,8:1.435077e-001):7.842252e-002):9.790944e-002,(9:1.825883e-001,10:2.275504e-001):7.023417e-002):1.398003e+000):2.427628e-001,1:3.565516e-001);
   tree gen.19000 = [&U] (2:2.748354e-001,((3:2.645521e-001,4:2.594344e-001):2.429710e-001,(((5:1.691528e-001,6:1.838986e-001):1.000520e-001,(7:1.417990e-001,8:1.296662e-001):6.886187e-002):1.102756e-001,(9:1.770770e-001,10:2.161613e-001):2.604750e-002):1.441449e+000):1.514642e-001,1:3.274336e-001);
   tree gen.19500 = [&U] (2:2.635601e-001,((3:1.958379e-001,4:2.464614e-001):1.894074e-001,(((5:2.121228e-001,6:1.722190e-001):1.249241e-001,(7:1.118460e-001,8:1.203102e-001):6.361414e-002):7.204418e-002,(9:1.610436e-001,10:2.263518e-001):6.531543e-002):1.276551e+000):1.648458e-001,1:3.274336e-001);
   tree gen.20000 = [&U] (2:2.570298e-001,((3:2.292738e-001,4:2.065733e-001):1.528916e-001,(((5:1.972419e-001,6:1.760823e-001):7.320977e-002,(7:8.605314e-002,8:1.249090e-001):7.999693e-002):9.250785e-002,(9:2.106210e-001,10:2.007258e-001):3.220169e-002):1.333796e+000):1.675407e-001,1:3.410192e-001);
   tree gen.20500 = [&U] (2:2.376798e-001,((3:2.813321e-001,4:2.369886e-001):1.824698e-001,(((5:2.073896e-001,6:1.971249e-001):8.579965e-002,(7:1.139442e-001,8:9.460545e-002):7.206351e-002):3.659207e-002,(9:1.853640e-001,10:2.522290e-001):8.165418e-002):1.460449e+000):1.555130e-001,1:3.332039e-001);
   tree gen.21000 = [&U] (2:3.153063e-001,((3:2.646917e-001,4:2.687842e-001):3.040188e-001,(((5:2.413673e-001,6:1.983137e-001):6.907438e-002,(7:1.147413e-001,8:1.193608e-001):9.812563e-002):6.697693e-002,(9:1.994873e-001,10:2.220917e-001):7.442636e-002):1.239446e+000):9.776799e-002,1:2.601518e-001);
   tree gen.21500 = [&U] (2:3.182467e-001,((3:2.749289e-001,4:2.323584e-001):1.794019e-001,(((5:2.332495e-001,6:1.537534e-001):5.776960e-002,(7:1.093990e-001,8:1.077425e-001):1.052549e-001):5.749343e-002,(9:1.915955e-001,10:2.190519e-001):5.268303e-002):1.389649e+000):1.700032e-001,1:3.167955e-001);
   tree gen.22000 = [&U] (2:2.216772e-001,((3:2.453341e-001,4:2.666428e-001):2.696480e-001,(((5:1.885580e-001,6:1.723309e-001):8.868911e-002,(7:1.233398e-001,8:1.077425e-001):6.972549e-002):7.524038e-002,(9:1.794168e-001,10:2.636436e-001):8.831049e-002):1.371317e+000):1.159943e-001,1:4.085113e-001);
   tree gen.22500 = [&U] (2:2.556005e-001,((3:1.532281e-001,4:3.316637e-001):2.416318e-001,(((5:1.999038e-001,6:1.671565e-001):8.819356e-002,(7:1.023509e-001,8:1.015888e-001):8.997546e-002):1.092981e-002,(9:2.198991e-001,10:3.067882e-001):1.119091e-001):1.371317e+000):1.964981e-001,1:3.409450e-001);
   tree gen.23000 = [&U] (2:2.732780e-001,((3:2.514885e-001,4:2.242311e-001):2.284899e-001,(((7:1.207797e-001,8:1.263658e-001):7.910899e-002,(5:1.932662e-001,6:2.091389e-001):6.836300e-002):2.200865e-002,(9:1.880304e-001,10:2.003888e-001):8.932062e-002):1.280155e+000):1.655209e-001,1:3.897145e-001);
   tree gen.23500 = [&U] (2:2.501369e-001,((3:2.024458e-001,4:2.642377e-001):2.618150e-001,(((7:1.155809e-001,8:1.137964e-001):1.015244e-001,(5:2.190659e-001,6:2.162981e-001):8.794448e-002):2.814777e-002,(9:1.946096e-001,10:2.203102e-001):9.622194e-002):1.219066e+000):1.313112e-001,1:3.826044e-001);
   tree gen.24000 = [&U] (2:2.347736e-001,((3:2.113622e-001,4:2.729479e-001):2.722902e-001,(((7:1.092319e-001,8:1.359213e-001):8.987440e-002,(5:1.816064e-001,6:2.057518e-001):7.670830e-002):3.447908e-002,(9:1.734667e-001,10:2.201203e-001):1.046615e-001):1.386067e+000):1.307668e-001,1:3.370311e-001);
   tree gen.24500 = [&U] (2:2.193380e-001,((3:2.180403e-001,4:2.415230e-001):2.470198e-001,(((7:8.725135e-002,8:1.306906e-001):9.733956e-002,(5:1.843938e-001,6:1.679864e-001):5.602427e-002):4.845394e-002,(9:1.933909e-001,10:2.162021e-001):9.952359e-002):1.270939e+000):2.087072e-001,1:3.846370e-001);
   tree gen.25000 = [&U] (2:2.670761e-001,((3:2.180403e-001,4:2.415230e-001):2.338179e-001,(((7:1.032163e-001,8:1.174016e-001):9.784502e-002,(5:1.923108e-001,6:2.070002e-001):7.134334e-002):5.527411e-002,(9:1.933909e-001,10:1.977101e-001):9.952359e-002):1.406780e+000):1.293134e-001,1:3.566602e-001);
   tree gen.25500 = [&U] (2:2.473615e-001,((3:2.131212e-001,4:2.360741e-001):2.798033e-001,(((7:9.717177e-002,8:1.164398e-001):1.112694e-001,(5:2.203942e-001,6:2.023301e-001):4.413435e-002):6.051425e-002,(9:1.890278e-001,10:2.151210e-001):9.328337e-002):1.375043e+000):1.783692e-001,1:3.266027e-001);
   tree gen.26000 = [&U] (2:2.661657e-001,((3:1.742520e-001,4:2.934376e-001):2.081935e-001,(((7:1.168164e-001,8:1.211752e-001):6.572890e-002,(5:1.994387e-001,6:1.842330e-001):7.712649e-002):4.143394e-002,(9:1.877908e-001,10:1.620516e-001):7.948459e-002):1.397653e+000):2.019954e-001,1:3.204470e-001);
   tree gen.26500 = [&U] (2:2.313420e-001,((3:2.340681e-001,4:2.495888e-001):2.104821e-001,(((7:9.637631e-002,8:1.082416e-001):1.004578e-001,(5:2.031523e-001,6:1.876635e-001):7.986474e-002):3.795448e-002,(9:1.753979e-001,10:2.305887e-001):1.061001e-001):1.384543e+000):1.424361e-001,1:3.439997e-001);
   tree gen.27000 = [&U] (2:2.576855e-001,((3:2.179067e-001,4:2.270556e-001):1.920036e-001,(((7:9.220435e-002,8:1.521730e-001):9.322714e-002,(5:1.979568e-001,6:1.982320e-001):4.834988e-002):4.633715e-002,(9:2.499307e-001,10:2.511260e-001):8.772937e-002):1.282181e+000):1.906612e-001,1:3.278851e-001);
   tree gen.27500 = [&U] (2:2.310653e-001,((3:2.471616e-001,4:2.463001e-001):2.479514e-001,((9:1.746148e-001,10:1.910807e-001):6.062324e-002,((7:1.005551e-001,8:1.155294e-001):1.175060e-001,(5:2.018226e-001,6:1.835967e-001):6.203506e-002):6.670259e-002):1.284255e+000):1.917789e-001,1:3.832684e-001);
   tree gen.28000 = [&U] (2:3.030024e-001,((3:2.241494e-001,4:2.885872e-001):3.490619e-001,((9:1.756672e-001,10:2.186037e-001):9.249898e-002,((7:1.171669e-001,8:1.216110e-001):7.231165e-002,(5:2.333763e-001,6:1.981215e-001):8.547422e-002):5.125374e-002):1.254271e+000):1.116099e-001,1:2.911520e-001);
   tree gen.28500 = [&U] (2:2.240560e-001,((3:2.320454e-001,4:2.514453e-001):2.457070e-001,((9:2.036145e-001,10:2.172465e-001):6.691318e-002,((7:1.121322e-001,8:1.097540e-001):9.393122e-002,(5:1.990749e-001,6:2.109371e-001):9.276313e-002):6.534718e-002):1.360315e+000):1.765488e-001,1:3.614590e-001);
   tree gen.29000 = [&U] (2:2.762965e-001,((3:2.082092e-001,4:2.925097e-001):2.475048e-001,((9:1.898593e-001,10:2.323518e-001):7.201313e-002,((7:1.132088e-001,8:1.101724e-001):8.752219e-002,(5:2.380782e-001,6:2.109371e-001):7.934042e-002):5.680802e-002):1.513856e+000):1.594609e-001,1:3.048606e-001);
   tree gen.29500 = [&U] (2:2.552577e-001,((3:2.088159e-001,4:2.434038e-001):2.359598e-001,((9:1.757451e-001,10:2.360690e-001):1.137650e-001,((5:2.353418e-001,6:2.084043e-001):7.449368e-002,(7:1.115559e-001,8:1.137006e-001):1.002618e-001):1.979031e-002):1.352425e+000):1.755224e-001,1:3.555790e-001);
   tree gen.30000 = [&U] (2:2.705006e-001,((3:1.780049e-001,4:2.354864e-001):2.443456e-001,((9:1.859138e-001,10:2.683627e-001):4.348283e-002,((5:2.163868e-001,6:1.752667e-001):9.294435e-002,(7:1.132811e-001,8:1.155206e-001):9.393799e-002):6.428429e-002):1.522204e+000):1.812194e-001,1:3.013543e-001);
   tree gen.30500 = [&U] (2:2.802477e-001,((3:2.623646e-001,4:2.416775e-001):2.007738e-001,((9:1.714476e-001,10:2.288651e-001):1.130253e-001,((7:1.098646e-001,8:1.170130e-001):9.455675e-002,(5:2.074189e-001,6:1.643102e-001):9.083234e-002):5.386408e-003):1.392870e+000):1.749751e-001,1:3.637613e-001);
   tree gen.31000 = [&U] (2:2.876646e-001,((3:2.423936e-001,4:1.822471e-001):2.044749e-001,(5:1.243529e-001,(6:1.951956e-001,((9:1.791041e-001,10:2.589801e-001):1.477352e-001,(7:1.089522e-001,8:1.201099e-001):1.104634e-001):5.688167e-002):6.488704e-002):1.379841e+000):2.174743e-001,1:3.075342e-001);
   tree gen.31500 = [&U] (2:1.943166e-001,((3:2.835005e-001,4:2.288610e-001):1.952703e-001,(5:1.121884e-001,(6:1.874399e-001,((9:1.741946e-001,10:2.504938e-001):1.317008e-001,(7:1.170032e-001,8:1.023662e-001):7.654833e-002):8.779924e-002):6.301229e-002):1.379841e+000):1.870648e-001,1:3.312423e-001);
   tree gen.32000 = [&U] (2:2.655356e-001,((3:1.832035e-001,4:2.628420e-001):2.000239e-001,(5:1.897711e-001,(6:1.825690e-001,((9:1.834539e-001,10:2.117809e-001):1.184906e-001,(7:9.257486e-002,8:1.007238e-001):1.014510e-001):7.940580e-002):3.813060e-002):1.407713e+000):2.319686e-001,1:3.597064e-001);
   tree gen.32500 = [&U] (2:2.840517e-001,((3:1.894648e-001,4:2.700286e-001):2.199203e-001,(5:1.602083e-001,(6:2.296800e-001,((9:1.856590e-001,10:2.226978e-001):9.362828e-002,(7:1.215666e-001,8:1.206208e-001):8.117651e-002):8.612218e-002):4.555032e-002):1.446203e+000):1.483064e-001,1:3.741625e-001);
   tree gen.33000 = [&U] (2:2.376110e-001,((3:2.693307e-001,4:2.620560e-001):2.278822e-001,(5:1.593657e-001,(6:2.070383e-001,((9:1.656626e-001,10:2.215265e-001):1.327319e-001,(7:9.698440e-002,8:1.186400e-001):6.818175e-002):1.213086e-001):2.786564e-002):1.343799e+000):1.738155e-001,1:3.164453e-001);
   tree gen.33500 = [&U] (2:2.238550e-001,((3:2.493365e-001,4:2.692719e-001):2.248891e-001,(5:1.217362e-001,(6:1.788653e-001,((9:1.629288e-001,10:2.276725e-001):1.169622e-001,(7:1.081899e-001,8:1.146869e-001):8.882869e-002):7.991525e-002):8.153560e-002):1.340035e+000):1.417435e-001,1:3.179089e-001);
   tree gen.34000 = [&U] (2:2.960503e-001,((3:2.238098e-001,4:2.751581e-001):2.689858e-001,(5:1.727080e-001,(6:1.833080e-001,((9:1.942432e-001,10:2.321859e-001):1.339262e-001,(7:1.099991e-001,8:1.303331e-001):7.466399e-002):7.917032e-002):4.488523e-002):1.577016e+000):1.385481e-001,1:3.274950e-001);
   tree gen.34500 = [&U] (2:2.939619e-001,((3:1.692451e-001,4:2.516055e-001):1.488523e-001,((9:1.985730e-001,10:2.450648e-001):1.148017e-001,((6:1.797215e-001,5:1.838722e-001):1.185604e-001,(7:1.045152e-001,8:1.224449e-001):9.283900e-002):2.653438e-002):1.421711e+000):1.821273e-001,1:2.978261e-001);
   tree gen.35000 = [&U] (2:2.830435e-001,((3:2.641636e-001,4:2.253857e-001):2.606738e-001,(((7:1.131493e-001,8:1.153992e-001):6.751313e-002,(9:1.500737e-001,10:2.176506e-001):1.223936e-001):3.264569e-002,(6:1.718249e-001,5:2.114271e-001):6.227638e-002):1.424522e+000):1.931647e-001,1:2.927697e-001);
   tree gen.35500 = [&U] (2:2.830435e-001,((3:2.499284e-001,4:2.103212e-001):2.412893e-001,(((6:1.719791e-001,5:2.146212e-001):8.504244e-002,(7:1.015628e-001,8:1.222356e-001):9.502132e-002):2.288875e-002,(9:1.957689e-001,10:2.366979e-001):1.181189e-001):1.261427e+000):1.038791e-001,1:3.045879e-001);
   tree gen.36000 = [&U] (2:2.524970e-001,((3:1.987977e-001,4:2.298469e-001):1.758977e-001,(((6:1.578387e-001,5:1.905472e-001):8.385780e-002,(7:9.538724e-002,8:1.006270e-001):8.838781e-002):2.819057e-002,(9:1.940214e-001,10:2.533435e-001):1.062503e-001):1.267899e+000):2.190638e-001,1:3.751434e-001);
   tree gen.36500 = [&U] (2:2.311274e-001,((3:2.187205e-001,4:2.459517e-001):2.368077e-001,(((6:2.125468e-001,5:1.980664e-001):1.015830e-001,(7:8.298156e-002,8:1.066654e-001):1.070614e-001):5.083469e-002,(9:1.855495e-001,10:2.333705e-001):9.524498e-002):1.464501e+000):1.598078e-001,1:3.903484e-001);
   tree gen.37000 = [&U] (2:2.442581e-001,((3:2.037843e-001,4:2.531391e-001):2.168982e-001,((6:2.140834e-001,5:2.083086e-001):2.406714e-002,((9:1.996457e-001,10:2.270358e-001):1.251865e-001,(7:1.411906e-001,8:1.255011e-001):6.910038e-002):5.693374e-002):1.336877e+000):1.586706e-001,1:3.265041e-001);
   tree gen.37500 = [&U] (2:2.902242e-001,((3:2.357424e-001,4:2.446064e-001):1.814100e-001,((9:1.690015e-001,10:2.424544e-001):1.471451e-001,((7:8.923873e-002,8:1.011620e-001):5.267281e-002,(6:2.100691e-001,5:1.893942e-001):8.068561e-002):6.461662e-002):1.380835e+000):1.759192e-001,1:3.910420e-001);
   tree gen.38000 = [&U] (2:2.195278e-001,((3:2.592687e-001,4:2.124489e-001):2.727278e-001,((7:8.651121e-002,8:1.068078e-001):5.033712e-002,((9:1.788631e-001,10:2.302410e-001):1.156147e-001,(6:1.802720e-001,5:2.131842e-001):8.198471e-002):1.702901e-002):1.426395e+000):1.180244e-001,1:3.234699e-001);
   tree gen.38500 = [&U] (2:2.587755e-001,((3:2.324541e-001,4:2.571946e-001):2.190918e-001,(((6:2.029434e-001,5:2.208430e-001):1.122887e-001,(7:1.214835e-001,8:1.369351e-001):6.834052e-002):5.109568e-003,(9:1.784190e-001,10:2.546205e-001):1.153053e-001):1.302609e+000):1.474540e-001,1:3.119262e-001);
   tree gen.39000 = [&U] (2:2.221873e-001,((3:2.461101e-001,4:2.712486e-001):1.742917e-001,(((6:1.627622e-001,5:2.110389e-001):8.294717e-002,(7:1.337696e-001,8:9.237180e-002):9.819737e-002):4.148137e-002,(9:1.914886e-001,10:2.412590e-001):7.186724e-002):1.390529e+000):2.278668e-001,1:3.201192e-001);
   tree gen.39500 = [&U] (2:2.678519e-001,((3:2.388100e-001,4:2.683170e-001):2.853800e-001,(((6:1.865620e-001,5:2.200418e-001):6.510170e-002,(7:1.284856e-001,8:1.037923e-001):7.565140e-002):6.400899e-002,(9:1.758019e-001,10:2.436389e-001):7.513813e-002):1.460041e+000):1.586800e-001,1:3.768016e-001);
   tree gen.40000 = [&U] (2:2.617310e-001,((3:2.395701e-001,4:2.643557e-001):1.957092e-001,(((6:1.850933e-001,5:2.196771e-001):7.133769e-002,(7:9.976675e-002,8:1.292507e-001):1.147791e-001):9.072638e-002,(9:1.569703e-001,10:2.518695e-001):5.901000e-002):1.351170e+000):1.810660e-001,1:2.851172e-001);
   tree gen.40500 = [&U] (2:2.608637e-001,((3:2.387763e-001,4:2.064653e-001):2.419696e-001,(((6:1.725506e-001,5:2.124711e-001):5.707659e-002,(7:1.091789e-001,8:1.139475e-001):7.844787e-002):6.665959e-002,(9:1.572007e-001,10:2.158457e-001):9.440149e-002):1.317718e+000):1.936309e-001,1:3.258847e-001);
   tree gen.41000 = [&U] (2:2.510082e-001,((3:2.421569e-001,4:2.315698e-001):1.714515e-001,(((6:1.979762e-001,5:1.709409e-001):6.710324e-002,(7:1.099915e-001,8:1.260152e-001):7.484071e-002):3.201281e-002,(9:2.192797e-001,10:2.327903e-001):1.058906e-001):1.201824e+000):1.451371e-001,1:3.775317e-001);
   tree gen.41500 = [&U] (2:2.197377e-001,((3:2.362335e-001,4:1.921889e-001):2.353321e-001,((6:1.430338e-001,5:2.031891e-001):6.187251e-002,((7:9.192971e-002,8:1.275298e-001):1.188479e-001,(9:1.692104e-001,10:2.225152e-001):1.442597e-001):1.944349e-002):1.554072e+000):1.797232e-001,1:4.169036e-001);
   tree gen.42000 = [&U] (2:2.653265e-001,((3:2.342411e-001,4:2.689934e-001):1.694744e-001,((6:1.884671e-001,5:2.031891e-001):5.101597e-002,((7:1.149533e-001,8:1.076079e-001):6.659805e-002,(9:1.641153e-001,10:2.239236e-001):1.160373e-001):5.317412e-002):1.327051e+000):1.785716e-001,1:3.001341e-001);
   tree gen.42500 = [&U] (2:2.935634e-001,((3:2.066629e-001,4:2.880206e-001):2.263893e-001,((6:1.551797e-001,5:2.199195e-001):2.074992e-002,((9:1.948710e-001,10:2.291148e-001):1.621454e-001,(7:1.002253e-001,8:1.313362e-001):9.221446e-002):5.150816e-002):1.508149e+000):1.502736e-001,1:3.173357e-001);
   tree gen.43000 = [&U] (2:2.937241e-001,((3:1.845935e-001,4:2.447083e-001):1.487651e-001,(((9:1.652625e-001,10:2.377975e-001):1.532249e-001,(7:9.277024e-002,8:1.166217e-001):7.780365e-002):4.970814e-002,(5:1.971206e-001,6:1.772644e-001):5.498867e-002):1.586438e+000):2.046868e-001,1:3.467696e-001);
   tree gen.43500 = [&U] (2:2.573728e-001,((3:2.267661e-001,4:2.449377e-001):2.044954e-001,(((7:1.122490e-001,8:1.200601e-001):9.867213e-002,(5:1.778944e-001,6:1.995204e-001):9.517053e-002):5.861079e-002,(9:1.882666e-001,10:2.437290e-001):8.614454e-002):1.415519e+000):1.529172e-001,1:3.114469e-001);
   tree gen.44000 = [&U] (2:2.547653e-001,((3:2.267661e-001,4:2.137787e-001):2.256615e-001,(((7:1.050749e-001,8:1.215790e-001):8.190931e-002,(5:1.960118e-001,6:1.696868e-001):8.974174e-002):4.865139e-002,(9:1.965419e-001,10:2.542882e-001):9.659948e-002):1.404451e+000):1.587522e-001,1:3.114469e-001);
   tree gen.44500 = [&U] (2:2.743400e-001,((3:1.828003e-001,4:2.540221e-001):2.987773e-001,(((7:1.295557e-001,8:1.239302e-001):5.751489e-002,(5:2.085354e-001,6:2.000456e-001):9.441852e-002):4.616299e-002,(9:2.033043e-001,10:2.067036e-001):7.763177e-002):1.309887e+000):1.338030e-001,1:2.724308e-001);
   tree gen.45000 = [&U] (2:2.593563e-001,((3:2.659014e-001,4:2.505475e-001):1.619215e-001,(((7:1.171580e-001,8:1.356598e-001):8.510828e-002,(5:2.058896e-001,6:2.217050e-001):7.936823e-002):4.418324e-002,(9:1.794229e-001,10:2.820183e-001):8.898503e-002):1.412388e+000):2.248652e-001,1:3.129711e-001);
   tree gen.45500 = [&U] (2:2.515766e-001,((3:1.716323e-001,4:3.049378e-001):1.648133e-001,(((7:1.186367e-001,8:1.231995e-001):9.940348e-002,(5:1.965496e-001,6:2.089141e-001):9.185562e-002):3.441317e-002,(9:1.886473e-001,10:2.064010e-001):9.232064e-002):1.486044e+000):2.090103e-001,1:3.615214e-001);
   tree gen.46000 = [&U] (2:2.388498e-001,((3:1.992361e-001,4:2.340617e-001):2.553148e-001,(((7:8.573316e-002,8:1.338971e-001):6.096414e-002,(5:1.834801e-001,6:1.757027e-001):9.995551e-002):4.314309e-002,(9:1.633699e-001,10:2.261793e-001):8.583803e-002):1.240639e+000):1.898307e-001,1:3.118854e-001);
   tree gen.46500 = [&U] (2:2.271158e-001,((3:2.830542e-001,4:2.093404e-001):2.188739e-001,(((7:8.627654e-002,8:1.281039e-001):8.530955e-002,(5:1.837236e-001,6:1.987903e-001):8.612224e-002):9.905183e-002,(9:1.926008e-001,10:2.116295e-001):5.370356e-002):1.285434e+000):9.952180e-002,1:3.040779e-001);
   tree gen.47000 = [&U] (2:2.666013e-001,((3:2.717772e-001,4:2.088335e-001):2.675550e-001,(((7:1.054816e-001,8:1.140353e-001):7.049581e-002,(5:2.162796e-001,6:1.681153e-001):7.991575e-002):6.676366e-002,(9:1.624144e-001,10:1.991650e-001):6.198491e-002):1.284308e+000):1.695737e-001,1:3.697873e-001);
   tree gen.47500 = [&U] (2:2.784545e-001,((3:1.976853e-001,4:2.281441e-001):2.077252e-001,(((7:9.457031e-002,8:1.551136e-001):6.542516e-002,(5:2.293370e-001,6:1.852931e-001):8.010468e-002):7.776273e-002,(9:2.002967e-001,10:1.906483e-001):4.866610e-002):1.384126e+000):1.278094e-001,1:3.181081e-001);
   tree gen.48000 = [&U] (2:2.609691e-001,((3:2.000979e-001,4:2.456500e-001):2.367195e-001,(((7:1.081157e-001,8:1.315799e-001):1.095803e-001,(5:2.240392e-001,6:1.914243e-001):7.461909e-002):6.498742e-002,(9:1.538791e-001,10:2.433444e-001):7.546394e-002):1.283838e+000):9.712350e-002,1:3.073948e-001);
   tree gen.48500 = [&U] (2:3.103392e-001,((3:2.545910e-001,4:2.456500e-001):2.221718e-001,(((7:9.697882e-002,8:1.245149e-001):9.429391e-002,(5:1.958230e-001,6:1.914243e-001):6.726662e-002):7.194612e-002,(9:2.237766e-001,10:1.783628e-001):7.287101e-002):1.309287e+000):1.440065e-001,1:3.234926e-001);
   tree gen.49000 = [&U] (2:2.416492e-001,((3:2.629809e-001,4:2.714434e-001):1.675989e-001,(((7:1.319561e-001,8:1.009942e-001):9.434942e-002,(5:2.027600e-001,6:2.021365e-001):7.645080e-002):4.882980e-002,(9:1.701879e-001,10:2.203923e-001):6.934149e-002):1.382556e+000):1.780918e-001,1:2.894747e-001);
   tree gen.49500 = [&U] (2:2.506196e-001,((3:2.366556e-001,4:2.538620e-001):2.273258e-001,(((7:1.303984e-001,8:1.173829e-001):7.147758e-002,(5:2.055873e-001,6:1.790279e-001):1.041403e-001):6.005139e-002,(9:1.997267e-001,10:2.234655e-001):9.432692e-002):1.451589e+000):1.653447e-001,1:3.073945e-001);
   tree gen.50000 = [&U] (2:2.597337e-001,((3:2.102129e-001,4:2.319349e-001):2.611457e-001,(((7:1.041339e-001,8:1.009444e-001):1.081865e-001,(5:2.024004e-001,6:1.544462e-001):1.010688e-001):7.808119e-002,(9:1.966306e-001,10:2.161225e-001):7.415047e-002):1.325090e+000):1.324724e-001,1:3.596515e-001);
   tree gen.50500 = [&U] (2:2.564235e-001,((3:1.939943e-001,4:3.077283e-001):1.791259e-001,(((7:1.128899e-001,8:1.414134e-001):8.467870e-002,(5:2.073460e-001,6:2.056409e-001):7.813376e-002):2.783591e-002,(9:1.776697e-001,10:2.276289e-001):7.887291e-002):1.428694e+000):1.472802e-001,1:3.519489e-001);
   tree gen.51000 = [&U] (2:2.936055e-001,((3:2.741372e-001,4:2.426696e-001):2.298763e-001,(((7:9.394689e-002,8:1.061256e-001):8.887313e-002,(9:1.870100e-001,10:2.395956e-001):1.441437e-001):1.442665e-002,(5:2.074408e-001,6:1.883996e-001):6.754746e-002):1.404478e+000):9.844744e-002,1:2.766081e-001);
   tree gen.51500 = [&U] (2:2.199693e-001,((3:2.006489e-001,4:2.596757e-001):2.208437e-001,((9:1.680509e-001,10:2.281276e-001):1.080282e-001,((7:1.384649e-001,8:1.069937e-001):6.632961e-002,(5:1.966914e-001,6:1.889216e-001):6.251975e-002):1.824195e-002):1.475055e+000):1.674264e-001,1:3.599170e-001);
   tree gen.52000 = [&U] (2:2.524919e-001,((3:2.262249e-001,4:2.928759e-001):2.340855e-001,((9:1.774073e-001,10:2.290904e-001):1.278091e-001,((7:9.375146e-002,8:1.096051e-001):9.636997e-002,(5:2.079367e-001,6:2.092760e-001):6.502464e-002):1.171325e-002):1.202489e+000):1.448299e-001,1:3.562978e-001);
   tree gen.52500 = [&U] (2:2.829508e-001,((3:2.644628e-001,4:2.099223e-001):2.091594e-001,(((7:1.013357e-001,8:1.171698e-001):8.765064e-002,(5:1.818470e-001,6:1.927245e-001):8.597508e-002):3.500144e-002,(9:1.741873e-001,10:2.477620e-001):1.030954e-001):1.382914e+000):1.969238e-001,1:3.399732e-001);
   tree gen.53000 = [&U] (2:2.631823e-001,((3:1.957482e-001,4:3.023003e-001):2.120922e-001,(((7:9.958059e-002,8:1.141626e-001):8.777827e-002,(5:1.907783e-001,6:2.014197e-001):7.464095e-002):1.785039e-002,(9:1.691462e-001,10:2.443347e-001):1.538489e-001):1.371887e+000):1.537181e-001,1:3.219212e-001);
   tree gen.53500 = [&U] (2:2.681590e-001,((3:1.703299e-001,4:2.701894e-001):2.004874e-001,(((7:1.019770e-001,8:1.706226e-001):8.691050e-002,(5:1.568576e-001,6:1.863517e-001):8.259741e-002):7.492323e-002,(9:2.174940e-001,10:2.384110e-001):3.659910e-002):1.395320e+000):2.510432e-001,1:2.726938e-001);
   tree gen.54000 = [&U] (2:2.540743e-001,((3:2.229544e-001,4:2.588925e-001):2.367738e-001,(((7:9.590987e-002,8:1.319681e-001):9.901489e-002,(5:1.743345e-001,6:1.949605e-001):1.104187e-001):6.598889e-002,(9:1.727238e-001,10:2.100181e-001):5.870023e-002):1.350253e+000):1.448582e-001,1:3.125923e-001);
   tree gen.54500 = [&U] (2:2.540575e-001,((3:2.666511e-001,4:2.588754e-001):2.061196e-001,(((7:9.386706e-002,8:1.272736e-001):9.210222e-002,(5:1.759790e-001,6:1.761117e-001):5.241111e-002):7.214485e-002,(9:1.774583e-001,10:2.243973e-001):6.537082e-002):1.293661e+000):1.778856e-001,1:3.047349e-001);
   tree gen.55000 = [&U] (2:2.716544e-001,((3:1.734056e-001,4:3.046547e-001):2.346448e-001,(((7:1.043356e-001,8:1.365890e-001):8.348258e-002,(5:1.953467e-001,6:1.827955e-001):9.389907e-002):3.866180e-002,(9:2.057154e-001,10:2.230798e-001):8.225034e-002):1.340460e+000):1.356336e-001,1:2.910124e-001);
   tree gen.55500 = [&U] (2:2.234734e-001,((3:2.352353e-001,4:2.790464e-001):2.378051e-001,(((7:1.437493e-001,8:1.212177e-001):1.037300e-001,(5:2.003540e-001,6:1.713743e-001):1.021367e-001):4.038163e-002,(9:1.712427e-001,10:2.045340e-001):8.855006e-002):1.276716e+000):1.941369e-001,1:3.461767e-001);
   tree gen.56000 = [&U] (2:3.006025e-001,((3:2.451524e-001,4:2.712558e-001):2.613853e-001,((7:1.304949e-001,8:1.143456e-001):3.405270e-002,((9:1.647554e-001,10:2.215033e-001):1.307987e-001,(5:1.999711e-001,6:2.217157e-001):9.908479e-002):3.991281e-002):1.555946e+000):1.615309e-001,1:3.330623e-001);
   tree gen.56500 = [&U] (2:2.374355e-001,((3:2.146863e-001,4:2.229383e-001):2.624371e-001,((9:1.954693e-001,10:2.277592e-001):1.322259e-001,((5:2.192708e-001,6:1.825690e-001):1.289711e-001,(7:1.006197e-001,8:1.346711e-001):7.657953e-002):2.037006e-002):1.378154e+000):1.510813e-001,1:3.344025e-001);
   tree gen.57000 = [&U] (2:2.881048e-001,((3:2.146863e-001,4:2.619282e-001):2.340474e-001,((6:1.955758e-001,((7:9.738059e-002,8:1.298760e-001):7.202126e-002,(9:2.012928e-001,10:1.949132e-001):1.523469e-001):9.950955e-002):3.844541e-002,5:1.684953e-001):1.363525e+000):2.210662e-001,1:3.818301e-001);
   tree gen.57500 = [&U] (2:2.736296e-001,((3:2.431667e-001,4:2.616915e-001):1.714964e-001,((9:1.832582e-001,10:2.619685e-001):1.504588e-001,((7:1.184659e-001,8:1.179222e-001):1.016761e-001,(6:2.097676e-001,5:2.018437e-001):8.258054e-002):5.208455e-003):1.409511e+000):1.872834e-001,1:3.562653e-001);
   tree gen.58000 = [&U] (2:2.392793e-001,((3:2.299105e-001,4:2.160029e-001):1.724245e-001,(((7:1.325309e-001,8:1.064826e-001):1.258992e-001,(6:2.269886e-001,5:1.770792e-001):1.075494e-001):3.449653e-002,(9:1.878299e-001,10:2.216435e-001):9.229739e-002):1.381063e+000):1.647358e-001,1:3.446950e-001);
   tree gen.58500 = [&U] (2:2.537762e-001,((3:2.223396e-001,4:2.229680e-001):2.083070e-001,(((7:1.210532e-001,8:1.274909e-001):6.851701e-002,(6:1.836383e-001,5:2.107213e-001):1.013199e-001):1.100945e-001,(9:1.802321e-001,10:2.216435e-001):6.727200e-002):1.398671e+000):1.824560e-001,1:3.231258e-001);
   tree gen.59000 = [&U] (2:2.514560e-001,((3:1.936294e-001,4:2.774971e-001):1.464528e-001,(((7:1.047883e-001,8:1.017946e-001):9.854665e-002,(6:1.715987e-001,5:2.273786e-001):6.357271e-002):3.029064e-002,(9:1.883270e-001,10:2.450217e-001):7.635642e-002):1.406094e+000):1.843589e-001,1:3.169559e-001);
   tree gen.59500 = [&U] (2:2.364639e-001,((3:2.489781e-001,4:2.421919e-001):2.830032e-001,(((7:8.333709e-002,8:1.173034e-001):9.983508e-002,(6:1.642666e-001,5:1.962333e-001):7.939361e-002):6.033446e-002,(9:2.041993e-001,10:2.330759e-001):1.091551e-001):1.370294e+000):1.346206e-001,1:3.389710e-001);
   tree gen.60000 = [&U] (2:2.364639e-001,((3:1.705841e-001,4:2.818549e-001):2.932238e-001,(((7:1.214735e-001,8:9.175763e-002):8.794559e-002,(6:1.596788e-001,5:2.187910e-001):7.878824e-002):1.374658e-002,(9:2.020199e-001,10:2.330759e-001):1.331441e-001):1.370294e+000):8.804220e-002,1:3.389710e-001);
   tree gen.60500 = [&U] (2:3.194259e-001,((3:2.088710e-001,4:3.268589e-001):2.006831e-001,((9:1.525601e-001,10:2.230155e-001):8.727505e-002,((7:8.004511e-002,8:9.570001e-002):8.811643e-002,(6:2.021609e-001,5:1.975631e-001):7.591376e-002):8.461105e-002):1.315879e+000):1.434749e-001,1:2.919977e-001);
   tree gen.61000 = [&U] (2:2.626157e-001,((3:2.550172e-001,4:2.255631e-001):2.172336e-001,((9:1.786802e-001,10:1.901337e-001):6.223934e-002,((7:1.020191e-001,8:9.441638e-002):5.493859e-002,(6:2.003241e-001,5:2.048646e-001):1.020292e-001):9.666023e-002):1.247113e+000):1.610933e-001,1:3.670210e-001);
   tree gen.61500 = [&U] (2:2.511250e-001,((3:1.879439e-001,4:2.542106e-001):2.846079e-001,((9:1.595514e-001,10:2.183097e-001):4.698181e-002,((7:1.152362e-001,8:1.123643e-001):1.048089e-001,(6:1.505041e-001,5:2.291222e-001):8.873336e-002):7.469617e-002):1.349792e+000):1.126714e-001,1:3.175273e-001);
   tree gen.62000 = [&U] (2:2.811600e-001,((3:2.050713e-001,4:2.329346e-001):2.096411e-001,((9:2.296440e-001,10:2.380417e-001):7.678319e-002,((7:1.152362e-001,8:1.298254e-001):7.827865e-002,(6:1.992527e-001,5:2.236191e-001):1.102430e-001):4.350487e-002):1.349792e+000):1.608793e-001,1:3.175273e-001);
   tree gen.62500 = [&U] (2:2.478810e-001,((3:2.082647e-001,4:2.313486e-001):2.051910e-001,((9:2.222200e-001,10:1.783071e-001):7.755243e-002,((7:1.108650e-001,8:1.067584e-001):9.516607e-002,(6:1.715258e-001,5:1.986699e-001):6.112784e-002):6.741248e-002):1.437480e+000):1.685494e-001,1:3.493712e-001);
   tree gen.63000 = [&U] (2:2.281056e-001,((3:1.917180e-001,4:3.303769e-001):1.837902e-001,((9:1.647435e-001,10:2.157896e-001):7.013958e-002,((7:9.805054e-002,8:1.067584e-001):7.873862e-002,(6:1.811157e-001,5:1.945643e-001):1.216315e-001):6.950909e-002):1.437480e+000):2.058525e-001,1:3.962254e-001);
   tree gen.63500 = [&U] (2:3.163073e-001,((3:2.690866e-001,4:2.385510e-001):2.112757e-001,((9:1.996240e-001,10:2.175330e-001):6.824711e-002,((7:1.090527e-001,8:1.178489e-001):9.831961e-002,(6:1.675115e-001,5:2.214493e-001):8.468153e-002):5.514307e-002):1.503119e+000):8.533165e-002,1:2.906311e-001);
   tree gen.64000 = [&U] (2:2.258021e-001,((3:2.048318e-001,4:2.677642e-001):1.832442e-001,(((6:1.848212e-001,5:1.886359e-001):1.020157e-001,(7:1.028783e-001,8:1.253889e-001):8.703591e-002):2.206884e-002,(9:1.786676e-001,10:2.341775e-001):1.368925e-001):1.406225e+000):2.185371e-001,1:3.539250e-001);
   tree gen.64500 = [&U] (2:2.544735e-001,((3:2.528415e-001,4:2.522577e-001):2.589067e-001,((7:1.366168e-001,8:1.240304e-001):4.815253e-002,((9:1.411553e-001,10:2.274469e-001):1.487743e-001,(6:2.004578e-001,5:1.824701e-001):9.271232e-002):6.441664e-003):1.324789e+000):1.638882e-001,1:3.138009e-001);
   tree gen.65000 = [&U] (2:2.543387e-001,((3:2.290648e-001,4:2.370645e-001):2.719698e-001,((6:2.060322e-001,5:1.896764e-001):4.297175e-002,((9:2.070818e-001,10:2.303072e-001):1.395039e-001,(7:1.208651e-001,8:1.121026e-001):1.040964e-001):4.611442e-002):1.320060e+000):1.476295e-001,1:3.485595e-001);
   tree gen.65500 = [&U] (2:2.032040e-001,((3:2.108221e-001,4:2.305882e-001):1.811961e-001,((9:2.009909e-001,10:2.199489e-001):7.631247e-002,((6:2.154305e-001,5:1.697340e-001):8.147680e-002,(7:1.229698e-001,8:1.140548e-001):7.558478e-002):4.796105e-002):1.452097e+000):2.284878e-001,1:3.546293e-001);
   tree gen.66000 = [&U] (2:2.929629e-001,((3:2.252824e-001,4:2.079248e-001):2.847690e-001,((7:1.451183e-001,8:1.116018e-001):6.914842e-002,((9:1.503403e-001,10:2.425874e-001):1.309932e-001,(6:1.849031e-001,5:2.320488e-001):7.096738e-002):2.239335e-002):1.373568e+000):1.051311e-001,1:3.330473e-001);
   tree gen.66500 = [&U] (2:2.730719e-001,((3:2.185229e-001,4:2.634903e-001):2.600060e-001,(((7:9.367843e-002,8:1.204905e-001):1.041438e-001,(9:1.656392e-001,10:2.118651e-001):1.139671e-001):2.755998e-002,(6:1.872506e-001,5:1.868094e-001):4.783267e-002):1.299853e+000):1.902567e-001,1:3.356808e-001);
   tree gen.67000 = [&U] (2:1.957505e-001,((3:2.103716e-001,4:2.267519e-001):2.337432e-001,((9:2.210049e-001,10:2.183054e-001):8.200776e-002,((6:1.922130e-001,5:1.872428e-001):1.189892e-001,(7:1.039054e-001,8:9.167262e-002):6.878052e-002):6.685815e-002):1.306860e+000):1.808842e-001,1:3.465963e-001);
   tree gen.67500 = [&U] (2:2.923615e-001,((3:1.915455e-001,4:2.994655e-001):1.788004e-001,((9:1.973569e-001,10:2.583436e-001):9.087793e-002,((6:1.858805e-001,5:1.798186e-001):1.148605e-001,(7:1.051593e-001,8:9.822233e-002):6.589553e-002):4.079975e-002):1.306860e+000):2.083775e-001,1:3.725084e-001);
   tree gen.68000 = [&U] (2:2.190398e-001,((3:2.774960e-001,4:2.096253e-001):2.285635e-001,((9:1.802975e-001,10:2.238255e-001):7.161890e-002,((6:1.807803e-001,5:1.932508e-001):4.849408e-002,(7:8.325157e-002,8:1.406795e-001):1.067706e-001):6.362330e-002):1.239144e+000):1.541919e-001,1:3.329692e-001);
   tree gen.68500 = [&U] (2:2.142137e-001,((3:2.269561e-001,4:2.306261e-001):2.142806e-001,((7:1.043805e-001,8:1.031828e-001):9.805862e-002,((6:2.122742e-001,5:2.080306e-001):8.814749e-002,(9:2.016197e-001,10:2.238254e-001):1.230199e-001):2.870141e-002):1.339711e+000):1.564846e-001,1:3.752004e-001);
   tree gen.69000 = [&U] (2:2.010310e-001,((3:2.268357e-001,4:2.399010e-001):2.440680e-001,(((7:9.887283e-002,8:1.275279e-001):8.594606e-002,(6:1.901644e-001,5:1.874042e-001):8.964529e-002):7.136943e-002,(9:1.538012e-001,10:2.499712e-001):8.312059e-002):1.351537e+000):1.574154e-001,1:2.975936e-001);
   tree gen.69500 = [&U] (2:2.618544e-001,((3:2.466255e-001,4:2.294500e-001):2.037357e-001,(((7:1.155599e-001,8:1.150360e-001):7.876866e-002,(6:1.955426e-001,5:1.792401e-001):8.365077e-002):5.112873e-002,(9:1.720960e-001,10:2.250663e-001):1.157054e-001):1.422895e+000):2.111104e-001,1:3.322425e-001);
   tree gen.70000 = [&U] (2:2.462457e-001,((3:2.077884e-001,4:2.780412e-001):2.294311e-001,(((7:9.030617e-002,8:1.130219e-001):8.178095e-002,(6:1.555885e-001,5:1.807247e-001):8.690376e-002):1.012881e-001,(9:1.618377e-001,10:2.461924e-001):3.057424e-002):1.391314e+000):2.233950e-001,1:3.159020e-001);
   tree gen.70500 = [&U] (2:2.543679e-001,((3:2.002881e-001,4:2.374525e-001):2.526700e-001,(((7:1.001393e-001,8:1.180280e-001):8.369335e-002,(6:1.589475e-001,5:1.748692e-001):7.591456e-002):7.637629e-002,(9:1.510715e-001,10:2.340609e-001):5.216895e-002):1.271566e+000):1.759732e-001,1:3.216681e-001);
   tree gen.71000 = [&U] (2:3.131603e-001,((3:2.522085e-001,4:1.987093e-001):2.526939e-001,(((7:1.040860e-001,8:1.263610e-001):9.017177e-002,(6:1.773397e-001,5:2.094090e-001):9.997823e-002):4.248223e-002,(9:1.946462e-001,10:2.242717e-001):6.858865e-002):1.321681e+000):1.648489e-001,1:3.343457e-001);
   tree gen.71500 = [&U] (2:1.904419e-001,((3:2.239592e-001,4:2.494845e-001):1.970611e-001,(((7:1.074649e-001,8:1.111239e-001):1.020183e-001,(6:1.862608e-001,5:2.071704e-001):6.250458e-002):7.376245e-002,(9:1.950448e-001,10:2.102799e-001):5.934640e-002):1.290704e+000):1.577794e-001,1:3.790380e-001);
   tree gen.72000 = [&U] (2:2.536305e-001,((3:2.199191e-001,4:2.644421e-001):2.833750e-001,(((7:8.398703e-002,8:1.174332e-001):8.539170e-002,(6:2.104311e-001,5:1.726706e-001):7.721080e-002):5.263875e-002,(9:1.697233e-001,10:2.268670e-001):8.688931e-002):1.434587e+000):1.221519e-001,1:3.409570e-001);
   tree gen.72500 = [&U] (2:2.511438e-001,((3:2.479488e-001,4:2.606065e-001):1.738932e-001,(((7:1.416643e-001,8:1.363632e-001):9.038191e-002,(6:2.104311e-001,5:1.935258e-001):1.032854e-001):7.273244e-002,(9:1.803568e-001,10:2.484068e-001):4.291557e-002):1.392250e+000):2.686806e-001,1:3.136935e-001);
   tree gen.73000 = [&U] (2:2.947386e-001,((3:2.722891e-001,4:2.218813e-001):2.157683e-001,(((7:1.034894e-001,8:9.654371e-002):1.036583e-001,(6:1.810761e-001,5:2.295214e-001):7.682786e-002):3.321535e-002,(9:2.317319e-001,10:2.611219e-001):8.017100e-002):1.309481e+000):1.880215e-001,1:2.731380e-001);
   tree gen.73500 = [&U] (2:2.510341e-001,((3:2.372257e-001,4:2.470149e-001):2.783882e-001,(((7:1.010629e-001,8:1.198285e-001):9.312526e-002,(6:2.006109e-001,5:2.755424e-001):9.256360e-002):3.983673e-002,(9:1.596925e-001,10:2.591718e-001):6.744552e-002):1.195286e+000):1.063478e-001,1:3.808479e-001);
   tree gen.74000 = [&U] (2:2.095907e-001,((3:2.172379e-001,4:3.084283e-001):2.406479e-001,(((7:9.322053e-002,8:1.104490e-001):9.326861e-002,(6:1.787522e-001,5:2.658465e-001):7.100955e-002):7.781332e-002,(9:1.935796e-001,10:2.477930e-001):7.177634e-002):1.249909e+000):1.880490e-001,1:3.338291e-001);
   tree gen.74500 = [&U] (2:2.334238e-001,((3:2.609563e-001,4:2.236409e-001):2.361712e-001,(((7:1.075686e-001,8:1.117526e-001):9.057151e-002,(6:1.801798e-001,5:1.823650e-001):6.461022e-002):5.603791e-002,(9:2.041540e-001,10:2.209560e-001):8.737034e-002):1.322122e+000):1.522086e-001,1:3.690911e-001);
   tree gen.75000 = [&U] (2:3.684505e-001,((3:2.365054e-001,4:2.430095e-001):1.908249e-001,(((7:1.037767e-001,8:1.116726e-001):9.294312e-002,(6:1.736956e-001,5:1.871402e-001):8.073598e-002):5.604148e-002,(9:2.094998e-001,10:2.267418e-001):1.043886e-001):1.375749e+000):1.698272e-001,1:3.282196e-001);
   tree gen.75500 = [&U] (2:2.604315e-001,((3:2.348509e-001,4:3.067681e-001):2.391114e-001,(((7:1.213682e-001,8:9.587134e-002):8.194488e-002,(6:1.559255e-001,5:1.854741e-001):8.204917e-002):9.255587e-002,(9:1.847530e-001,10:2.168434e-001):9.249708e-002):1.366125e+000):1.425888e-001,1:3.259235e-001);
   tree gen.76000 = [&U] (2:2.637380e-001,((3:2.288407e-001,4:2.487696e-001):1.871377e-001,(((7:1.226167e-001,8:1.144150e-001):1.269971e-001,(6:1.605862e-001,5:1.668090e-001):1.151466e-001):6.052426e-002,(9:2.073622e-001,10:2.056248e-001):3.682576e-002):1.380178e+000):1.809844e-001,1:3.638316e-001);
   tree gen.76500 = [&U] (2:2.823418e-001,((3:2.215002e-001,4:2.423071e-001):2.108427e-001,((9:1.625530e-001,10:2.436464e-001):9.719711e-002,((6:1.609619e-001,5:2.206849e-001):8.811599e-002,(7:1.226167e-001,8:1.126526e-001):7.331902e-002):2.724806e-002):1.569076e+000):1.815083e-001,1:3.465698e-001);
   tree gen.77000 = [&U] (2:2.957124e-001,((3:2.422960e-001,4:2.665347e-001):3.073433e-001,((9:2.073334e-001,10:2.446203e-001):6.054667e-002,((6:1.800563e-001,5:1.992047e-001):1.000897e-001,(7:1.375462e-001,8:1.240410e-001):9.656882e-002):5.932713e-002):1.375216e+000):1.385395e-001,1:2.973075e-001);
   tree gen.77500 = [&U] (2:2.616899e-001,((3:2.247639e-001,4:2.265867e-001):2.304089e-001,((9:2.052214e-001,10:2.727237e-001):6.505022e-002,((6:1.553642e-001,5:2.034005e-001):9.034002e-002,(7:1.312643e-001,8:1.171211e-001):9.869309e-002):4.757066e-002):1.240287e+000):9.997513e-002,1:3.108481e-001);
   tree gen.78000 = [&U] (2:2.792597e-001,((3:2.224211e-001,4:1.991685e-001):1.452378e-001,((9:1.802977e-001,10:1.875461e-001):9.228105e-002,((6:2.208958e-001,5:2.051074e-001):8.336165e-002,(7:1.163987e-001,8:1.086387e-001):5.914584e-002):7.116199e-002):1.494220e+000):2.102366e-001,1:3.587455e-001);
   tree gen.78500 = [&U] (2:3.335652e-001,((3:2.066163e-001,4:2.337222e-001):2.283538e-001,(((9:1.761672e-001,10:2.149044e-001):1.267450e-001,(6:2.203939e-001,5:2.095110e-001):7.029749e-002):3.870704e-002,(7:1.165151e-001,8:1.181826e-001):4.684880e-002):1.495715e+000):1.232200e-001,1:3.220625e-001);
   tree gen.79000 = [&U] (2:2.470057e-001,((3:2.423382e-001,4:2.075398e-001):1.921169e-001,(((6:1.808401e-001,5:1.969370e-001):7.229169e-002,(7:1.199733e-001,8:9.469372e-002):9.922401e-002):2.854749e-002,(9:1.779614e-001,10:2.128903e-001):1.205415e-001):1.430358e+000):1.706211e-001,1:3.500363e-001);
   tree gen.79500 = [&U] (2:2.455320e-001,((3:2.318125e-001,4:2.147936e-001):2.097468e-001,((9:2.118534e-001,10:2.060883e-001):8.278050e-002,((6:2.026416e-001,5:2.277256e-001):6.801413e-002,(7:1.148353e-001,8:1.077763e-001):7.677091e-002):5.985796e-002):1.339779e+000):1.532483e-001,1:3.640509e-001);
   tree gen.80000 = [&U] (2:2.433855e-001,((3:2.301090e-001,4:2.435854e-001):1.878992e-001,((6:1.829563e-001,5:1.753353e-001):5.896379e-002,((9:1.585911e-001,10:1.989512e-001):1.320086e-001,(7:9.679073e-002,8:1.032178e-001):1.093481e-001):1.416911e-002):1.330168e+000):1.975211e-001,1:3.043429e-001);
   tree gen.80500 = [&U] (2:2.628174e-001,((3:2.248292e-001,4:2.629410e-001):2.529914e-001,(((7:9.274753e-002,8:1.028419e-001):1.167250e-001,(6:1.979318e-001,5:1.909066e-001):6.845500e-002):5.539352e-002,(9:1.997425e-001,10:2.152359e-001):8.806136e-002):1.365682e+000):1.459488e-001,1:3.518270e-001);
   tree gen.81000 = [&U] (2:2.183025e-001,((3:2.338987e-001,4:2.329887e-001):2.150012e-001,(((7:1.118448e-001,8:9.214504e-002):7.717090e-002,(6:2.059163e-001,5:1.976681e-001):6.755460e-002):4.906999e-002,(9:1.654658e-001,10:2.050674e-001):7.373001e-002):1.466192e+000):2.178126e-001,1:3.660195e-001);
   tree gen.81500 = [&U] (2:2.495614e-001,((3:2.491733e-001,4:2.549156e-001):3.071851e-001,((7:1.124213e-001,8:8.842555e-002):7.576975e-002,((6:1.923992e-001,5:1.785589e-001):8.089281e-002,(9:1.626161e-001,10:2.035904e-001):1.351073e-001):2.090199e-002):1.291747e+000):1.299352e-001,1:3.699641e-001);
   tree gen.82000 = [&U] (2:2.557277e-001,((3:2.471521e-001,4:2.475557e-001):2.076447e-001,(((7:1.200502e-001,8:9.648425e-002):8.139772e-002,(6:1.836754e-001,5:1.852839e-001):1.389191e-001):3.218791e-002,(9:1.936997e-001,10:2.384660e-001):1.219510e-001):1.450059e+000):2.083383e-001,1:3.914861e-001);
   tree gen.82500 = [&U] (2:2.615858e-001,((3:2.479433e-001,4:2.415707e-001):2.068144e-001,(((7:8.985586e-002,8:1.283869e-001):8.409932e-002,(6:1.784671e-001,5:1.974302e-001):8.544734e-002):1.808584e-002,(9:1.530033e-001,10:2.325434e-001):1.018964e-001):1.446771e+000):1.953049e-001,1:3.160553e-001);
   tree gen.83000 = [&U] (2:2.787592e-001,((3:2.392472e-001,4:3.012246e-001):1.995608e-001,((9:1.864596e-001,10:2.243874e-001):9.832258e-002,((7:1.266150e-001,8:9.856189e-002):1.094516e-001,(6:1.946669e-001,5:2.178394e-001):7.419831e-002):3.491266e-002):1.385210e+000):1.271353e-001,1:3.144076e-001);
   tree gen.83500 = [&U] (2:2.502523e-001,((3:1.807086e-001,4:2.550904e-001):2.694796e-001,((7:9.601314e-002,8:9.626966e-002):8.551335e-002,((9:2.032425e-001,10:2.090121e-001):1.063967e-001,(6:1.766360e-001,5:2.156723e-001):1.074381e-001):1.748222e-002):1.332430e+000):1.214549e-001,1:3.040935e-001);
   tree gen.84000 = [&U] (2:2.756559e-001,((3:2.246533e-001,4:2.672645e-001):1.258508e-001,((9:1.991073e-001,10:2.133967e-001):6.635634e-002,((6:1.912761e-001,5:2.095632e-001):9.203369e-002,(7:1.392134e-001,8:1.080372e-001):1.084853e-001):6.720510e-002):1.353247e+000):2.480144e-001,1:3.693773e-001);
   tree gen.84500 = [&U] (2:2.955960e-001,((3:2.207108e-001,4:2.518008e-001):1.329971e-001,((9:1.956131e-001,10:2.106884e-001):4.764730e-002,((6:1.879194e-001,5:2.237860e-001):1.173547e-001,(7:1.237576e-001,8:9.790651e-002):6.485430e-002):8.521368e-002):1.329499e+000):2.273493e-001,1:3.628950e-001);
   tree gen.85000 = [&U] (2:2.612164e-001,((3:2.406775e-001,4:2.460087e-001):2.298042e-001,((9:1.734399e-001,10:2.050502e-001):9.701318e-002,((6:2.045617e-001,5:1.831386e-001):7.353982e-002,(7:1.165920e-001,8:1.003766e-001):7.509246e-002):5.668670e-002):1.506444e+000):1.785681e-001,1:3.292901e-001);
   tree gen.85500 = [&U] (2:2.240827e-001,((3:2.208949e-001,4:2.482662e-001):2.394213e-001,((9:1.903085e-001,10:2.055166e-001):7.707444e-002,((6:2.050269e-001,5:1.835551e-001):8.897362e-002,(7:9.217955e-002,8:1.353254e-001):1.012580e-001):3.957176e-002):1.307837e+000):1.789607e-001,1:3.562881e-001);
   tree gen.86000 = [&U] (2:2.405665e-001,((3:2.065069e-001,4:2.349360e-001):2.523764e-001,((9:1.836160e-001,10:2.264957e-001):8.655990e-002,((6:2.084932e-001,5:1.763498e-001):1.120549e-001,(7:1.192503e-001,8:1.238891e-001):8.877098e-002):5.805451e-002):1.406607e+000):1.339356e-001,1:3.059033e-001);
   tree gen.86500 = [&U] (2:2.304250e-001,((3:2.008138e-001,4:3.062870e-001):2.648694e-001,((9:1.722854e-001,10:2.161578e-001):8.701047e-002,((6:1.726822e-001,5:1.881968e-001):6.639330e-002,(7:1.117341e-001,8:1.171828e-001):9.054577e-002):5.607959e-002):1.429818e+000):1.121944e-001,1:3.417284e-001);
   tree gen.87000 = [&U] (2:2.668996e-001,((3:2.148139e-001,4:2.314087e-001):2.955157e-001,((9:1.842966e-001,10:2.442054e-001):7.181945e-002,((6:2.088091e-001,5:1.850968e-001):8.644382e-002,(7:1.122526e-001,8:1.217545e-001):9.803317e-002):3.672876e-002):1.374439e+000):1.170621e-001,1:3.382549e-001);
   tree gen.87500 = [&U] (2:3.377864e-001,((3:2.261596e-001,4:2.353527e-001):2.421931e-001,((9:2.014837e-001,10:1.902088e-001):6.705018e-002,((6:2.085648e-001,5:1.897678e-001):6.493016e-002,(7:1.240133e-001,8:9.037360e-002):9.555865e-002):6.800357e-002):1.370449e+000):1.754638e-001,1:3.040770e-001);
   tree gen.88000 = [&U] (2:2.396908e-001,((3:2.229599e-001,4:2.277072e-001):1.735673e-001,((9:1.640721e-001,10:2.330709e-001):7.027167e-002,((6:1.928583e-001,5:1.846434e-001):8.625572e-002,(7:1.206645e-001,8:1.116202e-001):6.679474e-002):5.585308e-002):1.238630e+000):2.111067e-001,1:3.463618e-001);
   tree gen.88500 = [&U] (2:2.452678e-001,((3:2.326695e-001,4:2.925376e-001):2.565524e-001,((9:2.178154e-001,10:1.881252e-001):7.654165e-002,((6:1.863299e-001,5:1.898718e-001):5.948601e-002,(7:9.285549e-002,8:1.180104e-001):1.007562e-001):4.235309e-002):1.289054e+000):1.219842e-001,1:3.401357e-001);
   tree gen.89000 = [&U] (2:2.837758e-001,((3:1.917587e-001,4:2.854119e-001):2.350928e-001,((9:1.823494e-001,10:2.465294e-001):9.673803e-002,((6:1.589857e-001,5:1.977161e-001):5.810195e-002,(7:9.839185e-002,8:1.061547e-001):8.645113e-002):4.718954e-002):1.274021e+000):1.601757e-001,1:3.105935e-001);
   tree gen.89500 = [&U] (2:3.102253e-001,((3:2.456161e-001,4:2.193948e-001):2.352124e-001,((9:1.905432e-001,10:2.146110e-001):8.636611e-002,((6:1.714685e-001,5:1.973816e-001):8.405020e-002,(7:1.313720e-001,8:1.110144e-001):1.070187e-001):2.899703e-002):1.291505e+000):1.433053e-001,1:3.079458e-001);
   tree gen.90000 = [&U] (2:3.033495e-001,((3:2.338080e-001,4:2.017855e-001):1.923008e-001,((9:1.895650e-001,10:2.073474e-001):1.118000e-001,((6:2.060722e-001,5:2.265478e-001):6.982804e-002,(7:1.047762e-001,8:1.160192e-001):8.452756e-002):4.008272e-002):1.262880e+000):2.033131e-001,1:3.327562e-001);
   tree gen.90500 = [&U] (2:2.653381e-001,((3:2.200197e-001,4:2.513034e-001):2.576860e-001,((9:2.214304e-001,10:2.191136e-001):7.887173e-002,((6:2.060327e-001,5:1.869888e-001):7.615753e-002,(7:1.061011e-001,8:1.125099e-001):1.092634e-001):3.045845e-002):1.313901e+000):1.758960e-001,1:3.619436e-001);
   tree gen.91000 = [&U] (2:2.611652e-001,((3:2.525625e-001,4:2.836778e-001):2.748891e-001,((9:1.944521e-001,10:2.064844e-001):1.074977e-001,((6:2.197875e-001,5:2.347213e-001):8.886796e-002,(7:1.174899e-001,8:1.004813e-001):7.145054e-002):4.307181e-002):1.401618e+000):1.125973e-001,1:3.376696e-001);
   tree gen.91500 = [&U] (2:3.106047e-001,((3:2.598697e-001,4:2.460402e-001):2.071683e-001,((9:2.096309e-001,10:2.246503e-001):9.521188e-002,((6:1.487421e-001,5:1.842560e-001):8.141807e-002,(7:1.319404e-001,8:1.087670e-001):9.151855e-002):7.719736e-002):1.381148e+000):1.257609e-001,1:3.217260e-001);
   tree gen.92000 = [&U] (2:2.308038e-001,((3:2.413803e-001,4:2.506151e-001):1.817020e-001,(((6:1.864534e-001,5:2.022902e-001):8.135516e-002,(7:1.014774e-001,8:1.251871e-001):1.029661e-001):4.275993e-002,(9:1.884970e-001,10:2.249093e-001):1.209514e-001):1.433673e+000):2.546719e-001,1:3.234832e-001);
   tree gen.92500 = [&U] (2:2.304598e-001,((3:1.907353e-001,4:3.334805e-001):2.567469e-001,((9:1.771487e-001,10:2.595644e-001):1.380726e-001,((7:8.553029e-002,8:1.280153e-001):9.694417e-002,(6:1.921977e-001,5:1.762206e-001):6.759168e-002):4.342489e-002):1.469553e+000):1.224367e-001,1:3.507752e-001);
   tree gen.93000 = [&U] (2:2.451848e-001,((3:1.859319e-001,4:2.807992e-001):1.554027e-001,((9:1.936574e-001,10:2.300172e-001):6.699808e-002,((7:1.228959e-001,8:1.168772e-001):8.557693e-002,(6:1.908622e-001,5:1.963743e-001):9.543705e-002):5.631482e-002):1.456652e+000):1.908095e-001,1:3.060031e-001);
   tree gen.93500 = [&U] (2:2.898284e-001,((3:1.859319e-001,4:3.530893e-001):1.654105e-001,(((7:1.066967e-001,8:9.609644e-002):7.967334e-002,(6:1.820936e-001,5:1.804326e-001):6.116000e-002):3.882714e-002,(9:1.510170e-001,10:2.438826e-001):1.252199e-001):1.511794e+000):1.870537e-001,1:3.554201e-001);
   tree gen.94000 = [&U] (2:2.654076e-001,((3:2.285558e-001,4:2.462380e-001):2.732715e-001,(((6:2.266104e-001,5:1.745954e-001):1.036244e-001,(7:1.089035e-001,8:9.098818e-002):1.032765e-001):6.303001e-002,(9:1.686336e-001,10:2.041597e-001):7.230437e-002):1.507718e+000):1.024509e-001,1:3.336346e-001);
   tree gen.94500 = [&U] (2:2.908105e-001,((3:2.203787e-001,4:2.437148e-001):2.290237e-001,(((6:1.944733e-001,5:1.984159e-001):7.398675e-002,(7:1.300602e-001,8:9.217022e-002):1.029292e-001):5.474058e-002,(9:1.738142e-001,10:2.476759e-001):8.190786e-002):1.492236e+000):1.661984e-001,1:3.912571e-001);
   tree gen.95000 = [&U] (2:2.711140e-001,((3:2.324534e-001,4:2.277824e-001):2.448154e-001,((7:1.107298e-001,8:1.095768e-001):4.124000e-002,((6:1.488733e-001,5:1.959478e-001):9.646854e-002,(9:1.669791e-001,10:1.941548e-001):1.362882e-001):4.991065e-002):1.361169e+000):1.172341e-001,1:3.137513e-001);
   tree gen.95500 = [&U] (2:2.353702e-001,((3:2.406671e-001,4:3.064839e-001):2.893279e-001,((9:1.886990e-001,10:2.452866e-001):8.457146e-002,((6:2.000501e-001,5:1.901510e-001):7.212447e-002,(7:1.205796e-001,8:1.122484e-001):8.509679e-002):1.712652e-002):1.478640e+000):1.092744e-001,1:2.996966e-001);
   tree gen.96000 = [&U] (2:2.459104e-001,((3:2.295070e-001,4:2.700856e-001):2.769299e-001,((9:1.813463e-001,10:2.140064e-001):1.090756e-001,((6:1.997543e-001,5:1.771395e-001):1.118205e-001,(7:1.170560e-001,8:1.016110e-001):6.253483e-002):2.995617e-002):1.554946e+000):1.651226e-001,1:2.953335e-001);
   tree gen.96500 = [&U] (2:2.734261e-001,((3:1.905892e-001,4:2.729081e-001):1.980014e-001,((9:1.523249e-001,10:2.115700e-001):7.548955e-002,((6:1.964614e-001,5:1.975182e-001):7.785248e-002,(7:1.250830e-001,8:9.387371e-002):8.164005e-002):3.830175e-002):1.495811e+000):2.036308e-001,1:3.604515e-001);
   tree gen.97000 = [&U] (2:3.158874e-001,((3:2.050477e-001,4:2.417454e-001):2.294144e-001,((9:1.959343e-001,10:2.170203e-001):9.637744e-002,((6:2.214973e-001,5:1.863261e-001):8.409195e-002,(7:1.014305e-001,8:8.875957e-002):8.376141e-002):7.172729e-002):1.202788e+000):1.235666e-001,1:2.867982e-001);
   tree gen.97500 = [&U] (2:2.935588e-001,((3:1.734186e-001,4:2.832333e-001):2.304703e-001,((9:1.593266e-001,10:2.442374e-001):1.082759e-001,((6:1.933530e-001,5:1.773771e-001):9.838665e-002,(7:1.361617e-001,8:1.216784e-001):6.659332e-002):5.648340e-002):1.202788e+000):1.453293e-001,1:2.994724e-001);
   tree gen.98000 = [&U] (2:3.005504e-001,((3:2.023411e-001,4:2.022115e-001):2.096529e-001,((9:1.885834e-001,10:2.137093e-001):7.633441e-002,((6:2.102257e-001,5:2.082064e-001):8.073179e-002,(7:1.052232e-001,8:1.201115e-001):8.293178e-002):5.632253e-002):1.368872e+000):1.408217e-001,1:3.098231e-001);
   tree gen.98500 = [&U] (2:2.683925e-001,((3:2.139519e-001,4:2.644179e-001):2.376839e-001,((9:1.882890e-001,10:2.157139e-001):7.579229e-002,((6:1.759720e-001,5:2.082064e-001):8.662354e-002,(7:8.861699e-002,8:1.254734e-001):9.172504e-002):8.569005e-002):1.386737e+000):1.481234e-001,1:3.335074e-001);
   tree gen.99000 = [&U] (2:1.805196e-001,((3:2.139519e-001,4:2.462322e-001):2.096808e-001,(((6:1.935305e-001,5:1.762712e-001):7.400577e-002,(7:1.275602e-001,8:1.102782e-001):9.731531e-002):1.236229e-001,(9:1.853526e-001,10:2.459027e-001):2.636966e-002):1.258972e+000):1.910831e-001,1:3.004793e-001);
   tree gen.99500 = [&U] (2:2.713533e-001,((3:2.279527e-001,4:2.693296e-001):2.123685e-001,(((6:1.971139e-001,5:1.792668e-001):7.190977e-002,(7:1.160123e-001,8:9.377855e-002):8.380684e-002):6.538833e-002,(9:1.826669e-001,10:2.460392e-001):7.569060e-002):1.363259e+000):1.125025e-001,1:3.486059e-001);
   tree gen.100000 = [&U] (2:2.843877e-001,((3:2.197652e-001,4:2.194120e-001):2.943137e-001,(((6:1.924425e-001,5:1.754243e-001):9.509123e-002,(7:1.387381e-001,8:1.154684e-001):6.351571e-002):4.306154e-002,(9:1.839410e-001,10:1.879600e-001):9.709871e-002):1.411853e+000):1.426713e-001,1:2.844546e-001);
   tree gen.100500 = [&U] (2:2.502586e-001,((3:2.242739e-001,4:3.144202e-001):2.026629e-001,(((6:1.807232e-001,5:2.040792e-001):1.035500e-001,(7:1.180292e-001,8:1.201493e-001):8.851473e-002):7.612452e-002,(9:1.837080e-001,10:2.089783e-001):6.832262e-002):1.483025e+000):2.062122e-001,1:2.928445e-001);
   tree gen.101000 = [&U] (2:2.624933e-001,((3:1.672749e-001,4:3.158481e-001):2.424293e-001,(((6:1.848682e-001,5:1.858572e-001):7.547304e-002,(7:1.221784e-001,8:1.481121e-001):6.639325e-002):5.197534e-002,(9:1.926261e-001,10:2.242511e-001):7.261923e-002):1.327715e+000):1.481051e-001,1:3.284306e-001);
   tree gen.101500 = [&U] (2:3.284250e-001,((3:2.086842e-001,4:2.585782e-001):2.987714e-001,(((6:1.758823e-001,5:1.721600e-001):1.038000e-001,(7:1.170333e-001,8:1.325898e-001):8.686091e-002):6.499169e-002,(9:1.672624e-001,10:2.400364e-001):7.991229e-002):1.431455e+000):1.283085e-001,1:2.789745e-001);
   tree gen.102000 = [&U] (2:2.497886e-001,((3:1.934599e-001,4:2.935963e-001):1.845940e-001,((6:1.729059e-001,5:2.168980e-001):5.083097e-002,((7:1.351070e-001,8:1.070614e-001):6.292156e-002,(9:1.450984e-001,10:2.359744e-001):1.661374e-001):3.549723e-002):1.375590e+000):2.168475e-001,1:3.306062e-001);
   tree gen.102500 = [&U] (2:2.581973e-001,((3:2.351517e-001,4:2.661934e-001):2.560541e-001,(((7:1.397890e-001,8:9.660826e-002):8.633621e-002,(9:1.577919e-001,10:2.088926e-001):1.481210e-001):4.340735e-002,(6:1.632505e-001,5:2.133890e-001):4.053985e-002):1.410176e+000):1.632278e-001,1:3.267648e-001);
   tree gen.103000 = [&U] (2:2.740054e-001,((3:2.236565e-001,4:2.822992e-001):2.277661e-001,(((7:1.231906e-001,8:1.171223e-001):9.650602e-002,(6:2.178406e-001,5:2.274871e-001):4.920788e-002):5.876445e-002,(9:2.188145e-001,10:2.131046e-001):1.259038e-001):1.307031e+000):1.197371e-001,1:3.610257e-001);
   tree gen.103500 = [&U] (2:1.948819e-001,((3:2.283356e-001,4:2.864096e-001):1.660510e-001,(((7:1.020410e-001,8:1.187591e-001):8.820310e-002,(6:1.806771e-001,5:2.270298e-001):8.660847e-002):4.157544e-002,(9:1.516178e-001,10:2.458974e-001):9.752614e-002):1.311082e+000):1.898734e-001,1:3.691279e-001);
   tree gen.104000 = [&U] (2:2.211760e-001,((3:1.728462e-001,4:2.959217e-001):2.013047e-001,(((7:9.015341e-002,8:1.221122e-001):1.194862e-001,(6:1.870873e-001,5:2.088381e-001):8.694325e-002):4.458893e-002,(9:2.076025e-001,10:2.477088e-001):9.465126e-002):1.376484e+000):2.193711e-001,1:3.546022e-001);
   tree gen.104500 = [&U] (2:2.621215e-001,((3:1.695543e-001,4:3.042474e-001):2.123085e-001,(((6:1.806419e-001,5:2.160827e-001):7.492562e-002,(7:8.436264e-002,8:1.376803e-001):8.851341e-002):1.533049e-002,(9:1.863596e-001,10:2.219216e-001):1.272183e-001):1.243594e+000):1.451467e-001,1:3.028918e-001);
   tree gen.105000 = [&U] (2:2.508252e-001,((3:2.347071e-001,4:2.792237e-001):1.905602e-001,((6:1.970042e-001,5:2.183199e-001):6.598805e-002,((9:2.061479e-001,10:1.816293e-001):1.251499e-001,(7:1.332569e-001,8:1.114390e-001):1.057219e-001):1.010229e-002):1.408348e+000):2.389001e-001,1:3.642586e-001);
   tree gen.105500 = [&U] (2:2.496200e-001,((3:2.483828e-001,4:2.586256e-001):2.074823e-001,((9:1.915274e-001,10:2.009590e-001):6.443824e-002,((6:2.033305e-001,5:1.914391e-001):8.035324e-002,(7:1.116891e-001,8:1.247033e-001):7.882851e-002):6.394607e-002):1.467080e+000):1.871905e-001,1:3.138849e-001);
   tree gen.106000 = [&U] (2:2.693353e-001,((3:2.683689e-001,4:2.416182e-001):2.399682e-001,((9:1.982336e-001,10:2.076287e-001):8.587312e-002,((6:1.756940e-001,5:2.132802e-001):8.562434e-002,(7:1.180458e-001,8:1.316495e-001):6.560968e-002):5.261943e-002):1.315607e+000):1.360344e-001,1:3.331637e-001);
   tree gen.106500 = [&U] (2:2.453885e-001,((3:2.403977e-001,4:2.242180e-001):1.482362e-001,((9:1.980498e-001,10:2.281008e-001):5.335437e-002,((6:1.996926e-001,5:1.918197e-001):7.181885e-002,(7:1.246129e-001,8:1.456753e-001):1.010777e-001):1.086598e-001):1.292611e+000):2.524527e-001,1:3.003356e-001);
   tree gen.107000 = [&U] (2:2.705563e-001,((3:2.259327e-001,4:2.816666e-001):1.865085e-001,((9:1.977813e-001,10:2.354771e-001):6.561204e-002,((6:2.061502e-001,5:1.867858e-001):7.412099e-002,(7:1.236821e-001,8:9.958722e-002):8.667044e-002):9.299278e-002):1.518128e+000):2.016998e-001,1:2.971552e-001);
   tree gen.107500 = [&U] (2:2.383525e-001,((3:2.157632e-001,4:2.666566e-001):1.820869e-001,((9:1.664177e-001,10:1.730788e-001):8.899995e-002,((6:2.217285e-001,5:2.011342e-001):7.731862e-002,(7:1.141169e-001,8:1.138664e-001):5.961498e-002):5.205624e-002):1.453735e+000):1.780632e-001,1:3.663062e-001);
   tree gen.108000 = [&U] (2:2.139010e-001,((3:2.715563e-001,4:2.516087e-001):2.298889e-001,((9:2.064711e-001,10:2.087195e-001):4.702938e-002,((6:1.531881e-001,5:1.930585e-001):8.743640e-002,(7:1.141169e-001,8:1.363559e-001):9.713659e-002):8.159307e-002):1.459752e+000):9.266566e-002,1:3.771392e-001);
   tree gen.108500 = [&U] (2:2.279114e-001,((3:1.931918e-001,4:2.636965e-001):1.988096e-001,((9:1.775500e-001,10:2.283222e-001):8.098182e-002,((6:1.840258e-001,5:2.039120e-001):5.758212e-002,(7:1.417707e-001,8:1.102159e-001):1.078797e-001):5.069204e-002):1.409423e+000):2.212909e-001,1:3.508369e-001);
   tree gen.109000 = [&U] (2:2.617987e-001,((3:2.445315e-001,4:2.232160e-001):2.812702e-001,(((6:1.901974e-001,5:2.121924e-001):8.917451e-002,(7:1.209891e-001,8:1.118685e-001):7.487652e-002):5.927392e-002,(9:1.683974e-001,10:2.207248e-001):8.968528e-002):1.447640e+000):1.103961e-001,1:3.287226e-001);
   tree gen.109500 = [&U] (2:3.062324e-001,((3:2.342537e-001,4:2.566124e-001):2.874317e-001,(((6:1.555039e-001,5:1.782446e-001):7.167814e-002,(7:1.181709e-001,8:1.092628e-001):9.777837e-002):6.976839e-002,(9:2.430755e-001,10:2.385840e-001):9.678063e-002):1.374351e+000):1.078247e-001,1:3.210659e-001);
   tree gen.110000 = [&U] (2:2.722129e-001,((3:1.825578e-001,4:2.528898e-001):2.100603e-001,(((6:1.983922e-001,5:2.020126e-001):9.845798e-002,(7:9.145403e-002,8:1.127042e-001):9.280219e-002):3.034035e-002,(9:1.636055e-001,10:2.196205e-001):1.137322e-001):1.362218e+000):2.064956e-001,1:3.388579e-001);
   tree gen.110500 = [&U] (2:2.625093e-001,((3:2.396181e-001,4:2.899145e-001):2.231459e-001,(((6:1.986719e-001,5:2.277313e-001):6.255229e-002,(7:1.074132e-001,8:1.089429e-001):6.693820e-002):5.463596e-002,(9:1.965746e-001,10:2.203215e-001):7.045046e-002):1.418009e+000):1.862486e-001,1:3.287089e-001);
   tree gen.111000 = [&U] (2:2.720836e-001,((3:1.733312e-001,4:2.809704e-001):2.063881e-001,(((6:1.923552e-001,5:1.642780e-001):1.012195e-001,(7:1.271471e-001,8:1.105107e-001):6.145680e-002):3.898295e-002,(9:2.078591e-001,10:1.823392e-001):7.799126e-002):1.374262e+000):1.422219e-001,1:2.845440e-001);
   tree gen.111500 = [&U] (2:3.007406e-001,((3:2.544555e-001,4:2.368405e-001):2.134601e-001,(((7:1.185698e-001,8:1.189586e-001):8.040699e-002,(6:1.854526e-001,5:2.419374e-001):6.061499e-002):5.668727e-002,(9:2.106398e-001,10:2.091701e-001):9.964471e-002):1.497371e+000):1.758015e-001,1:3.154526e-001);
   tree gen.112000 = [&U] (2:2.904448e-001,((3:2.409883e-001,4:2.503810e-001):2.687720e-001,(((7:1.136938e-001,8:9.912642e-002):8.623690e-002,(6:1.579085e-001,5:1.920641e-001):9.590061e-002):4.753919e-002,(9:1.498835e-001,10:2.074444e-001):1.007097e-001):1.426998e+000):1.061560e-001,1:3.047688e-001);
   tree gen.112500 = [&U] (2:2.563486e-001,((3:2.056984e-001,4:2.135426e-001):2.363265e-001,(((7:1.077740e-001,8:1.230045e-001):9.933722e-002,(6:1.689992e-001,5:2.061422e-001):7.156444e-002):6.312259e-002,(9:1.696590e-001,10:2.096494e-001):6.149999e-002):1.497625e+000):9.748780e-002,1:3.308811e-001);
   tree gen.113000 = [&U] (2:2.545028e-001,((3:2.151994e-001,4:2.396246e-001):2.142909e-001,(((7:9.313133e-002,8:1.326749e-001):8.323145e-002,(6:1.678186e-001,5:1.685275e-001):1.193914e-001):6.094357e-002,(9:1.681592e-001,10:2.252827e-001):7.110392e-002):1.402581e+000):1.331919e-001,1:3.482554e-001);
   tree gen.113500 = [&U] (2:2.444172e-001,((3:1.939345e-001,4:2.860452e-001):3.274973e-001,(((7:1.051491e-001,8:9.420150e-002):7.687458e-002,(6:2.235204e-001,5:2.071287e-001):9.357904e-002):6.168775e-002,(9:1.834702e-001,10:2.314345e-001):6.983122e-002):1.278376e+000):8.381190e-002,1:3.476052e-001);
   tree gen.114000 = [&U] (2:2.469128e-001,((3:2.603188e-001,4:2.647195e-001):2.923866e-001,(((7:1.234301e-001,8:1.269109e-001):9.216087e-002,(6:2.026115e-001,5:1.942861e-001):8.713023e-002):5.855223e-002,(9:1.852841e-001,10:2.604264e-001):6.983122e-002):1.278376e+000):1.211663e-001,1:3.710285e-001);
   tree gen.114500 = [&U] (2:2.844359e-001,((3:2.603188e-001,4:2.289819e-001):2.392534e-001,(((7:1.040472e-001,8:8.647026e-002):8.136784e-002,(6:2.152711e-001,5:2.283125e-001):8.974632e-002):5.477503e-002,(9:1.891521e-001,10:1.934349e-001):7.144336e-002):1.249952e+000):1.430782e-001,1:2.957345e-001);
   tree gen.115000 = [&U] (2:3.108693e-001,((3:2.136290e-001,4:2.680611e-001):2.355840e-001,(((7:1.039182e-001,8:1.180587e-001):7.399537e-002,(6:1.742085e-001,5:2.218861e-001):1.264324e-001):4.037548e-002,(9:1.880671e-001,10:1.959191e-001):9.382068e-002):1.390226e+000):1.026268e-001,1:2.978405e-001);
   tree gen.115500 = [&U] (2:3.296982e-001,((3:1.962847e-001,4:3.112497e-001):2.477042e-001,((6:1.656670e-001,5:2.275102e-001):6.926805e-002,((9:2.215654e-001,10:2.376281e-001):9.509850e-002,(7:1.403971e-001,8:1.210511e-001):6.886771e-002):4.462373e-002):1.375477e+000):1.580516e-001,1:3.391630e-001);
   tree gen.116000 = [&U] (2:3.317624e-001,((3:2.597681e-001,4:2.583994e-001):2.270756e-001,((9:1.751957e-001,10:2.456747e-001):8.601457e-002,((6:1.645627e-001,5:2.213855e-001):7.948074e-002,(7:1.133543e-001,8:9.964512e-002):1.003605e-001):4.752081e-002):1.360692e+000):1.381890e-001,1:3.017138e-001);
   tree gen.116500 = [&U] (2:2.706907e-001,((3:1.997129e-001,4:2.754910e-001):1.699528e-001,((9:1.848088e-001,10:2.237699e-001):8.029680e-002,((6:1.844237e-001,5:2.120885e-001):7.537078e-002,(7:1.293044e-001,8:1.218196e-001):7.415376e-002):6.024073e-002):1.402038e+000):1.459539e-001,1:3.440602e-001);
   tree gen.117000 = [&U] (2:2.300281e-001,((3:1.760535e-001,4:2.624302e-001):2.484879e-001,((9:1.511590e-001,10:2.270257e-001):7.078439e-002,((6:1.657992e-001,5:1.985119e-001):9.352487e-002,(7:1.022941e-001,8:1.350323e-001):9.540383e-002):7.866899e-002):1.320831e+000):1.326184e-001,1:3.523760e-001);
   tree gen.117500 = [&U] (2:2.595551e-001,((3:2.609254e-001,4:2.344079e-001):2.115167e-001,((9:1.995564e-001,10:2.321159e-001):1.034451e-001,((6:1.714129e-001,5:2.025622e-001):6.273246e-002,(7:1.113787e-001,8:1.383311e-001):7.213781e-002):5.243414e-002):1.347780e+000):2.189127e-001,1:3.520963e-001);
   tree gen.118000 = [&U] (2:3.198293e-001,((3:2.568818e-001,4:2.669404e-001):2.338516e-001,((9:1.710732e-001,10:2.285187e-001):8.023275e-002,((6:2.052435e-001,5:2.421969e-001):1.130212e-001,(7:9.676476e-002,8:1.275306e-001):7.306529e-002):4.136608e-002):1.268439e+000):1.241160e-001,1:2.963235e-001);
   tree gen.118500 = [&U] (2:2.828526e-001,((3:2.013835e-001,4:2.594196e-001):1.650590e-001,((9:1.557640e-001,10:2.476987e-001):5.790415e-002,((6:2.071304e-001,5:2.004827e-001):8.569315e-002,(7:1.322723e-001,8:1.244906e-001):8.259576e-002):7.657171e-002):1.291649e+000):2.072520e-001,1:2.717304e-001);
   tree gen.119000 = [&U] (2:2.623046e-001,((3:1.889775e-001,4:2.360112e-001):2.632218e-001,((9:1.933567e-001,10:2.446125e-001):6.101608e-002,((6:1.855998e-001,5:1.657143e-001):6.996793e-002,(7:1.366823e-001,8:7.576612e-002):1.037615e-001):7.487332e-002):1.349805e+000):1.125105e-001,1:3.226034e-001);
   tree gen.119500 = [&U] (2:2.617453e-001,((3:2.049629e-001,4:2.524318e-001):2.816780e-001,((9:1.805515e-001,10:1.949059e-001):8.893274e-002,((6:1.676246e-001,5:2.342439e-001):7.873106e-002,(7:1.127898e-001,8:1.239313e-001):8.550232e-002):3.982808e-002):1.316519e+000):9.328931e-002,1:3.570800e-001);
   tree gen.120000 = [&U] (2:2.613035e-001,((3:1.940183e-001,4:2.542718e-001):2.040344e-001,((9:1.943663e-001,10:2.811042e-001):9.395550e-002,((6:2.026821e-001,5:2.388002e-001):6.516266e-002,(7:1.125994e-001,8:1.155568e-001):7.411958e-002):4.022735e-002):1.339530e+000):1.191481e-001,1:3.154619e-001);
   tree gen.120500 = [&U] (2:2.661361e-001,((3:1.905081e-001,4:2.449284e-001):2.069549e-001,((9:1.770707e-001,10:2.245518e-001):6.207037e-002,((6:1.961409e-001,5:2.052629e-001):1.094395e-001,(7:1.096951e-001,8:1.555452e-001):5.161461e-002):5.089448e-002):1.407821e+000):1.889816e-001,1:3.543687e-001);
   tree gen.121000 = [&U] (2:2.661361e-001,((3:2.376742e-001,4:2.634478e-001):2.384328e-001,((9:1.717451e-001,10:2.036274e-001):7.543770e-002,((6:2.066789e-001,5:2.083526e-001):5.644085e-002,(7:1.096951e-001,8:1.155122e-001):1.099763e-001):7.453067e-002):1.425520e+000):1.816540e-001,1:3.627085e-001);
   tree gen.121500 = [&U] (2:2.603928e-001,((3:2.100974e-001,4:2.387229e-001):2.985105e-001,((9:1.622794e-001,10:2.330027e-001):9.948133e-002,((6:1.872818e-001,5:2.077207e-001):8.765854e-002,(7:1.169220e-001,8:9.372534e-002):1.082254e-001):2.038891e-002):1.396605e+000):1.548217e-001,1:2.707952e-001);
   tree gen.122000 = [&U] (2:2.235192e-001,((3:2.078463e-001,4:2.533246e-001):2.503459e-001,((9:1.830677e-001,10:2.405682e-001):9.844404e-002,((6:1.870247e-001,5:2.042107e-001):8.051553e-002,(7:1.177077e-001,8:1.137263e-001):8.708405e-002):3.946193e-002):1.249995e+000):1.458058e-001,1:3.538807e-001);
   tree gen.122500 = [&U] (2:2.586175e-001,((3:2.130469e-001,4:2.535516e-001):2.684198e-001,((9:1.873298e-001,10:2.061074e-001):9.966050e-002,((6:1.897541e-001,5:2.076849e-001):1.064147e-001,(7:1.082836e-001,8:1.080362e-001):7.691103e-002):2.945810e-002):1.211741e+000):1.279838e-001,1:3.509069e-001);
   tree gen.123000 = [&U] (2:2.499484e-001,((3:2.026222e-001,4:2.159917e-001):2.673934e-001,((9:1.667021e-001,10:2.402257e-001):8.568574e-002,((6:2.006660e-001,5:1.892418e-001):9.436188e-002,(7:1.162962e-001,8:1.053335e-001):6.539974e-002):3.950954e-002):1.474114e+000):1.315571e-001,1:3.131062e-001);
   tree gen.123500 = [&U] (2:2.941599e-001,((3:2.544929e-001,4:2.170768e-001):3.006697e-001,((9:1.480097e-001,10:2.406693e-001):1.076749e-001,((7:1.089930e-001,8:1.014855e-001):7.188971e-002,(6:1.686573e-001,5:2.125770e-001):5.383294e-002):3.945934e-002):1.396555e+000):8.074577e-002,1:3.230279e-001);
   tree gen.124000 = [&U] (2:3.021706e-001,((3:1.853655e-001,4:2.475857e-001):1.958938e-001,(((6:2.096817e-001,5:1.826767e-001):9.430204e-002,(7:1.308814e-001,8:1.127333e-001):1.056642e-001):5.189648e-002,(9:1.520404e-001,10:2.037768e-001):6.566027e-002):1.482842e+000):1.843615e-001,1:3.154909e-001);
   tree gen.124500 = [&U] (2:2.435025e-001,((3:2.145780e-001,4:2.581417e-001):1.466420e-001,(((6:1.955696e-001,5:2.126234e-001):6.476856e-002,(7:1.270126e-001,8:1.063338e-001):9.472091e-002):3.231794e-002,(9:1.764474e-001,10:2.291978e-001):8.628918e-002):1.482842e+000):2.174241e-001,1:3.154909e-001);
   tree gen.125000 = [&U] (2:2.872808e-001,((3:2.511140e-001,4:2.659389e-001):1.952189e-001,(((6:1.466418e-001,5:2.379024e-001):9.002271e-002,(7:1.194164e-001,8:1.256594e-001):6.961036e-002):4.305176e-002,(9:1.593771e-001,10:2.342685e-001):1.159152e-001):1.411900e+000):1.838397e-001,1:2.979921e-001);
   tree gen.125500 = [&U] (2:2.717782e-001,((3:1.819911e-001,4:2.926097e-001):2.180088e-001,(((6:1.636039e-001,5:2.335465e-001):9.291049e-002,(7:1.152537e-001,8:1.135718e-001):5.695219e-002):9.756475e-002,(9:1.799634e-001,10:2.123969e-001):6.978085e-002):1.529358e+000):1.757738e-001,1:3.058096e-001);
   tree gen.126000 = [&U] (2:2.322495e-001,((3:1.748345e-001,4:2.533224e-001):2.825741e-001,(((6:1.811136e-001,5:2.143691e-001):7.233253e-002,(7:1.331922e-001,8:9.617058e-002):7.968065e-002):3.481083e-002,(9:1.851046e-001,10:2.422207e-001):9.277339e-002):1.472647e+000):1.453946e-001,1:3.635813e-001);
   tree gen.126500 = [&U] (2:2.326367e-001,((3:2.562685e-001,4:2.617630e-001):2.380428e-001,(((6:1.852704e-001,5:1.829224e-001):8.670322e-002,(7:8.821813e-002,8:1.281566e-001):8.179206e-002):6.905103e-002,(9:1.805745e-001,10:2.362928e-001):8.474786e-002):1.355908e+000):1.182420e-001,1:3.446129e-001);
   tree gen.127000 = [&U] (2:2.587973e-001,((3:2.469622e-001,4:2.627473e-001):2.030352e-001,(((6:1.881249e-001,5:2.263755e-001):9.969968e-002,(7:1.011716e-001,8:1.144047e-001):6.657648e-002):8.117637e-002,(9:2.153272e-001,10:2.025086e-001):1.058524e-001):1.336841e+000):1.541801e-001,1:3.189713e-001);
   tree gen.127500 = [&U] (2:2.598847e-001,((3:2.453664e-001,4:2.070619e-001):2.322185e-001,(((6:1.937461e-001,5:1.986312e-001):1.171368e-001,(7:1.304489e-001,8:1.226014e-001):7.521932e-002):4.253839e-002,(9:1.971256e-001,10:2.581982e-001):7.617726e-002):1.365681e+000):1.416328e-001,1:3.037459e-001);
   tree gen.128000 = [&U] (2:2.694548e-001,((3:2.198819e-001,4:2.220084e-001):2.120810e-001,((9:1.721025e-001,10:1.943786e-001):1.494828e-001,((6:1.606049e-001,5:2.059457e-001):1.108297e-001,(7:1.061889e-001,8:1.060440e-001):9.044397e-002):1.664139e-002):1.429071e+000):1.871544e-001,1:3.196071e-001);
   tree gen.128500 = [&U] (2:2.549443e-001,((3:2.261156e-001,4:2.553325e-001):1.522881e-001,((9:1.713148e-001,10:2.358594e-001):8.895526e-002,((6:2.105466e-001,5:1.971605e-001):9.203608e-002,(7:1.379074e-001,8:1.255665e-001):9.610956e-002):5.290296e-002):1.292411e+000):1.917557e-001,1:3.190594e-001);
   tree gen.129000 = [&U] (2:2.761455e-001,((3:2.798986e-001,4:2.295303e-001):1.823359e-001,((9:2.058609e-001,10:2.100332e-001):5.718154e-002,((6:1.712690e-001,5:2.270500e-001):7.621329e-002,(7:1.042399e-001,8:1.153029e-001):7.778126e-002):7.675773e-002):1.521534e+000):1.691203e-001,1:2.926285e-001);
   tree gen.129500 = [&U] (2:2.022194e-001,((3:2.183929e-001,4:2.346535e-001):2.099479e-001,((9:1.902985e-001,10:2.108023e-001):7.336650e-002,((6:1.856297e-001,5:1.849442e-001):1.097587e-001,(7:1.189866e-001,8:1.033963e-001):6.642642e-002):7.114418e-002):1.443020e+000):1.711455e-001,1:3.909769e-001);
   tree gen.130000 = [&U] (2:2.834494e-001,((3:1.875376e-001,4:2.557180e-001):2.045091e-001,((9:1.926331e-001,10:2.177517e-001):7.113084e-002,((6:2.158465e-001,5:2.091687e-001):8.504974e-002,(7:8.142764e-002,8:9.487463e-002):8.187410e-002):6.157895e-002):1.252478e+000):1.956514e-001,1:3.723100e-001);
   tree gen.130500 = [&U] (2:2.793524e-001,((3:1.824812e-001,4:3.133761e-001):1.882325e-001,((9:2.075635e-001,10:2.146043e-001):7.594039e-002,((6:1.744513e-001,5:1.833375e-001):6.090723e-002,(7:1.183004e-001,8:1.130708e-001):7.580661e-002):2.705953e-002):1.232991e+000):1.394641e-001,1:2.687459e-001);
   tree gen.131000 = [&U] (2:2.631306e-001,((3:2.501636e-001,4:2.297184e-001):2.293289e-001,((9:2.088853e-001,10:2.458858e-001):1.042602e-001,((6:1.938152e-001,5:1.816015e-001):7.486543e-002,(7:1.251186e-001,8:1.069172e-001):7.730097e-002):2.911766e-002):1.427812e+000):1.360994e-001,1:3.091393e-001);
   tree gen.131500 = [&U] (2:2.920554e-001,((3:1.698992e-001,4:2.556698e-001):2.204024e-001,((9:1.771209e-001,10:2.508522e-001):8.232011e-002,((6:1.734745e-001,5:1.919725e-001):8.626725e-002,(7:1.007202e-001,8:1.239114e-001):7.872835e-002):6.037409e-002):1.247048e+000):2.294531e-001,1:3.276510e-001);
   tree gen.132000 = [&U] (2:2.568953e-001,((3:2.311501e-001,4:2.707495e-001):3.064605e-001,((9:1.685751e-001,10:2.018037e-001):1.270771e-001,((6:2.109581e-001,5:1.927899e-001):9.911773e-002,(7:8.588527e-002,8:1.188701e-001):8.454536e-002):2.993522e-002):1.376775e+000):1.380347e-001,1:2.944638e-001);
   tree gen.132500 = [&U] (2:2.180274e-001,((3:2.249386e-001,4:2.874098e-001):2.492647e-001,((9:1.863575e-001,10:2.145542e-001):7.250532e-002,((6:1.580284e-001,5:2.067491e-001):7.325254e-002,(7:1.295507e-001,8:1.186590e-001):1.118579e-001):6.052268e-002):1.447421e+000):9.150611e-002,1:3.501423e-001);
   tree gen.133000 = [&U] (2:2.670573e-001,((3:2.507451e-001,4:2.363823e-001):1.906712e-001,(((6:2.065341e-001,5:1.892781e-001):5.473947e-002,(7:1.069597e-001,8:1.300230e-001):8.396548e-002):7.374991e-002,(9:1.775392e-001,10:2.184320e-001):5.950868e-002):1.459726e+000):2.379200e-001,1:2.731810e-001);
   tree gen.133500 = [&U] (2:2.558788e-001,((3:2.277937e-001,4:2.637073e-001):1.906712e-001,(((6:2.032716e-001,5:1.992376e-001):9.859643e-002,(7:1.138649e-001,8:1.278473e-001):8.403032e-002):8.409288e-002,(9:1.629995e-001,10:2.344848e-001):6.540429e-002):1.469661e+000):1.684549e-001,1:3.909011e-001);
   tree gen.134000 = [&U] (2:2.448904e-001,((3:2.217705e-001,4:2.252029e-001):2.456911e-001,(((6:1.850156e-001,5:1.896909e-001):6.498638e-002,(7:1.095835e-001,8:8.638171e-002):9.790531e-002):4.625949e-002,(9:2.135374e-001,10:2.010624e-001):5.516158e-002):1.369529e+000):1.777570e-001,1:3.145966e-001);
   tree gen.134500 = [&U] (2:2.647373e-001,((3:2.292469e-001,4:2.409089e-001):2.031662e-001,(((6:2.018854e-001,5:2.429514e-001):8.261332e-002,(7:1.121953e-001,8:1.052860e-001):1.004829e-001):4.421555e-002,(9:1.712154e-001,10:2.309418e-001):9.517612e-002):1.285362e+000):1.813298e-001,1:2.923676e-001);
   tree gen.135000 = [&U] (2:2.532026e-001,((3:1.965209e-001,4:3.001812e-001):2.284241e-001,(((7:1.203592e-001,8:9.758168e-002):6.419305e-002,(9:1.886522e-001,10:2.398330e-001):1.194809e-001):3.010453e-002,(6:1.826092e-001,5:2.027638e-001):4.038544e-002):1.263243e+000):1.502585e-001,1:3.035488e-001);
   tree gen.135500 = [&U] (2:2.939378e-001,((3:2.073723e-001,4:3.175875e-001):2.606527e-001,((9:1.818640e-001,10:2.425475e-001):1.279565e-001,((7:1.099685e-001,8:9.901789e-002):6.270833e-002,(6:1.552855e-001,5:2.145212e-001):7.908030e-002):3.787541e-002):1.366097e+000):8.563203e-002,1:3.300785e-001);
   tree gen.136000 = [&U] (2:2.367990e-001,((3:1.957513e-001,4:2.796161e-001):1.875815e-001,((6:1.613559e-001,5:2.274237e-001):7.880515e-002,((7:1.144626e-001,8:1.288937e-001):5.416243e-002,(9:1.989664e-001,10:2.397944e-001):1.366637e-001):1.335835e-002):1.445717e+000):2.087562e-001,1:3.038296e-001);
   tree gen.136500 = [&U] (2:2.505952e-001,((3:2.340716e-001,4:2.138522e-001):2.167497e-001,((9:1.600824e-001,10:2.086678e-001):1.015787e-001,((6:1.591463e-001,5:1.872492e-001):1.007631e-001,(7:1.123264e-001,8:1.419035e-001):1.000306e-001):5.909939e-002):1.332394e+000):1.683196e-001,1:3.334349e-001);
   tree gen.137000 = [&U] (2:2.514198e-001,((3:1.892831e-001,4:2.579845e-001):1.959511e-001,((9:1.940673e-001,10:2.091000e-001):9.045703e-002,((6:1.534181e-001,5:1.673183e-001):1.090400e-001,(7:1.418176e-001,8:1.223013e-001):8.550886e-002):2.970255e-002):1.345178e+000):1.648182e-001,1:2.815616e-001);
   tree gen.137500 = [&U] (2:2.034450e-001,((3:2.637063e-001,4:2.480797e-001):2.123483e-001,((9:1.794464e-001,10:2.083547e-001):6.464773e-002,((6:2.376210e-001,5:2.100911e-001):5.991274e-002,(7:1.236825e-001,8:1.128864e-001):8.491299e-002):1.033500e-001):1.274299e+000):1.671920e-001,1:3.699046e-001);
   tree gen.138000 = [&U] (2:2.509314e-001,((3:2.108542e-001,4:2.729798e-001):2.098048e-001,((9:1.706181e-001,10:2.598980e-001):6.633731e-002,((6:1.870098e-001,5:1.904197e-001):8.490657e-002,(7:9.370491e-002,8:1.086387e-001):7.679263e-002):6.276845e-002):1.226349e+000):1.765153e-001,1:3.408966e-001);
   tree gen.138500 = [&U] (2:3.068044e-001,((3:2.329346e-001,4:2.694149e-001):1.919185e-001,((9:2.165608e-001,10:2.222740e-001):8.254164e-002,((6:1.935269e-001,5:1.744290e-001):8.320284e-002,(7:1.289783e-001,8:9.240765e-002):9.322051e-002):5.085913e-002):1.291608e+000):1.626016e-001,1:3.322551e-001);
   tree gen.139000 = [&U] (2:2.631053e-001,((3:1.999692e-001,4:2.524053e-001):2.216563e-001,((9:1.758333e-001,10:2.572517e-001):1.020264e-001,((6:1.955666e-001,5:1.991763e-001):7.845945e-002,(7:1.218501e-001,8:9.869926e-002):9.823600e-002):3.995532e-002):1.305221e+000):1.978829e-001,1:3.357569e-001);
   tree gen.139500 = [&U] (2:2.830639e-001,((3:2.719173e-001,4:2.936851e-001):2.244009e-001,((9:1.617443e-001,10:2.450875e-001):6.721597e-002,((6:1.559349e-001,5:2.238423e-001):7.892010e-002,(7:1.051757e-001,8:9.335797e-002):9.394815e-002):5.652703e-002):1.411743e+000):1.393716e-001,1:3.215723e-001);
   tree gen.140000 = [&U] (2:3.082573e-001,((3:2.719874e-001,4:2.215205e-001):2.130513e-001,((9:1.947854e-001,10:2.318201e-001):5.274902e-002,((6:1.839935e-001,5:2.334211e-001):7.898704e-002,(7:1.177506e-001,8:9.392511e-002):8.535494e-002):1.128572e-001):1.407088e+000):1.704082e-001,1:3.076133e-001);
   tree gen.140500 = [&U] (2:2.631754e-001,((3:2.080449e-001,4:2.600515e-001):2.885286e-001,((9:2.033501e-001,10:1.917424e-001):7.902719e-002,((6:1.925987e-001,5:1.926582e-001):6.949675e-002,(7:1.143792e-001,8:1.527895e-001):6.796949e-002):4.116537e-002):1.341548e+000):1.398820e-001,1:3.598218e-001);
   tree gen.141000 = [&U] (2:2.973436e-001,((3:1.890754e-001,4:2.522592e-001):2.371043e-001,((9:1.722010e-001,10:1.966246e-001):1.102290e-001,((6:2.208232e-001,5:1.932053e-001):7.155376e-002,(7:1.078275e-001,8:1.504725e-001):9.445380e-002):3.700982e-002):1.537530e+000):1.333282e-001,1:3.321890e-001);
   tree gen.141500 = [&U] (2:2.973436e-001,((3:2.330281e-001,4:2.513043e-001):2.332450e-001,((9:2.052564e-001,10:2.370406e-001):1.065346e-001,((6:2.208232e-001,5:1.928166e-001):7.100542e-002,(7:1.168405e-001,8:1.058002e-001):8.051989e-002):4.775800e-002):1.377515e+000):1.549489e-001,1:2.992605e-001);
   tree gen.142000 = [&U] (2:2.613933e-001,((3:2.160247e-001,4:2.384610e-001):2.573783e-001,((9:1.850042e-001,10:2.069800e-001):8.962584e-002,((6:1.920411e-001,5:2.124127e-001):7.696359e-002,(7:1.367804e-001,8:1.427445e-001):9.836996e-002):1.849526e-002):1.405575e+000):1.434525e-001,1:3.076529e-001);
   tree gen.142500 = [&U] (2:2.888533e-001,((3:2.274595e-001,4:2.662348e-001):2.658398e-001,((9:2.012405e-001,10:1.889026e-001):5.661536e-002,((6:1.563551e-001,5:2.121577e-001):7.224196e-002,(7:1.198389e-001,8:1.280646e-001):5.800186e-002):6.583245e-002):1.294161e+000):1.295358e-001,1:2.472266e-001);
   tree gen.143000 = [&U] (2:2.556722e-001,((3:1.885998e-001,4:3.059135e-001):2.214640e-001,(((6:1.817045e-001,5:2.285936e-001):8.857729e-002,(7:9.557519e-002,8:1.572679e-001):7.841170e-002):2.133370e-002,(9:1.961467e-001,10:2.545178e-001):1.107099e-001):1.363003e+000):1.771041e-001,1:3.085224e-001);
   tree gen.143500 = [&U] (2:2.585202e-001,((3:2.149164e-001,4:2.590991e-001):2.245005e-001,(((6:1.974021e-001,5:1.986118e-001):7.123702e-002,(7:9.354443e-002,8:1.253497e-001):6.859507e-002):7.850598e-002,(9:1.605883e-001,10:2.255271e-001):8.281008e-002):1.265844e+000):1.431299e-001,1:2.723735e-001);
   tree gen.144000 = [&U] (2:2.189232e-001,((3:2.488574e-001,4:2.171650e-001):2.300778e-001,(((6:2.102259e-001,5:1.919741e-001):5.151521e-002,(7:1.085369e-001,8:1.161227e-001):1.068113e-001):7.804537e-002,(9:2.035740e-001,10:2.428792e-001):5.370291e-002):1.363239e+000):1.608798e-001,1:3.444644e-001);
   tree gen.144500 = [&U] (2:2.398143e-001,((3:2.500489e-001,4:2.194715e-001):1.848266e-001,(((6:2.112324e-001,5:1.839550e-001):6.618834e-002,(7:8.702430e-002,8:1.215188e-001):8.388415e-002):5.416605e-002,(9:1.920052e-001,10:2.203078e-001):1.003477e-001):1.374944e+000):2.011604e-001,1:3.071295e-001);
   tree gen.145000 = [&U] (2:2.742239e-001,((3:2.075258e-001,4:2.166777e-001):1.341773e-001,(((6:2.060842e-001,5:1.796777e-001):1.089480e-001,(7:1.167281e-001,8:1.028134e-001):8.638468e-002):3.587941e-002,(9:2.073417e-001,10:2.015928e-001):9.850679e-002):1.507952e+000):2.328781e-001,1:3.116855e-001);
   tree gen.145500 = [&U] (2:2.754585e-001,((3:2.345787e-001,4:2.939490e-001):2.075069e-001,(((6:2.157510e-001,5:2.076189e-001):7.276026e-002,(7:1.160670e-001,8:1.203277e-001):9.269870e-002):2.478345e-002,(9:1.863012e-001,10:2.446076e-001):1.141623e-001):1.372685e+000):1.923645e-001,1:3.140507e-001);
   tree gen.146000 = [&U] (2:2.589879e-001,((3:2.530117e-001,4:2.569280e-001):2.773921e-001,(((6:1.787114e-001,5:1.823107e-001):8.698172e-002,(7:1.036951e-001,8:1.265902e-001):9.628424e-002):3.117439e-002,(9:1.829709e-001,10:1.995669e-001):1.348791e-001):1.351211e+000):1.890532e-001,1:3.156343e-001);
   tree gen.146500 = [&U] (2:2.390540e-001,((3:2.483563e-001,4:3.098250e-001):1.802191e-001,(((7:1.079486e-001,8:1.072233e-001):9.253763e-002,(6:1.923232e-001,5:1.797724e-001):7.683075e-002):1.888216e-002,(9:1.816073e-001,10:2.227674e-001):8.306578e-002):1.312851e+000):1.547607e-001,1:3.154233e-001);
   tree gen.147000 = [&U] (2:2.686418e-001,((3:2.467430e-001,4:2.799237e-001):2.188375e-001,(((7:1.161408e-001,8:1.071779e-001):8.421846e-002,(6:1.929273e-001,5:1.717344e-001):7.824625e-002):4.739755e-002,(9:1.733592e-001,10:2.071554e-001):8.432016e-002):1.316974e+000):1.077873e-001,1:3.340114e-001);
   tree gen.147500 = [&U] (2:3.005306e-001,((3:1.930069e-001,4:2.862883e-001):2.079002e-001,(((7:1.091316e-001,8:1.224540e-001):7.839222e-002,(6:1.856265e-001,5:2.029329e-001):5.957587e-002):7.378992e-002,(9:2.445328e-001,10:2.360346e-001):6.597875e-002):1.375401e+000):2.786106e-001,1:2.991315e-001);
   tree gen.148000 = [&U] (2:2.771031e-001,((3:2.061483e-001,4:2.443609e-001):2.263978e-001,(((7:1.145130e-001,8:1.235699e-001):8.898331e-002,(6:1.661552e-001,5:1.996684e-001):6.068675e-002):5.049559e-002,(9:2.173955e-001,10:2.488929e-001):8.531483e-002):1.223567e+000):1.944747e-001,1:3.095008e-001);
   tree gen.148500 = [&U] (2:2.743365e-001,((3:2.100608e-001,4:2.274768e-001):2.107549e-001,(((7:1.066007e-001,8:1.245543e-001):8.454869e-002,(6:1.735536e-001,5:2.237421e-001):1.175264e-001):5.066041e-002,(9:1.602879e-001,10:2.438082e-001):1.188948e-001):1.290339e+000):1.488781e-001,1:3.685888e-001);
   tree gen.149000 = [&U] (2:2.654963e-001,((3:2.027090e-001,4:2.364024e-001):2.417931e-001,(((7:1.311848e-001,8:1.258722e-001):8.239006e-002,(6:1.730266e-001,5:2.099315e-001):9.255532e-002):4.259757e-002,(9:1.769161e-001,10:2.286847e-001):9.500879e-002):1.261458e+000):1.487861e-001,1:3.799254e-001);
   tree gen.149500 = [&U] (2:2.960545e-001,((3:2.104489e-001,4:2.872974e-001):3.165445e-001,(((7:1.039094e-001,8:8.553956e-002):9.130030e-002,(6:1.833510e-001,5:2.099315e-001):8.262427e-002):6.915183e-002,(9:1.524066e-001,10:2.286847e-001):9.020124e-002):1.226828e+000):1.313353e-001,1:3.302594e-001);
   tree gen.150000 = [&U] (2:2.160244e-001,((3:2.062787e-001,4:2.618229e-001):1.885879e-001,(((7:1.008519e-001,8:1.116098e-001):7.536782e-002,(6:1.755315e-001,5:2.458090e-001):8.064608e-002):7.190805e-002,(9:2.295368e-001,10:2.661446e-001):5.466659e-002):1.250435e+000):1.322074e-001,1:3.411531e-001);
   tree gen.150500 = [&U] (2:2.307475e-001,((3:2.652673e-001,4:2.540103e-001):2.164848e-001,(((7:1.187913e-001,8:8.643445e-002):7.356702e-002,(6:1.924229e-001,5:2.074323e-001):8.945867e-002):3.115082e-002,(9:1.781510e-001,10:2.685317e-001):8.777585e-002):1.287664e+000):1.766779e-001,1:3.195325e-001);
   tree gen.151000 = [&U] (2:2.476961e-001,((3:2.174621e-001,4:2.438979e-001):2.611313e-001,(((7:1.359249e-001,8:1.095999e-001):9.739961e-002,(6:1.710758e-001,5:2.030205e-001):7.852184e-002):7.023054e-002,(9:1.867011e-001,10:2.198147e-001):8.219692e-002):1.245334e+000):1.898651e-001,1:2.968276e-001);
   tree gen.151500 = [&U] (2:2.518324e-001,((3:2.509376e-001,4:2.435000e-001):2.057848e-001,(((7:1.226700e-001,8:1.070039e-001):6.820779e-002,(6:2.195548e-001,5:1.945949e-001):1.068686e-001):4.004650e-002,(9:1.717604e-001,10:2.188589e-001):9.272753e-002):1.239919e+000):1.889277e-001,1:3.540156e-001);
   tree gen.152000 = [&U] (2:2.816566e-001,((3:2.442704e-001,4:2.841465e-001):2.261154e-001,(((7:1.126099e-001,8:1.060083e-001):4.943005e-002,(6:1.700662e-001,5:1.945949e-001):9.528078e-002):4.422689e-002,(9:1.831037e-001,10:2.460015e-001):6.096168e-002):1.289067e+000):1.096945e-001,1:2.554813e-001);
   tree gen.152500 = [&U] (2:2.723328e-001,((3:1.987399e-001,4:2.823312e-001):2.717644e-001,(((7:1.119055e-001,8:1.062385e-001):9.218282e-002,(6:1.566025e-001,5:1.933517e-001):8.175973e-002):2.886037e-002,(9:1.725303e-001,10:2.193406e-001):8.995377e-002):1.514199e+000):1.555747e-001,1:3.599284e-001);
   tree gen.153000 = [&U] (2:2.488495e-001,((3:2.457066e-001,4:2.823312e-001):2.656486e-001,(((7:1.109109e-001,8:1.106483e-001):9.031813e-002,(6:1.861970e-001,5:1.856490e-001):7.992951e-002):3.388184e-002,(9:1.725303e-001,10:2.322293e-001):1.075247e-001):1.265678e+000):1.454664e-001,1:3.039026e-001);
   tree gen.153500 = [&U] (2:2.734070e-001,((3:2.738266e-001,4:2.362897e-001):2.398487e-001,(((7:9.141504e-002,8:1.112599e-001):8.229287e-002,(6:1.759344e-001,5:1.973104e-001):8.950803e-002):2.168392e-002,(9:1.848767e-001,10:2.258503e-001):1.088328e-001):1.314584e+000):1.010169e-001,1:3.241302e-001);
   tree gen.154000 = [&U] (2:2.719507e-001,((3:2.490004e-001,4:2.777310e-001):2.112128e-001,((9:2.078066e-001,10:2.246473e-001):1.092463e-001,((6:1.775114e-001,5:2.366017e-001):7.475218e-002,(7:1.333610e-001,8:1.415715e-001):8.417338e-002):1.617083e-002):1.392981e+000):1.751025e-001,1:3.529458e-001);
   tree gen.154500 = [&U] (2:2.129739e-001,((3:1.759503e-001,4:2.978772e-001):1.982056e-001,((9:1.954682e-001,10:2.201700e-001):9.775219e-002,((6:1.688017e-001,5:2.196850e-001):8.065086e-002,(7:7.991659e-002,8:1.251377e-001):1.096748e-001):3.773826e-002):1.293384e+000):2.015687e-001,1:3.476716e-001);
   tree gen.155000 = [&U] (2:2.336308e-001,((3:1.893054e-001,4:2.603512e-001):2.909229e-001,(((7:8.239325e-002,8:1.180243e-001):1.008489e-001,(6:1.852734e-001,5:2.047846e-001):8.487525e-002):9.474747e-002,(9:2.024569e-001,10:2.370015e-001):5.303128e-002):1.441340e+000):1.475400e-001,1:3.293827e-001);
   tree gen.155500 = [&U] (2:2.925124e-001,((3:2.222826e-001,4:3.052876e-001):2.163506e-001,(((7:1.296815e-001,8:1.323192e-001):9.855490e-002,(6:1.709412e-001,5:2.001265e-001):9.517142e-002):5.440587e-002,(9:1.591776e-001,10:2.211146e-001):8.985294e-002):1.407560e+000):1.841174e-001,1:2.769929e-001);
   tree gen.156000 = [&U] (2:3.357739e-001,((3:2.056626e-001,4:3.044799e-001):1.777178e-001,(((7:1.300977e-001,8:1.072379e-001):1.157605e-001,(6:1.850349e-001,5:2.133794e-001):7.158012e-002):3.781589e-002,(9:1.723169e-001,10:2.189947e-001):7.568561e-002):1.385644e+000):1.925303e-001,1:2.817964e-001);
   tree gen.156500 = [&U] (2:3.003092e-001,((3:2.482364e-001,4:2.696467e-001):2.092238e-001,(((7:1.300977e-001,8:9.818109e-002):1.000057e-001,(6:1.695703e-001,5:2.081825e-001):9.340644e-002):6.869246e-002,(9:1.757382e-001,10:2.324480e-001):6.896669e-002):1.339195e+000):1.277994e-001,1:3.623265e-001);
   tree gen.157000 = [&U] (2:3.290446e-001,((3:2.536498e-001,4:2.152728e-001):1.923285e-001,(((7:1.484934e-001,8:1.136892e-001):7.823906e-002,(6:1.752469e-001,5:1.709568e-001):9.551128e-002):4.811614e-002,(9:1.768806e-001,10:2.353188e-001):6.480826e-002):1.347900e+000):1.894785e-001,1:3.379781e-001);
   tree gen.157500 = [&U] (2:2.551695e-001,((3:2.368500e-001,4:2.040270e-001):1.762609e-001,(((7:1.154808e-001,8:1.103158e-001):9.137628e-002,(6:1.557855e-001,5:1.625315e-001):9.681663e-002):7.835220e-002,(9:1.833864e-001,10:2.400359e-001):5.408469e-002):1.397477e+000):1.266532e-001,1:2.975935e-001);
   tree gen.158000 = [&U] (2:3.145594e-001,((3:2.534117e-001,4:2.407544e-001):2.771030e-001,(((7:1.194265e-001,8:1.274579e-001):1.224773e-001,(6:2.179482e-001,5:2.011845e-001):6.849171e-002):5.396722e-002,(9:1.937447e-001,10:2.221452e-001):6.178167e-002):1.402188e+000):1.112814e-001,1:2.985966e-001);
   tree gen.158500 = [&U] (2:2.695275e-001,((3:2.135874e-001,4:2.811976e-001):1.959103e-001,(((7:9.543470e-002,8:1.130879e-001):9.557527e-002,(6:1.719923e-001,5:2.118654e-001):7.306707e-002):4.328660e-002,(9:1.954531e-001,10:2.171132e-001):7.927513e-002):1.476630e+000):1.718382e-001,1:3.466875e-001);
   tree gen.159000 = [&U] (2:2.605345e-001,((3:2.294055e-001,4:2.618056e-001):2.375862e-001,(((7:1.182081e-001,8:1.234743e-001):8.641964e-002,(6:1.486092e-001,5:2.061841e-001):9.159369e-002):7.305388e-002,(9:1.861335e-001,10:2.083803e-001):5.713559e-002):1.454682e+000):1.116331e-001,1:3.190815e-001);
   tree gen.159500 = [&U] (2:2.999703e-001,((3:2.267858e-001,4:2.436037e-001):1.830550e-001,(((7:1.101539e-001,8:1.093375e-001):8.144489e-002,(6:2.095822e-001,5:1.829663e-001):1.170882e-001):5.372922e-002,(9:1.753014e-001,10:1.962900e-001):7.562474e-002):1.290564e+000):1.908584e-001,1:3.505729e-001);
   tree gen.160000 = [&U] (2:3.136188e-001,((3:2.041109e-001,4:2.833672e-001):2.424479e-001,(((7:9.685709e-002,8:1.092179e-001):8.032773e-002,(6:1.535411e-001,5:1.927678e-001):7.072833e-002):6.644145e-002,(9:1.832775e-001,10:2.240035e-001):7.708171e-002):1.419495e+000):1.371143e-001,1:3.160240e-001);
   tree gen.160500 = [&U] (2:2.580248e-001,((3:2.291120e-001,4:2.867435e-001):2.469032e-001,(((7:1.168745e-001,8:1.070126e-001):9.194808e-002,(6:1.932061e-001,5:2.097353e-001):7.144433e-002):7.075967e-002,(9:1.854612e-001,10:2.310335e-001):8.157504e-002):1.350723e+000):1.566534e-001,1:2.950804e-001);
   tree gen.161000 = [&U] (2:2.105945e-001,((3:2.256456e-001,4:2.149393e-001):2.080670e-001,(((7:1.098135e-001,8:1.036423e-001):6.601833e-002,(6:2.118725e-001,5:1.792222e-001):1.173450e-001):6.764242e-002,(9:1.687618e-001,10:2.022401e-001):7.790228e-002):1.442331e+000):1.201146e-001,1:3.511738e-001);
   tree gen.161500 = [&U] (2:2.199656e-001,((3:2.612444e-001,4:2.641297e-001):1.958488e-001,(((7:1.319411e-001,8:1.313032e-001):5.608110e-002,(6:2.266172e-001,5:1.842871e-001):1.047341e-001):4.235260e-002,(9:1.721154e-001,10:1.928450e-001):9.901267e-002):1.327563e+000):2.478651e-001,1:3.546494e-001);
   tree gen.162000 = [&U] (2:2.785654e-001,((3:2.277987e-001,4:2.403325e-001):2.431445e-001,(((7:1.150500e-001,8:8.591556e-002):9.719956e-002,(6:1.708870e-001,5:2.017904e-001):8.289275e-002):3.165848e-002,(9:2.070033e-001,10:2.101180e-001):8.251047e-002):1.380945e+000):1.410026e-001,1:3.861497e-001);
   tree gen.162500 = [&U] (2:2.104313e-001,((3:2.546955e-001,4:2.881505e-001):1.970944e-001,(((7:8.687917e-002,8:9.629485e-002):8.638080e-002,(6:1.502622e-001,5:2.019908e-001):9.269450e-002):3.684804e-002,(9:2.163871e-001,10:2.504731e-001):8.892477e-002):1.401589e+000):1.683532e-001,1:3.554352e-001);
   tree gen.163000 = [&U] (2:2.560646e-001,((3:2.143724e-001,4:2.304695e-001):2.310635e-001,(((7:1.006172e-001,8:1.112846e-001):7.410774e-002,(6:1.757812e-001,5:2.083935e-001):9.487730e-002):5.189986e-002,(9:2.114488e-001,10:2.225907e-001):1.200439e-001):1.413812e+000):2.087809e-001,1:2.997853e-001);
   tree gen.163500 = [&U] (2:2.537411e-001,((3:1.982876e-001,4:2.409800e-001):2.644850e-001,(((6:1.921354e-001,5:2.083935e-001):9.327793e-002,(7:1.006172e-001,8:1.416997e-001):9.281833e-002):4.178675e-002,(9:1.617353e-001,10:2.152429e-001):9.648824e-002):1.341436e+000):1.613740e-001,1:3.826535e-001);
   tree gen.164000 = [&U] (2:2.828098e-001,((3:2.042348e-001,4:2.923537e-001):1.524738e-001,(((6:2.043580e-001,5:2.271237e-001):7.313518e-002,(7:1.137401e-001,8:1.089763e-001):8.801492e-002):3.086221e-002,(9:1.981813e-001,10:2.142148e-001):1.064732e-001):1.583625e+000):1.724006e-001,1:3.339136e-001);
   tree gen.164500 = [&U] (2:2.815849e-001,((3:2.162301e-001,4:2.591341e-001):1.860896e-001,(((6:1.883610e-001,5:1.932468e-001):9.543324e-002,(7:1.217593e-001,8:1.161173e-001):6.825218e-002):5.912764e-002,(9:1.922373e-001,10:2.171586e-001):9.859185e-002):1.488972e+000):1.420320e-001,1:3.559143e-001);
   tree gen.165000 = [&U] (2:2.230846e-001,((3:2.059199e-001,4:2.546077e-001):3.253885e-001,(((6:1.901799e-001,5:2.055929e-001):7.014599e-002,(7:1.219126e-001,8:1.166902e-001):8.174505e-002):5.915462e-002,(9:2.134915e-001,10:2.518206e-001):5.095353e-002):1.429079e+000):1.362782e-001,1:3.382475e-001);
   tree gen.165500 = [&U] (2:2.071304e-001,((3:2.316173e-001,4:2.065771e-001):1.605361e-001,(((6:1.615570e-001,5:1.820010e-001):8.816558e-002,(7:1.202890e-001,8:1.135649e-001):7.764469e-002):4.474321e-002,(9:1.944741e-001,10:2.002330e-001):1.091899e-001):1.183065e+000):2.565444e-001,1:3.950401e-001);
   tree gen.166000 = [&U] (2:2.285293e-001,((3:1.702465e-001,4:2.277707e-001):1.718658e-001,(((6:1.896272e-001,5:2.084227e-001):6.207445e-002,(7:1.186993e-001,8:1.065405e-001):1.000611e-001):1.452596e-002,(9:1.915492e-001,10:1.890984e-001):1.329322e-001):1.357006e+000):2.078999e-001,1:4.001574e-001);
   tree gen.166500 = [&U] (2:2.576167e-001,((3:2.800977e-001,4:2.234813e-001):1.882545e-001,((6:2.078462e-001,5:2.049923e-001):6.174607e-002,((9:1.858068e-001,10:2.156944e-001):1.466521e-001,(7:1.213249e-001,8:1.030007e-001):1.082869e-001):3.177738e-002):1.456260e+000):1.540067e-001,1:3.632084e-001);
   tree gen.167000 = [&U] (2:2.553958e-001,((3:2.186625e-001,4:2.505331e-001):2.968696e-001,(((7:1.196791e-001,8:1.143445e-001):1.133901e-001,(6:1.986502e-001,5:1.790291e-001):1.206583e-001):4.555720e-002,(9:1.775558e-001,10:2.066281e-001):7.859600e-002):1.396797e+000):8.957927e-002,1:3.284885e-001);
   tree gen.167500 = [&U] (2:2.492711e-001,((3:2.150624e-001,4:2.458854e-001):1.966855e-001,(((7:1.059920e-001,8:1.153623e-001):8.859683e-002,(6:1.892304e-001,5:1.727170e-001):6.883266e-002):2.131407e-002,(9:2.199641e-001,10:2.490148e-001):1.292154e-001):1.397481e+000):1.408308e-001,1:2.772955e-001);
   tree gen.168000 = [&U] (2:2.501492e-001,((3:2.068623e-001,4:2.965762e-001):2.326325e-001,((9:1.700506e-001,10:2.363878e-001):1.293025e-001,((6:1.666645e-001,5:2.464273e-001):9.943175e-002,(7:9.986480e-002,8:1.263972e-001):6.913910e-002):3.729344e-002):1.343221e+000):1.645261e-001,1:3.474830e-001);
   tree gen.168500 = [&U] (2:2.818274e-001,((3:1.824193e-001,4:2.550008e-001):2.030375e-001,((9:1.816737e-001,10:2.343946e-001):8.546615e-002,((6:1.951954e-001,5:2.149686e-001):6.869197e-002,(7:1.225373e-001,8:1.129987e-001):8.162723e-002):6.722534e-002):1.344512e+000):1.769145e-001,1:2.861556e-001);
   tree gen.169000 = [&U] (2:2.477323e-001,((3:1.965440e-001,4:2.366674e-001):1.653170e-001,((9:1.927139e-001,10:2.560334e-001):4.248010e-002,((6:1.949137e-001,5:2.002974e-001):6.933680e-002,(7:1.046576e-001,8:1.250286e-001):1.031067e-001):7.516316e-002):1.382857e+000):1.766591e-001,1:3.941200e-001);
   tree gen.169500 = [&U] (2:3.163386e-001,((3:2.732414e-001,4:2.802782e-001):2.283197e-001,(((7:1.072827e-001,8:1.210796e-001):9.836365e-002,(10:2.462879e-001,9:1.805407e-001):1.122291e-001):4.834323e-002,(5:2.053213e-001,6:1.963864e-001):4.719533e-002):1.349406e+000):1.141171e-001,1:3.668305e-001);
   tree gen.170000 = [&U] (2:2.291761e-001,((3:2.455498e-001,4:2.131381e-001):2.561446e-001,(((7:1.001798e-001,8:1.332847e-001):6.671204e-002,(5:2.064562e-001,6:1.868937e-001):7.444299e-002):7.472536e-002,(10:2.537022e-001,9:1.717762e-001):7.721800e-002):1.367212e+000):1.561264e-001,1:3.062735e-001);
   tree gen.170500 = [&U] (2:2.711318e-001,((3:2.215363e-001,4:2.694312e-001):2.748853e-001,(((5:1.962343e-001,6:2.222561e-001):9.394648e-002,(7:1.044582e-001,8:1.312629e-001):7.782199e-002):2.607039e-002,(10:1.895128e-001,9:2.166674e-001):1.379992e-001):1.375775e+000):1.171670e-001,1:3.323609e-001);
   tree gen.171000 = [&U] (2:2.940086e-001,((3:2.684058e-001,4:2.916152e-001):2.035450e-001,(((5:2.150176e-001,6:1.908284e-001):7.644501e-002,(7:8.719038e-002,8:1.009449e-001):8.186488e-002):2.374037e-002,(10:2.372888e-001,9:1.605236e-001):1.320395e-001):1.405453e+000):1.552094e-001,1:3.817451e-001);
   tree gen.171500 = [&U] (2:2.496440e-001,((3:2.109303e-001,4:2.652905e-001):2.464732e-001,((10:1.971623e-001,9:1.935198e-001):6.784494e-002,((7:1.172921e-001,8:1.043621e-001):9.308907e-002,(5:2.162069e-001,6:1.842403e-001):8.995710e-002):6.750633e-002):1.391172e+000):1.466381e-001,1:3.386546e-001);
   tree gen.172000 = [&U] (2:2.489853e-001,((3:2.450761e-001,4:2.523398e-001):2.938835e-001,((10:1.876918e-001,9:1.801288e-001):9.282408e-002,((7:7.786162e-002,8:1.187699e-001):9.665166e-002,(5:2.155569e-001,6:2.049656e-001):9.591367e-002):6.031492e-002):1.341948e+000):1.365627e-001,1:3.128692e-001);
   tree gen.172500 = [&U] (2:2.338762e-001,((3:2.235770e-001,4:2.382745e-001):2.148802e-001,((10:2.605335e-001,9:1.496623e-001):6.582659e-002,((7:1.165705e-001,8:9.283458e-002):1.026905e-001,(5:1.979349e-001,6:1.585118e-001):1.045973e-001):6.498343e-002):1.339912e+000):1.585002e-001,1:3.198415e-001);
   tree gen.173000 = [&U] (2:2.323324e-001,((3:2.235770e-001,4:2.514233e-001):2.377393e-001,((10:2.066119e-001,9:1.888495e-001):8.973744e-002,((7:9.461901e-002,8:1.514770e-001):6.601917e-002,(5:2.249470e-001,6:1.940228e-001):8.789605e-002):6.498343e-002):1.260471e+000):1.740379e-001,1:3.668996e-001);
   tree gen.173500 = [&U] (2:2.813749e-001,((3:2.520708e-001,4:2.518213e-001):2.201637e-001,((10:2.106419e-001,9:1.979847e-001):1.003004e-001,((7:1.260946e-001,8:1.208140e-001):9.555920e-002,(5:2.138836e-001,6:1.845345e-001):1.036514e-001):4.509058e-002):1.453521e+000):1.734679e-001,1:3.243648e-001);
   tree gen.174000 = [&U] (2:3.121442e-001,((3:2.442878e-001,4:2.632202e-001):1.945634e-001,((10:2.258695e-001,9:1.878070e-001):8.842495e-002,((7:1.261912e-001,8:1.348114e-001):8.575961e-002,(5:2.434734e-001,6:1.661474e-001):7.805749e-002):4.640616e-002):1.357202e+000):1.497240e-001,1:3.215317e-001);
   tree gen.174500 = [&U] (2:2.313984e-001,((3:2.660292e-001,4:2.440463e-001):2.114895e-001,(((5:1.826274e-001,6:1.809344e-001):7.658777e-002,(7:1.064206e-001,8:1.382851e-001):8.781161e-002):4.066762e-002,(10:2.001816e-001,9:2.174684e-001):8.494758e-002):1.463904e+000):1.630494e-001,1:3.685920e-001);
   tree gen.175000 = [&U] (2:2.729699e-001,((3:2.309763e-001,4:2.672163e-001):1.801499e-001,(((5:1.810275e-001,6:1.782335e-001):1.024101e-001,(7:9.531298e-002,8:1.041280e-001):7.609483e-002):5.922649e-002,(10:2.344007e-001,9:1.803236e-001):9.539032e-002):1.451079e+000):1.932576e-001,1:3.791566e-001);
   tree gen.175500 = [&U] (2:2.863763e-001,((3:2.054391e-001,4:2.469340e-001):1.659481e-001,(((5:2.527066e-001,6:1.988923e-001):6.719088e-002,(7:1.092884e-001,8:1.366504e-001):9.430332e-002):5.462626e-002,(10:2.230013e-001,9:1.643230e-001):7.523713e-002):1.450414e+000):1.995111e-001,1:3.041081e-001);
   tree gen.176000 = [&U] (2:3.119179e-001,((3:1.981679e-001,4:2.508464e-001):2.038446e-001,(((5:1.987325e-001,6:1.875838e-001):8.640784e-002,(7:1.332648e-001,8:1.188852e-001):7.844784e-002):3.595641e-002,(10:2.441839e-001,9:2.068314e-001):9.069654e-002):1.450414e+000):1.913409e-001,1:3.100068e-001);
   tree gen.176500 = [&U] (2:2.261539e-001,((3:2.573538e-001,4:3.110498e-001):1.999955e-001,(((5:2.032059e-001,6:1.950347e-001):7.688702e-002,(7:1.070820e-001,8:1.094447e-001):8.003914e-002):8.748451e-002,(10:2.223210e-001,9:1.949832e-001):5.628393e-002):1.335282e+000):1.437092e-001,1:3.256004e-001);
   tree gen.177000 = [&U] (2:3.297816e-001,((3:1.881802e-001,4:2.979783e-001):2.483267e-001,(((5:1.845158e-001,6:1.910767e-001):9.006538e-002,(7:9.729993e-002,8:1.239824e-001):9.559006e-002):6.265810e-002,(10:2.085029e-001,9:1.985000e-001):7.075470e-002):1.345212e+000):1.254700e-001,1:3.258197e-001);
   tree gen.177500 = [&U] (2:2.769798e-001,((3:2.110773e-001,4:3.124217e-001):1.879906e-001,(((5:2.147340e-001,6:1.905386e-001):6.159574e-002,(7:1.037312e-001,8:1.196223e-001):8.625991e-002):8.135421e-002,(10:2.225219e-001,9:2.052149e-001):5.820298e-002):1.171954e+000):2.023441e-001,1:3.087211e-001);
   tree gen.178000 = [&U] (2:2.958581e-001,((3:2.188500e-001,4:2.582276e-001):2.191703e-001,(((5:2.167619e-001,6:2.042439e-001):9.333437e-002,(7:1.174313e-001,8:1.208394e-001):9.625038e-002):4.514307e-002,(10:2.177813e-001,9:1.960613e-001):7.928468e-002):1.316129e+000):1.562970e-001,1:2.963416e-001);
   tree gen.178500 = [&U] (2:2.862661e-001,((3:1.878072e-001,4:2.540389e-001):3.037278e-001,(((5:2.097343e-001,6:1.990893e-001):8.958742e-002,(7:1.019235e-001,8:1.026554e-001):1.071351e-001):6.405017e-002,(10:2.713668e-001,9:1.806889e-001):8.261693e-002):1.594235e+000):1.079490e-001,1:3.232304e-001);
   tree gen.179000 = [&U] (2:2.044714e-001,((3:1.898822e-001,4:3.037529e-001):2.343136e-001,(((5:2.164433e-001,6:1.686795e-001):7.329989e-002,(7:1.296563e-001,8:1.223838e-001):7.928889e-002):4.533869e-002,(10:2.909667e-001,9:1.833501e-001):8.047785e-002):1.329512e+000):1.832019e-001,1:2.890048e-001);
   tree gen.179500 = [&U] (2:2.292240e-001,((3:1.804715e-001,4:2.707833e-001):2.404142e-001,(((5:2.310898e-001,6:1.757183e-001):7.778285e-002,(7:7.525955e-002,8:1.210254e-001):8.157154e-002):4.332145e-002,(10:2.000716e-001,9:1.935978e-001):1.262421e-001):1.379208e+000):1.531489e-001,1:3.591589e-001);
   tree gen.180000 = [&U] (2:2.343105e-001,((3:2.151649e-001,4:2.417940e-001):2.237330e-001,(((10:2.375578e-001,9:1.763235e-001):1.384048e-001,(7:1.213453e-001,8:1.025047e-001):6.408104e-002):3.010604e-002,(5:1.998404e-001,6:1.693976e-001):5.971318e-002):1.424017e+000):1.547485e-001,1:3.382446e-001);
   tree gen.180500 = [&U] (2:2.490484e-001,((3:2.394856e-001,4:2.660952e-001):1.999704e-001,((10:2.172057e-001,9:1.940328e-001):1.277427e-001,((5:1.696694e-001,6:1.540086e-001):9.648690e-002,(7:1.319287e-001,8:8.484719e-002):8.986614e-002):3.439071e-002):1.464995e+000):1.405388e-001,1:3.675366e-001);
   tree gen.181000 = [&U] (2:2.962170e-001,((3:2.276162e-001,4:2.629419e-001):2.636608e-001,((10:2.429842e-001,9:1.855593e-001):6.152329e-002,((5:1.903388e-001,6:1.675773e-001):7.110512e-002,(7:1.012591e-001,8:1.195660e-001):7.867843e-002):8.015068e-002):1.501208e+000):1.030720e-001,1:3.368809e-001);
   tree gen.181500 = [&U] (2:3.079681e-001,((3:2.226406e-001,4:2.843023e-001):1.971524e-001,((10:2.344996e-001,9:1.705629e-001):6.341356e-002,((5:1.933028e-001,6:1.879173e-001):9.464704e-002,(7:1.414589e-001,8:1.328094e-001):8.053063e-002):5.619465e-002):1.302139e+000):1.769559e-001,1:2.876869e-001);
   tree gen.182000 = [&U] (2:2.245112e-001,((3:2.077240e-001,4:2.454260e-001):1.902033e-001,((10:2.187239e-001,9:1.777389e-001):7.933941e-002,((7:1.510634e-001,8:1.037319e-001):8.269440e-002,(5:2.052528e-001,6:2.127804e-001):8.514855e-002):7.045138e-002):1.435360e+000):1.682891e-001,1:3.353862e-001);
   tree gen.182500 = [&U] (2:2.735622e-001,((3:2.351747e-001,4:2.406212e-001):2.070011e-001,((7:1.017857e-001,8:1.406434e-001):6.321257e-002,((5:2.351299e-001,6:2.167193e-001):8.500477e-002,(10:2.131337e-001,9:1.893129e-001):1.077780e-001):6.859426e-003):1.463471e+000):1.253093e-001,1:3.355588e-001);
   tree gen.183000 = [&U] (2:2.368738e-001,((3:2.050457e-001,4:3.111327e-001):2.072304e-001,(((7:9.749477e-002,8:1.103193e-001):7.714304e-002,(5:2.499733e-001,6:2.289776e-001):7.527768e-002):5.717325e-002,(10:2.289965e-001,9:1.943557e-001):9.158832e-002):1.556218e+000):1.797848e-001,1:4.064892e-001);
   tree gen.183500 = [&U] (2:2.115529e-001,((3:1.873947e-001,4:2.705564e-001):2.699196e-001,(((7:1.047748e-001,8:1.220462e-001):7.724942e-002,(5:2.013660e-001,6:1.995224e-001):9.365063e-002):8.396771e-002,(10:1.856651e-001,9:1.984597e-001):5.815609e-002):1.366793e+000):1.059646e-001,1:4.036332e-001);
   tree gen.184000 = [&U] (2:2.937760e-001,((3:2.296930e-001,4:2.650803e-001):2.523431e-001,(((7:1.078086e-001,8:1.026886e-001):9.204942e-002,(5:1.939241e-001,6:2.141047e-001):6.857370e-002):9.597021e-002,(10:2.410962e-001,9:1.669293e-001):6.521246e-002):1.359856e+000):1.479364e-001,1:2.791123e-001);
   tree gen.184500 = [&U] (2:2.388328e-001,((3:1.732632e-001,4:2.375352e-001):2.223892e-001,(((7:1.172973e-001,8:9.975877e-002):9.586724e-002,(5:2.111666e-001,6:1.761072e-001):9.298536e-002):6.221085e-002,(10:2.375334e-001,9:1.598092e-001):5.373329e-002):1.501082e+000):1.536290e-001,1:3.144913e-001);
   tree gen.185000 = [&U] (2:2.385663e-001,((3:2.004373e-001,4:2.896817e-001):2.254688e-001,(((7:1.115199e-001,8:9.935010e-002):7.628909e-002,(5:1.960181e-001,6:1.675467e-001):9.354187e-002):6.085813e-002,(10:2.424359e-001,9:1.765155e-001):1.166338e-001):1.174340e+000):1.432021e-001,1:3.141403e-001);
   tree gen.185500 = [&U] (2:2.347508e-001,((3:2.289968e-001,4:3.138438e-001):2.053382e-001,(((7:8.664365e-002,8:9.383449e-002):7.854608e-002,(5:2.121904e-001,6:2.044249e-001):7.952898e-002):7.289288e-002,(10:1.885842e-001,9:2.300212e-001):5.879317e-002):1.463618e+000):1.894897e-001,1:3.359724e-001);
   tree gen.186000 = [&U] (2:2.254934e-001,((3:2.225849e-001,4:2.430477e-001):1.961082e-001,(((7:9.924410e-002,8:1.161093e-001):9.631033e-002,(5:1.832146e-001,6:1.963634e-001):7.236171e-002):7.360409e-002,(10:2.213415e-001,9:2.205567e-001):6.367197e-002):1.381977e+000):1.880905e-001,1:3.227233e-001);
   tree gen.186500 = [&U] (2:2.699414e-001,((3:2.136239e-001,4:2.842453e-001):2.339550e-001,(((7:9.410087e-002,8:1.370298e-001):9.090481e-002,(5:1.938402e-001,6:1.838519e-001):8.988679e-002):7.580948e-002,(10:2.336081e-001,9:1.770674e-001):6.967289e-002):1.350376e+000):1.303126e-001,1:2.462824e-001);
   tree gen.187000 = [&U] (2:2.956098e-001,((3:2.487471e-001,4:2.460219e-001):1.933811e-001,(((7:1.281536e-001,8:1.163478e-001):8.123209e-002,(5:1.694010e-001,6:1.666307e-001):6.767931e-002):3.934260e-002,(10:2.178976e-001,9:2.049597e-001):8.705871e-002):1.394579e+000):1.731940e-001,1:3.024200e-001);
   tree gen.187500 = [&U] (2:3.019454e-001,((3:2.366529e-001,4:2.969065e-001):2.468480e-001,(((7:1.106426e-001,8:1.088479e-001):9.185826e-002,(5:1.949072e-001,6:1.938168e-001):9.703087e-002):2.876328e-002,(10:2.245028e-001,9:1.998980e-001):1.124787e-001):1.292799e+000):1.120717e-001,1:3.549724e-001);
   tree gen.188000 = [&U] (2:3.067746e-001,((3:2.183663e-001,4:2.416912e-001):2.426985e-001,(((5:1.804171e-001,6:2.126050e-001):6.411294e-002,(7:1.158525e-001,8:1.234782e-001):1.067692e-001):6.295612e-002,(10:2.321670e-001,9:2.024511e-001):4.526095e-002):1.393597e+000):1.693602e-001,1:3.704801e-001);
   tree gen.188500 = [&U] (2:3.013801e-001,((3:2.395821e-001,4:2.744483e-001):2.112959e-001,(((5:1.982137e-001,6:1.925050e-001):7.416299e-002,(7:1.112650e-001,8:1.233834e-001):7.988765e-002):5.631866e-002,(10:2.279326e-001,9:2.022956e-001):7.711718e-002):1.392526e+000):1.457083e-001,1:3.056083e-001);
   tree gen.189000 = [&U] (2:2.842848e-001,((3:2.449203e-001,4:1.719772e-001):1.806029e-001,(((5:1.855341e-001,6:1.681354e-001):8.432012e-002,(7:1.066781e-001,8:1.388945e-001):7.257037e-002):7.695478e-002,(10:2.511318e-001,9:2.058371e-001):7.520946e-002):1.385982e+000):1.834697e-001,1:3.153657e-001);
   tree gen.189500 = [&U] (2:2.261712e-001,((3:2.371285e-001,4:2.991824e-001):1.957043e-001,(((5:2.130724e-001,6:1.702300e-001):7.675581e-002,(7:1.009209e-001,8:1.397712e-001):1.104301e-001):4.543066e-002,(10:2.233779e-001,9:2.066046e-001):9.392612e-002):1.441982e+000):1.979465e-001,1:3.314395e-001);
   tree gen.190000 = [&U] (2:2.296885e-001,((3:2.269581e-001,4:2.331642e-001):2.791997e-001,(((10:2.103801e-001,9:1.772300e-001):1.329322e-001,(7:8.950169e-002,8:1.423779e-001):1.050928e-001):2.186967e-002,(5:1.776386e-001,6:1.537061e-001):5.976312e-002):1.536365e+000):1.471300e-001,1:2.979701e-001);
   tree gen.190500 = [&U] (2:2.787877e-001,((3:1.992958e-001,4:2.654065e-001):2.239863e-001,((10:2.614491e-001,9:1.934336e-001):1.248089e-001,((7:8.231145e-002,8:1.306285e-001):9.253542e-002,(5:2.508661e-001,6:2.049353e-001):8.070003e-002):4.188980e-002):1.396440e+000):1.563183e-001,1:3.340518e-001);
   tree gen.191000 = [&U] (2:2.970171e-001,((3:2.333106e-001,4:2.837213e-001):2.495794e-001,((10:2.054852e-001,9:2.072795e-001):1.277193e-001,((7:1.254243e-001,8:1.322505e-001):8.418662e-002,(5:2.135465e-001,6:1.986459e-001):1.158699e-001):1.242992e-002):1.344266e+000):1.748200e-001,1:3.005356e-001);
   tree gen.191500 = [&U] (2:2.360993e-001,((3:2.498255e-001,4:2.926424e-001):2.737659e-001,(((7:1.218275e-001,8:1.094668e-001):8.137583e-002,(10:2.313386e-001,9:2.072438e-001):1.545786e-001):2.314539e-002,(5:2.295188e-001,6:1.983797e-001):7.529911e-002):1.339712e+000):6.171085e-002,1:3.690410e-001);
   tree gen.192000 = [&U] (2:2.156102e-001,((3:2.096636e-001,4:2.304224e-001):2.922709e-001,(((7:1.177123e-001,8:1.094668e-001):6.686973e-002,(5:2.032309e-001,6:1.981797e-001):7.760861e-002):6.265886e-002,(10:2.190210e-001,9:1.743424e-001):8.306437e-002):1.447573e+000):1.699400e-001,1:3.567947e-001);
   tree gen.192500 = [&U] (2:2.443146e-001,((3:2.239854e-001,4:2.433037e-001):3.042960e-001,(((7:1.140571e-001,8:1.147991e-001):9.172266e-002,(5:2.342260e-001,6:2.312096e-001):9.029877e-002):4.245195e-002,(10:2.176011e-001,9:1.598936e-001):9.583775e-002):1.365170e+000):8.886247e-002,1:3.842783e-001);
   tree gen.193000 = [&U] (2:3.135839e-001,((3:2.209007e-001,4:3.120497e-001):2.419233e-001,(((7:1.037546e-001,8:1.210690e-001):1.060532e-001,(5:1.725781e-001,6:1.884135e-001):8.224195e-002):3.842529e-002,(10:2.220290e-001,9:1.862970e-001):6.630393e-002):1.333188e+000):1.006192e-001,1:3.113547e-001);
   tree gen.193500 = [&U] (2:2.083250e-001,((3:2.727690e-001,4:2.817274e-001):1.449053e-001,(((7:1.001076e-001,8:1.418948e-001):1.057531e-001,(5:1.960640e-001,6:1.869697e-001):8.444745e-002):4.658397e-002,(10:2.106581e-001,9:1.839844e-001):9.997313e-002):1.401722e+000):2.081005e-001,1:3.494454e-001);
   tree gen.194000 = [&U] (2:3.034100e-001,((3:2.394402e-001,4:2.407180e-001):2.514100e-001,(((7:9.914461e-002,8:1.035974e-001):7.254158e-002,(5:1.972505e-001,6:1.868617e-001):6.713077e-002):2.119335e-002,(10:2.610792e-001,9:1.822145e-001):1.334970e-001):1.530691e+000):1.114118e-001,1:3.439241e-001);
   tree gen.194500 = [&U] (2:2.268966e-001,((3:2.150339e-001,4:2.617043e-001):2.234054e-001,(((10:2.472324e-001,9:1.945340e-001):1.276531e-001,(7:9.699092e-002,8:1.216245e-001):6.537294e-002):8.544901e-003,(5:2.062662e-001,6:1.794837e-001):8.675077e-002):1.370967e+000):2.022182e-001,1:3.260586e-001);
   tree gen.195000 = [&U] (2:2.449890e-001,((3:2.321804e-001,4:2.429901e-001):1.894106e-001,(((10:1.957332e-001,9:1.888964e-001):1.596674e-001,(5:2.209064e-001,6:1.722007e-001):8.325657e-002):8.826755e-003,(7:1.009882e-001,8:9.620615e-002):8.878074e-002):1.389535e+000):1.442012e-001,1:3.599646e-001);
   tree gen.195500 = [&U] (2:2.247908e-001,((3:2.768079e-001,4:2.097185e-001):3.123625e-001,(((10:2.191138e-001,9:1.941167e-001):1.777707e-001,(7:1.234033e-001,8:1.190039e-001):5.795469e-002):2.217554e-002,(5:2.267118e-001,6:1.541165e-001):6.386127e-002):1.419059e+000):1.337253e-001,1:3.027866e-001);
   tree gen.196000 = [&U] (2:3.358693e-001,((3:2.232721e-001,4:2.648730e-001):1.999598e-001,((10:2.295073e-001,9:1.677521e-001):8.902815e-002,((5:2.076614e-001,6:1.742900e-001):7.800711e-002,(7:1.109774e-001,8:1.073277e-001):7.955623e-002):6.218479e-002):1.619770e+000):1.762726e-001,1:3.582282e-001);
   tree gen.196500 = [&U] (2:3.057312e-001,((3:2.097720e-001,4:2.590686e-001):2.264234e-001,((10:2.089132e-001,9:1.922742e-001):5.081034e-002,((5:1.777835e-001,6:1.939489e-001):7.419440e-002,(7:1.120406e-001,8:1.173951e-001):6.941441e-002):8.227514e-002):1.248978e+000):1.804457e-001,1:3.739772e-001);
   tree gen.197000 = [&U] (2:2.229406e-001,((3:2.703781e-001,4:2.393417e-001):2.944703e-001,((10:2.230033e-001,9:2.052421e-001):5.654970e-002,((5:2.103462e-001,6:1.810379e-001):8.578977e-002,(7:9.838572e-002,8:1.134581e-001):8.038694e-002):9.773350e-002):1.438995e+000):1.228936e-001,1:3.461935e-001);
   tree gen.197500 = [&U] (2:2.571355e-001,((3:1.892847e-001,4:2.050784e-001):2.947033e-001,((10:2.335339e-001,9:2.090748e-001):6.828914e-002,((5:1.956738e-001,6:1.901321e-001):8.845586e-002,(7:1.115963e-001,8:1.167284e-001):6.591707e-002):5.462077e-002):1.448639e+000):1.311776e-001,1:3.055147e-001);
   tree gen.198000 = [&U] (2:2.553511e-001,((3:2.346965e-001,4:2.813037e-001):2.351280e-001,((10:2.127335e-001,9:2.104305e-001):9.086960e-002,((5:2.487896e-001,6:2.009662e-001):7.905196e-002,(7:1.071015e-001,8:1.199178e-001):7.438438e-002):5.391378e-002):1.506615e+000):1.331607e-001,1:3.177417e-001);
   tree gen.198500 = [&U] (2:2.226298e-001,((3:1.853792e-001,4:2.561393e-001):2.718707e-001,((10:2.490251e-001,9:2.186561e-001):8.830332e-002,((5:2.333586e-001,6:1.881369e-001):9.490062e-002,(7:9.269517e-002,8:1.124800e-001):8.682583e-002):2.191333e-002):1.530467e+000):1.666646e-001,1:3.581870e-001);
   tree gen.199000 = [&U] (2:2.535770e-001,((3:2.526087e-001,4:2.175674e-001):2.092969e-001,((10:2.237228e-001,9:1.815233e-001):1.155810e-001,((5:1.907788e-001,6:1.647935e-001):9.881323e-002,(7:1.045475e-001,8:1.387304e-001):6.421282e-002):3.141382e-002):1.392320e+000):1.618537e-001,1:3.220673e-001);
   tree gen.199500 = [&U] (2:2.436715e-001,((3:1.896021e-001,4:2.983583e-001):2.623102e-001,((10:2.096500e-001,9:1.786634e-001):1.095303e-001,((5:1.877732e-001,6:1.539969e-001):1.098765e-001,(7:1.358824e-001,8:9.281743e-002):1.016210e-001):7.407672e-002):1.475590e+000):8.965665e-002,1:3.029999e-001);
   tree gen.200000 = [&U] (2:3.077633e-001,((3:2.474827e-001,4:3.216559e-001):2.324719e-001,((10:2.190555e-001,9:1.708443e-001):1.078833e-001,((5:2.506294e-001,6:1.465601e-001):9.954866e-002,(7:1.316602e-001,8:1.331046e-001):8.926090e-002):6.231757e-002):1.485112e+000):1.560770e-001,1:2.507736e-001);
   tree gen.200500 = [&U] (2:3.039528e-001,((3:2.310792e-001,4:2.612432e-001):1.945137e-001,((10:2.583019e-001,9:2.040608e-001):8.313161e-002,((5:1.794505e-001,6:1.822356e-001):9.914303e-002,(7:9.270920e-002,8:9.627200e-002):7.705826e-002):5.049159e-002):1.262103e+000):1.825896e-001,1:3.647872e-001);
   tree gen.201000 = [&U] (2:3.030990e-001,((3:2.096591e-001,4:2.679465e-001):2.052755e-001,((10:2.527803e-001,9:1.604699e-001):1.149123e-001,((5:2.163008e-001,6:1.717469e-001):6.025411e-002,(7:9.571675e-002,8:1.468237e-001):9.278478e-002):3.218017e-002):1.402799e+000):1.537459e-001,1:2.791545e-001);
   tree gen.201500 = [&U] (2:2.303809e-001,((3:1.727103e-001,4:2.955223e-001):2.086521e-001,((5:1.762269e-001,6:1.945125e-001):1.440188e-002,((7:1.078749e-001,8:9.734712e-002):8.189931e-002,(10:1.942629e-001,9:1.766023e-001):1.308774e-001):7.688441e-002):1.300908e+000):1.836228e-001,1:3.086304e-001);
   tree gen.202000 = [&U] (2:2.642343e-001,((3:2.674848e-001,4:2.027335e-001):2.762841e-001,(((7:9.461996e-002,8:1.385468e-001):8.766432e-002,(10:2.070018e-001,9:1.851347e-001):1.369305e-001):2.678755e-002,(6:2.101273e-001,5:1.533513e-001):4.605872e-002):1.417482e+000):1.009359e-001,1:3.323653e-001);
   tree gen.202500 = [&U] (2:2.503815e-001,((3:1.802415e-001,4:2.508640e-001):2.647453e-001,(((7:9.372008e-002,8:1.010414e-001):8.547152e-002,(10:2.010963e-001,9:1.850466e-001):9.978320e-002):6.021770e-002,(6:2.100273e-001,5:1.954468e-001):3.075788e-002):1.310204e+000):1.165283e-001,1:3.352420e-001);
   tree gen.203000 = [&U] (2:2.579828e-001,((3:3.089076e-001,4:2.225839e-001):2.212167e-001,((10:2.138909e-001,9:2.103933e-001):1.295638e-001,((6:1.633033e-001,5:1.982807e-001):6.810484e-002,(7:1.256248e-001,8:1.285061e-001):1.087075e-001):2.122842e-002):1.437319e+000):1.856788e-001,1:3.393255e-001);
   tree gen.203500 = [&U] (2:2.736434e-001,((3:2.485146e-001,4:2.601144e-001):1.872176e-001,(((7:1.230855e-001,8:1.061224e-001):1.363701e-001,(6:1.791996e-001,5:1.855399e-001):8.842715e-002):1.387302e-002,(10:2.329616e-001,9:1.700850e-001):1.095020e-001):1.273861e+000):1.391933e-001,1:2.733911e-001);
   tree gen.204000 = [&U] (2:2.970671e-001,((3:2.113971e-001,4:2.789886e-001):2.121766e-001,((10:2.161787e-001,9:1.551920e-001):1.111814e-001,((6:1.966836e-001,5:2.119312e-001):7.645260e-002,(7:1.175631e-001,8:1.000862e-001):8.883269e-002):1.671603e-002):1.386947e+000):1.777971e-001,1:2.864466e-001);
   tree gen.204500 = [&U] (2:3.212914e-001,((3:2.308676e-001,4:2.103764e-001):1.760209e-001,(((7:1.334221e-001,8:9.876228e-002):6.799360e-002,(6:1.474584e-001,5:1.981566e-001):7.892697e-002):4.749838e-002,(10:2.133401e-001,9:1.857641e-001):8.616496e-002):1.497320e+000):1.622656e-001,1:3.292766e-001);
   tree gen.205000 = [&U] (2:2.506205e-001,((3:2.349996e-001,4:2.202446e-001):2.814263e-001,(((7:1.230491e-001,8:1.075437e-001):9.074092e-002,(6:1.928043e-001,5:1.970778e-001):9.074244e-002):5.163118e-002,(10:1.945211e-001,9:1.817211e-001):5.363911e-002):1.456537e+000):1.311206e-001,1:3.451002e-001);
   tree gen.205500 = [&U] (2:2.979236e-001,((3:2.444634e-001,4:2.682488e-001):2.202826e-001,(((7:1.103109e-001,8:1.028130e-001):7.383210e-002,(6:2.022946e-001,5:1.947935e-001):5.815860e-002):7.850139e-002,(10:2.063787e-001,9:1.783323e-001):7.701435e-002):1.317678e+000):1.791608e-001,1:3.488069e-001);
   tree gen.206000 = [&U] (2:1.951211e-001,((3:2.158590e-001,4:2.780240e-001):3.043984e-001,(((7:1.054544e-001,8:9.655333e-002):8.277895e-002,(6:1.499040e-001,5:2.370240e-001):8.230267e-002):9.733394e-002,(10:2.147790e-001,9:2.244745e-001):3.614502e-002):1.377909e+000):9.565265e-002,1:3.455417e-001);
   tree gen.206500 = [&U] (2:2.387786e-001,((3:2.146626e-001,4:2.762542e-001):2.777059e-001,(((7:9.703850e-002,8:1.243871e-001):8.445882e-002,(6:1.973177e-001,5:2.091894e-001):7.872417e-002):6.528062e-002,(10:2.892153e-001,9:1.911415e-001):4.061407e-002):1.368735e+000):1.669312e-001,1:3.295918e-001);
   tree gen.207000 = [&U] (2:2.354430e-001,((3:1.844294e-001,4:2.780307e-001):2.650374e-001,(((7:1.098636e-001,8:9.505384e-002):1.103809e-001,(6:2.167240e-001,5:1.849556e-001):7.517311e-002):1.282677e-001,(9:1.954051e-001,10:2.004506e-001):1.957201e-002):1.315674e+000):1.158350e-001,1:2.902328e-001);
   tree gen.207500 = [&U] (2:2.951775e-001,((3:2.187458e-001,4:2.798838e-001):2.105294e-001,(((7:1.197664e-001,8:1.072546e-001):1.029174e-001,(6:1.624330e-001,5:1.975931e-001):8.907497e-002):7.408011e-002,(9:1.949713e-001,10:2.393253e-001):7.750445e-002):1.428025e+000):1.852073e-001,1:2.792341e-001);
   tree gen.208000 = [&U] (2:2.615422e-001,((3:2.115770e-001,4:2.745175e-001):1.871523e-001,(((7:1.079463e-001,8:1.184026e-001):7.229339e-002,(6:1.919190e-001,5:1.562813e-001):9.507654e-002):7.447235e-002,(9:1.741771e-001,10:1.907086e-001):8.055868e-002):1.466220e+000):1.437328e-001,1:3.969547e-001);
   tree gen.208500 = [&U] (2:2.724684e-001,((3:2.277407e-001,4:2.986592e-001):1.822379e-001,(((7:1.360245e-001,8:1.318721e-001):7.344145e-002,(6:2.186446e-001,5:1.993346e-001):7.207372e-002):8.630966e-002,(9:1.689775e-001,10:2.426571e-001):5.017778e-002):1.429126e+000):1.592391e-001,1:3.406454e-001);
   tree gen.209000 = [&U] (2:2.522249e-001,((3:2.074982e-001,4:3.027950e-001):2.262728e-001,(((7:8.852304e-002,8:9.969513e-002):7.774409e-002,(6:1.892682e-001,5:1.873366e-001):1.103358e-001):5.178873e-002,(9:1.793515e-001,10:2.404279e-001):8.164100e-002):1.407130e+000):1.906724e-001,1:3.153365e-001);
   tree gen.209500 = [&U] (2:2.418929e-001,((3:2.099378e-001,4:3.048996e-001):2.661960e-001,(((7:1.160126e-001,8:1.157066e-001):9.779233e-002,(6:1.843468e-001,5:1.939769e-001):1.104766e-001):5.303083e-002,(9:1.518800e-001,10:2.199249e-001):6.547144e-002):1.416910e+000):1.564869e-001,1:2.738389e-001);
   tree gen.210000 = [&U] (2:2.480249e-001,((3:2.061994e-001,4:2.678430e-001):1.661866e-001,(((7:9.442785e-002,8:1.182109e-001):7.181494e-002,(6:2.000317e-001,5:2.228853e-001):9.624213e-002):1.029443e-001,(9:1.799959e-001,10:2.246849e-001):1.036764e-001):1.447577e+000):2.280455e-001,1:3.758928e-001);
   tree gen.210500 = [&U] (2:3.012697e-001,((3:2.267174e-001,4:3.055381e-001):1.337929e-001,(((7:9.089019e-002,8:1.137822e-001):6.959407e-002,(6:1.815623e-001,5:1.889919e-001):9.739294e-002):8.180489e-002,(9:2.140300e-001,10:2.017636e-001):4.781625e-002):1.393345e+000):1.798786e-001,1:3.326729e-001);
   tree gen.211000 = [&U] (2:2.617423e-001,((3:1.861996e-001,4:2.391576e-001):2.551833e-001,(((7:1.132512e-001,8:1.226148e-001):9.372692e-002,(6:2.003584e-001,5:1.959897e-001):6.682378e-002):5.925066e-002,(9:2.082335e-001,10:1.911787e-001):6.160694e-002):1.354477e+000):1.188536e-001,1:3.565713e-001);
   tree gen.211500 = [&U] (2:2.985943e-001,((3:2.326278e-001,4:2.443132e-001):2.561107e-001,(((7:8.570299e-002,8:1.200027e-001):8.100636e-002,(6:2.040522e-001,5:1.929701e-001):1.046015e-001):3.305615e-002,(9:1.776105e-001,10:2.144111e-001):9.303671e-002):1.283764e+000):1.023522e-001,1:3.898377e-001);
   tree gen.212000 = [&U] (2:3.387270e-001,((3:1.583628e-001,4:2.680070e-001):2.087214e-001,(((7:1.214418e-001,8:1.004983e-001):9.591483e-002,(6:1.963075e-001,5:1.997909e-001):6.405139e-002):5.753992e-002,(9:1.886308e-001,10:2.365488e-001):8.648488e-002):1.235039e+000):1.328871e-001,1:3.225696e-001);
   tree gen.212500 = [&U] (2:2.277219e-001,((3:2.267135e-001,4:2.523550e-001):2.553124e-001,((7:1.304538e-001,8:1.253401e-001):5.668293e-002,((6:1.915696e-001,5:2.250015e-001):1.213505e-001,(9:2.084527e-001,10:2.599439e-001):1.327023e-001):3.936670e-003):1.356160e+000):1.731737e-001,1:2.938814e-001);
   tree gen.213000 = [&U] (2:2.257946e-001,((3:2.028415e-001,4:2.615989e-001):3.162648e-001,(((6:1.947450e-001,5:1.961858e-001):8.581045e-002,(7:1.222504e-001,8:1.189393e-001):8.157996e-002):4.606903e-002,(9:1.705857e-001,10:2.498321e-001):6.916961e-002):1.417793e+000):9.083183e-002,1:3.326089e-001);
   tree gen.213500 = [&U] (2:2.703002e-001,((3:1.780816e-001,4:2.731773e-001):2.289976e-001,(((6:1.849927e-001,5:2.059080e-001):1.122482e-001,(7:1.156395e-001,8:1.199865e-001):9.458706e-002):5.936415e-002,(9:2.040028e-001,10:2.438801e-001):4.507846e-002):1.430275e+000):1.479073e-001,1:3.397609e-001);
   tree gen.214000 = [&U] (2:2.842438e-001,((3:2.436386e-001,4:2.712631e-001):1.736515e-001,(((6:1.770259e-001,5:2.340743e-001):8.223160e-002,(7:1.232250e-001,8:1.101141e-001):9.414228e-002):2.699756e-002,(9:1.577580e-001,10:2.306234e-001):8.994238e-002):1.331109e+000):1.894548e-001,1:3.012940e-001);
   tree gen.214500 = [&U] (2:2.288225e-001,((3:1.591027e-001,4:2.712899e-001):2.095839e-001,(((6:1.770434e-001,5:2.216166e-001):6.503592e-002,(7:8.870064e-002,8:1.077453e-001):1.091703e-001):5.718171e-002,(9:1.891322e-001,10:2.826320e-001):5.019120e-002):1.353115e+000):1.781805e-001,1:3.704710e-001);
   tree gen.215000 = [&U] (2:2.787939e-001,((3:1.763828e-001,4:2.653949e-001):1.728158e-001,(((6:2.092894e-001,5:2.035268e-001):6.205760e-002,(7:1.182977e-001,8:1.208080e-001):8.870091e-002):6.090964e-002,(9:1.977455e-001,10:2.469092e-001):9.509609e-002):1.464078e+000):1.834578e-001,1:3.090659e-001);
   tree gen.215500 = [&U] (2:2.761537e-001,((3:2.429474e-001,4:2.122410e-001):2.139772e-001,(((6:1.917795e-001,5:2.055103e-001):7.667065e-002,(7:1.344632e-001,8:1.472661e-001):9.133181e-002):5.103034e-002,(9:1.860704e-001,10:2.482828e-001):9.948424e-002):1.362215e+000):1.784791e-001,1:3.543463e-001);
   tree gen.216000 = [&U] (2:2.664272e-001,((3:2.343905e-001,4:2.966340e-001):2.492408e-001,(((6:1.917829e-001,5:1.995600e-001):1.163786e-001,(7:1.134421e-001,8:8.220014e-002):8.987181e-002):3.257705e-002,(9:1.982793e-001,10:2.229186e-001):8.261923e-002):1.290859e+000):1.970601e-001,1:3.130996e-001);
   tree gen.216500 = [&U] (2:2.860416e-001,((3:2.344981e-001,4:2.330532e-001):2.440090e-001,(((6:1.810334e-001,5:2.127686e-001):8.696721e-002,(7:1.070836e-001,8:9.654042e-002):8.743553e-002):5.323741e-002,(9:1.815424e-001,10:2.292191e-001):9.148152e-002):1.350116e+000):1.252215e-001,1:2.637557e-001);
   tree gen.217000 = [&U] (2:2.835945e-001,((3:2.315110e-001,4:2.415992e-001):2.731083e-001,(((6:1.702237e-001,5:2.002380e-001):8.223236e-002,(7:1.200361e-001,8:1.104918e-001):7.682070e-002):7.011418e-002,(9:1.761024e-001,10:2.262993e-001):5.542690e-002):1.331423e+000):9.580356e-002,1:3.314046e-001);
   tree gen.217500 = [&U] (2:2.383766e-001,((3:2.360821e-001,4:2.523795e-001):2.366367e-001,(((6:2.200522e-001,5:2.030710e-001):8.747408e-002,(7:1.054471e-001,8:1.370191e-001):8.134768e-002):6.255093e-002,(9:1.838816e-001,10:2.339165e-001):8.269148e-002):1.283411e+000):1.781769e-001,1:3.651915e-001);
   tree gen.218000 = [&U] (2:2.598141e-001,((3:2.579993e-001,4:2.477985e-001):3.021781e-001,(((6:1.897279e-001,5:1.929235e-001):8.669706e-002,(7:1.045581e-001,8:9.757412e-002):8.792633e-002):9.125820e-002,(9:1.972963e-001,10:1.988517e-001):5.924189e-002):1.417054e+000):9.280589e-002,1:3.469626e-001);
   tree gen.218500 = [&U] (2:2.598889e-001,((3:2.056528e-001,4:2.751009e-001):2.339948e-001,(((6:1.643123e-001,5:1.906567e-001):8.831533e-002,(7:9.523483e-002,8:9.850420e-002):6.376722e-002):1.069502e-001,(9:1.849191e-001,10:2.484076e-001):5.789509e-002):1.361529e+000):1.703444e-001,1:2.833759e-001);
   tree gen.219000 = [&U] (2:2.781372e-001,((3:1.969774e-001,4:2.348218e-001):1.581844e-001,(((6:1.834552e-001,5:2.094880e-001):8.609239e-002,(7:1.007029e-001,8:1.113892e-001):7.881078e-002):8.310121e-002,(9:1.585899e-001,10:2.293110e-001):5.162608e-002):1.304094e+000):1.853312e-001,1:3.428492e-001);
   tree gen.219500 = [&U] (2:3.054915e-001,((3:2.515825e-001,4:2.282300e-001):1.667303e-001,(((6:2.152102e-001,5:2.022110e-001):7.890192e-002,(7:1.035802e-001,8:1.277884e-001):1.061570e-001):7.504219e-002,(9:2.034011e-001,10:2.536216e-001):5.978705e-002):1.472739e+000):1.681126e-001,1:3.183617e-001);
   tree gen.220000 = [&U] (2:2.305345e-001,((3:2.527299e-001,4:2.380871e-001):2.606396e-001,(((6:1.873351e-001,5:1.987955e-001):8.025087e-002,(7:1.031816e-001,8:1.219064e-001):8.353724e-002):1.214452e-001,(9:1.546802e-001,10:2.187090e-001):3.039781e-002):1.381502e+000):2.003446e-001,1:3.293620e-001);
   tree gen.220500 = [&U] (2:2.331424e-001,((3:2.014871e-001,4:2.631192e-001):2.128437e-001,(((6:1.826510e-001,5:1.763732e-001):7.660376e-002,(7:1.125340e-001,8:1.134019e-001):7.013678e-002):2.504749e-002,(10:2.447480e-001,9:1.856858e-001):1.255357e-001):1.294962e+000):1.569994e-001,1:2.851341e-001);
   tree gen.221000 = [&U] (2:2.216767e-001,((3:2.106040e-001,4:2.618924e-001):2.045838e-001,(((6:1.947019e-001,5:1.998367e-001):8.961835e-002,(7:1.275546e-001,8:1.086123e-001):7.188594e-002):5.738823e-002,(10:2.341260e-001,9:1.821405e-001):6.485838e-002):1.270921e+000):1.906998e-001,1:3.645353e-001);
   tree gen.221500 = [&U] (2:2.617859e-001,((3:2.423406e-001,4:2.426512e-001):1.652055e-001,(((6:1.807018e-001,5:2.149751e-001):8.227924e-002,(7:9.797320e-002,8:1.194871e-001):1.306649e-001):4.804017e-002,(10:2.036295e-001,9:1.696413e-001):7.465575e-002):1.418659e+000):1.848267e-001,1:4.072233e-001);
   tree gen.222000 = [&U] (2:2.183211e-001,((3:2.635613e-001,4:2.482079e-001):1.916010e-001,(((6:1.479055e-001,5:2.336395e-001):9.637634e-002,(7:1.210388e-001,8:1.318564e-001):5.454844e-002):3.368552e-002,(10:2.520228e-001,9:1.950902e-001):8.821144e-002):1.336668e+000):1.890592e-001,1:3.286576e-001);
   tree gen.222500 = [&U] (2:2.884627e-001,((3:2.592769e-001,4:2.527974e-001):1.480343e-001,(((6:1.856622e-001,5:1.972052e-001):1.279830e-001,(7:1.158031e-001,8:8.893074e-002):7.831170e-002):2.866910e-002,(10:2.431066e-001,9:1.777461e-001):8.798383e-002):1.498959e+000):2.253585e-001,1:3.085715e-001);
   tree gen.223000 = [&U] (2:2.586456e-001,((3:1.839634e-001,4:2.432123e-001):2.274744e-001,(((6:1.990164e-001,5:1.969211e-001):5.933767e-002,(7:1.148072e-001,8:9.570508e-002):8.377297e-002):8.803525e-002,(10:2.392141e-001,9:1.799469e-001):5.105910e-002):1.424800e+000):1.972190e-001,1:3.601152e-001);
   tree gen.223500 = [&U] (2:3.154163e-001,((3:1.960528e-001,4:2.594694e-001):2.003554e-001,(((6:1.846213e-001,5:2.245551e-001):8.391124e-002,(7:1.275753e-001,8:1.073421e-001):7.488541e-002):6.414725e-002,(10:2.546856e-001,9:1.884732e-001):8.751364e-002):1.441658e+000):1.431864e-001,1:3.149804e-001);
   tree gen.224000 = [&U] (2:2.656586e-001,((3:2.460533e-001,4:2.399314e-001):2.024424e-001,(((6:1.896864e-001,5:1.995327e-001):8.023544e-002,(7:1.199317e-001,8:1.014893e-001):8.256791e-002):4.443411e-002,(10:1.749097e-001,9:1.939584e-001):5.771964e-002):1.515301e+000):2.067979e-001,1:3.569314e-001);
   tree gen.224500 = [&U] (2:2.811367e-001,((3:1.847396e-001,4:2.699962e-001):2.290559e-001,(((6:1.881747e-001,5:1.972284e-001):9.622070e-002,(7:1.354975e-001,8:1.304533e-001):7.277940e-002):7.042171e-002,(10:2.416674e-001,9:2.203709e-001):8.360601e-002):1.465469e+000):2.191330e-001,1:2.737431e-001);
   tree gen.225000 = [&U] (2:2.556151e-001,((3:2.105368e-001,4:2.267648e-001):2.122719e-001,(((6:1.643910e-001,5:1.918372e-001):6.680498e-002,(7:1.362891e-001,8:1.104225e-001):9.592379e-002):4.780775e-002,(10:2.285731e-001,9:1.652463e-001):7.733979e-002):1.355216e+000):1.622307e-001,1:3.214412e-001);
   tree gen.225500 = [&U] (2:2.230871e-001,((3:2.700729e-001,4:2.414220e-001):2.801493e-001,(((6:2.073216e-001,5:2.098481e-001):1.072275e-001,(7:1.005101e-001,8:9.615793e-002):6.695793e-002):5.256791e-002,(10:2.205855e-001,9:1.802734e-001):4.622292e-002):1.491924e+000):1.641272e-001,1:2.972131e-001);
   tree gen.226000 = [&U] (2:2.839570e-001,((3:2.565359e-001,4:2.481019e-001):2.416783e-001,((7:1.038203e-001,8:1.043096e-001):4.152807e-002,((6:2.101705e-001,5:1.809342e-001):6.764040e-002,(10:2.490177e-001,9:1.939687e-001):1.123350e-001):4.161049e-002):1.523250e+000):2.098665e-001,1:3.114208e-001);
   tree gen.226500 = [&U] (2:2.135320e-001,((3:2.659605e-001,4:2.726640e-001):2.597268e-001,((7:1.149318e-001,8:1.182670e-001):3.406841e-002,((6:2.429062e-001,5:1.751187e-001):4.748944e-002,(10:2.321971e-001,9:1.855118e-001):1.327036e-001):5.096125e-002):1.442997e+000):1.375389e-001,1:3.011307e-001);
   tree gen.227000 = [&U] (2:2.496104e-001,((3:2.522592e-001,4:2.586174e-001):2.474364e-001,((10:2.065693e-001,9:1.914886e-001):1.298191e-001,((7:1.245251e-001,8:1.489034e-001):5.442042e-002,(6:2.206304e-001,5:2.062981e-001):1.085316e-001):3.659036e-002):1.458257e+000):1.577123e-001,1:3.205465e-001);
   tree gen.227500 = [&U] (2:2.500409e-001,((3:2.129652e-001,4:2.577656e-001):2.349969e-001,((10:2.427292e-001,9:2.034946e-001):7.658308e-002,((7:1.237204e-001,8:1.273999e-001):7.783469e-002,(6:2.225573e-001,5:1.809682e-001):7.454858e-002):4.243138e-002):1.453091e+000):2.107581e-001,1:3.146650e-001);
   tree gen.228000 = [&U] (2:2.699958e-001,((3:1.818163e-001,4:2.845574e-001):1.639056e-001,(((7:1.306410e-001,8:1.241467e-001):9.445628e-002,(6:1.914415e-001,5:2.028529e-001):7.918678e-002):2.092467e-002,(10:2.429232e-001,9:1.704594e-001):9.445872e-002):1.335040e+000):1.744706e-001,1:3.424746e-001);
   tree gen.228500 = [&U] (2:2.184349e-001,((3:2.412414e-001,4:2.637959e-001):2.169786e-001,(((7:1.105301e-001,8:1.052703e-001):1.059150e-001,(6:1.877080e-001,5:2.126159e-001):7.975117e-002):7.827067e-002,(10:2.263293e-001,9:1.778750e-001):6.638718e-002):1.421909e+000):1.922590e-001,1:3.190805e-001);
   tree gen.229000 = [&U] (2:2.649894e-001,((3:2.178493e-001,4:2.570141e-001):2.439820e-001,(((7:1.122697e-001,8:1.125728e-001):7.705836e-002,(6:1.743961e-001,5:2.066015e-001):8.663871e-002):6.987295e-002,(10:2.211229e-001,9:1.762091e-001):6.007671e-002):1.389199e+000):1.651176e-001,1:3.513773e-001);
   tree gen.229500 = [&U] (2:2.208161e-001,((3:2.153340e-001,4:2.246766e-001):2.398215e-001,(((7:8.719673e-002,8:1.132370e-001):7.772632e-002,(6:2.114315e-001,5:1.846811e-001):6.648376e-002):4.099684e-002,(10:2.187377e-001,9:1.445156e-001):6.633405e-002):1.450391e+000):1.588742e-001,1:3.506629e-001);
   tree gen.230000 = [&U] (2:2.698760e-001,((3:2.458541e-001,4:2.327356e-001):2.179588e-001,((10:2.140384e-001,9:2.036957e-001):8.794655e-002,((7:1.312992e-001,8:1.108043e-001):7.819531e-002,(6:2.068892e-001,5:1.877302e-001):9.450082e-002):4.809491e-002):1.387001e+000):1.569266e-001,1:3.276045e-001);
   tree gen.230500 = [&U] (2:2.648050e-001,((3:2.313130e-001,4:2.915693e-001):2.308609e-001,((10:2.234921e-001,9:2.162325e-001):7.701219e-002,((7:1.374868e-001,8:1.202095e-001):9.539909e-002,(6:1.908978e-001,5:2.045748e-001):6.728545e-002):7.778056e-002):1.378429e+000):1.487756e-001,1:2.973856e-001);
   tree gen.231000 = [&U] (2:2.898027e-001,((3:2.009741e-001,4:2.878360e-001):2.012970e-001,((10:2.307023e-001,9:1.648615e-001):7.741093e-002,((7:1.045916e-001,8:1.070775e-001):9.212635e-002,(6:1.682961e-001,5:2.156054e-001):6.049068e-002):4.350569e-002):1.358828e+000):1.168077e-001,1:3.119793e-001);
   tree gen.231500 = [&U] (2:2.808629e-001,((3:2.462045e-001,4:2.703953e-001):2.093276e-001,((10:2.263235e-001,9:1.816450e-001):1.012733e-001,((7:8.949435e-002,8:1.430551e-001):9.899477e-002,(6:1.905017e-001,5:2.070815e-001):8.088503e-002):2.611836e-002):1.444462e+000):1.583872e-001,1:3.199485e-001);
   tree gen.232000 = [&U] (2:2.951994e-001,((3:2.024724e-001,4:2.544166e-001):2.088913e-001,((10:2.376375e-001,9:2.087756e-001):8.065086e-002,((7:9.415207e-002,8:1.248619e-001):7.540817e-002,(6:1.417171e-001,5:2.005002e-001):8.309441e-002):5.189369e-002):1.353679e+000):1.300365e-001,1:3.297726e-001);
   tree gen.232500 = [&U] (2:2.371779e-001,((3:2.451630e-001,4:1.797115e-001):2.355546e-001,((6:2.009824e-001,5:2.033812e-001):7.905496e-002,((10:1.996492e-001,9:1.847033e-001):1.521797e-001,(7:1.130621e-001,8:1.161989e-001):9.989827e-002):1.318717e-002):1.436031e+000):1.569799e-001,1:3.474841e-001);
   tree gen.233000 = [&U] (2:2.609036e-001,((3:2.107669e-001,4:2.614829e-001):1.752516e-001,((10:2.502972e-001,9:1.767110e-001):8.760527e-002,((6:1.730466e-001,5:1.812980e-001):7.978692e-002,(7:1.153697e-001,8:1.020353e-001):7.050306e-002):5.993979e-002):1.397509e+000):2.675485e-001,1:3.758892e-001);
   tree gen.233500 = [&U] (2:2.743933e-001,((3:2.427346e-001,4:2.247124e-001):1.944277e-001,((10:2.112727e-001,9:1.910470e-001):7.920501e-002,((6:1.883429e-001,5:1.752046e-001):8.032379e-002,(7:1.303082e-001,8:1.194914e-001):8.345336e-002):6.109313e-002):1.268375e+000):2.185992e-001,1:3.632252e-001);
   tree gen.234000 = [&U] (2:2.514859e-001,((3:2.139219e-001,4:2.565930e-001):1.379603e-001,((10:2.317950e-001,9:2.068148e-001):9.124589e-002,((6:1.623911e-001,5:2.172381e-001):7.720789e-002,(7:1.235937e-001,8:1.075216e-001):1.047043e-001):3.511338e-002):1.368463e+000):1.757851e-001,1:3.050174e-001);
   tree gen.234500 = [&U] (2:2.435641e-001,((3:2.215576e-001,4:2.255396e-001):2.593215e-001,((10:2.434938e-001,9:1.592006e-001):7.507691e-002,((6:1.961993e-001,5:1.722456e-001):9.526218e-002,(7:1.545325e-001,8:1.077822e-001):7.719797e-002):5.718329e-002):1.292682e+000):1.506465e-001,1:3.226581e-001);
   tree gen.235000 = [&U] (2:2.715004e-001,((3:2.585601e-001,4:2.370027e-001):2.435348e-001,((10:2.331880e-001,9:1.980008e-001):2.924790e-002,((6:1.980307e-001,5:1.927522e-001):7.862438e-002,(7:1.017320e-001,8:1.227780e-001):1.025751e-001):1.074504e-001):1.250345e+000):1.607292e-001,1:2.676921e-001);
   tree gen.235500 = [&U] (2:2.376399e-001,((3:2.421444e-001,4:2.478622e-001):2.480428e-001,((10:2.045223e-001,9:1.865558e-001):8.015172e-002,((6:2.003915e-001,5:1.950500e-001):7.668520e-002,(7:1.076979e-001,8:1.144029e-001):8.645386e-002):6.791719e-002):1.342209e+000):1.240937e-001,1:3.530837e-001);
   tree gen.236000 = [&U] (2:2.692207e-001,((3:2.709752e-001,4:2.616780e-001):1.968089e-001,((10:2.098555e-001,9:2.274892e-001):9.223494e-002,((6:1.771345e-001,5:1.886510e-001):7.188731e-002,(7:1.060904e-001,8:1.454760e-001):9.553297e-002):6.192254e-002):1.401939e+000):2.000412e-001,1:3.815494e-001);
   tree gen.236500 = [&U] (2:2.840378e-001,((3:2.090824e-001,4:2.476957e-001):1.780491e-001,((10:2.398972e-001,9:2.117594e-001):8.905925e-002,((6:2.224580e-001,5:1.785707e-001):7.655599e-002,(7:8.244049e-002,8:1.184189e-001):8.486021e-002):2.469675e-002):1.354494e+000):2.174731e-001,1:2.815364e-001);
   tree gen.237000 = [&U] (2:2.528503e-001,((3:1.782001e-001,4:2.764683e-001):1.992360e-001,((10:2.364551e-001,9:1.807419e-001):8.663498e-002,((6:1.718643e-001,5:2.135992e-001):9.101999e-002,(7:1.141980e-001,8:8.393664e-002):7.763943e-002):5.782398e-002):1.301385e+000):1.664331e-001,1:2.934533e-001);
   tree gen.237500 = [&U] (2:2.661759e-001,((3:1.734485e-001,4:2.627344e-001):2.053435e-001,((10:2.012549e-001,9:1.652038e-001):6.023469e-002,((6:1.832710e-001,5:1.941242e-001):8.938050e-002,(7:1.255256e-001,8:1.331833e-001):1.255805e-001):8.091770e-002):1.221173e+000):1.640931e-001,1:2.917054e-001);
   tree gen.238000 = [&U] (2:2.593287e-001,((3:2.143991e-001,4:2.312768e-001):2.174132e-001,((10:2.110530e-001,9:1.990008e-001):5.846304e-002,((6:1.749830e-001,5:2.183630e-001):9.571025e-002,(7:1.186447e-001,8:1.119066e-001):8.119550e-002):9.363707e-002):1.183739e+000):1.563710e-001,1:3.328712e-001);
   tree gen.238500 = [&U] (2:2.859649e-001,((3:2.515484e-001,4:2.743337e-001):1.869743e-001,((10:2.132186e-001,9:2.010427e-001):7.747434e-002,((6:1.797951e-001,5:2.383048e-001):1.014428e-001,(7:1.136452e-001,8:1.111468e-001):9.769572e-002):6.282940e-002):1.337199e+000):1.470503e-001,1:3.293346e-001);
   tree gen.239000 = [&U] (2:2.767665e-001,((3:2.454673e-001,4:2.303155e-001):2.158482e-001,((10:2.341442e-001,9:2.029243e-001):1.056248e-001,((6:1.787245e-001,5:2.219364e-001):7.389526e-002,(7:1.163556e-001,8:1.179609e-001):8.586420e-002):6.338779e-002):1.379033e+000):1.462045e-001,1:3.110563e-001);
   tree gen.239500 = [&U] (2:2.618515e-001,((3:2.077324e-001,4:2.743383e-001):1.968596e-001,(((6:1.753030e-001,5:2.389150e-001):8.511830e-002,(7:9.873864e-002,8:1.071811e-001):7.921714e-002):8.513710e-003,(10:2.142167e-001,9:1.649129e-001):1.312094e-001):1.418052e+000):2.017716e-001,1:3.259641e-001);
   tree gen.240000 = [&U] (2:2.481753e-001,((3:2.096677e-001,4:2.311842e-001):1.745729e-001,(((7:1.206259e-001,8:1.070413e-001):9.595046e-002,(6:1.576265e-001,5:2.176300e-001):1.014462e-001):5.113801e-002,(10:2.382138e-001,9:1.522037e-001):1.051442e-001):1.321179e+000):2.100531e-001,1:3.046454e-001);
   tree gen.240500 = [&U] (2:2.501266e-001,((3:2.427001e-001,4:2.159373e-001):2.078718e-001,(((7:1.208466e-001,8:1.219288e-001):9.057680e-002,(6:1.643780e-001,5:1.906387e-001):9.948034e-002):4.650928e-002,(10:2.092226e-001,9:1.901558e-001):9.022658e-002):1.346968e+000):1.312938e-001,1:4.121873e-001);
   tree gen.241000 = [&U] (2:2.484492e-001,((3:2.338578e-001,4:2.264487e-001):1.885736e-001,(((7:1.106419e-001,8:1.131472e-001):9.166811e-002,(6:1.672807e-001,5:2.152010e-001):7.896471e-002):1.192030e-001,(10:2.265979e-001,9:1.784544e-001):2.413391e-002):1.370063e+000):1.862725e-001,1:3.252969e-001);
   tree gen.241500 = [&U] (2:2.688758e-001,((3:2.592341e-001,4:2.787876e-001):2.117867e-001,(((7:1.126897e-001,8:1.020694e-001):8.142723e-002,(6:1.839353e-001,5:2.181848e-001):7.186874e-002):1.068602e-001,(10:2.628340e-001,9:1.947290e-001):5.319496e-002):1.234575e+000):1.305922e-001,1:3.716702e-001);
   tree gen.242000 = [&U] (2:2.949204e-001,((3:2.150934e-001,4:2.871065e-001):2.283090e-001,(((7:1.137978e-001,8:9.421002e-002):8.930992e-002,(6:1.783702e-001,5:2.364676e-001):7.779510e-002):9.259243e-002,(10:2.078593e-001,9:1.720064e-001):7.845386e-002):1.484525e+000):1.624228e-001,1:2.963927e-001);
   tree gen.242500 = [&U] (2:2.850053e-001,((3:2.491550e-001,4:2.387669e-001):1.950058e-001,(((7:1.099719e-001,8:1.225824e-001):7.665009e-002,(6:1.764464e-001,5:2.371707e-001):9.248582e-002):6.738000e-002,(10:2.316041e-001,9:1.662236e-001):8.268625e-002):1.378644e+000):2.133101e-001,1:2.963282e-001);
   tree gen.243000 = [&U] (2:2.855933e-001,((3:2.140631e-001,4:2.281924e-001):2.676050e-001,(((7:1.255046e-001,8:1.205016e-001):6.972407e-002,(6:2.100776e-001,5:1.812750e-001):8.634788e-002):6.200604e-002,(10:2.099446e-001,9:1.665666e-001):5.721097e-002):1.381488e+000):1.581523e-001,1:3.222809e-001);
   tree gen.243500 = [&U] (2:2.687833e-001,((3:1.990845e-001,4:2.352736e-001):1.795326e-001,((7:1.251918e-001,8:1.120698e-001):5.050050e-002,((6:1.953779e-001,5:2.272723e-001):1.221259e-001,(10:2.346314e-001,9:1.683263e-001):1.615655e-001):4.711231e-002):1.393434e+000):2.112727e-001,1:3.243510e-001);
   tree gen.244000 = [&U] (2:2.442794e-001,((3:2.491914e-001,4:2.639444e-001):1.984101e-001,((10:1.637367e-001,9:1.888384e-001):1.249567e-001,((7:1.195780e-001,8:1.375250e-001):9.246076e-002,(6:1.931693e-001,5:2.171018e-001):9.554459e-002):1.926810e-002):1.376459e+000):2.507635e-001,1:3.315643e-001);
   tree gen.244500 = [&U] (2:2.441843e-001,((3:2.618860e-001,4:2.110210e-001):1.822285e-001,((6:2.031581e-001,5:2.190452e-001):4.385771e-002,((7:9.796856e-002,8:1.138788e-001):1.010953e-001,(10:2.081367e-001,9:1.797477e-001):1.366647e-001):3.654205e-002):1.473162e+000):1.905326e-001,1:3.096302e-001);
   tree gen.245000 = [&U] (2:2.794323e-001,((3:2.405739e-001,4:2.301077e-001):2.703044e-001,(((6:1.693320e-001,5:2.139466e-001):9.021463e-002,(7:1.070439e-001,8:1.202200e-001):9.076980e-002):4.076833e-002,(10:2.556101e-001,9:1.765649e-001):7.869052e-002):1.401279e+000):1.356628e-001,1:3.461989e-001);
   tree gen.245500 = [&U] (2:2.813143e-001,((3:2.421942e-001,4:2.266872e-001):3.210144e-001,((5:2.139344e-001,6:1.634936e-001):3.027258e-002,((7:1.211951e-001,8:1.128245e-001):6.894105e-002,(10:1.776363e-001,9:1.297518e-001):1.457741e-001):6.027701e-002):1.412887e+000):7.830275e-002,1:2.947489e-001);
   tree gen.246000 = [&U] (2:2.646563e-001,((3:2.410265e-001,4:2.602270e-001):2.701960e-001,(((7:1.220951e-001,8:9.637223e-002):7.953173e-002,(5:1.784407e-001,6:1.865483e-001):9.091748e-002):6.053981e-002,(10:2.007502e-001,9:1.571654e-001):9.584852e-002):1.382546e+000):1.527566e-001,1:3.382391e-001);
   tree gen.246500 = [&U] (2:2.781706e-001,((3:2.145824e-001,4:2.693207e-001):1.915119e-001,(((7:1.408332e-001,8:1.182645e-001):9.970326e-002,(5:1.993509e-001,6:1.815723e-001):5.863288e-002):7.302330e-002,(10:1.980941e-001,9:1.623277e-001):8.514057e-002):1.453144e+000):1.951089e-001,1:2.688472e-001);
   tree gen.247000 = [&U] (2:2.883192e-001,((3:1.263872e-001,4:2.759600e-001):2.274932e-001,(((7:1.191991e-001,8:1.123293e-001):8.082726e-002,(5:1.994134e-001,6:1.908844e-001):1.105722e-001):3.570066e-002,(10:2.129023e-001,9:2.498333e-001):8.835356e-002):1.453599e+000):1.868345e-001,1:3.030899e-001);
   tree gen.247500 = [&U] (2:2.618026e-001,((3:2.230098e-001,4:2.919003e-001):1.795134e-001,(((7:1.058434e-001,8:1.096512e-001):8.802242e-002,(5:2.183146e-001,6:1.932042e-001):6.609008e-002):5.052114e-002,(10:1.951023e-001,9:2.060295e-001):1.281191e-001):1.475769e+000):1.941926e-001,1:3.154071e-001);
   tree gen.248000 = [&U] (2:2.829490e-001,((3:2.359258e-001,4:2.625092e-001):2.063381e-001,((10:1.987601e-001,9:2.225753e-001):1.204562e-001,((7:9.746578e-002,8:1.171655e-001):8.885658e-002,(5:1.725973e-001,6:1.868003e-001):5.799511e-002):2.680808e-003):1.401767e+000):1.616626e-001,1:3.516046e-001);
   tree gen.248500 = [&U] (2:2.879522e-001,((3:2.126226e-001,4:2.589278e-001):2.348072e-001,((6:1.828806e-001,5:1.999114e-001):4.203969e-002,((10:2.636801e-001,9:1.658936e-001):1.253150e-001,(7:1.306356e-001,8:1.192083e-001):8.165510e-002):5.759050e-002):1.390067e+000):9.110864e-002,1:3.294223e-001);
   tree gen.249000 = [&U] (2:2.939862e-001,((3:2.033717e-001,4:2.657431e-001):2.300932e-001,((10:2.081729e-001,9:1.508917e-001):1.377191e-001,((7:9.638871e-002,8:1.089685e-001):9.767650e-002,(6:1.870831e-001,5:2.233730e-001):8.053320e-002):2.194473e-002):1.310238e+000):1.815468e-001,1:2.899526e-001);
   tree gen.249500 = [&U] (2:2.745066e-001,((3:2.278905e-001,4:2.504702e-001):2.424146e-001,((6:1.733990e-001,((7:1.233158e-001,8:1.205547e-001):7.460166e-002,(10:2.087674e-001,9:1.779523e-001):1.344715e-001):1.036494e-001):2.753534e-002,5:1.958590e-001):1.270958e+000):1.444198e-001,1:3.208394e-001);
   tree gen.250000 = [&U] (2:1.898685e-001,((3:2.176864e-001,4:2.605990e-001):2.523466e-001,(((5:2.314197e-001,6:1.888673e-001):8.801674e-002,(7:1.148545e-001,8:1.212112e-001):6.760121e-002):5.687443e-002,(10:2.348575e-001,9:1.523211e-001):1.107854e-001):1.247041e+000):1.979903e-001,1:3.522484e-001);
   tree gen.250500 = [&U] (2:2.711372e-001,((3:1.961246e-001,4:2.316838e-001):1.916709e-001,(((5:2.303013e-001,6:1.916556e-001):8.408038e-002,(7:1.224796e-001,8:9.146552e-002):8.992922e-002):3.679121e-002,(10:1.976970e-001,9:1.932311e-001):7.170562e-002):1.534926e+000):1.874172e-001,1:3.321051e-001);
   tree gen.251000 = [&U] (2:2.501778e-001,((3:2.477485e-001,4:2.773040e-001):2.122592e-001,(((5:1.633411e-001,6:1.855910e-001):7.308452e-002,(7:9.872134e-002,8:1.147397e-001):9.071155e-002):6.494215e-002,(10:2.084046e-001,9:2.080298e-001):8.947056e-002):1.379169e+000):1.106084e-001,1:3.647801e-001);
   tree gen.251500 = [&U] (2:2.727008e-001,((3:2.690219e-001,4:2.182904e-001):2.621556e-001,(((5:2.273682e-001,6:2.324445e-001):7.246556e-002,(7:1.079159e-001,8:1.384638e-001):8.726709e-002):3.069968e-002,(10:2.248500e-001,9:1.765810e-001):9.749571e-002):1.370210e+000):1.372558e-001,1:3.495396e-001);
   tree gen.252000 = [&U] (2:2.748340e-001,((3:2.091437e-001,4:2.469459e-001):1.919395e-001,(((5:2.190337e-001,6:1.758573e-001):8.972000e-002,(7:1.192968e-001,8:1.165966e-001):7.786205e-002):3.538084e-002,(10:2.187565e-001,9:1.817004e-001):9.291707e-002):1.303779e+000):2.200028e-001,1:3.480819e-001);
   tree gen.252500 = [&U] (2:2.173878e-001,((3:2.406348e-001,4:2.304930e-001):1.521737e-001,(((5:1.626379e-001,6:1.996853e-001):7.187308e-002,(7:1.094348e-001,8:9.966281e-002):1.101498e-001):1.839534e-002,(10:2.040407e-001,9:1.806411e-001):1.012565e-001):1.418521e+000):2.068995e-001,1:3.261147e-001);
   tree gen.253000 = [&U] (2:2.688934e-001,((3:2.053783e-001,4:2.630491e-001):2.020331e-001,(((5:1.932415e-001,6:2.071370e-001):7.088857e-002,(10:2.118888e-001,9:2.009263e-001):1.075750e-001):1.039968e-003,(7:1.155154e-001,8:1.117757e-001):1.018302e-001):1.463432e+000):1.410170e-001,1:3.130409e-001);
   tree gen.253500 = [&U] (2:2.456091e-001,((3:2.602849e-001,4:2.004943e-001):2.181222e-001,((10:2.013359e-001,9:2.100602e-001):1.307561e-001,((7:1.036141e-001,8:1.389907e-001):9.062784e-002,(5:1.931425e-001,6:1.991092e-001):7.344081e-002):5.846862e-003):1.492557e+000):1.346567e-001,1:3.334735e-001);
   tree gen.254000 = [&U] (2:2.520453e-001,((3:2.382651e-001,4:2.516264e-001):2.250043e-001,(((7:1.163088e-001,8:1.038504e-001):1.135124e-001,(5:2.148272e-001,6:1.960107e-001):6.826305e-002):5.481181e-002,(10:2.557222e-001,9:1.644779e-001):8.650301e-002):1.324965e+000):1.541814e-001,1:3.237401e-001);
   tree gen.254500 = [&U] (2:2.693861e-001,((3:2.041319e-001,4:2.474048e-001):2.794728e-001,(((7:9.613237e-002,8:1.246046e-001):7.315133e-002,(5:1.972142e-001,6:1.876901e-001):1.048261e-001):3.796516e-002,(10:2.514319e-001,9:1.826613e-001):8.157486e-002):1.302736e+000):1.785859e-001,1:3.765813e-001);
   tree gen.255000 = [&U] (2:2.546734e-001,((3:2.054517e-001,4:2.236356e-001):2.484263e-001,(((7:9.303131e-002,8:1.234875e-001):7.249551e-002,(5:2.110742e-001,6:1.838898e-001):7.494817e-002):3.584398e-002,(10:2.686686e-001,9:2.021922e-001):1.086690e-001):1.309431e+000):1.753191e-001,1:3.302814e-001);
   tree gen.255500 = [&U] (2:2.617318e-001,((3:1.892155e-001,4:2.778476e-001):2.486164e-001,(((7:1.327693e-001,8:9.530377e-002):9.452719e-002,(5:2.175638e-001,6:1.272079e-001):9.795033e-002):3.832329e-002,(10:2.103936e-001,9:1.729590e-001):1.206069e-001):1.428587e+000):1.974257e-001,1:3.361621e-001);
   tree gen.256000 = [&U] (2:3.242393e-001,((3:1.864877e-001,4:2.444140e-001):2.343775e-001,((10:2.220049e-001,9:1.745554e-001):9.108124e-002,((7:1.400368e-001,8:8.809025e-002):1.080339e-001,(5:2.082984e-001,6:2.266455e-001):7.059865e-002):4.876830e-002):1.588584e+000):1.091269e-001,1:3.697317e-001);
   tree gen.256500 = [&U] (2:3.024003e-001,((3:2.301155e-001,4:2.418029e-001):2.387272e-001,((10:1.900826e-001,9:2.139041e-001):1.130400e-001,((7:8.353907e-002,8:1.069901e-001):7.708029e-002,(5:2.039841e-001,6:1.856595e-001):7.713163e-002):7.357884e-002):1.335716e+000):1.498423e-001,1:3.124424e-001);
   tree gen.257000 = [&U] (2:2.776582e-001,((3:1.873209e-001,4:2.616128e-001):2.656597e-001,((10:2.293503e-001,9:1.719103e-001):5.371723e-002,((7:1.174959e-001,8:1.049943e-001):6.792546e-002,(5:1.986887e-001,6:1.771664e-001):1.064259e-001):7.098291e-002):1.274613e+000):1.299130e-001,1:3.933431e-001);
   tree gen.257500 = [&U] (2:2.669264e-001,((3:2.171408e-001,4:2.571757e-001):2.289394e-001,((10:2.003844e-001,9:2.044736e-001):5.595072e-002,((7:1.346114e-001,8:1.165354e-001):1.052428e-001,(5:2.357969e-001,6:1.786359e-001):8.294349e-002):7.936063e-002):1.353721e+000):1.578723e-001,1:3.073083e-001);
   tree gen.258000 = [&U] (2:2.197986e-001,((3:1.912121e-001,4:2.553960e-001):2.092105e-001,((10:2.299556e-001,9:1.814914e-001):7.639913e-002,((7:1.239176e-001,8:1.253663e-001):8.234206e-002,(5:1.626533e-001,6:1.889023e-001):9.045229e-002):6.376991e-002):1.293217e+000):1.648739e-001,1:3.639260e-001);
   tree gen.258500 = [&U] (2:2.257758e-001,((3:2.897784e-001,4:1.949751e-001):2.309127e-001,((10:2.362090e-001,9:2.020957e-001):7.132987e-002,((7:1.401856e-001,8:1.273852e-001):9.108701e-002,(5:2.369258e-001,6:1.977261e-001):1.020156e-001):4.574138e-002):1.328384e+000):1.794776e-001,1:3.738226e-001);
   tree gen.259000 = [&U] (2:2.760547e-001,((3:2.023625e-001,4:2.370708e-001):2.484066e-001,((10:2.174040e-001,9:2.138421e-001):5.741898e-002,((7:1.177136e-001,8:9.019316e-002):9.795269e-002,(5:2.304728e-001,6:1.940189e-001):7.479839e-002):6.968015e-002):1.365708e+000):1.312831e-001,1:2.582789e-001);
   tree gen.259500 = [&U] (2:2.691212e-001,((3:2.199222e-001,4:2.497011e-001):2.069074e-001,((10:2.200183e-001,9:2.021203e-001):5.491121e-002,((7:1.191925e-001,8:1.143778e-001):1.108715e-001,(5:1.896370e-001,6:1.939496e-001):6.180086e-002):1.169349e-001):1.291164e+000):1.685621e-001,1:3.384952e-001);
   tree gen.260000 = [&U] (2:2.839320e-001,((3:2.379669e-001,4:2.510185e-001):2.306762e-001,((10:1.840775e-001,9:2.236166e-001):1.018234e-001,((7:1.097743e-001,8:1.149813e-001):1.012166e-001,(5:1.910894e-001,6:2.316220e-001):7.773381e-002):3.070923e-002):1.501887e+000):1.721546e-001,1:3.086226e-001);
   tree gen.260500 = [&U] (2:2.818689e-001,((3:2.226295e-001,4:2.419004e-001):2.480500e-001,(((7:8.900599e-002,8:1.080179e-001):7.115021e-002,(5:1.764858e-001,6:1.933449e-001):8.457608e-002):5.391345e-002,(10:2.334661e-001,9:1.723256e-001):1.100115e-001):1.376607e+000):2.060185e-001,1:3.887621e-001);
   tree gen.261000 = [&U] (2:2.534804e-001,((3:2.726089e-001,4:1.917699e-001):2.270804e-001,((7:1.074414e-001,8:1.294256e-001):5.427071e-002,((5:2.110874e-001,6:1.973721e-001):7.895453e-002,(10:1.941426e-001,9:1.749364e-001):1.323737e-001):2.754499e-002):1.510159e+000):1.818520e-001,1:3.381378e-001);
   tree gen.261500 = [&U] (2:2.517238e-001,((3:2.707197e-001,4:2.592791e-001):2.443547e-001,((5:2.196856e-001,6:1.838523e-001):3.882719e-002,((7:1.078501e-001,8:1.299008e-001):7.594185e-002,(10:2.531636e-001,9:1.717739e-001):1.459088e-001):4.923167e-002):1.509750e+000):1.397810e-001,1:3.092806e-001);
   tree gen.262000 = [&U] (2:2.627262e-001,((3:2.083487e-001,4:2.970849e-001):2.595260e-001,(((5:1.905408e-001,6:2.120790e-001):6.324467e-002,(7:1.173190e-001,8:1.248072e-001):1.098281e-001):2.715448e-002,(10:2.122166e-001,9:2.046579e-001):1.295363e-001):1.362581e+000):1.001005e-001,1:2.875007e-001);
   tree gen.262500 = [&U] (2:2.618224e-001,((3:2.243344e-001,4:2.600925e-001):2.611178e-001,(((7:1.261721e-001,8:1.253740e-001):1.033027e-001,(5:1.979383e-001,6:2.031857e-001):9.091305e-002):6.232824e-002,(10:2.384066e-001,9:1.554586e-001):8.423467e-002):1.353933e+000):1.554912e-001,1:3.591330e-001);
   tree gen.263000 = [&U] (2:2.853728e-001,((3:1.688652e-001,4:3.320723e-001):2.529535e-001,(((7:1.082542e-001,8:9.419859e-002):8.495201e-002,(5:2.170112e-001,6:1.784472e-001):9.811740e-002):4.763451e-002,(10:2.180902e-001,9:2.030902e-001):8.751500e-002):1.488383e+000):1.154518e-001,1:3.972076e-001);
   tree gen.263500 = [&U] (2:2.676152e-001,((3:2.118862e-001,4:2.318618e-001):2.429396e-001,(((7:1.039101e-001,8:1.238109e-001):7.351337e-002,(10:2.422073e-001,9:1.629755e-001):1.097674e-001):1.994673e-002,(5:1.953736e-001,6:2.347783e-001):5.392504e-002):1.223925e+000):2.030275e-001,1:3.214891e-001);
   tree gen.264000 = [&U] (2:2.504811e-001,((3:2.261109e-001,4:2.593470e-001):1.609773e-001,((10:2.718709e-001,9:1.652019e-001):1.140197e-001,((5:2.042755e-001,6:1.722976e-001):8.271185e-002,(7:1.218234e-001,8:1.138920e-001):7.593600e-002):4.370845e-002):1.488833e+000):1.992938e-001,1:3.361372e-001);
   tree gen.264500 = [&U] (2:2.511776e-001,((3:2.270885e-001,4:2.441852e-001):1.643899e-001,((5:2.027449e-001,6:2.074546e-001):1.072725e-002,((10:2.415381e-001,9:1.926003e-001):1.412452e-001,(7:8.599713e-002,8:1.078259e-001):7.919422e-002):5.784691e-002):1.381775e+000):2.414544e-001,1:3.419946e-001);
   tree gen.265000 = [&U] (2:2.221332e-001,((3:2.444150e-001,4:2.439869e-001):2.494669e-001,((5:1.963084e-001,6:1.914904e-001):2.619565e-002,((10:2.060076e-001,9:2.000716e-001):1.338841e-001,(7:1.188436e-001,8:1.229619e-001):1.206377e-001):4.425284e-002):1.380653e+000):1.205298e-001,1:3.793677e-001);
   tree gen.265500 = [&U] (2:2.650124e-001,((3:2.212040e-001,4:2.332573e-001):2.184915e-001,(((10:2.582909e-001,9:1.902425e-001):1.302123e-001,(5:2.122027e-001,6:1.629292e-001):8.988442e-002):2.385607e-002,(7:1.101467e-001,8:9.946879e-002):6.968038e-002):1.414633e+000):1.437726e-001,1:3.433166e-001);
   tree gen.266000 = [&U] (2:2.171094e-001,((3:2.149994e-001,4:3.105695e-001):2.328919e-001,((5:1.885905e-001,6:1.860075e-001):5.448793e-002,((7:9.315161e-002,8:1.196898e-001):9.544617e-002,(10:2.457984e-001,9:1.898227e-001):1.326978e-001):2.904044e-002):1.488321e+000):1.517104e-001,1:3.272448e-001);
   tree gen.266500 = [&U] (2:2.813385e-001,((3:2.588471e-001,4:2.218902e-001):1.766745e-001,(((7:1.268046e-001,8:1.118038e-001):8.719071e-002,(5:1.936283e-001,6:1.909763e-001):6.128974e-002):4.076437e-002,(10:2.495950e-001,9:1.672213e-001):9.007161e-002):1.558545e+000):1.842554e-001,1:3.359865e-001);
   tree gen.267000 = [&U] (2:2.691882e-001,((3:2.302676e-001,4:2.559427e-001):2.516886e-001,((10:2.325580e-001,9:1.661951e-001):9.414408e-002,((7:1.064144e-001,8:1.178506e-001):7.254123e-002,(5:1.897147e-001,6:1.589250e-001):7.788824e-002):4.197472e-002):1.532084e+000):7.413458e-002,1:3.165916e-001);
   tree gen.267500 = [&U] (2:2.107289e-001,((3:1.846205e-001,4:2.788710e-001):1.762227e-001,((10:2.211287e-001,9:2.237994e-001):9.080449e-002,((7:1.259498e-001,8:1.248386e-001):1.268654e-001,(5:1.972156e-001,6:2.082902e-001):7.479132e-002):1.391458e-002):1.471166e+000):1.962208e-001,1:3.131926e-001);
   tree gen.268000 = [&U] (2:2.544470e-001,((3:2.002229e-001,4:2.325695e-001):1.926028e-001,((10:1.993919e-001,9:1.912477e-001):1.009048e-001,((7:8.735330e-002,8:1.313426e-001):9.402355e-002,(5:1.861851e-001,6:2.110325e-001):7.053507e-002):6.421798e-002):1.434683e+000):2.292094e-001,1:3.322335e-001);
   tree gen.268500 = [&U] (2:2.471616e-001,((3:2.327360e-001,4:2.401471e-001):2.079224e-001,((10:2.031614e-001,9:2.077541e-001):5.021617e-002,((7:1.182428e-001,8:1.262485e-001):1.113288e-001,(5:2.418615e-001,6:1.686135e-001):7.405781e-002):7.416471e-002):1.354448e+000):2.060212e-001,1:3.373148e-001);
   tree gen.269000 = [&U] (2:2.690755e-001,((3:2.396833e-001,4:2.741657e-001):2.644817e-001,(10:2.092258e-001,(((7:9.984796e-002,8:1.264018e-001):8.513774e-002,(5:1.861330e-001,6:1.753408e-001):8.718134e-002):1.405821e-001,9:1.435812e-001):2.177394e-002):1.325826e+000):1.021418e-001,1:3.158791e-001);
   tree gen.269500 = [&U] (2:2.342162e-001,((3:2.456923e-001,4:2.731714e-001):2.582373e-001,((9:1.781260e-001,10:2.270334e-001):2.376588e-002,((7:9.268877e-002,8:1.030043e-001):1.151558e-001,(5:2.326814e-001,6:2.142527e-001):7.002021e-002):9.521636e-002):1.212661e+000):1.372891e-001,1:2.980611e-001);
   tree gen.270000 = [&U] (2:2.422558e-001,((3:2.610489e-001,4:2.720577e-001):1.942233e-001,((9:1.748238e-001,10:2.437850e-001):1.183564e-001,((7:1.311791e-001,8:1.262910e-001):9.803640e-002,(5:2.056953e-001,6:1.759413e-001):7.497238e-002):3.976627e-002):1.224464e+000):2.216707e-001,1:3.378456e-001);
   tree gen.270500 = [&U] (2:2.574156e-001,((3:2.428310e-001,4:2.689903e-001):2.185746e-001,((9:2.128142e-001,10:2.057731e-001):6.318648e-002,((5:2.205203e-001,6:1.569658e-001):9.813887e-002,(7:1.294477e-001,8:1.078823e-001):8.827260e-002):7.580610e-002):1.448568e+000):8.206968e-002,1:3.340364e-001);
   tree gen.271000 = [&U] (2:2.572493e-001,((3:2.382385e-001,4:2.500046e-001):2.588792e-001,((9:1.996818e-001,10:2.197009e-001):8.435441e-002,((5:2.188393e-001,6:1.557693e-001):9.817299e-002,(7:1.298910e-001,8:1.007360e-001):7.904911e-002):6.745395e-002):1.443221e+000):1.660232e-001,1:3.241101e-001);
   tree gen.271500 = [&U] (2:2.377647e-001,((3:1.837476e-001,4:2.207018e-001):1.966037e-001,((9:1.695510e-001,10:2.465429e-001):9.271663e-002,((5:1.952541e-001,6:1.862732e-001):7.841294e-002,(7:1.066424e-001,8:1.144519e-001):9.170665e-002):5.476149e-002):1.417649e+000):2.097823e-001,1:4.293452e-001);
   tree gen.272000 = [&U] (2:2.444897e-001,((3:2.451658e-001,4:2.599681e-001):1.881345e-001,((9:1.647967e-001,10:2.380933e-001):8.366634e-002,((5:2.080514e-001,6:1.995339e-001):9.771720e-002,(7:1.232532e-001,8:1.067524e-001):7.609931e-002):7.870174e-002):1.305030e+000):1.875141e-001,1:2.769773e-001);
   tree gen.272500 = [&U] (2:2.861349e-001,((3:2.539473e-001,4:2.032859e-001):1.786880e-001,((9:1.728211e-001,10:2.515929e-001):9.584847e-002,((5:2.210326e-001,6:1.883568e-001):1.036366e-001,(7:1.000932e-001,8:1.130807e-001):8.398783e-002):7.568373e-002):1.279482e+000):1.333945e-001,1:3.518230e-001);
   tree gen.273000 = [&U] (2:2.333086e-001,((3:2.217828e-001,4:3.334447e-001):1.749404e-001,((9:1.845412e-001,10:2.392443e-001):9.800774e-002,((5:1.878900e-001,6:2.154522e-001):7.955488e-002,(7:1.008367e-001,8:1.117550e-001):1.090840e-001):5.771151e-002):1.265178e+000):2.044551e-001,1:3.375604e-001);
   tree gen.273500 = [&U] (2:2.521252e-001,((3:2.491062e-001,4:2.726500e-001):1.864930e-001,((9:2.068292e-001,10:2.131301e-001):8.159445e-002,((5:1.716130e-001,6:2.052093e-001):7.016616e-002,(7:1.020740e-001,8:1.280460e-001):8.962530e-002):5.655794e-002):1.290021e+000):2.027548e-001,1:3.216148e-001);
   tree gen.274000 = [&U] (2:2.392845e-001,((3:2.577035e-001,4:2.662847e-001):1.980185e-001,((9:1.652796e-001,10:2.138311e-001):6.379857e-002,((5:2.509410e-001,6:2.122916e-001):9.473391e-002,(7:1.051676e-001,8:1.270007e-001):8.233988e-002):7.341130e-002):1.288799e+000):1.813154e-001,1:3.859076e-001);
   tree gen.274500 = [&U] (2:3.009241e-001,((3:2.318839e-001,4:2.535181e-001):2.357093e-001,(((5:1.978151e-001,6:1.924509e-001):8.038689e-002,(7:1.040962e-001,8:9.393911e-002):7.700888e-002):1.346463e-002,(9:1.656203e-001,10:2.340521e-001):1.226844e-001):1.394216e+000):9.887207e-002,1:3.501616e-001);
   tree gen.275000 = [&U] (2:2.506448e-001,((3:2.176931e-001,4:2.670085e-001):3.132438e-001,((7:1.358764e-001,8:1.208711e-001):6.063641e-002,((9:1.582323e-001,10:2.309157e-001):1.372901e-001,(5:1.712200e-001,6:1.776122e-001):9.912958e-002):1.394745e-002):1.465506e+000):1.130892e-001,1:3.236463e-001);
   tree gen.275500 = [&U] (2:2.589431e-001,((3:2.094229e-001,4:2.655964e-001):2.403628e-001,((7:1.111129e-001,8:1.336603e-001):8.173832e-002,((5:1.774728e-001,6:1.910007e-001):8.079835e-002,(9:1.578028e-001,10:2.385608e-001):1.449936e-001):1.261291e-002):1.389326e+000):1.692159e-001,1:3.343616e-001);
   tree gen.276000 = [&U] (2:2.322722e-001,((3:2.562654e-001,4:2.456341e-001):2.176703e-001,(((9:1.555069e-001,10:2.147683e-001):1.394510e-001,(7:1.042158e-001,8:1.012183e-001):9.876540e-002):2.798753e-002,(5:1.868727e-001,6:2.105512e-001):4.884409e-002):1.352168e+000):1.605910e-001,1:3.411845e-001);
   tree gen.276500 = [&U] (2:2.363030e-001,((3:2.395886e-001,4:2.172719e-001):1.077529e-001,((9:1.818973e-001,10:2.128860e-001):1.084680e-001,((5:2.128741e-001,6:1.865296e-001):9.288513e-002,(7:1.237242e-001,8:1.134915e-001):5.286690e-002):2.875718e-002):1.426875e+000):2.100759e-001,1:3.225968e-001);
   tree gen.277000 = [&U] (2:2.491366e-001,((3:1.638798e-001,4:3.174120e-001):2.110367e-001,(((5:1.972428e-001,6:1.828961e-001):9.542596e-002,(7:1.296082e-001,8:1.219524e-001):6.962915e-002):3.438724e-002,(9:1.693334e-001,10:2.647501e-001):1.094587e-001):1.444489e+000):1.745177e-001,1:3.461668e-001);
   tree gen.277500 = [&U] (2:2.207641e-001,((3:1.780089e-001,4:2.979313e-001):2.401292e-001,(((5:2.077374e-001,6:1.923056e-001):8.023377e-002,(7:1.225180e-001,8:1.253452e-001):8.292835e-002):4.003698e-002,(9:1.938511e-001,10:2.353897e-001):9.536437e-002):1.480354e+000):1.439887e-001,1:3.566740e-001);
   tree gen.278000 = [&U] (2:2.436938e-001,((3:2.273148e-001,4:2.702038e-001):2.471841e-001,(((5:1.836835e-001,6:1.717890e-001):9.319432e-002,(7:1.158292e-001,8:1.148989e-001):9.228902e-002):4.828250e-002,(9:1.704055e-001,10:2.384157e-001):9.015798e-002):1.486816e+000):1.091046e-001,1:3.386575e-001);
   tree gen.278500 = [&U] (2:2.314493e-001,((3:2.393196e-001,4:2.589607e-001):1.811991e-001,((7:1.315533e-001,8:9.316399e-002):2.802970e-002,((5:2.106918e-001,6:1.619047e-001):8.487025e-002,(9:2.012960e-001,10:2.093996e-001):1.309960e-001):5.230463e-002):1.457654e+000):1.649345e-001,1:3.627933e-001);
   tree gen.279000 = [&U] (2:3.075088e-001,((3:2.496274e-001,4:2.547455e-001):1.823306e-001,((9:1.700318e-001,10:2.328779e-001):1.320717e-001,((7:1.172635e-001,8:1.141622e-001):6.567114e-002,(5:1.823937e-001,6:1.732024e-001):8.940742e-002):2.183683e-002):1.416280e+000):1.847046e-001,1:4.174244e-001);
   tree gen.279500 = [&U] (2:2.477233e-001,((3:2.169131e-001,4:3.237571e-001):2.071421e-001,(((7:9.996740e-002,8:1.248883e-001):8.643551e-002,(5:1.935376e-001,6:1.837847e-001):1.000129e-001):5.554066e-002,(9:1.795239e-001,10:2.471062e-001):7.281344e-002):1.364364e+000):2.030464e-001,1:3.133532e-001);
   tree gen.280000 = [&U] (2:2.407985e-001,((3:2.141260e-001,4:2.187985e-001):2.382659e-001,(((7:1.219475e-001,8:1.299663e-001):1.016812e-001,(5:1.688631e-001,6:1.807779e-001):6.485300e-002):3.032703e-002,(9:2.037988e-001,10:2.336666e-001):1.010822e-001):1.210112e+000):1.254456e-001,1:2.658419e-001);
   tree gen.280500 = [&U] (2:2.524777e-001,((3:1.993547e-001,4:2.350721e-001):2.989438e-001,(((9:1.871621e-001,10:2.164190e-001):1.281120e-001,(5:1.782320e-001,6:1.942236e-001):7.736012e-002):1.335665e-002,(7:9.006424e-002,8:1.051237e-001):5.647958e-002):1.301652e+000):1.123794e-001,1:3.674574e-001);
   tree gen.281000 = [&U] (2:2.383337e-001,((3:2.184027e-001,4:2.283413e-001):2.378013e-001,((5:1.955915e-001,6:1.835399e-001):7.703004e-002,((7:9.306440e-002,8:1.575872e-001):6.669355e-002,(9:1.809316e-001,10:2.651484e-001):1.321045e-001):3.560937e-002):1.372798e+000):1.243875e-001,1:3.707769e-001);
   tree gen.281500 = [&U] (2:2.549730e-001,((3:2.213228e-001,4:2.589962e-001):2.130666e-001,(((7:1.206282e-001,8:8.468961e-002):6.312541e-002,(5:2.185611e-001,6:1.567680e-001):9.298714e-002):4.439106e-002,(9:1.692327e-001,10:2.445671e-001):1.196031e-001):1.253184e+000):1.928659e-001,1:3.607041e-001);
   tree gen.282000 = [&U] (2:2.196286e-001,((3:2.101838e-001,4:2.839919e-001):1.382137e-001,(((7:1.188781e-001,8:1.459549e-001):9.677223e-002,(5:1.953353e-001,6:1.777890e-001):7.368710e-002):5.444995e-002,(9:1.880085e-001,10:2.221109e-001):7.961197e-002):1.394685e+000):2.262311e-001,1:3.766833e-001);
   tree gen.282500 = [&U] (2:2.278093e-001,((3:2.626793e-001,4:2.611567e-001):1.953985e-001,(((7:1.110645e-001,8:1.385738e-001):1.033600e-001,(5:1.892441e-001,6:1.803424e-001):6.851788e-002):4.024453e-002,(9:1.838023e-001,10:2.155775e-001):8.623169e-002):1.448154e+000):1.823992e-001,1:3.481720e-001);
   tree gen.283000 = [&U] (2:2.533138e-001,((3:2.143124e-001,4:2.509089e-001):2.232718e-001,(((7:1.133970e-001,8:1.331362e-001):7.558807e-002,(5:1.746952e-001,6:1.937715e-001):6.795303e-002):6.095767e-002,(9:1.878239e-001,10:2.301590e-001):5.950948e-002):1.391328e+000):1.711147e-001,1:3.345097e-001);
   tree gen.283500 = [&U] (2:2.414364e-001,((3:2.219578e-001,4:2.805223e-001):2.641201e-001,(((7:1.206173e-001,8:1.269223e-001):9.008268e-002,(5:2.145957e-001,6:1.625881e-001):7.870192e-002):6.495673e-002,(9:1.760498e-001,10:2.308378e-001):1.160811e-001):1.533154e+000):1.442940e-001,1:3.204395e-001);
   tree gen.284000 = [&U] (2:2.783979e-001,((3:2.574882e-001,4:2.895745e-001):2.573143e-001,((9:1.680874e-001,10:2.428932e-001):8.333757e-002,((7:1.360184e-001,8:1.221358e-001):6.189409e-002,(5:2.094459e-001,6:1.456281e-001):1.047813e-001):5.194866e-002):1.609849e+000):1.203635e-001,1:3.406983e-001);
   tree gen.284500 = [&U] (2:2.531317e-001,((3:1.896301e-001,4:2.595027e-001):2.190013e-001,((9:1.991612e-001,10:2.343236e-001):8.663399e-002,((7:1.086968e-001,8:1.115041e-001):8.207935e-002,(5:2.008439e-001,6:2.098811e-001):9.844616e-002):2.653008e-002):1.232712e+000):1.230500e-001,1:3.060563e-001);
   tree gen.285000 = [&U] (2:2.949566e-001,((3:2.097348e-001,4:2.760748e-001):2.239256e-001,((9:1.837140e-001,10:2.492878e-001):1.284256e-001,((5:1.795956e-001,6:1.876123e-001):8.353996e-002,(7:1.110258e-001,8:1.424176e-001):8.627384e-002):5.363308e-002):1.264759e+000):1.548193e-001,1:3.171783e-001);
   tree gen.285500 = [&U] (2:2.520738e-001,((3:1.876576e-001,4:2.447378e-001):2.051332e-001,((9:2.040834e-001,10:1.893248e-001):6.812611e-002,((5:1.965797e-001,6:1.730001e-001):8.700093e-002,(7:8.423118e-002,8:1.056003e-001):9.664036e-002):6.527756e-002):1.290485e+000):1.532015e-001,1:2.851516e-001);
   tree gen.286000 = [&U] (2:2.850051e-001,((3:2.071380e-001,4:2.827088e-001):1.745545e-001,((9:1.995299e-001,10:1.963487e-001):9.281343e-002,((5:2.269189e-001,6:1.828039e-001):7.401532e-002,(7:1.414959e-001,8:1.414821e-001):7.071698e-002):5.195126e-002):1.344200e+000):1.763227e-001,1:3.564665e-001);
   tree gen.286500 = [&U] (2:3.326141e-001,((3:1.959725e-001,4:2.568626e-001):2.425406e-001,((9:1.954565e-001,10:1.918156e-001):8.795198e-002,((5:2.104129e-001,6:1.723875e-001):7.221022e-002,(7:9.560169e-002,8:1.016810e-001):9.008155e-002):2.961823e-002):1.416588e+000):1.436421e-001,1:3.110750e-001);
   tree gen.287000 = [&U] (2:2.665205e-001,((3:2.077852e-001,4:2.976582e-001):2.136331e-001,((9:2.226143e-001,10:2.035459e-001):6.341779e-002,((5:1.973734e-001,6:1.524540e-001):7.383865e-002,(7:1.114173e-001,8:1.005377e-001):8.935183e-002):6.779309e-002):1.577553e+000):1.998637e-001,1:3.802899e-001);
   tree gen.287500 = [&U] (2:2.359014e-001,((3:2.119913e-001,4:2.484169e-001):2.037341e-001,((9:1.737708e-001,10:2.099727e-001):1.086464e-001,((5:2.116867e-001,6:1.510836e-001):6.636270e-002,(7:1.526337e-001,8:1.462246e-001):9.261184e-002):4.422691e-002):1.356873e+000):1.426346e-001,1:3.330007e-001);
   tree gen.288000 = [&U] (2:2.312533e-001,((3:2.168273e-001,4:2.588453e-001):2.643152e-001,((9:1.882013e-001,10:2.058355e-001):1.015955e-001,((5:2.037017e-001,6:1.725064e-001):1.099316e-001,(7:1.328114e-001,8:9.489192e-002):9.776462e-002):3.694645e-002):1.395585e+000):1.219847e-001,1:3.793076e-001);
   tree gen.288500 = [&U] (2:3.017396e-001,((3:1.572391e-001,4:3.425527e-001):2.420895e-001,((9:1.821009e-001,10:2.183562e-001):9.514548e-002,((5:1.832433e-001,6:1.674772e-001):6.305720e-002,(7:1.225263e-001,8:1.354124e-001):9.144847e-002):6.953601e-002):1.225901e+000):2.397741e-001,1:3.148490e-001);
   tree gen.289000 = [&U] (2:2.579292e-001,((3:2.375695e-001,4:2.385573e-001):2.235991e-001,((9:1.772695e-001,10:2.031357e-001):8.331967e-002,((5:2.112411e-001,6:1.932709e-001):9.519584e-002,(7:1.218551e-001,8:1.035858e-001):7.705404e-002):4.049028e-002):1.268264e+000):1.559753e-001,1:2.900344e-001);
   tree gen.289500 = [&U] (2:3.048495e-001,((3:2.396384e-001,4:2.541723e-001):2.682380e-001,((9:1.788133e-001,10:2.635090e-001):7.616028e-002,((5:2.130807e-001,6:1.688289e-001):1.040665e-001,(7:9.678769e-002,8:1.153901e-001):8.710171e-002):3.667651e-002):1.279309e+000):1.334746e-001,1:2.829517e-001);
   tree gen.290000 = [&U] (2:2.678922e-001,((3:2.024486e-001,4:2.912115e-001):2.324154e-001,((9:2.172259e-001,10:2.406357e-001):7.460914e-002,((5:2.205887e-001,6:2.007309e-001):9.386126e-002,(7:1.116548e-001,8:9.645654e-002):1.037081e-001):4.901123e-002):1.323054e+000):1.178970e-001,1:3.141735e-001);
   tree gen.290500 = [&U] (2:2.146114e-001,((3:1.558195e-001,4:2.860449e-001):2.427833e-001,((9:1.975783e-001,10:2.319192e-001):4.244719e-002,((5:2.341685e-001,6:1.957868e-001):7.937012e-002,(7:9.971038e-002,8:1.220039e-001):7.662940e-002):9.210624e-002):1.269737e+000):1.724988e-001,1:2.926865e-001);
   tree gen.291000 = [&U] (2:2.095078e-001,((3:2.089887e-001,4:2.828657e-001):2.456362e-001,((9:1.606054e-001,10:2.293415e-001):5.507912e-002,((5:2.375123e-001,6:1.899154e-001):7.880946e-002,(7:9.808256e-002,8:1.036082e-001):8.049688e-002):1.164697e-001):1.358749e+000):1.418712e-001,1:3.246607e-001);
   tree gen.291500 = [&U] (2:2.437044e-001,((3:2.306193e-001,4:2.174439e-001):1.987619e-001,((((5:2.090498e-001,6:1.888485e-001):7.810265e-002,(7:1.102676e-001,8:1.263924e-001):8.231461e-002):8.803417e-002,9:1.787310e-001):1.210845e-002,10:2.385359e-001):1.408682e+000):2.051872e-001,1:3.323573e-001);
   tree gen.292000 = [&U] (2:2.538357e-001,((3:2.151803e-001,4:2.082207e-001):1.918593e-001,(((5:2.226826e-001,6:1.954800e-001):5.086074e-002,(7:1.180675e-001,8:1.124434e-001):1.272967e-001):5.644546e-002,(9:1.865632e-001,10:1.950934e-001):7.126609e-002):1.349676e+000):1.659626e-001,1:2.678632e-001);
   tree gen.292500 = [&U] (2:2.577509e-001,((3:1.792049e-001,4:2.333403e-001):2.073837e-001,((9:1.789550e-001,10:1.989681e-001):9.980343e-002,((5:2.241046e-001,6:2.039245e-001):8.873333e-002,(7:1.143826e-001,8:1.031689e-001):8.143770e-002):4.467622e-002):1.444413e+000):1.716523e-001,1:3.351275e-001);
   tree gen.293000 = [&U] (2:2.168219e-001,((3:2.712955e-001,4:2.690404e-001):2.617052e-001,((9:1.626847e-001,10:2.238476e-001):7.438733e-002,((5:2.276031e-001,6:1.996303e-001):9.250989e-002,(7:9.802317e-002,8:1.309089e-001):9.897874e-002):8.050870e-002):1.445890e+000):1.779060e-001,1:3.003838e-001);
   tree gen.293500 = [&U] (2:2.139070e-001,((3:2.328869e-001,4:2.369822e-001):1.904834e-001,((9:1.655325e-001,10:2.591219e-001):7.581504e-002,((5:2.081338e-001,6:1.893806e-001):8.985825e-002,(7:1.181851e-001,8:1.240693e-001):7.525408e-002):1.078237e-001):1.471200e+000):1.473598e-001,1:3.710029e-001);
   tree gen.294000 = [&U] (2:2.759739e-001,((3:2.274698e-001,4:2.387149e-001):2.064007e-001,(((7:1.146031e-001,8:1.245764e-001):7.425461e-002,(5:2.144664e-001,6:1.901548e-001):9.218284e-002):2.905644e-002,(9:1.503663e-001,10:2.413155e-001):1.193355e-001):1.371223e+000):1.469802e-001,1:3.345307e-001);
   tree gen.294500 = [&U] (2:2.272287e-001,((3:2.155603e-001,4:2.436281e-001):2.078781e-001,(((9:1.765900e-001,10:2.226019e-001):1.344996e-001,(7:1.202538e-001,8:1.240945e-001):7.456715e-002):4.438377e-002,(5:1.941482e-001,6:1.675607e-001):3.398740e-002):1.345667e+000):1.496979e-001,1:3.125698e-001);
   tree gen.295000 = [&U] (2:2.827764e-001,((3:2.038145e-001,4:2.369127e-001):1.958793e-001,((9:1.801534e-001,10:2.205145e-001):9.882627e-002,((7:1.377197e-001,8:1.274412e-001):8.871603e-002,(5:1.997641e-001,6:2.173073e-001):8.754749e-002):3.513384e-002):1.429426e+000):1.952736e-001,1:3.214464e-001);
   tree gen.295500 = [&U] (2:2.277575e-001,((3:2.489018e-001,4:2.353745e-001):2.335302e-001,((9:1.902240e-001,10:2.406649e-001):9.741121e-002,((7:9.008720e-002,8:1.287557e-001):7.858251e-002,(5:2.374855e-001,6:2.422084e-001):9.252426e-002):5.218452e-002):1.417578e+000):1.504552e-001,1:3.555513e-001);
   tree gen.296000 = [&U] (2:2.608242e-001,((3:2.623511e-001,4:2.567667e-001):2.640274e-001,((9:2.129824e-001,10:2.211896e-001):8.824047e-002,((7:1.380194e-001,8:1.103849e-001):8.741436e-002,(5:2.032632e-001,6:1.594216e-001):9.712759e-002):1.182379e-002):1.381193e+000):1.176311e-001,1:3.059311e-001);
   tree gen.296500 = [&U] (2:2.700659e-001,((3:2.154776e-001,4:2.667265e-001):2.742689e-001,((9:2.061720e-001,10:2.153453e-001):1.012337e-001,((5:1.906851e-001,6:1.849804e-001):1.008951e-001,(7:1.237275e-001,8:1.086923e-001):8.384818e-002):4.090884e-002):1.481519e+000):1.434991e-001,1:3.177980e-001);
   tree gen.297000 = [&U] (2:2.476907e-001,((3:2.397239e-001,4:2.268238e-001):1.462440e-001,((9:1.800951e-001,10:2.196058e-001):9.949925e-002,((5:1.953387e-001,6:1.815826e-001):8.628890e-002,(7:1.149989e-001,8:1.224182e-001):9.294251e-002):7.798255e-002):1.399951e+000):1.705678e-001,1:2.818572e-001);
   tree gen.297500 = [&U] (2:2.967356e-001,((3:2.058204e-001,4:2.076195e-001):3.291926e-001,((9:2.136943e-001,10:2.178263e-001):7.037945e-002,((5:1.958227e-001,6:1.712724e-001):8.379981e-002,(7:1.335303e-001,8:1.086672e-001):7.541293e-002):6.957111e-002):1.315670e+000):1.346967e-001,1:2.843841e-001);
   tree gen.298000 = [&U] (2:2.798244e-001,((3:2.512979e-001,4:2.430327e-001):2.382523e-001,((9:2.021550e-001,10:2.292574e-001):5.774167e-002,((5:1.887394e-001,6:1.704453e-001):7.566018e-002,(7:1.303859e-001,8:1.191684e-001):8.920331e-002):5.030678e-002):1.492572e+000):8.038856e-002,1:3.024844e-001);
   tree gen.298500 = [&U] (2:2.410351e-001,((3:2.129122e-001,4:2.779980e-001):2.447983e-001,((5:2.534224e-001,6:1.936254e-001):4.395403e-002,((7:1.125102e-001,8:1.054614e-001):8.181129e-002,(9:2.090342e-001,10:2.147780e-001):1.113851e-001):6.087321e-002):1.329755e+000):2.160669e-001,1:2.751766e-001);
   tree gen.299000 = [&U] (2:2.050146e-001,((3:1.892002e-001,4:2.794209e-001):2.536864e-001,(((7:8.696298e-002,8:1.318187e-001):7.650450e-002,(9:1.766268e-001,10:2.699746e-001):1.435328e-001):6.171121e-002,(6:1.669275e-001,5:2.132953e-001):4.141504e-002):1.336615e+000):1.791986e-001,1:3.976818e-001);
   tree gen.299500 = [&U] (2:2.165356e-001,((3:2.025437e-001,4:2.238652e-001):2.757822e-001,((5:2.346597e-001,6:2.022591e-001):4.423243e-002,((7:1.267784e-001,8:9.789669e-002):7.728113e-002,(9:1.741307e-001,10:2.104389e-001):1.497690e-001):2.850513e-002):1.429768e+000):1.613874e-001,1:3.405994e-001);
   tree gen.300000 = [&U] (2:2.200791e-001,((3:2.253163e-001,4:2.403135e-001):2.428817e-001,(((5:2.282269e-001,6:1.645688e-001):9.222353e-002,(7:1.607519e-001,8:1.110366e-001):8.255446e-002):4.751664e-002,(9:2.033657e-001,10:2.328169e-001):9.271116e-002):1.363772e+000):1.546476e-001,1:4.058602e-001);
end;
