# Supplementary material for: Metabolic and Chaperone Gene Loss Marks the Origin of Animals: Evidence for Hsp104 and Hsp78 Chaperones Sharing Mitochondrial Enzymes as Clients
Source: PLoS One. 2015 Feb 24;10(2):e0117192. doi: 10.1371/journal.pone.0117192 (PMC4339202; doi:10.1371/journal.pone.0117192)
Supplement: S2 File — (ZIP) [file pone.0117192.s004.zip › M1_LYS4/LYS4_v01_MARCH_2014.nex.run2.p]

[ID: 3364729159]
Gen	LnL	TL	aamodel
0	-1.832190e+004	1.700000e+000	2
500	-1.261412e+004	3.938856e+000	9
1000	-1.259140e+004	4.096507e+000	5
1500	-1.258590e+004	3.989859e+000	5
2000	-1.258571e+004	4.320804e+000	5
2500	-1.258056e+004	4.220029e+000	5
3000	-1.258184e+004	4.074361e+000	5
3500	-1.258532e+004	4.290493e+000	5
4000	-1.258504e+004	4.262002e+000	5
4500	-1.259107e+004	3.966236e+000	5
5000	-1.258565e+004	4.042709e+000	5
5500	-1.258441e+004	4.332231e+000	5
6000	-1.258739e+004	4.273054e+000	5
6500	-1.258360e+004	4.310231e+000	5
7000	-1.258914e+004	4.356174e+000	5
7500	-1.258779e+004	4.171473e+000	5
8000	-1.258560e+004	4.112145e+000	5
8500	-1.258328e+004	4.290805e+000	5
9000	-1.258495e+004	4.169516e+000	5
9500	-1.258440e+004	4.114164e+000	5
10000	-1.258236e+004	4.237695e+000	5
10500	-1.258423e+004	4.230054e+000	5
11000	-1.258480e+004	4.097984e+000	5
11500	-1.258472e+004	4.197631e+000	5
12000	-1.258369e+004	4.349091e+000	5
12500	-1.258428e+004	4.288537e+000	5
13000	-1.258641e+004	4.095477e+000	5
13500	-1.258484e+004	4.316014e+000	5
14000	-1.258268e+004	4.136091e+000	5
14500	-1.258743e+004	4.103328e+000	5
15000	-1.258923e+004	4.123593e+000	5
15500	-1.258937e+004	4.191616e+000	5
16000	-1.258547e+004	4.168208e+000	5
16500	-1.258190e+004	4.253987e+000	5
17000	-1.258047e+004	4.240150e+000	5
17500	-1.258442e+004	4.246873e+000	5
18000	-1.258783e+004	4.117939e+000	5
18500	-1.258297e+004	4.330432e+000	5
19000	-1.258993e+004	4.219618e+000	5
19500	-1.258576e+004	4.204418e+000	5
20000	-1.259633e+004	3.895555e+000	5
20500	-1.258302e+004	4.243208e+000	5
21000	-1.258640e+004	4.258007e+000	5
21500	-1.258546e+004	4.157170e+000	5
22000	-1.258313e+004	4.356878e+000	5
22500	-1.258374e+004	4.314662e+000	5
23000	-1.258302e+004	4.158333e+000	5
23500	-1.258438e+004	4.273885e+000	5
24000	-1.258310e+004	4.192840e+000	5
24500	-1.258420e+004	4.274802e+000	5
25000	-1.258339e+004	4.132025e+000	5
25500	-1.258158e+004	4.076528e+000	5
26000	-1.258823e+004	4.318428e+000	5
26500	-1.258657e+004	4.289232e+000	5
27000	-1.258840e+004	4.100469e+000	5
27500	-1.258951e+004	4.314629e+000	5
28000	-1.258425e+004	4.186376e+000	5
28500	-1.258841e+004	4.341463e+000	5
29000	-1.258983e+004	4.164261e+000	5
29500	-1.258281e+004	4.254900e+000	5
30000	-1.258723e+004	4.505673e+000	5
30500	-1.258849e+004	4.090210e+000	5
31000	-1.258733e+004	4.413145e+000	5
31500	-1.259140e+004	4.218379e+000	5
32000	-1.259080e+004	4.101217e+000	5
32500	-1.258841e+004	4.215656e+000	5
33000	-1.258767e+004	4.110761e+000	5
33500	-1.259112e+004	4.211366e+000	5
34000	-1.259025e+004	4.260957e+000	5
34500	-1.258318e+004	4.147359e+000	5
35000	-1.258411e+004	4.188830e+000	5
35500	-1.258499e+004	4.228676e+000	5
36000	-1.258474e+004	4.063731e+000	5
36500	-1.258630e+004	4.021554e+000	5
37000	-1.258458e+004	4.074882e+000	5
37500	-1.258314e+004	4.325338e+000	5
38000	-1.258759e+004	4.363174e+000	5
38500	-1.258711e+004	4.096095e+000	5
39000	-1.258969e+004	4.145595e+000	5
39500	-1.258168e+004	4.240560e+000	5
40000	-1.258140e+004	4.186902e+000	5
40500	-1.257887e+004	4.203386e+000	5
41000	-1.258386e+004	4.222915e+000	5
41500	-1.258177e+004	4.259401e+000	5
42000	-1.258584e+004	4.200342e+000	5
42500	-1.258882e+004	4.380485e+000	5
43000	-1.258479e+004	4.307222e+000	5
43500	-1.258294e+004	4.158717e+000	5
44000	-1.258206e+004	4.393530e+000	5
44500	-1.259109e+004	3.928563e+000	5
45000	-1.258250e+004	4.076317e+000	5
45500	-1.258493e+004	4.019114e+000	5
46000	-1.258504e+004	4.122237e+000	5
46500	-1.258758e+004	4.335084e+000	5
47000	-1.258706e+004	4.176184e+000	5
47500	-1.258636e+004	4.179774e+000	5
48000	-1.258622e+004	4.138195e+000	5
48500	-1.258697e+004	4.211356e+000	5
49000	-1.258243e+004	4.303544e+000	5
49500	-1.257960e+004	4.185586e+000	5
50000	-1.258157e+004	4.212084e+000	5
50500	-1.258075e+004	4.279056e+000	5
51000	-1.258958e+004	4.374143e+000	5
51500	-1.258603e+004	4.110095e+000	5
52000	-1.258214e+004	4.182522e+000	5
52500	-1.258646e+004	4.053428e+000	5
53000	-1.258596e+004	4.062618e+000	5
53500	-1.258635e+004	4.177812e+000	5
54000	-1.258359e+004	4.258151e+000	5
54500	-1.258278e+004	4.241840e+000	5
55000	-1.258438e+004	4.111226e+000	5
55500	-1.258100e+004	4.243626e+000	5
56000	-1.258536e+004	4.323258e+000	5
56500	-1.258359e+004	4.340182e+000	5
57000	-1.258464e+004	4.218353e+000	5
57500	-1.258641e+004	4.159761e+000	5
58000	-1.258180e+004	4.170196e+000	5
58500	-1.258229e+004	4.078473e+000	5
59000	-1.258643e+004	4.166807e+000	5
59500	-1.258102e+004	4.161778e+000	5
60000	-1.258648e+004	4.321487e+000	5
60500	-1.258329e+004	4.206407e+000	5
61000	-1.258365e+004	4.220794e+000	5
61500	-1.258160e+004	4.210644e+000	5
62000	-1.258176e+004	4.180267e+000	5
62500	-1.258386e+004	4.161995e+000	5
63000	-1.258887e+004	4.324141e+000	5
63500	-1.258812e+004	4.125611e+000	5
64000	-1.258488e+004	4.208182e+000	5
64500	-1.258687e+004	4.226079e+000	5
65000	-1.258207e+004	4.027721e+000	5
65500	-1.258869e+004	4.071822e+000	5
66000	-1.257994e+004	4.104340e+000	5
66500	-1.259055e+004	4.265060e+000	5
67000	-1.258216e+004	4.234702e+000	5
67500	-1.258547e+004	4.248629e+000	5
68000	-1.258320e+004	4.206889e+000	5
68500	-1.258208e+004	4.075554e+000	5
69000	-1.258199e+004	4.106162e+000	5
69500	-1.258476e+004	4.208994e+000	5
70000	-1.258511e+004	4.300564e+000	5
70500	-1.258916e+004	4.147979e+000	5
71000	-1.258114e+004	4.239674e+000	5
71500	-1.258611e+004	4.246172e+000	5
72000	-1.258997e+004	4.130400e+000	5
72500	-1.259019e+004	4.494368e+000	5
73000	-1.258730e+004	4.283461e+000	5
73500	-1.258367e+004	4.284137e+000	5
74000	-1.258623e+004	4.296481e+000	5
74500	-1.258135e+004	4.250542e+000	5
75000	-1.258450e+004	4.302212e+000	5
75500	-1.258096e+004	4.220552e+000	5
76000	-1.258413e+004	4.303739e+000	5
76500	-1.258424e+004	4.142702e+000	5
77000	-1.258356e+004	4.215451e+000	5
77500	-1.258965e+004	4.197028e+000	5
78000	-1.259339e+004	4.100041e+000	5
78500	-1.259071e+004	4.312378e+000	5
79000	-1.258212e+004	4.099669e+000	5
79500	-1.258245e+004	4.156485e+000	5
80000	-1.258775e+004	4.123606e+000	5
80500	-1.258532e+004	4.154582e+000	5
81000	-1.258530e+004	4.193693e+000	5
81500	-1.258719e+004	4.213585e+000	5
82000	-1.258611e+004	4.298429e+000	5
82500	-1.258978e+004	3.988280e+000	5
83000	-1.258752e+004	4.135760e+000	5
83500	-1.258318e+004	4.223019e+000	5
84000	-1.258302e+004	4.272041e+000	5
84500	-1.258755e+004	4.149278e+000	5
85000	-1.258582e+004	4.098510e+000	5
85500	-1.258897e+004	4.078721e+000	5
86000	-1.258692e+004	4.049478e+000	5
86500	-1.258366e+004	4.222852e+000	5
87000	-1.258900e+004	4.167850e+000	5
87500	-1.258609e+004	4.176651e+000	5
88000	-1.258613e+004	4.181071e+000	5
88500	-1.258179e+004	4.206144e+000	5
89000	-1.258391e+004	4.169275e+000	5
89500	-1.258711e+004	3.948752e+000	5
90000	-1.258445e+004	4.068963e+000	5
90500	-1.258539e+004	4.229188e+000	5
91000	-1.258241e+004	4.144015e+000	5
91500	-1.258731e+004	4.174676e+000	5
92000	-1.258691e+004	4.375115e+000	5
92500	-1.258733e+004	4.181761e+000	5
93000	-1.258612e+004	4.090298e+000	5
93500	-1.258694e+004	4.320551e+000	5
94000	-1.258760e+004	4.215914e+000	5
94500	-1.258582e+004	4.173333e+000	5
95000	-1.258066e+004	4.265007e+000	5
95500	-1.258970e+004	4.148379e+000	5
96000	-1.258251e+004	4.243865e+000	5
96500	-1.258067e+004	4.092031e+000	5
97000	-1.258607e+004	4.098517e+000	5
97500	-1.258447e+004	4.140280e+000	5
98000	-1.258426e+004	4.354459e+000	5
98500	-1.258403e+004	4.215923e+000	5
99000	-1.258134e+004	4.173230e+000	5
99500	-1.258858e+004	4.242862e+000	5
100000	-1.258401e+004	4.166749e+000	5
100500	-1.258517e+004	4.241534e+000	5
101000	-1.258328e+004	4.147441e+000	5
101500	-1.258639e+004	4.228274e+000	5
102000	-1.258354e+004	4.184468e+000	5
102500	-1.258284e+004	4.197525e+000	5
103000	-1.258807e+004	4.019187e+000	5
103500	-1.258769e+004	3.993111e+000	5
104000	-1.258218e+004	4.158029e+000	5
104500	-1.258537e+004	4.150747e+000	5
105000	-1.258964e+004	4.092031e+000	5
105500	-1.258116e+004	4.189566e+000	5
106000	-1.258764e+004	4.075246e+000	5
106500	-1.258756e+004	4.210478e+000	5
107000	-1.258099e+004	4.266447e+000	5
107500	-1.258773e+004	4.127720e+000	5
108000	-1.258479e+004	4.359950e+000	5
108500	-1.258675e+004	4.175074e+000	5
109000	-1.258346e+004	4.030733e+000	5
109500	-1.258772e+004	3.960313e+000	5
110000	-1.258708e+004	4.028741e+000	5
110500	-1.258625e+004	4.082440e+000	5
111000	-1.258248e+004	4.190739e+000	5
111500	-1.258456e+004	4.145931e+000	5
112000	-1.258560e+004	4.205519e+000	5
112500	-1.258416e+004	4.267057e+000	5
113000	-1.258762e+004	4.099116e+000	5
113500	-1.257988e+004	4.091451e+000	5
114000	-1.258790e+004	4.010701e+000	5
114500	-1.259258e+004	3.983325e+000	5
115000	-1.258700e+004	4.312874e+000	5
115500	-1.259237e+004	3.978373e+000	5
116000	-1.259240e+004	4.117121e+000	5
116500	-1.259163e+004	4.081189e+000	5
117000	-1.258254e+004	4.083061e+000	5
117500	-1.258386e+004	4.083405e+000	5
118000	-1.258657e+004	3.981404e+000	5
118500	-1.258327e+004	4.177707e+000	5
119000	-1.258711e+004	4.231934e+000	5
119500	-1.258679e+004	4.325748e+000	5
120000	-1.258457e+004	4.104756e+000	5
120500	-1.257897e+004	4.281802e+000	5
121000	-1.258595e+004	4.220035e+000	5
121500	-1.258627e+004	4.038435e+000	5
122000	-1.258426e+004	4.191097e+000	5
122500	-1.258246e+004	4.139044e+000	5
123000	-1.258263e+004	4.282145e+000	5
123500	-1.258565e+004	4.076723e+000	5
124000	-1.258285e+004	4.113406e+000	5
124500	-1.257923e+004	4.178670e+000	5
125000	-1.258496e+004	4.108542e+000	5
125500	-1.258624e+004	4.341350e+000	5
126000	-1.258277e+004	4.127402e+000	5
126500	-1.258209e+004	4.228490e+000	5
127000	-1.258151e+004	4.264645e+000	5
127500	-1.258522e+004	4.357169e+000	5
128000	-1.258274e+004	4.316142e+000	5
128500	-1.258349e+004	4.138551e+000	5
129000	-1.258730e+004	4.120983e+000	5
129500	-1.258564e+004	4.180127e+000	5
130000	-1.258582e+004	4.406971e+000	5
130500	-1.257973e+004	4.284078e+000	5
131000	-1.258342e+004	4.159167e+000	5
131500	-1.258459e+004	4.311432e+000	5
132000	-1.258575e+004	4.048724e+000	5
132500	-1.258289e+004	4.213204e+000	5
133000	-1.258355e+004	4.310194e+000	5
133500	-1.258417e+004	4.101009e+000	5
134000	-1.258619e+004	4.161282e+000	5
134500	-1.258376e+004	4.255701e+000	5
135000	-1.258650e+004	4.210945e+000	5
135500	-1.258817e+004	4.237509e+000	5
136000	-1.258684e+004	4.311709e+000	5
136500	-1.258594e+004	4.099441e+000	5
137000	-1.258665e+004	4.281622e+000	5
137500	-1.258218e+004	4.040819e+000	5
138000	-1.258102e+004	4.184810e+000	5
138500	-1.258528e+004	4.372004e+000	5
139000	-1.258817e+004	4.012287e+000	5
139500	-1.258470e+004	4.103600e+000	5
140000	-1.258788e+004	4.133517e+000	5
140500	-1.258481e+004	4.339449e+000	5
141000	-1.258644e+004	4.266421e+000	5
141500	-1.258577e+004	4.144003e+000	5
142000	-1.258782e+004	4.196229e+000	5
142500	-1.258302e+004	4.082823e+000	5
143000	-1.258857e+004	3.988804e+000	5
143500	-1.258793e+004	4.059868e+000	5
144000	-1.259013e+004	4.154598e+000	5
144500	-1.258539e+004	4.089581e+000	5
145000	-1.258550e+004	4.145502e+000	5
145500	-1.258250e+004	4.240334e+000	5
146000	-1.258935e+004	3.898894e+000	5
146500	-1.258190e+004	4.083409e+000	5
147000	-1.258862e+004	3.953706e+000	5
147500	-1.258279e+004	4.236788e+000	5
148000	-1.258897e+004	4.145497e+000	5
148500	-1.258217e+004	4.156000e+000	5
149000	-1.258371e+004	4.240699e+000	5
149500	-1.258517e+004	4.083314e+000	5
150000	-1.259153e+004	3.987639e+000	5
150500	-1.258765e+004	4.226549e+000	5
151000	-1.258790e+004	4.019040e+000	5
151500	-1.258709e+004	4.236387e+000	5
152000	-1.258248e+004	4.075905e+000	5
152500	-1.258970e+004	4.051573e+000	5
153000	-1.258427e+004	4.036475e+000	5
153500	-1.258421e+004	4.163681e+000	5
154000	-1.258665e+004	3.993535e+000	5
154500	-1.257988e+004	4.275066e+000	5
155000	-1.258354e+004	4.174071e+000	5
155500	-1.258460e+004	4.189643e+000	5
156000	-1.258803e+004	4.174267e+000	5
156500	-1.258489e+004	4.245686e+000	5
157000	-1.258812e+004	4.174237e+000	5
157500	-1.258623e+004	4.041046e+000	5
158000	-1.258642e+004	4.339785e+000	5
158500	-1.258896e+004	4.274066e+000	5
159000	-1.258381e+004	4.159329e+000	5
159500	-1.258360e+004	4.103829e+000	5
160000	-1.258260e+004	4.143844e+000	5
160500	-1.258370e+004	4.199427e+000	5
161000	-1.258723e+004	4.084985e+000	5
161500	-1.258940e+004	4.149361e+000	5
162000	-1.258669e+004	4.175199e+000	5
162500	-1.258556e+004	4.224032e+000	5
163000	-1.258976e+004	4.106337e+000	5
163500	-1.259155e+004	4.057964e+000	5
164000	-1.258467e+004	4.187682e+000	5
164500	-1.258342e+004	4.214847e+000	5
165000	-1.259037e+004	4.485904e+000	5
165500	-1.258151e+004	4.254347e+000	5
166000	-1.258412e+004	4.261753e+000	5
166500	-1.258823e+004	4.184581e+000	5
167000	-1.258206e+004	4.228822e+000	5
167500	-1.258335e+004	4.157979e+000	5
168000	-1.258055e+004	4.206908e+000	5
168500	-1.258162e+004	4.172242e+000	5
169000	-1.258541e+004	4.029707e+000	5
169500	-1.258557e+004	4.253640e+000	5
170000	-1.258752e+004	4.055785e+000	5
170500	-1.258572e+004	4.133800e+000	5
171000	-1.259562e+004	4.179441e+000	5
171500	-1.258142e+004	4.000376e+000	5
172000	-1.258366e+004	4.264396e+000	5
172500	-1.258281e+004	4.239257e+000	5
173000	-1.258630e+004	4.105208e+000	5
173500	-1.258380e+004	4.168753e+000	5
174000	-1.259152e+004	3.921113e+000	5
174500	-1.258257e+004	4.150059e+000	5
175000	-1.258614e+004	4.232674e+000	5
175500	-1.258603e+004	4.230469e+000	5
176000	-1.258340e+004	4.136577e+000	5
176500	-1.258407e+004	4.252328e+000	5
177000	-1.258672e+004	4.202351e+000	5
177500	-1.258819e+004	4.027322e+000	5
178000	-1.259053e+004	4.127291e+000	5
178500	-1.258976e+004	3.959973e+000	5
179000	-1.258314e+004	4.414766e+000	5
179500	-1.258438e+004	4.358420e+000	5
180000	-1.258721e+004	4.128853e+000	5
180500	-1.258570e+004	4.331009e+000	5
181000	-1.258295e+004	4.333750e+000	5
181500	-1.258549e+004	4.061161e+000	5
182000	-1.258305e+004	4.271626e+000	5
182500	-1.258236e+004	4.082074e+000	5
183000	-1.258311e+004	4.213397e+000	5
183500	-1.258484e+004	4.196945e+000	5
184000	-1.258409e+004	4.263408e+000	5
184500	-1.258588e+004	4.174677e+000	5
185000	-1.258727e+004	4.309187e+000	5
185500	-1.258688e+004	4.307608e+000	5
186000	-1.258556e+004	4.117510e+000	5
186500	-1.258070e+004	4.150270e+000	5
187000	-1.258502e+004	4.021657e+000	5
187500	-1.258047e+004	4.300007e+000	5
188000	-1.258538e+004	3.973382e+000	5
188500	-1.258352e+004	4.156240e+000	5
189000	-1.258683e+004	4.057917e+000	5
189500	-1.258371e+004	4.149241e+000	5
190000	-1.259623e+004	4.049748e+000	5
190500	-1.258431e+004	4.264867e+000	5
191000	-1.258786e+004	4.064314e+000	5
191500	-1.258713e+004	4.246880e+000	5
192000	-1.258757e+004	4.366011e+000	5
192500	-1.258248e+004	4.317119e+000	5
193000	-1.258080e+004	4.303814e+000	5
193500	-1.258169e+004	4.172717e+000	5
194000	-1.258107e+004	4.105358e+000	5
194500	-1.258269e+004	4.072473e+000	5
195000	-1.258214e+004	4.126675e+000	5
195500	-1.258535e+004	4.331894e+000	5
196000	-1.258567e+004	4.327162e+000	5
196500	-1.258427e+004	4.267261e+000	5
197000	-1.258679e+004	3.942197e+000	5
197500	-1.258010e+004	4.304178e+000	5
198000	-1.258460e+004	4.006754e+000	5
198500	-1.258417e+004	4.104436e+000	5
199000	-1.258626e+004	4.058340e+000	5
199500	-1.258668e+004	4.152994e+000	5
200000	-1.258498e+004	4.169625e+000	5
200500	-1.257999e+004	4.216977e+000	5
201000	-1.259155e+004	4.037644e+000	5
201500	-1.258597e+004	4.140915e+000	5
202000	-1.258627e+004	4.269382e+000	5
202500	-1.258267e+004	4.159507e+000	5
203000	-1.258162e+004	4.194779e+000	5
203500	-1.258045e+004	4.229472e+000	5
204000	-1.258365e+004	4.139752e+000	5
204500	-1.258491e+004	4.016330e+000	5
205000	-1.258505e+004	4.072015e+000	5
205500	-1.258330e+004	4.066988e+000	5
206000	-1.258425e+004	4.171671e+000	5
206500	-1.258391e+004	4.168642e+000	5
207000	-1.258657e+004	4.173488e+000	5
207500	-1.258577e+004	4.103372e+000	5
208000	-1.259204e+004	4.315168e+000	5
208500	-1.259161e+004	3.998373e+000	5
209000	-1.258686e+004	3.985790e+000	5
209500	-1.258299e+004	4.227714e+000	5
210000	-1.259212e+004	4.161105e+000	5
210500	-1.258464e+004	4.246610e+000	5
211000	-1.259023e+004	4.020689e+000	5
211500	-1.258732e+004	4.058396e+000	5
212000	-1.258595e+004	4.354081e+000	5
212500	-1.258261e+004	4.348641e+000	5
213000	-1.259741e+004	4.015710e+000	5
213500	-1.258241e+004	4.058790e+000	5
214000	-1.258104e+004	4.131811e+000	5
214500	-1.258025e+004	4.228282e+000	5
215000	-1.258522e+004	4.155245e+000	5
215500	-1.258846e+004	4.137064e+000	5
216000	-1.258645e+004	4.044650e+000	5
216500	-1.258905e+004	4.045096e+000	5
217000	-1.258691e+004	4.061453e+000	5
217500	-1.258806e+004	4.214673e+000	5
218000	-1.258415e+004	4.337608e+000	5
218500	-1.258272e+004	4.293906e+000	5
219000	-1.258964e+004	4.091086e+000	5
219500	-1.258624e+004	4.085241e+000	5
220000	-1.258389e+004	4.174153e+000	5
220500	-1.258683e+004	4.119865e+000	5
221000	-1.258675e+004	4.352593e+000	5
221500	-1.258061e+004	4.371325e+000	5
222000	-1.258836e+004	4.389576e+000	5
222500	-1.258759e+004	4.009600e+000	5
223000	-1.258322e+004	4.085997e+000	5
223500	-1.258424e+004	4.095302e+000	5
224000	-1.258733e+004	4.092475e+000	5
224500	-1.258993e+004	4.130508e+000	5
225000	-1.258054e+004	4.092420e+000	5
225500	-1.258362e+004	4.158738e+000	5
226000	-1.258296e+004	4.295187e+000	5
226500	-1.258533e+004	4.054798e+000	5
227000	-1.258780e+004	4.190611e+000	5
227500	-1.259005e+004	3.988005e+000	5
228000	-1.258262e+004	4.239379e+000	5
228500	-1.258248e+004	4.247592e+000	5
229000	-1.258443e+004	4.009453e+000	5
229500	-1.258577e+004	4.115274e+000	5
230000	-1.258664e+004	4.066257e+000	5
230500	-1.258932e+004	4.310291e+000	5
231000	-1.259108e+004	4.233824e+000	5
231500	-1.258422e+004	4.249756e+000	5
232000	-1.258872e+004	4.171325e+000	5
232500	-1.259721e+004	3.997280e+000	5
233000	-1.258404e+004	4.289335e+000	5
233500	-1.259297e+004	4.065672e+000	5
234000	-1.258170e+004	4.299572e+000	5
234500	-1.258506e+004	4.040263e+000	5
235000	-1.257919e+004	4.188513e+000	5
235500	-1.258414e+004	4.165225e+000	5
236000	-1.258558e+004	4.121253e+000	5
236500	-1.258739e+004	4.179952e+000	5
237000	-1.258538e+004	4.341651e+000	5
237500	-1.258738e+004	4.237861e+000	5
238000	-1.257996e+004	4.163184e+000	5
238500	-1.258759e+004	4.334593e+000	5
239000	-1.259906e+004	3.938764e+000	5
239500	-1.259062e+004	4.017083e+000	5
240000	-1.258205e+004	4.186895e+000	5
240500	-1.258604e+004	4.138848e+000	5
241000	-1.258228e+004	4.188997e+000	5
241500	-1.258194e+004	4.104728e+000	5
242000	-1.258743e+004	4.174677e+000	5
242500	-1.258935e+004	4.163362e+000	5
243000	-1.258767e+004	4.095766e+000	5
243500	-1.258432e+004	4.217173e+000	5
244000	-1.258419e+004	4.119974e+000	5
244500	-1.258560e+004	4.152423e+000	5
245000	-1.258332e+004	4.122694e+000	5
245500	-1.258409e+004	4.168024e+000	5
246000	-1.258471e+004	4.126915e+000	5
246500	-1.258394e+004	4.046971e+000	5
247000	-1.258693e+004	4.317011e+000	5
247500	-1.258591e+004	4.072409e+000	5
248000	-1.258896e+004	4.123886e+000	5
248500	-1.258677e+004	4.251565e+000	5
249000	-1.258354e+004	4.134583e+000	5
249500	-1.259788e+004	3.997188e+000	5
250000	-1.258924e+004	4.244257e+000	5
250500	-1.258707e+004	4.234420e+000	5
251000	-1.258742e+004	4.297762e+000	5
251500	-1.258890e+004	4.087400e+000	5
252000	-1.258703e+004	4.121566e+000	5
252500	-1.258562e+004	4.105641e+000	5
253000	-1.258442e+004	4.109868e+000	5
253500	-1.258263e+004	4.185796e+000	5
254000	-1.258659e+004	4.372542e+000	5
254500	-1.258727e+004	4.102887e+000	5
255000	-1.258687e+004	4.075386e+000	5
255500	-1.258810e+004	4.304986e+000	5
256000	-1.258412e+004	3.960276e+000	5
256500	-1.258976e+004	4.209284e+000	5
257000	-1.258621e+004	4.229751e+000	5
257500	-1.258784e+004	4.208746e+000	5
258000	-1.258729e+004	4.180814e+000	5
258500	-1.259139e+004	3.998136e+000	5
259000	-1.258741e+004	4.075469e+000	5
259500	-1.258859e+004	4.337077e+000	5
260000	-1.258686e+004	4.442943e+000	5
260500	-1.258974e+004	4.477960e+000	5
261000	-1.258089e+004	4.236263e+000	5
261500	-1.258704e+004	4.284651e+000	5
262000	-1.258360e+004	4.156962e+000	5
262500	-1.259359e+004	4.085559e+000	5
263000	-1.258395e+004	4.156704e+000	5
263500	-1.258403e+004	4.189826e+000	5
264000	-1.259096e+004	3.810508e+000	5
264500	-1.258606e+004	4.073218e+000	5
265000	-1.258526e+004	4.131157e+000	5
265500	-1.258491e+004	4.212539e+000	5
266000	-1.258188e+004	4.069556e+000	5
266500	-1.258878e+004	4.094269e+000	5
267000	-1.258130e+004	4.224043e+000	5
267500	-1.258083e+004	4.227795e+000	5
268000	-1.258386e+004	4.227003e+000	5
268500	-1.258432e+004	4.088934e+000	5
269000	-1.258191e+004	4.305537e+000	5
269500	-1.258353e+004	4.178547e+000	5
270000	-1.258663e+004	4.298230e+000	5
270500	-1.258557e+004	4.095591e+000	5
271000	-1.259234e+004	4.097291e+000	5
271500	-1.258928e+004	4.386650e+000	5
272000	-1.258557e+004	4.332226e+000	5
272500	-1.258515e+004	4.196908e+000	5
273000	-1.258104e+004	4.205685e+000	5
273500	-1.258509e+004	4.232064e+000	5
274000	-1.258538e+004	4.057947e+000	5
274500	-1.258524e+004	4.084727e+000	5
275000	-1.258096e+004	4.232012e+000	5
275500	-1.258921e+004	4.229476e+000	5
276000	-1.258468e+004	4.092735e+000	5
276500	-1.258672e+004	4.246140e+000	5
277000	-1.258414e+004	4.296055e+000	5
277500	-1.258569e+004	4.367125e+000	5
278000	-1.258945e+004	4.318492e+000	5
278500	-1.258184e+004	4.265021e+000	5
279000	-1.259014e+004	4.000337e+000	5
279500	-1.258714e+004	3.935107e+000	5
280000	-1.259229e+004	4.044682e+000	5
280500	-1.258580e+004	4.294983e+000	5
281000	-1.258724e+004	4.108012e+000	5
281500	-1.258773e+004	4.088694e+000	5
282000	-1.258473e+004	4.146258e+000	5
282500	-1.258380e+004	4.173506e+000	5
283000	-1.258549e+004	4.204381e+000	5
283500	-1.258519e+004	4.025621e+000	5
284000	-1.258023e+004	4.242339e+000	5
284500	-1.258451e+004	4.348179e+000	5
285000	-1.258350e+004	4.228261e+000	5
285500	-1.258726e+004	4.159450e+000	5
286000	-1.258945e+004	4.158720e+000	5
286500	-1.258379e+004	4.161906e+000	5
287000	-1.258408e+004	4.274015e+000	5
287500	-1.258202e+004	4.224855e+000	5
288000	-1.258532e+004	4.148505e+000	5
288500	-1.258028e+004	4.111927e+000	5
289000	-1.259152e+004	4.143866e+000	5
289500	-1.258229e+004	4.179092e+000	5
290000	-1.258342e+004	4.204399e+000	5
290500	-1.258338e+004	4.075222e+000	5
291000	-1.258631e+004	4.023586e+000	5
291500	-1.259082e+004	4.017035e+000	5
292000	-1.258094e+004	4.320630e+000	5
292500	-1.258570e+004	4.227778e+000	5
293000	-1.258919e+004	4.260829e+000	5
293500	-1.258431e+004	4.225026e+000	5
294000	-1.258451e+004	4.250808e+000	5
294500	-1.258660e+004	3.988078e+000	5
295000	-1.258394e+004	4.285652e+000	5
295500	-1.258404e+004	4.074522e+000	5
296000	-1.258781e+004	4.038380e+000	5
296500	-1.258489e+004	4.149029e+000	5
297000	-1.258450e+004	4.013224e+000	5
297500	-1.258314e+004	4.255944e+000	5
298000	-1.258730e+004	4.069137e+000	5
298500	-1.258203e+004	4.145112e+000	5
299000	-1.258579e+004	4.314263e+000	5
299500	-1.258571e+004	4.145859e+000	5
300000	-1.258707e+004	4.102265e+000	5
