# Supplementary material for: Metabolic and Chaperone Gene Loss Marks the Origin of Animals: Evidence for Hsp104 and Hsp78 Chaperones Sharing Mitochondrial Enzymes as Clients
Source: PLoS One. 2015 Feb 24;10(2):e0117192. doi: 10.1371/journal.pone.0117192 (PMC4339202; doi:10.1371/journal.pone.0117192)
Supplement: S2 File — (ZIP) [file pone.0117192.s004.zip › M1_LYS4/LYS4_v01_MARCH_2014.nex.run2.t]

#NEXUS
[ID: 3364729159]
[Param: tree]
begin trees;
   translate
       1 Monosiga_brevicollis_LYS4,
       2 Salpingoeca_rosetta_LYS4,
       3 Saccharomyces_cerevisiae_LYS4,
       4 Schizosaccharomyces_pombe_LYS4,
       5 Drosophila_melanogaster_ACO1,
       6 Amphimedon_queenslandica_ACO1,
       7 Monosiga_brevicollis_ACO1,
       8 Salpingoeca_rosetta_ACO1,
       9 Schizosaccharomyces_pombe_ACO1,
      10 Saccharomyces_cerevisiae_ACO1;
   tree gen.0 = [&U] ((10:1.000000e-001,((8:1.000000e-001,5:1.000000e-001):1.000000e-001,4:1.000000e-001):1.000000e-001):1.000000e-001,((7:1.000000e-001,6:1.000000e-001):1.000000e-001,((9:1.000000e-001,2:1.000000e-001):1.000000e-001,3:1.000000e-001):1.000000e-001):1.000000e-001,1:1.000000e-001);
   tree gen.500 = [&U] (((4:2.521328e-001,3:2.170784e-001):2.462779e-001,((10:1.789026e-001,9:2.313621e-001):9.459146e-002,((7:1.123823e-001,8:1.326533e-001):1.161130e-001,(6:2.200373e-001,5:1.886761e-001):8.147926e-002):4.782402e-002):1.008919e+000):1.751870e-001,2:2.530121e-001,1:3.822272e-001);
   tree gen.1000 = [&U] (((4:2.533120e-001,3:2.038066e-001):2.830082e-001,(((6:1.792986e-001,5:2.007444e-001):7.493448e-002,(10:2.320334e-001,9:2.302633e-001):1.055164e-001):6.072370e-003,(7:1.133493e-001,8:1.502891e-001):8.114655e-002):1.251738e+000):1.113418e-001,2:2.402156e-001,1:3.794371e-001);
   tree gen.1500 = [&U] (((4:2.563141e-001,3:2.223567e-001):2.164572e-001,((10:2.116168e-001,9:1.684946e-001):7.884867e-002,((6:1.950193e-001,5:2.087092e-001):8.049609e-002,(7:1.344248e-001,8:8.741971e-002):6.769996e-002):7.416326e-002):1.254650e+000):1.853073e-001,2:2.209348e-001,1:3.269464e-001);
   tree gen.2000 = [&U] (((4:2.435010e-001,3:2.862953e-001):2.166470e-001,((10:2.483916e-001,9:2.021014e-001):6.767112e-002,((6:1.867304e-001,5:2.022741e-001):6.034809e-002,(7:1.179982e-001,8:9.167133e-002):1.273354e-001):6.519997e-002):1.422669e+000):1.935322e-001,2:2.488531e-001,1:3.395853e-001);
   tree gen.2500 = [&U] (((4:2.519620e-001,3:2.697818e-001):1.956982e-001,((10:2.469632e-001,9:1.702745e-001):9.773765e-002,((6:1.866188e-001,5:1.937734e-001):8.453369e-002,(7:1.066866e-001,8:1.294670e-001):8.586138e-002):4.370087e-002):1.370679e+000):1.927974e-001,2:2.871084e-001,1:3.063855e-001);
   tree gen.3000 = [&U] (((4:2.440267e-001,3:2.147459e-001):2.199376e-001,((10:2.294330e-001,9:1.740863e-001):1.016737e-001,((6:1.744204e-001,5:2.085986e-001):9.286151e-002,(7:1.189081e-001,8:1.070767e-001):8.364808e-002):4.184985e-002):1.304668e+000):1.924200e-001,2:2.947691e-001,1:2.712378e-001);
   tree gen.3500 = [&U] (((4:2.681486e-001,3:2.435526e-001):2.054540e-001,((10:2.390092e-001,9:1.718202e-001):8.571953e-002,((6:1.943503e-001,5:2.129059e-001):1.007117e-001,(7:1.473955e-001,8:1.398428e-001):6.536872e-002):7.160848e-002):1.392899e+000):1.927648e-001,2:2.739028e-001,1:2.850388e-001);
   tree gen.4000 = [&U] (((4:2.692581e-001,3:1.832780e-001):2.814710e-001,((10:2.197905e-001,9:1.661793e-001):1.136852e-001,((6:1.857375e-001,5:1.719808e-001):6.206040e-002,(7:1.199230e-001,8:1.109213e-001):9.331856e-002):4.438317e-002):1.452314e+000):1.401340e-001,2:3.158228e-001,1:3.317445e-001);
   tree gen.4500 = [&U] (((4:2.246960e-001,3:2.024328e-001):2.473944e-001,((10:2.132244e-001,9:1.999546e-001):5.784540e-002,((6:2.117167e-001,5:1.841114e-001):1.068510e-001,(7:8.971340e-002,8:1.063909e-001):6.187171e-002):5.750596e-002):1.204112e+000):1.482331e-001,2:3.184378e-001,1:3.317445e-001);
   tree gen.5000 = [&U] (((4:2.688998e-001,3:2.152444e-001):2.312482e-001,((10:2.089477e-001,9:1.519159e-001):3.592139e-002,((6:1.982156e-001,5:2.056339e-001):9.430219e-002,(7:9.972121e-002,8:1.163731e-001):9.377786e-002):9.656059e-002):1.355004e+000):1.386125e-001,2:2.517876e-001,1:2.805428e-001);
   tree gen.5500 = [&U] (((4:2.426691e-001,3:2.320814e-001):2.696763e-001,((10:2.180067e-001,9:1.854498e-001):5.502064e-002,((6:2.059355e-001,5:1.884707e-001):6.901528e-002,(7:1.022699e-001,8:1.190201e-001):7.581239e-002):1.091617e-001):1.523812e+000):1.507675e-001,2:2.123871e-001,1:3.726753e-001);
   tree gen.6000 = [&U] (((4:3.209029e-001,3:2.203981e-001):2.305684e-001,(((6:1.842336e-001,5:2.157139e-001):8.666857e-002,(7:1.099958e-001,8:1.110855e-001):8.729400e-002):6.848222e-003,(10:2.501873e-001,9:1.716883e-001):1.852511e-001):1.386463e+000):1.397011e-001,2:2.564265e-001,1:3.096277e-001);
   tree gen.6500 = [&U] (((4:2.814664e-001,3:2.320931e-001):2.582655e-001,((10:2.216110e-001,9:1.742264e-001):9.340021e-002,((6:2.240759e-001,5:2.241609e-001):7.507826e-002,(7:1.152206e-001,8:1.207423e-001):8.604109e-002):4.185899e-002):1.392258e+000):2.089935e-001,2:2.107610e-001,1:3.499774e-001);
   tree gen.7000 = [&U] (((4:2.945310e-001,3:2.521511e-001):3.158349e-001,((10:2.269526e-001,9:2.007047e-001):9.890117e-002,((6:2.294769e-001,5:1.759631e-001):8.463861e-002,(7:1.217288e-001,8:1.459011e-001):6.845088e-002):4.324557e-002):1.425817e+000):1.442922e-001,2:2.182091e-001,1:3.093750e-001);
   tree gen.7500 = [&U] (((4:2.492650e-001,3:2.570589e-001):2.726271e-001,((10:2.018322e-001,9:1.921698e-001):1.146227e-001,((6:2.339434e-001,5:2.029350e-001):4.550953e-002,(7:9.328096e-002,8:1.027117e-001):9.687902e-002):3.846012e-002):1.339194e+000):9.932864e-002,2:2.770831e-001,1:3.545714e-001);
   tree gen.8000 = [&U] (((4:2.123070e-001,3:2.570589e-001):1.991945e-001,((10:2.021505e-001,9:1.733807e-001):9.827392e-002,((7:1.176416e-001,8:1.266693e-001):8.362152e-002,(6:1.945515e-001,5:2.337428e-001):5.029760e-002):5.460231e-002):1.382833e+000):1.368949e-001,2:2.844556e-001,1:3.044698e-001);
   tree gen.8500 = [&U] (((4:2.877158e-001,3:2.461870e-001):1.923534e-001,((10:2.309236e-001,9:1.863349e-001):9.703806e-002,((7:1.183026e-001,8:1.002657e-001):6.818094e-002,(6:2.115325e-001,5:2.062731e-001):7.207825e-002):4.948729e-002):1.414167e+000):2.217203e-001,2:3.002706e-001,1:2.879746e-001);
   tree gen.9000 = [&U] (((4:2.659416e-001,3:2.190273e-001):3.020306e-001,((10:2.221937e-001,9:2.263035e-001):6.592213e-002,((7:1.375686e-001,8:1.191503e-001):9.567026e-002,(6:2.062018e-001,5:1.918515e-001):6.499432e-002):6.461667e-002):1.322296e+000):1.122432e-001,2:2.448143e-001,1:3.086902e-001);
   tree gen.9500 = [&U] (((4:2.401296e-001,3:2.419127e-001):2.226361e-001,((10:2.189822e-001,9:2.090267e-001):8.934375e-002,((7:1.281646e-001,8:9.855752e-002):9.384491e-002,(6:1.915573e-001,5:1.699996e-001):7.384145e-002):5.313224e-002):1.359702e+000):1.786526e-001,2:2.836691e-001,1:2.610123e-001);
   tree gen.10000 = [&U] (((4:2.356260e-001,3:2.189942e-001):2.773423e-001,(((10:2.056554e-001,9:1.851667e-001):1.382485e-001,(7:1.141811e-001,8:1.076490e-001):7.794012e-002):2.368171e-002,(6:2.011640e-001,5:2.030951e-001):5.244106e-002):1.525483e+000):1.234455e-001,2:2.299512e-001,1:3.176295e-001);
   tree gen.10500 = [&U] (((4:2.486146e-001,3:2.124996e-001):2.420819e-001,(((6:2.121798e-001,5:2.105628e-001):6.872557e-002,(7:9.150986e-002,8:1.255008e-001):8.381614e-002):7.816945e-003,(10:2.415037e-001,9:1.837945e-001):1.341897e-001):1.347140e+000):1.574115e-001,2:2.721824e-001,1:3.905242e-001);
   tree gen.11000 = [&U] (((4:2.151576e-001,3:2.309142e-001):2.313581e-001,(((6:1.733889e-001,5:2.388075e-001):8.858261e-002,(7:8.257390e-002,8:1.173301e-001):8.323699e-002):3.485090e-002,(10:2.357864e-001,9:1.731187e-001):8.432119e-002):1.352104e+000):1.849338e-001,2:2.731852e-001,1:2.983349e-001);
   tree gen.11500 = [&U] (((4:2.204732e-001,3:2.362358e-001):2.442385e-001,(((6:1.514228e-001,5:2.432849e-001):9.420511e-002,(7:1.155812e-001,8:9.443397e-002):6.964139e-002):5.499584e-002,(10:2.060894e-001,9:1.845056e-001):8.269128e-002):1.487337e+000):1.242923e-001,2:2.409508e-001,1:3.472522e-001);
   tree gen.12000 = [&U] (((4:2.491179e-001,3:2.205918e-001):1.705221e-001,(((6:2.202595e-001,5:2.318154e-001):7.051988e-002,(7:1.085606e-001,8:1.112154e-001):9.051538e-002):8.214800e-002,(10:2.234014e-001,9:2.043231e-001):5.426196e-002):1.487337e+000):2.411846e-001,2:2.203993e-001,1:3.629177e-001);
   tree gen.12500 = [&U] (((4:3.015644e-001,3:2.096719e-001):2.446291e-001,((10:2.368325e-001,9:1.744976e-001):1.136604e-001,((7:1.180537e-001,8:1.105014e-001):7.650900e-002,(6:1.765334e-001,5:1.797199e-001):5.920038e-002):4.353567e-002):1.450139e+000):1.872366e-001,2:2.325469e-001,1:3.737049e-001);
   tree gen.13000 = [&U] (((4:2.864766e-001,3:2.141796e-001):2.227772e-001,(5:1.725229e-001,(6:2.019018e-001,((7:1.023942e-001,8:1.011516e-001):8.082202e-002,(10:2.208466e-001,9:1.870777e-001):1.482470e-001):8.412615e-002):1.961832e-002):1.369658e+000):1.518231e-001,2:1.993551e-001,1:3.324998e-001);
   tree gen.13500 = [&U] (((4:2.682429e-001,3:2.223753e-001):2.195875e-001,(((7:1.101691e-001,8:1.446615e-001):1.059988e-001,(10:2.052148e-001,9:2.063585e-001):1.023842e-001):4.464184e-002,(5:1.994131e-001,6:2.085616e-001):3.505272e-002):1.477310e+000):1.510487e-001,2:2.720290e-001,1:3.429654e-001);
   tree gen.14000 = [&U] (((4:2.392364e-001,3:2.184407e-001):2.777783e-001,(((7:1.031072e-001,8:1.254978e-001):8.444284e-002,(5:2.040729e-001,6:2.086335e-001):8.384609e-002):4.916162e-002,(10:2.092969e-001,9:1.497077e-001):9.454642e-002):1.326067e+000):1.227654e-001,2:2.699457e-001,1:3.695448e-001);
   tree gen.14500 = [&U] (((4:2.560684e-001,3:1.833449e-001):2.345746e-001,(((7:1.092954e-001,8:1.191632e-001):1.064192e-001,(10:2.063127e-001,9:2.082800e-001):1.449546e-001):4.513312e-002,(5:1.892308e-001,6:2.014160e-001):6.934884e-002):1.268862e+000):1.460973e-001,2:2.819704e-001,1:3.328573e-001);
   tree gen.15000 = [&U] (((4:2.642091e-001,3:2.621912e-001):2.311362e-001,(((7:1.332391e-001,8:1.511453e-001):8.427933e-002,(5:1.828618e-001,6:2.091016e-001):6.440532e-002):5.145575e-002,(10:2.364094e-001,9:1.973316e-001):1.051594e-001):1.230937e+000):1.288612e-001,2:3.013920e-001,1:2.894786e-001);
   tree gen.15500 = [&U] (((4:1.911990e-001,3:2.511862e-001):2.831612e-001,(((7:1.176968e-001,8:1.021019e-001):8.291221e-002,(5:2.174510e-001,6:1.710291e-001):1.007149e-001):2.505284e-002,(10:2.286015e-001,9:1.543334e-001):1.646779e-001):1.363289e+000):1.603665e-001,2:2.820654e-001,1:2.957770e-001);
   tree gen.16000 = [&U] (((4:2.644581e-001,3:2.141736e-001):1.760076e-001,(((5:1.734209e-001,6:2.287403e-001):8.381907e-002,(7:1.165898e-001,8:9.402526e-002):9.132372e-002):5.129446e-002,(10:2.147700e-001,9:1.569710e-001):1.131180e-001):1.390655e+000):1.588581e-001,2:2.794124e-001,1:3.605709e-001);
   tree gen.16500 = [&U] (((4:2.376276e-001,3:2.462793e-001):2.804489e-001,(((5:1.963670e-001,6:1.944907e-001):7.091503e-002,(7:9.616256e-002,8:1.253818e-001):6.915288e-002):3.159681e-002,(10:2.107701e-001,9:1.901101e-001):9.662489e-002):1.450911e+000):1.603467e-001,2:2.362304e-001,1:3.605709e-001);
   tree gen.17000 = [&U] (((4:2.548025e-001,3:2.269824e-001):1.899615e-001,(((5:2.100006e-001,6:2.142531e-001):7.295323e-002,(7:9.604704e-002,8:1.174484e-001):1.046639e-001):4.742069e-002,(10:2.117461e-001,9:2.011372e-001):1.012692e-001):1.443416e+000):1.791511e-001,2:2.408574e-001,1:3.280397e-001);
   tree gen.17500 = [&U] (((4:2.599192e-001,3:2.393918e-001):2.680700e-001,(((5:1.851797e-001,6:2.079624e-001):9.436947e-002,(7:1.256662e-001,8:9.930699e-002):1.046639e-001):6.464804e-002,(10:2.041368e-001,9:1.839058e-001):1.077589e-001):1.438082e+000):1.121239e-001,2:2.634378e-001,1:2.882495e-001);
   tree gen.18000 = [&U] (((4:2.410202e-001,3:2.061027e-001):2.869543e-001,((7:1.039416e-001,8:1.066429e-001):2.735223e-002,((10:2.091448e-001,9:1.804363e-001):1.493506e-001,(5:1.935072e-001,6:1.793418e-001):9.418150e-002):3.346178e-002):1.410952e+000):1.538032e-001,2:2.675470e-001,1:2.741991e-001);
   tree gen.18500 = [&U] (((4:2.709428e-001,3:2.117154e-001):2.813801e-001,((10:2.343067e-001,9:2.154257e-001):1.066230e-001,((7:9.860018e-002,8:1.169292e-001):6.956588e-002,(5:2.122078e-001,6:1.853834e-001):8.363500e-002):3.840518e-002):1.394302e+000):1.334451e-001,2:2.814459e-001,1:3.961190e-001);
   tree gen.19000 = [&U] (((4:2.342749e-001,3:2.805688e-001):1.844295e-001,((10:2.327877e-001,9:1.749988e-001):5.136742e-002,((7:1.164263e-001,8:1.323026e-001):1.018400e-001,(5:2.384612e-001,6:1.823446e-001):9.069102e-002):7.009928e-002):1.371447e+000):2.187018e-001,2:1.720885e-001,1:3.667890e-001);
   tree gen.19500 = [&U] (((4:2.079199e-001,3:2.455480e-001):2.746467e-001,((10:2.233901e-001,9:1.967843e-001):8.109937e-002,((7:1.117262e-001,8:9.980249e-002):7.197454e-002,(5:2.229980e-001,6:1.587666e-001):1.041893e-001):6.415893e-002):1.415978e+000):1.944096e-001,2:2.289039e-001,1:3.021222e-001);
   tree gen.20000 = [&U] (((4:2.967444e-001,3:2.593505e-001):1.287013e-001,((10:2.125784e-001,9:1.777137e-001):1.074855e-001,((7:8.826213e-002,8:1.136548e-001):8.889610e-002,(5:1.700265e-001,6:1.751111e-001):9.109526e-002):3.092600e-002):1.287648e+000):1.558616e-001,2:2.625149e-001,1:2.489849e-001);
   tree gen.20500 = [&U] (((4:2.795240e-001,3:2.039472e-001):2.113254e-001,((10:2.619699e-001,9:1.852578e-001):5.809184e-002,((7:1.239843e-001,8:1.127453e-001):8.148946e-002,(5:2.375468e-001,6:1.932049e-001):8.044670e-002):8.792494e-002):1.315256e+000):1.685566e-001,2:2.936767e-001,1:3.482598e-001);
   tree gen.21000 = [&U] (((4:3.164555e-001,3:2.269088e-001):2.605238e-001,((10:2.134891e-001,9:1.852578e-001):7.770972e-002,((7:9.287247e-002,8:1.345115e-001):9.440210e-002,(5:1.890826e-001,6:2.142578e-001):1.012679e-001):7.229278e-002):1.315256e+000):1.606960e-001,2:3.146547e-001,1:2.883685e-001);
   tree gen.21500 = [&U] (((4:2.039905e-001,3:2.364275e-001):2.324249e-001,((10:2.191171e-001,9:1.898172e-001):6.889179e-002,((7:1.225148e-001,8:1.219535e-001):1.028855e-001,(5:1.797923e-001,6:2.375859e-001):6.916926e-002):6.039473e-002):1.305324e+000):1.915940e-001,2:2.618269e-001,1:3.534593e-001);
   tree gen.22000 = [&U] (((4:2.590155e-001,3:2.545816e-001):2.984328e-001,((10:2.252988e-001,9:1.744228e-001):1.047335e-001,((7:1.284397e-001,8:9.808531e-002):1.132791e-001,(5:2.039160e-001,6:1.994461e-001):8.104260e-002):2.668787e-002):1.529335e+000):9.429818e-002,2:2.410980e-001,1:3.247646e-001);
   tree gen.22500 = [&U] (((4:2.452724e-001,3:2.169256e-001):1.967061e-001,(5:2.058062e-001,(((7:1.125222e-001,8:9.808531e-002):9.479938e-002,(10:2.301872e-001,9:1.704721e-001):1.389589e-001):7.244194e-002,6:1.992763e-001):2.980362e-002):1.527104e+000):1.664293e-001,2:2.627632e-001,1:3.471076e-001);
   tree gen.23000 = [&U] (((4:2.559248e-001,3:2.127881e-001):2.357205e-001,((5:1.823629e-001,6:1.810315e-001):9.267652e-002,((10:2.212616e-001,9:1.897119e-001):1.394003e-001,(7:1.235127e-001,8:1.270264e-001):6.161282e-002):9.456634e-003):1.417975e+000):1.287568e-001,2:2.513733e-001,1:3.277407e-001);
   tree gen.23500 = [&U] (((4:2.795222e-001,3:2.101560e-001):2.402275e-001,(((10:2.035379e-001,9:1.789131e-001):1.470764e-001,(5:2.197746e-001,6:2.116677e-001):7.188998e-002):1.998105e-002,(7:9.888973e-002,8:1.198369e-001):6.161113e-002):1.402407e+000):1.333099e-001,2:3.013269e-001,1:3.737576e-001);
   tree gen.24000 = [&U] (((4:3.013151e-001,3:2.182399e-001):2.284352e-001,((5:1.971582e-001,6:1.791093e-001):7.521373e-002,((10:2.349302e-001,9:1.780019e-001):1.320494e-001,(7:1.134856e-001,8:1.348976e-001):6.432127e-002):1.015591e-002):1.401161e+000):1.423398e-001,2:2.733112e-001,1:3.087145e-001);
   tree gen.24500 = [&U] (((4:2.448649e-001,3:2.255693e-001):1.454975e-001,(((5:2.360820e-001,6:1.850074e-001):9.718370e-002,(7:1.026037e-001,8:1.053141e-001):1.064345e-001):3.130720e-002,(10:2.064895e-001,9:1.755461e-001):1.100343e-001):1.465566e+000):2.506503e-001,2:2.638619e-001,1:3.227889e-001);
   tree gen.25000 = [&U] (((4:2.489322e-001,3:2.092584e-001):2.066643e-001,(((5:2.314850e-001,6:1.744361e-001):8.251377e-002,(7:1.325837e-001,8:9.845660e-002):8.277905e-002):8.537604e-002,(10:2.002490e-001,9:1.811512e-001):5.780123e-002):1.351553e+000):1.527713e-001,2:3.102674e-001,1:3.257468e-001);
   tree gen.25500 = [&U] (((4:2.324146e-001,3:2.407798e-001):2.269900e-001,(((5:2.013013e-001,6:1.789648e-001):6.547786e-002,(7:9.627916e-002,8:1.125067e-001):8.400376e-002):6.865566e-002,(10:2.149459e-001,9:1.855874e-001):8.177868e-002):1.386642e+000):1.506547e-001,2:2.153417e-001,1:3.342038e-001);
   tree gen.26000 = [&U] (((4:2.414604e-001,3:2.255680e-001):1.526093e-001,(((10:2.374606e-001,9:1.928107e-001):1.318756e-001,(5:2.177857e-001,6:2.365085e-001):1.012424e-001):2.300375e-002,(7:9.589422e-002,8:1.172643e-001):6.654309e-002):1.461283e+000):1.883643e-001,2:3.139118e-001,1:3.148425e-001);
   tree gen.26500 = [&U] (((4:2.114746e-001,3:2.217236e-001):1.579809e-001,((10:2.435891e-001,9:1.858410e-001):1.422706e-001,((5:1.860837e-001,6:1.802244e-001):1.002807e-001,(7:9.714748e-002,8:1.152657e-001):8.540573e-002):3.685082e-002):1.466208e+000):2.077871e-001,2:2.806760e-001,1:3.704231e-001);
   tree gen.27000 = [&U] (((4:2.326959e-001,3:2.248216e-001):2.677510e-001,(5:1.369413e-001,(6:2.072371e-001,((10:2.706958e-001,9:1.950955e-001):1.165774e-001,(7:1.158692e-001,8:1.234034e-001):6.657756e-002):8.805315e-002):5.104332e-002):1.307501e+000):9.945259e-002,2:2.564594e-001,1:3.402947e-001);
   tree gen.27500 = [&U] (((4:2.528394e-001,3:2.054977e-001):3.064515e-001,(((10:2.003906e-001,9:1.811693e-001):1.262617e-001,(7:1.124606e-001,8:1.279921e-001):7.653822e-002):1.133617e-001,(5:1.789867e-001,6:1.845537e-001):2.767936e-002):1.486787e+000):1.369049e-001,2:2.564594e-001,1:3.402947e-001);
   tree gen.28000 = [&U] (((4:2.829548e-001,3:2.222069e-001):1.893283e-001,(((6:1.989024e-001,5:1.940320e-001):6.737408e-002,(10:2.442685e-001,9:1.883562e-001):1.617077e-001):1.027056e-002,(7:1.163423e-001,8:1.275139e-001):7.980446e-002):1.338082e+000):1.737103e-001,2:2.773123e-001,1:3.142095e-001);
   tree gen.28500 = [&U] (((4:2.791162e-001,3:2.066289e-001):2.356483e-001,((10:1.738010e-001,9:2.323257e-001):7.745382e-002,((7:1.029523e-001,8:1.474274e-001):1.007341e-001,(6:1.747523e-001,5:1.746518e-001):8.086651e-002):3.952565e-002):1.556170e+000):1.722657e-001,2:2.786712e-001,1:3.084723e-001);
   tree gen.29000 = [&U] (((4:2.290145e-001,3:1.797165e-001):2.447191e-001,((10:2.691496e-001,9:1.558554e-001):3.822856e-002,((7:1.048001e-001,8:1.000876e-001):6.441934e-002,(6:1.758048e-001,5:2.485252e-001):7.809520e-002):9.309604e-002):1.422923e+000):1.538428e-001,2:2.671912e-001,1:3.387920e-001);
   tree gen.29500 = [&U] (((4:2.441122e-001,3:2.474615e-001):1.986132e-001,((9:1.976871e-001,10:2.069135e-001):5.794588e-002,((7:1.194561e-001,8:1.112725e-001):1.078288e-001,(6:2.022942e-001,5:1.921765e-001):6.568469e-002):5.545626e-002):1.520841e+000):1.930508e-001,2:2.377074e-001,1:2.963988e-001);
   tree gen.30000 = [&U] (((4:2.403851e-001,3:2.539224e-001):2.135478e-001,((9:1.776354e-001,10:1.979372e-001):7.406961e-002,((7:1.273700e-001,8:1.417439e-001):8.133648e-002,(6:2.106072e-001,5:2.552993e-001):6.731467e-002):7.711907e-002):1.605275e+000):1.520387e-001,2:2.897940e-001,1:3.402764e-001);
   tree gen.30500 = [&U] (((4:2.712944e-001,3:2.196512e-001):2.050946e-001,((9:1.765207e-001,10:2.123502e-001):8.472389e-002,((7:8.607325e-002,8:9.919907e-002):7.769975e-002,(6:2.361574e-001,5:1.732621e-001):1.191442e-001):5.293890e-002):1.378124e+000):1.364966e-001,2:2.283237e-001,1:3.331561e-001);
   tree gen.31000 = [&U] (((4:2.156162e-001,3:2.917514e-001):2.634880e-001,((9:1.941943e-001,10:2.416524e-001):9.675270e-002,((7:7.499481e-002,8:1.098777e-001):7.469839e-002,(6:2.084444e-001,5:2.110957e-001):9.124954e-002):5.645450e-002):1.531794e+000):1.333835e-001,2:2.511840e-001,1:3.665124e-001);
   tree gen.31500 = [&U] (((4:2.074715e-001,3:2.473411e-001):3.189303e-001,((8:1.117225e-001,((9:2.034743e-001,10:2.078745e-001):1.029703e-001,(6:1.858433e-001,5:2.464530e-001):8.088661e-002):9.018135e-002):1.782153e-002,7:9.101825e-002):1.479333e+000):5.628450e-002,2:2.374599e-001,1:3.333130e-001);
   tree gen.32000 = [&U] (((4:2.244501e-001,3:2.231764e-001):2.899289e-001,((8:1.325354e-001,((9:1.528768e-001,10:2.359831e-001):1.377776e-001,(6:1.704996e-001,5:2.248022e-001):1.009968e-001):7.326708e-002):3.089769e-002,7:6.258438e-002):1.388624e+000):1.078579e-001,2:1.970229e-001,1:3.479364e-001);
   tree gen.32500 = [&U] (((4:2.327044e-001,3:2.225222e-001):2.953723e-001,((8:1.491994e-001,((9:1.824735e-001,10:1.973337e-001):1.430128e-001,(6:2.212691e-001,5:2.117907e-001):8.682909e-002):8.900359e-002):3.372794e-002,7:5.764998e-002):1.404665e+000):1.029833e-001,2:2.691353e-001,1:3.159837e-001);
   tree gen.33000 = [&U] (((4:2.420594e-001,3:1.975612e-001):2.457856e-001,((8:1.098048e-001,((9:1.694980e-001,10:2.012179e-001):1.408439e-001,(6:1.762214e-001,5:1.852961e-001):5.678964e-002):1.046339e-001):2.879310e-002,7:9.405408e-002):1.432313e+000):1.335279e-001,2:2.672189e-001,1:3.251412e-001);
   tree gen.33500 = [&U] (((4:2.149937e-001,3:1.991987e-001):2.631260e-001,(((9:2.037665e-001,10:2.130454e-001):1.369915e-001,(7:1.216204e-001,8:9.958444e-002):5.899197e-002):5.162986e-002,(6:1.841908e-001,5:2.079172e-001):8.548166e-002):1.487557e+000):8.585990e-002,2:3.016549e-001,1:2.957562e-001);
   tree gen.34000 = [&U] (((4:2.336183e-001,3:2.814976e-001):3.017772e-001,(((7:1.372599e-001,8:1.440668e-001):7.144498e-002,(9:1.459251e-001,10:2.042838e-001):1.260097e-001):8.592839e-003,(6:1.806383e-001,5:2.079172e-001):6.757699e-002):1.461843e+000):1.028880e-001,2:2.574545e-001,1:3.281632e-001);
   tree gen.34500 = [&U] (((4:2.353841e-001,3:2.174276e-001):2.955469e-001,(((6:2.064027e-001,5:2.180309e-001):6.699286e-002,(7:9.905551e-002,8:1.162219e-001):1.014644e-001):1.799542e-002,(9:1.726979e-001,10:2.189161e-001):1.303292e-001):1.359210e+000):8.849203e-002,2:2.772216e-001,1:3.259695e-001);
   tree gen.35000 = [&U] (((4:2.061955e-001,3:2.278622e-001):2.938322e-001,((9:1.949989e-001,10:2.242579e-001):1.230296e-001,((6:2.006278e-001,5:2.058282e-001):9.274236e-002,(7:1.205158e-001,8:1.220890e-001):1.001963e-001):2.831979e-002):1.351152e+000):7.906523e-002,2:2.772216e-001,1:3.408952e-001);
   tree gen.35500 = [&U] (((4:2.461761e-001,3:2.203227e-001):2.853117e-001,((7:1.152062e-001,8:1.219716e-001):6.748146e-002,((9:1.950558e-001,10:2.214198e-001):1.469941e-001,(6:1.899617e-001,5:2.119679e-001):6.887247e-002):6.762396e-003):1.471240e+000):1.206724e-001,2:1.933877e-001,1:3.458725e-001);
   tree gen.36000 = [&U] (((4:2.659854e-001,3:1.826239e-001):1.703195e-001,((9:1.967991e-001,10:2.214139e-001):1.029949e-001,((7:1.082986e-001,8:1.165579e-001):8.279320e-002,(6:1.826039e-001,5:2.092510e-001):8.872097e-002):3.656034e-002):1.412544e+000):1.902780e-001,2:2.165922e-001,1:2.793942e-001);
   tree gen.36500 = [&U] (((4:2.823089e-001,3:2.428248e-001):1.795464e-001,((9:1.795693e-001,10:2.265779e-001):7.705801e-002,((7:1.082986e-001,8:1.028880e-001):8.833057e-002,(6:1.826039e-001,5:1.963166e-001):6.198113e-002):7.381187e-002):1.287648e+000):2.290522e-001,2:2.252940e-001,1:2.774444e-001);
   tree gen.37000 = [&U] (((4:2.664945e-001,3:2.067367e-001):1.672313e-001,((9:1.994271e-001,10:2.363089e-001):5.519419e-002,((7:1.165656e-001,8:9.609282e-002):8.094773e-002,(6:1.658988e-001,5:2.214452e-001):8.944713e-002):6.620483e-002):1.406825e+000):1.802304e-001,2:2.423869e-001,1:2.774444e-001);
   tree gen.37500 = [&U] (((4:2.447456e-001,3:2.730603e-001):2.357685e-001,((9:2.285767e-001,10:2.352701e-001):9.289979e-002,((6:1.786895e-001,5:2.222151e-001):8.441308e-002,(7:1.191987e-001,8:1.182227e-001):8.380921e-002):3.279504e-002):1.493248e+000):1.161353e-001,2:2.773545e-001,1:2.889352e-001);
   tree gen.38000 = [&U] (((4:2.616266e-001,3:2.175314e-001):2.719352e-001,((7:1.019103e-001,8:1.075604e-001):6.761952e-002,((9:1.773391e-001,10:2.496603e-001):1.334492e-001,(6:1.852790e-001,5:1.788168e-001):5.371466e-002):3.409877e-002):1.543074e+000):1.293079e-001,2:2.352999e-001,1:4.149507e-001);
   tree gen.38500 = [&U] (((4:2.620938e-001,3:2.321147e-001):2.120588e-001,((7:1.063863e-001,8:1.127658e-001):6.906897e-002,((6:1.600832e-001,5:2.017357e-001):1.153846e-001,(9:2.179009e-001,10:2.364746e-001):1.272090e-001):1.313563e-002):1.265895e+000):1.636412e-001,2:2.855437e-001,1:3.146033e-001);
   tree gen.39000 = [&U] (((4:2.706207e-001,3:2.334721e-001):2.557106e-001,((9:2.106539e-001,10:2.201583e-001):7.416263e-002,((7:9.518487e-002,8:1.588732e-001):1.124729e-001,(6:2.397776e-001,5:2.027619e-001):7.143831e-002):4.702662e-002):1.258006e+000):1.149623e-001,2:2.869963e-001,1:2.933168e-001);
   tree gen.39500 = [&U] (((4:2.768671e-001,3:1.813846e-001):2.858634e-001,((9:1.932050e-001,10:2.209530e-001):1.046104e-001,((7:1.056127e-001,8:1.201083e-001):8.211300e-002,(6:1.818567e-001,5:2.140633e-001):8.254473e-002):5.488154e-002):1.471433e+000):9.707699e-002,2:2.349901e-001,1:3.329966e-001);
   tree gen.40000 = [&U] (((4:2.460713e-001,3:2.242275e-001):2.716057e-001,((9:1.970498e-001,10:2.285539e-001):7.055933e-002,((7:9.743496e-002,8:1.283458e-001):9.313323e-002,(6:2.109935e-001,5:1.934018e-001):7.923883e-002):3.910202e-002):1.406739e+000):1.055782e-001,2:2.946689e-001,1:3.001981e-001);
   tree gen.40500 = [&U] (((4:2.597854e-001,3:2.329961e-001):1.916943e-001,((9:1.940443e-001,10:2.299397e-001):7.784147e-002,((7:9.923054e-002,8:1.206540e-001):7.837902e-002,(6:2.122728e-001,5:2.051627e-001):7.488550e-002):6.450283e-002):1.392900e+000):1.798848e-001,2:2.677910e-001,1:3.214212e-001);
   tree gen.41000 = [&U] (((4:2.573961e-001,3:2.412103e-001):2.209010e-001,((9:1.888466e-001,10:1.812831e-001):9.651536e-002,((7:9.536656e-002,8:1.002105e-001):8.198681e-002,(6:1.967456e-001,5:1.903002e-001):1.089177e-001):5.551199e-002):1.436427e+000):1.972405e-001,2:2.413028e-001,1:3.327528e-001);
   tree gen.41500 = [&U] (((4:2.342744e-001,3:2.548228e-001):2.454283e-001,((9:1.643830e-001,10:2.449019e-001):1.100483e-001,((7:1.193021e-001,8:1.245275e-001):7.594218e-002,(6:1.715964e-001,5:2.393867e-001):8.417977e-002):1.913539e-002):1.449253e+000):1.474508e-001,2:2.420155e-001,1:3.327528e-001);
   tree gen.42000 = [&U] (((4:2.435989e-001,3:2.222047e-001):2.890892e-001,((7:1.130205e-001,8:1.059486e-001):5.439589e-002,((9:2.066490e-001,10:2.038314e-001):1.088378e-001,(6:2.001203e-001,5:2.132490e-001):1.063692e-001):1.179447e-002):1.447467e+000):1.153327e-001,2:2.538405e-001,1:3.045928e-001);
   tree gen.42500 = [&U] (((4:2.840344e-001,3:1.998355e-001):2.103029e-001,(((9:1.700259e-001,10:2.315291e-001):1.771021e-001,(7:1.483156e-001,8:1.043719e-001):6.207787e-002):1.561047e-002,(6:1.659840e-001,5:2.296021e-001):9.178586e-002):1.523437e+000):1.384798e-001,2:2.712717e-001,1:3.567191e-001);
   tree gen.43000 = [&U] (((4:2.422175e-001,3:2.280088e-001):2.453657e-001,(((7:1.241460e-001,8:1.010413e-001):1.056880e-001,(6:1.836308e-001,5:1.864013e-001):1.200646e-001):3.785429e-002,(9:1.631529e-001,10:2.285198e-001):9.023325e-002):1.536397e+000):1.665729e-001,2:2.677459e-001,1:2.801821e-001);
   tree gen.43500 = [&U] (((4:2.467700e-001,3:2.280397e-001):3.104436e-001,(((7:1.157456e-001,8:1.232042e-001):7.768012e-002,(6:1.666130e-001,5:2.093716e-001):7.902133e-002):2.472989e-002,(9:1.833582e-001,10:2.170170e-001):9.950762e-002):1.450621e+000):6.581227e-002,2:2.352081e-001,1:3.255740e-001);
   tree gen.44000 = [&U] (((4:2.684760e-001,3:2.738976e-001):1.776710e-001,((9:1.857628e-001,10:2.198630e-001):6.137073e-002,((6:2.040931e-001,5:2.169141e-001):8.250606e-002,(7:1.217294e-001,8:1.373238e-001):9.550091e-002):7.417161e-002):1.487395e+000):1.891388e-001,2:2.534165e-001,1:3.443000e-001);
   tree gen.44500 = [&U] (((4:2.226408e-001,3:1.777894e-001):2.357421e-001,((9:1.629806e-001,10:1.932695e-001):7.307885e-002,((6:1.722098e-001,5:1.988418e-001):7.768287e-002,(7:1.207293e-001,8:1.040751e-001):1.047548e-001):3.824507e-002):1.235676e+000):2.283621e-001,2:2.542567e-001,1:3.282283e-001);
   tree gen.45000 = [&U] (((4:2.723057e-001,3:2.122340e-001):1.564344e-001,((9:1.738426e-001,10:2.347906e-001):7.822459e-002,((6:1.837219e-001,5:2.121343e-001):6.985740e-002,(7:1.003950e-001,8:1.118296e-001):6.629433e-002):6.113365e-002):1.318280e+000):2.014462e-001,2:2.689592e-001,1:3.544338e-001);
   tree gen.45500 = [&U] (((4:2.705524e-001,3:1.968658e-001):1.554271e-001,((9:1.746143e-001,10:2.260263e-001):7.190074e-002,((6:1.825389e-001,5:2.079507e-001):8.762095e-002,(7:1.054081e-001,8:1.111095e-001):9.831084e-002):9.041833e-002):1.279449e+000):2.207797e-001,2:2.259711e-001,1:3.141698e-001);
   tree gen.46000 = [&U] (((4:1.704183e-001,3:2.507778e-001):2.403446e-001,((9:2.130369e-001,10:2.215501e-001):8.413021e-002,((6:1.951467e-001,5:2.126470e-001):8.604972e-002,(7:1.118114e-001,8:1.144171e-001):7.152234e-002):5.178103e-002):1.342927e+000):1.370388e-001,2:2.690617e-001,1:3.495766e-001);
   tree gen.46500 = [&U] (((4:2.149496e-001,3:2.500983e-001):2.408066e-001,((6:2.041747e-001,((7:1.143653e-001,8:1.235146e-001):8.191712e-002,(9:1.540952e-001,10:2.463641e-001):1.439393e-001):6.096649e-002):5.755976e-002,5:1.382663e-001):1.554534e+000):1.931194e-001,2:2.353917e-001,1:3.210219e-001);
   tree gen.47000 = [&U] (((4:2.454019e-001,3:2.297742e-001):2.048817e-001,((6:2.021836e-001,((7:1.157180e-001,8:9.388759e-002):9.136510e-002,(9:1.711211e-001,10:2.514958e-001):1.074124e-001):1.008547e-001):7.202926e-002,5:1.282887e-001):1.406334e+000):2.019523e-001,2:2.321873e-001,1:3.212970e-001);
   tree gen.47500 = [&U] (((4:2.755359e-001,3:1.812867e-001):2.105003e-001,((6:1.654775e-001,((7:1.203125e-001,8:1.273747e-001):8.464471e-002,(9:1.948511e-001,10:2.336358e-001):1.389022e-001):1.054493e-001):3.349494e-002,5:1.490883e-001):1.398988e+000):1.633362e-001,2:2.309362e-001,1:3.659592e-001);
   tree gen.48000 = [&U] (((4:2.402628e-001,3:2.273918e-001):2.646402e-001,((6:1.953631e-001,((7:1.287342e-001,8:1.394972e-001):7.337031e-002,(9:1.868671e-001,10:2.137026e-001):1.537572e-001):6.923625e-002):3.112012e-002,5:1.568143e-001):1.333133e+000):1.518570e-001,2:2.440712e-001,1:3.283773e-001);
   tree gen.48500 = [&U] (((4:2.957751e-001,3:1.854774e-001):2.397562e-001,((6:1.910924e-001,5:2.264985e-001):7.925781e-002,((9:1.740519e-001,10:2.326812e-001):1.774641e-001,(7:9.174324e-002,8:1.152112e-001):6.430374e-002):1.619302e-002):1.401170e+000):1.674515e-001,2:2.317197e-001,1:3.215083e-001);
   tree gen.49000 = [&U] (((4:2.567468e-001,3:2.217616e-001):2.169564e-001,((9:2.010679e-001,10:2.111678e-001):1.120668e-001,((6:1.978560e-001,5:1.915806e-001):1.132875e-001,(7:1.176693e-001,8:1.056380e-001):6.214135e-002):4.784996e-002):1.504073e+000):1.579170e-001,2:2.302645e-001,1:3.554994e-001);
   tree gen.49500 = [&U] (((4:2.626523e-001,3:2.123041e-001):2.546810e-001,(((7:1.069726e-001,8:1.175019e-001):8.625383e-002,(6:2.025913e-001,5:1.845277e-001):7.717327e-002):4.470027e-002,(9:1.919995e-001,10:2.100727e-001):1.031955e-001):1.370995e+000):1.692670e-001,2:2.878714e-001,1:3.028271e-001);
   tree gen.50000 = [&U] (((4:2.211944e-001,3:2.525764e-001):2.157126e-001,(((7:8.735134e-002,8:1.196431e-001):9.714285e-002,(6:2.044695e-001,5:1.874545e-001):8.209010e-002):7.476704e-002,(9:1.891223e-001,10:2.294549e-001):6.549698e-002):1.405038e+000):1.605134e-001,2:3.031411e-001,1:3.169162e-001);
   tree gen.50500 = [&U] (((4:2.847507e-001,3:2.604295e-001):2.208335e-001,(((7:1.192925e-001,8:1.039265e-001):1.020668e-001,(6:1.963346e-001,5:2.078951e-001):7.629884e-002):4.759140e-002,(9:1.655080e-001,10:2.240539e-001):8.885061e-002):1.424471e+000):1.632149e-001,2:2.922777e-001,1:3.012596e-001);
   tree gen.51000 = [&U] (((4:2.535236e-001,3:2.731085e-001):2.764158e-001,(((7:1.206564e-001,8:1.347070e-001):1.088147e-001,(6:1.589260e-001,5:1.990145e-001):9.219394e-002):3.208093e-002,(9:1.914443e-001,10:1.973645e-001):1.244285e-001):1.370909e+000):1.272116e-001,2:3.050868e-001,1:4.082569e-001);
   tree gen.51500 = [&U] (((4:2.148221e-001,3:2.055033e-001):3.042957e-001,((6:1.755427e-001,5:1.990145e-001):8.779782e-002,((7:1.186304e-001,8:1.086056e-001):7.987093e-002,(9:1.661567e-001,10:2.249200e-001):1.256961e-001):2.310577e-002):1.359610e+000):1.060654e-001,2:3.050868e-001,1:3.053708e-001);
   tree gen.52000 = [&U] (((4:2.892740e-001,3:2.201921e-001):2.480654e-001,((9:1.704001e-001,10:1.955444e-001):9.841210e-002,((7:1.155209e-001,8:1.045074e-001):1.109060e-001,(6:2.095367e-001,5:2.154305e-001):6.739638e-002):3.205982e-002):1.365551e+000):1.427810e-001,2:2.650849e-001,1:3.318599e-001);
   tree gen.52500 = [&U] (((4:2.879091e-001,3:2.221858e-001):1.978945e-001,((9:1.632365e-001,10:1.946217e-001):9.354863e-002,((7:8.836666e-002,8:1.161721e-001):5.821630e-002,(6:1.947653e-001,5:1.774132e-001):8.987439e-002):4.009480e-002):1.365897e+000):1.811577e-001,2:2.903610e-001,1:2.917124e-001);
   tree gen.53000 = [&U] (((4:2.951842e-001,3:2.306353e-001):1.913616e-001,((9:2.195776e-001,10:2.117226e-001):9.271442e-002,((7:9.100302e-002,8:1.104683e-001):8.543881e-002,(6:1.894675e-001,5:1.725873e-001):6.964874e-002):6.567818e-002):1.328743e+000):1.584756e-001,2:2.661344e-001,1:2.837774e-001);
   tree gen.53500 = [&U] (((4:2.951842e-001,3:2.160967e-001):1.950383e-001,((9:1.805334e-001,10:1.771362e-001):5.986149e-002,((7:1.184310e-001,8:1.478930e-001):8.660534e-002,(6:1.994344e-001,5:1.725873e-001):9.590735e-002):7.058777e-002):1.422918e+000):1.755702e-001,2:2.616587e-001,1:3.023686e-001);
   tree gen.54000 = [&U] (((4:3.202005e-001,3:2.357571e-001):2.391842e-001,((9:2.087920e-001,10:2.138502e-001):6.431497e-002,((7:1.272730e-001,8:9.215151e-002):9.738828e-002,(6:1.998347e-001,5:1.941857e-001):9.590735e-002):6.072172e-002):1.367278e+000):1.413206e-001,2:2.616587e-001,1:3.383327e-001);
   tree gen.54500 = [&U] (((4:2.695680e-001,3:2.052804e-001):2.896042e-001,((9:1.674766e-001,10:2.420454e-001):7.796473e-002,((7:1.050701e-001,8:9.606511e-002):9.511507e-002,(6:2.198600e-001,5:2.005292e-001):7.577246e-002):7.159722e-002):1.413823e+000):1.048232e-001,2:2.441849e-001,1:3.630607e-001);
   tree gen.55000 = [&U] (((4:2.709135e-001,3:2.171389e-001):2.115710e-001,(((7:1.008003e-001,8:1.266725e-001):1.034168e-001,(6:1.790703e-001,5:2.095292e-001):7.287426e-002):6.086047e-002,(9:1.825561e-001,10:2.362474e-001):1.014260e-001):1.398543e+000):1.282516e-001,2:2.424675e-001,1:2.688874e-001);
   tree gen.55500 = [&U] (((4:2.552325e-001,3:1.983622e-001):2.086223e-001,((9:1.828076e-001,10:2.251781e-001):1.013645e-001,((6:1.980418e-001,5:1.962707e-001):8.457068e-002,(7:1.194218e-001,8:1.008962e-001):8.942481e-002):3.481044e-002):1.404772e+000):1.967782e-001,2:2.453064e-001,1:4.017658e-001);
   tree gen.56000 = [&U] (((4:2.195582e-001,3:2.073419e-001):2.196742e-001,((9:2.277431e-001,10:2.554366e-001):9.234748e-002,((6:2.105352e-001,5:2.119402e-001):6.896386e-002,(7:1.018714e-001,8:1.012328e-001):8.085322e-002):5.246366e-002):1.471033e+000):1.783369e-001,2:2.438964e-001,1:3.800299e-001);
   tree gen.56500 = [&U] (((4:2.195582e-001,3:2.714995e-001):2.472784e-001,((9:2.322992e-001,10:2.410429e-001):8.103782e-002,((6:1.929186e-001,5:1.971832e-001):8.974235e-002,(7:1.017686e-001,8:1.357295e-001):8.814947e-002):4.101878e-002):1.434413e+000):1.741523e-001,2:2.337790e-001,1:3.586116e-001);
   tree gen.57000 = [&U] (((4:2.568427e-001,3:2.189905e-001):2.144773e-001,((9:1.952685e-001,10:2.769794e-001):5.526769e-002,((6:1.705393e-001,5:1.967606e-001):8.832920e-002,(7:1.147139e-001,8:1.039366e-001):8.216152e-002):5.747811e-002):1.431338e+000):1.243033e-001,2:2.371910e-001,1:3.937746e-001);
   tree gen.57500 = [&U] (((4:2.666138e-001,3:1.792983e-001):3.120574e-001,((9:1.829840e-001,10:1.793582e-001):9.140194e-002,((6:2.078217e-001,5:1.918502e-001):7.665520e-002,(7:1.191808e-001,8:1.224997e-001):7.086375e-002):5.704969e-002):1.450012e+000):1.038469e-001,2:2.222690e-001,1:3.259993e-001);
   tree gen.58000 = [&U] (((4:2.657895e-001,3:2.144476e-001):1.781490e-001,((9:2.023576e-001,10:2.012992e-001):5.872569e-002,((6:1.914925e-001,5:2.249600e-001):7.097605e-002,(7:1.204184e-001,8:1.283609e-001):8.203832e-002):5.577918e-002):1.371606e+000):2.207588e-001,2:2.608921e-001,1:3.221446e-001);
   tree gen.58500 = [&U] (((4:2.595125e-001,3:2.238138e-001):1.860537e-001,((9:2.005161e-001,10:2.317347e-001):6.172725e-002,((6:1.828298e-001,5:1.867484e-001):9.800237e-002,(7:1.260119e-001,8:1.075978e-001):7.934145e-002):5.485865e-002):1.386611e+000):1.548740e-001,2:2.521664e-001,1:2.860732e-001);
   tree gen.59000 = [&U] (((4:2.540455e-001,3:2.401950e-001):1.879234e-001,((9:1.900161e-001,10:2.085810e-001):8.038750e-002,((6:1.823438e-001,5:2.288137e-001):1.189669e-001,(7:1.050040e-001,8:1.103742e-001):8.566219e-002):3.714781e-002):1.337257e+000):1.936007e-001,2:3.355369e-001,1:2.709520e-001);
   tree gen.59500 = [&U] (((4:2.525373e-001,3:2.146592e-001):2.222883e-001,(((6:1.943899e-001,5:2.050849e-001):6.271069e-002,(7:1.186710e-001,8:9.853314e-002):9.686144e-002):2.973652e-002,(9:1.843794e-001,10:2.457775e-001):1.232202e-001):1.353977e+000):1.741815e-001,2:2.398030e-001,1:3.449673e-001);
   tree gen.60000 = [&U] (((4:2.146443e-001,3:2.391021e-001):1.714544e-001,(((7:1.118729e-001,8:1.193657e-001):6.493487e-002,(6:1.907186e-001,5:2.537465e-001):9.718700e-002):5.848660e-002,(9:2.037567e-001,10:2.331067e-001):9.373132e-002):1.391682e+000):2.593445e-001,2:2.638576e-001,1:3.544954e-001);
   tree gen.60500 = [&U] (((4:2.680127e-001,3:2.513674e-001):1.454153e-001,(((7:1.318962e-001,8:1.064877e-001):6.891272e-002,(6:1.835272e-001,5:1.814002e-001):7.352382e-002):4.500248e-002,(9:2.037567e-001,10:2.133382e-001):9.373132e-002):1.414241e+000):2.243772e-001,2:2.653982e-001,1:3.360187e-001);
   tree gen.61000 = [&U] (((4:2.921959e-001,3:1.861569e-001):1.888485e-001,(((7:1.053528e-001,8:1.217401e-001):9.554110e-002,(6:1.970146e-001,5:2.320872e-001):9.397577e-002):6.497834e-002,(9:1.989344e-001,10:1.953661e-001):9.636626e-002):1.423373e+000):1.597773e-001,2:2.619184e-001,1:3.071681e-001);
   tree gen.61500 = [&U] (((4:2.220486e-001,3:2.494143e-001):1.976409e-001,(((7:1.068219e-001,8:1.284148e-001):9.408144e-002,(6:1.873329e-001,5:1.891052e-001):7.606507e-002):7.255418e-002,(9:2.141587e-001,10:1.967183e-001):5.461326e-002):1.470543e+000):1.580610e-001,2:2.687761e-001,1:3.242943e-001);
   tree gen.62000 = [&U] (((4:2.220486e-001,3:2.627342e-001):2.031165e-001,(((7:1.118789e-001,8:1.052896e-001):9.297722e-002,(6:2.135474e-001,5:1.722073e-001):7.938777e-002):5.238535e-002,(9:1.768720e-001,10:2.251508e-001):9.646430e-002):1.382764e+000):1.646143e-001,2:2.982020e-001,1:3.206264e-001);
   tree gen.62500 = [&U] (((4:2.558824e-001,3:2.614407e-001):2.862485e-001,(((7:1.055071e-001,8:1.276426e-001):9.990062e-002,(6:1.905249e-001,5:2.031836e-001):9.731763e-002):4.563303e-002,(9:1.617325e-001,10:2.093703e-001):1.144356e-001):1.300461e+000):1.163887e-001,2:2.393660e-001,1:3.469597e-001);
   tree gen.63000 = [&U] (((4:2.433607e-001,3:2.555806e-001):1.792534e-001,(((7:1.095912e-001,8:9.270083e-002):1.096103e-001,(6:1.510142e-001,5:1.969219e-001):9.856628e-002):2.275945e-002,(9:1.738616e-001,10:2.330439e-001):1.204926e-001):1.562545e+000):1.933331e-001,2:3.187894e-001,1:2.627165e-001);
   tree gen.63500 = [&U] (((4:2.619599e-001,3:2.476697e-001):1.558444e-001,(((7:1.061991e-001,8:1.358081e-001):8.484073e-002,(6:1.463399e-001,5:2.045531e-001):9.221459e-002):6.549844e-002,(9:2.183823e-001,10:1.921554e-001):7.568886e-002):1.339653e+000):2.415309e-001,2:2.826745e-001,1:2.745980e-001);
   tree gen.64000 = [&U] (((4:2.619599e-001,3:2.571334e-001):1.443339e-001,(((7:1.122797e-001,8:1.169174e-001):7.305637e-002,(6:2.026993e-001,5:1.805220e-001):7.357783e-002):6.549844e-002,(9:1.653410e-001,10:2.511154e-001):5.907542e-002):1.440150e+000):1.620694e-001,2:2.826745e-001,1:3.597785e-001);
   tree gen.64500 = [&U] (((4:2.581201e-001,3:2.587354e-001):2.928997e-001,(((6:2.031522e-001,5:1.885373e-001):8.287526e-002,(7:1.162988e-001,8:1.200438e-001):1.307016e-001):7.926763e-003,(9:1.723815e-001,10:2.440764e-001):1.267623e-001):1.341199e+000):9.030265e-002,2:2.662402e-001,1:3.258257e-001);
   tree gen.65000 = [&U] (((4:2.274328e-001,3:2.052625e-001):2.063510e-001,((9:1.723880e-001,10:2.171196e-001):1.026745e-001,((7:1.074315e-001,8:1.133862e-001):6.668593e-002,(6:2.003394e-001,5:2.117669e-001):9.415359e-002):3.063293e-002):1.311990e+000):1.769469e-001,2:2.726762e-001,1:3.104828e-001);
   tree gen.65500 = [&U] (((4:2.645480e-001,3:2.241102e-001):1.702985e-001,((9:2.151533e-001,10:2.624666e-001):6.888489e-002,((7:1.340862e-001,8:1.333002e-001):8.631298e-002,(6:1.828443e-001,5:1.721486e-001):7.286593e-002):4.811891e-002):1.311990e+000):1.341425e-001,2:2.447758e-001,1:3.457754e-001);
   tree gen.66000 = [&U] (((4:2.490673e-001,3:2.330686e-001):2.160612e-001,((9:1.984253e-001,10:2.261317e-001):6.059639e-002,((7:1.091229e-001,8:1.249790e-001):7.804910e-002,(6:1.970848e-001,5:1.871919e-001):9.988987e-002):6.030811e-002):1.323004e+000):1.505385e-001,2:2.711958e-001,1:3.196249e-001);
   tree gen.66500 = [&U] (((4:2.392956e-001,3:1.886114e-001):2.186247e-001,((9:2.166892e-001,10:2.028628e-001):4.432215e-002,((7:1.064300e-001,8:1.198275e-001):1.198659e-001,(6:1.826869e-001,5:1.962369e-001):6.141696e-002):4.765715e-002):1.521358e+000):2.165145e-001,2:3.083694e-001,1:2.742902e-001);
   tree gen.67000 = [&U] (((4:2.666525e-001,3:2.181449e-001):2.176198e-001,((9:2.207990e-001,10:2.034346e-001):6.638019e-002,((7:1.062361e-001,8:1.038665e-001):8.761672e-002,(6:1.768868e-001,5:2.179875e-001):1.066488e-001):6.120446e-002):1.365438e+000):1.806662e-001,2:2.994206e-001,1:3.356990e-001);
   tree gen.67500 = [&U] (((4:2.570136e-001,3:2.717802e-001):1.745938e-001,((9:2.265372e-001,10:2.061511e-001):1.092091e-001,((7:1.117325e-001,8:9.977805e-002):9.726910e-002,(6:1.980478e-001,5:2.263682e-001):7.174124e-002):5.787668e-002):1.383671e+000):1.506225e-001,2:2.881605e-001,1:3.180758e-001);
   tree gen.68000 = [&U] (((4:2.201172e-001,3:2.441906e-001):2.139754e-001,((9:1.834953e-001,10:2.390032e-001):6.637365e-002,((7:8.949090e-002,8:1.303007e-001):1.102573e-001,(6:2.093407e-001,5:1.783995e-001):9.796226e-002):6.180321e-002):1.372877e+000):1.756558e-001,2:2.700349e-001,1:3.436117e-001);
   tree gen.68500 = [&U] (((4:2.794742e-001,3:2.120386e-001):2.365794e-001,((9:1.893924e-001,10:2.349323e-001):8.463360e-002,((7:1.112015e-001,8:1.105614e-001):8.531236e-002,(6:1.701541e-001,5:1.957029e-001):9.653808e-002):6.176909e-002):1.252695e+000):1.290580e-001,2:3.109883e-001,1:3.145226e-001);
   tree gen.69000 = [&U] (((4:2.403910e-001,3:2.082591e-001):2.307965e-001,((9:1.850434e-001,10:2.300480e-001):6.885190e-002,((7:9.906447e-002,8:9.988990e-002):6.418651e-002,(6:1.909245e-001,5:1.898758e-001):7.935731e-002):6.035070e-002):1.404731e+000):1.682538e-001,2:2.287732e-001,1:3.573652e-001);
   tree gen.69500 = [&U] (((4:2.413459e-001,3:2.116137e-001):2.197450e-001,((9:1.915380e-001,10:2.547443e-001):8.056267e-002,((7:1.140008e-001,8:1.115920e-001):1.210012e-001,(6:2.068161e-001,5:2.131887e-001):7.324813e-002):4.464727e-002):1.416363e+000):2.003209e-001,2:2.273769e-001,1:2.808901e-001);
   tree gen.70000 = [&U] (((4:1.978576e-001,3:2.421319e-001):2.353036e-001,((9:1.915380e-001,10:2.441187e-001):8.951200e-002,((7:1.031394e-001,8:1.148678e-001):8.272248e-002,(6:2.195564e-001,5:2.123132e-001):8.989508e-002):8.765585e-002):1.414699e+000):1.848999e-001,2:2.352741e-001,1:3.550791e-001);
   tree gen.70500 = [&U] (((4:2.624191e-001,3:2.417407e-001):2.009966e-001,((9:1.731264e-001,10:1.939227e-001):7.703214e-002,((7:1.505880e-001,8:1.106833e-001):8.864385e-002,(6:1.452048e-001,5:2.032362e-001):5.921557e-002):5.101238e-002):1.486050e+000):1.603057e-001,2:2.616332e-001,1:2.821683e-001);
   tree gen.71000 = [&U] (((4:2.215667e-001,3:2.437247e-001):2.497768e-001,((9:1.720175e-001,10:2.331996e-001):9.152998e-002,((6:1.885605e-001,5:1.892201e-001):9.104563e-002,(7:9.381411e-002,8:1.080674e-001):8.058591e-002):5.846502e-002):1.500701e+000):1.397524e-001,2:2.249397e-001,1:3.527068e-001);
   tree gen.71500 = [&U] (((4:2.473266e-001,3:2.635312e-001):1.564314e-001,((9:1.794790e-001,10:2.474691e-001):6.049089e-002,((6:1.764122e-001,5:2.007985e-001):9.916914e-002,(7:1.057946e-001,8:1.052779e-001):9.263048e-002):1.150405e-001):1.451683e+000):1.774955e-001,2:2.320676e-001,1:3.350744e-001);
   tree gen.72000 = [&U] (((4:2.362669e-001,3:2.228358e-001):2.243058e-001,((((6:1.660811e-001,5:1.836748e-001):8.340667e-002,(7:1.247142e-001,8:1.048542e-001):7.777383e-002):1.355631e-001,9:1.722453e-001):1.351240e-002,10:2.044555e-001):1.375927e+000):1.999579e-001,2:2.216903e-001,1:3.831354e-001);
   tree gen.72500 = [&U] (((4:2.723488e-001,3:1.992366e-001):2.155003e-001,(((6:2.100034e-001,5:1.625081e-001):8.322890e-002,(7:1.236803e-001,8:1.173271e-001):1.057644e-001):7.537478e-002,(10:2.320631e-001,9:1.617498e-001):3.763295e-002):1.719688e+000):2.072176e-001,2:2.284617e-001,1:3.425823e-001);
   tree gen.73000 = [&U] (((4:2.166914e-001,3:2.235725e-001):1.401257e-001,(((6:1.709569e-001,5:2.462664e-001):6.971693e-002,(7:1.329124e-001,8:1.227707e-001):6.892684e-002):3.725572e-002,(10:2.222408e-001,9:1.834121e-001):1.233972e-001):1.508696e+000):1.979381e-001,2:2.904989e-001,1:3.280823e-001);
   tree gen.73500 = [&U] (((4:2.289504e-001,3:2.702404e-001):2.635861e-001,(((6:2.007323e-001,5:2.182831e-001):8.451458e-002,(7:1.359303e-001,8:1.133225e-001):8.175707e-002):5.421024e-002,(10:1.892359e-001,9:2.008045e-001):8.640954e-002):1.363304e+000):1.522953e-001,2:2.581728e-001,1:3.823873e-001);
   tree gen.74000 = [&U] (((4:2.375433e-001,3:2.676482e-001):3.107096e-001,((7:1.174042e-001,8:9.374011e-002):6.636828e-002,((6:1.908712e-001,5:2.179249e-001):7.320308e-002,(10:2.693804e-001,9:1.976141e-001):1.377484e-001):2.820254e-002):1.365753e+000):1.195997e-001,2:2.607060e-001,1:3.420638e-001);
   tree gen.74500 = [&U] (((4:2.758412e-001,3:2.169584e-001):2.273027e-001,((10:2.574707e-001,9:1.662791e-001):9.698585e-002,((6:1.874219e-001,5:2.261074e-001):7.366848e-002,(7:1.372778e-001,8:9.708915e-002):8.529969e-002):3.196824e-002):1.438682e+000):1.397921e-001,2:2.656306e-001,1:3.267663e-001);
   tree gen.75000 = [&U] (((4:2.782332e-001,3:2.680960e-001):2.358546e-001,((10:2.407496e-001,9:1.983663e-001):1.023412e-001,((7:1.312201e-001,8:1.391828e-001):9.977446e-002,(6:1.617396e-001,5:2.261074e-001):8.661436e-002):3.990041e-002):1.347387e+000):1.605047e-001,2:2.762106e-001,1:3.099300e-001);
   tree gen.75500 = [&U] (((4:2.601947e-001,3:2.035235e-001):2.383265e-001,((10:2.287808e-001,9:1.981166e-001):7.335324e-002,((7:1.334195e-001,8:1.084233e-001):9.286878e-002,(6:1.773207e-001,5:2.336615e-001):7.394422e-002):6.181638e-002):1.414570e+000):1.603534e-001,2:2.758628e-001,1:2.860161e-001);
   tree gen.76000 = [&U] (((4:2.639348e-001,3:2.812351e-001):2.659742e-001,((10:2.044540e-001,9:1.852377e-001):8.024499e-002,((7:9.517947e-002,8:1.297157e-001):8.537907e-002,(6:2.140175e-001,5:1.663240e-001):8.003058e-002):5.154862e-002):1.439127e+000):1.303330e-001,2:2.954841e-001,1:3.355192e-001);
   tree gen.76500 = [&U] (((4:2.126201e-001,3:2.169265e-001):2.018343e-001,((10:2.329269e-001,9:1.834808e-001):1.102297e-001,((7:8.004398e-002,8:1.336127e-001):7.268508e-002,(6:2.067751e-001,5:1.978501e-001):8.381808e-002):3.013550e-002):1.371538e+000):1.918122e-001,2:2.690201e-001,1:3.473924e-001);
   tree gen.77000 = [&U] (((4:2.922279e-001,3:1.782272e-001):1.861555e-001,((10:2.247474e-001,9:1.886917e-001):6.562735e-002,((7:1.156483e-001,8:1.201090e-001):6.598965e-002,(6:1.903921e-001,5:1.912911e-001):8.576684e-002):8.461349e-002):1.381993e+000):2.010797e-001,2:2.440742e-001,1:3.988173e-001);
   tree gen.77500 = [&U] (((4:2.233635e-001,3:1.944725e-001):2.734351e-001,((10:2.281546e-001,9:2.138119e-001):1.286827e-002,((7:1.083643e-001,8:1.097893e-001):1.000503e-001,(6:1.761203e-001,5:2.163673e-001):9.517364e-002):8.801604e-002):1.419862e+000):1.871530e-001,2:2.623435e-001,1:2.876831e-001);
   tree gen.78000 = [&U] (((4:2.146805e-001,3:2.712413e-001):2.033049e-001,((9:1.682730e-001,((7:1.166580e-001,8:1.129663e-001):8.420032e-002,(6:2.034914e-001,5:1.754507e-001):9.170206e-002):1.231335e-001):1.350914e-002,10:2.309167e-001):1.325941e+000):2.051771e-001,2:1.925454e-001,1:3.668498e-001);
   tree gen.78500 = [&U] (((4:3.303255e-001,3:1.912543e-001):2.867414e-001,((9:1.737690e-001,10:2.175202e-001):5.635678e-002,((7:1.086004e-001,8:9.668924e-002):8.760288e-002,(6:1.990349e-001,5:1.711218e-001):1.066517e-001):7.679543e-002):1.587039e+000):5.963394e-002,2:2.323963e-001,1:3.308453e-001);
   tree gen.79000 = [&U] (((4:2.304618e-001,3:2.504922e-001):1.963175e-001,((9:1.729121e-001,10:2.339246e-001):7.164243e-002,((7:1.125403e-001,8:1.088727e-001):8.870612e-002,(6:2.080793e-001,5:1.959331e-001):7.236390e-002):6.972002e-002):1.379692e+000):1.128188e-001,2:2.676168e-001,1:3.275761e-001);
   tree gen.79500 = [&U] (((4:2.776687e-001,3:2.229016e-001):2.215435e-001,((9:1.876417e-001,10:2.377041e-001):8.909356e-002,((7:7.698140e-002,8:1.079944e-001):9.895335e-002,(6:1.996009e-001,5:2.038902e-001):6.811742e-002):5.247628e-002):1.388171e+000):1.505411e-001,2:2.549220e-001,1:3.182843e-001);
   tree gen.80000 = [&U] (((4:2.468602e-001,3:2.176397e-001):1.953006e-001,((7:1.131396e-001,8:1.200888e-001):6.420118e-002,((9:1.806199e-001,10:2.552638e-001):1.006629e-001,(6:1.713404e-001,5:2.043836e-001):8.297847e-002):2.624130e-002):1.373065e+000):2.426948e-001,2:2.498054e-001,1:2.793201e-001);
   tree gen.80500 = [&U] (((4:2.905105e-001,3:1.835281e-001):2.486541e-001,((7:1.136773e-001,8:1.122998e-001):4.396091e-002,((6:1.898945e-001,5:2.161080e-001):6.428240e-002,(9:1.806199e-001,10:2.238667e-001):1.543220e-001):3.337349e-002):1.356016e+000):1.233852e-001,2:3.084029e-001,1:3.116806e-001);
   tree gen.81000 = [&U] (((4:3.092936e-001,3:2.629729e-001):2.326488e-001,((9:1.775642e-001,10:2.315311e-001):8.742404e-002,((6:1.679139e-001,5:2.198420e-001):1.030190e-001,(7:1.175397e-001,8:1.151636e-001):6.900485e-002):2.478753e-002):1.382272e+000):1.543758e-001,2:2.432550e-001,1:2.950844e-001);
   tree gen.81500 = [&U] (((4:2.782143e-001,3:2.185420e-001):2.133039e-001,(((7:1.043610e-001,8:1.243152e-001):7.644609e-002,(6:1.957755e-001,5:2.587822e-001):6.805346e-002):6.323707e-002,(9:1.747556e-001,10:2.172842e-001):1.033179e-001):1.270905e+000):2.471022e-001,2:2.566303e-001,1:3.425599e-001);
   tree gen.82000 = [&U] (((4:3.277727e-001,3:2.150283e-001):2.276046e-001,(((7:1.209695e-001,8:1.030294e-001):6.534405e-002,(6:1.926278e-001,5:1.927615e-001):7.352628e-002):1.019957e-001,(9:1.846748e-001,10:2.128719e-001):4.831865e-002):1.414438e+000):1.659512e-001,2:2.546787e-001,1:3.968363e-001);
   tree gen.82500 = [&U] (((4:2.469201e-001,3:2.523182e-001):1.444119e-001,(((7:1.007537e-001,8:1.084859e-001):5.608440e-002,(6:1.908617e-001,5:1.940122e-001):7.290714e-002):6.385542e-002,(9:1.810030e-001,10:2.251075e-001):6.069022e-002):1.279034e+000):1.531522e-001,2:3.174672e-001,1:3.412154e-001);
   tree gen.83000 = [&U] (((4:2.569935e-001,3:2.572151e-001):2.182486e-001,((6:1.888393e-001,5:2.284181e-001):4.341328e-002,((7:1.023369e-001,8:1.071558e-001):9.592403e-002,(9:1.725179e-001,10:2.376263e-001):9.677400e-002):5.099613e-002):1.369703e+000):1.355806e-001,2:2.065981e-001,1:3.674196e-001);
   tree gen.83500 = [&U] (((4:2.322066e-001,3:2.741003e-001):2.516226e-001,(((7:1.095829e-001,8:9.721343e-002):7.721434e-002,(6:1.773979e-001,5:2.201495e-001):8.903042e-002):5.081363e-002,(9:2.168937e-001,10:2.350467e-001):6.674723e-002):1.410962e+000):1.399562e-001,2:2.215039e-001,1:3.525773e-001);
   tree gen.84000 = [&U] (((4:2.667500e-001,3:2.002625e-001):2.681590e-001,(((7:1.058904e-001,8:1.328261e-001):1.063957e-001,(6:1.661551e-001,5:2.028656e-001):8.949407e-002):5.643219e-002,(9:2.063295e-001,10:2.550532e-001):7.176945e-002):1.418310e+000):1.584459e-001,2:2.799194e-001,1:2.869831e-001);
   tree gen.84500 = [&U] (((4:2.586582e-001,3:2.018626e-001):3.004547e-001,(((7:8.408741e-002,8:1.264304e-001):1.091785e-001,(6:1.611148e-001,5:1.935021e-001):9.116273e-002):6.663579e-002,(9:1.881155e-001,10:2.283910e-001):8.721075e-002):1.375286e+000):1.424504e-001,2:2.765783e-001,1:2.581592e-001);
   tree gen.85000 = [&U] (((4:2.249816e-001,3:2.010635e-001):2.311793e-001,(((7:8.558135e-002,8:1.038315e-001):1.040638e-001,(6:1.904001e-001,5:1.817881e-001):8.630067e-002):7.377781e-002,(9:1.563397e-001,10:2.162100e-001):6.400261e-002):1.393147e+000):1.424938e-001,2:2.680601e-001,1:3.752886e-001);
   tree gen.85500 = [&U] (((4:1.938725e-001,3:2.667090e-001):2.413682e-001,(((7:1.044565e-001,8:1.090639e-001):1.003305e-001,(6:2.323235e-001,5:2.025348e-001):6.696239e-002):3.526708e-002,(9:1.863343e-001,10:1.830587e-001):7.087430e-002):1.329122e+000):1.786820e-001,2:2.336671e-001,1:3.440941e-001);
   tree gen.86000 = [&U] (((4:3.105449e-001,3:1.989934e-001):2.235903e-001,(((7:9.316277e-002,8:9.812177e-002):8.638456e-002,(6:2.257497e-001,5:1.823350e-001):1.044281e-001):5.266468e-002,(9:1.758854e-001,10:2.473688e-001):7.012039e-002):1.273837e+000):1.513134e-001,2:2.489517e-001,1:3.060261e-001);
   tree gen.86500 = [&U] (((4:2.461412e-001,3:2.592523e-001):1.999911e-001,(((7:1.088632e-001,8:1.115120e-001):7.643977e-002,(6:1.935455e-001,5:1.796805e-001):8.743460e-002):8.277472e-002,(9:1.642041e-001,10:2.825521e-001):7.905071e-002):1.408196e+000):1.510428e-001,2:2.618130e-001,1:3.303585e-001);
   tree gen.87000 = [&U] (((4:2.184489e-001,3:3.015065e-001):1.634858e-001,(((6:1.893318e-001,5:2.150944e-001):8.493273e-002,(9:1.624767e-001,10:2.082940e-001):1.218771e-001):3.543571e-002,(7:1.278764e-001,8:1.190318e-001):5.959036e-002):1.410806e+000):2.083386e-001,2:2.321278e-001,1:3.091951e-001);
   tree gen.87500 = [&U] (((4:2.615965e-001,3:1.841517e-001):1.609759e-001,((9:1.908025e-001,10:2.498398e-001):1.192203e-001,((6:2.025745e-001,5:2.364294e-001):9.624321e-002,(7:1.054240e-001,8:1.261175e-001):9.062376e-002):3.337857e-002):1.360184e+000):2.217237e-001,2:2.304308e-001,1:3.069346e-001);
   tree gen.88000 = [&U] (((4:2.843996e-001,3:1.998173e-001):1.412659e-001,(((6:1.893324e-001,5:1.714970e-001):9.657293e-002,(7:1.442204e-001,8:1.043118e-001):8.158003e-002):7.543953e-002,(9:1.849729e-001,10:2.308419e-001):6.586657e-002):1.349162e+000):2.471417e-001,2:2.425807e-001,1:3.720683e-001);
   tree gen.88500 = [&U] (((4:2.732303e-001,3:2.033607e-001):2.326281e-001,(((6:1.719115e-001,5:1.765510e-001):9.563615e-002,(7:1.111447e-001,8:1.202859e-001):8.693632e-002):6.474357e-002,(9:2.214005e-001,10:2.291987e-001):5.573251e-002):1.373087e+000):1.622330e-001,2:2.822148e-001,1:3.458499e-001);
   tree gen.89000 = [&U] (((4:2.732303e-001,3:1.739206e-001):1.888262e-001,(((6:1.957012e-001,5:1.998173e-001):7.233034e-002,(7:9.587248e-002,8:1.364315e-001):7.269207e-002):7.302552e-002,(9:1.762320e-001,10:2.503879e-001):7.425309e-002):1.398209e+000):1.503220e-001,2:2.823331e-001,1:3.556900e-001);
   tree gen.89500 = [&U] (((4:2.524178e-001,3:2.181975e-001):1.811136e-001,(((6:1.493736e-001,5:1.856187e-001):7.681763e-002,(7:1.265166e-001,8:9.712867e-002):7.809074e-002):6.204431e-002,(9:1.457323e-001,10:2.464133e-001):7.423419e-002):1.291705e+000):1.739239e-001,2:2.608273e-001,1:3.285965e-001);
   tree gen.90000 = [&U] (((4:2.824958e-001,3:2.337491e-001):2.016153e-001,(((6:2.272134e-001,5:1.885450e-001):6.351152e-002,(7:1.093668e-001,8:1.253142e-001):8.867527e-002):4.004247e-002,(9:1.634603e-001,10:2.255913e-001):8.032022e-002):1.282771e+000):1.900791e-001,2:2.246966e-001,1:3.415160e-001);
   tree gen.90500 = [&U] (((4:2.863088e-001,3:2.305184e-001):1.649155e-001,(((6:1.810561e-001,5:2.020670e-001):6.761284e-002,(7:1.333433e-001,8:1.202493e-001):7.845199e-002):2.242826e-002,(9:2.068322e-001,10:2.123157e-001):7.217080e-002):1.471015e+000):1.807453e-001,2:2.524910e-001,1:3.466669e-001);
   tree gen.91000 = [&U] (((4:2.444264e-001,3:2.103521e-001):2.564637e-001,(((7:1.073297e-001,8:1.012952e-001):9.867425e-002,(6:2.015323e-001,5:1.858247e-001):7.238085e-002):4.338905e-003,(9:1.833922e-001,10:2.213555e-001):1.291640e-001):1.382542e+000):1.551061e-001,2:2.850300e-001,1:3.048073e-001);
   tree gen.91500 = [&U] (((4:2.692007e-001,3:1.996441e-001):1.997416e-001,(((6:2.119419e-001,5:2.258663e-001):6.881367e-002,(7:1.192593e-001,8:1.236885e-001):9.327191e-002):1.035903e-001,(9:2.131118e-001,10:2.204889e-001):6.165560e-002):1.381154e+000):1.843802e-001,2:2.082737e-001,1:2.905935e-001);
   tree gen.92000 = [&U] (((4:2.585963e-001,3:2.265876e-001):2.440111e-001,(((7:9.231378e-002,8:1.271859e-001):7.944855e-002,(9:1.797450e-001,10:2.758246e-001):1.303798e-001):1.818538e-002,(6:1.993900e-001,5:1.699097e-001):5.654660e-002):1.543112e+000):1.973027e-001,2:2.731864e-001,1:3.033893e-001);
   tree gen.92500 = [&U] (((4:2.835413e-001,3:2.305063e-001):2.503009e-001,((9:1.859654e-001,10:2.507034e-001):1.273229e-001,((7:1.385658e-001,8:9.812980e-002):1.022097e-001,(6:1.948600e-001,5:1.994483e-001):7.714854e-002):5.889948e-002):1.315518e+000):1.274132e-001,2:2.613034e-001,1:2.799249e-001);
   tree gen.93000 = [&U] (((4:2.305890e-001,3:2.115159e-001):3.063536e-001,((9:1.812259e-001,10:2.075127e-001):8.778396e-002,((7:1.256158e-001,8:1.139980e-001):7.617535e-002,(6:1.666237e-001,5:1.975779e-001):1.060961e-001):7.462472e-002):1.279393e+000):9.306370e-002,2:2.549592e-001,1:3.771903e-001);
   tree gen.93500 = [&U] (((4:2.721448e-001,3:2.658149e-001):2.208556e-001,((9:1.798995e-001,10:1.863573e-001):6.823062e-002,((7:1.111942e-001,8:1.361385e-001):1.148971e-001,(6:2.159179e-001,5:1.897956e-001):9.293763e-002):9.549587e-002):1.422470e+000):1.575929e-001,2:2.840003e-001,1:3.068086e-001);
   tree gen.94000 = [&U] (((4:2.570066e-001,3:2.028373e-001):2.121679e-001,((9:1.864644e-001,10:1.726912e-001):5.647641e-002,((7:9.783602e-002,8:1.033567e-001):8.298960e-002,(6:2.331807e-001,5:1.888137e-001):7.267978e-002):7.907839e-002):1.438636e+000):2.281427e-001,2:2.506529e-001,1:3.529032e-001);
   tree gen.94500 = [&U] (((4:2.639367e-001,3:1.956796e-001):1.735416e-001,((9:2.134176e-001,10:1.792709e-001):7.035520e-002,((7:1.078428e-001,8:1.110801e-001):8.001911e-002,(6:1.438833e-001,5:2.142641e-001):8.851282e-002):7.010609e-002):1.492581e+000):1.783993e-001,2:2.627859e-001,1:3.276568e-001);
   tree gen.95000 = [&U] (((4:2.314313e-001,3:2.219738e-001):2.392947e-001,((9:1.921017e-001,10:2.205048e-001):4.017791e-002,((7:1.230727e-001,8:1.069971e-001):8.093066e-002,(6:1.824943e-001,5:1.937450e-001):8.383740e-002):8.603496e-002):1.492581e+000):1.827272e-001,2:2.594458e-001,1:3.276568e-001);
   tree gen.95500 = [&U] (((4:3.034478e-001,3:2.578817e-001):2.071173e-001,((9:1.849052e-001,10:2.129033e-001):8.870180e-002,((6:1.451438e-001,5:2.314607e-001):7.039056e-002,(7:9.442525e-002,8:1.243831e-001):5.783191e-002):4.820307e-002):1.418800e+000):1.125571e-001,2:2.828923e-001,1:3.073340e-001);
   tree gen.96000 = [&U] (((4:2.322129e-001,3:1.968483e-001):2.299642e-001,((9:1.804967e-001,10:2.513768e-001):6.488938e-002,((6:1.704794e-001,5:1.960390e-001):1.034592e-001,(7:1.212919e-001,8:1.076308e-001):8.627549e-002):5.567930e-002):1.457078e+000):2.140520e-001,2:2.604661e-001,1:3.156256e-001);
   tree gen.96500 = [&U] (((4:2.803623e-001,3:2.102862e-001):2.450830e-001,((9:1.893712e-001,10:2.208632e-001):7.190847e-002,((6:1.759658e-001,5:1.951121e-001):7.236794e-002,(7:1.111124e-001,8:1.202645e-001):7.458653e-002):7.878126e-002):1.339564e+000):1.547021e-001,2:2.322643e-001,1:3.194350e-001);
   tree gen.97000 = [&U] (((4:2.598541e-001,3:2.070038e-001):1.621398e-001,((9:1.902322e-001,10:2.307949e-001):6.173033e-002,((6:1.911947e-001,5:2.516863e-001):8.715593e-002,(7:9.403846e-002,8:1.301517e-001):9.614573e-002):7.566599e-002):1.345655e+000):1.608597e-001,2:2.333204e-001,1:3.208875e-001);
   tree gen.97500 = [&U] (((4:2.644342e-001,3:1.983643e-001):2.474399e-001,((9:1.987248e-001,10:2.215207e-001):6.959216e-002,((6:1.829045e-001,5:2.298989e-001):8.641247e-002,(7:1.142481e-001,8:1.243016e-001):9.517609e-002):4.896762e-002):1.291582e+000):1.979979e-001,2:3.044490e-001,1:2.642657e-001);
   tree gen.98000 = [&U] (((4:2.373552e-001,3:2.776213e-001):2.467800e-001,((9:2.127139e-001,10:2.214045e-001):5.439254e-002,((6:1.935571e-001,5:1.913211e-001):9.889904e-002,(7:1.124598e-001,8:1.220332e-001):8.100187e-002):6.805085e-002):1.499459e+000):1.071263e-001,2:3.344444e-001,1:2.958389e-001);
   tree gen.98500 = [&U] (((4:2.432608e-001,3:2.324463e-001):1.971645e-001,((9:1.786380e-001,10:2.126086e-001):6.793032e-002,((6:1.899992e-001,5:2.364464e-001):1.146572e-001,(7:1.098799e-001,8:1.397085e-001):6.117904e-002):5.810590e-002):1.439890e+000):1.510716e-001,2:2.467518e-001,1:3.361849e-001);
   tree gen.99000 = [&U] (((4:2.565281e-001,3:2.060759e-001):1.936978e-001,((9:1.847370e-001,10:2.219804e-001):9.119094e-002,((6:1.932476e-001,5:2.193989e-001):6.401649e-002,(7:9.323626e-002,8:1.249444e-001):8.531237e-002):3.503532e-002):1.478559e+000):1.809848e-001,2:2.467518e-001,1:2.975330e-001);
   tree gen.99500 = [&U] (((4:2.161378e-001,3:2.472236e-001):1.975450e-001,((9:1.776112e-001,10:2.074918e-001):9.138623e-002,((6:1.542981e-001,5:2.297703e-001):6.361960e-002,(7:1.342576e-001,8:1.383661e-001):1.067511e-001):5.918145e-002):1.481726e+000):2.127403e-001,2:2.473229e-001,1:2.774337e-001);
   tree gen.100000 = [&U] (((4:2.933166e-001,3:2.040600e-001):1.818099e-001,((9:1.768733e-001,10:2.235559e-001):5.751841e-002,((6:1.715456e-001,5:1.846323e-001):9.956584e-002,(7:8.878210e-002,8:1.135726e-001):7.925163e-002):8.687917e-002):1.442468e+000):1.461019e-001,2:3.047969e-001,1:3.120186e-001);
   tree gen.100500 = [&U] (((4:2.280095e-001,3:2.151364e-001):2.719271e-001,((9:1.827461e-001,10:1.946297e-001):6.791103e-002,((6:1.698143e-001,5:2.304431e-001):8.831233e-002,(7:1.018635e-001,8:1.123757e-001):1.032048e-001):4.505706e-002):1.537530e+000):1.422076e-001,2:2.782693e-001,1:2.720959e-001);
   tree gen.101000 = [&U] (((4:2.547146e-001,3:2.562538e-001):2.245934e-001,((9:1.971069e-001,10:1.885805e-001):6.884482e-002,((6:1.753626e-001,5:2.152807e-001):6.685367e-002,(7:1.312911e-001,8:1.081385e-001):7.015415e-002):6.594293e-002):1.391164e+000):1.772061e-001,2:2.464908e-001,1:3.094632e-001);
   tree gen.101500 = [&U] (((4:2.347867e-001,3:2.425517e-001):1.987279e-001,(((9:1.944895e-001,10:2.167940e-001):1.402379e-001,(7:1.310441e-001,8:1.347541e-001):6.070937e-002):7.636226e-003,(6:1.744238e-001,5:1.784900e-001):8.568961e-002):1.478217e+000):2.048881e-001,2:2.250527e-001,1:3.197821e-001);
   tree gen.102000 = [&U] (((4:2.439735e-001,3:2.550363e-001):2.370549e-001,(((6:1.770149e-001,5:1.803941e-001):1.055932e-001,(7:8.902391e-002,8:1.157889e-001):9.198744e-002):2.313542e-002,(9:1.581830e-001,10:2.315356e-001):1.233261e-001):1.366145e+000):1.512935e-001,2:2.815930e-001,1:3.533890e-001);
   tree gen.102500 = [&U] (((4:2.272009e-001,3:2.485334e-001):2.139032e-001,((7:1.237571e-001,8:1.122885e-001):7.437167e-002,((9:2.021665e-001,10:2.188934e-001):1.459587e-001,(6:1.854546e-001,5:2.235308e-001):8.075739e-002):3.045336e-003):1.372192e+000):1.557305e-001,2:2.894885e-001,1:3.202527e-001);
   tree gen.103000 = [&U] (((4:2.303446e-001,3:2.474175e-001):1.645116e-001,(((7:1.409346e-001,8:1.187673e-001):9.031659e-002,(6:1.808251e-001,5:1.927118e-001):7.408566e-002):1.725982e-002,(9:1.728502e-001,10:2.460391e-001):1.334453e-001):1.227897e+000):1.719552e-001,2:2.881887e-001,1:3.216370e-001);
   tree gen.103500 = [&U] (((4:2.293930e-001,3:2.086226e-001):2.494790e-001,((9:1.615565e-001,10:2.353230e-001):1.190918e-001,((7:1.007374e-001,8:1.023093e-001):9.470576e-002,(6:1.497636e-001,5:1.867259e-001):7.402131e-002):7.687093e-003):1.300144e+000):1.712448e-001,2:2.806234e-001,1:3.216826e-001);
   tree gen.104000 = [&U] (((4:2.625077e-001,3:2.436653e-001):2.689591e-001,(((6:1.907065e-001,5:1.829893e-001):7.248776e-002,(7:1.181626e-001,8:1.180076e-001):8.436540e-002):1.138502e-002,(9:1.615565e-001,10:2.263577e-001):1.082376e-001):1.383330e+000):1.316429e-001,2:2.806234e-001,1:3.130449e-001);
   tree gen.104500 = [&U] (((4:2.821185e-001,3:1.669633e-001):1.741324e-001,(((6:1.998371e-001,5:1.941774e-001):7.963810e-002,(7:9.073508e-002,8:1.237681e-001):7.346475e-002):4.544755e-002,(9:1.577896e-001,10:2.280085e-001):1.165259e-001):1.438003e+000):1.791166e-001,2:2.957135e-001,1:3.053067e-001);
   tree gen.105000 = [&U] (((4:2.181911e-001,3:2.078590e-001):2.331368e-001,(((6:1.390406e-001,5:2.256262e-001):7.102727e-002,(7:1.059822e-001,8:1.014500e-001):1.128350e-001):4.976097e-002,(9:1.498011e-001,10:1.958368e-001):9.925934e-002):1.380653e+000):1.739802e-001,2:2.694604e-001,1:3.581305e-001);
   tree gen.105500 = [&U] (((4:2.131450e-001,3:2.264330e-001):2.497974e-001,((9:1.638406e-001,10:2.102707e-001):1.119786e-001,((7:1.152122e-001,8:1.042948e-001):7.389391e-002,(6:1.854198e-001,5:1.980693e-001):7.784105e-002):4.164560e-002):1.440529e+000):1.699566e-001,2:2.573907e-001,1:3.498480e-001);
   tree gen.106000 = [&U] (((4:2.437252e-001,3:2.477916e-001):1.653780e-001,((9:1.899815e-001,10:2.312173e-001):6.932712e-002,((7:1.268270e-001,8:1.228685e-001):5.475664e-002,(6:1.716908e-001,5:1.774964e-001):9.660925e-002):7.402711e-002):1.267429e+000):2.514399e-001,2:2.812211e-001,1:3.034601e-001);
   tree gen.106500 = [&U] (((4:2.906936e-001,3:1.831982e-001):2.215224e-001,((9:1.961926e-001,10:2.294645e-001):1.296689e-001,((7:1.184133e-001,8:9.937573e-002):1.338282e-001,(6:1.855304e-001,5:1.824222e-001):8.450181e-002):4.245022e-002):1.377550e+000):1.333038e-001,2:2.838222e-001,1:3.185400e-001);
   tree gen.107000 = [&U] (((4:2.445561e-001,3:2.167171e-001):2.035416e-001,(((6:2.100385e-001,5:2.020559e-001):9.209567e-002,(7:1.230663e-001,8:1.169338e-001):7.281452e-002):6.817927e-002,(9:1.644263e-001,10:2.264529e-001):1.055547e-001):1.455879e+000):1.603079e-001,2:2.820789e-001,1:3.217480e-001);
   tree gen.107500 = [&U] (((4:2.152575e-001,3:2.467419e-001):2.382855e-001,(((7:1.023170e-001,8:1.161418e-001):7.620570e-002,(9:2.166593e-001,10:1.855500e-001):1.713536e-001):4.147873e-002,(6:1.826259e-001,5:1.876725e-001):7.272177e-002):1.352242e+000):1.442863e-001,2:2.664503e-001,1:3.117305e-001);
   tree gen.108000 = [&U] (((4:2.518839e-001,3:2.744533e-001):2.334632e-001,(((7:1.079369e-001,8:1.203699e-001):5.545756e-002,(6:1.881858e-001,5:2.210355e-001):7.648885e-002):2.887985e-002,(9:1.785634e-001,10:2.426849e-001):1.304707e-001):1.437640e+000):1.741766e-001,2:3.174303e-001,1:3.208298e-001);
   tree gen.108500 = [&U] (((4:2.492926e-001,3:2.160757e-001):3.156114e-001,(((7:1.100722e-001,8:1.222109e-001):9.852390e-002,(6:1.881159e-001,5:1.920395e-001):9.092108e-002):4.275619e-002,(9:1.819624e-001,10:2.322574e-001):9.493354e-002):1.237923e+000):1.272624e-001,2:3.542864e-001,1:3.208298e-001);
   tree gen.109000 = [&U] (((4:2.443808e-001,3:2.502873e-001):2.215113e-001,(((7:1.054721e-001,8:1.438495e-001):8.286241e-002,(6:1.805005e-001,5:1.910833e-001):1.008303e-001):3.579093e-002,(9:1.731423e-001,10:2.228550e-001):9.952651e-002):1.242145e+000):1.450845e-001,2:2.835702e-001,1:3.078418e-001);
   tree gen.109500 = [&U] (((4:2.213690e-001,3:2.468094e-001):2.178463e-001,(((7:9.493956e-002,8:1.120343e-001):8.523689e-002,(6:1.926802e-001,5:2.350890e-001):7.972377e-002):3.838751e-002,(9:1.972720e-001,10:2.376074e-001):9.285900e-002):1.274397e+000):1.381744e-001,2:2.286751e-001,1:2.672124e-001);
   tree gen.110000 = [&U] (((4:2.679606e-001,3:2.321677e-001):1.423618e-001,((9:1.955508e-001,10:2.355343e-001):8.393889e-002,((7:1.054149e-001,8:1.114581e-001):7.396537e-002,(6:2.073918e-001,5:1.763753e-001):9.288699e-002):8.021043e-002):1.233069e+000):1.718364e-001,2:2.840010e-001,1:3.346176e-001);
   tree gen.110500 = [&U] (((4:2.163080e-001,3:2.462597e-001):2.613034e-001,((9:1.947811e-001,10:2.006083e-001):1.375420e-001,((7:1.215955e-001,8:1.014315e-001):8.090082e-002,(6:1.837961e-001,5:1.721895e-001):1.025347e-001):2.779905e-002):1.364530e+000):1.263950e-001,2:2.703066e-001,1:2.741589e-001);
   tree gen.111000 = [&U] (((4:2.785915e-001,3:2.134395e-001):2.145587e-001,(((6:1.951022e-001,5:2.291780e-001):8.902651e-002,(7:1.065182e-001,8:1.097103e-001):8.580130e-002):1.051614e-002,(9:1.746476e-001,10:1.874194e-001):1.146128e-001):1.430732e+000):1.527718e-001,2:2.685457e-001,1:3.295673e-001);
   tree gen.111500 = [&U] (((4:2.915577e-001,3:1.963638e-001):2.113615e-001,(((7:9.339856e-002,8:1.083924e-001):7.611068e-002,(6:1.794935e-001,5:2.039799e-001):8.820141e-002):4.687606e-002,(9:1.608409e-001,10:2.276849e-001):1.146475e-001):1.486800e+000):1.084587e-001,2:2.430452e-001,1:3.087180e-001);
   tree gen.112000 = [&U] (((4:2.938933e-001,3:1.963638e-001):2.440176e-001,(((9:1.911989e-001,10:2.279205e-001):1.604021e-001,(7:1.092473e-001,8:9.636606e-002):9.990196e-002):2.401714e-002,(6:1.795521e-001,5:2.087194e-001):3.185658e-002):1.359923e+000):1.579984e-001,2:2.672827e-001,1:3.568587e-001);
   tree gen.112500 = [&U] (((4:2.267297e-001,3:1.989396e-001):2.046563e-001,(((6:1.699116e-001,5:2.138894e-001):6.876193e-002,(7:9.743593e-002,8:1.164735e-001):9.889514e-002):2.364438e-002,(9:1.996331e-001,10:2.335660e-001):1.398759e-001):1.482156e+000):2.018688e-001,2:2.351451e-001,1:3.554745e-001);
   tree gen.113000 = [&U] (((4:2.770258e-001,3:2.047371e-001):2.676990e-001,(((7:8.748817e-002,8:1.197586e-001):7.966242e-002,(6:1.837472e-001,5:2.064254e-001):9.080990e-002):5.789212e-002,(9:2.379386e-001,10:2.125929e-001):5.024294e-002):1.276399e+000):1.757329e-001,2:2.845635e-001,1:2.864012e-001);
   tree gen.113500 = [&U] (((4:2.771509e-001,3:2.090168e-001):1.685137e-001,(((7:1.035751e-001,8:1.201885e-001):9.137735e-002,(6:1.756632e-001,5:2.064118e-001):8.795829e-002):5.969085e-002,(9:1.889404e-001,10:2.231995e-001):7.844691e-002):1.332912e+000):1.980249e-001,2:2.635533e-001,1:3.068273e-001);
   tree gen.114000 = [&U] (((4:2.309959e-001,3:2.033701e-001):2.143701e-001,((9:2.020932e-001,10:2.147013e-001):1.122000e-001,((6:1.502422e-001,5:1.867811e-001):9.933186e-002,(7:1.336436e-001,8:1.206302e-001):5.855288e-002):2.347080e-002):1.321614e+000):1.590251e-001,2:2.909726e-001,1:2.887069e-001);
   tree gen.114500 = [&U] (((4:2.183525e-001,3:2.165657e-001):2.137859e-001,((((9:2.069512e-001,10:2.067725e-001):1.349527e-001,(7:1.169059e-001,8:1.155628e-001):5.720608e-002):8.830553e-002,5:2.062618e-001):1.217898e-002,6:1.467212e-001):1.344192e+000):1.621729e-001,2:2.142965e-001,1:3.221405e-001);
   tree gen.115000 = [&U] (((4:2.329029e-001,3:2.582606e-001):1.941526e-001,((6:1.893110e-001,((9:2.120660e-001,10:2.281491e-001):1.463141e-001,(7:1.169926e-001,8:1.324094e-001):1.065276e-001):6.917744e-002):6.530850e-003,5:1.923976e-001):1.464460e+000):1.961698e-001,2:2.186481e-001,1:3.484046e-001);
   tree gen.115500 = [&U] (((4:2.172752e-001,3:2.316966e-001):1.430626e-001,((6:1.857826e-001,((9:1.863398e-001,10:2.028852e-001):1.289331e-001,(7:1.305788e-001,8:1.270065e-001):9.275494e-002):8.033355e-002):2.084048e-002,5:1.908346e-001):1.321791e+000):1.905782e-001,2:1.963528e-001,1:3.313264e-001);
   tree gen.116000 = [&U] (((4:2.472061e-001,3:1.982049e-001):3.004137e-001,(5:1.823115e-001,(6:1.483111e-001,((9:1.825686e-001,10:2.067272e-001):1.347000e-001,(7:1.105579e-001,8:1.352132e-001):7.394789e-002):1.069264e-001):5.021259e-002):1.310103e+000):7.516211e-002,2:2.694664e-001,1:3.850880e-001);
   tree gen.116500 = [&U] (((4:2.487313e-001,3:2.402596e-001):2.110971e-001,(((7:1.262839e-001,8:1.213389e-001):8.302962e-002,(9:1.755925e-001,10:1.955045e-001):1.154974e-001):5.514189e-002,(6:1.949753e-001,5:2.556317e-001):3.378217e-002):1.313862e+000):1.403493e-001,2:1.910426e-001,1:3.790689e-001);
   tree gen.117000 = [&U] (((4:2.555954e-001,3:2.453970e-001):1.796110e-001,(((7:1.202245e-001,8:1.089520e-001):1.030007e-001,(6:1.923194e-001,5:1.988586e-001):6.816999e-002):3.973051e-002,(9:1.900650e-001,10:2.351827e-001):1.013054e-001):1.269574e+000):1.728785e-001,2:2.308330e-001,1:3.713639e-001);
   tree gen.117500 = [&U] (((4:2.835520e-001,3:2.023036e-001):1.895609e-001,(((7:1.080828e-001,8:9.928185e-002):9.325801e-002,(6:2.075359e-001,5:1.932120e-001):7.854537e-002):4.383424e-002,(9:1.992438e-001,10:2.559662e-001):9.574529e-002):1.236915e+000):1.770223e-001,2:2.940793e-001,1:3.252665e-001);
   tree gen.118000 = [&U] (((4:3.228326e-001,3:1.931331e-001):2.627005e-001,(((7:1.031834e-001,8:1.077999e-001):7.966204e-002,(6:1.768929e-001,5:2.022376e-001):7.635807e-002):3.636863e-002,(9:1.804502e-001,10:2.443633e-001):8.259994e-002):1.236636e+000):1.386888e-001,2:2.149219e-001,1:3.225749e-001);
   tree gen.118500 = [&U] (((4:2.786228e-001,3:2.339169e-001):2.615053e-001,(((7:1.232056e-001,8:1.059389e-001):8.116838e-002,(6:1.756455e-001,5:1.974668e-001):9.328847e-002):5.398527e-002,(9:1.890239e-001,10:1.772118e-001):6.506547e-002):1.403380e+000):1.345049e-001,2:2.418272e-001,1:3.619502e-001);
   tree gen.119000 = [&U] (((4:3.322836e-001,3:1.869589e-001):1.859659e-001,(((7:1.296940e-001,8:1.153806e-001):1.209308e-001,(6:1.875511e-001,5:1.980925e-001):5.336356e-002):6.237509e-002,(9:2.132608e-001,10:2.289946e-001):6.781568e-002):1.382908e+000):1.823747e-001,2:2.915807e-001,1:2.924031e-001);
   tree gen.119500 = [&U] (((4:2.980986e-001,3:2.619300e-001):2.624644e-001,(((7:8.794189e-002,8:1.188229e-001):1.091792e-001,(6:2.087445e-001,5:2.224442e-001):5.706507e-002):5.781891e-002,(9:2.003640e-001,10:1.966549e-001):6.270064e-002):1.457891e+000):1.182297e-001,2:3.028451e-001,1:3.025531e-001);
   tree gen.120000 = [&U] (((4:2.866055e-001,3:2.191723e-001):2.152320e-001,(((7:1.092195e-001,8:1.312395e-001):8.865169e-002,(6:2.094306e-001,5:1.659300e-001):7.895671e-002):3.612665e-002,(9:2.018044e-001,10:2.516601e-001):7.286585e-002):1.307627e+000):1.347238e-001,2:2.872993e-001,1:3.082113e-001);
   tree gen.120500 = [&U] (((4:2.536215e-001,3:2.353869e-001):2.369612e-001,(((7:1.259401e-001,8:1.149632e-001):9.154434e-002,(6:1.785219e-001,5:2.169426e-001):7.955906e-002):3.580490e-002,(9:1.787380e-001,10:2.418986e-001):1.181597e-001):1.425009e+000):1.448111e-001,2:2.491025e-001,1:3.548373e-001);
   tree gen.121000 = [&U] (((4:2.805782e-001,3:1.905637e-001):2.336085e-001,(((7:1.396088e-001,8:1.053953e-001):7.568022e-002,(6:1.502511e-001,5:2.372565e-001):1.056021e-001):5.354114e-002,(9:1.572535e-001,10:2.377630e-001):1.029245e-001):1.367305e+000):1.967665e-001,2:2.509919e-001,1:3.349460e-001);
   tree gen.121500 = [&U] (((4:2.455969e-001,3:1.754727e-001):2.208062e-001,(((7:1.132881e-001,8:1.221421e-001):9.512334e-002,(6:1.742230e-001,5:1.786225e-001):5.862414e-002):6.457186e-002,(9:1.965009e-001,10:2.015327e-001):5.612420e-002):1.392942e+000):1.806965e-001,2:2.171192e-001,1:3.450485e-001);
   tree gen.122000 = [&U] (((4:2.353366e-001,3:2.124400e-001):2.338125e-001,(((7:1.332652e-001,8:1.281031e-001):8.280514e-002,(9:1.762474e-001,10:2.273211e-001):1.109668e-001):2.690948e-002,(6:1.826728e-001,5:2.038439e-001):4.877273e-002):1.506474e+000):1.313326e-001,2:2.580829e-001,1:2.927108e-001);
   tree gen.122500 = [&U] (((4:2.548648e-001,3:1.861966e-001):2.024782e-001,(((7:1.275110e-001,8:1.255620e-001):8.748263e-002,(6:1.814112e-001,5:2.222226e-001):7.201635e-002):3.896307e-002,(9:1.510931e-001,10:2.279844e-001):8.477978e-002):1.392425e+000):1.837367e-001,2:2.666857e-001,1:3.336305e-001);
   tree gen.123000 = [&U] (((4:2.583356e-001,3:2.140351e-001):2.332348e-001,(((7:1.194022e-001,8:1.119524e-001):8.460627e-002,(6:1.940618e-001,5:2.176981e-001):9.329966e-002):2.822377e-002,(9:1.614439e-001,10:2.403162e-001):1.100373e-001):1.344338e+000):2.077844e-001,2:2.744547e-001,1:3.889206e-001);
   tree gen.123500 = [&U] (((4:2.434845e-001,3:2.593636e-001):1.710394e-001,(((7:8.510923e-002,8:9.900590e-002):7.886090e-002,(6:1.812413e-001,5:2.367083e-001):6.951415e-002):5.228223e-002,(9:1.756210e-001,10:2.262185e-001):8.743075e-002):1.317467e+000):1.825211e-001,2:2.981831e-001,1:3.126713e-001);
   tree gen.124000 = [&U] (((4:2.453741e-001,3:2.593636e-001):2.361019e-001,(((7:1.056019e-001,8:1.106082e-001):1.024219e-001,(6:1.665805e-001,5:2.367083e-001):7.931129e-002):8.221690e-002,(9:1.756210e-001,10:2.132063e-001):5.271640e-002):1.317467e+000):1.648118e-001,2:2.570313e-001,1:3.082632e-001);
   tree gen.124500 = [&U] (((4:2.535346e-001,3:1.990441e-001):2.170466e-001,(((7:1.093398e-001,8:9.921540e-002):7.946277e-002,(6:1.976446e-001,5:2.155038e-001):8.176083e-002):4.638144e-002,(9:1.982140e-001,10:2.309209e-001):8.128262e-002):1.398498e+000):1.529469e-001,2:2.719432e-001,1:3.459311e-001);
   tree gen.125000 = [&U] (((4:2.678484e-001,3:2.054662e-001):2.490649e-001,(((9:1.762050e-001,10:2.155241e-001):1.261826e-001,(7:1.094885e-001,8:1.122070e-001):1.154077e-001):4.816003e-002,(6:2.131219e-001,5:2.082452e-001):3.574618e-002):1.327952e+000):1.542576e-001,2:2.557699e-001,1:2.878944e-001);
   tree gen.125500 = [&U] (((4:2.389326e-001,3:2.225273e-001):2.249041e-001,((9:1.569694e-001,10:2.539838e-001):1.073994e-001,((7:1.197039e-001,8:1.023628e-001):5.326357e-002,(6:1.807576e-001,5:2.256373e-001):1.158532e-001):4.843042e-002):1.483131e+000):1.301895e-001,2:3.059487e-001,1:3.713558e-001);
   tree gen.126000 = [&U] (((4:2.527224e-001,3:1.997490e-001):2.052513e-001,((9:1.890519e-001,10:2.381515e-001):6.275422e-002,((7:1.121343e-001,8:1.216628e-001):8.817996e-002,(6:1.689528e-001,5:2.051677e-001):8.428850e-002):3.594912e-002):1.410649e+000):1.231843e-001,2:2.889692e-001,1:3.405836e-001);
   tree gen.126500 = [&U] (((4:2.485074e-001,3:1.766796e-001):1.931650e-001,((9:1.860415e-001,10:2.431042e-001):9.348691e-002,((7:1.122402e-001,8:1.198094e-001):9.934753e-002,(6:1.759420e-001,5:2.019007e-001):8.455281e-002):5.994052e-002):1.429193e+000):2.183205e-001,2:2.769654e-001,1:3.092939e-001);
   tree gen.127000 = [&U] (((4:2.221058e-001,3:2.281762e-001):2.337578e-001,((9:1.804952e-001,10:2.431042e-001):8.050913e-002,((7:1.021223e-001,8:1.222964e-001):6.919226e-002,(6:2.171934e-001,5:1.946985e-001):1.006803e-001):5.327965e-002):1.429193e+000):1.910118e-001,2:2.889553e-001,1:3.078737e-001);
   tree gen.127500 = [&U] (((4:2.512876e-001,3:2.544790e-001):1.896599e-001,(((7:8.455411e-002,8:1.312719e-001):9.676223e-002,(6:2.191523e-001,5:2.095680e-001):6.685339e-002):7.449357e-002,(9:2.278653e-001,10:2.151861e-001):4.279848e-002):1.523419e+000):1.722786e-001,2:2.620896e-001,1:3.354497e-001);
   tree gen.128000 = [&U] (((4:2.593330e-001,3:2.118137e-001):2.192020e-001,((10:2.124511e-001,9:1.799930e-001):5.742827e-002,((7:1.017532e-001,8:1.267866e-001):6.589433e-002,(6:2.188984e-001,5:1.932681e-001):1.091855e-001):7.951149e-002):1.484632e+000):1.710214e-001,2:3.061799e-001,1:3.187903e-001);
   tree gen.128500 = [&U] (((4:2.354297e-001,3:2.142822e-001):2.721033e-001,((10:2.377351e-001,9:1.488464e-001):8.297029e-002,((7:9.491106e-002,8:1.047486e-001):6.825187e-002,(6:1.911545e-001,5:2.126023e-001):8.454220e-002):6.479128e-002):1.342232e+000):1.690222e-001,2:2.643435e-001,1:3.505838e-001);
   tree gen.129000 = [&U] (((4:2.604649e-001,3:2.368052e-001):1.847182e-001,((10:2.255556e-001,9:1.488464e-001):7.844366e-002,((7:1.261082e-001,8:1.270841e-001):7.132562e-002,(6:1.653698e-001,5:2.057085e-001):5.423802e-002):7.272423e-002):1.350779e+000):1.823162e-001,2:3.212914e-001,1:3.092040e-001);
   tree gen.129500 = [&U] (((4:2.051098e-001,3:2.572998e-001):1.865416e-001,((10:2.041976e-001,9:1.679277e-001):1.153470e-001,((7:1.064647e-001,8:1.128012e-001):1.033773e-001,(6:2.062714e-001,5:2.277965e-001):7.369423e-002):1.598388e-002):1.351932e+000):2.085950e-001,2:2.601119e-001,1:3.766752e-001);
   tree gen.130000 = [&U] (((4:2.519629e-001,3:2.270369e-001):2.125782e-001,((10:2.114745e-001,9:1.739121e-001):1.137525e-001,((7:1.083042e-001,8:1.211260e-001):1.002011e-001,(6:1.850643e-001,5:2.267573e-001):5.584930e-002):3.285708e-002):1.463823e+000):2.296621e-001,2:3.075136e-001,1:3.850955e-001);
   tree gen.130500 = [&U] (((4:2.597340e-001,3:2.080507e-001):2.739753e-001,(((6:1.695881e-001,5:2.000011e-001):8.503086e-002,(7:1.126542e-001,8:1.107478e-001):8.565072e-002):6.155913e-002,(10:2.222690e-001,9:2.139688e-001):7.680393e-002):1.447575e+000):1.217809e-001,2:2.817974e-001,1:3.528914e-001);
   tree gen.131000 = [&U] (((4:2.422158e-001,3:2.520225e-001):2.057524e-001,(((6:1.991455e-001,5:2.226046e-001):6.457046e-002,(7:1.009653e-001,8:1.121472e-001):1.181825e-001):5.439706e-002,(10:2.374911e-001,9:1.687840e-001):1.104339e-001):1.307781e+000):1.604968e-001,2:2.690935e-001,1:3.330837e-001);
   tree gen.131500 = [&U] (((4:2.860423e-001,3:2.279981e-001):2.377207e-001,((10:2.448236e-001,9:1.512818e-001):1.238955e-001,((6:1.674077e-001,5:2.348258e-001):7.899836e-002,(7:1.011846e-001,8:1.080439e-001):6.431497e-002):2.233689e-002):1.536816e+000):1.390505e-001,2:2.817286e-001,1:3.049632e-001);
   tree gen.132000 = [&U] (((4:2.362270e-001,3:2.437879e-001):2.439425e-001,(((10:1.905295e-001,9:1.839410e-001):1.692847e-001,(7:1.160927e-001,8:1.075006e-001):9.448527e-002):1.575665e-002,(6:1.743846e-001,5:1.826807e-001):6.689931e-002):1.301526e+000):1.483076e-001,2:2.544344e-001,1:3.189436e-001);
   tree gen.132500 = [&U] (((4:2.430088e-001,3:2.570942e-001):2.684378e-001,(((10:2.379034e-001,9:1.888948e-001):1.349339e-001,(6:1.850733e-001,5:2.053914e-001):8.385652e-002):1.378538e-002,(7:1.213956e-001,8:1.175562e-001):6.197782e-002):1.319728e+000):1.680281e-001,2:2.723930e-001,1:3.337457e-001);
   tree gen.133000 = [&U] (((4:2.573622e-001,3:2.528883e-001):2.483277e-001,((6:1.753770e-001,5:2.063029e-001):9.866712e-002,((7:1.080576e-001,8:1.210313e-001):9.289136e-002,(10:2.224698e-001,9:1.881417e-001):1.258860e-001):1.728260e-002):1.484990e+000):8.924763e-002,2:2.834521e-001,1:3.378187e-001);
   tree gen.133500 = [&U] (((4:2.683020e-001,3:2.014838e-001):1.797292e-001,(((7:9.315429e-002,8:1.152799e-001):7.662878e-002,(6:1.948746e-001,5:1.861247e-001):7.404463e-002):1.011974e-002,(10:2.048904e-001,9:1.792012e-001):1.359087e-001):1.394940e+000):2.189894e-001,2:2.699825e-001,1:2.973546e-001);
   tree gen.134000 = [&U] (((4:2.632462e-001,3:2.255036e-001):2.638175e-001,((7:1.109441e-001,8:1.030435e-001):3.001546e-002,((6:1.577592e-001,5:2.169298e-001):9.229451e-002,(10:2.444098e-001,9:1.718464e-001):1.308535e-001):3.650431e-002):1.405408e+000):1.679834e-001,2:2.248765e-001,1:3.158460e-001);
   tree gen.134500 = [&U] (((4:2.311919e-001,3:2.116641e-001):3.079013e-001,(((6:1.830156e-001,5:2.201024e-001):8.060357e-002,(10:1.988380e-001,9:1.876102e-001):1.332462e-001):2.270824e-002,(7:1.166733e-001,8:1.243754e-001):6.247927e-002):1.430898e+000):1.442605e-001,2:2.391644e-001,1:3.609684e-001);
   tree gen.135000 = [&U] (((4:2.523595e-001,3:2.025201e-001):2.686599e-001,(((6:1.653022e-001,5:2.146400e-001):6.577938e-002,(7:9.633626e-002,8:1.049165e-001):1.163236e-001):2.402708e-002,(10:2.269787e-001,9:1.795053e-001):1.152985e-001):1.453777e+000):1.967856e-001,2:2.542779e-001,1:2.734571e-001);
   tree gen.135500 = [&U] (((4:2.633641e-001,3:2.298992e-001):2.392141e-001,((6:1.787978e-001,5:1.663561e-001):3.196806e-002,((7:1.381105e-001,8:1.383186e-001):9.883130e-002,(10:2.578527e-001,9:1.777891e-001):1.225966e-001):7.516605e-002):1.354241e+000):1.527729e-001,2:2.832177e-001,1:3.290135e-001);
   tree gen.136000 = [&U] (((4:3.203316e-001,3:1.863755e-001):2.346172e-001,(((7:1.132887e-001,8:1.121844e-001):8.969603e-002,(10:2.578527e-001,9:1.756452e-001):1.088686e-001):5.918117e-002,(5:2.095004e-001,6:1.583811e-001):3.289078e-002):1.471025e+000):1.407975e-001,2:2.566918e-001,1:3.843815e-001);
   tree gen.136500 = [&U] (((4:3.039152e-001,3:1.863755e-001):2.368292e-001,(((7:1.080136e-001,8:1.097168e-001):8.352237e-002,(10:2.347262e-001,9:1.529359e-001):1.605459e-001):3.215517e-002,(5:1.946284e-001,6:1.764996e-001):4.519408e-002):1.369194e+000):1.104854e-001,2:2.895026e-001,1:3.052014e-001);
   tree gen.137000 = [&U] (((4:2.243540e-001,3:2.236061e-001):2.221309e-001,(((7:1.154336e-001,8:1.366084e-001):1.114684e-001,(5:2.030522e-001,6:1.584650e-001):4.922954e-002):3.878684e-002,(10:2.448854e-001,9:1.793683e-001):1.268218e-001):1.488673e+000):1.618851e-001,2:2.784427e-001,1:3.184109e-001);
   tree gen.137500 = [&U] (((4:2.353175e-001,3:2.078246e-001):2.290227e-001,(((5:1.865746e-001,6:1.811758e-001):9.434035e-002,(7:1.206175e-001,8:1.059229e-001):6.993236e-002):5.538249e-002,(10:2.019959e-001,9:1.807048e-001):8.768676e-002):1.306761e+000):1.653372e-001,2:3.043539e-001,1:3.078683e-001);
   tree gen.138000 = [&U] (((4:2.548082e-001,3:2.502027e-001):2.678918e-001,(((5:1.997177e-001,6:1.798736e-001):1.024495e-001,(7:1.279508e-001,8:1.006878e-001):7.730587e-002):2.725648e-002,(10:2.447381e-001,9:1.934344e-001):9.679199e-002):1.342375e+000):1.239736e-001,2:2.657973e-001,1:3.295558e-001);
   tree gen.138500 = [&U] (((4:2.868479e-001,3:1.656618e-001):2.181314e-001,(((5:2.087045e-001,6:1.772520e-001):9.218749e-002,(7:1.280975e-001,8:1.425517e-001):7.891599e-002):2.867273e-002,(10:2.487193e-001,9:1.763492e-001):1.036355e-001):1.518287e+000):1.395736e-001,2:2.825062e-001,1:3.759098e-001);
   tree gen.139000 = [&U] (((4:2.274794e-001,3:2.392967e-001):2.456490e-001,(((5:2.167290e-001,6:1.718355e-001):8.504200e-002,(7:8.540956e-002,8:1.408418e-001):1.054244e-001):8.266095e-002,(10:2.522342e-001,9:1.661331e-001):4.401221e-002):1.227495e+000):1.335135e-001,2:2.577517e-001,1:3.307796e-001);
   tree gen.139500 = [&U] (((4:2.387920e-001,3:2.553548e-001):2.679801e-001,(((5:1.850804e-001,6:1.764379e-001):8.201538e-002,(7:1.099914e-001,8:1.166341e-001):6.239094e-002):8.395845e-002,(10:2.588536e-001,9:1.802919e-001):6.118091e-002):1.260372e+000):1.369486e-001,2:2.790445e-001,1:3.482732e-001);
   tree gen.140000 = [&U] (((4:2.599872e-001,3:1.777822e-001):1.756316e-001,(((5:2.174644e-001,6:1.624703e-001):6.226804e-002,(7:1.396240e-001,8:9.384920e-002):7.778335e-002):6.343419e-002,(10:2.255772e-001,9:1.709058e-001):9.117637e-002):1.372242e+000):2.275445e-001,2:3.120224e-001,1:3.037535e-001);
   tree gen.140500 = [&U] (((4:2.532884e-001,3:2.982854e-001):2.599872e-001,((10:2.265470e-001,9:1.725036e-001):7.030397e-002,((5:2.319579e-001,6:1.924316e-001):7.430188e-002,(7:8.990800e-002,8:1.242624e-001):7.620633e-002):8.318968e-002):1.444398e+000):1.249663e-001,2:2.987407e-001,1:3.181705e-001);
   tree gen.141000 = [&U] (((4:2.972346e-001,3:2.074192e-001):1.762734e-001,((5:2.289066e-001,6:1.912234e-001):5.823689e-002,((7:8.934353e-002,8:1.330376e-001):9.472798e-002,(10:2.004513e-001,9:1.986363e-001):1.510598e-001):1.100401e-002):1.456869e+000):1.667040e-001,2:2.303475e-001,1:3.749460e-001);
   tree gen.141500 = [&U] (((4:2.602506e-001,3:1.994068e-001):1.505285e-001,(((5:1.986188e-001,6:1.799073e-001):5.629298e-002,(7:1.001071e-001,8:1.284535e-001):1.039994e-001):4.211392e-002,(10:2.289603e-001,9:2.040696e-001):6.963409e-002):1.430771e+000):1.961229e-001,2:2.167439e-001,1:3.780217e-001);
   tree gen.142000 = [&U] (((4:2.533339e-001,3:1.837979e-001):1.267759e-001,(((5:1.796002e-001,6:1.551945e-001):7.477421e-002,(7:1.064482e-001,8:1.284535e-001):8.079523e-002):2.079845e-002,(10:2.248507e-001,9:1.980032e-001):1.233487e-001):1.495563e+000):2.624640e-001,2:2.538182e-001,1:3.282091e-001);
   tree gen.142500 = [&U] (((4:2.502752e-001,3:2.491905e-001):1.592063e-001,(((5:2.072496e-001,6:1.690493e-001):9.275051e-002,(7:1.167072e-001,8:9.832751e-002):1.012063e-001):3.082948e-002,(10:2.104270e-001,9:1.814715e-001):1.027181e-001):1.369361e+000):1.647039e-001,2:2.377838e-001,1:3.415654e-001);
   tree gen.143000 = [&U] (((4:2.465564e-001,3:2.231693e-001):3.019548e-001,(((5:1.876825e-001,6:2.012902e-001):6.844394e-002,(7:8.776409e-002,8:1.069270e-001):8.652619e-002):3.786460e-002,(10:1.776383e-001,9:1.690197e-001):9.169931e-002):1.267704e+000):1.623544e-001,2:2.517713e-001,1:3.204378e-001);
   tree gen.143500 = [&U] (((4:2.537514e-001,3:2.633778e-001):2.412736e-001,(((5:2.014732e-001,6:2.017777e-001):5.672444e-002,(10:2.049357e-001,9:1.794025e-001):1.169287e-001):5.855974e-002,(7:1.161580e-001,8:9.016460e-002):4.793747e-002):1.319912e+000):1.428591e-001,2:2.300243e-001,1:3.346086e-001);
   tree gen.144000 = [&U] (((4:2.567762e-001,3:2.359671e-001):1.778507e-001,((10:2.339069e-001,9:1.818208e-001):6.174206e-002,((7:1.197062e-001,8:1.265806e-001):4.246555e-002,(5:2.202635e-001,6:1.782175e-001):8.429639e-002):5.286456e-002):1.509895e+000):1.220083e-001,2:2.370506e-001,1:3.131862e-001);
   tree gen.144500 = [&U] (((4:2.329380e-001,3:2.198704e-001):1.961961e-001,((10:2.424461e-001,9:1.610557e-001):8.398591e-002,((7:1.317966e-001,8:1.375056e-001):6.649844e-002,(5:1.655631e-001,6:1.995965e-001):7.394278e-002):6.016294e-002):1.388027e+000):1.708769e-001,2:2.411744e-001,1:3.179442e-001);
   tree gen.145000 = [&U] (((4:2.329380e-001,3:2.432045e-001):2.158459e-001,((10:2.359378e-001,9:1.707829e-001):1.074638e-001,((7:1.023492e-001,8:1.284820e-001):6.832673e-002,(5:1.796129e-001,6:1.825141e-001):1.039372e-001):5.423384e-002):1.388758e+000):1.266025e-001,2:2.075514e-001,1:3.969614e-001);
   tree gen.145500 = [&U] (((4:2.779176e-001,3:2.270217e-001):2.006435e-001,((10:2.490932e-001,9:2.049232e-001):8.636267e-002,((7:1.076116e-001,8:1.311441e-001):5.816288e-002,(5:2.241854e-001,6:1.878938e-001):9.467809e-002):6.770714e-002):1.377402e+000):1.494677e-001,2:2.479953e-001,1:3.481237e-001);
   tree gen.146000 = [&U] (((4:2.285740e-001,3:2.087758e-001):2.271128e-001,((10:2.521425e-001,9:2.053732e-001):8.529157e-002,((7:9.510537e-002,8:1.291351e-001):6.326943e-002,(5:1.825765e-001,6:1.847043e-001):8.084253e-002):6.643930e-002):1.179813e+000):1.332844e-001,2:2.846790e-001,1:2.917750e-001);
   tree gen.146500 = [&U] (((4:2.533391e-001,3:2.061752e-001):2.409428e-001,((10:2.166682e-001,9:1.817320e-001):1.191005e-001,((7:1.282807e-001,8:1.182110e-001):7.773718e-002,(5:1.803023e-001,6:1.854901e-001):8.438483e-002):4.414546e-002):1.304815e+000):1.449133e-001,2:2.944781e-001,1:3.026934e-001);
   tree gen.147000 = [&U] (((4:2.356053e-001,3:2.238426e-001):2.041451e-001,(((10:2.053629e-001,9:1.617988e-001):1.233800e-001,(7:1.231444e-001,8:1.084666e-001):8.482734e-002):1.407218e-002,(5:1.765655e-001,6:2.154268e-001):5.862463e-002):1.333710e+000):1.653301e-001,2:2.038437e-001,1:3.155604e-001);
   tree gen.147500 = [&U] (((4:2.908963e-001,3:2.217364e-001):2.331970e-001,(((5:1.732956e-001,6:2.133998e-001):8.088580e-002,(7:1.182823e-001,8:1.177149e-001):6.535838e-002):5.741675e-002,(10:2.282592e-001,9:1.670611e-001):8.716288e-002):1.404472e+000):1.990424e-001,2:2.806563e-001,1:2.979508e-001);
   tree gen.148000 = [&U] (((4:2.712987e-001,3:1.950368e-001):2.104269e-001,(((10:2.569103e-001,9:1.793688e-001):1.416271e-001,(5:1.791986e-001,6:2.037815e-001):8.932889e-002):7.382646e-003,(7:9.522332e-002,8:1.239765e-001):3.898232e-002):1.438489e+000):1.479238e-001,2:2.396149e-001,1:3.269268e-001);
   tree gen.148500 = [&U] (((4:2.571443e-001,3:1.968402e-001):2.306432e-001,((10:2.461985e-001,9:1.767331e-001):9.471183e-002,((5:2.141963e-001,6:1.931496e-001):6.050652e-002,(7:9.454697e-002,8:1.323299e-001):7.585187e-002):3.985903e-002):1.363439e+000):1.918248e-001,2:2.702761e-001,1:3.177484e-001);
   tree gen.149000 = [&U] (((4:2.449345e-001,3:1.887258e-001):3.234205e-001,((10:2.350130e-001,9:1.769470e-001):6.646635e-002,((5:2.100683e-001,6:1.913183e-001):8.322472e-002,(7:9.244375e-002,8:1.221001e-001):8.361475e-002):6.064574e-002):1.413276e+000):8.921313e-002,2:2.936265e-001,1:3.656606e-001);
   tree gen.149500 = [&U] (((4:2.645047e-001,3:2.116070e-001):2.613600e-001,((10:2.475648e-001,9:1.959068e-001):4.904331e-002,((5:1.941874e-001,6:2.195129e-001):6.242730e-002,(7:1.051979e-001,8:1.214374e-001):9.558892e-002):9.455419e-002):1.266841e+000):1.503044e-001,2:2.262914e-001,1:3.169846e-001);
   tree gen.150000 = [&U] (((4:2.391148e-001,3:2.039115e-001):2.064449e-001,((10:2.655904e-001,9:1.523368e-001):6.106129e-002,((5:2.121721e-001,6:2.234982e-001):1.135021e-001,(7:1.167661e-001,8:1.033341e-001):7.404724e-002):4.051815e-002):1.286368e+000):1.433446e-001,2:2.172230e-001,1:3.284062e-001);
   tree gen.150500 = [&U] (((4:2.498546e-001,3:2.539174e-001):2.624004e-001,(((7:1.256751e-001,8:1.387983e-001):7.443131e-002,(10:2.644745e-001,9:1.644405e-001):1.377646e-001):2.633488e-003,(5:2.177610e-001,6:1.549629e-001):9.848584e-002):1.324820e+000):1.393850e-001,2:2.864212e-001,1:3.303226e-001);
   tree gen.151000 = [&U] (((4:2.326452e-001,3:1.912640e-001):2.621445e-001,((10:2.656938e-001,9:1.672453e-001):1.052279e-001,((5:2.210012e-001,6:1.982952e-001):7.558090e-002,(7:8.314729e-002,8:1.056230e-001):8.814795e-002):5.411237e-002):1.249929e+000):1.438223e-001,2:2.691130e-001,1:3.060473e-001);
   tree gen.151500 = [&U] (((4:3.124865e-001,3:2.075317e-001):2.962431e-001,((10:2.898125e-001,9:2.110859e-001):8.929116e-002,((5:2.012933e-001,6:1.761953e-001):8.365670e-002,(7:1.058667e-001,8:1.151065e-001):8.320936e-002):2.601949e-002):1.373204e+000):9.334143e-002,2:2.493725e-001,1:3.226711e-001);
   tree gen.152000 = [&U] (((4:2.373992e-001,3:2.212222e-001):2.033252e-001,((10:2.120756e-001,9:2.087404e-001):6.167279e-002,((5:2.132237e-001,6:1.602108e-001):8.539188e-002,(7:1.179434e-001,8:1.147395e-001):8.485205e-002):7.872348e-002):1.303094e+000):1.390348e-001,2:2.904995e-001,1:3.437560e-001);
   tree gen.152500 = [&U] (((4:2.680265e-001,3:2.615229e-001):2.592363e-001,((10:2.084323e-001,9:1.879710e-001):6.434767e-002,((5:1.595277e-001,6:1.693108e-001):7.653649e-002,(7:1.372311e-001,8:1.196790e-001):8.845422e-002):7.443683e-002):1.201401e+000):1.756691e-001,2:2.849278e-001,1:3.148623e-001);
   tree gen.153000 = [&U] (((4:2.667444e-001,3:2.002446e-001):2.113657e-001,((10:2.365448e-001,9:1.748688e-001):1.036374e-001,((5:1.876164e-001,6:1.450836e-001):8.600136e-002,(7:1.098964e-001,8:1.182011e-001):8.218631e-002):4.838579e-002):1.285599e+000):2.107804e-001,2:2.597369e-001,1:3.095819e-001);
   tree gen.153500 = [&U] (((4:2.421077e-001,3:2.530868e-001):3.027876e-001,((10:2.212430e-001,9:1.869381e-001):9.331263e-002,((5:2.243864e-001,6:1.995565e-001):8.162520e-002,(7:1.235613e-001,8:9.903256e-002):9.285419e-002):5.175303e-002):1.239602e+000):1.659985e-001,2:2.612138e-001,1:3.246220e-001);
   tree gen.154000 = [&U] (((4:2.421077e-001,3:2.550472e-001):2.186641e-001,((10:2.058896e-001,9:1.869381e-001):5.500424e-002,((7:1.079290e-001,8:8.064968e-002):8.485823e-002,(5:1.905673e-001,6:1.707911e-001):8.038318e-002):8.452947e-002):1.275484e+000):1.335125e-001,2:2.612138e-001,1:3.599657e-001);
   tree gen.154500 = [&U] (((4:2.635521e-001,3:2.300753e-001):1.994228e-001,((10:2.243965e-001,9:1.992565e-001):6.108787e-002,((7:1.127079e-001,8:1.293470e-001):9.045002e-002,(5:2.088610e-001,6:1.995106e-001):8.706546e-002):5.338633e-002):1.418406e+000):2.215052e-001,2:2.424419e-001,1:3.335932e-001);
   tree gen.155000 = [&U] (((4:2.633420e-001,3:2.392356e-001):1.931708e-001,(((5:1.929815e-001,6:1.879868e-001):1.027744e-001,(7:1.065736e-001,8:1.276050e-001):1.095815e-001):4.767890e-002,(10:2.576954e-001,9:1.657917e-001):8.904576e-002):1.314037e+000):1.598578e-001,2:2.422486e-001,1:3.744647e-001);
   tree gen.155500 = [&U] (((4:2.123230e-001,3:2.534788e-001):2.083647e-001,(((5:1.814934e-001,6:1.738256e-001):9.947621e-002,(7:1.034890e-001,8:1.042824e-001):8.544641e-002):7.485680e-002,(10:2.405510e-001,9:2.131179e-001):5.686695e-002):1.443736e+000):1.432134e-001,2:2.242097e-001,1:3.709116e-001);
   tree gen.156000 = [&U] (((4:2.673461e-001,3:2.734682e-001):2.383339e-001,(((5:2.266030e-001,6:1.885577e-001):1.069587e-001,(7:1.300075e-001,8:1.355355e-001):7.190883e-002):7.119997e-002,(10:2.261274e-001,9:1.596310e-001):6.711657e-002):1.387900e+000):1.070380e-001,2:2.251300e-001,1:2.914049e-001);
   tree gen.156500 = [&U] (((4:2.157058e-001,3:2.157645e-001):2.326435e-001,(((5:2.049079e-001,6:2.053276e-001):9.633462e-002,(7:1.319283e-001,8:8.345735e-002):1.072334e-001):7.478345e-002,(10:2.263643e-001,9:1.825789e-001):7.778619e-002):1.412960e+000):1.830273e-001,2:2.759182e-001,1:3.189645e-001);
   tree gen.157000 = [&U] (((4:2.438309e-001,3:2.421961e-001):1.485604e-001,(((5:2.585348e-001,6:2.001967e-001):5.437358e-002,(7:9.686256e-002,8:1.170157e-001):1.276777e-001):5.450751e-002,(10:2.307073e-001,9:1.808688e-001):7.191992e-002):1.343502e+000):2.046818e-001,2:2.471594e-001,1:3.516414e-001);
   tree gen.157500 = [&U] (((4:2.570434e-001,3:2.581775e-001):1.926057e-001,(((5:1.819128e-001,6:1.808713e-001):6.390470e-002,(7:1.221002e-001,8:1.024937e-001):9.882617e-002):1.089756e-001,(10:2.188856e-001,9:1.613739e-001):3.436263e-002):1.310776e+000):1.765115e-001,2:2.669094e-001,1:3.053162e-001);
   tree gen.158000 = [&U] (((4:2.771353e-001,3:2.028182e-001):1.948513e-001,(((5:2.113848e-001,6:1.558217e-001):8.885841e-002,(7:1.111955e-001,8:1.131394e-001):1.035427e-001):1.120088e-001,(10:2.211132e-001,9:2.044502e-001):3.635683e-002):1.567933e+000):1.174784e-001,2:2.696257e-001,1:3.520712e-001);
   tree gen.158500 = [&U] (((4:2.771353e-001,3:1.910500e-001):3.176276e-001,(((5:2.199823e-001,6:2.291629e-001):7.403038e-002,(7:1.024218e-001,8:1.476015e-001):9.289485e-002):9.399073e-002,(10:2.192338e-001,9:1.944932e-001):8.399828e-002):1.346353e+000):1.050112e-001,2:2.893573e-001,1:2.897215e-001);
   tree gen.159000 = [&U] (((4:2.363300e-001,3:2.085584e-001):2.569583e-001,(((5:2.387287e-001,6:1.790399e-001):1.066256e-001,(7:1.297177e-001,8:1.052079e-001):8.957513e-002):6.810111e-002,(10:2.552894e-001,9:1.769205e-001):5.767291e-002):1.331715e+000):1.485762e-001,2:2.620320e-001,1:3.082807e-001);
   tree gen.159500 = [&U] (((4:2.111804e-001,3:2.295423e-001):1.970779e-001,(((5:2.298885e-001,6:1.825900e-001):6.714716e-002,(7:1.278327e-001,8:9.670925e-002):8.754561e-002):4.107932e-002,(10:2.201236e-001,9:2.039567e-001):1.139143e-001):1.313189e+000):1.835769e-001,2:2.672057e-001,1:3.312700e-001);
   tree gen.160000 = [&U] (((4:2.233041e-001,3:2.402915e-001):2.829241e-001,(((5:2.368864e-001,6:1.853458e-001):9.002958e-002,(7:1.107888e-001,8:1.024023e-001):8.858544e-002):4.338548e-002,(10:2.387448e-001,9:1.813870e-001):8.491575e-002):1.353163e+000):1.356940e-001,2:2.711550e-001,1:2.748410e-001);
   tree gen.160500 = [&U] (((4:2.472129e-001,3:2.180803e-001):3.533728e-001,(((5:2.064849e-001,6:1.818371e-001):7.110151e-002,(7:1.278260e-001,8:1.006777e-001):9.483141e-002):6.810058e-002,(10:2.187472e-001,9:1.941762e-001):8.537289e-002):1.364539e+000):9.918575e-002,2:2.488413e-001,1:3.190396e-001);
   tree gen.161000 = [&U] (((4:2.653138e-001,3:2.401445e-001):1.361970e-001,(((5:1.813747e-001,6:1.540099e-001):8.567438e-002,(7:1.050623e-001,8:1.004325e-001):1.053433e-001):9.093004e-002,(10:2.465034e-001,9:1.692853e-001):5.067617e-002):1.357593e+000):2.014217e-001,2:2.414342e-001,1:3.535882e-001);
   tree gen.161500 = [&U] (((4:1.841929e-001,3:2.448480e-001):1.743745e-001,(((5:2.259901e-001,6:2.099323e-001):7.472271e-002,(7:1.128681e-001,8:8.653484e-002):9.545702e-002):6.994761e-002,(10:2.407767e-001,9:1.584678e-001):7.693768e-002):1.416932e+000):1.619535e-001,2:2.381745e-001,1:3.772512e-001);
   tree gen.162000 = [&U] (((4:2.384909e-001,3:1.941451e-001):2.534398e-001,((5:2.107068e-001,6:1.647260e-001):3.545109e-002,((10:1.995066e-001,9:1.957338e-001):1.222374e-001,(7:1.149047e-001,8:1.210485e-001):9.172769e-002):3.851167e-002):1.515815e+000):1.604964e-001,2:2.063511e-001,1:3.119065e-001);
   tree gen.162500 = [&U] (((4:2.620441e-001,3:2.408038e-001):2.265339e-001,((5:1.932780e-001,6:1.820954e-001):4.765525e-002,((7:1.013645e-001,8:1.560059e-001):8.287628e-002,(10:1.921240e-001,9:2.192244e-001):1.401625e-001):3.884267e-002):1.439578e+000):1.343260e-001,2:2.607701e-001,1:3.063475e-001);
   tree gen.163000 = [&U] (((4:2.145624e-001,3:2.250783e-001):2.978798e-001,((5:2.310387e-001,6:1.950538e-001):1.995260e-002,((7:1.253996e-001,8:1.060221e-001):9.119287e-002,(10:2.117235e-001,9:1.572847e-001):1.267045e-001):6.887103e-002):1.261958e+000):1.418376e-001,2:2.573005e-001,1:3.744773e-001);
   tree gen.163500 = [&U] (((4:2.326531e-001,3:2.286358e-001):2.462326e-001,(5:2.013719e-001,(((7:1.209276e-001,8:1.229384e-001):6.968192e-002,(10:2.199540e-001,9:1.903647e-001):1.286313e-001):6.463242e-002,6:1.759281e-001):3.798963e-002):1.214545e+000):2.346866e-001,2:2.419338e-001,1:3.268572e-001);
   tree gen.164000 = [&U] (((4:2.288233e-001,3:2.399520e-001):2.632932e-001,(((10:2.073237e-001,9:1.663404e-001):1.343292e-001,(6:1.701366e-001,5:2.002124e-001):1.073493e-001):3.643293e-002,(7:1.288103e-001,8:1.204137e-001):3.902849e-002):1.434130e+000):1.385209e-001,2:2.695314e-001,1:3.030543e-001);
   tree gen.164500 = [&U] (((4:2.451602e-001,3:2.249460e-001):2.314132e-001,(((10:2.047006e-001,9:1.960562e-001):1.487495e-001,(6:1.981403e-001,5:2.047891e-001):1.098022e-001):2.613102e-002,(7:1.079810e-001,8:1.164881e-001):4.608348e-002):1.386746e+000):1.821124e-001,2:2.636074e-001,1:3.219401e-001);
   tree gen.165000 = [&U] (((4:3.211090e-001,3:2.112060e-001):2.020527e-001,(((10:2.087808e-001,9:1.935642e-001):1.802546e-001,(6:1.886816e-001,5:2.206940e-001):9.798373e-002):5.261328e-002,(7:1.349554e-001,8:1.318684e-001):2.746103e-002):1.498092e+000):1.962562e-001,2:2.669028e-001,1:3.534279e-001);
   tree gen.165500 = [&U] (((4:2.953104e-001,3:2.023529e-001):1.941332e-001,(((6:1.881750e-001,5:2.354547e-001):8.078914e-002,(7:1.260165e-001,8:9.819005e-002):8.246121e-002):3.569341e-002,(10:2.372652e-001,9:1.990363e-001):9.209597e-002):1.449325e+000):1.607463e-001,2:2.344190e-001,1:3.428834e-001);
   tree gen.166000 = [&U] (((4:2.966386e-001,3:2.022403e-001):2.116204e-001,(((7:1.249067e-001,8:1.003610e-001):1.087940e-001,(6:1.869023e-001,5:2.285894e-001):6.575431e-002):7.229198e-003,(10:2.180714e-001,9:2.205510e-001):1.275997e-001):1.413257e+000):1.702882e-001,2:2.555351e-001,1:3.234138e-001);
   tree gen.166500 = [&U] (((4:2.009019e-001,3:2.334692e-001):2.138882e-001,((10:2.619371e-001,9:1.623657e-001):1.486210e-001,((7:1.021794e-001,8:1.136984e-001):9.971357e-002,(6:1.668703e-001,5:2.432983e-001):6.832799e-002):1.843214e-002):1.350362e+000):1.775550e-001,2:2.892152e-001,1:3.337455e-001);
   tree gen.167000 = [&U] (((4:3.064249e-001,3:2.468011e-001):2.323453e-001,(((6:1.972137e-001,5:2.071403e-001):8.006547e-002,(7:9.200324e-002,8:1.096716e-001):7.977094e-002):2.931520e-002,(10:2.303368e-001,9:1.693666e-001):1.045657e-001):1.380600e+000):1.548986e-001,2:2.416208e-001,1:3.666813e-001);
   tree gen.167500 = [&U] (((4:2.945706e-001,3:1.798802e-001):2.477213e-001,(((6:1.755452e-001,5:2.166716e-001):1.046258e-001,(7:1.174188e-001,8:1.005481e-001):7.572078e-002):7.457111e-002,(10:2.205765e-001,9:1.921772e-001):5.436579e-002):1.368055e+000):1.068884e-001,2:2.812890e-001,1:3.473544e-001);
   tree gen.168000 = [&U] (((4:2.323500e-001,3:2.281644e-001):2.486314e-001,(((6:2.014391e-001,5:2.043650e-001):6.857891e-002,(7:1.063032e-001,8:1.223880e-001):7.941032e-002):5.298451e-002,(10:2.009625e-001,9:1.690899e-001):7.474035e-002):1.454619e+000):1.395178e-001,2:2.573186e-001,1:3.660450e-001);
   tree gen.168500 = [&U] (((4:2.238933e-001,3:2.137972e-001):2.607432e-001,(((6:1.994740e-001,5:2.242291e-001):6.668766e-002,(7:1.235958e-001,8:1.100751e-001):9.317714e-002):4.203459e-002,(10:2.605210e-001,9:1.868009e-001):9.120412e-002):1.348413e+000):1.304895e-001,2:2.548084e-001,1:3.422983e-001);
   tree gen.169000 = [&U] (((4:2.733216e-001,3:2.378432e-001):2.387870e-001,(((6:1.933075e-001,5:1.890241e-001):8.529624e-002,(7:9.340654e-002,8:1.293053e-001):6.963459e-002):1.558898e-002,(10:2.253453e-001,9:1.810262e-001):9.956693e-002):1.306728e+000):9.318264e-002,2:2.898704e-001,1:3.084720e-001);
   tree gen.169500 = [&U] (((4:2.708995e-001,3:2.137651e-001):2.915464e-001,(((10:2.331192e-001,9:1.888419e-001):1.152037e-001,(6:1.993345e-001,5:2.270282e-001):8.492495e-002):3.699297e-002,(7:1.105354e-001,8:1.117440e-001):8.567161e-002):1.447093e+000):1.026897e-001,2:2.312542e-001,1:3.029950e-001);
   tree gen.170000 = [&U] (((4:2.277548e-001,3:2.469578e-001):2.330803e-001,(((6:1.717999e-001,5:2.098022e-001):6.773231e-002,(10:1.732610e-001,9:1.842088e-001):1.294358e-001):1.927495e-002,(7:1.175987e-001,8:1.269174e-001):5.149752e-002):1.395460e+000):1.350356e-001,2:2.454345e-001,1:3.205336e-001);
   tree gen.170500 = [&U] (((4:2.712435e-001,3:2.043758e-001):2.384345e-001,(((7:1.081368e-001,8:1.170601e-001):1.098856e-001,(6:1.816615e-001,5:2.107581e-001):7.036098e-002):2.483149e-002,(10:1.870885e-001,9:1.884403e-001):1.087787e-001):1.389258e+000):1.543204e-001,2:3.187159e-001,1:2.504500e-001);
   tree gen.171000 = [&U] (((4:2.565344e-001,3:2.112077e-001):1.782433e-001,(((7:1.113525e-001,8:9.201966e-002):9.015354e-002,(10:2.082474e-001,9:2.054144e-001):1.710344e-001):3.028502e-002,(6:1.915825e-001,5:1.677129e-001):7.446506e-002):1.374873e+000):2.921601e-001,2:2.753599e-001,1:2.487952e-001);
   tree gen.171500 = [&U] (((4:2.322341e-001,3:1.929430e-001):2.341366e-001,((10:2.192272e-001,9:1.824572e-001):9.575049e-002,((7:1.051109e-001,8:1.081426e-001):8.440333e-002,(6:1.783138e-001,5:2.064106e-001):8.209226e-002):5.151829e-002):1.333092e+000):1.189491e-001,2:2.632176e-001,1:3.123769e-001);
   tree gen.172000 = [&U] (((4:2.922429e-001,3:2.127323e-001):3.150852e-001,(((7:8.946618e-002,8:1.080147e-001):7.467031e-002,(6:1.992673e-001,5:2.195994e-001):8.834046e-002):1.796376e-002,(10:2.326692e-001,9:1.811339e-001):1.191189e-001):1.387351e+000):1.008791e-001,2:2.752790e-001,1:3.505824e-001);
   tree gen.172500 = [&U] (((4:2.824112e-001,3:2.193873e-001):2.542933e-001,(((7:1.113044e-001,8:1.051087e-001):8.690567e-002,(6:2.069002e-001,5:2.340361e-001):6.107673e-002):5.602742e-002,(10:2.330821e-001,9:1.848597e-001):6.031086e-002):1.440494e+000):1.654651e-001,2:2.518002e-001,1:2.857938e-001);
   tree gen.173000 = [&U] (((4:3.166533e-001,3:2.005657e-001):2.703275e-001,(((7:1.310456e-001,8:1.042578e-001):9.362543e-002,(6:1.927019e-001,5:1.917957e-001):8.293728e-002):9.053231e-002,(10:2.154944e-001,9:1.685781e-001):7.237106e-002):1.335816e+000):1.055640e-001,2:2.465828e-001,1:2.863599e-001);
   tree gen.173500 = [&U] (((4:2.458563e-001,3:2.301150e-001):2.605029e-001,(((7:1.255409e-001,8:1.056174e-001):8.557647e-002,(6:2.012857e-001,5:1.813783e-001):7.636829e-002):6.143208e-002,(10:2.506818e-001,9:1.708331e-001):7.671730e-002):1.300596e+000):2.151512e-001,2:2.292383e-001,1:3.518620e-001);
   tree gen.174000 = [&U] (((4:2.755342e-001,3:1.897104e-001):2.185835e-001,(((7:9.313322e-002,8:1.047788e-001):1.113830e-001,(6:2.024296e-001,5:1.999400e-001):6.650901e-002):3.693960e-002,(10:2.398474e-001,9:1.742061e-001):5.197237e-002):1.254609e+000):1.762240e-001,2:2.656972e-001,1:2.596158e-001);
   tree gen.174500 = [&U] (((4:2.377481e-001,3:2.254341e-001):2.273638e-001,(((7:1.345854e-001,8:1.202595e-001):6.908919e-002,(6:2.221498e-001,5:2.086004e-001):7.272254e-002):4.833456e-002,(10:2.187292e-001,9:1.765920e-001):9.353874e-002):1.393363e+000):1.366479e-001,2:2.816917e-001,1:2.832089e-001);
   tree gen.175000 = [&U] (((4:2.389124e-001,3:2.477342e-001):3.125762e-001,(((7:1.048915e-001,8:1.061758e-001):7.117342e-002,(10:2.241180e-001,9:1.679231e-001):1.069811e-001):1.532724e-002,(6:1.990162e-001,5:1.950933e-001):6.216957e-002):1.401312e+000):1.392104e-001,2:2.818069e-001,1:3.582527e-001);
   tree gen.175500 = [&U] (((4:3.028452e-001,3:1.905884e-001):2.249067e-001,((10:2.344509e-001,9:1.790787e-001):1.454347e-001,((6:1.667849e-001,5:1.880777e-001):7.138557e-002,(7:8.449420e-002,8:1.384895e-001):9.267302e-002):1.984101e-002):1.434077e+000):1.322196e-001,2:2.799535e-001,1:3.451685e-001);
   tree gen.176000 = [&U] (((4:2.652981e-001,3:2.424189e-001):2.742902e-001,(((7:1.224183e-001,8:1.282126e-001):9.009110e-002,(6:1.704705e-001,5:1.945583e-001):7.040953e-002):6.142745e-002,(10:2.117346e-001,9:1.486269e-001):9.506378e-002):1.333251e+000):1.292077e-001,2:2.514643e-001,1:3.476343e-001);
   tree gen.176500 = [&U] (((4:2.460473e-001,3:2.370116e-001):2.089008e-001,(((7:1.099523e-001,8:1.449072e-001):1.086502e-001,(6:1.624920e-001,5:2.051121e-001):6.472182e-002):8.557708e-002,(10:2.287818e-001,9:1.873838e-001):6.029367e-002):1.429562e+000):2.023566e-001,2:2.855753e-001,1:2.850015e-001);
   tree gen.177000 = [&U] (((4:2.663711e-001,3:2.109082e-001):1.702761e-001,(((7:9.287125e-002,8:1.200523e-001):7.943403e-002,(6:2.365684e-001,5:2.137248e-001):8.106570e-002):4.880317e-002,(10:2.318185e-001,9:2.348307e-001):1.066838e-001):1.340364e+000):2.052605e-001,2:2.371821e-001,1:3.261361e-001);
   tree gen.177500 = [&U] (((4:2.305977e-001,3:2.373584e-001):2.150901e-001,(((7:1.095639e-001,8:1.145305e-001):6.430290e-002,(6:1.818537e-001,5:2.313144e-001):1.040686e-001):6.698437e-002,(10:2.229619e-001,9:2.168139e-001):6.001914e-002):1.222469e+000):2.207450e-001,2:2.442669e-001,1:2.843823e-001);
   tree gen.178000 = [&U] (((4:2.542782e-001,3:1.781006e-001):1.845563e-001,(((6:1.661918e-001,5:2.308768e-001):8.264703e-002,(7:8.286629e-002,8:1.384111e-001):1.103682e-001):2.524654e-003,(10:1.880271e-001,9:1.751419e-001):1.339079e-001):1.413487e+000):1.949872e-001,2:2.429446e-001,1:3.479750e-001);
   tree gen.178500 = [&U] (((4:2.198233e-001,3:2.445081e-001):1.725320e-001,((5:1.928928e-001,6:1.597409e-001):6.296586e-002,((10:2.276915e-001,9:1.788052e-001):1.434653e-001,(7:1.306680e-001,8:8.065903e-002):8.799120e-002):3.157773e-002):1.270270e+000):1.682470e-001,2:2.763077e-001,1:3.118283e-001);
   tree gen.179000 = [&U] (((4:2.411666e-001,3:2.497340e-001):2.781847e-001,((10:2.173259e-001,9:1.804896e-001):1.234713e-001,((7:1.208198e-001,8:1.377322e-001):7.617817e-002,(5:1.949481e-001,6:2.152129e-001):7.972136e-002):2.680283e-002):1.572910e+000):1.477978e-001,2:2.278436e-001,1:3.244263e-001);
   tree gen.179500 = [&U] (((4:2.807294e-001,3:1.802922e-001):2.312551e-001,(((5:1.967863e-001,6:2.299904e-001):8.683427e-002,(7:1.012170e-001,8:1.394408e-001):8.853438e-002):2.026552e-002,(10:2.317920e-001,9:1.612241e-001):1.227858e-001):1.526059e+000):1.374007e-001,2:2.696548e-001,1:3.541580e-001);
   tree gen.180000 = [&U] (((4:1.889625e-001,3:2.382466e-001):2.033631e-001,(((5:1.884415e-001,6:2.311335e-001):9.658553e-002,(7:1.147647e-001,8:1.186289e-001):7.156831e-002):2.365491e-002,(10:2.220617e-001,9:1.682017e-001):1.054698e-001):1.439199e+000):1.584301e-001,2:2.845951e-001,1:2.755464e-001);
   tree gen.180500 = [&U] (((4:2.441230e-001,3:2.678990e-001):1.693247e-001,(((5:2.061901e-001,6:1.972723e-001):8.718575e-002,(7:9.275993e-002,8:1.128808e-001):8.093935e-002):5.405527e-002,(10:2.833406e-001,9:1.962430e-001):9.320837e-002):1.521898e+000):1.487099e-001,2:2.475038e-001,1:3.274754e-001);
   tree gen.181000 = [&U] (((4:2.564708e-001,3:2.461095e-001):2.881476e-001,(((5:2.041954e-001,6:1.884065e-001):9.581316e-002,(7:9.178005e-002,8:1.191278e-001):8.066503e-002):3.296594e-002,(10:2.047410e-001,9:1.552002e-001):1.019044e-001):1.505006e+000):1.591548e-001,2:2.600226e-001,1:3.440392e-001);
   tree gen.181500 = [&U] (((4:2.506822e-001,3:1.854711e-001):1.956135e-001,(((5:1.938320e-001,6:2.179957e-001):7.667778e-002,(7:1.086947e-001,8:1.125169e-001):6.931021e-002):4.320919e-002,(10:2.052008e-001,9:1.605033e-001):6.533286e-002):1.390222e+000):1.778860e-001,2:2.941017e-001,1:3.139113e-001);
   tree gen.182000 = [&U] (((4:2.479157e-001,3:1.986567e-001):2.243552e-001,(((5:2.219081e-001,6:1.710350e-001):1.044752e-001,(7:1.198069e-001,8:1.223150e-001):8.991741e-002):5.676933e-002,(10:2.152790e-001,9:1.772607e-001):7.387460e-002):1.381700e+000):1.960719e-001,2:3.194645e-001,1:3.508203e-001);
   tree gen.182500 = [&U] (((4:2.842568e-001,3:2.169542e-001):2.430578e-001,(((7:1.005885e-001,8:1.154396e-001):8.559477e-002,(5:2.301732e-001,6:1.787670e-001):7.311738e-002):4.409713e-002,(10:2.283399e-001,9:1.737663e-001):1.051872e-001):1.240182e+000):1.324247e-001,2:2.808589e-001,1:3.492684e-001);
   tree gen.183000 = [&U] (((4:2.861434e-001,3:2.668124e-001):2.007021e-001,(((7:9.718460e-002,8:1.095254e-001):9.658190e-002,(5:2.214339e-001,6:1.799535e-001):1.078037e-001):3.282135e-002,(10:2.298554e-001,9:1.749196e-001):1.058852e-001):1.386152e+000):1.414234e-001,2:2.478416e-001,1:3.283581e-001);
   tree gen.183500 = [&U] (((4:2.430245e-001,3:2.894140e-001):2.697623e-001,(((7:1.223284e-001,8:1.110777e-001):7.428391e-002,(5:1.927357e-001,6:1.711564e-001):8.324051e-002):3.384171e-002,(10:2.258667e-001,9:1.678160e-001):8.846995e-002):1.329860e+000):1.793267e-001,2:2.997172e-001,1:3.150233e-001);
   tree gen.184000 = [&U] (((4:2.405208e-001,3:2.864323e-001):1.765821e-001,(((7:1.259018e-001,8:1.099334e-001):8.115785e-002,(5:1.764497e-001,6:1.878721e-001):1.000026e-001):3.503424e-002,(10:2.385060e-001,9:1.938192e-001):8.911754e-002):1.445348e+000):1.387011e-001,2:3.007570e-001,1:3.372720e-001);
   tree gen.184500 = [&U] (((4:2.538906e-001,3:1.920916e-001):2.383656e-001,((10:2.320851e-001,9:1.644863e-001):1.240260e-001,((7:9.729556e-002,8:1.069856e-001):1.227184e-001,(5:1.803057e-001,6:1.710533e-001):8.265013e-002):2.498480e-002):1.404732e+000):2.036167e-001,2:2.297838e-001,1:3.456064e-001);
   tree gen.185000 = [&U] (((4:2.904381e-001,3:2.008364e-001):3.311227e-001,((10:2.289389e-001,9:1.749818e-001):8.303407e-002,((7:1.371730e-001,8:1.134160e-001):7.891102e-002,(5:1.899907e-001,6:2.186286e-001):9.472417e-002):4.328800e-002):1.468681e+000):6.895730e-002,2:3.171058e-001,1:2.689593e-001);
   tree gen.185500 = [&U] (((4:2.186739e-001,3:2.547256e-001):2.535156e-001,((10:2.482700e-001,9:1.995876e-001):8.495528e-002,((7:1.056116e-001,8:1.736384e-001):8.269562e-002,(5:2.142127e-001,6:2.189907e-001):7.474811e-002):3.969291e-002):1.424917e+000):1.216998e-001,2:2.812003e-001,1:3.104728e-001);
   tree gen.186000 = [&U] (((4:2.469570e-001,3:2.608938e-001):2.064345e-001,((10:2.366108e-001,9:1.875734e-001):6.836108e-002,((7:1.060767e-001,8:1.573237e-001):7.573772e-002,(5:1.664227e-001,6:2.092860e-001):8.335318e-002):7.027524e-002):1.339144e+000):1.449788e-001,2:2.446615e-001,1:3.134197e-001);
   tree gen.186500 = [&U] (((4:2.360686e-001,3:2.120129e-001):2.249772e-001,((10:2.252922e-001,9:1.742464e-001):9.483289e-002,((7:1.086414e-001,8:1.022515e-001):1.006227e-001,(5:2.068543e-001,6:1.983120e-001):9.345633e-002):5.765252e-002):1.376015e+000):1.850201e-001,2:2.547384e-001,1:2.992760e-001);
   tree gen.187000 = [&U] (((4:2.618484e-001,3:2.069159e-001):2.218805e-001,((10:2.040679e-001,9:1.699017e-001):7.898890e-002,((7:9.493244e-002,8:9.725932e-002):9.289688e-002,(5:2.030696e-001,6:1.985894e-001):7.467753e-002):8.486228e-002):1.350839e+000):1.521513e-001,2:2.107036e-001,1:3.180726e-001);
   tree gen.187500 = [&U] (((4:2.682060e-001,3:2.475383e-001):2.008262e-001,((10:2.381412e-001,9:2.185610e-001):8.202016e-002,((7:1.120669e-001,8:1.130536e-001):7.904684e-002,(5:2.078938e-001,6:1.772620e-001):8.684706e-002):7.414456e-002):1.445276e+000):1.677708e-001,2:2.740634e-001,1:3.072886e-001);
   tree gen.188000 = [&U] (((4:2.490888e-001,3:2.298943e-001):2.174239e-001,((10:2.150870e-001,9:2.026425e-001):7.815329e-002,((7:1.341783e-001,8:9.969865e-002):9.206318e-002,(5:2.007915e-001,6:1.859783e-001):6.465974e-002):7.550736e-002):1.233224e+000):1.655398e-001,2:2.235107e-001,1:3.059399e-001);
   tree gen.188500 = [&U] (((4:2.350180e-001,3:2.044491e-001):2.281859e-001,((10:2.103791e-001,9:1.797924e-001):1.043112e-001,((7:1.211854e-001,8:9.144998e-002):9.418202e-002,(5:2.087366e-001,6:2.005807e-001):7.805807e-002):4.714512e-002):1.404758e+000):1.219500e-001,2:3.292448e-001,1:2.968134e-001);
   tree gen.189000 = [&U] (((4:2.567922e-001,3:2.720955e-001):1.215366e-001,((10:2.174757e-001,9:1.679167e-001):7.218606e-002,((7:1.214337e-001,8:9.006077e-002):7.409669e-002,(5:1.955337e-001,6:1.898309e-001):8.831925e-002):5.559026e-002):1.311971e+000):2.423217e-001,2:2.452283e-001,1:3.355287e-001);
   tree gen.189500 = [&U] (((4:2.508183e-001,3:2.570997e-001):2.121731e-001,((10:1.835958e-001,9:2.095342e-001):7.847767e-002,((7:1.004513e-001,8:1.136520e-001):8.232884e-002,(5:2.018847e-001,6:1.734409e-001):9.127794e-002):4.869618e-002):1.341663e+000):2.291458e-001,2:2.606328e-001,1:3.143693e-001);
   tree gen.190000 = [&U] (((4:1.872729e-001,3:2.303186e-001):2.858998e-001,((10:2.111855e-001,9:1.673668e-001):1.467339e-001,((7:1.446393e-001,8:8.570182e-002):8.773252e-002,(5:1.521916e-001,6:1.684893e-001):8.067379e-002):3.472108e-002):1.414185e+000):1.054891e-001,2:2.471264e-001,1:3.000214e-001);
   tree gen.190500 = [&U] (((4:2.049119e-001,3:2.631667e-001):1.654692e-001,((10:2.188220e-001,9:1.858336e-001):1.118660e-001,((7:9.104781e-002,8:1.068606e-001):6.788179e-002,(5:2.145955e-001,6:1.952226e-001):7.829107e-002):3.674135e-002):1.526058e+000):2.128871e-001,2:2.492419e-001,1:3.359700e-001);
   tree gen.191000 = [&U] (((4:2.375317e-001,3:2.258309e-001):2.739418e-001,((7:1.082548e-001,8:8.163351e-002):4.054699e-002,((5:1.873985e-001,6:1.707060e-001):7.318605e-002,(10:2.315717e-001,9:1.605271e-001):1.292355e-001):3.845598e-002):1.431921e+000):9.825955e-002,2:2.558058e-001,1:3.195077e-001);
   tree gen.191500 = [&U] (((4:2.518904e-001,3:2.328183e-001):1.798160e-001,(((5:1.966382e-001,6:1.874496e-001):6.750230e-002,(10:2.269451e-001,9:1.675279e-001):1.261497e-001):2.801797e-002,(7:1.192456e-001,8:9.149634e-002):4.044144e-002):1.593897e+000):1.438661e-001,2:2.735297e-001,1:3.196476e-001);
   tree gen.192000 = [&U] (((4:2.694915e-001,3:2.377280e-001):1.930913e-001,(((5:1.915353e-001,6:1.921529e-001):9.494262e-002,(7:1.137940e-001,8:1.277003e-001):6.386660e-002):2.633364e-002,(10:1.837416e-001,9:1.659849e-001):1.560605e-001):1.602744e+000):1.835584e-001,2:2.649910e-001,1:2.982948e-001);
   tree gen.192500 = [&U] (((4:2.415909e-001,3:2.539020e-001):2.300948e-001,(((5:2.072453e-001,6:2.095358e-001):6.633300e-002,(7:1.315343e-001,8:1.095206e-001):1.130696e-001):5.637039e-002,(10:2.332705e-001,9:1.527773e-001):9.458018e-002):1.453752e+000):1.713177e-001,2:2.578187e-001,1:3.344055e-001);
   tree gen.193000 = [&U] (((4:2.769587e-001,3:2.629398e-001):2.104459e-001,(((5:2.036450e-001,6:1.846298e-001):8.967738e-002,(7:1.141018e-001,8:1.322435e-001):9.336434e-002):7.392493e-002,(10:2.176565e-001,9:2.067870e-001):7.319668e-002):1.371570e+000):1.648637e-001,2:2.720243e-001,1:3.557841e-001);
   tree gen.193500 = [&U] (((4:2.612470e-001,3:1.752350e-001):1.962338e-001,(((5:1.898398e-001,6:1.909930e-001):8.610230e-002,(7:1.170435e-001,8:1.290656e-001):8.000813e-002):4.394313e-002,(10:2.217671e-001,9:1.898311e-001):1.108983e-001):1.373982e+000):1.725221e-001,2:2.976639e-001,1:3.363412e-001);
   tree gen.194000 = [&U] (((4:2.361652e-001,3:2.468392e-001):1.904947e-001,(((5:2.131312e-001,6:1.740808e-001):6.964617e-002,(7:1.054363e-001,8:1.040895e-001):7.605998e-002):6.030619e-002,(10:2.212709e-001,9:1.958190e-001):8.392971e-002):1.370908e+000):1.963116e-001,2:2.252807e-001,1:3.355888e-001);
   tree gen.194500 = [&U] (((4:2.318426e-001,3:2.188792e-001):2.067537e-001,(((10:2.169918e-001,9:1.885012e-001):1.498599e-001,(7:1.116138e-001,8:1.249604e-001):8.236878e-002):2.272247e-002,(5:2.160687e-001,6:1.913010e-001):6.309496e-002):1.290854e+000):1.844910e-001,2:2.603104e-001,1:3.118591e-001);
   tree gen.195000 = [&U] (((4:2.559947e-001,3:2.084025e-001):2.202265e-001,(((10:2.178850e-001,9:1.910106e-001):1.375088e-001,(7:1.136187e-001,8:1.224864e-001):7.909048e-002):5.499476e-002,(5:1.913832e-001,6:1.850479e-001):1.922164e-002):1.352295e+000):1.748161e-001,2:2.517603e-001,1:3.509325e-001);
   tree gen.195500 = [&U] (((4:2.660845e-001,3:2.313523e-001):1.931757e-001,(((7:1.415703e-001,8:1.339068e-001):7.964734e-002,(5:1.733836e-001,6:1.923414e-001):8.076107e-002):2.687341e-002,(10:2.623473e-001,9:2.088279e-001):1.247369e-001):1.464972e+000):1.818946e-001,2:2.616832e-001,1:3.083364e-001);
   tree gen.196000 = [&U] (((4:2.902060e-001,3:1.768440e-001):2.277132e-001,((10:2.114213e-001,9:1.825985e-001):9.964210e-002,((7:1.351972e-001,8:1.252661e-001):7.664268e-002,(5:1.758291e-001,6:2.212313e-001):9.035283e-002):4.375517e-002):1.554731e+000):1.755188e-001,2:2.553951e-001,1:2.848184e-001);
   tree gen.196500 = [&U] (((4:2.344227e-001,3:2.469066e-001):2.542401e-001,(((7:1.193927e-001,8:1.148560e-001):8.377600e-002,(10:2.303172e-001,9:1.764223e-001):1.158418e-001):3.726112e-002,(5:1.885086e-001,6:1.615669e-001):5.239569e-002):1.535826e+000):1.090164e-001,2:3.116331e-001,1:2.948780e-001);
   tree gen.197000 = [&U] (((4:2.658354e-001,3:1.963751e-001):2.403613e-001,((10:2.277521e-001,9:1.687854e-001):5.824205e-002,((7:1.070078e-001,8:1.119830e-001):9.998161e-002,(5:2.037973e-001,6:1.583850e-001):7.041068e-002):9.781932e-002):1.286251e+000):1.221262e-001,2:2.354902e-001,1:2.915939e-001);
   tree gen.197500 = [&U] (((4:2.660423e-001,3:2.306713e-001):1.972271e-001,((10:2.317252e-001,9:1.846948e-001):1.079006e-001,((7:1.070911e-001,8:1.071650e-001):8.735011e-002,(5:2.084747e-001,6:1.660995e-001):8.584190e-002):5.580445e-002):1.480347e+000):1.809134e-001,2:2.986060e-001,1:3.082232e-001);
   tree gen.198000 = [&U] (((4:2.859494e-001,3:1.832752e-001):2.566970e-001,((10:2.236699e-001,9:1.981609e-001):1.042802e-001,((5:1.907266e-001,6:1.931662e-001):7.676681e-002,(7:1.094318e-001,8:9.675300e-002):7.927630e-002):4.597613e-002):1.200223e+000):1.642949e-001,2:2.653100e-001,1:3.327965e-001);
   tree gen.198500 = [&U] (((4:2.879854e-001,3:1.732873e-001):2.929497e-001,((10:2.139550e-001,9:1.989252e-001):6.547522e-002,((5:1.877178e-001,6:2.062012e-001):9.006195e-002,(7:1.056067e-001,8:1.177895e-001):7.697315e-002):5.687252e-002):1.298615e+000):9.898915e-002,2:2.870596e-001,1:3.459723e-001);
   tree gen.199000 = [&U] (((4:2.747699e-001,3:2.021977e-001):2.834692e-001,((10:2.251275e-001,9:2.102063e-001):1.096606e-001,((5:1.791035e-001,6:1.656324e-001):1.048675e-001,(7:1.194413e-001,8:1.073519e-001):7.142569e-002):1.837648e-002):1.239022e+000):1.576792e-001,2:2.599141e-001,1:3.300957e-001);
   tree gen.199500 = [&U] (((4:2.990471e-001,3:1.808039e-001):1.260937e-001,(((5:2.084985e-001,6:1.962607e-001):8.043067e-002,(7:1.049089e-001,8:8.418017e-002):8.691655e-002):8.786130e-002,(10:2.135849e-001,9:1.941904e-001):5.621667e-002):1.404420e+000):2.396827e-001,2:2.562991e-001,1:3.335983e-001);
   tree gen.200000 = [&U] (((4:2.683864e-001,3:2.113758e-001):2.301976e-001,(((5:1.706197e-001,6:1.900716e-001):8.381341e-002,(7:9.899648e-002,8:1.173181e-001):9.713650e-002):6.720697e-002,(10:2.446000e-001,9:1.742559e-001):5.186511e-002):1.452765e+000):1.162161e-001,2:3.254280e-001,1:2.693727e-001);
   tree gen.200500 = [&U] (((4:2.273691e-001,3:2.033022e-001):2.459828e-001,(((5:2.058802e-001,6:1.872207e-001):8.924413e-002,(7:1.046024e-001,8:1.180298e-001):9.946551e-002):3.483265e-002,(10:2.469424e-001,9:1.905002e-001):8.464993e-002):1.450848e+000):1.497896e-001,2:2.594185e-001,1:3.188982e-001);
   tree gen.201000 = [&U] (((4:2.745892e-001,3:2.033338e-001):2.405154e-001,(((5:1.962553e-001,6:1.939463e-001):1.033592e-001,(7:1.223766e-001,8:1.322421e-001):8.598594e-002):2.731770e-002,(10:2.268089e-001,9:2.160921e-001):1.334521e-001):1.240663e+000):1.325861e-001,2:2.710977e-001,1:2.370224e-001);
   tree gen.201500 = [&U] (((4:2.600446e-001,3:2.124215e-001):2.482865e-001,(((5:1.937079e-001,6:2.002127e-001):6.893947e-002,(7:1.018971e-001,8:1.516129e-001):7.924197e-002):1.084302e-001,(10:2.134131e-001,9:1.772079e-001):3.252923e-002):1.423680e+000):9.550403e-002,2:2.569703e-001,1:3.168158e-001);
   tree gen.202000 = [&U] (((4:2.849419e-001,3:2.293389e-001):1.671107e-001,(((5:2.461599e-001,6:1.737324e-001):5.758191e-002,(7:9.292939e-002,8:1.342258e-001):8.725129e-002):9.238003e-002,(10:2.348051e-001,9:1.818163e-001):5.712018e-002):1.371753e+000):2.417114e-001,2:2.850306e-001,1:3.314932e-001);
   tree gen.202500 = [&U] (((4:2.415806e-001,3:1.973557e-001):2.457899e-001,(((5:1.907032e-001,6:1.796916e-001):7.674504e-002,(7:1.225040e-001,8:1.037547e-001):7.624292e-002):5.468225e-002,(10:2.053464e-001,9:1.922190e-001):1.200500e-001):1.391920e+000):1.551117e-001,2:2.993077e-001,1:3.065020e-001);
   tree gen.203000 = [&U] (((4:2.491083e-001,3:2.185301e-001):1.831181e-001,(((7:1.057800e-001,8:1.209298e-001):9.147814e-002,(5:2.041043e-001,6:1.785282e-001):7.633462e-002):1.163675e-002,(10:2.532820e-001,9:1.589660e-001):1.170737e-001):1.462384e+000):1.885082e-001,2:2.441612e-001,1:3.308549e-001);
   tree gen.203500 = [&U] (((4:2.572903e-001,3:2.213483e-001):2.656534e-001,(((7:8.994634e-002,8:1.200287e-001):9.832359e-002,(5:1.828373e-001,6:1.973950e-001):8.454214e-002):4.659188e-002,(10:2.320567e-001,9:1.989264e-001):1.001174e-001):1.444914e+000):1.136379e-001,2:2.450476e-001,1:3.308156e-001);
   tree gen.204000 = [&U] (((4:2.561982e-001,3:2.147454e-001):2.350521e-001,(((7:9.643659e-002,8:1.157064e-001):7.615711e-002,(5:1.765475e-001,6:2.050938e-001):1.014686e-001):7.032221e-002,(10:2.656010e-001,9:1.492453e-001):6.917616e-002):1.340937e+000):1.463347e-001,2:2.671182e-001,1:3.536110e-001);
   tree gen.204500 = [&U] (((4:2.918674e-001,3:2.096494e-001):2.187373e-001,(((7:1.020849e-001,8:1.041840e-001):9.811814e-002,(5:1.849208e-001,6:1.568645e-001):8.505067e-002):5.851574e-002,(10:2.252092e-001,9:1.924062e-001):7.645249e-002):1.214040e+000):1.956875e-001,2:2.490303e-001,1:3.535117e-001);
   tree gen.205000 = [&U] (((4:2.111937e-001,3:2.270079e-001):1.538605e-001,(((7:1.216687e-001,8:9.768823e-002):6.875995e-002,(5:2.049377e-001,6:1.867389e-001):8.564528e-002):6.839492e-002,(10:2.470245e-001,9:1.665466e-001):8.258979e-002):1.314560e+000):2.016734e-001,2:2.730303e-001,1:3.606947e-001);
   tree gen.205500 = [&U] (((4:2.151206e-001,3:2.131498e-001):2.030375e-001,(((5:2.041493e-001,6:2.000188e-001):1.011513e-001,(7:1.093649e-001,8:1.195702e-001):6.960395e-002):2.502730e-002,(10:2.197829e-001,9:2.056120e-001):1.091776e-001):1.285385e+000):1.812984e-001,2:2.653190e-001,1:3.402199e-001);
   tree gen.206000 = [&U] (((4:2.840939e-001,3:2.461005e-001):2.124158e-001,(((5:1.660863e-001,6:1.753718e-001):9.859948e-002,(7:1.004546e-001,8:1.369419e-001):8.168846e-002):1.877261e-002,(10:2.033335e-001,9:1.949694e-001):1.084409e-001):1.412828e+000):1.254991e-001,2:2.749432e-001,1:3.311318e-001);
   tree gen.206500 = [&U] (((4:2.309501e-001,3:2.241280e-001):2.866526e-001,((10:2.028932e-001,9:1.773322e-001):1.144072e-001,((5:2.210102e-001,6:2.111603e-001):8.025083e-002,(7:1.011027e-001,8:1.080891e-001):1.096046e-001):2.681371e-002):1.365103e+000):8.258015e-002,2:2.798396e-001,1:3.467238e-001);
   tree gen.207000 = [&U] (((4:2.206554e-001,3:2.484925e-001):2.681662e-001,((7:1.018139e-001,8:1.150433e-001):5.179855e-002,((10:1.867467e-001,9:1.667534e-001):1.401595e-001,(5:1.948810e-001,6:1.987833e-001):8.034478e-002):3.779209e-002):1.390664e+000):1.745378e-001,2:2.196828e-001,1:3.771730e-001);
   tree gen.207500 = [&U] (((4:2.594625e-001,3:2.223489e-001):2.489230e-001,((5:1.949222e-001,6:1.762589e-001):5.286119e-002,((10:2.211928e-001,9:1.712441e-001):1.300580e-001,(7:1.086123e-001,8:1.018792e-001):1.187217e-001):3.374139e-002):1.366061e+000):1.079782e-001,2:2.146694e-001,1:3.744371e-001);
   tree gen.208000 = [&U] (((4:2.501063e-001,3:2.004538e-001):3.390902e-001,2:2.835323e-001):9.952915e-002,(((5:1.875942e-001,6:2.198197e-001):6.440376e-002,(7:1.283045e-001,8:1.188194e-001):7.273786e-002):1.740242e-002,(10:2.772226e-001,9:1.665841e-001):1.174701e-001):1.503246e+000,1:2.688521e-001);
   tree gen.208500 = [&U] (((4:2.137556e-001,3:1.986505e-001):2.075042e-001,(((7:1.027897e-001,8:1.185051e-001):7.253308e-002,(5:1.877010e-001,6:2.292209e-001):5.994871e-002):1.749970e-002,(10:1.953831e-001,9:1.685350e-001):9.747077e-002):1.343049e+000):1.897844e-001,2:3.124941e-001,1:2.835472e-001);
   tree gen.209000 = [&U] (((4:2.584535e-001,3:1.834232e-001):1.578262e-001,((10:2.115491e-001,9:1.995540e-001):1.194774e-001,((5:1.811219e-001,6:1.986156e-001):9.807246e-002,(7:1.153735e-001,8:1.082945e-001):6.835456e-002):2.371506e-002):1.248701e+000):1.921727e-001,2:2.826799e-001,1:3.384053e-001);
   tree gen.209500 = [&U] (((4:2.531616e-001,3:2.147347e-001):2.067198e-001,((10:1.874502e-001,9:2.028164e-001):9.519775e-002,((5:2.243253e-001,6:2.116058e-001):9.014262e-002,(7:1.289721e-001,8:1.281098e-001):9.028311e-002):2.963859e-002):1.415026e+000):1.876986e-001,2:2.403425e-001,1:3.214887e-001);
   tree gen.210000 = [&U] (((4:2.984946e-001,3:1.964723e-001):2.213558e-001,((5:1.811044e-001,6:1.320406e-001):7.672550e-002,((7:1.011225e-001,8:1.144376e-001):5.238063e-002,(10:2.445930e-001,9:1.948060e-001):1.408761e-001):2.172718e-002):1.453397e+000):1.877674e-001,2:2.346012e-001,1:3.092029e-001);
   tree gen.210500 = [&U] (((4:2.336334e-001,3:2.456221e-001):2.366931e-001,((7:1.035012e-001,8:1.262763e-001):3.797280e-002,((5:1.960486e-001,6:1.996948e-001):8.864303e-002,(10:2.496201e-001,9:1.539935e-001):1.463757e-001):5.903244e-002):1.383816e+000):1.657951e-001,2:2.746413e-001,1:3.452507e-001);
   tree gen.211000 = [&U] (((4:2.365955e-001,3:1.953593e-001):2.235801e-001,(5:1.724821e-001,(6:2.036157e-001,((10:2.553124e-001,9:1.511932e-001):1.354937e-001,(7:1.153074e-001,8:9.006903e-002):9.211289e-002):8.139152e-002):5.081147e-002):1.236556e+000):1.856499e-001,2:2.371526e-001,1:3.580057e-001);
   tree gen.211500 = [&U] (((4:2.184508e-001,3:2.384572e-001):2.429407e-001,(5:1.565662e-001,(6:1.887142e-001,((10:2.486213e-001,9:1.785694e-001):1.255744e-001,(7:1.141579e-001,8:9.565450e-002):8.823472e-002):8.792124e-002):3.816930e-002):1.348777e+000):1.757156e-001,2:2.322544e-001,1:2.796163e-001);
   tree gen.212000 = [&U] (((4:2.972922e-001,3:2.135141e-001):2.137541e-001,(5:1.606095e-001,(6:1.797839e-001,((10:2.152828e-001,9:1.877980e-001):1.393820e-001,(7:1.107724e-001,8:1.160207e-001):9.548265e-002):6.961615e-002):5.938902e-002):1.416249e+000):2.146493e-001,2:3.214335e-001,1:3.430513e-001);
   tree gen.212500 = [&U] (((4:2.463700e-001,3:2.224653e-001):2.888498e-001,(((7:9.947000e-002,8:1.079896e-001):8.378607e-002,(10:2.227145e-001,9:1.971894e-001):1.194718e-001):5.179995e-002,(5:2.038993e-001,6:1.730310e-001):4.927508e-002):1.557853e+000):1.181848e-001,2:2.501149e-001,1:3.561769e-001);
   tree gen.213000 = [&U] ((((10:2.273925e-001,9:1.926416e-001):1.145339e-001,(7:1.003648e-001,8:1.252160e-001):1.209905e-001):3.072763e-002,(5:2.401919e-001,6:1.716335e-001):6.717512e-002):1.233349e+000,((4:2.289722e-001,3:2.239293e-001):3.300907e-001,2:2.642952e-001):1.023361e-001,1:2.418701e-001);
   tree gen.213500 = [&U] (((4:2.863213e-001,3:1.968197e-001):2.544024e-001,((10:1.932829e-001,9:1.992940e-001):7.575168e-002,((7:1.244639e-001,8:1.078030e-001):8.513201e-002,(5:1.861486e-001,6:1.746085e-001):7.058973e-002):5.245468e-002):1.312146e+000):1.571963e-001,2:2.647643e-001,1:3.176109e-001);
   tree gen.214000 = [&U] (((4:2.796605e-001,3:2.183401e-001):2.847328e-001,((10:2.270790e-001,9:1.986908e-001):7.384775e-002,((7:1.022362e-001,8:1.168307e-001):1.038050e-001,(5:1.882317e-001,6:1.897624e-001):7.874545e-002):5.856549e-002):1.281621e+000):1.407751e-001,2:2.586050e-001,1:3.302826e-001);
   tree gen.214500 = [&U] (((4:2.296489e-001,3:2.476579e-001):2.464086e-001,((10:2.484134e-001,9:1.641597e-001):7.438236e-002,((7:1.141726e-001,8:1.245779e-001):8.381416e-002,(5:1.972578e-001,6:1.905163e-001):8.875889e-002):6.002966e-002):1.366607e+000):1.531747e-001,2:3.090403e-001,1:3.296615e-001);
   tree gen.215000 = [&U] (((4:2.572289e-001,3:2.337396e-001):1.855239e-001,((10:2.258861e-001,9:1.866694e-001):7.923485e-002,((7:1.074098e-001,8:1.122954e-001):8.455284e-002,(5:2.119003e-001,6:1.814474e-001):1.205417e-001):4.088406e-002):1.436632e+000):1.494776e-001,2:2.901718e-001,1:2.516491e-001);
   tree gen.215500 = [&U] (((4:2.529735e-001,3:2.006628e-001):2.702338e-001,((10:2.234623e-001,9:1.565482e-001):7.427273e-002,((7:1.117516e-001,8:1.420897e-001):8.755947e-002,(5:1.672095e-001,6:1.935722e-001):5.725864e-002):6.070110e-002):1.311264e+000):1.503881e-001,2:2.870583e-001,1:3.900577e-001);
   tree gen.216000 = [&U] (((4:2.488201e-001,3:2.196561e-001):2.082190e-001,((10:2.048475e-001,9:1.694566e-001):7.318391e-002,((7:7.570148e-002,8:9.608858e-002):8.129296e-002,(5:2.021297e-001,6:2.027837e-001):7.370500e-002):6.814621e-002):1.351172e+000):1.355166e-001,2:2.957947e-001,1:3.381365e-001);
   tree gen.216500 = [&U] (((4:2.448790e-001,3:1.979831e-001):2.499794e-001,((10:2.491980e-001,9:1.576887e-001):8.150271e-002,((7:1.168369e-001,8:8.301054e-002):8.795939e-002,(5:1.735080e-001,6:1.770631e-001):5.860926e-002):6.532190e-002):1.361896e+000):1.542895e-001,2:3.084418e-001,1:2.769285e-001);
   tree gen.217000 = [&U] (((4:2.381075e-001,3:2.019574e-001):2.034934e-001,(((7:1.527279e-001,8:1.039693e-001):1.000870e-001,(5:1.671713e-001,6:1.771386e-001):6.563757e-002):3.198457e-002,(10:2.221754e-001,9:1.897493e-001):1.050220e-001):1.372212e+000):1.374038e-001,2:2.738295e-001,1:3.187861e-001);
   tree gen.217500 = [&U] (((4:2.694491e-001,3:1.847694e-001):2.395212e-001,((7:9.576696e-002,8:9.370732e-002):6.055603e-002,((10:2.132917e-001,9:1.592601e-001):1.398121e-001,(5:1.786736e-001,6:1.769216e-001):9.409910e-002):1.551363e-002):1.600379e+000):1.395023e-001,2:2.462063e-001,1:3.072437e-001);
   tree gen.218000 = [&U] (((4:2.921797e-001,3:1.913001e-001):2.176733e-001,((10:2.395241e-001,9:1.996303e-001):1.277819e-001,((5:1.776845e-001,6:1.987136e-001):9.046067e-002,(7:1.035114e-001,8:1.155518e-001):9.966145e-002):3.652357e-002):1.401690e+000):1.726738e-001,2:3.115284e-001,1:3.615193e-001);
   tree gen.218500 = [&U] (((4:2.740381e-001,3:2.309011e-001):1.900462e-001,((10:2.620226e-001,9:1.386446e-001):9.036907e-002,((5:2.061370e-001,6:1.770728e-001):7.685377e-002,(7:1.179709e-001,8:1.305436e-001):8.185228e-002):5.205035e-002):1.500987e+000):1.713937e-001,2:2.670237e-001,1:3.259993e-001);
   tree gen.219000 = [&U] (((4:2.679661e-001,3:2.211832e-001):2.220690e-001,(((5:2.110119e-001,6:1.909607e-001):8.791905e-002,(7:9.064396e-002,8:1.077646e-001):8.278977e-002):5.397112e-002,(10:2.364335e-001,9:1.811586e-001):1.164265e-001):1.276495e+000):7.215646e-002,2:3.407345e-001,1:3.314018e-001);
   tree gen.219500 = [&U] (((4:2.960993e-001,3:2.496931e-001):2.449957e-001,(((5:1.714775e-001,6:1.698578e-001):9.526543e-002,(7:1.012356e-001,8:1.147954e-001):9.717798e-002):4.337749e-002,(10:2.170128e-001,9:1.496824e-001):7.470902e-002):1.300296e+000):1.733179e-001,2:2.525592e-001,1:3.336888e-001);
   tree gen.220000 = [&U] (((4:2.984126e-001,3:2.061367e-001):2.200979e-001,(((5:2.428591e-001,6:1.742735e-001):8.085817e-002,(7:1.304798e-001,8:1.054840e-001):7.616264e-002):2.891978e-002,(10:1.961003e-001,9:1.717068e-001):1.104668e-001):1.427496e+000):1.261351e-001,2:2.422684e-001,1:3.362957e-001);
   tree gen.220500 = [&U] (((4:2.249250e-001,3:2.225906e-001):2.346395e-001,((5:1.824481e-001,6:1.761011e-001):7.624423e-002,((10:2.135676e-001,9:1.523839e-001):1.428847e-001,(7:1.123030e-001,8:1.063547e-001):1.065853e-001):3.163330e-002):1.420240e+000):1.869205e-001,2:2.272856e-001,1:3.027569e-001);
   tree gen.221000 = [&U] (((4:2.346526e-001,3:2.368104e-001):3.260670e-001,((10:2.203576e-001,9:2.104994e-001):1.408598e-001,((5:2.100567e-001,6:1.487348e-001):7.663344e-002,(7:1.192043e-001,8:1.416205e-001):8.394820e-002):1.573339e-002):1.493125e+000):8.923120e-002,2:2.840282e-001,1:3.210302e-001);
   tree gen.221500 = [&U] (((4:2.272060e-001,3:2.774276e-001):2.361981e-001,((10:2.234549e-001,9:1.840828e-001):1.120503e-001,((5:2.033906e-001,6:1.988467e-001):6.892789e-002,(7:1.100858e-001,8:1.263566e-001):1.029918e-001):3.562538e-002):1.516743e+000):1.522085e-001,2:2.750146e-001,1:3.207138e-001);
   tree gen.222000 = [&U] (((4:2.807463e-001,3:2.576962e-001):2.843038e-001,(((10:2.034713e-001,9:1.992256e-001):1.159107e-001,(5:2.106090e-001,6:1.877211e-001):8.567135e-002):4.199371e-002,(7:9.882379e-002,8:9.641534e-002):8.988825e-002):1.517741e+000):1.543878e-001,2:2.328745e-001,1:3.320960e-001);
   tree gen.222500 = [&U] (((4:2.545521e-001,3:2.256552e-001):1.875422e-001,(((5:2.068665e-001,6:1.804992e-001):1.080153e-001,(7:1.118403e-001,8:1.225934e-001):5.995526e-002):3.470231e-002,(10:2.579452e-001,9:1.672773e-001):1.079265e-001):1.170566e+000):1.784071e-001,2:2.712352e-001,1:3.640205e-001);
   tree gen.223000 = [&U] (((4:2.917373e-001,3:2.265029e-001):1.498016e-001,((10:2.159475e-001,9:1.755698e-001):1.020881e-001,((7:1.286289e-001,8:1.187366e-001):6.943639e-002,(5:2.059118e-001,6:1.733457e-001):7.329230e-002):4.129534e-002):1.307824e+000):1.974182e-001,2:2.615585e-001,1:3.469017e-001);
   tree gen.223500 = [&U] (((4:2.285401e-001,3:2.634155e-001):2.115717e-001,((10:1.957268e-001,9:1.737562e-001):1.031031e-001,((5:1.737966e-001,6:2.078997e-001):8.214187e-002,(7:1.078140e-001,8:1.249010e-001):1.074073e-001):3.602119e-002):1.341402e+000):1.527876e-001,2:2.260515e-001,1:3.589660e-001);
   tree gen.224000 = [&U] (((4:2.312322e-001,3:2.794892e-001):1.749480e-001,((10:2.023383e-001,9:2.023966e-001):5.959364e-002,((5:1.634005e-001,6:1.937906e-001):7.949317e-002,(7:1.205933e-001,8:1.064406e-001):1.016041e-001):7.060837e-002):1.291279e+000):2.298041e-001,2:2.262239e-001,1:3.592398e-001);
   tree gen.224500 = [&U] (((4:2.934865e-001,3:2.693779e-001):1.933942e-001,((10:2.007868e-001,9:2.093871e-001):4.602374e-002,((5:2.004265e-001,6:2.130046e-001):8.061299e-002,(7:8.707651e-002,8:1.014368e-001):9.283564e-002):7.476417e-002):1.298247e+000):1.218695e-001,2:2.626452e-001,1:3.851331e-001);
   tree gen.225000 = [&U] (((4:2.561951e-001,3:2.052547e-001):2.116237e-001,((10:1.960724e-001,9:1.976923e-001):9.419373e-002,((5:1.992431e-001,6:1.841799e-001):8.856415e-002,(7:1.208208e-001,8:1.186391e-001):1.015865e-001):3.834781e-002):1.336154e+000):1.417045e-001,2:2.703141e-001,1:3.318340e-001);
   tree gen.225500 = [&U] (((4:2.322046e-001,3:2.584559e-001):2.790798e-001,((10:2.001629e-001,9:2.068800e-001):5.014029e-002,((5:2.008385e-001,6:2.051319e-001):7.559813e-002,(7:1.089187e-001,8:1.182422e-001):6.866873e-002):5.767195e-002):1.393915e+000):1.341292e-001,2:2.435375e-001,1:3.251629e-001);
   tree gen.226000 = [&U] (((4:2.613062e-001,3:2.529450e-001):2.396660e-001,((10:2.193402e-001,9:1.943658e-001):8.076541e-002,((5:1.887367e-001,6:2.162452e-001):8.499072e-002,(7:9.402949e-002,8:1.087898e-001):6.312923e-002):6.696309e-002):1.462296e+000):1.162196e-001,2:2.668797e-001,1:3.785187e-001);
   tree gen.226500 = [&U] (((4:2.732608e-001,3:2.098601e-001):1.566497e-001,((10:2.319078e-001,9:1.642870e-001):8.274088e-002,((5:1.711465e-001,6:1.838153e-001):1.098854e-001,(7:1.165717e-001,8:1.204513e-001):7.232908e-002):3.165143e-002):1.322011e+000):2.169371e-001,2:2.321522e-001,1:3.591407e-001);
   tree gen.227000 = [&U] (((4:2.268450e-001,3:2.705085e-001):2.817688e-001,((10:1.772695e-001,9:1.801882e-001):6.996871e-002,((5:1.649005e-001,6:1.763257e-001):1.024778e-001,(7:1.041268e-001,8:1.040044e-001):1.117601e-001):5.956103e-002):1.417473e+000):1.343546e-001,2:2.630439e-001,1:3.460339e-001);
   tree gen.227500 = [&U] (((4:2.359340e-001,3:1.959340e-001):2.699402e-001,(((5:2.029109e-001,6:1.646417e-001):7.248836e-002,(7:8.319743e-002,8:1.249975e-001):6.422853e-002):3.258670e-002,(9:2.069690e-001,10:2.494278e-001):9.202143e-002):1.268323e+000):1.773293e-001,2:2.652367e-001,1:2.818385e-001);
   tree gen.228000 = [&U] (((4:2.331804e-001,3:2.010465e-001):2.219646e-001,(((7:1.231581e-001,8:1.253946e-001):1.011439e-001,(5:2.165781e-001,6:1.770509e-001):7.402322e-002):5.292971e-002,(9:1.667449e-001,10:2.353380e-001):7.831952e-002):1.456792e+000):2.008056e-001,2:2.112030e-001,1:3.637054e-001);
   tree gen.228500 = [&U] (((4:2.946450e-001,3:2.150732e-001):2.088701e-001,(((7:1.301116e-001,8:1.131605e-001):7.867672e-002,(5:2.192489e-001,6:1.527162e-001):8.644783e-002):6.092173e-002,(9:1.702969e-001,10:2.104967e-001):7.670036e-002):1.465575e+000):1.981411e-001,2:2.272307e-001,1:3.392794e-001);
   tree gen.229000 = [&U] (((4:2.563944e-001,3:2.365986e-001):1.932168e-001,(((7:1.112362e-001,8:1.118626e-001):1.080113e-001,(5:2.351426e-001,6:1.602330e-001):6.227004e-002):6.165058e-002,(9:1.765030e-001,10:2.065392e-001):6.046793e-002):1.302973e+000):1.683603e-001,2:2.506156e-001,1:3.073777e-001);
   tree gen.229500 = [&U] (((4:2.715429e-001,3:2.496023e-001):1.632109e-001,(((7:1.048044e-001,8:1.119141e-001):1.285840e-001,(5:1.965705e-001,6:2.167070e-001):6.516334e-002):4.170460e-002,(9:1.944099e-001,10:2.103581e-001):9.202265e-002):1.276681e+000):1.762275e-001,2:2.549266e-001,1:3.608441e-001);
   tree gen.230000 = [&U] (((4:2.557504e-001,3:1.841886e-001):1.873182e-001,(((7:1.278710e-001,8:1.359881e-001):6.896868e-002,(5:1.904560e-001,6:1.700679e-001):1.055566e-001):4.895737e-002,(9:1.629029e-001,10:2.103063e-001):8.165599e-002):1.395202e+000):2.193288e-001,2:2.244619e-001,1:2.972755e-001);
   tree gen.230500 = [&U] (((4:2.698771e-001,3:2.752800e-001):2.329818e-001,(((7:7.561910e-002,8:1.149163e-001):1.051225e-001,(5:1.868369e-001,6:1.777787e-001):9.062513e-002):5.254037e-002,(9:1.982099e-001,10:2.487187e-001):9.405179e-002):1.368691e+000):2.105328e-001,2:3.168830e-001,1:2.916266e-001);
   tree gen.231000 = [&U] (((4:2.572826e-001,3:2.388338e-001):3.358111e-001,(((7:1.018987e-001,8:1.293444e-001):7.995399e-002,(5:1.680404e-001,6:2.043874e-001):8.591149e-002):9.883541e-003,(9:2.155907e-001,10:2.530821e-001):1.281055e-001):1.262989e+000):1.639152e-001,2:2.333856e-001,1:3.654084e-001);
   tree gen.231500 = [&U] (((4:2.408864e-001,3:2.191682e-001):2.521780e-001,(((7:1.347152e-001,8:9.890364e-002):7.846251e-002,(5:2.136648e-001,6:2.037808e-001):7.553295e-002):8.736312e-003,(9:1.825418e-001,10:2.305334e-001):1.580538e-001):1.353406e+000):1.536951e-001,2:2.759456e-001,1:3.695518e-001);
   tree gen.232000 = [&U] (((4:2.005764e-001,3:2.368759e-001):1.923288e-001,(((7:1.075140e-001,8:1.146371e-001):8.541549e-002,(5:1.850902e-001,6:2.177805e-001):7.135235e-002):1.892198e-002,(9:1.317574e-001,10:2.680255e-001):1.252066e-001):1.467171e+000):1.626545e-001,2:2.458403e-001,1:3.401767e-001);
   tree gen.232500 = [&U] (((4:2.121885e-001,3:2.593274e-001):2.069126e-001,(((7:8.236993e-002,8:1.121434e-001):5.420044e-002,(5:2.298941e-001,6:1.769861e-001):8.122713e-002):7.521500e-002,(9:1.232016e-001,10:2.658343e-001):8.677532e-002):1.309189e+000):1.495629e-001,2:3.033948e-001,1:2.688584e-001);
   tree gen.233000 = [&U] (((4:2.472465e-001,3:2.634003e-001):2.427215e-001,(((7:1.231952e-001,8:1.530428e-001):8.543209e-002,(5:1.967066e-001,6:1.719913e-001):6.320372e-002):4.638886e-002,(9:1.970800e-001,10:2.300321e-001):1.162058e-001):1.429457e+000):1.453612e-001,2:2.652810e-001,1:3.125895e-001);
   tree gen.233500 = [&U] (((4:2.382156e-001,3:2.898165e-001):2.217580e-001,((6:1.669847e-001,((7:1.004560e-001,8:8.549742e-002):1.221058e-001,(9:1.898815e-001,10:2.337943e-001):1.068225e-001):7.900695e-002):3.692543e-002,5:1.870662e-001):1.283583e+000):1.448719e-001,2:2.701261e-001,1:3.087600e-001);
   tree gen.234000 = [&U] (((4:2.417755e-001,3:2.304622e-001):2.459603e-001,(((7:1.239196e-001,8:1.079896e-001):6.950033e-002,(6:1.950042e-001,5:2.036970e-001):9.332097e-002):6.265353e-002,(9:1.710975e-001,10:1.937842e-001):7.812650e-002):1.469791e+000):1.717821e-001,2:2.615252e-001,1:3.791826e-001);
   tree gen.234500 = [&U] (((4:2.344432e-001,3:2.155294e-001):2.447541e-001,(((7:1.097372e-001,8:8.839046e-002):6.174315e-002,(6:1.939163e-001,5:1.723351e-001):9.049083e-002):3.340813e-002,(9:1.659086e-001,10:2.360244e-001):1.149580e-001):1.374797e+000):1.093572e-001,2:2.580011e-001,1:3.364697e-001);
   tree gen.235000 = [&U] (((4:2.498633e-001,3:2.397288e-001):2.415998e-001,(((7:1.093187e-001,8:1.101104e-001):8.662016e-002,(6:1.764594e-001,5:2.088566e-001):8.258831e-002):5.011617e-002,(9:1.735199e-001,10:2.462920e-001):1.057949e-001):1.364569e+000):1.359461e-001,2:2.469630e-001,1:3.601668e-001);
   tree gen.235500 = [&U] (((4:2.637899e-001,3:1.903763e-001):2.484656e-001,(((7:1.050612e-001,8:9.997132e-002):1.049846e-001,(6:2.126224e-001,5:2.130942e-001):9.367180e-002):5.551711e-002,(9:1.889793e-001,10:2.384231e-001):1.050066e-001):1.379297e+000):1.132044e-001,2:2.542626e-001,1:2.984973e-001);
   tree gen.236000 = [&U] (((4:3.028054e-001,3:2.205009e-001):2.304833e-001,(((7:1.015859e-001,8:1.013537e-001):8.715903e-002,(6:1.976356e-001,5:1.955311e-001):8.848224e-002):2.628201e-002,(9:2.110162e-001,10:2.498847e-001):7.476170e-002):1.247523e+000):1.585797e-001,2:2.789261e-001,1:3.487423e-001);
   tree gen.236500 = [&U] (((4:2.430586e-001,3:2.340633e-001):2.856664e-001,(((7:1.232672e-001,8:1.286655e-001):5.335105e-002,(6:2.158154e-001,5:2.184030e-001):1.215562e-001):5.418379e-002,(9:1.617881e-001,10:2.167191e-001):9.556824e-002):1.298727e+000):1.594666e-001,2:2.445197e-001,1:3.251336e-001);
   tree gen.237000 = [&U] (((4:2.513902e-001,3:2.055104e-001):2.291016e-001,(((7:1.130307e-001,8:1.326023e-001):9.084164e-002,(6:1.488135e-001,5:2.271151e-001):6.884934e-002):4.960492e-002,(9:1.977166e-001,10:1.987836e-001):1.070519e-001):1.527803e+000):2.079162e-001,2:2.881947e-001,1:2.973252e-001);
   tree gen.237500 = [&U] (((4:2.619790e-001,3:1.757665e-001):2.085577e-001,(((7:8.687503e-002,8:1.309336e-001):1.049321e-001,(6:1.656414e-001,5:1.895967e-001):1.014702e-001):1.842636e-002,(9:2.007521e-001,10:2.085764e-001):1.001730e-001):1.517854e+000):2.024026e-001,2:2.158678e-001,1:3.480558e-001);
   tree gen.238000 = [&U] (((4:2.507998e-001,3:2.370827e-001):2.127959e-001,(((7:1.297680e-001,8:1.238951e-001):7.417708e-002,(6:1.886478e-001,5:1.873642e-001):8.184059e-002):4.864250e-002,(9:2.042707e-001,10:2.346324e-001):7.070679e-002):1.366094e+000):1.537584e-001,2:2.680998e-001,1:3.306085e-001);
   tree gen.238500 = [&U] (((4:2.902334e-001,3:2.159992e-001):2.070531e-001,((9:1.773908e-001,10:2.367902e-001):1.197242e-001,((7:1.259801e-001,8:1.404946e-001):9.004132e-002,(6:2.233178e-001,5:2.476285e-001):1.137659e-001):2.740267e-002):1.369434e+000):1.709031e-001,2:2.577782e-001,1:3.206561e-001);
   tree gen.239000 = [&U] (((4:2.634184e-001,3:1.744621e-001):2.389244e-001,(((6:1.710996e-001,5:2.247498e-001):6.250518e-002,(7:1.212160e-001,8:1.159554e-001):1.112886e-001):1.567132e-002,(9:1.668350e-001,10:2.157452e-001):1.398484e-001):1.144447e+000):2.664892e-001,2:2.181573e-001,1:2.879504e-001);
   tree gen.239500 = [&U] (((4:2.851759e-001,3:1.967405e-001):2.208026e-001,((6:1.599668e-001,5:2.433134e-001):5.204607e-002,((7:1.323164e-001,8:1.217656e-001):6.653093e-002,(9:1.840769e-001,10:2.535943e-001):1.423312e-001):3.951126e-002):1.232680e+000):1.349944e-001,2:2.197600e-001,1:3.314769e-001);
   tree gen.240000 = [&U] (((4:2.747610e-001,3:2.527822e-001):2.161010e-001,(((7:1.183829e-001,8:9.903502e-002):7.902669e-002,(6:1.728803e-001,5:2.055825e-001):9.489946e-002):1.166191e-002,(9:2.035093e-001,10:2.246131e-001):1.199839e-001):1.369671e+000):1.426342e-001,2:2.903010e-001,1:3.110699e-001);
   tree gen.240500 = [&U] (((4:2.420871e-001,3:2.354286e-001):1.851471e-001,((6:2.183328e-001,5:1.964284e-001):5.402538e-002,((7:8.243961e-002,8:1.129816e-001):8.280874e-002,(9:1.944475e-001,10:2.497636e-001):1.211166e-001):4.057596e-002):1.329336e+000):1.573144e-001,2:2.760744e-001,1:3.605402e-001);
   tree gen.241000 = [&U] (((4:2.649145e-001,3:1.997979e-001):2.529117e-001,(((7:1.080335e-001,8:1.217348e-001):7.474002e-002,(6:1.930481e-001,5:1.819249e-001):7.533277e-002):8.036268e-002,(9:1.583769e-001,10:2.434422e-001):5.446502e-002):1.466401e+000):1.040983e-001,2:2.821473e-001,1:3.272659e-001);
   tree gen.241500 = [&U] (((4:2.586477e-001,3:2.151401e-001):2.386520e-001,(((7:1.136481e-001,8:1.043662e-001):8.923797e-002,(6:1.946533e-001,5:1.982743e-001):5.096789e-002):5.668486e-002,(9:2.019478e-001,10:2.311877e-001):8.033822e-002):1.296989e+000):1.756309e-001,2:2.758478e-001,1:3.225140e-001);
   tree gen.242000 = [&U] (((4:2.444187e-001,3:2.137006e-001):2.082512e-001,(((7:9.892359e-002,8:1.232440e-001):1.036250e-001,(6:1.987537e-001,5:2.159758e-001):7.888320e-002):1.082743e-001,(9:2.423147e-001,10:2.328345e-001):4.176177e-002):1.258917e+000):1.811735e-001,2:2.820033e-001,1:3.416230e-001);
   tree gen.242500 = [&U] (((4:2.491803e-001,3:2.193954e-001):2.619060e-001,(((7:8.919780e-002,8:1.165407e-001):1.010168e-001,(6:1.972147e-001,5:2.072568e-001):4.359762e-002):6.345013e-002,(9:2.126017e-001,10:2.097387e-001):8.031845e-002):1.327067e+000):2.395453e-001,2:2.472752e-001,1:2.980591e-001);
   tree gen.243000 = [&U] (((4:2.648209e-001,3:2.201911e-001):1.826566e-001,(((7:1.042866e-001,8:1.339917e-001):8.865693e-002,(6:1.878992e-001,5:1.763899e-001):8.333991e-002):7.333904e-002,(9:2.025195e-001,10:2.249399e-001):5.793611e-002):1.459779e+000):1.298047e-001,2:2.575303e-001,1:2.476843e-001);
   tree gen.243500 = [&U] (((4:2.534976e-001,3:2.519583e-001):3.385620e-001,(((7:1.224767e-001,8:1.124106e-001):8.629916e-002,(6:2.220880e-001,5:2.054721e-001):9.237338e-002):5.122506e-002,(9:1.993763e-001,10:2.197861e-001):7.928898e-002):1.319394e+000):1.071909e-001,2:2.337402e-001,1:3.220336e-001);
   tree gen.244000 = [&U] (((4:2.669595e-001,3:2.031721e-001):2.854340e-001,(((7:1.247798e-001,8:1.283264e-001):6.533029e-002,(6:1.605605e-001,5:1.851333e-001):9.617792e-002):6.420891e-002,(9:1.812640e-001,10:2.405491e-001):7.879666e-002):1.296457e+000):1.388378e-001,2:3.001522e-001,1:3.038345e-001);
   tree gen.244500 = [&U] (((4:2.175923e-001,3:2.276822e-001):1.845185e-001,(((7:1.027973e-001,8:1.311512e-001):8.601378e-002,(6:1.780945e-001,5:1.904940e-001):9.857418e-002):3.618850e-002,(9:1.696048e-001,10:2.396449e-001):1.069300e-001):1.521497e+000):1.380521e-001,2:2.416769e-001,1:2.819110e-001);
   tree gen.245000 = [&U] (((4:3.093922e-001,3:2.432439e-001):1.734045e-001,(((7:1.118546e-001,8:1.218477e-001):7.890056e-002,(6:1.802598e-001,5:2.192976e-001):8.860018e-002):4.743466e-002,(9:1.781763e-001,10:1.990193e-001):9.327867e-002):1.373219e+000):1.608087e-001,2:2.491935e-001,1:2.947627e-001);
   tree gen.245500 = [&U] (((4:2.774695e-001,3:2.109322e-001):1.560469e-001,(((7:1.105662e-001,8:1.289316e-001):9.530486e-002,(6:1.755216e-001,5:2.090034e-001):7.654425e-002):6.728175e-002,(9:1.827072e-001,10:2.232696e-001):4.811491e-002):1.375827e+000):2.391552e-001,2:3.139752e-001,1:2.773730e-001);
   tree gen.246000 = [&U] (((4:2.480983e-001,3:2.321704e-001):1.523713e-001,(((7:8.361551e-002,8:1.112654e-001):7.571275e-002,(6:1.707587e-001,5:2.221689e-001):6.801230e-002):6.982669e-002,(9:1.744210e-001,10:2.406275e-001):7.636846e-002):1.433188e+000):2.157192e-001,2:2.336924e-001,1:3.188981e-001);
   tree gen.246500 = [&U] (((4:2.413439e-001,3:2.080113e-001):1.862358e-001,(((7:8.929312e-002,8:1.172793e-001):9.094616e-002,(6:1.972830e-001,5:2.097971e-001):7.812696e-002):3.779794e-002,(9:1.495805e-001,10:2.155884e-001):1.035748e-001):1.329658e+000):2.077812e-001,2:2.288437e-001,1:3.558296e-001);
   tree gen.247000 = [&U] (((4:3.017329e-001,3:2.080716e-001):2.018983e-001,((9:2.153333e-001,10:2.324572e-001):9.679223e-002,((7:8.384141e-002,8:1.402863e-001):9.729499e-002,(6:2.138243e-001,5:1.757144e-001):6.594594e-002):2.978035e-002):1.432854e+000):1.575552e-001,2:2.637376e-001,1:3.998913e-001);
   tree gen.247500 = [&U] (((4:2.522212e-001,3:2.643468e-001):2.452243e-001,((9:1.883393e-001,10:1.906221e-001):7.912552e-002,((7:9.394568e-002,8:1.269997e-001):8.515654e-002,(6:1.958040e-001,5:2.325540e-001):9.147329e-002):6.616933e-002):1.221101e+000):1.270545e-001,2:2.938486e-001,1:3.184240e-001);
   tree gen.248000 = [&U] (((4:2.293053e-001,3:1.982953e-001):2.357112e-001,((9:1.594241e-001,10:1.989398e-001):5.262471e-002,((7:1.422391e-001,8:8.998586e-002):8.323569e-002,(6:1.971832e-001,5:1.730216e-001):8.033346e-002):4.979817e-002):1.467577e+000):1.730959e-001,2:2.599966e-001,1:3.331192e-001);
   tree gen.248500 = [&U] (((4:2.493243e-001,3:2.274320e-001):2.727314e-001,((9:1.576878e-001,10:2.900340e-001):7.912634e-002,((7:1.087874e-001,8:1.221998e-001):1.042212e-001,(6:1.746859e-001,5:2.185194e-001):5.733705e-002):3.038845e-002):1.425589e+000):1.265223e-001,2:2.496449e-001,1:3.573341e-001);
   tree gen.249000 = [&U] (((4:2.381732e-001,3:2.040396e-001):2.164024e-001,((9:2.084009e-001,10:2.249583e-001):6.440094e-002,((7:1.079184e-001,8:1.111311e-001):7.051881e-002,(6:2.213040e-001,5:2.336840e-001):8.958889e-002):5.624456e-002):1.334579e+000):1.896835e-001,2:2.480818e-001,1:3.154734e-001);
   tree gen.249500 = [&U] (((4:2.433627e-001,3:2.176086e-001):1.521897e-001,((9:1.940827e-001,10:1.560655e-001):7.394914e-002,((7:1.223226e-001,8:1.108431e-001):1.044670e-001,(6:1.280012e-001,5:2.133403e-001):7.352229e-002):4.951504e-002):1.394963e+000):1.276243e-001,2:2.932080e-001,1:3.421228e-001);
   tree gen.250000 = [&U] (((4:2.517920e-001,3:1.991106e-001):2.591739e-001,((9:2.009455e-001,10:2.253779e-001):5.726808e-002,((7:1.570417e-001,8:9.692252e-002):1.253876e-001,(6:1.727213e-001,5:1.932295e-001):8.377422e-002):1.023650e-001):1.423249e+000):1.178033e-001,2:2.663052e-001,1:3.117892e-001);
   tree gen.250500 = [&U] (((4:2.756369e-001,3:2.305291e-001):3.028058e-001,((9:1.541926e-001,10:2.084520e-001):6.283222e-002,((7:1.116622e-001,8:1.171255e-001):1.243484e-001,(6:1.620552e-001,5:1.943331e-001):8.531377e-002):5.922864e-002):1.443945e+000):9.917637e-002,2:3.096818e-001,1:2.931012e-001);
   tree gen.251000 = [&U] (((4:3.394280e-001,3:2.044057e-001):3.259477e-001,((9:1.618128e-001,10:2.152290e-001):8.770340e-002,((7:1.041544e-001,8:1.114868e-001):8.455742e-002,(6:2.354444e-001,5:1.964163e-001):8.076383e-002):5.088341e-002):1.374430e+000):1.047440e-001,2:2.664335e-001,1:3.539210e-001);
   tree gen.251500 = [&U] (((4:2.380096e-001,3:2.361905e-001):2.229163e-001,((9:1.740181e-001,10:2.020689e-001):9.254093e-002,((7:1.163193e-001,8:8.815301e-002):9.975200e-002,(6:2.307976e-001,5:2.382632e-001):5.606157e-002):5.663736e-002):1.304929e+000):1.050044e-001,2:3.029746e-001,1:3.227631e-001);
   tree gen.252000 = [&U] (((4:2.239935e-001,3:2.128507e-001):2.152003e-001,((9:1.757463e-001,10:1.879107e-001):8.065411e-002,((7:7.445715e-002,8:1.255189e-001):8.129577e-002,(6:1.958064e-001,5:2.173813e-001):1.135569e-001):5.710469e-002):1.415859e+000):1.658385e-001,2:2.615543e-001,1:3.168376e-001);
   tree gen.252500 = [&U] (((4:3.071632e-001,3:1.918794e-001):2.273474e-001,((9:1.729186e-001,10:1.890520e-001):7.594659e-002,((7:1.075749e-001,8:9.677471e-002):1.038238e-001,(6:1.927913e-001,5:1.804733e-001):9.655620e-002):7.922230e-002):1.382987e+000):1.500491e-001,2:2.528674e-001,1:2.982134e-001);
   tree gen.253000 = [&U] (((4:2.671229e-001,3:2.059935e-001):2.034211e-001,(((7:9.155237e-002,8:1.069057e-001):7.827692e-002,(6:2.055457e-001,5:1.741560e-001):1.204527e-001):2.781800e-002,(9:1.752769e-001,10:2.390822e-001):9.832162e-002):1.386556e+000):1.759637e-001,2:2.561854e-001,1:2.972376e-001);
   tree gen.253500 = [&U] (((4:2.708558e-001,3:2.273479e-001):2.491986e-001,(((7:1.423689e-001,8:1.093863e-001):6.797713e-002,(6:1.811605e-001,5:1.732024e-001):8.251307e-002):3.771300e-002,(9:1.629448e-001,10:2.304166e-001):1.016415e-001):1.424068e+000):1.236294e-001,2:2.509219e-001,1:3.504500e-001);
   tree gen.254000 = [&U] (((4:2.652762e-001,3:2.561808e-001):2.401377e-001,(((7:1.203479e-001,8:9.841945e-002):1.243028e-001,(6:2.008356e-001,5:2.084987e-001):9.420523e-002):7.595572e-002,(9:1.819479e-001,10:2.203762e-001):5.955670e-002):1.555872e+000):1.538244e-001,2:2.482466e-001,1:2.685578e-001);
   tree gen.254500 = [&U] (((4:2.635761e-001,3:2.538484e-001):2.793131e-001,(((7:1.227591e-001,8:1.222954e-001):1.065946e-001,(6:2.124999e-001,5:2.244472e-001):7.037970e-002):5.675163e-002,(9:1.757629e-001,10:2.284399e-001):6.377596e-002):1.313907e+000):9.250700e-002,2:2.106957e-001,1:3.053338e-001);
   tree gen.255000 = [&U] (((4:2.488860e-001,3:1.960308e-001):1.986430e-001,(((7:1.096206e-001,8:8.776624e-002):8.181413e-002,(6:1.643459e-001,5:2.079821e-001):7.800706e-002):7.434181e-002,(9:2.105544e-001,10:2.233052e-001):4.067865e-002):1.378562e+000):1.244330e-001,2:3.003200e-001,1:3.500946e-001);
   tree gen.255500 = [&U] (((4:3.197089e-001,3:2.471345e-001):2.505488e-001,(((7:1.175191e-001,8:7.936852e-002):7.358541e-002,(6:1.944075e-001,5:2.268114e-001):7.372372e-002):5.392378e-002,(9:1.679822e-001,10:2.321612e-001):8.395950e-002):1.507220e+000):1.352200e-001,2:2.666795e-001,1:2.750324e-001);
   tree gen.256000 = [&U] (((4:2.727457e-001,3:2.186459e-001):1.821015e-001,(((7:9.430828e-002,8:1.262167e-001):1.008697e-001,(6:1.807749e-001,5:1.934942e-001):7.366361e-002):5.815830e-002,(9:1.729096e-001,10:2.189394e-001):7.517743e-002):1.204301e+000):1.766224e-001,2:2.553262e-001,1:3.560206e-001);
   tree gen.256500 = [&U] (((4:2.423259e-001,3:2.520337e-001):3.492057e-001,(((7:9.295357e-002,8:1.023364e-001):7.487573e-002,(6:2.031660e-001,5:1.783334e-001):1.167933e-001):5.613308e-002,(9:2.122575e-001,10:2.310918e-001):5.364732e-002):1.312920e+000):1.276675e-001,2:2.691056e-001,1:3.344369e-001);
   tree gen.257000 = [&U] (((4:3.092751e-001,3:2.610477e-001):1.893576e-001,(((7:9.549156e-002,8:1.157751e-001):7.622021e-002,(6:2.115614e-001,5:2.217775e-001):8.520325e-002):2.864236e-002,(9:1.742675e-001,10:2.513587e-001):9.676845e-002):1.327872e+000):2.139700e-001,2:2.169454e-001,1:3.542171e-001);
   tree gen.257500 = [&U] (((4:3.407567e-001,3:1.664695e-001):2.095778e-001,(((7:1.033761e-001,8:9.888592e-002):9.059207e-002,(6:1.890359e-001,5:2.221561e-001):1.126749e-001):6.172426e-002,(9:1.779486e-001,10:1.972833e-001):7.877393e-002):1.357607e+000):2.159104e-001,2:2.394857e-001,1:3.464882e-001);
   tree gen.258000 = [&U] (((4:2.504510e-001,3:2.498957e-001):2.061146e-001,((6:1.934849e-001,5:1.822745e-001):1.018777e-001,((7:1.253822e-001,8:1.265839e-001):7.312707e-002,(9:1.876992e-001,10:1.910018e-001):1.355113e-001):2.621363e-002):1.348524e+000):2.015740e-001,2:2.806468e-001,1:3.004514e-001);
   tree gen.258500 = [&U] (((4:2.638926e-001,3:1.910614e-001):2.753595e-001,((9:1.676296e-001,10:1.899061e-001):1.179076e-001,((6:1.289012e-001,5:2.068366e-001):9.943617e-002,(7:1.033653e-001,8:1.034876e-001):9.847778e-002):2.245497e-002):1.340788e+000):9.676480e-002,2:2.960538e-001,1:2.958131e-001);
   tree gen.259000 = [&U] (((4:2.841786e-001,3:2.047020e-001):1.688229e-001,((9:1.834090e-001,10:2.426738e-001):6.392297e-002,((6:2.035376e-001,5:1.959568e-001):7.377556e-002,(7:8.232527e-002,8:1.055305e-001):1.209463e-001):5.036951e-002):1.358818e+000):1.775543e-001,2:2.124580e-001,1:3.464886e-001);
   tree gen.259500 = [&U] (((4:2.779224e-001,3:2.756885e-001):2.821298e-001,((9:1.979261e-001,10:2.142215e-001):1.163518e-001,((6:1.486675e-001,5:1.985680e-001):1.227010e-001,(7:1.155877e-001,8:1.154638e-001):7.823471e-002):4.767420e-002):1.446292e+000):9.957196e-002,2:3.133707e-001,1:2.867050e-001);
   tree gen.260000 = [&U] (((4:2.396654e-001,3:2.153978e-001):2.696830e-001,((6:2.217647e-001,5:1.887551e-001):1.987907e-002,((9:1.943424e-001,10:2.084964e-001):1.730715e-001,(7:1.165408e-001,8:1.289423e-001):8.634558e-002):7.184312e-002):1.546020e+000):1.272966e-001,2:2.611118e-001,1:3.737873e-001);
   tree gen.260500 = [&U] (((4:2.913969e-001,3:2.361681e-001):2.369231e-001,(((9:1.884234e-001,10:2.449938e-001):1.758493e-001,(7:1.198684e-001,8:1.106406e-001):7.818195e-002):9.133244e-002,(5:1.696351e-001,6:1.806938e-001):2.379241e-002):1.628142e+000):1.422585e-001,2:2.408015e-001,1:3.188582e-001);
   tree gen.261000 = [&U] (((4:2.653670e-001,3:2.145547e-001):2.665381e-001,(((7:1.054560e-001,8:1.304001e-001):7.899656e-002,(5:1.762300e-001,6:2.087190e-001):1.047101e-001):4.911062e-002,(9:1.844896e-001,10:2.406357e-001):1.001553e-001):1.413959e+000):1.262096e-001,2:2.393384e-001,1:3.313933e-001);
   tree gen.261500 = [&U] (((4:2.859893e-001,3:2.437490e-001):2.058403e-001,(((7:1.028426e-001,8:1.378003e-001):1.202697e-001,(5:1.838643e-001,6:1.768193e-001):5.746628e-002):7.352868e-002,(9:1.947390e-001,10:2.461039e-001):9.331990e-002):1.475211e+000):1.378183e-001,2:2.404896e-001,1:3.087993e-001);
   tree gen.262000 = [&U] (((4:2.499389e-001,3:2.487698e-001):2.553783e-001,(((7:1.144346e-001,8:1.331234e-001):7.585412e-002,(5:2.209089e-001,6:1.515946e-001):8.137671e-002):9.309988e-002,(9:1.833597e-001,10:2.324298e-001):6.384405e-002):1.303095e+000):1.652268e-001,2:2.562695e-001,1:3.282581e-001);
   tree gen.262500 = [&U] (((4:2.697049e-001,3:2.093662e-001):3.344158e-001,(((7:1.142795e-001,8:8.761420e-002):8.336497e-002,(5:2.147569e-001,6:2.268480e-001):8.199496e-002):8.270521e-002,(9:2.090031e-001,10:2.105139e-001):5.364144e-002):1.158014e+000):1.549671e-001,2:2.380861e-001,1:3.562827e-001);
   tree gen.263000 = [&U] (((4:2.845116e-001,3:1.774725e-001):2.077610e-001,(((7:1.054837e-001,8:1.175429e-001):9.535658e-002,(5:2.077476e-001,6:2.285426e-001):7.801589e-002):7.623684e-002,(9:1.854834e-001,10:2.314905e-001):6.116889e-002):1.322819e+000):1.499793e-001,2:2.456280e-001,1:3.814641e-001);
   tree gen.263500 = [&U] (((4:2.398448e-001,3:1.781475e-001):2.037727e-001,(((7:1.209732e-001,8:1.304504e-001):8.655659e-002,(5:2.171985e-001,6:2.116100e-001):8.292750e-002):3.205787e-002,(9:1.913038e-001,10:2.116895e-001):7.395697e-002):1.428325e+000):1.929046e-001,2:2.803088e-001,1:3.077985e-001);
   tree gen.264000 = [&U] (((4:2.513177e-001,3:2.083749e-001):1.669513e-001,((9:1.665074e-001,10:1.803942e-001):1.213621e-001,((7:1.036404e-001,8:1.195248e-001):8.050646e-002,(5:2.154445e-001,6:1.689628e-001):7.813239e-002):1.573127e-002):1.205920e+000):1.847313e-001,2:2.325024e-001,1:3.105038e-001);
   tree gen.264500 = [&U] (((4:2.670224e-001,3:1.887859e-001):2.000381e-001,(((7:9.794043e-002,8:9.474282e-002):8.751670e-002,(5:1.880540e-001,6:1.560380e-001):8.886368e-002):2.959544e-002,(9:1.923889e-001,10:2.067413e-001):1.037050e-001):1.451411e+000):1.924517e-001,2:2.044426e-001,1:3.234806e-001);
   tree gen.265000 = [&U] (((4:2.673494e-001,3:1.852403e-001):2.352080e-001,(((7:1.234206e-001,8:9.464067e-002):6.328032e-002,(5:2.192228e-001,6:1.730446e-001):8.123189e-002):8.351346e-002,(9:1.837429e-001,10:2.069945e-001):9.886032e-002):1.378893e+000):1.303263e-001,2:2.583188e-001,1:3.478689e-001);
   tree gen.265500 = [&U] (((4:2.601493e-001,3:2.160303e-001):2.093345e-001,(((7:9.739915e-002,8:9.924799e-002):1.103539e-001,(5:2.349092e-001,6:1.915855e-001):7.866997e-002):2.713369e-002,(9:1.657343e-001,10:2.242860e-001):1.049192e-001):1.341563e+000):1.868193e-001,2:2.573310e-001,1:4.070721e-001);
   tree gen.266000 = [&U] (((4:2.541637e-001,3:2.114044e-001):2.669558e-001,(((7:1.137968e-001,8:1.202972e-001):9.285573e-002,(5:1.798716e-001,6:1.835313e-001):8.247895e-002):3.021226e-002,(9:1.522065e-001,10:2.194833e-001):9.465243e-002):1.345253e+000):1.134903e-001,2:2.696927e-001,1:3.392104e-001);
   tree gen.266500 = [&U] (((4:2.838461e-001,3:2.408015e-001):2.134918e-001,(((7:8.546473e-002,8:1.040591e-001):8.137828e-002,(5:1.618025e-001,6:1.650945e-001):1.106476e-001):3.948192e-002,(9:1.886244e-001,10:2.646785e-001):7.904971e-002):1.337965e+000):1.763919e-001,2:2.739495e-001,1:2.875428e-001);
   tree gen.267000 = [&U] (((4:2.500300e-001,3:1.967986e-001):2.963531e-001,(((7:1.028127e-001,8:1.133001e-001):8.635127e-002,(5:2.238817e-001,6:1.974777e-001):8.564443e-002):6.628807e-002,(9:1.902148e-001,10:2.066659e-001):7.637305e-002):1.373527e+000):1.264262e-001,2:2.624073e-001,1:3.694905e-001);
   tree gen.267500 = [&U] (((4:2.147727e-001,3:2.442076e-001):2.159359e-001,(((7:1.052944e-001,8:1.120829e-001):7.532357e-002,(5:2.033141e-001,6:1.836678e-001):8.477365e-002):5.338222e-002,(9:2.123585e-001,10:2.038516e-001):9.568635e-002):1.481879e+000):1.722546e-001,2:2.703555e-001,1:2.986546e-001);
   tree gen.268000 = [&U] (((4:2.697592e-001,3:2.161621e-001):2.477317e-001,(((7:1.004461e-001,8:8.877168e-002):9.803282e-002,(5:2.131637e-001,6:2.025280e-001):7.762503e-002):5.577670e-002,(9:2.087039e-001,10:1.994920e-001):7.007275e-002):1.451133e+000):9.267850e-002,2:2.724206e-001,1:3.625054e-001);
   tree gen.268500 = [&U] (((4:2.468153e-001,3:1.972069e-001):2.064612e-001,(((7:1.213719e-001,8:9.405913e-002):8.824846e-002,(5:1.986626e-001,6:1.721899e-001):7.578228e-002):2.431503e-002,(9:1.881211e-001,10:2.421232e-001):8.537247e-002):1.303052e+000):2.010832e-001,2:2.883183e-001,1:3.557513e-001);
   tree gen.269000 = [&U] (((4:2.740248e-001,3:2.142489e-001):2.050959e-001,(((7:1.296014e-001,8:1.301779e-001):7.795252e-002,(5:1.976401e-001,6:2.004404e-001):8.192799e-002):6.618440e-002,(9:1.811842e-001,10:2.522114e-001):5.201544e-002):1.404196e+000):2.018426e-001,2:3.020786e-001,1:3.347135e-001);
   tree gen.269500 = [&U] (((4:2.931014e-001,3:1.889814e-001):2.437180e-001,(((5:1.931706e-001,6:2.009184e-001):9.405009e-002,(7:8.845007e-002,8:1.214677e-001):7.022553e-002):5.741064e-002,(9:1.844040e-001,10:2.493006e-001):5.271296e-002):1.370571e+000):1.523399e-001,2:2.885213e-001,1:3.292029e-001);
   tree gen.270000 = [&U] (((4:2.744819e-001,3:2.427720e-001):2.888775e-001,(((5:1.657746e-001,6:1.966656e-001):1.231994e-001,(7:1.086159e-001,8:1.189454e-001):1.044599e-001):3.030492e-002,(9:1.821692e-001,10:2.466999e-001):1.019067e-001):1.349009e+000):1.533776e-001,2:2.980399e-001,1:3.129305e-001);
   tree gen.270500 = [&U] (((4:2.568435e-001,3:2.346944e-001):2.470055e-001,(((5:2.123454e-001,6:1.930697e-001):8.458631e-002,(7:9.929440e-002,8:1.202816e-001):1.009906e-001):2.566488e-002,(9:1.755482e-001,10:2.291724e-001):9.917788e-002):1.291656e+000):8.617223e-002,2:2.334394e-001,1:4.056493e-001);
   tree gen.271000 = [&U] (((4:3.223878e-001,3:2.029462e-001):1.496187e-001,(((5:1.810686e-001,6:1.561028e-001):1.224599e-001,(7:9.071017e-002,8:1.116430e-001):6.958680e-002):1.647073e-002,(9:1.945436e-001,10:2.460989e-001):9.616278e-002):1.296674e+000):2.376541e-001,2:2.489446e-001,1:3.542189e-001);
   tree gen.271500 = [&U] (((4:2.782071e-001,3:2.322662e-001):2.289871e-001,(((5:2.201743e-001,6:2.210186e-001):7.726722e-002,(7:8.150640e-002,8:1.086242e-001):9.267251e-002):4.524114e-002,(9:1.681406e-001,10:2.747858e-001):6.972142e-002):1.587079e+000):1.011921e-001,2:2.321791e-001,1:3.675868e-001);
   tree gen.272000 = [&U] (((4:3.129075e-001,3:1.986113e-001):2.652651e-001,(((7:1.037144e-001,8:9.470977e-002):1.035695e-001,(5:2.235467e-001,6:2.051184e-001):9.041173e-002):5.383699e-002,(9:1.973382e-001,10:2.795853e-001):7.155127e-002):1.411695e+000):1.414759e-001,2:2.552868e-001,1:3.236022e-001);
   tree gen.272500 = [&U] (((4:3.073261e-001,3:2.293758e-001):1.838957e-001,(((7:9.462354e-002,8:1.301006e-001):9.522352e-002,(5:2.062256e-001,6:1.917549e-001):1.021958e-001):8.687621e-002,(9:1.787369e-001,10:2.337956e-001):6.297335e-002):1.293368e+000):1.856494e-001,2:3.163530e-001,1:2.984338e-001);
   tree gen.273000 = [&U] (((4:2.643114e-001,3:2.237430e-001):2.202129e-001,(((7:1.048769e-001,8:1.005563e-001):8.433209e-002,(5:2.498156e-001,6:1.780762e-001):6.966540e-002):3.836083e-002,(9:1.687193e-001,10:2.331233e-001):9.463858e-002):1.433930e+000):1.572021e-001,2:2.494215e-001,1:3.346993e-001);
   tree gen.273500 = [&U] (((4:2.429369e-001,3:2.367664e-001):2.485369e-001,(((7:8.612588e-002,8:1.663249e-001):8.534113e-002,(5:2.020642e-001,6:1.809160e-001):8.484133e-002):8.085407e-002,(9:1.610088e-001,10:2.368409e-001):6.177735e-002):1.404786e+000):1.727522e-001,2:2.519149e-001,1:3.282757e-001);
   tree gen.274000 = [&U] (((4:2.300508e-001,3:2.073865e-001):2.092264e-001,(((7:1.244763e-001,8:1.054462e-001):8.862734e-002,(5:1.971470e-001,6:1.869160e-001):4.494780e-002):7.202222e-002,(9:2.149719e-001,10:2.147454e-001):7.907590e-002):1.339797e+000):1.571825e-001,2:2.467648e-001,1:3.391629e-001);
   tree gen.274500 = [&U] (((4:2.377252e-001,3:2.129547e-001):2.118861e-001,(((7:1.310955e-001,8:8.653203e-002):9.473690e-002,(5:1.955029e-001,6:2.179153e-001):5.480332e-002):5.681132e-002,(9:1.736167e-001,10:2.261657e-001):7.592092e-002):1.339769e+000):1.952011e-001,2:2.272690e-001,1:3.468212e-001);
   tree gen.275000 = [&U] (((4:2.535864e-001,3:2.313350e-001):2.557279e-001,(((7:1.006671e-001,8:1.098948e-001):7.109177e-002,(5:1.986312e-001,6:2.067359e-001):8.550531e-002):4.413197e-002,(9:1.594851e-001,10:2.391824e-001):1.184959e-001):1.415038e+000):1.400009e-001,2:2.976294e-001,1:3.048734e-001);
   tree gen.275500 = [&U] (((4:2.825516e-001,3:2.009599e-001):2.761360e-001,(((7:1.164480e-001,8:1.294574e-001):8.840550e-002,(5:1.636685e-001,6:1.878536e-001):1.224646e-001):9.116098e-002,(9:2.266990e-001,10:2.076502e-001):7.845676e-002):1.372487e+000):1.263299e-001,2:2.588907e-001,1:2.998568e-001);
   tree gen.276000 = [&U] (((4:2.784314e-001,3:2.384744e-001):2.204532e-001,(((7:1.209976e-001,8:1.162285e-001):9.173543e-002,(5:2.186275e-001,6:1.607010e-001):8.177740e-002):7.457895e-002,(9:1.934140e-001,10:2.160306e-001):4.188566e-002):1.296551e+000):1.124561e-001,2:3.129130e-001,1:3.174789e-001);
   tree gen.276500 = [&U] (((4:2.310630e-001,3:2.224023e-001):1.443299e-001,(((7:1.220976e-001,8:1.341605e-001):9.166995e-002,(5:1.680072e-001,6:1.885639e-001):9.021198e-002):7.431291e-002,(9:1.495450e-001,10:2.208420e-001):9.454574e-002):1.503491e+000):1.984137e-001,2:2.739346e-001,1:3.385485e-001);
   tree gen.277000 = [&U] (((4:3.104846e-001,3:1.981603e-001):1.945191e-001,((9:2.040630e-001,10:2.375744e-001):1.238262e-001,((5:2.277213e-001,6:1.554944e-001):9.451851e-002,(7:1.059581e-001,8:1.186304e-001):1.037216e-001):1.325683e-002):1.437304e+000):1.673103e-001,2:2.743143e-001,1:3.291978e-001);
   tree gen.277500 = [&U] (((4:2.904527e-001,3:1.970386e-001):2.254536e-001,((9:2.081299e-001,10:2.515598e-001):4.968329e-002,((7:1.097986e-001,8:1.453517e-001):8.429190e-002,(5:2.013748e-001,6:2.123762e-001):7.787132e-002):9.783464e-002):1.413521e+000):2.329167e-001,2:2.588415e-001,1:3.106293e-001);
   tree gen.278000 = [&U] (((4:3.090603e-001,3:2.109267e-001):1.555895e-001,((9:1.909254e-001,10:2.093583e-001):5.435878e-002,((7:1.517909e-001,8:1.391851e-001):8.082377e-002,(5:1.921802e-001,6:1.952860e-001):1.089329e-001):7.212130e-002):1.395233e+000):2.578130e-001,2:2.936518e-001,1:3.012557e-001);
   tree gen.278500 = [&U] (((4:2.414120e-001,3:1.998149e-001):2.266976e-001,((9:1.902280e-001,10:2.085935e-001):7.909633e-002,((7:1.153315e-001,8:1.101696e-001):7.616711e-002,(5:2.475272e-001,6:1.945726e-001):8.347692e-002):6.628447e-002):1.454917e+000):1.766174e-001,2:2.949213e-001,1:2.991932e-001);
   tree gen.279000 = [&U] (((4:2.718066e-001,3:2.257847e-001):1.984208e-001,((7:8.953673e-002,8:1.248146e-001):4.149705e-002,((5:1.679665e-001,6:1.729525e-001):7.202103e-002,(9:1.831691e-001,10:1.839742e-001):1.498260e-001):6.038129e-002):1.315735e+000):1.609454e-001,2:2.775015e-001,1:3.040040e-001);
   tree gen.279500 = [&U] (((4:2.639928e-001,3:1.855659e-001):2.506682e-001,(((9:1.771420e-001,10:2.223869e-001):1.505603e-001,(5:1.874158e-001,6:1.728869e-001):7.538161e-002):1.516595e-002,(7:1.038686e-001,8:1.151638e-001):8.224679e-002):1.225989e+000):1.295695e-001,2:2.658593e-001,1:3.112432e-001);
   tree gen.280000 = [&U] (((4:2.191945e-001,3:2.820225e-001):1.450417e-001,((7:1.347773e-001,8:1.188635e-001):5.174234e-002,((9:1.917988e-001,10:2.363353e-001):1.387273e-001,(5:2.041184e-001,6:1.950928e-001):6.140329e-002):5.043650e-002):1.257104e+000):1.701880e-001,2:2.587907e-001,1:3.290454e-001);
   tree gen.280500 = [&U] (((4:2.616814e-001,3:2.432066e-001):2.050346e-001,(((7:1.146331e-001,8:9.855072e-002):6.011455e-002,(5:2.242816e-001,6:1.974186e-001):7.819924e-002):3.627723e-002,(9:1.427713e-001,10:2.391528e-001):1.354916e-001):1.504004e+000):2.001116e-001,2:2.389056e-001,1:3.151486e-001);
   tree gen.281000 = [&U] (((4:2.129558e-001,3:2.015073e-001):1.839759e-001,(((5:1.882260e-001,6:2.124205e-001):8.985953e-002,(7:9.878023e-002,8:1.135150e-001):6.139494e-002):8.576683e-002,(9:1.615961e-001,10:2.113211e-001):6.460584e-002):1.485404e+000):1.379864e-001,2:2.737138e-001,1:3.249828e-001);
   tree gen.281500 = [&U] (((4:2.156083e-001,3:2.557246e-001):2.556653e-001,(((5:1.764379e-001,6:1.895688e-001):6.448639e-002,(7:1.173911e-001,8:1.391068e-001):9.377681e-002):4.948616e-002,(9:1.849637e-001,10:2.567759e-001):7.159514e-002):1.392377e+000):7.649826e-002,2:2.452757e-001,1:3.039561e-001);
   tree gen.282000 = [&U] (((4:3.022585e-001,3:2.239321e-001):1.909586e-001,(((5:2.073119e-001,6:1.808516e-001):7.334020e-002,(7:1.482946e-001,8:1.236609e-001):8.924340e-002):7.245272e-002,(9:1.857684e-001,10:2.321858e-001):7.185046e-002):1.307751e+000):1.695792e-001,2:2.176766e-001,1:3.491422e-001);
   tree gen.282500 = [&U] (((4:2.930894e-001,3:2.018511e-001):2.546636e-001,(((5:2.163399e-001,6:1.674799e-001):6.042576e-002,(7:1.255864e-001,8:1.045484e-001):9.604274e-002):3.760766e-002,(9:1.786228e-001,10:2.132805e-001):6.590663e-002):1.456987e+000):1.262974e-001,2:2.534578e-001,1:3.213197e-001);
   tree gen.283000 = [&U] (((4:2.168868e-001,3:2.467077e-001):2.369960e-001,(((5:2.030145e-001,6:1.657712e-001):9.173963e-002,(7:1.282704e-001,8:1.393178e-001):9.138995e-002):6.207972e-002,(9:1.457680e-001,10:2.508380e-001):1.002755e-001):1.367244e+000):1.815892e-001,2:2.378461e-001,1:3.386468e-001);
   tree gen.283500 = [&U] (((4:2.397197e-001,3:2.351957e-001):2.611900e-001,(((5:1.672803e-001,6:1.932553e-001):7.076332e-002,(7:1.153652e-001,8:8.722286e-002):9.930303e-002):5.591617e-002,(9:1.600158e-001,10:2.157771e-001):6.672721e-002):1.366049e+000):1.247261e-001,2:2.419019e-001,1:3.252124e-001);
   tree gen.284000 = [&U] (((4:2.724074e-001,3:2.376133e-001):2.455009e-001,(((5:2.218873e-001,6:1.765694e-001):7.788487e-002,(7:1.131871e-001,8:1.045035e-001):7.665040e-002):4.080419e-002,(9:1.687645e-001,10:2.444526e-001):7.632349e-002):1.407672e+000):1.629226e-001,2:2.841741e-001,1:3.310212e-001);
   tree gen.284500 = [&U] (((4:2.392504e-001,3:2.388301e-001):2.894358e-001,(((7:1.230753e-001,8:1.199004e-001):9.019502e-002,(5:1.747722e-001,6:1.770780e-001):9.919083e-002):3.797950e-002,(9:1.865258e-001,10:2.243301e-001):1.432769e-001):1.465630e+000):1.450965e-001,2:2.893196e-001,1:3.042920e-001);
   tree gen.285000 = [&U] (((4:2.322051e-001,3:2.082765e-001):2.925229e-001,(((5:1.653922e-001,6:1.980316e-001):7.201210e-002,(7:1.196810e-001,8:1.148150e-001):9.355293e-002):5.401859e-002,(9:1.767288e-001,10:2.376661e-001):1.133948e-001):1.411724e+000):1.509488e-001,2:2.618396e-001,1:3.254510e-001);
   tree gen.285500 = [&U] (((4:2.407659e-001,3:1.811128e-001):2.384344e-001,(((5:2.251619e-001,6:1.844235e-001):9.066169e-002,(7:1.079128e-001,8:1.124867e-001):8.768235e-002):3.056227e-002,(9:1.426665e-001,10:2.241635e-001):1.017928e-001):1.342615e+000):1.478119e-001,2:3.176352e-001,1:3.835614e-001);
   tree gen.286000 = [&U] (((4:1.930207e-001,3:2.713686e-001):2.233677e-001,(((5:2.245873e-001,6:1.680915e-001):5.826935e-002,(7:1.307055e-001,8:1.361163e-001):7.842510e-002):7.378240e-002,(9:1.894413e-001,10:2.169707e-001):5.053007e-002):1.339189e+000):1.418492e-001,2:3.330986e-001,1:3.299072e-001);
   tree gen.286500 = [&U] (((4:2.303049e-001,3:1.936555e-001):2.370262e-001,(((5:1.988260e-001,6:2.176054e-001):8.703757e-002,(7:9.006473e-002,8:1.138926e-001):6.377919e-002):5.866918e-002,(9:1.862856e-001,10:2.081038e-001):8.978221e-002):1.416522e+000):1.848665e-001,2:2.792447e-001,1:3.062397e-001);
   tree gen.287000 = [&U] (((4:2.698066e-001,3:2.484807e-001):2.477280e-001,(((5:2.033655e-001,6:1.694902e-001):1.072108e-001,(7:1.158001e-001,8:1.162450e-001):6.118478e-002):2.569745e-002,(9:1.911325e-001,10:2.126498e-001):9.140413e-002):1.434015e+000):2.019529e-001,2:2.808433e-001,1:2.970078e-001);
   tree gen.287500 = [&U] (((4:2.548370e-001,3:2.304071e-001):1.789182e-001,(((7:1.217131e-001,8:9.439625e-002):7.471027e-002,(5:1.784815e-001,6:2.010373e-001):8.708164e-002):2.798568e-002,(9:1.681358e-001,10:2.198869e-001):9.257131e-002):1.506260e+000):1.923784e-001,2:2.519226e-001,1:3.441321e-001);
   tree gen.288000 = [&U] (((4:2.510280e-001,3:2.276931e-001):1.706019e-001,(((5:1.741814e-001,6:1.796949e-001):8.643787e-002,(7:1.055853e-001,8:1.142938e-001):8.772081e-002):2.036099e-002,(9:2.231359e-001,10:1.857394e-001):9.164710e-002):1.403195e+000):2.119092e-001,2:2.938124e-001,1:3.214680e-001);
   tree gen.288500 = [&U] (((4:2.646044e-001,3:2.034870e-001):2.245660e-001,(((5:1.913633e-001,6:1.856649e-001):8.335270e-002,(7:1.162386e-001,8:1.252581e-001):9.885167e-002):6.281618e-002,(9:1.708728e-001,10:2.407023e-001):7.550664e-002):1.356387e+000):1.554319e-001,2:2.246757e-001,1:3.321481e-001);
   tree gen.289000 = [&U] (((4:2.732554e-001,3:2.101398e-001):2.112097e-001,(((5:2.054012e-001,6:2.090032e-001):1.001516e-001,(9:1.905912e-001,10:2.485719e-001):1.133282e-001):4.990645e-002,(7:1.230998e-001,8:7.464718e-002):6.357550e-002):1.352896e+000):1.680005e-001,2:2.014515e-001,1:3.486361e-001);
   tree gen.289500 = [&U] (((4:2.488076e-001,3:2.475339e-001):2.090871e-001,(((5:2.088704e-001,6:1.977411e-001):8.562558e-002,(7:1.278364e-001,8:1.119223e-001):6.918919e-002):2.241590e-002,(9:1.517630e-001,10:2.527703e-001):1.226984e-001):1.335470e+000):1.664190e-001,2:2.664173e-001,1:3.545245e-001);
   tree gen.290000 = [&U] (((4:2.345460e-001,3:2.413305e-001):2.138129e-001,(((5:2.406075e-001,6:1.797475e-001):8.682018e-002,(7:1.239688e-001,8:1.073701e-001):7.667951e-002):1.896398e-002,(9:1.829763e-001,10:2.117356e-001):1.424314e-001):1.397035e+000):1.618773e-001,2:2.989715e-001,1:2.855250e-001);
   tree gen.290500 = [&U] (((4:2.272182e-001,3:2.357738e-001):2.254622e-001,(((5:2.003671e-001,6:1.648867e-001):5.847262e-002,(7:1.005737e-001,8:1.256116e-001):8.973938e-002):5.252902e-002,(9:1.887534e-001,10:2.036958e-001):8.892159e-002):1.388779e+000):1.059059e-001,2:2.635025e-001,1:3.550292e-001);
   tree gen.291000 = [&U] (((4:2.690138e-001,3:1.840966e-001):2.758886e-001,((9:1.827769e-001,10:2.214015e-001):7.738940e-002,((5:2.238405e-001,6:1.502776e-001):9.500244e-002,(7:1.248443e-001,8:8.832944e-002):7.180797e-002):4.417749e-002):1.343265e+000):1.244558e-001,2:2.394949e-001,1:3.075236e-001);
   tree gen.291500 = [&U] (((4:2.088510e-001,3:2.720079e-001):3.073057e-001,((9:1.754947e-001,10:2.353215e-001):1.014981e-001,((5:2.313402e-001,6:1.678428e-001):7.767592e-002,(7:1.085480e-001,8:9.872041e-002):7.096235e-002):4.306200e-002):1.243329e+000):1.567253e-001,2:1.913746e-001,1:3.269763e-001);
   tree gen.292000 = [&U] (((4:2.657874e-001,3:2.322342e-001):2.430969e-001,(((5:2.114086e-001,6:1.774122e-001):7.665490e-002,(7:1.070119e-001,8:1.166260e-001):1.073950e-001):1.050642e-002,(9:1.889798e-001,10:2.022370e-001):1.337101e-001):1.497032e+000):1.642433e-001,2:2.693271e-001,1:3.169669e-001);
   tree gen.292500 = [&U] (((4:2.347838e-001,3:2.573479e-001):1.990496e-001,(((5:2.027257e-001,6:1.814469e-001):8.923054e-002,(9:1.803179e-001,10:2.030957e-001):1.027982e-001):1.283772e-003,(7:1.235834e-001,8:1.028298e-001):7.422623e-002):1.519851e+000):1.631115e-001,2:2.333227e-001,1:3.587737e-001);
   tree gen.293000 = [&U] (((4:2.367213e-001,3:2.457480e-001):2.040701e-001,((5:1.889053e-001,6:2.012744e-001):6.031067e-002,((9:1.423293e-001,10:2.022442e-001):1.304893e-001,(7:9.940722e-002,8:1.178133e-001):6.873643e-002):1.346270e-002):1.565493e+000):1.515267e-001,2:3.283491e-001,1:3.039478e-001);
   tree gen.293500 = [&U] (((4:2.407706e-001,3:2.136868e-001):2.172676e-001,(((7:9.157077e-002,8:1.141455e-001):8.575207e-002,(5:1.819187e-001,6:1.825492e-001):9.814252e-002):4.152450e-002,(9:1.875887e-001,10:2.523067e-001):1.383703e-001):1.426858e+000):1.828964e-001,2:2.272169e-001,1:3.424601e-001);
   tree gen.294000 = [&U] (((4:2.408253e-001,3:2.017553e-001):2.204781e-001,(((7:1.371964e-001,8:1.040128e-001):7.341191e-002,(5:1.995471e-001,6:2.089061e-001):5.848129e-002):6.665961e-002,(9:1.777789e-001,10:2.033484e-001):9.117387e-002):1.453294e+000):1.705396e-001,2:3.109634e-001,1:3.324368e-001);
   tree gen.294500 = [&U] (((4:2.449794e-001,3:1.871852e-001):2.351623e-001,((7:1.111876e-001,8:1.069557e-001):3.613050e-002,((5:1.851364e-001,6:1.938196e-001):8.341188e-002,(9:1.725940e-001,10:2.379939e-001):1.176573e-001):3.356535e-002):1.284727e+000):1.610469e-001,2:2.565545e-001,1:3.399709e-001);
   tree gen.295000 = [&U] (((4:3.042339e-001,3:2.326029e-001):2.784297e-001,(((7:1.326077e-001,8:1.264393e-001):6.255792e-002,(5:1.985831e-001,6:1.971921e-001):8.913859e-002):8.728516e-002,(9:1.928293e-001,10:2.421350e-001):6.774705e-002):1.346995e+000):1.320248e-001,2:2.489636e-001,1:3.458865e-001);
   tree gen.295500 = [&U] (((4:2.538441e-001,3:2.262281e-001):1.844650e-001,(((7:1.289967e-001,8:9.840809e-002):9.117539e-002,(5:1.944707e-001,6:1.914439e-001):1.101389e-001):3.566183e-002,(9:1.756432e-001,10:2.206307e-001):1.065021e-001):1.359703e+000):1.332756e-001,2:2.281300e-001,1:3.358038e-001);
   tree gen.296000 = [&U] (((4:2.116019e-001,3:2.050164e-001):2.483431e-001,((9:1.829196e-001,10:2.059282e-001):3.860486e-002,((7:9.801626e-002,8:1.350191e-001):1.009328e-001,(5:1.912405e-001,6:1.802658e-001):7.938895e-002):6.223169e-002):1.353348e+000):2.007240e-001,2:2.524410e-001,1:2.923576e-001);
   tree gen.296500 = [&U] (((4:2.221020e-001,3:2.029594e-001):1.855231e-001,((9:1.989348e-001,10:2.662871e-001):9.978428e-002,((7:1.080154e-001,8:1.475359e-001):8.984947e-002,(5:1.889819e-001,6:1.945532e-001):7.845133e-002):3.981947e-002):1.391657e+000):1.711141e-001,2:2.494596e-001,1:3.140018e-001);
   tree gen.297000 = [&U] (((4:2.982584e-001,3:2.285460e-001):1.970372e-001,((9:1.747515e-001,10:2.448567e-001):6.384486e-002,((7:1.060025e-001,8:1.064309e-001):7.457074e-002,(5:1.736470e-001,6:1.983460e-001):9.301710e-002):5.141866e-002):1.279658e+000):1.327909e-001,2:2.614759e-001,1:3.285725e-001);
   tree gen.297500 = [&U] (((4:2.916872e-001,3:1.879927e-001):2.570394e-001,((9:2.187721e-001,10:2.329280e-001):8.161949e-002,((7:1.271732e-001,8:1.123636e-001):8.466681e-002,(5:1.922860e-001,6:1.626417e-001):1.103049e-001):4.033257e-002):1.400559e+000):1.449400e-001,2:2.852150e-001,1:3.254228e-001);
   tree gen.298000 = [&U] (((4:2.979468e-001,3:2.231388e-001):2.531655e-001,((9:1.736689e-001,10:2.012506e-001):1.014230e-001,((7:1.219434e-001,8:8.098377e-002):8.187823e-002,(5:1.973560e-001,6:1.537280e-001):6.992445e-002):3.734697e-002):1.347085e+000):1.084531e-001,2:2.927353e-001,1:3.271093e-001);
   tree gen.298500 = [&U] (((4:2.696009e-001,3:2.279797e-001):1.947281e-001,((9:1.695308e-001,10:2.245553e-001):9.260993e-002,((7:9.367683e-002,8:1.136443e-001):7.273429e-002,(5:1.938744e-001,6:2.069159e-001):1.035022e-001):4.850460e-002):1.347623e+000):1.649794e-001,2:2.363930e-001,1:3.842599e-001);
   tree gen.299000 = [&U] (((4:2.321595e-001,3:2.115060e-001):2.420091e-001,((9:2.112879e-001,10:2.221632e-001):7.074151e-002,((7:1.469596e-001,8:1.277698e-001):8.133131e-002,(5:2.328495e-001,6:1.792817e-001):7.302922e-002):8.154423e-002):1.364263e+000):1.991140e-001,2:2.936264e-001,1:3.446267e-001);
   tree gen.299500 = [&U] (((4:2.747321e-001,3:2.353532e-001):1.774650e-001,((9:1.702333e-001,10:2.254546e-001):8.809126e-002,((7:8.820807e-002,8:1.247640e-001):7.215803e-002,(5:2.463939e-001,6:1.819378e-001):1.065551e-001):3.623569e-002):1.384475e+000):1.464541e-001,2:2.886417e-001,1:2.987058e-001);
   tree gen.300000 = [&U] (((4:2.283480e-001,3:2.383100e-001):2.084985e-001,((9:1.924535e-001,10:2.277388e-001):5.334455e-002,((7:9.831147e-002,8:1.304894e-001):8.890867e-002,(5:1.645566e-001,6:1.947228e-001):8.943005e-002):1.208978e-001):1.373243e+000):1.291864e-001,2:2.702335e-001,1:2.935927e-001);
end;
