# Supplementary material for: Metabolic and Chaperone Gene Loss Marks the Origin of Animals: Evidence for Hsp104 and Hsp78 Chaperones Sharing Mitochondrial Enzymes as Clients
Source: PLoS One. 2015 Feb 24;10(2):e0117192. doi: 10.1371/journal.pone.0117192 (PMC4339202; doi:10.1371/journal.pone.0117192)
Supplement: S2 File — (ZIP) [file pone.0117192.s004.zip › M1_LYS4/LYS4_v01_MARCH_2014.nex.trprobs]

#NEXUS

[ID: 3364729159]
[This file contains the trees that were found during the MCMC
search, sorted by posterior probability. "p" indicates the
posterior probability of the tree whereas "P" indicates the
cumulative posterior probability.]

begin trees;
   translate
    1 Monosiga_brevicollis_LYS4,
    2 Salpingoeca_rosetta_LYS4,
    3 Saccharomyces_cerevisiae_LYS4,
    4 Schizosaccharomyces_pombe_LYS4,
    5 Drosophila_melanogaster_ACO1,
    6 Amphimedon_queenslandica_ACO1,
    7 Monosiga_brevicollis_ACO1,
    8 Salpingoeca_rosetta_ACO1,
    9 Schizosaccharomyces_pombe_ACO1,
   10 Saccharomyces_cerevisiae_ACO1;
   tree tree_1 [p = 0.861, P = 0.861] = [&W 0.861419] (2,(((10,9),((8,7),(6,5))),(4,3)),1);
   tree tree_2 [p = 0.074, P = 0.936] = [&W 0.074279] (2,((((10,9),(8,7)),(6,5)),(4,3)),1);
   tree tree_3 [p = 0.048, P = 0.983] = [&W 0.047672] (2,(((8,7),((10,9),(6,5))),(4,3)),1);
   tree tree_4 [p = 0.010, P = 0.993] = [&W 0.009978] (2,(((((10,9),(8,7)),6),5),(4,3)),1);
   tree tree_5 [p = 0.003, P = 0.997] = [&W 0.003326] (2,((10,(9,((8,7),(6,5)))),(4,3)),1);
   tree tree_6 [p = 0.001, P = 0.998] = [&W 0.001109] ((((10,9),(8,7)),(6,5)),(2,(4,3)),1);
   tree tree_7 [p = 0.001, P = 0.999] = [&W 0.001109] (((10,9),((8,7),(6,5))),(2,(4,3)),1);
   tree tree_8 [p = 0.001, P = 1.000] = [&W 0.001109] (2,((6,(((10,9),(8,7)),5)),(4,3)),1);
end;
