# Supplementary material for: Metabolic and Chaperone Gene Loss Marks the Origin of Animals: Evidence for Hsp104 and Hsp78 Chaperones Sharing Mitochondrial Enzymes as Clients
Source: PLoS One. 2015 Feb 24;10(2):e0117192. doi: 10.1371/journal.pone.0117192 (PMC4339202; doi:10.1371/journal.pone.0117192)
Supplement: S2 File — (ZIP) [file pone.0117192.s004.zip › M1_LYS4/LYS4_v01_MARCH_2014.nex.tstat]

[ID: 3364729159]
ID	#obs	Probability(=s)	Stddev(s)	Min(s)	Max(s)	Nruns
11		902	1.000000e+000	0.000000e+000	1.000000e+000	1.000000e+000	2
12		902	1.000000e+000	0.000000e+000	1.000000e+000	1.000000e+000	2
13		902	1.000000e+000	0.000000e+000	1.000000e+000	1.000000e+000	2
14		900	9.977827e-001	3.135729e-003	9.955654e-001	1.000000e+000	2
15		899	9.966741e-001	1.567864e-003	9.955654e-001	9.977827e-001	2
16		892	9.889135e-001	1.254291e-002	9.800443e-001	9.977827e-001	2
17		781	8.658537e-001	3.292515e-002	8.425721e-001	8.891353e-001	2
