# Supplementary material for: Metabolic and Chaperone Gene Loss Marks the Origin of Animals: Evidence for Hsp104 and Hsp78 Chaperones Sharing Mitochondrial Enzymes as Clients
Source: PLoS One. 2015 Feb 24;10(2):e0117192. doi: 10.1371/journal.pone.0117192 (PMC4339202; doi:10.1371/journal.pone.0117192)
Supplement: S2 File — (ZIP) [file pone.0117192.s004.zip › M1_LYS4/LYS4_v01_MARCH_2014.nex.vstat]

[ID: 3364729159]
Parameter	Mean	Variance	CredInt_Lower	CredInt_Upper	Median	PSRF	Nruns
length[1]	3.278994e-001	9.412022e-004	2.672124e-001	3.859076e-001	3.275761e-001	1.002255e+000	2
length[2]	2.627845e-001	8.193487e-004	2.075514e-001	3.174672e-001	2.616899e-001	9.991643e-001	2
length[3]	2.228731e-001	6.976020e-004	1.752350e-001	2.732414e-001	2.222826e-001	9.989341e-001	2
length[4]	2.570688e-001	7.679710e-004	2.070619e-001	3.133761e-001	2.555954e-001	9.990186e-001	2
length[5]	2.022545e-001	3.845215e-004	1.653922e-001	2.388002e-001	2.012933e-001	9.995895e-001	2
length[6]	1.870631e-001	3.680154e-004	1.486092e-001	2.222561e-001	1.876123e-001	9.989436e-001	2
length[7]	1.121608e-001	2.142707e-004	8.231145e-002	1.374868e-001	1.120406e-001	1.004938e+000	2
length[8]	1.151204e-001	2.115337e-004	8.638171e-002	1.425517e-001	1.147395e-001	9.989098e-001	2
length[9]	1.842684e-001	3.394477e-004	1.488464e-001	2.173955e-001	1.833597e-001	1.005542e+000	2
length[10]	2.250009e-001	4.260104e-004	1.874194e-001	2.661446e-001	2.246503e-001	9.991796e-001	2
length[11]	2.255748e-001	1.587090e-003	1.480343e-001	3.073433e-001	2.237330e-001	9.999386e-001	2
length[12]	8.488538e-002	2.595867e-004	5.149752e-002	1.157605e-001	8.466681e-002	9.997578e-001	2
length[13]	1.380267e+000	7.019415e-003	1.221173e+000	1.537530e+000	1.378429e+000	9.989413e-001	2
length[14]	1.602595e-001	1.362314e-003	8.886247e-002	2.296621e-001	1.588742e-001	9.989965e-001	2
length[15]	9.261829e-002	8.046756e-004	4.764730e-002	1.505603e-001	8.978221e-002	1.004330e+000	2
length[16]	8.133877e-002	3.008014e-004	4.748944e-002	1.173547e-001	8.135516e-002	9.994433e-001	2
length[17]	5.307261e-002	5.075329e-004	9.883541e-003	9.521636e-002	5.254037e-002	1.002451e+000	2
