# Supplementary material for: Metabolic and Chaperone Gene Loss Marks the Origin of Animals: Evidence for Hsp104 and Hsp78 Chaperones Sharing Mitochondrial Enzymes as Clients
Source: PLoS One. 2015 Feb 24;10(2):e0117192. doi: 10.1371/journal.pone.0117192 (PMC4339202; doi:10.1371/journal.pone.0117192)
Supplement: S2 File — (ZIP) [file pone.0117192.s004.zip › M1_ANKCLP/ANKCLP_v02.nex.ckp]

#NEXUS
[run stamp:8937961221]
[generation: 2000000]

begin trees;
	translate
       1 Homo_sapiens_NP_001245322.1_ANKCLP,
       2 Capitella_teleta_ELU00197.1_ANKCLP,
       3 Lottia_gigantea_XP_009060869.1_ANKCLP,
       4 Helobdella_robusta_XP_009029944.1_ANKCLP,
       5 Nematostella_vectensis_XP_001641860.1_ANKCLP,
       6 Mnemiopsis_leidyi_ML063914a_ANKCLP,
       7 Trichoplax_adhaerens_XP_002116137.1_ANKCLP,
       8 Amphimedon_queenslandica_XP_003390365.1_ANKCLP,
       9 Monosiga_brevicollis_XP_001744067.1_ANKCLP,
      10 Salpingoeca_rosetta_XP_004992453.1_ANKCLP,
      11 Saccharomyces_cerevisiae_NP_013074.1_HSP104,
      12 Schizosaccharomyces_pombe_NP_596503.1_HSP104,
      13 Batrachochytrium_dendrobatidis_XP_006677385.1_HSP104,
      14 Capsaspora_owczarzaki_XP_004348638.1_HSP104,
      15 Monosiga_brevicollis_XP_001748844.1_HSP104,
      16 Salpingoeca_rosetta_XP_004995761.1_HSP104,
      17 Saccharomyces_cerevisiae_NP_010544.3_HSP78,
      18 Schizosaccharomyces_pombe_NP_596117.1_HSP78,
      19 Batrachochytrium_dendrobatidis_XP_006675052.1_HSP78,
      20 Capsaspora_owczarzaki_XP_004365738.1_HSP78,
      21 Monosiga_brevicollis_XP_001747710.1_HSP78,
      22 Salpingoeca_rosetta_XP_004992814.1_HSP78,
      23 Escherichia_coli_clpB;
	tree mcmc.tree_1 = (((5:2.351571e-001,8:5.670925e-001):1.300115e-001,(((((23:3.243721e-001,((19:2.847541e-001,(17:4.174846e-001,18:3.425879e-001):6.155990e-002):7.951664e-002,(20:2.838560e-001,(21:1.959535e-001,22:2.658752e-001):1.572830e-001):9.749508e-002):1.899834e-001):5.876590e-002,((13:2.926528e-001,(14:2.851734e-001,(15:1.553913e-001,16:2.120364e-001):2.078505e-001):5.762183e-002):1.284776e-001,(11:4.723423e-001,12:2.707434e-001):1.803494e-001):1.702407e-001):7.811662e-001,6:6.029456e-001):2.073734e-001,(9:4.017466e-001,10:2.479314e-001):2.676599e-001):8.082608e-002,7:5.170936e-001):5.025128e-002):1.195768e-001,(3:3.258409e-001,(2:3.165283e-001,4:4.398287e-001):3.537353e-002):1.240615e-001,1:4.566738e-001);
	tree mcmc.tree_2 = (((5:2.258611e-001,8:4.556843e-001):1.795666e-001,(((10:2.896861e-001,9:4.303080e-001):2.769083e-001,(6:5.727035e-001,(((11:4.294803e-001,12:2.573441e-001):1.401341e-001,(((15:1.463131e-001,16:2.163550e-001):1.860292e-001,13:2.441872e-001):4.454393e-002,14:2.419302e-001):1.405717e-001):2.276288e-002,((((18:2.863369e-001,17:3.578670e-001):1.168380e-001,19:2.691814e-001):7.181933e-002,(20:3.120592e-001,(22:2.516613e-001,21:2.265822e-001):1.386228e-001):8.919637e-002):1.674725e-001,23:3.121952e-001):1.477448e-001):7.554071e-001):2.072035e-001):1.137571e-001,7:4.715056e-001):8.515334e-002):8.965034e-002,((4:4.043727e-001,3:3.518142e-001):7.933174e-002,2:2.659550e-001):1.129359e-001,1:3.944122e-001);
end;

begin mrbayes;
	startvals
		Tau(1,1)=mcmc.tree_1
		Tau(2,1)=mcmc.tree_2
		V(1,1)=mcmc.tree_1
		V(2,1)=mcmc.tree_2
		Aamodel(1,1)=(5.000000000000000e+000)
		Aamodel(2,1)=(5.000000000000000e+000)
	;
	propset
		Multiplier(V)$lambda(1,1)=1.676375898418744e+000
		Multiplier(V)$lambda(2,1)=1.815996331319016e+000
		TLMultiplier(V)$lambda(1,1)=1.731900487044059e-001
		TLMultiplier(V)$lambda(2,1)=1.614813310811983e-001
	;
end;
