# Supplementary material for: Metabolic and Chaperone Gene Loss Marks the Origin of Animals: Evidence for Hsp104 and Hsp78 Chaperones Sharing Mitochondrial Enzymes as Clients
Source: PLoS One. 2015 Feb 24;10(2):e0117192. doi: 10.1371/journal.pone.0117192 (PMC4339202; doi:10.1371/journal.pone.0117192)
Supplement: S2 File — (ZIP) [file pone.0117192.s004.zip › M1_ANKCLP/ANKCLP_v02.nex.ckp~]

#NEXUS
[run stamp:8937961221]
[generation: 1900000]

begin trees;
	translate
       1 Homo_sapiens_NP_001245322.1_ANKCLP,
       2 Capitella_teleta_ELU00197.1_ANKCLP,
       3 Lottia_gigantea_XP_009060869.1_ANKCLP,
       4 Helobdella_robusta_XP_009029944.1_ANKCLP,
       5 Nematostella_vectensis_XP_001641860.1_ANKCLP,
       6 Mnemiopsis_leidyi_ML063914a_ANKCLP,
       7 Trichoplax_adhaerens_XP_002116137.1_ANKCLP,
       8 Amphimedon_queenslandica_XP_003390365.1_ANKCLP,
       9 Monosiga_brevicollis_XP_001744067.1_ANKCLP,
      10 Salpingoeca_rosetta_XP_004992453.1_ANKCLP,
      11 Saccharomyces_cerevisiae_NP_013074.1_HSP104,
      12 Schizosaccharomyces_pombe_NP_596503.1_HSP104,
      13 Batrachochytrium_dendrobatidis_XP_006677385.1_HSP104,
      14 Capsaspora_owczarzaki_XP_004348638.1_HSP104,
      15 Monosiga_brevicollis_XP_001748844.1_HSP104,
      16 Salpingoeca_rosetta_XP_004995761.1_HSP104,
      17 Saccharomyces_cerevisiae_NP_010544.3_HSP78,
      18 Schizosaccharomyces_pombe_NP_596117.1_HSP78,
      19 Batrachochytrium_dendrobatidis_XP_006675052.1_HSP78,
      20 Capsaspora_owczarzaki_XP_004365738.1_HSP78,
      21 Monosiga_brevicollis_XP_001747710.1_HSP78,
      22 Salpingoeca_rosetta_XP_004992814.1_HSP78,
      23 Escherichia_coli_clpB;
	tree mcmc.tree_1 = ((3:3.596398e-001,(4:3.732622e-001,2:2.468039e-001):8.440128e-002):1.356979e-001,((((((23:3.430711e-001,((20:2.966882e-001,(21:2.090258e-001,22:2.772345e-001):1.538710e-001):1.068547e-001,((17:3.574836e-001,18:2.834514e-001):1.119904e-001,19:2.762139e-001):4.774713e-002):1.808686e-001):1.746185e-001,((13:2.763935e-001,(14:2.794579e-001,(15:1.608575e-001,16:1.980815e-001):1.763685e-001):4.517774e-002):1.269853e-001,(11:4.870740e-001,12:2.505278e-001):1.670407e-001):3.053851e-003):8.243130e-001,6:6.152071e-001):1.505451e-001,(9:4.013587e-001,10:2.584771e-001):2.287209e-001):1.428537e-001,7:4.385931e-001):1.261913e-001,(5:2.288329e-001,8:5.356415e-001):9.543323e-002):7.776382e-002,1:4.395548e-001);
	tree mcmc.tree_2 = (((7:4.836217e-001,((6:5.947270e-001,(((((18:3.061885e-001,17:3.239321e-001):7.189220e-002,19:2.487135e-001):7.918946e-002,(20:3.067748e-001,(22:2.836361e-001,21:2.278323e-001):1.666892e-001):8.105207e-002):1.935904e-001,23:2.655648e-001):1.006511e-001,((11:4.684541e-001,12:2.156576e-001):1.646196e-001,(((15:1.606095e-001,16:2.174772e-001):2.241328e-001,13:2.797006e-001):3.805038e-002,14:2.732369e-001):1.469977e-001):9.575143e-002):8.574166e-001):2.090587e-001,(10:2.694081e-001,9:4.665898e-001):2.052792e-001):1.145639e-001):1.228419e-001,(5:1.918478e-001,8:4.937293e-001):1.444387e-001):8.215375e-002,((3:3.577363e-001,2:2.844321e-001):3.491339e-002,4:4.312149e-001):1.207943e-001,1:3.615750e-001);
end;

begin mrbayes;
	startvals
		Tau(1,1)=mcmc.tree_1
		Tau(2,1)=mcmc.tree_2
		V(1,1)=mcmc.tree_1
		V(2,1)=mcmc.tree_2
		Aamodel(1,1)=(5.000000000000000e+000)
		Aamodel(2,1)=(5.000000000000000e+000)
	;
	propset
		Multiplier(V)$lambda(1,1)=1.815996331319016e+000
		Multiplier(V)$lambda(2,1)=1.762325528669016e+000
		TLMultiplier(V)$lambda(1,1)=1.598745649905347e-001
		TLMultiplier(V)$lambda(2,1)=1.731900487044059e-001
	;
end;
