# Supplementary material for: Metabolic and Chaperone Gene Loss Marks the Origin of Animals: Evidence for Hsp104 and Hsp78 Chaperones Sharing Mitochondrial Enzymes as Clients
Source: PLoS One. 2015 Feb 24;10(2):e0117192. doi: 10.1371/journal.pone.0117192 (PMC4339202; doi:10.1371/journal.pone.0117192)
Supplement: S2 File — (ZIP) [file pone.0117192.s004.zip › M1_ANKCLP/ANKCLP_v02.nex.con.tre]

#NEXUS
begin taxa;
	dimensions ntax=23;
	taxlabels
	'Homo_sapiens_NP_001245322.1_ANKCLP'[&!color=#-16737997]
	'Nematostella_vectensis_XP_001641860.1_ANKCLP'[&!color=#-16737997]
	'Amphimedon_queenslandica_XP_003390365.1_ANKCLP'[&!color=#-16737997]
	Mnemiopsis_leidyi_ML063914a_ANKCLP[&!color=#-16737997]
	'Saccharomyces_cerevisiae_NP_013074.1_HSP104'
	'Schizosaccharomyces_pombe_NP_596503.1_HSP104'
	'Batrachochytrium_dendrobatidis_XP_006677385.1_HSP104'
	'Capsaspora_owczarzaki_XP_004348638.1_HSP104'
	'Monosiga_brevicollis_XP_001748844.1_HSP104'
	'Salpingoeca_rosetta_XP_004995761.1_HSP104'
	'Saccharomyces_cerevisiae_NP_010544.3_HSP78'
	'Schizosaccharomyces_pombe_NP_596117.1_HSP78'
	'Batrachochytrium_dendrobatidis_XP_006675052.1_HSP78'
	'Capsaspora_owczarzaki_XP_004365738.1_HSP78'
	'Monosiga_brevicollis_XP_001747710.1_HSP78'
	'Salpingoeca_rosetta_XP_004992814.1_HSP78'
	Escherichia_coli_clpB
	'Monosiga_brevicollis_XP_001744067.1_ANKCLP'[&!color=#-16737997]
	'Salpingoeca_rosetta_XP_004992453.1_ANKCLP'[&!color=#-16737997]
	'Trichoplax_adhaerens_XP_002116137.1_ANKCLP'[&!color=#-16737997]
	'Capitella_teleta_ELU00197.1_ANKCLP'[&!color=#-16737997]
	'Helobdella_robusta_XP_009029944.1_ANKCLP'[&!color=#-16737997]
	'Lottia_gigantea_XP_009060869.1_ANKCLP'[&!color=#-16737997]
;
end;

begin trees;
	tree con_50_majrule = [&U] ('Homo_sapiens_NP_001245322.1_ANKCLP'[&length_mean=0.4473939376041325,prob_range={1.0,1.0},prob(percent)="100",prob_stddev=0.0,!rotate=false,!color=#-16737997,prob+-sd="100+-0",length_median=0.4456254,prob=1.0,length_95%HPD={0.3758619,0.517181}]:0.4456254,(('Nematostella_vectensis_XP_001641860.1_ANKCLP'[&length_mean=0.2110129294568475,prob_range={1.0,1.0},prob(percent)="100",prob_stddev=0.0,!rotate=false,!color=#-16737997,prob+-sd="100+-0",length_median=0.210381,prob=1.0,length_95%HPD={0.1588966,0.2759591}]:0.210381,'Amphimedon_queenslandica_XP_003390365.1_ANKCLP'[&length_mean=0.4993605375208256,prob_range={1.0,1.0},prob(percent)="100",prob_stddev=0.0,!rotate=false,!color=#-16737997,prob+-sd="100+-0",length_median=0.4985173,prob=1.0,length_95%HPD={0.4160277,0.5821675}]:0.4985173)[&length_mean=0.1174346777838923,prob_range={0.9983338887037654,1.0},prob(percent)="100",prob_stddev=0.001178118595779007,!rotate=false,!color=#-16737997,prob+-sd="100+-0",length_median=0.1165253,prob=0.9991669443518827,length_95%HPD={0.06741388,0.1787205}]:0.1165253,(((Mnemiopsis_leidyi_ML063914a_ANKCLP[&length_mean=0.6019497928023992,prob_range={1.0,1.0},prob(percent)="100",prob_stddev=0.0,!rotate=false,!color=#-16737997,prob+-sd="100+-0",length_median=0.6007102,prob=1.0,length_95%HPD={0.4920715,0.7064997}]:0.6007102,((('Saccharomyces_cerevisiae_NP_013074.1_HSP104'[&length_mean=0.4482463455181613,prob_range={1.0,1.0},prob(percent)="100",prob_stddev=0.0,!rotate=false,!color=#-16763905,prob+-sd="100+-0",length_median=0.447914,prob=1.0,length_95%HPD={0.3888717,0.5052852}]:0.447914,'Schizosaccharomyces_pombe_NP_596503.1_HSP104'[&length_mean=0.2476712963012329,prob_range={1.0,1.0},prob(percent)="100",prob_stddev=0.0,!rotate=false,!color=#-16763905,prob+-sd="100+-0",length_median=0.2466718,prob=1.0,length_95%HPD={0.202822,0.2946917}]:0.2466718)[&length_mean=0.150474877275908,prob_range={1.0,1.0},prob(percent)="100",prob_stddev=0.0,!rotate=false,!color=#-16763905,prob+-sd="100+-0",length_median=0.1495805,prob=1.0,length_95%HPD={0.107128,0.1957754}]:0.1495805,('Batrachochytrium_dendrobatidis_XP_006677385.1_HSP104'[&length_mean=0.2808809481839374,prob_range={1.0,1.0},prob(percent)="100",prob_stddev=0.0,!rotate=false,!color=#-16763905,prob+-sd="100+-0",length_median=0.2799598,prob=1.0,length_95%HPD={0.2370221,0.3254552}]:0.2799598,('Capsaspora_owczarzaki_XP_004348638.1_HSP104'[&length_mean=0.2644040139453502,prob_range={1.0,1.0},prob(percent)="100",prob_stddev=0.0,!rotate=false,!color=#-16763905,prob+-sd="100+-0",length_median=0.2639733,prob=1.0,length_95%HPD={0.2182281,0.3069762}]:0.2639733,('Monosiga_brevicollis_XP_001748844.1_HSP104'[&length_mean=0.1529903412179274,prob_range={1.0,1.0},prob(percent)="100",prob_stddev=0.0,!rotate=false,!color=#-16763905,prob+-sd="100+-0",length_median=0.1525716,prob=1.0,length_95%HPD={0.1208742,0.1891836}]:0.1525716,'Salpingoeca_rosetta_XP_004995761.1_HSP104'[&length_mean=0.1971955996834388,prob_range={1.0,1.0},prob(percent)="100",prob_stddev=0.0,!rotate=false,!color=#-16763905,prob+-sd="100+-0",length_median=0.1965039,prob=1.0,length_95%HPD={0.1622421,0.2341049}]:0.1965039)[&length_mean=0.2086228049150285,prob_range={1.0,1.0},prob(percent)="100",prob_stddev=0.0,!rotate=false,!color=#-16763905,prob+-sd="100+-0",length_median=0.2081955,prob=1.0,length_95%HPD={0.1685939,0.2499972}]:0.2081955)[&length_mean=0.04761255299638639,prob_range={0.5014995001666112,0.5128290569810063},prob(percent)="51",prob_stddev=0.008011206451297092,!rotate=false,!color=#-16763905,prob+-sd="51+-1",length_median=0.04688044,prob=0.5071642785738087,length_95%HPD={0.02056621,0.07809831}]:0.04688044)[&length_mean=0.1332137159363551,prob_range={1.0,1.0},prob(percent)="100",prob_stddev=0.0,!rotate=false,!color=#-16763905,prob+-sd="100+-0",length_median=0.1338523,prob=1.0,length_95%HPD={0.08279507,0.1791299}]:0.1338523)[&length_mean=0.06585207923034692,prob_range={0.5934688437187604,0.6264578473842053},prob(percent)="61",prob_stddev=0.02332674819642399,!rotate=false,!color=#-16763905,prob+-sd="61+-2",length_median=0.06403723,prob=0.6099633455514828,length_95%HPD={0.005726706,0.1222659}]:0.06403723,(((('Saccharomyces_cerevisiae_NP_010544.3_HSP78'[&length_mean=0.3577698326057976,prob_range={1.0,1.0},prob(percent)="100",prob_stddev=0.0,!rotate=false,!color=#-65281,prob+-sd="100+-0",length_median=0.3569979,prob=1.0,length_95%HPD={0.3064559,0.41089}]:0.3569979,'Schizosaccharomyces_pombe_NP_596117.1_HSP78'[&length_mean=0.2946397951849383,prob_range={1.0,1.0},prob(percent)="100",prob_stddev=0.0,!rotate=false,!color=#-65281,prob+-sd="100+-0",length_median=0.2936338,prob=1.0,length_95%HPD={0.2448267,0.3421338}]:0.2936338)[&length_mean=0.09749755341386197,prob_range={1.0,1.0},prob(percent)="100",prob_stddev=0.0,!rotate=false,!color=#-65281,prob+-sd="100+-0",length_median=0.0964999,prob=1.0,length_95%HPD={0.05943111,0.1388572}]:0.0964999,'Batrachochytrium_dendrobatidis_XP_006675052.1_HSP78'[&length_mean=0.2505809416527824,prob_range={1.0,1.0},prob(percent)="100",prob_stddev=0.0,!rotate=false,!color=#-65281,prob+-sd="100+-0",length_median=0.2494977,prob=1.0,length_95%HPD={0.2064975,0.2960375}]:0.2494977)[&length_mean=0.06316568296285098,prob_range={0.9910029990003332,0.9913362212595801},prob(percent)="99",prob_stddev=2.356237191558014E-4,!rotate=false,!color=#-65281,prob+-sd="99+-0",length_median=0.06228464,prob=0.9911696101299566,length_95%HPD={0.02899918,0.09761837}]:0.06228464,('Capsaspora_owczarzaki_XP_004365738.1_HSP78'[&length_mean=0.2969840143952016,prob_range={1.0,1.0},prob(percent)="100",prob_stddev=0.0,!rotate=false,!color=#-65281,prob+-sd="100+-0",length_median=0.2963853,prob=1.0,length_95%HPD={0.2471758,0.345818}]:0.2963853,('Monosiga_brevicollis_XP_001747710.1_HSP78'[&length_mean=0.2187712601799401,prob_range={1.0,1.0},prob(percent)="100",prob_stddev=0.0,!rotate=false,!color=#-65281,prob+-sd="100+-0",length_median=0.2185941,prob=1.0,length_95%HPD={0.174651,0.2648357}]:0.2185941,'Salpingoeca_rosetta_XP_004992814.1_HSP78'[&length_mean=0.251012289370211,prob_range={1.0,1.0},prob(percent)="100",prob_stddev=0.0,!rotate=false,!color=#-65281,prob+-sd="100+-0",length_median=0.2503131,prob=1.0,length_95%HPD={0.2040587,0.2973976}]:0.2503131)[&length_mean=0.1541609901882709,prob_range={1.0,1.0},prob(percent)="100",prob_stddev=0.0,!rotate=false,!color=#-65281,prob+-sd="100+-0",length_median=0.1534405,prob=1.0,length_95%HPD={0.1126215,0.1965257}]:0.1534405)[&length_mean=0.08585583478340526,prob_range={1.0,1.0},prob(percent)="100",prob_stddev=0.0,!rotate=false,!color=#-65281,prob+-sd="100+-0",length_median=0.08508165,prob=1.0,length_95%HPD={0.05139926,0.125055}]:0.08508165)[&length_mean=0.1807561897700763,prob_range={1.0,1.0},prob(percent)="100",prob_stddev=0.0,!rotate=false,!color=#-65281,prob+-sd="100+-0",length_median=0.1802491,prob=1.0,length_95%HPD={0.134581,0.2258385}]:0.1802491,Escherichia_coli_clpB[&length_mean=0.3357964847050989,prob_range={1.0,1.0},prob(percent)="100",prob_stddev=0.0,!rotate=true,!color=#-65281,prob+-sd="100+-0",length_median=0.335589,prob=1.0,length_95%HPD={0.2837741,0.3921468}]:0.335589)[&length_mean=0.1479283457459579,prob_range={0.9990003332222592,1.0},prob(percent)="100",prob_stddev=7.068711574674042E-4,!rotate=true,!color=#-65281,prob+-sd="100+-0",length_median=0.1494442,prob=0.9995001666111296,length_95%HPD={0.07595813,0.2190041}]:0.1494442)[&length_mean=0.7964335300066651,prob_range={1.0,1.0},prob(percent)="100",prob_stddev=0.0,!rotate=false,!color=#-10092340,prob+-sd="100+-0",length_median=0.7955579,prob=1.0,!hilight={13,0.0,#-1},length_95%HPD={0.6669513,0.9163548}]:0.7955579)[&length_mean=0.2070364003932022,prob_range={1.0,1.0},prob(percent)="100",prob_stddev=0.0,!rotate=false,!color=#-16737997,prob+-sd="100+-0",length_median=0.2049387,prob=1.0,length_95%HPD={0.1201139,0.2982735}]:0.2049387,('Monosiga_brevicollis_XP_001744067.1_ANKCLP'[&length_mean=0.4366931589636782,prob_range={1.0,1.0},prob(percent)="100",prob_stddev=0.0,!rotate=false,!color=#-16737997,prob+-sd="100+-0",length_median=0.4361805,prob=1.0,length_95%HPD={0.3513611,0.5192879}]:0.4361805,'Salpingoeca_rosetta_XP_004992453.1_ANKCLP'[&length_mean=0.2862903809730085,prob_range={1.0,1.0},prob(percent)="100",prob_stddev=0.0,!rotate=false,!color=#-16737997,prob+-sd="100+-0",length_median=0.2850216,prob=1.0,length_95%HPD={0.2100039,0.3640977}]:0.2850216)[&length_mean=0.2310021537604134,prob_range={1.0,1.0},prob(percent)="100",prob_stddev=0.0,!rotate=false,!color=#-16737997,prob+-sd="100+-0",length_median=0.2294572,prob=1.0,length_95%HPD={0.1532987,0.3129931}]:0.2294572)[&length_mean=0.1133850311591059,prob_range={0.9983338887037654,0.9996667777407531},prob(percent)="100",prob_stddev=9.424948766232057E-4,!rotate=false,!color=#-16737997,prob+-sd="100+-0",length_median=0.1121632,prob=0.9990003332222592,length_95%HPD={0.04949647,0.1773205}]:0.1121632,'Trichoplax_adhaerens_XP_002116137.1_ANKCLP'[&length_mean=0.4874681076141298,prob_range={1.0,1.0},prob(percent)="100",prob_stddev=0.0,!rotate=false,!color=#-16737997,prob+-sd="100+-0",length_median=0.4859839,prob=1.0,length_95%HPD={0.4093252,0.56537}]:0.4859839)[&length_mean=0.08290199875841361,prob_range={0.9650116627790737,0.975674775074975},prob(percent)="97",prob_stddev=0.007539959012985488,!rotate=false,!color=#-16737997,prob+-sd="97+-1",length_median=0.08174377,prob=0.9703432189270244,length_95%HPD={0.02813746,0.1386387}]:0.08174377)[&length_mean=0.1085180085421527,prob_range={1.0,1.0},prob(percent)="100",prob_stddev=0.0,!rotate=false,!color=#-16737997,prob+-sd="100+-0",length_median=0.1068227,prob=1.0,length_95%HPD={0.06112739,0.1592728}]:0.1068227,(('Capitella_teleta_ELU00197.1_ANKCLP'[&length_mean=0.2634555453348886,prob_range={1.0,1.0},prob(percent)="100",prob_stddev=0.0,!rotate=false,!color=#-16737997,prob+-sd="100+-0",length_median=0.2630843,prob=1.0,length_95%HPD={0.2050975,0.3222783}]:0.2630843,'Helobdella_robusta_XP_009029944.1_ANKCLP'[&length_mean=0.4018911519993336,prob_range={1.0,1.0},prob(percent)="100",prob_stddev=0.0,!rotate=false,!color=#-16737997,prob+-sd="100+-0",length_median=0.4007477,prob=1.0,length_95%HPD={0.3341739,0.4698822}]:0.4007477)[&length_mean=0.09339414719737955,prob_range={0.5814728423858714,0.5884705098300567},prob(percent)="58",prob_stddev=0.004948098102271713,!rotate=false,!color=#-16737997,prob+-sd="58+-0",length_median=0.09210774,prob=0.584971676107964,length_95%HPD={0.04352499,0.1446049}]:0.09210774,'Lottia_gigantea_XP_009060869.1_ANKCLP'[&length_mean=0.3357273425024979,prob_range={1.0,1.0},prob(percent)="100",prob_stddev=0.0,!rotate=false,!color=#-16737997,prob+-sd="100+-0",length_median=0.3347619,prob=1.0,length_95%HPD={0.2776788,0.4000793}]:0.3347619)[&length_mean=0.09531499075377721,prob_range={0.922692435854715,0.9300233255581473},prob(percent)="93",prob_stddev=0.005183721821427513,!rotate=false,!color=#-16737997,prob+-sd="93+-1",length_median=0.09401877,prob=0.9263578807064312,length_95%HPD={0.04700474,0.1445413}]:0.09401877);
end;

begin figtree;
	set appearance.backgroundColorAttribute="Default";
	set appearance.backgroundColour=#-1;
	set appearance.branchColorAttribute="User selection";
	set appearance.branchLineWidth=5.0;
	set appearance.branchMinLineWidth=0.0;
	set appearance.branchWidthAttribute="Fixed";
	set appearance.foregroundColour=#-16777216;
	set appearance.selectionColour=#-2144520576;
	set branchLabels.colorAttribute="User selection";
	set branchLabels.displayAttribute="Branch times";
	set branchLabels.fontName="Arial";
	set branchLabels.fontSize=10;
	set branchLabels.fontStyle=0;
	set branchLabels.isShown=false;
	set branchLabels.significantDigits=4;
	set layout.expansion=0;
	set layout.layoutType="RECTILINEAR";
	set layout.zoom=0;
	set legend.attribute="length_mean";
	set legend.fontSize=10.0;
	set legend.isShown=false;
	set legend.significantDigits=4;
	set nodeBars.barWidth=4.0;
	set nodeBars.displayAttribute="length_95%HPD";
	set nodeBars.isShown=false;
	set nodeLabels.colorAttribute="User selection";
	set nodeLabels.displayAttribute="prob";
	set nodeLabels.fontName="Arial";
	set nodeLabels.fontSize=12;
	set nodeLabels.fontStyle=1;
	set nodeLabels.isShown=true;
	set nodeLabels.significantDigits=2;
	set nodeShape.colourAttribute="User selection";
	set nodeShape.isShown=false;
	set nodeShape.minSize=10.0;
	set nodeShape.scaleType=Width;
	set nodeShape.shapeType=Circle;
	set nodeShape.size=4.0;
	set nodeShape.sizeAttribute="Fixed";
	set polarLayout.alignTipLabels=false;
	set polarLayout.angularRange=0;
	set polarLayout.rootAngle=0;
	set polarLayout.rootLength=100;
	set polarLayout.showRoot=true;
	set radialLayout.spread=0.0;
	set rectilinearLayout.alignTipLabels=false;
	set rectilinearLayout.curvature=874;
	set rectilinearLayout.rootLength=291;
	set scale.offsetAge=0.0;
	set scale.rootAge=1.0;
	set scale.scaleFactor=1.0;
	set scale.scaleRoot=false;
	set scaleAxis.automaticScale=true;
	set scaleAxis.fontSize=8.0;
	set scaleAxis.isShown=false;
	set scaleAxis.lineWidth=1.0;
	set scaleAxis.majorTicks=1.0;
	set scaleAxis.origin=0.0;
	set scaleAxis.reverseAxis=false;
	set scaleAxis.showGrid=true;
	set scaleBar.automaticScale=true;
	set scaleBar.fontSize=12.0;
	set scaleBar.isShown=true;
	set scaleBar.lineWidth=3.0;
	set scaleBar.scaleRange=0.2;
	set tipLabels.colorAttribute="User selection";
	set tipLabels.displayAttribute="Names";
	set tipLabels.fontName="Arial";
	set tipLabels.fontSize=16;
	set tipLabels.fontStyle=3;
	set tipLabels.isShown=true;
	set tipLabels.significantDigits=4;
	set trees.order=false;
	set trees.orderType="increasing";
	set trees.rooting=true;
	set trees.rootingType="Midpoint";
	set trees.transform=false;
	set trees.transformType="cladogram";
end;
