# Supplementary material for: Metabolic and Chaperone Gene Loss Marks the Origin of Animals: Evidence for Hsp104 and Hsp78 Chaperones Sharing Mitochondrial Enzymes as Clients
Source: PLoS One. 2015 Feb 24;10(2):e0117192. doi: 10.1371/journal.pone.0117192 (PMC4339202; doi:10.1371/journal.pone.0117192)
Supplement: S2 File — (ZIP) [file pone.0117192.s004.zip › M1_ANKCLP/ANKCLP_v02.nex.mcmc]

[LEGEND:]
[ID: 8937961221]
[ Gen -- Generation]
[ <name1>(<name2>)$acc_run2 -- Acceptance rate of move <name1> changing parameter 1 in run 2]
[ StdDev(s) -- Average standard deviation of split frequencies]
Gen	ExtSPR(Tau)$acc_run1	ExtTBR(Tau)$acc_run1	NNI(Tau)$acc_run1	ParsSPR(Tau)$acc_run1	Multiplier(V)$acc_run1	Multiplier(V)$lambda_run1	Nodeslider(V)$acc_run1	TLMultiplier(V)$acc_run1	TLMultiplier(V)$lambda_run1	Uniform(Aamodel)$acc_run1	ExtSPR(Tau)$acc_run2	ExtTBR(Tau)$acc_run2	NNI(Tau)$acc_run2	ParsSPR(Tau)$acc_run2	Multiplier(V)$acc_run2	Multiplier(V)$lambda_run2	Nodeslider(V)$acc_run2	TLMultiplier(V)$acc_run2	TLMultiplier(V)$lambda_run2	Uniform(Aamodel)$acc_run2	AvgStdDev(s)
5000	0.040000	0.030000	0.120000	0.000000	0.290000	1.578751e+000	0.210000	0.020000	1.358844e+000	0.020000	0.030000	0.040000	0.010000	0.000000	0.270000	1.578751e+000	0.140000	0.020000	1.358844e+000	0.030000	0.140147
10000	0.000000	0.010000	0.030000	0.000000	0.260000	1.710241e+000	0.130000	0.030000	1.331937e+000	0.000000	0.040000	0.020000	0.080000	0.020000	0.310000	1.710241e+000	0.170000	0.060000	1.331937e+000	0.000000	0.071026
15000	0.030000	0.060000	0.130000	0.000000	0.200000	1.762326e+000	0.150000	0.050000	1.305563e+000	0.000000	0.100000	0.070000	0.170000	0.010000	0.200000	1.727429e+000	0.130000	0.030000	1.292572e+000	0.000000	0.036010
20000	0.050000	0.010000	0.070000	0.000000	0.270000	1.871302e+000	0.210000	0.020000	1.266978e+000	0.000000	0.040000	0.020000	0.070000	0.000000	0.300000	1.727429e+000	0.150000	0.040000	1.266978e+000	0.000000	0.030109
25000	0.020000	0.020000	0.050000	0.000000	0.240000	1.852682e+000	0.130000	0.050000	1.241890e+000	0.000000	0.030000	0.000000	0.060000	0.000000	0.210000	1.693224e+000	0.110000	0.030000	1.229533e+000	0.000000	0.023933
30000	0.050000	0.050000	0.050000	0.010000	0.340000	1.797927e+000	0.190000	0.070000	1.217299e+000	0.000000	0.040000	0.030000	0.070000	0.020000	0.200000	1.744790e+000	0.240000	0.070000	1.205186e+000	0.000000	0.023698
35000	0.040000	0.020000	0.040000	0.010000	0.300000	1.727429e+000	0.130000	0.040000	1.193195e+000	0.000000	0.060000	0.010000	0.070000	0.020000	0.310000	1.727429e+000	0.160000	0.030000	1.169568e+000	0.000000	0.018551
40000	0.060000	0.030000	0.070000	0.000000	0.320000	1.815996e+000	0.090000	0.020000	1.157930e+000	0.000000	0.020000	0.010000	0.060000	0.000000	0.250000	1.693224e+000	0.180000	0.040000	1.146409e+000	0.000000	0.017871
45000	0.120000	0.090000	0.080000	0.020000	0.290000	1.815996e+000	0.140000	0.070000	1.135002e+000	0.000000	0.010000	0.010000	0.030000	0.000000	0.170000	1.676376e+000	0.140000	0.030000	1.123708e+000	0.000000	0.014945
50000	0.100000	0.020000	0.060000	0.000000	0.280000	1.834247e+000	0.150000	0.060000	1.101457e+000	0.000000	0.070000	0.090000	0.100000	0.000000	0.250000	1.797927e+000	0.080000	0.030000	1.101457e+000	0.000000	0.015119
55000	0.080000	0.060000	0.110000	0.020000	0.220000	1.890109e+000	0.180000	0.030000	1.079647e+000	0.000000	0.030000	0.020000	0.080000	0.000000	0.310000	1.815996e+000	0.130000	0.010000	1.068904e+000	0.000000	0.014381
60000	0.030000	0.070000	0.050000	0.010000	0.230000	1.834247e+000	0.220000	0.050000	1.047739e+000	0.000000	0.040000	0.000000	0.060000	0.000000	0.210000	1.762326e+000	0.200000	0.040000	1.047739e+000	0.000000	0.014893
65000	0.060000	0.020000	0.000000	0.000000	0.230000	1.744790e+000	0.170000	0.080000	1.026992e+000	0.000000	0.050000	0.010000	0.050000	0.000000	0.280000	1.780037e+000	0.100000	0.090000	1.026992e+000	0.000000	0.016071
70000	0.030000	0.030000	0.020000	0.000000	0.260000	1.727429e+000	0.100000	0.020000	1.006656e+000	0.000000	0.020000	0.030000	0.040000	0.000000	0.240000	1.659696e+000	0.160000	0.010000	9.966399e-001	0.000000	0.008616
75000	0.030000	0.030000	0.030000	0.000000	0.310000	1.780037e+000	0.160000	0.040000	9.867232e-001	0.000000	0.070000	0.060000	0.080000	0.000000	0.280000	1.693224e+000	0.110000	0.030000	9.769051e-001	0.000000	0.010079
80000	0.030000	0.040000	0.080000	0.000000	0.280000	1.744790e+000	0.200000	0.040000	9.575611e-001	0.000000	0.040000	0.080000	0.050000	0.000000	0.320000	1.676376e+000	0.130000	0.050000	9.575611e-001	0.000000	0.010925
85000	0.050000	0.020000	0.040000	0.000000	0.160000	1.744790e+000	0.140000	0.060000	9.386001e-001	0.000000	0.040000	0.030000	0.050000	0.000000	0.210000	1.659696e+000	0.100000	0.030000	9.292609e-001	0.000000	0.013584
90000	0.070000	0.050000	0.110000	0.000000	0.270000	1.815996e+000	0.220000	0.040000	9.200146e-001	0.000000	0.040000	0.050000	0.080000	0.000000	0.230000	1.744790e+000	0.110000	0.030000	9.108603e-001	0.000000	0.016050
95000	0.060000	0.030000	0.100000	0.020000	0.230000	1.744790e+000	0.100000	0.050000	9.017971e-001	0.000000	0.080000	0.000000	0.060000	0.010000	0.350000	1.762326e+000	0.120000	0.040000	8.839403e-001	0.000000	0.018147
100000	0.060000	0.020000	0.050000	0.010000	0.240000	1.834247e+000	0.160000	0.030000	8.751450e-001	0.000000	0.080000	0.030000	0.100000	0.020000	0.260000	1.727429e+000	0.180000	0.060000	8.664371e-001	0.000000	0.017510
105000	0.040000	0.020000	0.040000	0.000000	0.280000	1.710241e+000	0.160000	0.040000	8.578159e-001	0.000000	0.050000	0.030000	0.100000	0.000000	0.180000	1.643181e+000	0.210000	0.060000	8.408300e-001	0.000000	0.018345
110000	0.050000	0.040000	0.090000	0.000000	0.240000	1.659696e+000	0.140000	0.030000	8.408300e-001	0.000000	0.040000	0.030000	0.040000	0.000000	0.250000	1.780037e+000	0.110000	0.070000	8.241805e-001	0.000000	0.016329
115000	0.060000	0.010000	0.080000	0.020000	0.240000	1.727429e+000	0.150000	0.060000	8.159798e-001	0.000000	0.040000	0.010000	0.050000	0.010000	0.250000	1.762326e+000	0.200000	0.070000	8.078606e-001	0.000000	0.014054
120000	0.000000	0.010000	0.040000	0.010000	0.240000	1.643181e+000	0.180000	0.050000	7.998223e-001	0.000000	0.070000	0.020000	0.020000	0.000000	0.270000	1.797927e+000	0.190000	0.030000	7.839847e-001	0.000000	0.012371
125000	0.090000	0.030000	0.060000	0.000000	0.250000	1.710241e+000	0.120000	0.080000	7.761839e-001	0.000000	0.050000	0.010000	0.110000	0.010000	0.250000	1.643181e+000	0.150000	0.060000	7.684608e-001	0.000000	0.012939
130000	0.040000	0.030000	0.040000	0.000000	0.210000	1.710241e+000	0.150000	0.010000	7.608145e-001	0.000000	0.020000	0.010000	0.030000	0.000000	0.240000	1.659696e+000	0.130000	0.070000	7.532442e-001	0.000000	0.013228
135000	0.080000	0.070000	0.040000	0.010000	0.310000	1.727429e+000	0.160000	0.090000	7.457493e-001	0.000000	0.060000	0.040000	0.060000	0.000000	0.190000	1.762326e+000	0.130000	0.050000	7.309825e-001	0.000000	0.012709
140000	0.020000	0.040000	0.030000	0.000000	0.240000	1.744790e+000	0.250000	0.070000	7.237091e-001	0.000000	0.070000	0.030000	0.020000	0.000000	0.240000	1.744790e+000	0.110000	0.060000	7.165081e-001	0.000000	0.013113
145000	0.050000	0.000000	0.020000	0.000000	0.310000	1.797927e+000	0.110000	0.050000	7.093787e-001	0.000000	0.040000	0.030000	0.030000	0.010000	0.250000	1.676376e+000	0.160000	0.050000	7.023203e-001	0.000000	0.011933
150000	0.050000	0.030000	0.030000	0.000000	0.220000	1.797927e+000	0.230000	0.050000	6.953321e-001	0.000000	0.090000	0.040000	0.080000	0.000000	0.370000	1.744790e+000	0.140000	0.080000	6.815636e-001	0.000000	0.011603
155000	0.020000	0.000000	0.010000	0.000000	0.220000	1.710241e+000	0.160000	0.080000	6.747819e-001	0.000000	0.040000	0.030000	0.050000	0.010000	0.260000	1.834247e+000	0.160000	0.080000	6.680677e-001	0.000000	0.013850
160000	0.040000	0.050000	0.050000	0.010000	0.280000	1.815996e+000	0.150000	0.080000	6.614203e-001	0.000000	0.070000	0.090000	0.110000	0.030000	0.310000	1.762326e+000	0.160000	0.030000	6.548391e-001	0.000000	0.014670
165000	0.060000	0.020000	0.050000	0.000000	0.310000	1.762326e+000	0.150000	0.050000	6.483233e-001	0.000000	0.070000	0.020000	0.070000	0.000000	0.200000	1.659696e+000	0.160000	0.070000	6.354857e-001	0.000000	0.014322
170000	0.020000	0.020000	0.040000	0.000000	0.330000	1.727429e+000	0.140000	0.040000	6.354857e-001	0.000000	0.020000	0.050000	0.070000	0.010000	0.280000	1.727429e+000	0.150000	0.110000	6.229022e-001	0.000000	0.015132
175000	0.050000	0.000000	0.090000	0.020000	0.330000	1.780037e+000	0.210000	0.050000	6.167042e-001	0.000000	0.000000	0.010000	0.040000	0.000000	0.210000	1.815996e+000	0.150000	0.060000	6.105679e-001	0.000000	0.014440
180000	0.050000	0.060000	0.080000	0.010000	0.200000	1.780037e+000	0.190000	0.040000	6.044927e-001	0.000000	0.140000	0.000000	0.070000	0.020000	0.300000	1.797927e+000	0.150000	0.090000	5.984779e-001	0.000000	0.014975
185000	0.020000	0.060000	0.050000	0.000000	0.300000	1.762326e+000	0.120000	0.070000	5.925229e-001	0.000000	0.040000	0.010000	0.040000	0.010000	0.270000	1.693224e+000	0.160000	0.070000	5.807902e-001	0.000000	0.014766
190000	0.080000	0.030000	0.050000	0.000000	0.280000	1.762326e+000	0.140000	0.020000	5.807902e-001	0.000000	0.060000	0.010000	0.060000	0.000000	0.260000	1.710241e+000	0.170000	0.100000	5.692898e-001	0.000000	0.013759
195000	0.060000	0.010000	0.050000	0.010000	0.310000	1.710241e+000	0.140000	0.060000	5.692898e-001	0.000000	0.040000	0.020000	0.040000	0.000000	0.280000	1.693224e+000	0.160000	0.020000	5.580171e-001	0.000000	0.013629
200000	0.050000	0.010000	0.030000	0.000000	0.230000	1.727429e+000	0.150000	0.060000	5.524647e-001	0.000000	0.050000	0.010000	0.070000	0.010000	0.290000	1.815996e+000	0.180000	0.050000	5.469676e-001	0.000000	0.013508
205000	0.060000	0.030000	0.020000	0.000000	0.350000	1.727429e+000	0.150000	0.050000	5.415252e-001	0.000000	0.020000	0.010000	0.030000	0.000000	0.290000	1.815996e+000	0.190000	0.120000	5.308022e-001	0.000000	0.012967
210000	0.040000	0.030000	0.060000	0.010000	0.210000	1.727429e+000	0.170000	0.090000	5.255207e-001	0.000000	0.050000	0.010000	0.060000	0.000000	0.260000	1.871302e+000	0.170000	0.070000	5.202917e-001	0.000000	0.013985
215000	0.020000	0.020000	0.020000	0.000000	0.280000	1.762326e+000	0.160000	0.060000	5.151147e-001	0.000000	0.040000	0.010000	0.050000	0.000000	0.200000	1.762326e+000	0.170000	0.100000	5.099892e-001	0.000000	0.013640
220000	0.020000	0.000000	0.060000	0.000000	0.340000	1.727429e+000	0.140000	0.090000	5.049147e-001	0.000000	0.100000	0.020000	0.070000	0.000000	0.250000	1.834247e+000	0.190000	0.070000	4.949167e-001	0.000000	0.014064
225000	0.060000	0.020000	0.040000	0.000000	0.210000	1.727429e+000	0.110000	0.120000	4.949167e-001	0.000000	0.070000	0.040000	0.100000	0.000000	0.320000	1.797927e+000	0.120000	0.080000	4.851167e-001	0.000000	0.014601
230000	0.050000	0.010000	0.030000	0.000000	0.260000	1.780037e+000	0.120000	0.120000	4.802897e-001	0.000000	0.030000	0.030000	0.050000	0.000000	0.260000	1.815996e+000	0.090000	0.110000	4.755108e-001	0.000000	0.014220
235000	0.040000	0.020000	0.090000	0.010000	0.230000	1.727429e+000	0.120000	0.090000	4.707794e-001	0.000000	0.060000	0.010000	0.040000	0.000000	0.350000	1.834247e+000	0.150000	0.060000	4.614573e-001	0.000000	0.012235
240000	0.090000	0.010000	0.090000	0.010000	0.260000	1.834247e+000	0.210000	0.110000	4.614573e-001	0.000000	0.050000	0.020000	0.040000	0.000000	0.240000	1.744790e+000	0.200000	0.060000	4.523198e-001	0.000000	0.010855
245000	0.090000	0.010000	0.060000	0.000000	0.280000	1.744790e+000	0.150000	0.100000	4.478192e-001	0.000000	0.020000	0.020000	0.050000	0.000000	0.280000	1.797927e+000	0.190000	0.120000	4.433633e-001	0.000000	0.009821
250000	0.030000	0.010000	0.040000	0.000000	0.250000	1.676376e+000	0.140000	0.100000	4.389518e-001	0.000000	0.070000	0.050000	0.060000	0.010000	0.270000	1.762326e+000	0.180000	0.100000	4.302599e-001	0.000000	0.010187
255000	0.080000	0.050000	0.080000	0.000000	0.290000	1.727429e+000	0.130000	0.080000	4.259788e-001	0.000000	0.050000	0.020000	0.060000	0.000000	0.260000	1.797927e+000	0.240000	0.100000	4.217402e-001	0.000000	0.010051
260000	0.060000	0.050000	0.040000	0.000000	0.230000	1.797927e+000	0.150000	0.120000	4.175438e-001	0.000000	0.060000	0.000000	0.050000	0.000000	0.310000	1.780037e+000	0.200000	0.170000	4.133892e-001	0.000000	0.009118
265000	0.030000	0.060000	0.030000	0.000000	0.200000	1.797927e+000	0.210000	0.150000	4.092759e-001	0.000000	0.040000	0.050000	0.030000	0.020000	0.210000	1.797927e+000	0.160000	0.110000	4.052036e-001	0.000000	0.008566
270000	0.030000	0.050000	0.040000	0.000000	0.210000	1.780037e+000	0.120000	0.180000	3.971800e-001	0.000000	0.050000	0.030000	0.030000	0.000000	0.280000	1.797927e+000	0.200000	0.140000	3.932280e-001	0.000000	0.010377
275000	0.060000	0.040000	0.120000	0.010000	0.230000	1.727429e+000	0.120000	0.110000	3.893153e-001	0.000000	0.010000	0.020000	0.050000	0.000000	0.200000	1.762326e+000	0.170000	0.170000	3.854415e-001	0.000000	0.008682
280000	0.010000	0.040000	0.050000	0.000000	0.230000	1.693224e+000	0.140000	0.110000	3.816063e-001	0.000000	0.110000	0.040000	0.070000	0.010000	0.250000	1.710241e+000	0.130000	0.140000	3.778093e-001	0.000000	0.009238
285000	0.010000	0.020000	0.020000	0.000000	0.270000	1.676376e+000	0.100000	0.120000	3.703282e-001	0.000000	0.110000	0.030000	0.060000	0.010000	0.280000	1.710241e+000	0.050000	0.100000	3.703282e-001	0.000000	0.008241
290000	0.090000	0.030000	0.100000	0.000000	0.260000	1.744790e+000	0.140000	0.070000	3.629952e-001	0.000000	0.090000	0.040000	0.050000	0.000000	0.260000	1.744790e+000	0.180000	0.160000	3.593833e-001	0.000000	0.007704
295000	0.030000	0.040000	0.050000	0.000000	0.230000	1.693224e+000	0.200000	0.150000	3.558074e-001	0.000000	0.060000	0.040000	0.050000	0.000000	0.330000	1.797927e+000	0.170000	0.150000	3.522670e-001	0.000000	0.007755
300000	0.040000	0.010000	0.060000	0.000000	0.190000	1.659696e+000	0.180000	0.110000	3.487619e-001	0.000000	0.070000	0.000000	0.100000	0.010000	0.270000	1.643181e+000	0.120000	0.160000	3.452917e-001	0.000000	0.006885
305000	0.030000	0.040000	0.070000	0.000000	0.230000	1.643181e+000	0.200000	0.180000	3.418560e-001	0.000000	0.060000	0.050000	0.080000	0.000000	0.330000	1.659696e+000	0.100000	0.140000	3.384545e-001	0.000000	0.008152
310000	0.050000	0.000000	0.030000	0.000000	0.250000	1.710241e+000	0.100000	0.140000	3.317526e-001	0.000000	0.040000	0.020000	0.130000	0.010000	0.270000	1.780037e+000	0.130000	0.160000	3.284516e-001	0.000000	0.009610
315000	0.050000	0.040000	0.020000	0.000000	0.320000	1.744790e+000	0.170000	0.070000	3.251835e-001	0.000000	0.050000	0.040000	0.090000	0.010000	0.330000	1.744790e+000	0.120000	0.170000	3.219478e-001	0.000000	0.009988
320000	0.040000	0.010000	0.040000	0.010000	0.300000	1.797927e+000	0.200000	0.120000	3.187444e-001	0.000000	0.050000	0.030000	0.100000	0.010000	0.250000	1.762326e+000	0.220000	0.140000	3.155728e-001	0.000000	0.009310
325000	0.050000	0.050000	0.070000	0.010000	0.290000	1.744790e+000	0.150000	0.130000	3.124328e-001	0.000000	0.020000	0.040000	0.080000	0.000000	0.300000	1.710241e+000	0.110000	0.120000	3.062463e-001	0.000000	0.008495
330000	0.060000	0.050000	0.090000	0.010000	0.300000	1.780037e+000	0.090000	0.110000	3.031991e-001	0.000000	0.070000	0.050000	0.020000	0.000000	0.210000	1.594618e+000	0.170000	0.200000	3.001822e-001	0.000000	0.007782
335000	0.040000	0.030000	0.080000	0.010000	0.280000	1.744790e+000	0.130000	0.130000	2.971953e-001	0.000000	0.070000	0.000000	0.040000	0.000000	0.180000	1.676376e+000	0.250000	0.150000	2.942382e-001	0.000000	0.007190
340000	0.040000	0.020000	0.030000	0.010000	0.250000	1.797927e+000	0.140000	0.160000	2.884119e-001	0.000000	0.070000	0.030000	0.060000	0.000000	0.300000	1.744790e+000	0.150000	0.120000	2.855421e-001	0.000000	0.006977
345000	0.050000	0.050000	0.070000	0.010000	0.220000	1.780037e+000	0.180000	0.220000	2.827009e-001	0.000000	0.060000	0.020000	0.060000	0.010000	0.290000	1.693224e+000	0.180000	0.180000	2.798880e-001	0.000000	0.006755
350000	0.030000	0.050000	0.070000	0.010000	0.280000	1.852682e+000	0.140000	0.100000	2.771031e-001	0.000000	0.070000	0.030000	0.050000	0.000000	0.300000	1.693224e+000	0.120000	0.080000	2.743459e-001	0.000000	0.006273
355000	0.090000	0.050000	0.070000	0.010000	0.290000	1.815996e+000	0.140000	0.140000	2.716161e-001	0.000000	0.030000	0.030000	0.070000	0.020000	0.270000	1.676376e+000	0.130000	0.190000	2.662377e-001	0.000000	0.006290
360000	0.020000	0.030000	0.020000	0.000000	0.310000	1.762326e+000	0.170000	0.230000	2.635886e-001	0.000000	0.020000	0.040000	0.020000	0.000000	0.230000	1.693224e+000	0.100000	0.230000	2.609658e-001	0.000000	0.006699
365000	0.050000	0.000000	0.040000	0.000000	0.190000	1.676376e+000	0.140000	0.180000	2.583692e-001	0.000000	0.090000	0.030000	0.090000	0.000000	0.210000	1.762326e+000	0.170000	0.130000	2.557984e-001	0.000000	0.006923
370000	0.080000	0.020000	0.050000	0.010000	0.230000	1.710241e+000	0.130000	0.210000	2.532531e-001	0.000000	0.050000	0.060000	0.050000	0.000000	0.210000	1.797927e+000	0.150000	0.220000	2.507332e-001	0.000000	0.007101
375000	0.060000	0.060000	0.070000	0.020000	0.300000	1.852682e+000	0.180000	0.160000	2.457684e-001	0.000000	0.010000	0.010000	0.030000	0.000000	0.190000	1.762326e+000	0.150000	0.120000	2.433229e-001	0.000000	0.007141
380000	0.050000	0.010000	0.030000	0.000000	0.260000	1.852682e+000	0.150000	0.230000	2.409018e-001	0.000000	0.030000	0.030000	0.130000	0.030000	0.260000	1.815996e+000	0.250000	0.140000	2.385048e-001	0.000000	0.007585
385000	0.050000	0.020000	0.030000	0.020000	0.260000	1.780037e+000	0.090000	0.220000	2.361317e-001	0.000000	0.090000	0.040000	0.090000	0.000000	0.220000	1.815996e+000	0.150000	0.180000	2.337821e-001	0.000000	0.007963
390000	0.070000	0.010000	0.050000	0.000000	0.210000	1.834247e+000	0.180000	0.150000	2.291529e-001	0.000000	0.050000	0.030000	0.080000	0.000000	0.290000	1.815996e+000	0.230000	0.220000	2.291529e-001	0.000000	0.007290
395000	0.030000	0.010000	0.040000	0.000000	0.260000	1.852682e+000	0.150000	0.200000	2.223804e-001	0.000000	0.040000	0.030000	0.040000	0.000000	0.240000	1.834247e+000	0.160000	0.200000	2.223804e-001	0.000000	0.006994
400000	0.060000	0.030000	0.070000	0.010000	0.210000	1.780037e+000	0.120000	0.180000	2.179770e-001	0.000000	0.040000	0.000000	0.020000	0.000000	0.240000	1.727429e+000	0.120000	0.190000	2.179770e-001	0.000000	0.006275
405000	0.070000	0.010000	0.070000	0.000000	0.270000	1.693224e+000	0.180000	0.280000	2.179770e-001	0.000000	0.040000	0.040000	0.050000	0.000000	0.250000	1.815996e+000	0.120000	0.210000	2.136608e-001	0.000000	0.006434
410000	0.040000	0.040000	0.060000	0.000000	0.270000	1.815996e+000	0.170000	0.260000	2.179770e-001	0.000000	0.040000	0.060000	0.050000	0.000000	0.280000	1.815996e+000	0.160000	0.180000	2.115348e-001	0.000000	0.006218
415000	0.060000	0.040000	0.100000	0.000000	0.290000	1.780037e+000	0.180000	0.220000	2.115348e-001	0.000000	0.040000	0.020000	0.060000	0.000000	0.290000	1.815996e+000	0.140000	0.230000	2.073461e-001	0.000000	0.005619
420000	0.040000	0.040000	0.070000	0.000000	0.280000	1.780037e+000	0.140000	0.170000	2.073461e-001	0.000000	0.060000	0.030000	0.040000	0.010000	0.190000	1.797927e+000	0.150000	0.240000	2.073461e-001	0.000000	0.005696
425000	0.030000	0.030000	0.050000	0.000000	0.290000	1.762326e+000	0.170000	0.200000	2.032404e-001	0.000000	0.040000	0.020000	0.030000	0.030000	0.280000	1.815996e+000	0.140000	0.130000	2.052830e-001	0.000000	0.005717
430000	0.050000	0.040000	0.040000	0.000000	0.180000	1.762326e+000	0.180000	0.160000	1.972337e-001	0.000000	0.030000	0.010000	0.030000	0.000000	0.250000	1.815996e+000	0.200000	0.270000	2.052830e-001	0.000000	0.005245
435000	0.030000	0.040000	0.020000	0.020000	0.280000	1.834247e+000	0.180000	0.230000	1.933283e-001	0.000000	0.090000	0.020000	0.080000	0.010000	0.230000	1.780037e+000	0.150000	0.290000	2.052830e-001	0.000000	0.005992
440000	0.040000	0.020000	0.050000	0.010000	0.290000	1.780037e+000	0.180000	0.200000	1.895001e-001	0.000000	0.040000	0.040000	0.110000	0.000000	0.240000	1.762326e+000	0.190000	0.230000	1.992160e-001	0.000000	0.006062
445000	0.050000	0.030000	0.080000	0.000000	0.230000	1.797927e+000	0.150000	0.230000	1.838995e-001	0.000000	0.050000	0.030000	0.040000	0.020000	0.220000	1.815996e+000	0.160000	0.210000	1.992160e-001	0.000000	0.006166
450000	0.100000	0.030000	0.060000	0.020000	0.190000	1.727429e+000	0.100000	0.200000	1.802581e-001	0.000000	0.050000	0.040000	0.080000	0.030000	0.240000	1.762326e+000	0.230000	0.230000	1.952712e-001	0.000000	0.006102
455000	0.060000	0.020000	0.020000	0.000000	0.250000	1.780037e+000	0.210000	0.280000	1.820697e-001	0.000000	0.080000	0.030000	0.130000	0.030000	0.350000	1.780037e+000	0.140000	0.160000	1.914046e-001	0.000000	0.006504
460000	0.030000	0.020000	0.020000	0.000000	0.320000	1.727429e+000	0.200000	0.250000	1.820697e-001	0.000000	0.030000	0.030000	0.090000	0.000000	0.290000	1.871302e+000	0.190000	0.220000	1.933283e-001	0.000000	0.006097
465000	0.040000	0.010000	0.070000	0.000000	0.240000	1.710241e+000	0.130000	0.170000	1.766887e-001	0.000000	0.070000	0.010000	0.060000	0.000000	0.220000	1.834247e+000	0.150000	0.180000	1.895001e-001	0.000000	0.006196
470000	0.040000	0.040000	0.050000	0.000000	0.350000	1.780037e+000	0.110000	0.300000	1.802581e-001	0.000000	0.030000	0.010000	0.020000	0.000000	0.210000	1.744790e+000	0.200000	0.110000	1.895001e-001	0.000000	0.005717
475000	0.060000	0.040000	0.050000	0.030000	0.180000	1.815996e+000	0.220000	0.210000	1.802581e-001	0.000000	0.060000	0.030000	0.040000	0.000000	0.170000	1.710241e+000	0.110000	0.100000	1.876145e-001	0.000000	0.005282
480000	0.070000	0.060000	0.070000	0.000000	0.170000	1.762326e+000	0.130000	0.180000	1.802581e-001	0.000000	0.070000	0.020000	0.040000	0.000000	0.270000	1.815996e+000	0.150000	0.210000	1.838995e-001	0.000000	0.005476
485000	0.030000	0.030000	0.100000	0.000000	0.210000	1.693224e+000	0.200000	0.230000	1.784645e-001	0.000000	0.040000	0.040000	0.120000	0.000000	0.230000	1.871302e+000	0.160000	0.240000	1.802581e-001	0.000000	0.005375
490000	0.060000	0.040000	0.030000	0.000000	0.180000	1.676376e+000	0.190000	0.240000	1.784645e-001	0.000000	0.090000	0.010000	0.040000	0.000000	0.210000	1.744790e+000	0.180000	0.250000	1.784645e-001	0.000000	0.005644
495000	0.090000	0.010000	0.040000	0.010000	0.330000	1.643181e+000	0.120000	0.310000	1.784645e-001	0.000000	0.070000	0.030000	0.050000	0.000000	0.320000	1.815996e+000	0.160000	0.160000	1.784645e-001	0.000000	0.005900
500000	0.060000	0.040000	0.050000	0.000000	0.270000	1.659696e+000	0.160000	0.270000	1.766887e-001	0.000000	0.020000	0.030000	0.030000	0.000000	0.280000	1.852682e+000	0.150000	0.220000	1.749306e-001	0.000000	0.005885
505000	0.080000	0.020000	0.070000	0.010000	0.250000	1.693224e+000	0.180000	0.190000	1.731900e-001	0.000000	0.050000	0.040000	0.060000	0.010000	0.240000	1.797927e+000	0.190000	0.240000	1.731900e-001	0.000000	0.005512
510000	0.040000	0.010000	0.050000	0.010000	0.240000	1.780037e+000	0.180000	0.220000	1.731900e-001	0.000000	0.050000	0.010000	0.080000	0.010000	0.160000	1.762326e+000	0.180000	0.240000	1.697607e-001	0.000000	0.005308
515000	0.070000	0.050000	0.040000	0.020000	0.260000	1.727429e+000	0.220000	0.280000	1.731900e-001	0.000000	0.040000	0.050000	0.120000	0.000000	0.230000	1.780037e+000	0.270000	0.180000	1.680715e-001	0.000000	0.005101
520000	0.070000	0.020000	0.040000	0.000000	0.220000	1.710241e+000	0.110000	0.220000	1.714668e-001	0.000000	0.030000	0.030000	0.010000	0.010000	0.240000	1.676376e+000	0.190000	0.230000	1.647435e-001	0.000000	0.004866
525000	0.040000	0.000000	0.130000	0.000000	0.290000	1.762326e+000	0.160000	0.320000	1.749306e-001	0.000000	0.090000	0.050000	0.120000	0.010000	0.320000	1.676376e+000	0.150000	0.290000	1.663992e-001	0.000000	0.005116
530000	0.090000	0.010000	0.050000	0.020000	0.220000	1.797927e+000	0.130000	0.270000	1.731900e-001	0.000000	0.080000	0.070000	0.100000	0.020000	0.200000	1.693224e+000	0.150000	0.260000	1.697607e-001	0.000000	0.005145
535000	0.060000	0.040000	0.090000	0.000000	0.240000	1.834247e+000	0.180000	0.230000	1.731900e-001	0.000000	0.040000	0.010000	0.030000	0.000000	0.240000	1.626832e+000	0.170000	0.250000	1.663992e-001	0.000000	0.005497
540000	0.090000	0.060000	0.090000	0.020000	0.200000	1.852682e+000	0.140000	0.230000	1.697607e-001	0.000000	0.040000	0.030000	0.070000	0.000000	0.300000	1.710241e+000	0.230000	0.200000	1.647435e-001	0.000000	0.005195
545000	0.050000	0.030000	0.100000	0.010000	0.290000	1.852682e+000	0.140000	0.160000	1.697607e-001	0.000000	0.050000	0.060000	0.040000	0.030000	0.250000	1.643181e+000	0.190000	0.260000	1.680715e-001	0.000000	0.004857
550000	0.050000	0.080000	0.110000	0.010000	0.230000	1.727429e+000	0.140000	0.310000	1.697607e-001	0.000000	0.090000	0.030000	0.010000	0.000000	0.220000	1.659696e+000	0.190000	0.210000	1.680715e-001	0.000000	0.004922
555000	0.070000	0.050000	0.080000	0.000000	0.200000	1.744790e+000	0.150000	0.270000	1.714668e-001	0.000000	0.040000	0.030000	0.080000	0.000000	0.320000	1.693224e+000	0.200000	0.370000	1.714668e-001	0.000000	0.005087
560000	0.050000	0.030000	0.030000	0.000000	0.310000	1.727429e+000	0.190000	0.270000	1.749306e-001	0.000000	0.040000	0.040000	0.060000	0.020000	0.280000	1.710241e+000	0.140000	0.280000	1.697607e-001	0.000000	0.004940
565000	0.070000	0.050000	0.090000	0.000000	0.320000	1.693224e+000	0.150000	0.170000	1.714668e-001	0.000000	0.010000	0.000000	0.010000	0.000000	0.270000	1.762326e+000	0.210000	0.200000	1.697607e-001	0.000000	0.004685
570000	0.060000	0.010000	0.030000	0.000000	0.250000	1.710241e+000	0.140000	0.280000	1.714668e-001	0.000000	0.050000	0.040000	0.110000	0.000000	0.310000	1.762326e+000	0.140000	0.260000	1.697607e-001	0.000000	0.004302
575000	0.030000	0.020000	0.090000	0.030000	0.200000	1.762326e+000	0.130000	0.280000	1.766887e-001	0.000000	0.070000	0.030000	0.100000	0.010000	0.230000	1.693224e+000	0.080000	0.280000	1.714668e-001	0.000000	0.004399
580000	0.090000	0.040000	0.070000	0.010000	0.210000	1.762326e+000	0.130000	0.260000	1.766887e-001	0.000000	0.070000	0.020000	0.070000	0.010000	0.230000	1.780037e+000	0.180000	0.310000	1.749306e-001	0.000000	0.004465
585000	0.120000	0.040000	0.110000	0.010000	0.200000	1.762326e+000	0.110000	0.230000	1.714668e-001	0.000000	0.060000	0.060000	0.100000	0.000000	0.340000	1.762326e+000	0.180000	0.240000	1.749306e-001	0.000000	0.004693
590000	0.060000	0.030000	0.090000	0.010000	0.270000	1.815996e+000	0.060000	0.250000	1.714668e-001	0.000000	0.050000	0.030000	0.030000	0.020000	0.250000	1.710241e+000	0.130000	0.190000	1.714668e-001	0.000000	0.005121
595000	0.090000	0.040000	0.090000	0.010000	0.280000	1.815996e+000	0.090000	0.270000	1.697607e-001	0.000000	0.030000	0.050000	0.050000	0.000000	0.260000	1.797927e+000	0.170000	0.220000	1.697607e-001	0.000000	0.005240
600000	0.030000	0.040000	0.020000	0.000000	0.250000	1.693224e+000	0.160000	0.250000	1.663992e-001	0.000000	0.090000	0.080000	0.060000	0.010000	0.280000	1.710241e+000	0.190000	0.360000	1.731900e-001	0.000000	0.005624
605000	0.060000	0.010000	0.030000	0.010000	0.250000	1.693224e+000	0.140000	0.320000	1.697607e-001	0.000000	0.030000	0.020000	0.080000	0.010000	0.220000	1.762326e+000	0.180000	0.210000	1.714668e-001	0.000000	0.005478
610000	0.050000	0.010000	0.020000	0.000000	0.250000	1.710241e+000	0.170000	0.260000	1.731900e-001	0.000000	0.060000	0.030000	0.090000	0.010000	0.210000	1.693224e+000	0.200000	0.290000	1.714668e-001	0.000000	0.005436
615000	0.070000	0.000000	0.040000	0.000000	0.170000	1.744790e+000	0.150000	0.390000	1.749306e-001	0.000000	0.090000	0.040000	0.040000	0.000000	0.270000	1.815996e+000	0.100000	0.190000	1.680715e-001	0.000000	0.005421
620000	0.040000	0.050000	0.070000	0.000000	0.230000	1.693224e+000	0.170000	0.250000	1.714668e-001	0.000000	0.080000	0.050000	0.070000	0.020000	0.270000	1.871302e+000	0.140000	0.290000	1.731900e-001	0.000000	0.005438
625000	0.050000	0.010000	0.050000	0.010000	0.270000	1.780037e+000	0.160000	0.330000	1.714668e-001	0.000000	0.030000	0.030000	0.020000	0.000000	0.250000	1.871302e+000	0.080000	0.250000	1.697607e-001	0.000000	0.005392
630000	0.030000	0.040000	0.030000	0.000000	0.280000	1.815996e+000	0.160000	0.200000	1.714668e-001	0.000000	0.060000	0.050000	0.050000	0.000000	0.310000	1.815996e+000	0.150000	0.280000	1.731900e-001	0.000000	0.005741
635000	0.020000	0.030000	0.060000	0.000000	0.270000	1.780037e+000	0.130000	0.230000	1.731900e-001	0.000000	0.020000	0.020000	0.050000	0.000000	0.260000	1.815996e+000	0.150000	0.150000	1.697607e-001	0.000000	0.005692
640000	0.060000	0.010000	0.070000	0.000000	0.230000	1.744790e+000	0.230000	0.240000	1.697607e-001	0.000000	0.030000	0.000000	0.050000	0.000000	0.240000	1.710241e+000	0.150000	0.290000	1.680715e-001	0.000000	0.005886
645000	0.070000	0.060000	0.160000	0.010000	0.200000	1.797927e+000	0.170000	0.240000	1.663992e-001	0.000000	0.040000	0.010000	0.070000	0.010000	0.190000	1.659696e+000	0.200000	0.290000	1.680715e-001	0.000000	0.006071
650000	0.050000	0.020000	0.030000	0.000000	0.240000	1.693224e+000	0.130000	0.240000	1.631042e-001	0.000000	0.090000	0.040000	0.020000	0.000000	0.250000	1.762326e+000	0.270000	0.240000	1.647435e-001	0.000000	0.006279
655000	0.030000	0.000000	0.110000	0.010000	0.320000	1.676376e+000	0.170000	0.340000	1.647435e-001	0.000000	0.060000	0.020000	0.050000	0.000000	0.250000	1.744790e+000	0.120000	0.230000	1.647435e-001	0.000000	0.006827
660000	0.060000	0.020000	0.050000	0.000000	0.230000	1.659696e+000	0.150000	0.230000	1.647435e-001	0.000000	0.050000	0.040000	0.110000	0.000000	0.340000	1.727429e+000	0.150000	0.250000	1.663992e-001	0.000000	0.006422
665000	0.040000	0.030000	0.040000	0.000000	0.300000	1.693224e+000	0.190000	0.220000	1.647435e-001	0.000000	0.080000	0.030000	0.120000	0.020000	0.240000	1.727429e+000	0.210000	0.250000	1.663992e-001	0.000000	0.006314
670000	0.060000	0.040000	0.120000	0.010000	0.280000	1.744790e+000	0.170000	0.320000	1.631042e-001	0.000000	0.070000	0.040000	0.050000	0.000000	0.290000	1.710241e+000	0.200000	0.300000	1.697607e-001	0.000000	0.006073
675000	0.000000	0.000000	0.060000	0.010000	0.310000	1.834247e+000	0.150000	0.310000	1.631042e-001	0.000000	0.020000	0.050000	0.080000	0.010000	0.330000	1.727429e+000	0.140000	0.300000	1.749306e-001	0.000000	0.005886
680000	0.050000	0.050000	0.040000	0.000000	0.270000	1.727429e+000	0.200000	0.280000	1.631042e-001	0.000000	0.080000	0.040000	0.080000	0.000000	0.230000	1.815996e+000	0.140000	0.260000	1.784645e-001	0.000000	0.005374
685000	0.080000	0.040000	0.070000	0.010000	0.270000	1.834247e+000	0.220000	0.300000	1.663992e-001	0.000000	0.030000	0.050000	0.060000	0.020000	0.210000	1.727429e+000	0.240000	0.250000	1.766887e-001	0.000000	0.005470
690000	0.060000	0.060000	0.080000	0.010000	0.180000	1.871302e+000	0.150000	0.290000	1.697607e-001	0.000000	0.030000	0.050000	0.060000	0.000000	0.290000	1.762326e+000	0.150000	0.250000	1.731900e-001	0.000000	0.005488
695000	0.070000	0.040000	0.020000	0.000000	0.290000	1.780037e+000	0.090000	0.240000	1.714668e-001	0.000000	0.050000	0.030000	0.050000	0.000000	0.310000	1.852682e+000	0.240000	0.280000	1.731900e-001	0.000000	0.005283
700000	0.060000	0.020000	0.110000	0.000000	0.170000	1.762326e+000	0.150000	0.230000	1.680715e-001	0.000000	0.020000	0.030000	0.060000	0.000000	0.240000	1.797927e+000	0.130000	0.270000	1.766887e-001	0.000000	0.005651
705000	0.080000	0.030000	0.130000	0.010000	0.250000	1.727429e+000	0.170000	0.290000	1.680715e-001	0.000000	0.080000	0.020000	0.050000	0.000000	0.250000	1.744790e+000	0.190000	0.300000	1.784645e-001	0.000000	0.005342
710000	0.020000	0.020000	0.030000	0.000000	0.270000	1.710241e+000	0.150000	0.260000	1.663992e-001	0.000000	0.040000	0.050000	0.070000	0.000000	0.320000	1.780037e+000	0.150000	0.250000	1.749306e-001	0.000000	0.005492
715000	0.050000	0.020000	0.020000	0.000000	0.290000	1.710241e+000	0.150000	0.260000	1.697607e-001	0.000000	0.060000	0.000000	0.030000	0.000000	0.240000	1.762326e+000	0.190000	0.350000	1.784645e-001	0.000000	0.005715
720000	0.100000	0.020000	0.040000	0.000000	0.220000	1.762326e+000	0.150000	0.280000	1.697607e-001	0.000000	0.030000	0.040000	0.040000	0.000000	0.330000	1.780037e+000	0.180000	0.150000	1.749306e-001	0.000000	0.005756
725000	0.030000	0.000000	0.010000	0.000000	0.250000	1.693224e+000	0.110000	0.270000	1.714668e-001	0.000000	0.030000	0.010000	0.050000	0.000000	0.240000	1.780037e+000	0.170000	0.280000	1.731900e-001	0.000000	0.006078
730000	0.030000	0.010000	0.080000	0.000000	0.210000	1.693224e+000	0.130000	0.250000	1.680715e-001	0.000000	0.040000	0.040000	0.050000	0.010000	0.270000	1.797927e+000	0.160000	0.280000	1.766887e-001	0.000000	0.006039
735000	0.020000	0.030000	0.140000	0.020000	0.350000	1.676376e+000	0.140000	0.260000	1.680715e-001	0.000000	0.030000	0.020000	0.080000	0.020000	0.260000	1.710241e+000	0.140000	0.270000	1.802581e-001	0.000000	0.006072
740000	0.030000	0.050000	0.080000	0.020000	0.300000	1.659696e+000	0.240000	0.220000	1.647435e-001	0.000000	0.070000	0.020000	0.050000	0.000000	0.230000	1.610644e+000	0.100000	0.230000	1.820697e-001	0.000000	0.006517
745000	0.070000	0.000000	0.050000	0.000000	0.280000	1.727429e+000	0.130000	0.310000	1.631042e-001	0.000000	0.040000	0.030000	0.120000	0.010000	0.220000	1.727429e+000	0.190000	0.250000	1.784645e-001	0.000000	0.006799
750000	0.110000	0.020000	0.130000	0.010000	0.320000	1.815996e+000	0.110000	0.290000	1.631042e-001	0.000000	0.050000	0.010000	0.030000	0.000000	0.220000	1.797927e+000	0.110000	0.270000	1.802581e-001	0.000000	0.006782
755000	0.080000	0.050000	0.090000	0.010000	0.340000	1.797927e+000	0.170000	0.250000	1.614813e-001	0.000000	0.090000	0.000000	0.050000	0.020000	0.360000	1.744790e+000	0.190000	0.330000	1.802581e-001	0.000000	0.006909
760000	0.050000	0.030000	0.040000	0.000000	0.190000	1.780037e+000	0.130000	0.320000	1.647435e-001	0.000000	0.020000	0.030000	0.090000	0.000000	0.220000	1.780037e+000	0.170000	0.300000	1.784645e-001	0.000000	0.006916
765000	0.100000	0.050000	0.050000	0.010000	0.310000	1.815996e+000	0.160000	0.190000	1.631042e-001	0.000000	0.110000	0.030000	0.090000	0.010000	0.240000	1.710241e+000	0.220000	0.230000	1.749306e-001	0.000000	0.007213
770000	0.020000	0.070000	0.030000	0.000000	0.250000	1.815996e+000	0.210000	0.270000	1.663992e-001	0.000000	0.030000	0.030000	0.050000	0.000000	0.170000	1.834247e+000	0.180000	0.260000	1.784645e-001	0.000000	0.007193
775000	0.040000	0.000000	0.050000	0.000000	0.250000	1.659696e+000	0.180000	0.260000	1.680715e-001	0.000000	0.110000	0.030000	0.050000	0.000000	0.240000	1.834247e+000	0.130000	0.210000	1.731900e-001	0.000000	0.007047
780000	0.060000	0.040000	0.070000	0.000000	0.280000	1.797927e+000	0.190000	0.350000	1.714668e-001	0.000000	0.020000	0.020000	0.010000	0.000000	0.230000	1.693224e+000	0.110000	0.340000	1.731900e-001	0.000000	0.007029
785000	0.090000	0.020000	0.020000	0.000000	0.320000	1.744790e+000	0.220000	0.240000	1.680715e-001	0.000000	0.020000	0.040000	0.030000	0.000000	0.320000	1.744790e+000	0.140000	0.240000	1.697607e-001	0.000000	0.007365
790000	0.100000	0.030000	0.060000	0.040000	0.260000	1.744790e+000	0.160000	0.310000	1.697607e-001	0.000000	0.050000	0.010000	0.040000	0.010000	0.210000	1.762326e+000	0.130000	0.260000	1.749306e-001	0.000000	0.007655
795000	0.060000	0.000000	0.110000	0.000000	0.280000	1.834247e+000	0.170000	0.330000	1.731900e-001	0.000000	0.070000	0.000000	0.090000	0.020000	0.240000	1.710241e+000	0.210000	0.250000	1.714668e-001	0.000000	0.008069
800000	0.060000	0.040000	0.030000	0.000000	0.220000	1.762326e+000	0.160000	0.300000	1.766887e-001	0.000000	0.060000	0.000000	0.030000	0.000000	0.200000	1.780037e+000	0.140000	0.290000	1.766887e-001	0.000000	0.008046
805000	0.050000	0.010000	0.040000	0.020000	0.210000	1.780037e+000	0.160000	0.280000	1.766887e-001	0.000000	0.010000	0.040000	0.090000	0.000000	0.200000	1.693224e+000	0.200000	0.250000	1.731900e-001	0.000000	0.007978
810000	0.010000	0.060000	0.050000	0.010000	0.250000	1.693224e+000	0.160000	0.220000	1.749306e-001	0.000000	0.080000	0.030000	0.080000	0.010000	0.210000	1.710241e+000	0.170000	0.250000	1.697607e-001	0.000000	0.007699
815000	0.080000	0.030000	0.060000	0.000000	0.270000	1.744790e+000	0.180000	0.250000	1.749306e-001	0.000000	0.070000	0.040000	0.040000	0.000000	0.250000	1.676376e+000	0.220000	0.320000	1.680715e-001	0.000000	0.007649
820000	0.030000	0.030000	0.060000	0.010000	0.240000	1.643181e+000	0.100000	0.340000	1.784645e-001	0.000000	0.080000	0.040000	0.030000	0.000000	0.240000	1.626832e+000	0.150000	0.260000	1.680715e-001	0.000000	0.007228
825000	0.040000	0.020000	0.070000	0.000000	0.250000	1.626832e+000	0.160000	0.230000	1.731900e-001	0.000000	0.050000	0.010000	0.080000	0.010000	0.290000	1.643181e+000	0.070000	0.250000	1.647435e-001	0.000000	0.007134
830000	0.090000	0.020000	0.120000	0.020000	0.300000	1.643181e+000	0.160000	0.270000	1.766887e-001	0.000000	0.030000	0.010000	0.050000	0.000000	0.310000	1.727429e+000	0.130000	0.250000	1.647435e-001	0.000000	0.007448
835000	0.060000	0.030000	0.030000	0.000000	0.240000	1.727429e+000	0.140000	0.300000	1.766887e-001	0.000000	0.060000	0.030000	0.050000	0.000000	0.300000	1.727429e+000	0.220000	0.200000	1.647435e-001	0.000000	0.007565
840000	0.010000	0.040000	0.040000	0.000000	0.270000	1.727429e+000	0.130000	0.330000	1.766887e-001	0.000000	0.040000	0.040000	0.110000	0.010000	0.230000	1.727429e+000	0.130000	0.220000	1.631042e-001	0.000000	0.007173
845000	0.080000	0.020000	0.030000	0.000000	0.260000	1.744790e+000	0.190000	0.220000	1.784645e-001	0.000000	0.070000	0.020000	0.070000	0.000000	0.280000	1.815996e+000	0.100000	0.180000	1.598746e-001	0.000000	0.006942
850000	0.040000	0.040000	0.020000	0.000000	0.250000	1.744790e+000	0.170000	0.250000	1.784645e-001	0.000000	0.050000	0.020000	0.070000	0.000000	0.210000	1.762326e+000	0.180000	0.280000	1.598746e-001	0.000000	0.006350
855000	0.040000	0.020000	0.090000	0.000000	0.290000	1.710241e+000	0.150000	0.260000	1.784645e-001	0.000000	0.070000	0.050000	0.050000	0.000000	0.310000	1.797927e+000	0.120000	0.260000	1.614813e-001	0.000000	0.006310
860000	0.070000	0.030000	0.050000	0.020000	0.290000	1.815996e+000	0.100000	0.190000	1.749306e-001	0.000000	0.020000	0.010000	0.020000	0.010000	0.300000	1.762326e+000	0.120000	0.350000	1.614813e-001	0.000000	0.005934
865000	0.040000	0.040000	0.070000	0.000000	0.260000	1.815996e+000	0.160000	0.290000	1.766887e-001	0.000000	0.060000	0.010000	0.080000	0.000000	0.300000	1.780037e+000	0.100000	0.270000	1.614813e-001	0.000000	0.005716
870000	0.060000	0.080000	0.090000	0.010000	0.220000	1.834247e+000	0.120000	0.280000	1.766887e-001	0.000000	0.060000	0.020000	0.030000	0.010000	0.270000	1.744790e+000	0.140000	0.310000	1.631042e-001	0.000000	0.005843
875000	0.050000	0.070000	0.100000	0.030000	0.240000	1.693224e+000	0.160000	0.230000	1.731900e-001	0.000000	0.070000	0.030000	0.050000	0.000000	0.220000	1.727429e+000	0.150000	0.240000	1.631042e-001	0.000000	0.005561
880000	0.070000	0.030000	0.040000	0.000000	0.190000	1.693224e+000	0.130000	0.210000	1.680715e-001	0.000000	0.110000	0.020000	0.020000	0.030000	0.300000	1.710241e+000	0.200000	0.350000	1.631042e-001	0.000000	0.005219
885000	0.100000	0.050000	0.050000	0.030000	0.270000	1.710241e+000	0.170000	0.210000	1.647435e-001	0.000000	0.050000	0.030000	0.030000	0.040000	0.270000	1.762326e+000	0.150000	0.220000	1.598746e-001	0.000000	0.004922
890000	0.080000	0.040000	0.010000	0.030000	0.230000	1.727429e+000	0.170000	0.240000	1.647435e-001	0.000000	0.090000	0.060000	0.080000	0.010000	0.260000	1.780037e+000	0.140000	0.240000	1.582838e-001	0.000000	0.005006
895000	0.040000	0.020000	0.080000	0.000000	0.290000	1.834247e+000	0.120000	0.220000	1.631042e-001	0.000000	0.080000	0.070000	0.040000	0.020000	0.260000	1.744790e+000	0.110000	0.240000	1.582838e-001	0.000000	0.005387
900000	0.040000	0.080000	0.120000	0.000000	0.230000	1.710241e+000	0.180000	0.230000	1.598746e-001	0.000000	0.060000	0.000000	0.110000	0.010000	0.230000	1.762326e+000	0.080000	0.270000	1.582838e-001	0.000000	0.005234
905000	0.080000	0.050000	0.080000	0.010000	0.150000	1.643181e+000	0.170000	0.310000	1.598746e-001	0.000000	0.060000	0.030000	0.140000	0.010000	0.320000	1.693224e+000	0.140000	0.330000	1.582838e-001	0.000000	0.005120
910000	0.060000	0.010000	0.050000	0.000000	0.280000	1.852682e+000	0.190000	0.230000	1.567088e-001	0.000000	0.060000	0.040000	0.100000	0.020000	0.140000	1.710241e+000	0.140000	0.320000	1.567088e-001	0.000000	0.005135
915000	0.020000	0.020000	0.040000	0.000000	0.190000	1.727429e+000	0.140000	0.280000	1.582838e-001	0.000000	0.050000	0.000000	0.090000	0.000000	0.200000	1.659696e+000	0.260000	0.280000	1.567088e-001	0.000000	0.005290
920000	0.070000	0.050000	0.050000	0.030000	0.310000	1.780037e+000	0.210000	0.310000	1.614813e-001	0.000000	0.040000	0.000000	0.020000	0.000000	0.310000	1.693224e+000	0.080000	0.270000	1.614813e-001	0.000000	0.005284
925000	0.020000	0.040000	0.040000	0.000000	0.270000	1.762326e+000	0.150000	0.310000	1.647435e-001	0.000000	0.080000	0.040000	0.050000	0.030000	0.270000	1.659696e+000	0.150000	0.220000	1.614813e-001	0.000000	0.005335
930000	0.050000	0.070000	0.120000	0.020000	0.280000	1.762326e+000	0.140000	0.260000	1.631042e-001	0.000000	0.030000	0.020000	0.020000	0.000000	0.280000	1.762326e+000	0.240000	0.270000	1.614813e-001	0.000000	0.005025
935000	0.040000	0.050000	0.060000	0.000000	0.310000	1.744790e+000	0.130000	0.250000	1.631042e-001	0.000000	0.020000	0.050000	0.110000	0.000000	0.290000	1.797927e+000	0.110000	0.320000	1.647435e-001	0.000000	0.005057
940000	0.020000	0.020000	0.040000	0.000000	0.280000	1.710241e+000	0.140000	0.240000	1.598746e-001	0.000000	0.030000	0.050000	0.110000	0.020000	0.410000	1.710241e+000	0.170000	0.310000	1.697607e-001	0.000000	0.004931
945000	0.060000	0.070000	0.040000	0.000000	0.290000	1.727429e+000	0.100000	0.270000	1.647435e-001	0.000000	0.000000	0.050000	0.020000	0.000000	0.260000	1.797927e+000	0.130000	0.260000	1.697607e-001	0.000000	0.004684
950000	0.030000	0.020000	0.030000	0.000000	0.260000	1.762326e+000	0.140000	0.260000	1.647435e-001	0.000000	0.040000	0.020000	0.010000	0.040000	0.270000	1.727429e+000	0.220000	0.230000	1.697607e-001	0.000000	0.004344
955000	0.040000	0.010000	0.070000	0.010000	0.290000	1.762326e+000	0.120000	0.320000	1.680715e-001	0.000000	0.050000	0.090000	0.060000	0.000000	0.240000	1.744790e+000	0.200000	0.300000	1.714668e-001	0.000000	0.004241
960000	0.050000	0.060000	0.070000	0.010000	0.200000	1.762326e+000	0.170000	0.190000	1.663992e-001	0.000000	0.030000	0.050000	0.030000	0.020000	0.200000	1.710241e+000	0.150000	0.270000	1.714668e-001	0.000000	0.004338
965000	0.050000	0.030000	0.060000	0.010000	0.340000	1.815996e+000	0.220000	0.260000	1.697607e-001	0.000000	0.080000	0.010000	0.030000	0.000000	0.300000	1.834247e+000	0.240000	0.250000	1.697607e-001	0.000000	0.004080
970000	0.050000	0.000000	0.060000	0.010000	0.260000	1.834247e+000	0.120000	0.310000	1.731900e-001	0.000000	0.060000	0.040000	0.060000	0.020000	0.260000	1.815996e+000	0.140000	0.310000	1.749306e-001	0.000000	0.004177
975000	0.030000	0.030000	0.060000	0.000000	0.290000	1.797927e+000	0.110000	0.290000	1.749306e-001	0.000000	0.020000	0.010000	0.030000	0.000000	0.370000	1.780037e+000	0.130000	0.190000	1.714668e-001	0.000000	0.004328
980000	0.050000	0.000000	0.010000	0.000000	0.230000	1.815996e+000	0.090000	0.260000	1.749306e-001	0.000000	0.030000	0.020000	0.070000	0.000000	0.230000	1.727429e+000	0.120000	0.250000	1.680715e-001	0.000000	0.004269
985000	0.060000	0.000000	0.050000	0.000000	0.310000	1.762326e+000	0.110000	0.220000	1.714668e-001	0.000000	0.070000	0.070000	0.080000	0.010000	0.260000	1.815996e+000	0.180000	0.210000	1.631042e-001	0.000000	0.004513
990000	0.060000	0.070000	0.060000	0.010000	0.290000	1.744790e+000	0.140000	0.230000	1.663992e-001	0.000000	0.030000	0.040000	0.070000	0.000000	0.310000	1.815996e+000	0.120000	0.240000	1.598746e-001	0.000000	0.004283
995000	0.020000	0.060000	0.060000	0.000000	0.230000	1.852682e+000	0.150000	0.280000	1.663992e-001	0.000000	0.020000	0.040000	0.080000	0.000000	0.270000	1.834247e+000	0.110000	0.230000	1.598746e-001	0.000000	0.004165
1000000	0.030000	0.040000	0.080000	0.010000	0.220000	1.762326e+000	0.160000	0.300000	1.697607e-001	0.000000	0.060000	0.010000	0.070000	0.000000	0.270000	1.780037e+000	0.190000	0.350000	1.614813e-001	0.000000	0.004296
1005000	0.050000	0.030000	0.070000	0.010000	0.190000	1.693224e+000	0.160000	0.260000	1.731900e-001	0.000000	0.030000	0.050000	0.050000	0.000000	0.330000	1.797927e+000	0.160000	0.360000	1.647435e-001	0.000000	0.004480
1010000	0.050000	0.040000	0.090000	0.000000	0.260000	1.727429e+000	0.210000	0.250000	1.714668e-001	0.000000	0.080000	0.020000	0.050000	0.020000	0.280000	1.834247e+000	0.140000	0.230000	1.663992e-001	0.000000	0.004422
1015000	0.060000	0.060000	0.060000	0.000000	0.270000	1.762326e+000	0.140000	0.250000	1.680715e-001	0.000000	0.060000	0.010000	0.100000	0.000000	0.220000	1.710241e+000	0.170000	0.310000	1.663992e-001	0.000000	0.004510
1020000	0.090000	0.060000	0.050000	0.020000	0.270000	1.710241e+000	0.120000	0.240000	1.680715e-001	0.000000	0.130000	0.020000	0.060000	0.000000	0.160000	1.710241e+000	0.210000	0.310000	1.663992e-001	0.000000	0.004711
1025000	0.020000	0.050000	0.090000	0.000000	0.300000	1.610644e+000	0.140000	0.280000	1.714668e-001	0.000000	0.060000	0.030000	0.010000	0.000000	0.160000	1.693224e+000	0.120000	0.210000	1.647435e-001	0.000000	0.004631
1030000	0.040000	0.010000	0.120000	0.000000	0.240000	1.659696e+000	0.140000	0.300000	1.749306e-001	0.000000	0.060000	0.000000	0.040000	0.000000	0.240000	1.676376e+000	0.140000	0.260000	1.647435e-001	0.000000	0.004574
1035000	0.050000	0.050000	0.060000	0.040000	0.260000	1.693224e+000	0.150000	0.280000	1.731900e-001	0.000000	0.010000	0.050000	0.050000	0.000000	0.250000	1.744790e+000	0.260000	0.280000	1.680715e-001	0.000000	0.004605
1040000	0.070000	0.050000	0.080000	0.000000	0.310000	1.727429e+000	0.130000	0.310000	1.766887e-001	0.000000	0.070000	0.020000	0.020000	0.000000	0.330000	1.797927e+000	0.180000	0.280000	1.697607e-001	0.000000	0.004421
1045000	0.070000	0.010000	0.080000	0.010000	0.270000	1.780037e+000	0.170000	0.270000	1.784645e-001	0.000000	0.020000	0.010000	0.050000	0.010000	0.190000	1.815996e+000	0.210000	0.300000	1.714668e-001	0.000000	0.004363
1050000	0.050000	0.020000	0.080000	0.000000	0.240000	1.762326e+000	0.190000	0.190000	1.784645e-001	0.000000	0.020000	0.040000	0.090000	0.010000	0.230000	1.780037e+000	0.210000	0.270000	1.714668e-001	0.000000	0.004262
1055000	0.050000	0.020000	0.040000	0.010000	0.250000	1.693224e+000	0.110000	0.220000	1.784645e-001	0.000000	0.060000	0.030000	0.100000	0.000000	0.300000	1.710241e+000	0.190000	0.280000	1.749306e-001	0.000000	0.004334
1060000	0.060000	0.010000	0.080000	0.000000	0.340000	1.780037e+000	0.120000	0.220000	1.766887e-001	0.000000	0.100000	0.020000	0.060000	0.030000	0.300000	1.727429e+000	0.160000	0.170000	1.731900e-001	0.000000	0.004241
1065000	0.060000	0.010000	0.050000	0.000000	0.200000	1.744790e+000	0.170000	0.240000	1.766887e-001	0.000000	0.080000	0.020000	0.050000	0.010000	0.260000	1.762326e+000	0.140000	0.270000	1.766887e-001	0.000000	0.004146
1070000	0.050000	0.020000	0.040000	0.000000	0.350000	1.780037e+000	0.120000	0.290000	1.766887e-001	0.000000	0.020000	0.060000	0.060000	0.010000	0.290000	1.744790e+000	0.190000	0.270000	1.766887e-001	0.000000	0.004211
1075000	0.040000	0.010000	0.040000	0.000000	0.200000	1.762326e+000	0.180000	0.270000	1.749306e-001	0.000000	0.040000	0.050000	0.040000	0.000000	0.260000	1.693224e+000	0.150000	0.220000	1.766887e-001	0.000000	0.004153
1080000	0.050000	0.040000	0.100000	0.000000	0.210000	1.852682e+000	0.140000	0.250000	1.714668e-001	0.000000	0.020000	0.020000	0.030000	0.000000	0.270000	1.659696e+000	0.170000	0.200000	1.766887e-001	0.000000	0.004229
1085000	0.060000	0.020000	0.080000	0.000000	0.350000	1.871302e+000	0.140000	0.340000	1.731900e-001	0.000000	0.090000	0.030000	0.040000	0.000000	0.220000	1.710241e+000	0.200000	0.260000	1.749306e-001	0.000000	0.004160
1090000	0.050000	0.000000	0.040000	0.000000	0.240000	1.871302e+000	0.120000	0.310000	1.731900e-001	0.000000	0.130000	0.040000	0.090000	0.000000	0.290000	1.710241e+000	0.120000	0.240000	1.749306e-001	0.000000	0.004412
1095000	0.080000	0.010000	0.070000	0.010000	0.220000	1.834247e+000	0.100000	0.190000	1.697607e-001	0.000000	0.060000	0.020000	0.020000	0.000000	0.280000	1.762326e+000	0.120000	0.260000	1.749306e-001	0.000000	0.004525
1100000	0.080000	0.010000	0.050000	0.000000	0.250000	1.834247e+000	0.210000	0.200000	1.663992e-001	0.000000	0.040000	0.030000	0.100000	0.020000	0.340000	1.780037e+000	0.160000	0.250000	1.731900e-001	0.000000	0.004369
1105000	0.030000	0.000000	0.070000	0.000000	0.300000	1.815996e+000	0.110000	0.340000	1.680715e-001	0.000000	0.070000	0.020000	0.110000	0.010000	0.310000	1.676376e+000	0.090000	0.150000	1.697607e-001	0.000000	0.004177
1110000	0.060000	0.010000	0.080000	0.020000	0.240000	1.744790e+000	0.140000	0.230000	1.680715e-001	0.000000	0.050000	0.010000	0.050000	0.000000	0.270000	1.693224e+000	0.160000	0.220000	1.663992e-001	0.000000	0.004075
1115000	0.030000	0.030000	0.020000	0.020000	0.300000	1.834247e+000	0.130000	0.310000	1.680715e-001	0.000000	0.040000	0.050000	0.030000	0.000000	0.220000	1.762326e+000	0.160000	0.250000	1.663992e-001	0.000000	0.004106
1120000	0.050000	0.020000	0.030000	0.000000	0.260000	1.780037e+000	0.220000	0.170000	1.697607e-001	0.000000	0.050000	0.070000	0.060000	0.010000	0.310000	1.780037e+000	0.140000	0.310000	1.714668e-001	0.000000	0.004341
1125000	0.080000	0.040000	0.060000	0.000000	0.270000	1.797927e+000	0.150000	0.250000	1.697607e-001	0.000000	0.050000	0.030000	0.060000	0.000000	0.230000	1.744790e+000	0.120000	0.220000	1.680715e-001	0.000000	0.004555
1130000	0.050000	0.030000	0.080000	0.010000	0.250000	1.727429e+000	0.140000	0.250000	1.663992e-001	0.000000	0.050000	0.020000	0.040000	0.000000	0.270000	1.676376e+000	0.100000	0.280000	1.714668e-001	0.000000	0.004436
1135000	0.030000	0.060000	0.030000	0.000000	0.280000	1.797927e+000	0.160000	0.220000	1.680715e-001	0.000000	0.040000	0.040000	0.110000	0.040000	0.290000	1.693224e+000	0.160000	0.330000	1.749306e-001	0.000000	0.004183
1140000	0.040000	0.030000	0.060000	0.010000	0.300000	1.852682e+000	0.150000	0.150000	1.647435e-001	0.000000	0.000000	0.040000	0.030000	0.010000	0.280000	1.727429e+000	0.160000	0.250000	1.714668e-001	0.000000	0.003984
1145000	0.070000	0.030000	0.040000	0.000000	0.280000	1.815996e+000	0.160000	0.290000	1.680715e-001	0.000000	0.020000	0.050000	0.040000	0.000000	0.310000	1.676376e+000	0.180000	0.180000	1.663992e-001	0.000000	0.003867
1150000	0.070000	0.060000	0.100000	0.000000	0.240000	1.762326e+000	0.200000	0.260000	1.663992e-001	0.000000	0.090000	0.000000	0.050000	0.000000	0.310000	1.693224e+000	0.100000	0.310000	1.697607e-001	0.000000	0.003769
1155000	0.020000	0.020000	0.040000	0.000000	0.190000	1.659696e+000	0.190000	0.290000	1.697607e-001	0.000000	0.090000	0.020000	0.040000	0.000000	0.300000	1.780037e+000	0.190000	0.270000	1.697607e-001	0.000000	0.003980
1160000	0.030000	0.030000	0.050000	0.000000	0.270000	1.815996e+000	0.140000	0.260000	1.731900e-001	0.000000	0.080000	0.060000	0.120000	0.010000	0.190000	1.780037e+000	0.190000	0.250000	1.680715e-001	0.000000	0.003932
1165000	0.080000	0.040000	0.070000	0.000000	0.270000	1.797927e+000	0.160000	0.230000	1.680715e-001	0.000000	0.030000	0.020000	0.030000	0.000000	0.200000	1.890109e+000	0.120000	0.190000	1.647435e-001	0.000000	0.003978
1170000	0.070000	0.050000	0.060000	0.000000	0.220000	1.659696e+000	0.170000	0.220000	1.647435e-001	0.000000	0.030000	0.070000	0.040000	0.000000	0.300000	1.797927e+000	0.110000	0.290000	1.663992e-001	0.000000	0.003946
1175000	0.070000	0.040000	0.020000	0.000000	0.330000	1.780037e+000	0.150000	0.290000	1.663992e-001	0.000000	0.080000	0.060000	0.030000	0.000000	0.250000	1.676376e+000	0.160000	0.240000	1.631042e-001	0.000000	0.003864
1180000	0.110000	0.070000	0.040000	0.000000	0.240000	1.780037e+000	0.180000	0.270000	1.697607e-001	0.000000	0.020000	0.040000	0.060000	0.000000	0.290000	1.643181e+000	0.190000	0.330000	1.663992e-001	0.000000	0.003897
1185000	0.040000	0.060000	0.110000	0.000000	0.270000	1.693224e+000	0.160000	0.240000	1.697607e-001	0.000000	0.060000	0.020000	0.050000	0.000000	0.330000	1.659696e+000	0.130000	0.190000	1.614813e-001	0.000000	0.003925
1190000	0.030000	0.050000	0.020000	0.000000	0.180000	1.626832e+000	0.220000	0.200000	1.714668e-001	0.000000	0.030000	0.050000	0.050000	0.000000	0.300000	1.710241e+000	0.110000	0.260000	1.614813e-001	0.000000	0.003580
1195000	0.060000	0.030000	0.130000	0.000000	0.240000	1.744790e+000	0.230000	0.280000	1.714668e-001	0.000000	0.050000	0.030000	0.050000	0.020000	0.260000	1.676376e+000	0.170000	0.250000	1.614813e-001	0.000000	0.003186
1200000	0.020000	0.080000	0.040000	0.000000	0.240000	1.780037e+000	0.090000	0.250000	1.680715e-001	0.000000	0.020000	0.030000	0.070000	0.000000	0.240000	1.626832e+000	0.150000	0.300000	1.614813e-001	0.000000	0.003223
1205000	0.050000	0.030000	0.120000	0.010000	0.270000	1.834247e+000	0.200000	0.300000	1.714668e-001	0.000000	0.020000	0.020000	0.090000	0.010000	0.250000	1.563043e+000	0.130000	0.290000	1.631042e-001	0.000000	0.003323
1210000	0.040000	0.030000	0.020000	0.010000	0.340000	1.780037e+000	0.140000	0.170000	1.697607e-001	0.000000	0.080000	0.030000	0.100000	0.030000	0.210000	1.643181e+000	0.210000	0.200000	1.598746e-001	0.000000	0.003066
1215000	0.070000	0.000000	0.020000	0.020000	0.240000	1.659696e+000	0.170000	0.240000	1.697607e-001	0.000000	0.040000	0.070000	0.030000	0.000000	0.250000	1.643181e+000	0.240000	0.210000	1.598746e-001	0.000000	0.003182
1220000	0.070000	0.040000	0.080000	0.000000	0.230000	1.727429e+000	0.130000	0.300000	1.697607e-001	0.000000	0.040000	0.020000	0.050000	0.000000	0.280000	1.693224e+000	0.130000	0.260000	1.614813e-001	0.000000	0.003009
1225000	0.120000	0.090000	0.020000	0.030000	0.300000	1.744790e+000	0.170000	0.260000	1.697607e-001	0.000000	0.040000	0.010000	0.090000	0.000000	0.270000	1.710241e+000	0.080000	0.180000	1.614813e-001	0.000000	0.002804
1230000	0.080000	0.020000	0.070000	0.000000	0.280000	1.693224e+000	0.170000	0.310000	1.714668e-001	0.000000	0.030000	0.040000	0.040000	0.000000	0.330000	1.693224e+000	0.140000	0.190000	1.582838e-001	0.000000	0.002729
1235000	0.030000	0.010000	0.060000	0.000000	0.370000	1.744790e+000	0.170000	0.240000	1.680715e-001	0.000000	0.080000	0.050000	0.110000	0.000000	0.230000	1.659696e+000	0.130000	0.290000	1.598746e-001	0.000000	0.002495
1240000	0.070000	0.030000	0.080000	0.000000	0.250000	1.676376e+000	0.180000	0.250000	1.680715e-001	0.000000	0.060000	0.040000	0.020000	0.020000	0.300000	1.762326e+000	0.190000	0.300000	1.598746e-001	0.000000	0.002438
1245000	0.040000	0.040000	0.070000	0.040000	0.270000	1.797927e+000	0.170000	0.160000	1.663992e-001	0.000000	0.020000	0.010000	0.030000	0.000000	0.250000	1.710241e+000	0.140000	0.350000	1.598746e-001	0.000000	0.002482
1250000	0.060000	0.050000	0.100000	0.020000	0.250000	1.780037e+000	0.140000	0.220000	1.631042e-001	0.000000	0.080000	0.080000	0.070000	0.010000	0.320000	1.780037e+000	0.170000	0.250000	1.567088e-001	0.000000	0.002533
1255000	0.100000	0.040000	0.100000	0.020000	0.330000	1.815996e+000	0.230000	0.240000	1.631042e-001	0.000000	0.060000	0.050000	0.010000	0.000000	0.250000	1.744790e+000	0.230000	0.340000	1.582838e-001	0.000000	0.002102
1260000	0.080000	0.060000	0.110000	0.000000	0.250000	1.762326e+000	0.090000	0.240000	1.598746e-001	0.000000	0.050000	0.030000	0.040000	0.000000	0.240000	1.727429e+000	0.190000	0.260000	1.582838e-001	0.000000	0.002169
1265000	0.050000	0.050000	0.070000	0.000000	0.190000	1.727429e+000	0.210000	0.320000	1.614813e-001	0.000000	0.030000	0.040000	0.050000	0.000000	0.260000	1.797927e+000	0.220000	0.260000	1.631042e-001	0.000000	0.002324
1270000	0.010000	0.010000	0.000000	0.000000	0.320000	1.744790e+000	0.150000	0.300000	1.647435e-001	0.000000	0.060000	0.010000	0.080000	0.040000	0.270000	1.780037e+000	0.160000	0.240000	1.598746e-001	0.000000	0.002078
1275000	0.050000	0.050000	0.080000	0.010000	0.300000	1.815996e+000	0.170000	0.310000	1.697607e-001	0.000000	0.050000	0.030000	0.020000	0.000000	0.280000	1.762326e+000	0.150000	0.180000	1.598746e-001	0.000000	0.002291
1280000	0.030000	0.020000	0.020000	0.000000	0.230000	1.744790e+000	0.150000	0.280000	1.697607e-001	0.000000	0.050000	0.010000	0.100000	0.000000	0.230000	1.659696e+000	0.130000	0.210000	1.567088e-001	0.000000	0.002488
1285000	0.020000	0.020000	0.040000	0.000000	0.150000	1.762326e+000	0.170000	0.310000	1.714668e-001	0.000000	0.060000	0.000000	0.070000	0.000000	0.340000	1.676376e+000	0.150000	0.270000	1.582838e-001	0.000000	0.002463
1290000	0.070000	0.030000	0.070000	0.000000	0.220000	1.676376e+000	0.190000	0.340000	1.714668e-001	0.000000	0.030000	0.020000	0.020000	0.000000	0.200000	1.744790e+000	0.160000	0.380000	1.614813e-001	0.000000	0.002511
1295000	0.080000	0.040000	0.080000	0.000000	0.270000	1.744790e+000	0.200000	0.300000	1.749306e-001	0.000000	0.030000	0.020000	0.040000	0.010000	0.270000	1.797927e+000	0.160000	0.350000	1.598746e-001	0.000000	0.002864
1300000	0.050000	0.090000	0.100000	0.020000	0.220000	1.762326e+000	0.150000	0.300000	1.766887e-001	0.000000	0.080000	0.030000	0.060000	0.000000	0.230000	1.727429e+000	0.160000	0.240000	1.598746e-001	0.000000	0.002812
1305000	0.070000	0.020000	0.030000	0.000000	0.310000	1.676376e+000	0.110000	0.180000	1.731900e-001	0.000000	0.080000	0.040000	0.040000	0.010000	0.180000	1.676376e+000	0.130000	0.250000	1.551496e-001	0.000000	0.002844
1310000	0.020000	0.020000	0.050000	0.000000	0.240000	1.744790e+000	0.180000	0.210000	1.697607e-001	0.000000	0.050000	0.040000	0.070000	0.000000	0.220000	1.693224e+000	0.110000	0.310000	1.551496e-001	0.000000	0.002446
1315000	0.050000	0.030000	0.040000	0.000000	0.230000	1.744790e+000	0.200000	0.270000	1.680715e-001	0.000000	0.070000	0.010000	0.060000	0.000000	0.200000	1.762326e+000	0.160000	0.380000	1.551496e-001	0.000000	0.002422
1320000	0.110000	0.060000	0.040000	0.000000	0.300000	1.727429e+000	0.180000	0.200000	1.680715e-001	0.000000	0.030000	0.030000	0.070000	0.000000	0.290000	1.676376e+000	0.120000	0.230000	1.536058e-001	0.000000	0.002513
1325000	0.010000	0.040000	0.060000	0.000000	0.250000	1.797927e+000	0.150000	0.310000	1.697607e-001	0.000000	0.040000	0.040000	0.050000	0.000000	0.380000	1.744790e+000	0.140000	0.270000	1.567088e-001	0.000000	0.002531
1330000	0.060000	0.030000	0.080000	0.000000	0.230000	1.834247e+000	0.140000	0.200000	1.697607e-001	0.000000	0.040000	0.030000	0.070000	0.000000	0.260000	1.762326e+000	0.160000	0.310000	1.598746e-001	0.000000	0.002437
1335000	0.040000	0.030000	0.090000	0.000000	0.200000	1.815996e+000	0.150000	0.280000	1.697607e-001	0.000000	0.060000	0.040000	0.090000	0.000000	0.270000	1.780037e+000	0.170000	0.270000	1.631042e-001	0.000000	0.002315
1340000	0.040000	0.050000	0.020000	0.000000	0.260000	1.797927e+000	0.180000	0.220000	1.714668e-001	0.000000	0.080000	0.070000	0.130000	0.000000	0.210000	1.780037e+000	0.230000	0.230000	1.647435e-001	0.000000	0.002475
1345000	0.030000	0.010000	0.040000	0.010000	0.240000	1.744790e+000	0.130000	0.210000	1.680715e-001	0.000000	0.090000	0.050000	0.060000	0.020000	0.280000	1.797927e+000	0.080000	0.260000	1.680715e-001	0.000000	0.002550
1350000	0.020000	0.090000	0.110000	0.000000	0.240000	1.676376e+000	0.100000	0.260000	1.663992e-001	0.000000	0.050000	0.050000	0.020000	0.010000	0.290000	1.710241e+000	0.120000	0.200000	1.647435e-001	0.000000	0.002653
1355000	0.070000	0.030000	0.060000	0.000000	0.270000	1.710241e+000	0.140000	0.360000	1.663992e-001	0.000000	0.070000	0.050000	0.050000	0.010000	0.340000	1.727429e+000	0.190000	0.280000	1.631042e-001	0.000000	0.002726
1360000	0.070000	0.040000	0.080000	0.020000	0.240000	1.727429e+000	0.140000	0.240000	1.663992e-001	0.000000	0.090000	0.050000	0.120000	0.020000	0.300000	1.744790e+000	0.110000	0.350000	1.631042e-001	0.000000	0.002688
1365000	0.030000	0.060000	0.060000	0.010000	0.180000	1.744790e+000	0.120000	0.310000	1.663992e-001	0.000000	0.050000	0.040000	0.100000	0.000000	0.280000	1.780037e+000	0.200000	0.170000	1.631042e-001	0.000000	0.002761
1370000	0.100000	0.020000	0.050000	0.000000	0.320000	1.676376e+000	0.160000	0.250000	1.631042e-001	0.000000	0.070000	0.050000	0.040000	0.000000	0.270000	1.762326e+000	0.080000	0.240000	1.614813e-001	0.000000	0.002614
1375000	0.060000	0.020000	0.070000	0.020000	0.230000	1.659696e+000	0.160000	0.300000	1.680715e-001	0.000000	0.100000	0.030000	0.020000	0.000000	0.290000	1.797927e+000	0.140000	0.260000	1.647435e-001	0.000000	0.002604
1380000	0.070000	0.050000	0.090000	0.010000	0.280000	1.710241e+000	0.130000	0.180000	1.680715e-001	0.000000	0.030000	0.020000	0.090000	0.000000	0.270000	1.852682e+000	0.170000	0.240000	1.631042e-001	0.000000	0.002690
1385000	0.050000	0.020000	0.090000	0.010000	0.270000	1.744790e+000	0.190000	0.370000	1.714668e-001	0.000000	0.030000	0.020000	0.050000	0.010000	0.230000	1.676376e+000	0.140000	0.210000	1.598746e-001	0.000000	0.003034
1390000	0.030000	0.020000	0.040000	0.010000	0.200000	1.727429e+000	0.140000	0.170000	1.731900e-001	0.000000	0.060000	0.020000	0.040000	0.000000	0.300000	1.693224e+000	0.180000	0.240000	1.567088e-001	0.000000	0.003227
1395000	0.070000	0.040000	0.080000	0.010000	0.250000	1.693224e+000	0.150000	0.220000	1.697607e-001	0.000000	0.010000	0.040000	0.030000	0.000000	0.310000	1.676376e+000	0.170000	0.370000	1.582838e-001	0.000000	0.003282
1400000	0.060000	0.010000	0.060000	0.030000	0.310000	1.815996e+000	0.160000	0.230000	1.680715e-001	0.000000	0.050000	0.030000	0.090000	0.000000	0.260000	1.744790e+000	0.170000	0.290000	1.614813e-001	0.000000	0.003392
1405000	0.080000	0.020000	0.050000	0.010000	0.300000	1.890109e+000	0.180000	0.270000	1.680715e-001	0.000000	0.040000	0.010000	0.110000	0.040000	0.290000	1.834247e+000	0.100000	0.260000	1.614813e-001	0.000000	0.003339
1410000	0.040000	0.030000	0.080000	0.010000	0.250000	1.834247e+000	0.140000	0.280000	1.680715e-001	0.000000	0.060000	0.040000	0.100000	0.020000	0.200000	1.727429e+000	0.120000	0.290000	1.647435e-001	0.000000	0.003275
1415000	0.050000	0.020000	0.040000	0.010000	0.220000	1.834247e+000	0.230000	0.210000	1.663992e-001	0.000000	0.090000	0.030000	0.090000	0.040000	0.230000	1.780037e+000	0.110000	0.370000	1.663992e-001	0.000000	0.003409
1420000	0.070000	0.040000	0.010000	0.020000	0.210000	1.890109e+000	0.190000	0.200000	1.663992e-001	0.000000	0.030000	0.030000	0.130000	0.020000	0.240000	1.744790e+000	0.160000	0.230000	1.631042e-001	0.000000	0.003504
1425000	0.090000	0.030000	0.080000	0.000000	0.350000	1.815996e+000	0.150000	0.250000	1.647435e-001	0.000000	0.050000	0.040000	0.040000	0.010000	0.240000	1.871302e+000	0.200000	0.230000	1.631042e-001	0.000000	0.003742
1430000	0.070000	0.020000	0.030000	0.010000	0.220000	1.710241e+000	0.190000	0.260000	1.647435e-001	0.000000	0.090000	0.010000	0.060000	0.010000	0.230000	1.834247e+000	0.100000	0.230000	1.614813e-001	0.000000	0.003651
1435000	0.020000	0.040000	0.030000	0.000000	0.280000	1.693224e+000	0.140000	0.320000	1.680715e-001	0.000000	0.040000	0.010000	0.100000	0.000000	0.280000	1.815996e+000	0.120000	0.290000	1.614813e-001	0.000000	0.003782
1440000	0.010000	0.030000	0.050000	0.000000	0.230000	1.710241e+000	0.200000	0.190000	1.647435e-001	0.000000	0.010000	0.030000	0.040000	0.000000	0.240000	1.744790e+000	0.100000	0.310000	1.647435e-001	0.000000	0.003468
1445000	0.080000	0.020000	0.110000	0.010000	0.220000	1.643181e+000	0.150000	0.270000	1.663992e-001	0.000000	0.040000	0.050000	0.050000	0.000000	0.210000	1.727429e+000	0.090000	0.300000	1.647435e-001	0.000000	0.003586
1450000	0.060000	0.000000	0.070000	0.000000	0.220000	1.727429e+000	0.170000	0.360000	1.697607e-001	0.000000	0.060000	0.000000	0.040000	0.000000	0.190000	1.727429e+000	0.130000	0.260000	1.647435e-001	0.000000	0.003510
1455000	0.050000	0.060000	0.060000	0.020000	0.280000	1.762326e+000	0.160000	0.320000	1.731900e-001	0.000000	0.080000	0.040000	0.110000	0.000000	0.240000	1.693224e+000	0.160000	0.280000	1.647435e-001	0.000000	0.003497
1460000	0.100000	0.060000	0.060000	0.010000	0.270000	1.834247e+000	0.200000	0.220000	1.731900e-001	0.000000	0.100000	0.030000	0.140000	0.020000	0.300000	1.710241e+000	0.190000	0.290000	1.663992e-001	0.000000	0.003679
1465000	0.080000	0.030000	0.070000	0.010000	0.280000	1.815996e+000	0.170000	0.290000	1.749306e-001	0.000000	0.040000	0.030000	0.060000	0.000000	0.260000	1.693224e+000	0.200000	0.200000	1.680715e-001	0.000000	0.003640
1470000	0.120000	0.060000	0.030000	0.020000	0.210000	1.834247e+000	0.140000	0.260000	1.749306e-001	0.000000	0.060000	0.020000	0.030000	0.000000	0.300000	1.744790e+000	0.130000	0.250000	1.680715e-001	0.000000	0.003308
1475000	0.030000	0.050000	0.080000	0.000000	0.220000	1.834247e+000	0.120000	0.280000	1.784645e-001	0.000000	0.060000	0.030000	0.040000	0.000000	0.180000	1.744790e+000	0.170000	0.270000	1.697607e-001	0.000000	0.003245
1480000	0.030000	0.040000	0.080000	0.000000	0.290000	1.815996e+000	0.150000	0.300000	1.766887e-001	0.000000	0.090000	0.020000	0.080000	0.000000	0.260000	1.780037e+000	0.220000	0.230000	1.697607e-001	0.000000	0.003273
1485000	0.040000	0.030000	0.060000	0.000000	0.280000	1.815996e+000	0.190000	0.290000	1.766887e-001	0.000000	0.020000	0.010000	0.040000	0.000000	0.250000	1.693224e+000	0.140000	0.290000	1.731900e-001	0.000000	0.003451
1490000	0.050000	0.030000	0.130000	0.000000	0.260000	1.871302e+000	0.190000	0.280000	1.802581e-001	0.000000	0.030000	0.030000	0.110000	0.000000	0.330000	1.727429e+000	0.110000	0.220000	1.749306e-001	0.000000	0.003555
1495000	0.080000	0.050000	0.090000	0.030000	0.170000	1.890109e+000	0.180000	0.200000	1.820697e-001	0.000000	0.060000	0.040000	0.030000	0.010000	0.300000	1.744790e+000	0.200000	0.280000	1.784645e-001	0.000000	0.003605
1500000	0.050000	0.020000	0.050000	0.000000	0.240000	1.834247e+000	0.130000	0.220000	1.784645e-001	0.000000	0.070000	0.030000	0.080000	0.010000	0.280000	1.710241e+000	0.140000	0.250000	1.731900e-001	0.000000	0.003694
1505000	0.040000	0.020000	0.040000	0.000000	0.280000	1.909104e+000	0.240000	0.260000	1.766887e-001	0.000000	0.040000	0.060000	0.060000	0.000000	0.260000	1.762326e+000	0.140000	0.220000	1.697607e-001	0.000000	0.003343
1510000	0.110000	0.050000	0.080000	0.020000	0.270000	1.727429e+000	0.100000	0.200000	1.731900e-001	0.000000	0.040000	0.040000	0.060000	0.000000	0.370000	1.797927e+000	0.240000	0.310000	1.697607e-001	0.000000	0.003233
1515000	0.060000	0.020000	0.070000	0.020000	0.290000	1.780037e+000	0.190000	0.240000	1.731900e-001	0.000000	0.080000	0.020000	0.040000	0.000000	0.280000	1.890109e+000	0.170000	0.270000	1.680715e-001	0.000000	0.003259
1520000	0.090000	0.080000	0.050000	0.000000	0.290000	1.815996e+000	0.100000	0.130000	1.731900e-001	0.000000	0.060000	0.060000	0.070000	0.000000	0.180000	1.762326e+000	0.150000	0.330000	1.714668e-001	0.000000	0.003373
1525000	0.080000	0.040000	0.060000	0.020000	0.300000	1.834247e+000	0.190000	0.160000	1.731900e-001	0.000000	0.020000	0.020000	0.020000	0.000000	0.220000	1.909104e+000	0.170000	0.350000	1.714668e-001	0.000000	0.003262
1530000	0.070000	0.010000	0.060000	0.000000	0.260000	1.834247e+000	0.150000	0.200000	1.749306e-001	0.000000	0.030000	0.040000	0.020000	0.000000	0.210000	1.890109e+000	0.150000	0.290000	1.697607e-001	0.000000	0.003166
1535000	0.040000	0.010000	0.050000	0.000000	0.250000	1.797927e+000	0.150000	0.240000	1.714668e-001	0.000000	0.040000	0.020000	0.040000	0.010000	0.240000	1.780037e+000	0.150000	0.240000	1.697607e-001	0.000000	0.003081
1540000	0.070000	0.020000	0.030000	0.000000	0.220000	1.744790e+000	0.170000	0.260000	1.714668e-001	0.000000	0.040000	0.020000	0.100000	0.010000	0.280000	1.727429e+000	0.200000	0.250000	1.697607e-001	0.000000	0.003145
1545000	0.060000	0.050000	0.090000	0.000000	0.230000	1.762326e+000	0.180000	0.220000	1.680715e-001	0.000000	0.070000	0.030000	0.110000	0.020000	0.200000	1.852682e+000	0.250000	0.250000	1.697607e-001	0.000000	0.003147
1550000	0.040000	0.030000	0.050000	0.010000	0.300000	1.727429e+000	0.160000	0.210000	1.663992e-001	0.000000	0.030000	0.040000	0.040000	0.000000	0.210000	1.727429e+000	0.100000	0.260000	1.697607e-001	0.000000	0.002894
1555000	0.050000	0.000000	0.080000	0.000000	0.300000	1.780037e+000	0.180000	0.250000	1.631042e-001	0.000000	0.040000	0.020000	0.040000	0.000000	0.290000	1.797927e+000	0.090000	0.330000	1.680715e-001	0.000000	0.002921
1560000	0.050000	0.020000	0.040000	0.000000	0.270000	1.762326e+000	0.190000	0.260000	1.631042e-001	0.000000	0.020000	0.020000	0.030000	0.000000	0.250000	1.780037e+000	0.170000	0.320000	1.680715e-001	0.000000	0.003109
1565000	0.080000	0.030000	0.090000	0.000000	0.300000	1.797927e+000	0.150000	0.320000	1.647435e-001	0.000000	0.070000	0.000000	0.030000	0.000000	0.250000	1.780037e+000	0.200000	0.250000	1.663992e-001	0.000000	0.003155
1570000	0.050000	0.040000	0.030000	0.000000	0.290000	1.744790e+000	0.160000	0.260000	1.647435e-001	0.000000	0.070000	0.040000	0.050000	0.000000	0.240000	1.693224e+000	0.190000	0.290000	1.697607e-001	0.000000	0.003314
1575000	0.060000	0.010000	0.070000	0.000000	0.240000	1.762326e+000	0.220000	0.280000	1.680715e-001	0.000000	0.050000	0.030000	0.100000	0.000000	0.320000	1.727429e+000	0.190000	0.170000	1.697607e-001	0.000000	0.003265
1580000	0.050000	0.050000	0.070000	0.000000	0.280000	1.744790e+000	0.150000	0.330000	1.680715e-001	0.000000	0.090000	0.040000	0.090000	0.000000	0.310000	1.744790e+000	0.140000	0.170000	1.647435e-001	0.000000	0.003218
1585000	0.050000	0.080000	0.040000	0.000000	0.220000	1.676376e+000	0.200000	0.330000	1.663992e-001	0.000000	0.040000	0.010000	0.030000	0.000000	0.310000	1.727429e+000	0.140000	0.340000	1.647435e-001	0.000000	0.003096
1590000	0.060000	0.020000	0.030000	0.000000	0.250000	1.594618e+000	0.170000	0.250000	1.631042e-001	0.000000	0.040000	0.030000	0.040000	0.000000	0.260000	1.693224e+000	0.110000	0.200000	1.614813e-001	0.000000	0.003198
1595000	0.060000	0.040000	0.030000	0.000000	0.260000	1.727429e+000	0.190000	0.220000	1.631042e-001	0.000000	0.020000	0.010000	0.030000	0.000000	0.190000	1.762326e+000	0.200000	0.320000	1.663992e-001	0.000000	0.003298
1600000	0.030000	0.030000	0.030000	0.000000	0.220000	1.710241e+000	0.120000	0.190000	1.647435e-001	0.000000	0.030000	0.040000	0.050000	0.000000	0.230000	1.762326e+000	0.160000	0.250000	1.631042e-001	0.000000	0.003460
1605000	0.060000	0.000000	0.060000	0.000000	0.270000	1.780037e+000	0.190000	0.220000	1.647435e-001	0.000000	0.090000	0.020000	0.050000	0.000000	0.200000	1.744790e+000	0.130000	0.220000	1.598746e-001	0.000000	0.003559
1610000	0.050000	0.040000	0.010000	0.000000	0.220000	1.762326e+000	0.190000	0.270000	1.680715e-001	0.000000	0.030000	0.020000	0.050000	0.000000	0.350000	1.744790e+000	0.160000	0.270000	1.647435e-001	0.000000	0.003561
1615000	0.060000	0.020000	0.070000	0.000000	0.290000	1.815996e+000	0.120000	0.270000	1.680715e-001	0.000000	0.040000	0.030000	0.040000	0.010000	0.300000	1.928291e+000	0.160000	0.280000	1.680715e-001	0.000000	0.003488
1620000	0.100000	0.010000	0.120000	0.000000	0.230000	1.780037e+000	0.140000	0.200000	1.697607e-001	0.000000	0.050000	0.020000	0.090000	0.000000	0.240000	1.780037e+000	0.150000	0.300000	1.714668e-001	0.000000	0.003696
1625000	0.070000	0.050000	0.080000	0.030000	0.250000	1.710241e+000	0.140000	0.250000	1.697607e-001	0.000000	0.020000	0.030000	0.040000	0.000000	0.220000	1.693224e+000	0.160000	0.260000	1.731900e-001	0.000000	0.003878
1630000	0.040000	0.040000	0.050000	0.030000	0.310000	1.744790e+000	0.200000	0.270000	1.697607e-001	0.000000	0.040000	0.010000	0.030000	0.000000	0.220000	1.780037e+000	0.190000	0.270000	1.731900e-001	0.000000	0.003999
1635000	0.020000	0.020000	0.070000	0.000000	0.280000	1.871302e+000	0.190000	0.240000	1.680715e-001	0.000000	0.060000	0.040000	0.080000	0.010000	0.260000	1.744790e+000	0.190000	0.190000	1.731900e-001	0.000000	0.003878
1640000	0.010000	0.020000	0.010000	0.000000	0.250000	1.834247e+000	0.150000	0.260000	1.680715e-001	0.000000	0.030000	0.030000	0.040000	0.000000	0.280000	1.834247e+000	0.150000	0.170000	1.714668e-001	0.000000	0.003891
1645000	0.050000	0.060000	0.090000	0.000000	0.190000	1.852682e+000	0.190000	0.190000	1.680715e-001	0.000000	0.040000	0.070000	0.100000	0.050000	0.300000	1.710241e+000	0.180000	0.250000	1.680715e-001	0.000000	0.004045
1650000	0.040000	0.020000	0.080000	0.000000	0.280000	1.762326e+000	0.190000	0.260000	1.680715e-001	0.000000	0.030000	0.040000	0.070000	0.000000	0.270000	1.744790e+000	0.140000	0.290000	1.714668e-001	0.000000	0.004046
1655000	0.020000	0.060000	0.090000	0.000000	0.290000	1.797927e+000	0.150000	0.320000	1.697607e-001	0.000000	0.080000	0.040000	0.040000	0.000000	0.330000	1.762326e+000	0.170000	0.300000	1.697607e-001	0.000000	0.004282
1660000	0.070000	0.030000	0.050000	0.010000	0.210000	1.797927e+000	0.150000	0.340000	1.697607e-001	0.000000	0.060000	0.020000	0.050000	0.010000	0.290000	1.727429e+000	0.200000	0.260000	1.731900e-001	0.000000	0.004282
1665000	0.020000	0.010000	0.050000	0.000000	0.300000	1.710241e+000	0.150000	0.220000	1.663992e-001	0.000000	0.040000	0.010000	0.030000	0.000000	0.250000	1.676376e+000	0.170000	0.230000	1.714668e-001	0.000000	0.004350
1670000	0.010000	0.020000	0.010000	0.000000	0.250000	1.676376e+000	0.140000	0.290000	1.680715e-001	0.000000	0.050000	0.020000	0.060000	0.000000	0.290000	1.710241e+000	0.200000	0.230000	1.680715e-001	0.000000	0.004256
1675000	0.070000	0.030000	0.030000	0.010000	0.230000	1.727429e+000	0.170000	0.260000	1.714668e-001	0.000000	0.040000	0.040000	0.110000	0.000000	0.260000	1.744790e+000	0.120000	0.290000	1.697607e-001	0.000000	0.004137
1680000	0.040000	0.030000	0.070000	0.000000	0.210000	1.744790e+000	0.200000	0.160000	1.714668e-001	0.000000	0.050000	0.030000	0.040000	0.000000	0.260000	1.693224e+000	0.150000	0.290000	1.697607e-001	0.000000	0.003857
1685000	0.050000	0.040000	0.090000	0.020000	0.240000	1.744790e+000	0.150000	0.200000	1.714668e-001	0.000000	0.060000	0.070000	0.090000	0.020000	0.310000	1.780037e+000	0.160000	0.260000	1.697607e-001	0.000000	0.003611
1690000	0.070000	0.030000	0.070000	0.000000	0.210000	1.727429e+000	0.190000	0.190000	1.663992e-001	0.000000	0.090000	0.030000	0.030000	0.010000	0.230000	1.710241e+000	0.140000	0.240000	1.697607e-001	0.000000	0.003694
1695000	0.070000	0.030000	0.060000	0.000000	0.270000	1.744790e+000	0.170000	0.240000	1.663992e-001	0.000000	0.030000	0.070000	0.040000	0.000000	0.260000	1.727429e+000	0.100000	0.280000	1.714668e-001	0.000000	0.003718
1700000	0.080000	0.030000	0.110000	0.000000	0.280000	1.815996e+000	0.190000	0.250000	1.663992e-001	0.000000	0.070000	0.020000	0.050000	0.000000	0.170000	1.693224e+000	0.120000	0.330000	1.749306e-001	0.000000	0.003950
1705000	0.060000	0.010000	0.060000	0.000000	0.190000	1.834247e+000	0.230000	0.250000	1.680715e-001	0.000000	0.040000	0.010000	0.060000	0.030000	0.280000	1.676376e+000	0.210000	0.180000	1.714668e-001	0.000000	0.003857
1710000	0.050000	0.040000	0.060000	0.010000	0.280000	1.815996e+000	0.140000	0.290000	1.680715e-001	0.000000	0.070000	0.080000	0.040000	0.000000	0.220000	1.659696e+000	0.170000	0.230000	1.714668e-001	0.000000	0.004019
1715000	0.030000	0.060000	0.030000	0.000000	0.230000	1.834247e+000	0.160000	0.270000	1.680715e-001	0.000000	0.050000	0.040000	0.080000	0.010000	0.170000	1.834247e+000	0.160000	0.230000	1.697607e-001	0.000000	0.003938
1720000	0.030000	0.050000	0.020000	0.000000	0.180000	1.797927e+000	0.160000	0.320000	1.714668e-001	0.000000	0.020000	0.030000	0.060000	0.000000	0.260000	1.852682e+000	0.140000	0.190000	1.663992e-001	0.000000	0.004041
1725000	0.020000	0.020000	0.080000	0.000000	0.360000	1.659696e+000	0.130000	0.270000	1.766887e-001	0.000000	0.070000	0.030000	0.050000	0.000000	0.180000	1.909104e+000	0.200000	0.290000	1.663992e-001	0.000000	0.003824
1730000	0.050000	0.030000	0.110000	0.000000	0.200000	1.710241e+000	0.170000	0.240000	1.731900e-001	0.000000	0.040000	0.060000	0.130000	0.000000	0.230000	1.797927e+000	0.180000	0.290000	1.680715e-001	0.000000	0.003893
1735000	0.040000	0.020000	0.080000	0.000000	0.310000	1.727429e+000	0.160000	0.260000	1.731900e-001	0.000000	0.050000	0.020000	0.110000	0.000000	0.260000	1.762326e+000	0.290000	0.270000	1.680715e-001	0.000000	0.003870
1740000	0.050000	0.020000	0.060000	0.000000	0.320000	1.797927e+000	0.150000	0.190000	1.731900e-001	0.000000	0.090000	0.080000	0.090000	0.030000	0.230000	1.710241e+000	0.160000	0.230000	1.663992e-001	0.000000	0.003780
1745000	0.050000	0.010000	0.060000	0.010000	0.260000	1.815996e+000	0.080000	0.250000	1.697607e-001	0.000000	0.050000	0.030000	0.090000	0.040000	0.250000	1.626832e+000	0.150000	0.260000	1.697607e-001	0.000000	0.003769
1750000	0.020000	0.030000	0.060000	0.000000	0.250000	1.676376e+000	0.110000	0.270000	1.731900e-001	0.000000	0.030000	0.030000	0.050000	0.000000	0.250000	1.676376e+000	0.230000	0.270000	1.697607e-001	0.000000	0.003680
1755000	0.070000	0.020000	0.060000	0.000000	0.300000	1.780037e+000	0.180000	0.240000	1.680715e-001	0.000000	0.050000	0.030000	0.010000	0.010000	0.300000	1.744790e+000	0.180000	0.300000	1.714668e-001	0.000000	0.003747
1760000	0.060000	0.030000	0.040000	0.000000	0.230000	1.797927e+000	0.220000	0.280000	1.680715e-001	0.000000	0.070000	0.030000	0.050000	0.000000	0.310000	1.834247e+000	0.140000	0.180000	1.680715e-001	0.000000	0.003570
1765000	0.030000	0.040000	0.070000	0.000000	0.270000	1.834247e+000	0.120000	0.270000	1.714668e-001	0.000000	0.030000	0.060000	0.040000	0.010000	0.270000	1.834247e+000	0.120000	0.270000	1.663992e-001	0.000000	0.003626
1770000	0.000000	0.010000	0.070000	0.000000	0.240000	1.852682e+000	0.100000	0.250000	1.663992e-001	0.000000	0.040000	0.020000	0.040000	0.000000	0.240000	1.727429e+000	0.180000	0.290000	1.697607e-001	0.000000	0.003516
1775000	0.020000	0.030000	0.100000	0.020000	0.280000	1.815996e+000	0.130000	0.280000	1.697607e-001	0.000000	0.020000	0.010000	0.090000	0.000000	0.190000	1.744790e+000	0.200000	0.200000	1.663992e-001	0.000000	0.003440
1780000	0.030000	0.040000	0.020000	0.000000	0.280000	1.871302e+000	0.160000	0.250000	1.663992e-001	0.000000	0.060000	0.050000	0.050000	0.000000	0.270000	1.762326e+000	0.180000	0.150000	1.631042e-001	0.000000	0.003574
1785000	0.030000	0.020000	0.050000	0.000000	0.250000	1.834247e+000	0.120000	0.250000	1.631042e-001	0.000000	0.030000	0.010000	0.110000	0.010000	0.310000	1.693224e+000	0.180000	0.280000	1.663992e-001	0.000000	0.003640
1790000	0.060000	0.030000	0.060000	0.000000	0.210000	1.710241e+000	0.130000	0.230000	1.647435e-001	0.000000	0.070000	0.030000	0.080000	0.000000	0.330000	1.727429e+000	0.110000	0.310000	1.647435e-001	0.000000	0.003554
1795000	0.140000	0.050000	0.090000	0.010000	0.280000	1.744790e+000	0.190000	0.330000	1.680715e-001	0.000000	0.040000	0.010000	0.050000	0.010000	0.210000	1.871302e+000	0.120000	0.280000	1.647435e-001	0.000000	0.003686
1800000	0.020000	0.010000	0.040000	0.000000	0.240000	1.659696e+000	0.200000	0.230000	1.680715e-001	0.000000	0.040000	0.040000	0.040000	0.000000	0.190000	1.780037e+000	0.100000	0.280000	1.647435e-001	0.000000	0.003654
1805000	0.010000	0.020000	0.030000	0.000000	0.340000	1.744790e+000	0.170000	0.290000	1.697607e-001	0.000000	0.060000	0.000000	0.010000	0.000000	0.260000	1.710241e+000	0.110000	0.290000	1.663992e-001	0.000000	0.003589
1810000	0.070000	0.010000	0.030000	0.000000	0.360000	1.676376e+000	0.150000	0.280000	1.731900e-001	0.000000	0.030000	0.000000	0.060000	0.010000	0.170000	1.659696e+000	0.170000	0.170000	1.631042e-001	0.000000	0.003688
1815000	0.020000	0.020000	0.040000	0.000000	0.230000	1.594618e+000	0.090000	0.250000	1.697607e-001	0.000000	0.050000	0.040000	0.070000	0.000000	0.340000	1.659696e+000	0.180000	0.180000	1.631042e-001	0.000000	0.003677
1820000	0.010000	0.010000	0.070000	0.010000	0.280000	1.659696e+000	0.140000	0.220000	1.697607e-001	0.000000	0.050000	0.020000	0.100000	0.030000	0.240000	1.659696e+000	0.190000	0.280000	1.647435e-001	0.000000	0.003657
1825000	0.070000	0.020000	0.060000	0.000000	0.230000	1.676376e+000	0.170000	0.250000	1.663992e-001	0.000000	0.040000	0.010000	0.060000	0.020000	0.220000	1.676376e+000	0.240000	0.310000	1.680715e-001	0.000000	0.003431
1830000	0.090000	0.030000	0.090000	0.000000	0.230000	1.727429e+000	0.160000	0.250000	1.614813e-001	0.000000	0.080000	0.020000	0.120000	0.010000	0.230000	1.676376e+000	0.160000	0.300000	1.714668e-001	0.000000	0.003530
1835000	0.070000	0.050000	0.060000	0.020000	0.260000	1.797927e+000	0.180000	0.310000	1.614813e-001	0.000000	0.060000	0.060000	0.050000	0.000000	0.290000	1.780037e+000	0.120000	0.240000	1.680715e-001	0.000000	0.003498
1840000	0.080000	0.040000	0.030000	0.000000	0.260000	1.797927e+000	0.110000	0.220000	1.614813e-001	0.000000	0.050000	0.020000	0.030000	0.000000	0.280000	1.834247e+000	0.190000	0.240000	1.663992e-001	0.000000	0.003639
1845000	0.040000	0.020000	0.040000	0.000000	0.290000	1.727429e+000	0.130000	0.260000	1.663992e-001	0.000000	0.090000	0.030000	0.060000	0.000000	0.210000	1.797927e+000	0.220000	0.190000	1.663992e-001	0.000000	0.003756
1850000	0.050000	0.020000	0.070000	0.040000	0.170000	1.710241e+000	0.140000	0.190000	1.663992e-001	0.000000	0.120000	0.020000	0.010000	0.000000	0.210000	1.762326e+000	0.150000	0.220000	1.680715e-001	0.000000	0.003693
1855000	0.030000	0.020000	0.050000	0.000000	0.260000	1.780037e+000	0.180000	0.180000	1.647435e-001	0.000000	0.060000	0.060000	0.020000	0.000000	0.270000	1.890109e+000	0.150000	0.250000	1.647435e-001	0.000000	0.003778
1860000	0.090000	0.040000	0.120000	0.010000	0.270000	1.871302e+000	0.190000	0.200000	1.647435e-001	0.000000	0.050000	0.050000	0.050000	0.000000	0.340000	1.815996e+000	0.110000	0.200000	1.647435e-001	0.000000	0.003790
1865000	0.090000	0.050000	0.030000	0.000000	0.220000	1.744790e+000	0.120000	0.220000	1.598746e-001	0.000000	0.010000	0.040000	0.070000	0.000000	0.210000	1.797927e+000	0.250000	0.310000	1.697607e-001	0.000000	0.003737
1870000	0.040000	0.040000	0.040000	0.000000	0.230000	1.815996e+000	0.140000	0.280000	1.631042e-001	0.000000	0.040000	0.000000	0.090000	0.000000	0.220000	1.797927e+000	0.170000	0.280000	1.697607e-001	0.000000	0.003706
1875000	0.070000	0.030000	0.060000	0.000000	0.210000	1.727429e+000	0.090000	0.240000	1.631042e-001	0.000000	0.040000	0.010000	0.030000	0.000000	0.280000	1.762326e+000	0.140000	0.200000	1.714668e-001	0.000000	0.003602
1880000	0.030000	0.030000	0.050000	0.000000	0.280000	1.780037e+000	0.170000	0.230000	1.614813e-001	0.000000	0.070000	0.020000	0.080000	0.000000	0.300000	1.710241e+000	0.140000	0.300000	1.714668e-001	0.000000	0.003614
1885000	0.040000	0.030000	0.100000	0.010000	0.280000	1.780037e+000	0.190000	0.260000	1.614813e-001	0.000000	0.060000	0.020000	0.110000	0.000000	0.270000	1.744790e+000	0.180000	0.310000	1.749306e-001	0.000000	0.003739
1890000	0.050000	0.030000	0.080000	0.020000	0.290000	1.643181e+000	0.110000	0.250000	1.614813e-001	0.000000	0.030000	0.050000	0.020000	0.000000	0.210000	1.797927e+000	0.090000	0.280000	1.749306e-001	0.000000	0.003979
1895000	0.060000	0.030000	0.040000	0.010000	0.260000	1.797927e+000	0.160000	0.360000	1.598746e-001	0.000000	0.010000	0.020000	0.020000	0.000000	0.270000	1.710241e+000	0.180000	0.190000	1.731900e-001	0.000000	0.004071
1900000	0.060000	0.050000	0.080000	0.010000	0.230000	1.815996e+000	0.140000	0.310000	1.598746e-001	0.000000	0.040000	0.000000	0.040000	0.000000	0.310000	1.762326e+000	0.170000	0.220000	1.731900e-001	0.000000	0.004278
1905000	0.050000	0.070000	0.110000	0.010000	0.180000	1.762326e+000	0.190000	0.290000	1.631042e-001	0.000000	0.020000	0.020000	0.090000	0.000000	0.290000	1.710241e+000	0.110000	0.170000	1.697607e-001	0.000000	0.004349
1910000	0.030000	0.010000	0.070000	0.000000	0.230000	1.834247e+000	0.120000	0.220000	1.614813e-001	0.000000	0.030000	0.020000	0.060000	0.000000	0.260000	1.676376e+000	0.190000	0.240000	1.680715e-001	0.000000	0.004492
1915000	0.070000	0.010000	0.020000	0.010000	0.290000	1.890109e+000	0.190000	0.260000	1.647435e-001	0.000000	0.010000	0.030000	0.070000	0.010000	0.230000	1.710241e+000	0.090000	0.250000	1.680715e-001	0.000000	0.004459
1920000	0.030000	0.030000	0.100000	0.000000	0.260000	1.815996e+000	0.170000	0.310000	1.697607e-001	0.000000	0.080000	0.020000	0.070000	0.000000	0.240000	1.744790e+000	0.180000	0.220000	1.663992e-001	0.000000	0.004541
1925000	0.130000	0.050000	0.140000	0.010000	0.290000	1.834247e+000	0.170000	0.230000	1.714668e-001	0.000000	0.060000	0.050000	0.050000	0.010000	0.210000	1.744790e+000	0.130000	0.310000	1.663992e-001	0.000000	0.004599
1930000	0.080000	0.030000	0.100000	0.000000	0.210000	1.780037e+000	0.180000	0.330000	1.714668e-001	0.000000	0.070000	0.040000	0.070000	0.020000	0.230000	1.693224e+000	0.200000	0.220000	1.631042e-001	0.000000	0.004324
1935000	0.060000	0.030000	0.070000	0.030000	0.270000	1.780037e+000	0.130000	0.230000	1.680715e-001	0.000000	0.070000	0.010000	0.080000	0.000000	0.270000	1.710241e+000	0.140000	0.250000	1.598746e-001	0.000000	0.004210
1940000	0.070000	0.040000	0.120000	0.020000	0.300000	1.659696e+000	0.080000	0.250000	1.663992e-001	0.000000	0.040000	0.010000	0.120000	0.020000	0.300000	1.834247e+000	0.160000	0.300000	1.614813e-001	0.000000	0.004251
1945000	0.060000	0.050000	0.040000	0.000000	0.330000	1.594618e+000	0.220000	0.310000	1.663992e-001	0.000000	0.060000	0.010000	0.090000	0.010000	0.260000	1.797927e+000	0.120000	0.260000	1.614813e-001	0.000000	0.004189
1950000	0.020000	0.050000	0.110000	0.020000	0.190000	1.710241e+000	0.140000	0.360000	1.663992e-001	0.000000	0.070000	0.020000	0.050000	0.010000	0.250000	1.780037e+000	0.150000	0.310000	1.598746e-001	0.000000	0.004249
1955000	0.050000	0.020000	0.040000	0.000000	0.270000	1.834247e+000	0.150000	0.160000	1.680715e-001	0.000000	0.070000	0.060000	0.080000	0.000000	0.160000	1.780037e+000	0.130000	0.170000	1.567088e-001	0.000000	0.004167
1960000	0.030000	0.020000	0.080000	0.000000	0.240000	1.727429e+000	0.150000	0.250000	1.647435e-001	0.000000	0.040000	0.020000	0.020000	0.000000	0.190000	1.693224e+000	0.140000	0.230000	1.536058e-001	0.000000	0.003877
1965000	0.030000	0.040000	0.050000	0.010000	0.210000	1.676376e+000	0.170000	0.290000	1.680715e-001	0.000000	0.040000	0.000000	0.050000	0.000000	0.260000	1.780037e+000	0.120000	0.310000	1.567088e-001	0.000000	0.003796
1970000	0.030000	0.030000	0.050000	0.000000	0.280000	1.797927e+000	0.140000	0.310000	1.731900e-001	0.000000	0.040000	0.060000	0.020000	0.000000	0.190000	1.780037e+000	0.080000	0.270000	1.551496e-001	0.000000	0.003648
1975000	0.030000	0.000000	0.040000	0.000000	0.220000	1.727429e+000	0.200000	0.290000	1.766887e-001	0.000000	0.060000	0.010000	0.030000	0.000000	0.270000	1.710241e+000	0.140000	0.330000	1.551496e-001	0.000000	0.003628
1980000	0.010000	0.010000	0.040000	0.000000	0.290000	1.727429e+000	0.120000	0.250000	1.731900e-001	0.000000	0.080000	0.020000	0.080000	0.010000	0.270000	1.693224e+000	0.140000	0.260000	1.567088e-001	0.000000	0.003649
1985000	0.090000	0.010000	0.030000	0.000000	0.190000	1.710241e+000	0.230000	0.250000	1.714668e-001	0.000000	0.080000	0.090000	0.130000	0.010000	0.210000	1.676376e+000	0.160000	0.340000	1.598746e-001	0.000000	0.003620
1990000	0.070000	0.070000	0.030000	0.030000	0.230000	1.659696e+000	0.150000	0.240000	1.714668e-001	0.000000	0.030000	0.030000	0.060000	0.010000	0.340000	1.762326e+000	0.170000	0.240000	1.567088e-001	0.000000	0.003572
1995000	0.020000	0.040000	0.050000	0.000000	0.270000	1.693224e+000	0.140000	0.320000	1.731900e-001	0.000000	0.020000	0.010000	0.020000	0.000000	0.300000	1.762326e+000	0.190000	0.270000	1.614813e-001	0.000000	0.003572
2000000	0.020000	0.030000	0.040000	0.000000	0.350000	1.676376e+000	0.190000	0.230000	1.731900e-001	0.000000	0.100000	0.070000	0.060000	0.020000	0.180000	1.815996e+000	0.100000	0.260000	1.614813e-001	0.000000	0.003495
