# Supplementary material for: Metabolic and Chaperone Gene Loss Marks the Origin of Animals: Evidence for Hsp104 and Hsp78 Chaperones Sharing Mitochondrial Enzymes as Clients
Source: PLoS One. 2015 Feb 24;10(2):e0117192. doi: 10.1371/journal.pone.0117192 (PMC4339202; doi:10.1371/journal.pone.0117192)
Supplement: S2 File — (ZIP) [file pone.0117192.s004.zip › M1_ANKCLP/ANKCLP_v02.nex.parts]

[ID: 8937961221]
ID	Partition
1	.**********************
2	.*.....................
3	..*....................
4	...*...................
5	....*..................
6	.....*.................
7	......*................
8	.......*...............
9	........*..............
10	.........*.............
11	..........*............
12	...........*...........
13	............*..........
14	.............*.........
15	..............*........
16	...............*.......
17	................*......
18	.................*.....
19	..................*....
20	...................*...
21	....................*..
22	.....................*.
23	......................*
24	..........*************
25	..........**...........
26	................**.....
27	........**.............
28	..............**.......
29	....*******************
30	.....*....*************
31	............****.......
32	...................***.
33	................******.
34	....................**.
35	................*******
36	....*..*...............
37	.....*..***************
38	................***....
39	.....**.***************
40	.***...................
41	..........******.......
42	.*.*...................
43	.............***.......
44	............*.**.......
45	..**...................
46	..........**....*******
47	............***********
