# Supplementary material for: Metabolic and Chaperone Gene Loss Marks the Origin of Animals: Evidence for Hsp104 and Hsp78 Chaperones Sharing Mitochondrial Enzymes as Clients
Source: PLoS One. 2015 Feb 24;10(2):e0117192. doi: 10.1371/journal.pone.0117192 (PMC4339202; doi:10.1371/journal.pone.0117192)
Supplement: S2 File — (ZIP) [file pone.0117192.s004.zip › M1_ANKCLP/ANKCLP_v02.nex.pstat]

[ID: 8937961221]
Parameter	Mean	Variance	Lower	Upper	Median	minESS	avgESS	PSRF
TL	1.072406e+001	2.329159e-002	1.042260e+001	1.102412e+001	1.072442e+001	2.450518e+003	2.544550e+003	1.000780e+000
