# Supplementary material for: Metabolic and Chaperone Gene Loss Marks the Origin of Animals: Evidence for Hsp104 and Hsp78 Chaperones Sharing Mitochondrial Enzymes as Clients
Source: PLoS One. 2015 Feb 24;10(2):e0117192. doi: 10.1371/journal.pone.0117192 (PMC4339202; doi:10.1371/journal.pone.0117192)
Supplement: S2 File — (ZIP) [file pone.0117192.s004.zip › M1_ANKCLP/ANKCLP_v02.nex.run1.p]

[ID: 8937961221]
Gen	LnL	TL	aamodel
0	-4.512398e+004	4.300000e+000	3
500	-3.030095e+004	1.088763e+001	5
1000	-2.995132e+004	1.086321e+001	5
1500	-2.988657e+004	1.058091e+001	5
2000	-2.988008e+004	1.081669e+001	5
2500	-2.988008e+004	1.059168e+001	5
3000	-2.988344e+004	1.076602e+001	5
3500	-2.988162e+004	1.100048e+001	5
4000	-2.987485e+004	1.081079e+001	5
4500	-2.987804e+004	1.057746e+001	5
5000	-2.987079e+004	1.046637e+001	5
5500	-2.987280e+004	1.077608e+001	5
6000	-2.987202e+004	1.097547e+001	5
6500	-2.987130e+004	1.076802e+001	5
7000	-2.987620e+004	1.061193e+001	5
7500	-2.987823e+004	1.091391e+001	5
8000	-2.987739e+004	1.074287e+001	5
8500	-2.987012e+004	1.066218e+001	5
9000	-2.986525e+004	1.077306e+001	5
9500	-2.986270e+004	1.073065e+001	5
10000	-2.987054e+004	1.077529e+001	5
10500	-2.987194e+004	1.091567e+001	5
11000	-2.987661e+004	1.086656e+001	5
11500	-2.987269e+004	1.075639e+001	5
12000	-2.987226e+004	1.087821e+001	5
12500	-2.987531e+004	1.056862e+001	5
13000	-2.986998e+004	1.093612e+001	5
13500	-2.987659e+004	1.045764e+001	5
14000	-2.987128e+004	1.061007e+001	5
14500	-2.987609e+004	1.073230e+001	5
15000	-2.987160e+004	1.062441e+001	5
15500	-2.987213e+004	1.073263e+001	5
16000	-2.988362e+004	1.040071e+001	5
16500	-2.986916e+004	1.086454e+001	5
17000	-2.988043e+004	1.058568e+001	5
17500	-2.987585e+004	1.052606e+001	5
18000	-2.987990e+004	1.078372e+001	5
18500	-2.986967e+004	1.072584e+001	5
19000	-2.987635e+004	1.067293e+001	5
19500	-2.986836e+004	1.062721e+001	5
20000	-2.987745e+004	1.060313e+001	5
20500	-2.987371e+004	1.043578e+001	5
21000	-2.987512e+004	1.094395e+001	5
21500	-2.987134e+004	1.075406e+001	5
22000	-2.986485e+004	1.102733e+001	5
22500	-2.987720e+004	1.064417e+001	5
23000	-2.987435e+004	1.064748e+001	5
23500	-2.987172e+004	1.044548e+001	5
24000	-2.986867e+004	1.075878e+001	5
24500	-2.986530e+004	1.095348e+001	5
25000	-2.986484e+004	1.075700e+001	5
25500	-2.986363e+004	1.073333e+001	5
26000	-2.986165e+004	1.080612e+001	5
26500	-2.986718e+004	1.057904e+001	5
27000	-2.987001e+004	1.077427e+001	5
27500	-2.986371e+004	1.077291e+001	5
28000	-2.986604e+004	1.063934e+001	5
28500	-2.987746e+004	1.063069e+001	5
29000	-2.986924e+004	1.078597e+001	5
29500	-2.986970e+004	1.095354e+001	5
30000	-2.986572e+004	1.067574e+001	5
30500	-2.986841e+004	1.063335e+001	5
31000	-2.987196e+004	1.093174e+001	5
31500	-2.987109e+004	1.082776e+001	5
32000	-2.986789e+004	1.070864e+001	5
32500	-2.986589e+004	1.058264e+001	5
33000	-2.987546e+004	1.056504e+001	5
33500	-2.987347e+004	1.077637e+001	5
34000	-2.986187e+004	1.077908e+001	5
34500	-2.987254e+004	1.076496e+001	5
35000	-2.986583e+004	1.097999e+001	5
35500	-2.986312e+004	1.063746e+001	5
36000	-2.986820e+004	1.071754e+001	5
36500	-2.986912e+004	1.091486e+001	5
37000	-2.986982e+004	1.067913e+001	5
37500	-2.986309e+004	1.062249e+001	5
38000	-2.986583e+004	1.074705e+001	5
38500	-2.986667e+004	1.059334e+001	5
39000	-2.986802e+004	1.066074e+001	5
39500	-2.986671e+004	1.080294e+001	5
40000	-2.987363e+004	1.069711e+001	5
40500	-2.986704e+004	1.086935e+001	5
41000	-2.987428e+004	1.065495e+001	5
41500	-2.986649e+004	1.098033e+001	5
42000	-2.987112e+004	1.085214e+001	5
42500	-2.987127e+004	1.107450e+001	5
43000	-2.986852e+004	1.069285e+001	5
43500	-2.986260e+004	1.057006e+001	5
44000	-2.987054e+004	1.041205e+001	5
44500	-2.986970e+004	1.056207e+001	5
45000	-2.986817e+004	1.069845e+001	5
45500	-2.986502e+004	1.056331e+001	5
46000	-2.986365e+004	1.065641e+001	5
46500	-2.986518e+004	1.069332e+001	5
47000	-2.986964e+004	1.094501e+001	5
47500	-2.986804e+004	1.088310e+001	5
48000	-2.987599e+004	1.042770e+001	5
48500	-2.987308e+004	1.087505e+001	5
49000	-2.987203e+004	1.087409e+001	5
49500	-2.987301e+004	1.088415e+001	5
50000	-2.987871e+004	1.060428e+001	5
50500	-2.986657e+004	1.080348e+001	5
51000	-2.987087e+004	1.079725e+001	5
51500	-2.987940e+004	1.078508e+001	5
52000	-2.987159e+004	1.051723e+001	5
52500	-2.986495e+004	1.090285e+001	5
53000	-2.986830e+004	1.075057e+001	5
53500	-2.987542e+004	1.082808e+001	5
54000	-2.986968e+004	1.062650e+001	5
54500	-2.986361e+004	1.076708e+001	5
55000	-2.986680e+004	1.085833e+001	5
55500	-2.986052e+004	1.077017e+001	5
56000	-2.986629e+004	1.069938e+001	5
56500	-2.986259e+004	1.077595e+001	5
57000	-2.986549e+004	1.083771e+001	5
57500	-2.987045e+004	1.110488e+001	5
58000	-2.986523e+004	1.073680e+001	5
58500	-2.987564e+004	1.038796e+001	5
59000	-2.986717e+004	1.055014e+001	5
59500	-2.986708e+004	1.073178e+001	5
60000	-2.986422e+004	1.068599e+001	5
60500	-2.986192e+004	1.085723e+001	5
61000	-2.986998e+004	1.057175e+001	5
61500	-2.986980e+004	1.080714e+001	5
62000	-2.987909e+004	1.072655e+001	5
62500	-2.986404e+004	1.090985e+001	5
63000	-2.987115e+004	1.072200e+001	5
63500	-2.986523e+004	1.071741e+001	5
64000	-2.987535e+004	1.096482e+001	5
64500	-2.987464e+004	1.086132e+001	5
65000	-2.987103e+004	1.082999e+001	5
65500	-2.987156e+004	1.061394e+001	5
66000	-2.987613e+004	1.090583e+001	5
66500	-2.987177e+004	1.103398e+001	5
67000	-2.987631e+004	1.060281e+001	5
67500	-2.986788e+004	1.088477e+001	5
68000	-2.987109e+004	1.071534e+001	5
68500	-2.987069e+004	1.063078e+001	5
69000	-2.986853e+004	1.051242e+001	5
69500	-2.987000e+004	1.086942e+001	5
70000	-2.986630e+004	1.089277e+001	5
70500	-2.986285e+004	1.055243e+001	5
71000	-2.986414e+004	1.068748e+001	5
71500	-2.987137e+004	1.044933e+001	5
72000	-2.986840e+004	1.049342e+001	5
72500	-2.986977e+004	1.087635e+001	5
73000	-2.986498e+004	1.076866e+001	5
73500	-2.987081e+004	1.086982e+001	5
74000	-2.987514e+004	1.094024e+001	5
74500	-2.986512e+004	1.104422e+001	5
75000	-2.986553e+004	1.086040e+001	5
75500	-2.986870e+004	1.071104e+001	5
76000	-2.986649e+004	1.074141e+001	5
76500	-2.986539e+004	1.078410e+001	5
77000	-2.986271e+004	1.086697e+001	5
77500	-2.986727e+004	1.063817e+001	5
78000	-2.985978e+004	1.072249e+001	5
78500	-2.987366e+004	1.073148e+001	5
79000	-2.986663e+004	1.062531e+001	5
79500	-2.986239e+004	1.071461e+001	5
80000	-2.986733e+004	1.087081e+001	5
80500	-2.987392e+004	1.065107e+001	5
81000	-2.987651e+004	1.060086e+001	5
81500	-2.987299e+004	1.103015e+001	5
82000	-2.986356e+004	1.074499e+001	5
82500	-2.986702e+004	1.085379e+001	5
83000	-2.986949e+004	1.092319e+001	5
83500	-2.987755e+004	1.080121e+001	5
84000	-2.986740e+004	1.068294e+001	5
84500	-2.986900e+004	1.059465e+001	5
85000	-2.986915e+004	1.062966e+001	5
85500	-2.986863e+004	1.071313e+001	5
86000	-2.987602e+004	1.074354e+001	5
86500	-2.987206e+004	1.077465e+001	5
87000	-2.987389e+004	1.076186e+001	5
87500	-2.987054e+004	1.076696e+001	5
88000	-2.986385e+004	1.079006e+001	5
88500	-2.986570e+004	1.071405e+001	5
89000	-2.986670e+004	1.072320e+001	5
89500	-2.986672e+004	1.053028e+001	5
90000	-2.987284e+004	1.065143e+001	5
90500	-2.986652e+004	1.072805e+001	5
91000	-2.987639e+004	1.066261e+001	5
91500	-2.987252e+004	1.073281e+001	5
92000	-2.987618e+004	1.041377e+001	5
92500	-2.986770e+004	1.072738e+001	5
93000	-2.986213e+004	1.095069e+001	5
93500	-2.987046e+004	1.088096e+001	5
94000	-2.987246e+004	1.051576e+001	5
94500	-2.986943e+004	1.074473e+001	5
95000	-2.986908e+004	1.068787e+001	5
95500	-2.986789e+004	1.079471e+001	5
96000	-2.987066e+004	1.067644e+001	5
96500	-2.987323e+004	1.083826e+001	5
97000	-2.986309e+004	1.080729e+001	5
97500	-2.986867e+004	1.065720e+001	5
98000	-2.986838e+004	1.095792e+001	5
98500	-2.988623e+004	1.110476e+001	5
99000	-2.988660e+004	1.038252e+001	5
99500	-2.988527e+004	1.073995e+001	5
100000	-2.986876e+004	1.074214e+001	5
100500	-2.987153e+004	1.080711e+001	5
101000	-2.986713e+004	1.046477e+001	5
101500	-2.986692e+004	1.074626e+001	5
102000	-2.986321e+004	1.069405e+001	5
102500	-2.986442e+004	1.064864e+001	5
103000	-2.987105e+004	1.069420e+001	5
103500	-2.986870e+004	1.076045e+001	5
104000	-2.986948e+004	1.060906e+001	5
104500	-2.986774e+004	1.084865e+001	5
105000	-2.986471e+004	1.082612e+001	5
105500	-2.987217e+004	1.057164e+001	5
106000	-2.986921e+004	1.076426e+001	5
106500	-2.986702e+004	1.067540e+001	5
107000	-2.986877e+004	1.074022e+001	5
107500	-2.986593e+004	1.065558e+001	5
108000	-2.986387e+004	1.086233e+001	5
108500	-2.986652e+004	1.101965e+001	5
109000	-2.986728e+004	1.069092e+001	5
109500	-2.987372e+004	1.078167e+001	5
110000	-2.986626e+004	1.061225e+001	5
110500	-2.987717e+004	1.099945e+001	5
111000	-2.986938e+004	1.090052e+001	5
111500	-2.986616e+004	1.063320e+001	5
112000	-2.986327e+004	1.063890e+001	5
112500	-2.986241e+004	1.099867e+001	5
113000	-2.986695e+004	1.094124e+001	5
113500	-2.986747e+004	1.081338e+001	5
114000	-2.987206e+004	1.049539e+001	5
114500	-2.987615e+004	1.058673e+001	5
115000	-2.987363e+004	1.100925e+001	5
115500	-2.987008e+004	1.078693e+001	5
116000	-2.987115e+004	1.086734e+001	5
116500	-2.986781e+004	1.074571e+001	5
117000	-2.986504e+004	1.084513e+001	5
117500	-2.986138e+004	1.097614e+001	5
118000	-2.987243e+004	1.074817e+001	5
118500	-2.987587e+004	1.071797e+001	5
119000	-2.987044e+004	1.056334e+001	5
119500	-2.986833e+004	1.048054e+001	5
120000	-2.986689e+004	1.069486e+001	5
120500	-2.987074e+004	1.074025e+001	5
121000	-2.987459e+004	1.066396e+001	5
121500	-2.987402e+004	1.060588e+001	5
122000	-2.987708e+004	1.057949e+001	5
122500	-2.987150e+004	1.092367e+001	5
123000	-2.987100e+004	1.061545e+001	5
123500	-2.986770e+004	1.069667e+001	5
124000	-2.985970e+004	1.084036e+001	5
124500	-2.986910e+004	1.065288e+001	5
125000	-2.986073e+004	1.076483e+001	5
125500	-2.986874e+004	1.080571e+001	5
126000	-2.987022e+004	1.071195e+001	5
126500	-2.986592e+004	1.070312e+001	5
127000	-2.986950e+004	1.080484e+001	5
127500	-2.987338e+004	1.085644e+001	5
128000	-2.986627e+004	1.067553e+001	5
128500	-2.986676e+004	1.063677e+001	5
129000	-2.986837e+004	1.057663e+001	5
129500	-2.987141e+004	1.068182e+001	5
130000	-2.987701e+004	1.039680e+001	5
130500	-2.987267e+004	1.072475e+001	5
131000	-2.987211e+004	1.085289e+001	5
131500	-2.987445e+004	1.053245e+001	5
132000	-2.987506e+004	1.074714e+001	5
132500	-2.987127e+004	1.076177e+001	5
133000	-2.988688e+004	1.098371e+001	5
133500	-2.987166e+004	1.050702e+001	5
134000	-2.987128e+004	1.060432e+001	5
134500	-2.986263e+004	1.078182e+001	5
135000	-2.987278e+004	1.073701e+001	5
135500	-2.986524e+004	1.080115e+001	5
136000	-2.986700e+004	1.079243e+001	5
136500	-2.986393e+004	1.073455e+001	5
137000	-2.987101e+004	1.054477e+001	5
137500	-2.988038e+004	1.085772e+001	5
138000	-2.988294e+004	1.050377e+001	5
138500	-2.987613e+004	1.086150e+001	5
139000	-2.987836e+004	1.058530e+001	5
139500	-2.987370e+004	1.040513e+001	5
140000	-2.987325e+004	1.060271e+001	5
140500	-2.986770e+004	1.085374e+001	5
141000	-2.986970e+004	1.088993e+001	5
141500	-2.987063e+004	1.065576e+001	5
142000	-2.988186e+004	1.049734e+001	5
142500	-2.987543e+004	1.089530e+001	5
143000	-2.987541e+004	1.079557e+001	5
143500	-2.987381e+004	1.064488e+001	5
144000	-2.987310e+004	1.085892e+001	5
144500	-2.987334e+004	1.078001e+001	5
145000	-2.987249e+004	1.072734e+001	5
145500	-2.986328e+004	1.052937e+001	5
146000	-2.986805e+004	1.064767e+001	5
146500	-2.987609e+004	1.098141e+001	5
147000	-2.987442e+004	1.037241e+001	5
147500	-2.987122e+004	1.062640e+001	5
148000	-2.987650e+004	1.099161e+001	5
148500	-2.987619e+004	1.066640e+001	5
149000	-2.986539e+004	1.072415e+001	5
149500	-2.986032e+004	1.068826e+001	5
150000	-2.986755e+004	1.060678e+001	5
150500	-2.986303e+004	1.077019e+001	5
151000	-2.986395e+004	1.090082e+001	5
151500	-2.986679e+004	1.056991e+001	5
152000	-2.986900e+004	1.076923e+001	5
152500	-2.987310e+004	1.101653e+001	5
153000	-2.986562e+004	1.088267e+001	5
153500	-2.987451e+004	1.066089e+001	5
154000	-2.987047e+004	1.087188e+001	5
154500	-2.986889e+004	1.072664e+001	5
155000	-2.987144e+004	1.089647e+001	5
155500	-2.986244e+004	1.086507e+001	5
156000	-2.987047e+004	1.066197e+001	5
156500	-2.986746e+004	1.086859e+001	5
157000	-2.987125e+004	1.067462e+001	5
157500	-2.987015e+004	1.061874e+001	5
158000	-2.988396e+004	1.068377e+001	5
158500	-2.986737e+004	1.068969e+001	5
159000	-2.986808e+004	1.072025e+001	5
159500	-2.986504e+004	1.063144e+001	5
160000	-2.987082e+004	1.075401e+001	5
160500	-2.987086e+004	1.110076e+001	5
161000	-2.987221e+004	1.067755e+001	5
161500	-2.987319e+004	1.070803e+001	5
162000	-2.986933e+004	1.096847e+001	5
162500	-2.988163e+004	1.076584e+001	5
163000	-2.986739e+004	1.068319e+001	5
163500	-2.986733e+004	1.081789e+001	5
164000	-2.987542e+004	1.083686e+001	5
164500	-2.986803e+004	1.066215e+001	5
165000	-2.986357e+004	1.100470e+001	5
165500	-2.987013e+004	1.070138e+001	5
166000	-2.987082e+004	1.065758e+001	5
166500	-2.986945e+004	1.094799e+001	5
167000	-2.986966e+004	1.072549e+001	5
167500	-2.987656e+004	1.073432e+001	5
168000	-2.987672e+004	1.062348e+001	5
168500	-2.986980e+004	1.059417e+001	5
169000	-2.986987e+004	1.051632e+001	5
169500	-2.987134e+004	1.051086e+001	5
170000	-2.986635e+004	1.061418e+001	5
170500	-2.987430e+004	1.106158e+001	5
171000	-2.987730e+004	1.070161e+001	5
171500	-2.987764e+004	1.079848e+001	5
172000	-2.986903e+004	1.058474e+001	5
172500	-2.987234e+004	1.079956e+001	5
173000	-2.987173e+004	1.070408e+001	5
173500	-2.987477e+004	1.066554e+001	5
174000	-2.986760e+004	1.070204e+001	5
174500	-2.986681e+004	1.060792e+001	5
175000	-2.987438e+004	1.062387e+001	5
175500	-2.986649e+004	1.058807e+001	5
176000	-2.987074e+004	1.073907e+001	5
176500	-2.987606e+004	1.055183e+001	5
177000	-2.987644e+004	1.069830e+001	5
177500	-2.987605e+004	1.040033e+001	5
178000	-2.987495e+004	1.061263e+001	5
178500	-2.986430e+004	1.097278e+001	5
179000	-2.986272e+004	1.094805e+001	5
179500	-2.987410e+004	1.075913e+001	5
180000	-2.986485e+004	1.088783e+001	5
180500	-2.986750e+004	1.062431e+001	5
181000	-2.986508e+004	1.078826e+001	5
181500	-2.986527e+004	1.056836e+001	5
182000	-2.986208e+004	1.069611e+001	5
182500	-2.986946e+004	1.103449e+001	5
183000	-2.986947e+004	1.096021e+001	5
183500	-2.986997e+004	1.064423e+001	5
184000	-2.986777e+004	1.081122e+001	5
184500	-2.987378e+004	1.068947e+001	5
185000	-2.986854e+004	1.060968e+001	5
185500	-2.987107e+004	1.076539e+001	5
186000	-2.986995e+004	1.079922e+001	5
186500	-2.987373e+004	1.097829e+001	5
187000	-2.986599e+004	1.081221e+001	5
187500	-2.986592e+004	1.082765e+001	5
188000	-2.987954e+004	1.060309e+001	5
188500	-2.987375e+004	1.101318e+001	5
189000	-2.986450e+004	1.065227e+001	5
189500	-2.987026e+004	1.078064e+001	5
190000	-2.987244e+004	1.065117e+001	5
190500	-2.986951e+004	1.064809e+001	5
191000	-2.986710e+004	1.072419e+001	5
191500	-2.986442e+004	1.073250e+001	5
192000	-2.987312e+004	1.101145e+001	5
192500	-2.986227e+004	1.070688e+001	5
193000	-2.987336e+004	1.071244e+001	5
193500	-2.986555e+004	1.069448e+001	5
194000	-2.988065e+004	1.053065e+001	5
194500	-2.986465e+004	1.079920e+001	5
195000	-2.986338e+004	1.045011e+001	5
195500	-2.986442e+004	1.066982e+001	5
196000	-2.987029e+004	1.084566e+001	5
196500	-2.986478e+004	1.057385e+001	5
197000	-2.987193e+004	1.044651e+001	5
197500	-2.986823e+004	1.070443e+001	5
198000	-2.986910e+004	1.058967e+001	5
198500	-2.987025e+004	1.056410e+001	5
199000	-2.986964e+004	1.036723e+001	5
199500	-2.986439e+004	1.077697e+001	5
200000	-2.986789e+004	1.062097e+001	5
200500	-2.986666e+004	1.103556e+001	5
201000	-2.986747e+004	1.056397e+001	5
201500	-2.986308e+004	1.062573e+001	5
202000	-2.987308e+004	1.068395e+001	5
202500	-2.986808e+004	1.076645e+001	5
203000	-2.986847e+004	1.085382e+001	5
203500	-2.986728e+004	1.079413e+001	5
204000	-2.987190e+004	1.062770e+001	5
204500	-2.986864e+004	1.091643e+001	5
205000	-2.987828e+004	1.062532e+001	5
205500	-2.986912e+004	1.034811e+001	5
206000	-2.986705e+004	1.093889e+001	5
206500	-2.986754e+004	1.067303e+001	5
207000	-2.986548e+004	1.092071e+001	5
207500	-2.986598e+004	1.057659e+001	5
208000	-2.986822e+004	1.080398e+001	5
208500	-2.986508e+004	1.059897e+001	5
209000	-2.986733e+004	1.061755e+001	5
209500	-2.986745e+004	1.083794e+001	5
210000	-2.986998e+004	1.079904e+001	5
210500	-2.986899e+004	1.073739e+001	5
211000	-2.987525e+004	1.068822e+001	5
211500	-2.987362e+004	1.098601e+001	5
212000	-2.986314e+004	1.079442e+001	5
212500	-2.987078e+004	1.061124e+001	5
213000	-2.987115e+004	1.076585e+001	5
213500	-2.986648e+004	1.076918e+001	5
214000	-2.986855e+004	1.098455e+001	5
214500	-2.987493e+004	1.070520e+001	5
215000	-2.986533e+004	1.076204e+001	5
215500	-2.986779e+004	1.066138e+001	5
216000	-2.986308e+004	1.104609e+001	5
216500	-2.986532e+004	1.060374e+001	5
217000	-2.986220e+004	1.088608e+001	5
217500	-2.987554e+004	1.067887e+001	5
218000	-2.987393e+004	1.057015e+001	5
218500	-2.986421e+004	1.081034e+001	5
219000	-2.986576e+004	1.080958e+001	5
219500	-2.986505e+004	1.086330e+001	5
220000	-2.987147e+004	1.077462e+001	5
220500	-2.986649e+004	1.088685e+001	5
221000	-2.987432e+004	1.078331e+001	5
221500	-2.987211e+004	1.055606e+001	5
222000	-2.986978e+004	1.049309e+001	5
222500	-2.987369e+004	1.090306e+001	5
223000	-2.987638e+004	1.028891e+001	5
223500	-2.987632e+004	1.043330e+001	5
224000	-2.986826e+004	1.062641e+001	5
224500	-2.987136e+004	1.083741e+001	5
225000	-2.988713e+004	1.044823e+001	5
225500	-2.987477e+004	1.062458e+001	5
226000	-2.987097e+004	1.056522e+001	5
226500	-2.986856e+004	1.076803e+001	5
227000	-2.986772e+004	1.083515e+001	5
227500	-2.987322e+004	1.029845e+001	5
228000	-2.987413e+004	1.056477e+001	5
228500	-2.986710e+004	1.057678e+001	5
229000	-2.987005e+004	1.090513e+001	5
229500	-2.987943e+004	1.061201e+001	5
230000	-2.987385e+004	1.079468e+001	5
230500	-2.987013e+004	1.067823e+001	5
231000	-2.987059e+004	1.066043e+001	5
231500	-2.987384e+004	1.042195e+001	5
232000	-2.987348e+004	1.064558e+001	5
232500	-2.987490e+004	1.069367e+001	5
233000	-2.987016e+004	1.078459e+001	5
233500	-2.987289e+004	1.061499e+001	5
234000	-2.987861e+004	1.087570e+001	5
234500	-2.987320e+004	1.067493e+001	5
235000	-2.987057e+004	1.088633e+001	5
235500	-2.987230e+004	1.065877e+001	5
236000	-2.987232e+004	1.054862e+001	5
236500	-2.987801e+004	1.073161e+001	5
237000	-2.987328e+004	1.086379e+001	5
237500	-2.987294e+004	1.053175e+001	5
238000	-2.986919e+004	1.102041e+001	5
238500	-2.986200e+004	1.085448e+001	5
239000	-2.987094e+004	1.068121e+001	5
239500	-2.986670e+004	1.068045e+001	5
240000	-2.987337e+004	1.072695e+001	5
240500	-2.986815e+004	1.070321e+001	5
241000	-2.986827e+004	1.062205e+001	5
241500	-2.987379e+004	1.073972e+001	5
242000	-2.986966e+004	1.083129e+001	5
242500	-2.986552e+004	1.063838e+001	5
243000	-2.987570e+004	1.071642e+001	5
243500	-2.987388e+004	1.064235e+001	5
244000	-2.987104e+004	1.080239e+001	5
244500	-2.987267e+004	1.050265e+001	5
245000	-2.987082e+004	1.040819e+001	5
245500	-2.986407e+004	1.062695e+001	5
246000	-2.986943e+004	1.093185e+001	5
246500	-2.987852e+004	1.058882e+001	5
247000	-2.987781e+004	1.080210e+001	5
247500	-2.986992e+004	1.061231e+001	5
248000	-2.986891e+004	1.070962e+001	5
248500	-2.986739e+004	1.052450e+001	5
249000	-2.986964e+004	1.063295e+001	5
249500	-2.986224e+004	1.077588e+001	5
250000	-2.987179e+004	1.065953e+001	5
250500	-2.987288e+004	1.056037e+001	5
251000	-2.987125e+004	1.060113e+001	5
251500	-2.986979e+004	1.074736e+001	5
252000	-2.987886e+004	1.063820e+001	5
252500	-2.986706e+004	1.078670e+001	5
253000	-2.987050e+004	1.077088e+001	5
253500	-2.988384e+004	1.086814e+001	5
254000	-2.986797e+004	1.074353e+001	5
254500	-2.987223e+004	1.078569e+001	5
255000	-2.986719e+004	1.094379e+001	5
255500	-2.987421e+004	1.089632e+001	5
256000	-2.988283e+004	1.079023e+001	5
256500	-2.987448e+004	1.058984e+001	5
257000	-2.987526e+004	1.059055e+001	5
257500	-2.988385e+004	1.049536e+001	5
258000	-2.987310e+004	1.075831e+001	5
258500	-2.987948e+004	1.047490e+001	5
259000	-2.988396e+004	1.099385e+001	5
259500	-2.987703e+004	1.064430e+001	5
260000	-2.987001e+004	1.066243e+001	5
260500	-2.986182e+004	1.074080e+001	5
261000	-2.987257e+004	1.069309e+001	5
261500	-2.987610e+004	1.072780e+001	5
262000	-2.987503e+004	1.075300e+001	5
262500	-2.986572e+004	1.068696e+001	5
263000	-2.986729e+004	1.069213e+001	5
263500	-2.986736e+004	1.068205e+001	5
264000	-2.986271e+004	1.095645e+001	5
264500	-2.987449e+004	1.078243e+001	5
265000	-2.986409e+004	1.074033e+001	5
265500	-2.987007e+004	1.098860e+001	5
266000	-2.987288e+004	1.056710e+001	5
266500	-2.986737e+004	1.064599e+001	5
267000	-2.986779e+004	1.072249e+001	5
267500	-2.986527e+004	1.076717e+001	5
268000	-2.987061e+004	1.103760e+001	5
268500	-2.986810e+004	1.108143e+001	5
269000	-2.986889e+004	1.063168e+001	5
269500	-2.986738e+004	1.068400e+001	5
270000	-2.986859e+004	1.076359e+001	5
270500	-2.986272e+004	1.060437e+001	5
271000	-2.987493e+004	1.097717e+001	5
271500	-2.986616e+004	1.103482e+001	5
272000	-2.986213e+004	1.078969e+001	5
272500	-2.986253e+004	1.090894e+001	5
273000	-2.986946e+004	1.083955e+001	5
273500	-2.986856e+004	1.044684e+001	5
274000	-2.986829e+004	1.098975e+001	5
274500	-2.987550e+004	1.069857e+001	5
275000	-2.987927e+004	1.057123e+001	5
275500	-2.987440e+004	1.069384e+001	5
276000	-2.987476e+004	1.044892e+001	5
276500	-2.987302e+004	1.044682e+001	5
277000	-2.987301e+004	1.115185e+001	5
277500	-2.986931e+004	1.081298e+001	5
278000	-2.987781e+004	1.072962e+001	5
278500	-2.987145e+004	1.097545e+001	5
279000	-2.986673e+004	1.067041e+001	5
279500	-2.986650e+004	1.070678e+001	5
280000	-2.987125e+004	1.074680e+001	5
280500	-2.986784e+004	1.065367e+001	5
281000	-2.986905e+004	1.051064e+001	5
281500	-2.987069e+004	1.031484e+001	5
282000	-2.986910e+004	1.052381e+001	5
282500	-2.987182e+004	1.064807e+001	5
283000	-2.988114e+004	1.078896e+001	5
283500	-2.986827e+004	1.077379e+001	5
284000	-2.986842e+004	1.076706e+001	5
284500	-2.986654e+004	1.071980e+001	5
285000	-2.986615e+004	1.067911e+001	5
285500	-2.988094e+004	1.053241e+001	5
286000	-2.987444e+004	1.104011e+001	5
286500	-2.987471e+004	1.061641e+001	5
287000	-2.986477e+004	1.062301e+001	5
287500	-2.987084e+004	1.069942e+001	5
288000	-2.987868e+004	1.075316e+001	5
288500	-2.986878e+004	1.055823e+001	5
289000	-2.986639e+004	1.054327e+001	5
289500	-2.986909e+004	1.101670e+001	5
290000	-2.986329e+004	1.088780e+001	5
290500	-2.986239e+004	1.086937e+001	5
291000	-2.987008e+004	1.080870e+001	5
291500	-2.986460e+004	1.064685e+001	5
292000	-2.987248e+004	1.059633e+001	5
292500	-2.986831e+004	1.086820e+001	5
293000	-2.986849e+004	1.096551e+001	5
293500	-2.987027e+004	1.090771e+001	5
294000	-2.987799e+004	1.071694e+001	5
294500	-2.987305e+004	1.071589e+001	5
295000	-2.987343e+004	1.098299e+001	5
295500	-2.986682e+004	1.073128e+001	5
296000	-2.986961e+004	1.074690e+001	5
296500	-2.987225e+004	1.064132e+001	5
297000	-2.987017e+004	1.090949e+001	5
297500	-2.988598e+004	1.067110e+001	5
298000	-2.988024e+004	1.083584e+001	5
298500	-2.987889e+004	1.066650e+001	5
299000	-2.986713e+004	1.101902e+001	5
299500	-2.986674e+004	1.083360e+001	5
300000	-2.986545e+004	1.103404e+001	5
300500	-2.986792e+004	1.072137e+001	5
301000	-2.986740e+004	1.075479e+001	5
301500	-2.986739e+004	1.061052e+001	5
302000	-2.987582e+004	1.057305e+001	5
302500	-2.986868e+004	1.062613e+001	5
303000	-2.987119e+004	1.079273e+001	5
303500	-2.988187e+004	1.049114e+001	5
304000	-2.986749e+004	1.059482e+001	5
304500	-2.987681e+004	1.035023e+001	5
305000	-2.986679e+004	1.067687e+001	5
305500	-2.987172e+004	1.089564e+001	5
306000	-2.986700e+004	1.076579e+001	5
306500	-2.986853e+004	1.075906e+001	5
307000	-2.987193e+004	1.080994e+001	5
307500	-2.986973e+004	1.069547e+001	5
308000	-2.987481e+004	1.069034e+001	5
308500	-2.986706e+004	1.058770e+001	5
309000	-2.986160e+004	1.088828e+001	5
309500	-2.985590e+004	1.096618e+001	5
310000	-2.986018e+004	1.077460e+001	5
310500	-2.988254e+004	1.070991e+001	5
311000	-2.986862e+004	1.054493e+001	5
311500	-2.988027e+004	1.039915e+001	5
312000	-2.986721e+004	1.076632e+001	5
312500	-2.986578e+004	1.059720e+001	5
313000	-2.987468e+004	1.043400e+001	5
313500	-2.986784e+004	1.069434e+001	5
314000	-2.987243e+004	1.057998e+001	5
314500	-2.987505e+004	1.084791e+001	5
315000	-2.986592e+004	1.052752e+001	5
315500	-2.986758e+004	1.092756e+001	5
316000	-2.986497e+004	1.078797e+001	5
316500	-2.986867e+004	1.087030e+001	5
317000	-2.987396e+004	1.082379e+001	5
317500	-2.986998e+004	1.074193e+001	5
318000	-2.986654e+004	1.071086e+001	5
318500	-2.986375e+004	1.087341e+001	5
319000	-2.986916e+004	1.064408e+001	5
319500	-2.987396e+004	1.057825e+001	5
320000	-2.988047e+004	1.064959e+001	5
320500	-2.987618e+004	1.091613e+001	5
321000	-2.986595e+004	1.080993e+001	5
321500	-2.986686e+004	1.081174e+001	5
322000	-2.987199e+004	1.090895e+001	5
322500	-2.986986e+004	1.062327e+001	5
323000	-2.986761e+004	1.101296e+001	5
323500	-2.986913e+004	1.075055e+001	5
324000	-2.986321e+004	1.074240e+001	5
324500	-2.986672e+004	1.043026e+001	5
325000	-2.986813e+004	1.078754e+001	5
325500	-2.988059e+004	1.051770e+001	5
326000	-2.986715e+004	1.103007e+001	5
326500	-2.986434e+004	1.062432e+001	5
327000	-2.986979e+004	1.070348e+001	5
327500	-2.987195e+004	1.045537e+001	5
328000	-2.987601e+004	1.055532e+001	5
328500	-2.987228e+004	1.052792e+001	5
329000	-2.986986e+004	1.083461e+001	5
329500	-2.986290e+004	1.076875e+001	5
330000	-2.986656e+004	1.077614e+001	5
330500	-2.987060e+004	1.059485e+001	5
331000	-2.986958e+004	1.072219e+001	5
331500	-2.986675e+004	1.078003e+001	5
332000	-2.986706e+004	1.099520e+001	5
332500	-2.986477e+004	1.076653e+001	5
333000	-2.987025e+004	1.087459e+001	5
333500	-2.987720e+004	1.067034e+001	5
334000	-2.987068e+004	1.079153e+001	5
334500	-2.988227e+004	1.099127e+001	5
335000	-2.988296e+004	1.081786e+001	5
335500	-2.987095e+004	1.093914e+001	5
336000	-2.986824e+004	1.085782e+001	5
336500	-2.986996e+004	1.078943e+001	5
337000	-2.987357e+004	1.085560e+001	5
337500	-2.986350e+004	1.078444e+001	5
338000	-2.986984e+004	1.079457e+001	5
338500	-2.987611e+004	1.063124e+001	5
339000	-2.987249e+004	1.070754e+001	5
339500	-2.986465e+004	1.065577e+001	5
340000	-2.987186e+004	1.085796e+001	5
340500	-2.986513e+004	1.091357e+001	5
341000	-2.987289e+004	1.070858e+001	5
341500	-2.986882e+004	1.107282e+001	5
342000	-2.986842e+004	1.091241e+001	5
342500	-2.987222e+004	1.081301e+001	5
343000	-2.986892e+004	1.098341e+001	5
343500	-2.986748e+004	1.099844e+001	5
344000	-2.986891e+004	1.075829e+001	5
344500	-2.987000e+004	1.068375e+001	5
345000	-2.986903e+004	1.082067e+001	5
345500	-2.986973e+004	1.080891e+001	5
346000	-2.986719e+004	1.077102e+001	5
346500	-2.988251e+004	1.027448e+001	5
347000	-2.987780e+004	1.063606e+001	5
347500	-2.986597e+004	1.087726e+001	5
348000	-2.987844e+004	1.072001e+001	5
348500	-2.986885e+004	1.062729e+001	5
349000	-2.987470e+004	1.051013e+001	5
349500	-2.987344e+004	1.089795e+001	5
350000	-2.988071e+004	1.050358e+001	5
350500	-2.987355e+004	1.065614e+001	5
351000	-2.986853e+004	1.064243e+001	5
351500	-2.986607e+004	1.067202e+001	5
352000	-2.986438e+004	1.067100e+001	5
352500	-2.986200e+004	1.077601e+001	5
353000	-2.986621e+004	1.087326e+001	5
353500	-2.986575e+004	1.049859e+001	5
354000	-2.987319e+004	1.062319e+001	5
354500	-2.987487e+004	1.088762e+001	5
355000	-2.986498e+004	1.059310e+001	5
355500	-2.986331e+004	1.069212e+001	5
356000	-2.986609e+004	1.074278e+001	5
356500	-2.988199e+004	1.060088e+001	5
357000	-2.986251e+004	1.065771e+001	5
357500	-2.986461e+004	1.054265e+001	5
358000	-2.986452e+004	1.060885e+001	5
358500	-2.986056e+004	1.079363e+001	5
359000	-2.986638e+004	1.087473e+001	5
359500	-2.986035e+004	1.087559e+001	5
360000	-2.985948e+004	1.074270e+001	5
360500	-2.986697e+004	1.065074e+001	5
361000	-2.986604e+004	1.064164e+001	5
361500	-2.986571e+004	1.073888e+001	5
362000	-2.986327e+004	1.098346e+001	5
362500	-2.987372e+004	1.071130e+001	5
363000	-2.988034e+004	1.061933e+001	5
363500	-2.986793e+004	1.063578e+001	5
364000	-2.986665e+004	1.067901e+001	5
364500	-2.986378e+004	1.075283e+001	5
365000	-2.986819e+004	1.087261e+001	5
365500	-2.987194e+004	1.067405e+001	5
366000	-2.987276e+004	1.053244e+001	5
366500	-2.987298e+004	1.060716e+001	5
367000	-2.987605e+004	1.061735e+001	5
367500	-2.986934e+004	1.072507e+001	5
368000	-2.986593e+004	1.076014e+001	5
368500	-2.986902e+004	1.091247e+001	5
369000	-2.986424e+004	1.068103e+001	5
369500	-2.987226e+004	1.060450e+001	5
370000	-2.986936e+004	1.036139e+001	5
370500	-2.986585e+004	1.071522e+001	5
371000	-2.986896e+004	1.081376e+001	5
371500	-2.987238e+004	1.046146e+001	5
372000	-2.986653e+004	1.065183e+001	5
372500	-2.987050e+004	1.098538e+001	5
373000	-2.987149e+004	1.060706e+001	5
373500	-2.987337e+004	1.072344e+001	5
374000	-2.987470e+004	1.080986e+001	5
374500	-2.987684e+004	1.064573e+001	5
375000	-2.987756e+004	1.065897e+001	5
375500	-2.987249e+004	1.078716e+001	5
376000	-2.986512e+004	1.091458e+001	5
376500	-2.987039e+004	1.067366e+001	5
377000	-2.986800e+004	1.070183e+001	5
377500	-2.986590e+004	1.074037e+001	5
378000	-2.986553e+004	1.096085e+001	5
378500	-2.986825e+004	1.055051e+001	5
379000	-2.986985e+004	1.047815e+001	5
379500	-2.986508e+004	1.072793e+001	5
380000	-2.987903e+004	1.065246e+001	5
380500	-2.986950e+004	1.084744e+001	5
381000	-2.986613e+004	1.098855e+001	5
381500	-2.986920e+004	1.083314e+001	5
382000	-2.987185e+004	1.036475e+001	5
382500	-2.986686e+004	1.066671e+001	5
383000	-2.986707e+004	1.072884e+001	5
383500	-2.986833e+004	1.075350e+001	5
384000	-2.986348e+004	1.089689e+001	5
384500	-2.987427e+004	1.073741e+001	5
385000	-2.988875e+004	1.027187e+001	5
385500	-2.987685e+004	1.098229e+001	5
386000	-2.987110e+004	1.063045e+001	5
386500	-2.987034e+004	1.056328e+001	5
387000	-2.987305e+004	1.095596e+001	5
387500	-2.986714e+004	1.081137e+001	5
388000	-2.986627e+004	1.074577e+001	5
388500	-2.986485e+004	1.044957e+001	5
389000	-2.986916e+004	1.061479e+001	5
389500	-2.986189e+004	1.058269e+001	5
390000	-2.986475e+004	1.050505e+001	5
390500	-2.986740e+004	1.063775e+001	5
391000	-2.986155e+004	1.105406e+001	5
391500	-2.987153e+004	1.058036e+001	5
392000	-2.987705e+004	1.095419e+001	5
392500	-2.987200e+004	1.064362e+001	5
393000	-2.987866e+004	1.072580e+001	5
393500	-2.987285e+004	1.071354e+001	5
394000	-2.986749e+004	1.077805e+001	5
394500	-2.987152e+004	1.076098e+001	5
395000	-2.986976e+004	1.092192e+001	5
395500	-2.986728e+004	1.064886e+001	5
396000	-2.987545e+004	1.061808e+001	5
396500	-2.986487e+004	1.059212e+001	5
397000	-2.985988e+004	1.076338e+001	5
397500	-2.987823e+004	1.069305e+001	5
398000	-2.987068e+004	1.057937e+001	5
398500	-2.986968e+004	1.073579e+001	5
399000	-2.986948e+004	1.051345e+001	5
399500	-2.986908e+004	1.080587e+001	5
400000	-2.986755e+004	1.065426e+001	5
400500	-2.986905e+004	1.076633e+001	5
401000	-2.986418e+004	1.062216e+001	5
401500	-2.987093e+004	1.071049e+001	5
402000	-2.986735e+004	1.063783e+001	5
402500	-2.987547e+004	1.074591e+001	5
403000	-2.987361e+004	1.068385e+001	5
403500	-2.987299e+004	1.102037e+001	5
404000	-2.987325e+004	1.097579e+001	5
404500	-2.987142e+004	1.065726e+001	5
405000	-2.986865e+004	1.058932e+001	5
405500	-2.986986e+004	1.060504e+001	5
406000	-2.988148e+004	1.069356e+001	5
406500	-2.987337e+004	1.077801e+001	5
407000	-2.987845e+004	1.069767e+001	5
407500	-2.986718e+004	1.076426e+001	5
408000	-2.987190e+004	1.070066e+001	5
408500	-2.986925e+004	1.075286e+001	5
409000	-2.988219e+004	1.080746e+001	5
409500	-2.986928e+004	1.083672e+001	5
410000	-2.987468e+004	1.067336e+001	5
410500	-2.987200e+004	1.063692e+001	5
411000	-2.987426e+004	1.054494e+001	5
411500	-2.986578e+004	1.066027e+001	5
412000	-2.986766e+004	1.053679e+001	5
412500	-2.987554e+004	1.065753e+001	5
413000	-2.986658e+004	1.071126e+001	5
413500	-2.986045e+004	1.073439e+001	5
414000	-2.987002e+004	1.057273e+001	5
414500	-2.987118e+004	1.060314e+001	5
415000	-2.986690e+004	1.069071e+001	5
415500	-2.986927e+004	1.033794e+001	5
416000	-2.987332e+004	1.098096e+001	5
416500	-2.986552e+004	1.088037e+001	5
417000	-2.987525e+004	1.064944e+001	5
417500	-2.986533e+004	1.083713e+001	5
418000	-2.987251e+004	1.052244e+001	5
418500	-2.987172e+004	1.067067e+001	5
419000	-2.986916e+004	1.073990e+001	5
419500	-2.986878e+004	1.107625e+001	5
420000	-2.987433e+004	1.093810e+001	5
420500	-2.987405e+004	1.073321e+001	5
421000	-2.986442e+004	1.053987e+001	5
421500	-2.986550e+004	1.085440e+001	5
422000	-2.986963e+004	1.056474e+001	5
422500	-2.986774e+004	1.066276e+001	5
423000	-2.987046e+004	1.045905e+001	5
423500	-2.986448e+004	1.100283e+001	5
424000	-2.986748e+004	1.060917e+001	5
424500	-2.986550e+004	1.080685e+001	5
425000	-2.986808e+004	1.083667e+001	5
425500	-2.987332e+004	1.063420e+001	5
426000	-2.986800e+004	1.090355e+001	5
426500	-2.987128e+004	1.078008e+001	5
427000	-2.986633e+004	1.082576e+001	5
427500	-2.986720e+004	1.070877e+001	5
428000	-2.986829e+004	1.057113e+001	5
428500	-2.986535e+004	1.068397e+001	5
429000	-2.986658e+004	1.080428e+001	5
429500	-2.986936e+004	1.061617e+001	5
430000	-2.987674e+004	1.077384e+001	5
430500	-2.986513e+004	1.077680e+001	5
431000	-2.986603e+004	1.073799e+001	5
431500	-2.986629e+004	1.068467e+001	5
432000	-2.986799e+004	1.061598e+001	5
432500	-2.986463e+004	1.055694e+001	5
433000	-2.987323e+004	1.066234e+001	5
433500	-2.987706e+004	1.047805e+001	5
434000	-2.986591e+004	1.064823e+001	5
434500	-2.987069e+004	1.088256e+001	5
435000	-2.986705e+004	1.096990e+001	5
435500	-2.987120e+004	1.073663e+001	5
436000	-2.986491e+004	1.062948e+001	5
436500	-2.985994e+004	1.081062e+001	5
437000	-2.986612e+004	1.066169e+001	5
437500	-2.987060e+004	1.058710e+001	5
438000	-2.986786e+004	1.086291e+001	5
438500	-2.987340e+004	1.080307e+001	5
439000	-2.986912e+004	1.088987e+001	5
439500	-2.987003e+004	1.086798e+001	5
440000	-2.987024e+004	1.091135e+001	5
440500	-2.987552e+004	1.052516e+001	5
441000	-2.986699e+004	1.075394e+001	5
441500	-2.986636e+004	1.059884e+001	5
442000	-2.986430e+004	1.057644e+001	5
442500	-2.987047e+004	1.084427e+001	5
443000	-2.987245e+004	1.069959e+001	5
443500	-2.986916e+004	1.065374e+001	5
444000	-2.986514e+004	1.087384e+001	5
444500	-2.987253e+004	1.079442e+001	5
445000	-2.987646e+004	1.045777e+001	5
445500	-2.986994e+004	1.078864e+001	5
446000	-2.986569e+004	1.068722e+001	5
446500	-2.987368e+004	1.053964e+001	5
447000	-2.986472e+004	1.060683e+001	5
447500	-2.987070e+004	1.078345e+001	5
448000	-2.987154e+004	1.059256e+001	5
448500	-2.988438e+004	1.038660e+001	5
449000	-2.987867e+004	1.077508e+001	5
449500	-2.988318e+004	1.044159e+001	5
450000	-2.986598e+004	1.062646e+001	5
450500	-2.986493e+004	1.072798e+001	5
451000	-2.986906e+004	1.091963e+001	5
451500	-2.987124e+004	1.098866e+001	5
452000	-2.986501e+004	1.050141e+001	5
452500	-2.986485e+004	1.076665e+001	5
453000	-2.986691e+004	1.090617e+001	5
453500	-2.986532e+004	1.070386e+001	5
454000	-2.987548e+004	1.055122e+001	5
454500	-2.987217e+004	1.071572e+001	5
455000	-2.986806e+004	1.074327e+001	5
455500	-2.986924e+004	1.050650e+001	5
456000	-2.986271e+004	1.072197e+001	5
456500	-2.987109e+004	1.099255e+001	5
457000	-2.987278e+004	1.062408e+001	5
457500	-2.987410e+004	1.067890e+001	5
458000	-2.986622e+004	1.079254e+001	5
458500	-2.987108e+004	1.068391e+001	5
459000	-2.988166e+004	1.060358e+001	5
459500	-2.987939e+004	1.047424e+001	5
460000	-2.986565e+004	1.058464e+001	5
460500	-2.986848e+004	1.047147e+001	5
461000	-2.986702e+004	1.061054e+001	5
461500	-2.986695e+004	1.069832e+001	5
462000	-2.986587e+004	1.084260e+001	5
462500	-2.986986e+004	1.073463e+001	5
463000	-2.986853e+004	1.092876e+001	5
463500	-2.987144e+004	1.074000e+001	5
464000	-2.986846e+004	1.085917e+001	5
464500	-2.986625e+004	1.081026e+001	5
465000	-2.986573e+004	1.084272e+001	5
465500	-2.987089e+004	1.090729e+001	5
466000	-2.987149e+004	1.090593e+001	5
466500	-2.987575e+004	1.072896e+001	5
467000	-2.986978e+004	1.073581e+001	5
467500	-2.986965e+004	1.072419e+001	5
468000	-2.986542e+004	1.087603e+001	5
468500	-2.986857e+004	1.057733e+001	5
469000	-2.986964e+004	1.073452e+001	5
469500	-2.986816e+004	1.079705e+001	5
470000	-2.986497e+004	1.052064e+001	5
470500	-2.986627e+004	1.065734e+001	5
471000	-2.986685e+004	1.095788e+001	5
471500	-2.986753e+004	1.089508e+001	5
472000	-2.987589e+004	1.066221e+001	5
472500	-2.986566e+004	1.085892e+001	5
473000	-2.986636e+004	1.080746e+001	5
473500	-2.987352e+004	1.120567e+001	5
474000	-2.987531e+004	1.097795e+001	5
474500	-2.987010e+004	1.066805e+001	5
475000	-2.987360e+004	1.093342e+001	5
475500	-2.987780e+004	1.076771e+001	5
476000	-2.987348e+004	1.052488e+001	5
476500	-2.987196e+004	1.075712e+001	5
477000	-2.987089e+004	1.052457e+001	5
477500	-2.988022e+004	1.056957e+001	5
478000	-2.987563e+004	1.052179e+001	5
478500	-2.987105e+004	1.062666e+001	5
479000	-2.987167e+004	1.085172e+001	5
479500	-2.986612e+004	1.094833e+001	5
480000	-2.986648e+004	1.084635e+001	5
480500	-2.987536e+004	1.073526e+001	5
481000	-2.987578e+004	1.066358e+001	5
481500	-2.986175e+004	1.055193e+001	5
482000	-2.986527e+004	1.073538e+001	5
482500	-2.986837e+004	1.065610e+001	5
483000	-2.986919e+004	1.068892e+001	5
483500	-2.986084e+004	1.072826e+001	5
484000	-2.987089e+004	1.069323e+001	5
484500	-2.987400e+004	1.117577e+001	5
485000	-2.986630e+004	1.096637e+001	5
485500	-2.986596e+004	1.078662e+001	5
486000	-2.987571e+004	1.074009e+001	5
486500	-2.987150e+004	1.082085e+001	5
487000	-2.987720e+004	1.055923e+001	5
487500	-2.987197e+004	1.059345e+001	5
488000	-2.986662e+004	1.087789e+001	5
488500	-2.986984e+004	1.065213e+001	5
489000	-2.986445e+004	1.066945e+001	5
489500	-2.986860e+004	1.063823e+001	5
490000	-2.986897e+004	1.059602e+001	5
490500	-2.987059e+004	1.048611e+001	5
491000	-2.986597e+004	1.052282e+001	5
491500	-2.987704e+004	1.041692e+001	5
492000	-2.986711e+004	1.064194e+001	5
492500	-2.986675e+004	1.080187e+001	5
493000	-2.986897e+004	1.049488e+001	5
493500	-2.986483e+004	1.073428e+001	5
494000	-2.986267e+004	1.084795e+001	5
494500	-2.986905e+004	1.047736e+001	5
495000	-2.986555e+004	1.088798e+001	5
495500	-2.986180e+004	1.086618e+001	5
496000	-2.987102e+004	1.081727e+001	5
496500	-2.987222e+004	1.091336e+001	5
497000	-2.987040e+004	1.096330e+001	5
497500	-2.987427e+004	1.065907e+001	5
498000	-2.987276e+004	1.075020e+001	5
498500	-2.987282e+004	1.076792e+001	5
499000	-2.988233e+004	1.074476e+001	5
499500	-2.987276e+004	1.070519e+001	5
500000	-2.986517e+004	1.068379e+001	5
500500	-2.987318e+004	1.051852e+001	5
501000	-2.987062e+004	1.066760e+001	5
501500	-2.987762e+004	1.097676e+001	5
502000	-2.986392e+004	1.066060e+001	5
502500	-2.986607e+004	1.061704e+001	5
503000	-2.986441e+004	1.068465e+001	5
503500	-2.987673e+004	1.072128e+001	5
504000	-2.986453e+004	1.072136e+001	5
504500	-2.987953e+004	1.051326e+001	5
505000	-2.987104e+004	1.036088e+001	5
505500	-2.987977e+004	1.068353e+001	5
506000	-2.989909e+004	1.065962e+001	5
506500	-2.987687e+004	1.050942e+001	5
507000	-2.987050e+004	1.088476e+001	5
507500	-2.986818e+004	1.099642e+001	5
508000	-2.986887e+004	1.083963e+001	5
508500	-2.986833e+004	1.049328e+001	5
509000	-2.987133e+004	1.059424e+001	5
509500	-2.987080e+004	1.071883e+001	5
510000	-2.986994e+004	1.062992e+001	5
510500	-2.986388e+004	1.087662e+001	5
511000	-2.986611e+004	1.072926e+001	5
511500	-2.986878e+004	1.092321e+001	5
512000	-2.986413e+004	1.049287e+001	5
512500	-2.986175e+004	1.094380e+001	5
513000	-2.986360e+004	1.094425e+001	5
513500	-2.987547e+004	1.084948e+001	5
514000	-2.987411e+004	1.073058e+001	5
514500	-2.987430e+004	1.069190e+001	5
515000	-2.987133e+004	1.061436e+001	5
515500	-2.986444e+004	1.068557e+001	5
516000	-2.986502e+004	1.072066e+001	5
516500	-2.986432e+004	1.058149e+001	5
517000	-2.987096e+004	1.051110e+001	5
517500	-2.987679e+004	1.083446e+001	5
518000	-2.987699e+004	1.092847e+001	5
518500	-2.987937e+004	1.069325e+001	5
519000	-2.988286e+004	1.076402e+001	5
519500	-2.987311e+004	1.071234e+001	5
520000	-2.986272e+004	1.060521e+001	5
520500	-2.986700e+004	1.061541e+001	5
521000	-2.987461e+004	1.076709e+001	5
521500	-2.987076e+004	1.063893e+001	5
522000	-2.986973e+004	1.044510e+001	5
522500	-2.987361e+004	1.048826e+001	5
523000	-2.987697e+004	1.063951e+001	5
523500	-2.987143e+004	1.090235e+001	5
524000	-2.986673e+004	1.089028e+001	5
524500	-2.986562e+004	1.091264e+001	5
525000	-2.986476e+004	1.096193e+001	5
525500	-2.986295e+004	1.081263e+001	5
526000	-2.986298e+004	1.080454e+001	5
526500	-2.986943e+004	1.077690e+001	5
527000	-2.986960e+004	1.070511e+001	5
527500	-2.987211e+004	1.053672e+001	5
528000	-2.987402e+004	1.080300e+001	5
528500	-2.987377e+004	1.073745e+001	5
529000	-2.987284e+004	1.056233e+001	5
529500	-2.987302e+004	1.086555e+001	5
530000	-2.987106e+004	1.098121e+001	5
530500	-2.986676e+004	1.068981e+001	5
531000	-2.986572e+004	1.085595e+001	5
531500	-2.987157e+004	1.060560e+001	5
532000	-2.987219e+004	1.051842e+001	5
532500	-2.987302e+004	1.087005e+001	5
533000	-2.987979e+004	1.066890e+001	5
533500	-2.987363e+004	1.068580e+001	5
534000	-2.987369e+004	1.061836e+001	5
534500	-2.986946e+004	1.065934e+001	5
535000	-2.986871e+004	1.091414e+001	5
535500	-2.986979e+004	1.086539e+001	5
536000	-2.986973e+004	1.069804e+001	5
536500	-2.986934e+004	1.098292e+001	5
537000	-2.987285e+004	1.064457e+001	5
537500	-2.987337e+004	1.074686e+001	5
538000	-2.987569e+004	1.025505e+001	5
538500	-2.987095e+004	1.075693e+001	5
539000	-2.987262e+004	1.068817e+001	5
539500	-2.986834e+004	1.049847e+001	5
540000	-2.986803e+004	1.073517e+001	5
540500	-2.987190e+004	1.097590e+001	5
541000	-2.986799e+004	1.058425e+001	5
541500	-2.986476e+004	1.067575e+001	5
542000	-2.987348e+004	1.051580e+001	5
542500	-2.987359e+004	1.067749e+001	5
543000	-2.986992e+004	1.068513e+001	5
543500	-2.987004e+004	1.066442e+001	5
544000	-2.987751e+004	1.081921e+001	5
544500	-2.986703e+004	1.091491e+001	5
545000	-2.987010e+004	1.063955e+001	5
545500	-2.986563e+004	1.086814e+001	5
546000	-2.986906e+004	1.062884e+001	5
546500	-2.986619e+004	1.079636e+001	5
547000	-2.987204e+004	1.085572e+001	5
547500	-2.987450e+004	1.073261e+001	5
548000	-2.987267e+004	1.058836e+001	5
548500	-2.986983e+004	1.079932e+001	5
549000	-2.986854e+004	1.082321e+001	5
549500	-2.987187e+004	1.039814e+001	5
550000	-2.987033e+004	1.079361e+001	5
550500	-2.987225e+004	1.080759e+001	5
551000	-2.986528e+004	1.065013e+001	5
551500	-2.986271e+004	1.081806e+001	5
552000	-2.986972e+004	1.092803e+001	5
552500	-2.986277e+004	1.076971e+001	5
553000	-2.986376e+004	1.089665e+001	5
553500	-2.986924e+004	1.065546e+001	5
554000	-2.986478e+004	1.058801e+001	5
554500	-2.986327e+004	1.067168e+001	5
555000	-2.986197e+004	1.098115e+001	5
555500	-2.987127e+004	1.075422e+001	5
556000	-2.987869e+004	1.039312e+001	5
556500	-2.987437e+004	1.057377e+001	5
557000	-2.987026e+004	1.075253e+001	5
557500	-2.987234e+004	1.098164e+001	5
558000	-2.987028e+004	1.079727e+001	5
558500	-2.987437e+004	1.068715e+001	5
559000	-2.987897e+004	1.082909e+001	5
559500	-2.987373e+004	1.072803e+001	5
560000	-2.986561e+004	1.094347e+001	5
560500	-2.987462e+004	1.089390e+001	5
561000	-2.986573e+004	1.073983e+001	5
561500	-2.986396e+004	1.063208e+001	5
562000	-2.986340e+004	1.056310e+001	5
562500	-2.986697e+004	1.055165e+001	5
563000	-2.987106e+004	1.073868e+001	5
563500	-2.986514e+004	1.081679e+001	5
564000	-2.987266e+004	1.078386e+001	5
564500	-2.987372e+004	1.062499e+001	5
565000	-2.986731e+004	1.078354e+001	5
565500	-2.986032e+004	1.060429e+001	5
566000	-2.986380e+004	1.078548e+001	5
566500	-2.986799e+004	1.067442e+001	5
567000	-2.987048e+004	1.055593e+001	5
567500	-2.986743e+004	1.055497e+001	5
568000	-2.986822e+004	1.079463e+001	5
568500	-2.987070e+004	1.070012e+001	5
569000	-2.987173e+004	1.059200e+001	5
569500	-2.987481e+004	1.048751e+001	5
570000	-2.988094e+004	1.065893e+001	5
570500	-2.987012e+004	1.075605e+001	5
571000	-2.987359e+004	1.049391e+001	5
571500	-2.986691e+004	1.048827e+001	5
572000	-2.986384e+004	1.065196e+001	5
572500	-2.986413e+004	1.094350e+001	5
573000	-2.986847e+004	1.108482e+001	5
573500	-2.987803e+004	1.063270e+001	5
574000	-2.986837e+004	1.066528e+001	5
574500	-2.987021e+004	1.067428e+001	5
575000	-2.986677e+004	1.088919e+001	5
575500	-2.987129e+004	1.078312e+001	5
576000	-2.987918e+004	1.057278e+001	5
576500	-2.987609e+004	1.073237e+001	5
577000	-2.987064e+004	1.047480e+001	5
577500	-2.987199e+004	1.046197e+001	5
578000	-2.987732e+004	1.077699e+001	5
578500	-2.987082e+004	1.066483e+001	5
579000	-2.987066e+004	1.078498e+001	5
579500	-2.987494e+004	1.100198e+001	5
580000	-2.987285e+004	1.072377e+001	5
580500	-2.986927e+004	1.068732e+001	5
581000	-2.988332e+004	1.082357e+001	5
581500	-2.986947e+004	1.056085e+001	5
582000	-2.986319e+004	1.066206e+001	5
582500	-2.986690e+004	1.077640e+001	5
583000	-2.986316e+004	1.074212e+001	5
583500	-2.987193e+004	1.053816e+001	5
584000	-2.986601e+004	1.083939e+001	5
584500	-2.986616e+004	1.081833e+001	5
585000	-2.986839e+004	1.067620e+001	5
585500	-2.986687e+004	1.106530e+001	5
586000	-2.986533e+004	1.063418e+001	5
586500	-2.986687e+004	1.063484e+001	5
587000	-2.986762e+004	1.077681e+001	5
587500	-2.986905e+004	1.087732e+001	5
588000	-2.987357e+004	1.083217e+001	5
588500	-2.986996e+004	1.054098e+001	5
589000	-2.986652e+004	1.079761e+001	5
589500	-2.986562e+004	1.055215e+001	5
590000	-2.986679e+004	1.066888e+001	5
590500	-2.986712e+004	1.051815e+001	5
591000	-2.987324e+004	1.070531e+001	5
591500	-2.986601e+004	1.075188e+001	5
592000	-2.987167e+004	1.064873e+001	5
592500	-2.987310e+004	1.071619e+001	5
593000	-2.987673e+004	1.069302e+001	5
593500	-2.987021e+004	1.041717e+001	5
594000	-2.986270e+004	1.084524e+001	5
594500	-2.986323e+004	1.086628e+001	5
595000	-2.986342e+004	1.075813e+001	5
595500	-2.986224e+004	1.078410e+001	5
596000	-2.986719e+004	1.085501e+001	5
596500	-2.986862e+004	1.077655e+001	5
597000	-2.986713e+004	1.077560e+001	5
597500	-2.987094e+004	1.048220e+001	5
598000	-2.986963e+004	1.079153e+001	5
598500	-2.987476e+004	1.043252e+001	5
599000	-2.987173e+004	1.078212e+001	5
599500	-2.986906e+004	1.080199e+001	5
600000	-2.986788e+004	1.080981e+001	5
600500	-2.986764e+004	1.080530e+001	5
601000	-2.987159e+004	1.043837e+001	5
601500	-2.987087e+004	1.035459e+001	5
602000	-2.987488e+004	1.090069e+001	5
602500	-2.987689e+004	1.084623e+001	5
603000	-2.988463e+004	1.103293e+001	5
603500	-2.987076e+004	1.058903e+001	5
604000	-2.986642e+004	1.065407e+001	5
604500	-2.986783e+004	1.070208e+001	5
605000	-2.987041e+004	1.086938e+001	5
605500	-2.987251e+004	1.088295e+001	5
606000	-2.986723e+004	1.086693e+001	5
606500	-2.987025e+004	1.075912e+001	5
607000	-2.987071e+004	1.069254e+001	5
607500	-2.986769e+004	1.072891e+001	5
608000	-2.987338e+004	1.052590e+001	5
608500	-2.986879e+004	1.053731e+001	5
609000	-2.988196e+004	1.043586e+001	5
609500	-2.987213e+004	1.054547e+001	5
610000	-2.987073e+004	1.084127e+001	5
610500	-2.986786e+004	1.059065e+001	5
611000	-2.987071e+004	1.074428e+001	5
611500	-2.987065e+004	1.059268e+001	5
612000	-2.987126e+004	1.087835e+001	5
612500	-2.987219e+004	1.051137e+001	5
613000	-2.986974e+004	1.081208e+001	5
613500	-2.986835e+004	1.058353e+001	5
614000	-2.986660e+004	1.061721e+001	5
614500	-2.986760e+004	1.095573e+001	5
615000	-2.987317e+004	1.072138e+001	5
615500	-2.987536e+004	1.087553e+001	5
616000	-2.986566e+004	1.093053e+001	5
616500	-2.986953e+004	1.053230e+001	5
617000	-2.986668e+004	1.063883e+001	5
617500	-2.987013e+004	1.066582e+001	5
618000	-2.987615e+004	1.063855e+001	5
618500	-2.987119e+004	1.060483e+001	5
619000	-2.987590e+004	1.076841e+001	5
619500	-2.987524e+004	1.055698e+001	5
620000	-2.986738e+004	1.081591e+001	5
620500	-2.987212e+004	1.063991e+001	5
621000	-2.987008e+004	1.098935e+001	5
621500	-2.988182e+004	1.079406e+001	5
622000	-2.986882e+004	1.050118e+001	5
622500	-2.986413e+004	1.099552e+001	5
623000	-2.986798e+004	1.077221e+001	5
623500	-2.987325e+004	1.062563e+001	5
624000	-2.987046e+004	1.068310e+001	5
624500	-2.987140e+004	1.075985e+001	5
625000	-2.987476e+004	1.074377e+001	5
625500	-2.987472e+004	1.052316e+001	5
626000	-2.986755e+004	1.068142e+001	5
626500	-2.987592e+004	1.071068e+001	5
627000	-2.987356e+004	1.083184e+001	5
627500	-2.987062e+004	1.087746e+001	5
628000	-2.987035e+004	1.096297e+001	5
628500	-2.986657e+004	1.085620e+001	5
629000	-2.986353e+004	1.052921e+001	5
629500	-2.986838e+004	1.049108e+001	5
630000	-2.987354e+004	1.074089e+001	5
630500	-2.987003e+004	1.077929e+001	5
631000	-2.986466e+004	1.097635e+001	5
631500	-2.987164e+004	1.033725e+001	5
632000	-2.987385e+004	1.063737e+001	5
632500	-2.986720e+004	1.072228e+001	5
633000	-2.987662e+004	1.078588e+001	5
633500	-2.987846e+004	1.062146e+001	5
634000	-2.988000e+004	1.069181e+001	5
634500	-2.986916e+004	1.052598e+001	5
635000	-2.987154e+004	1.034570e+001	5
635500	-2.986679e+004	1.072515e+001	5
636000	-2.986805e+004	1.061596e+001	5
636500	-2.986440e+004	1.085254e+001	5
637000	-2.987631e+004	1.075763e+001	5
637500	-2.986919e+004	1.084608e+001	5
638000	-2.987249e+004	1.075164e+001	5
638500	-2.987330e+004	1.057464e+001	5
639000	-2.986646e+004	1.056923e+001	5
639500	-2.986299e+004	1.088886e+001	5
640000	-2.986781e+004	1.039213e+001	5
640500	-2.986811e+004	1.091440e+001	5
641000	-2.986476e+004	1.074782e+001	5
641500	-2.986891e+004	1.103910e+001	5
642000	-2.987130e+004	1.069300e+001	5
642500	-2.986925e+004	1.070953e+001	5
643000	-2.987371e+004	1.048527e+001	5
643500	-2.987198e+004	1.086001e+001	5
644000	-2.987149e+004	1.089704e+001	5
644500	-2.987281e+004	1.066721e+001	5
645000	-2.986496e+004	1.055300e+001	5
645500	-2.986033e+004	1.077399e+001	5
646000	-2.987053e+004	1.086900e+001	5
646500	-2.987481e+004	1.046382e+001	5
647000	-2.986637e+004	1.089122e+001	5
647500	-2.986184e+004	1.068144e+001	5
648000	-2.986334e+004	1.063867e+001	5
648500	-2.986789e+004	1.084404e+001	5
649000	-2.986620e+004	1.115962e+001	5
649500	-2.986709e+004	1.070607e+001	5
650000	-2.986948e+004	1.087605e+001	5
650500	-2.987325e+004	1.074327e+001	5
651000	-2.987132e+004	1.086578e+001	5
651500	-2.986757e+004	1.064096e+001	5
652000	-2.986852e+004	1.088035e+001	5
652500	-2.986822e+004	1.078835e+001	5
653000	-2.988060e+004	1.033770e+001	5
653500	-2.987626e+004	1.093778e+001	5
654000	-2.986871e+004	1.101376e+001	5
654500	-2.987299e+004	1.097561e+001	5
655000	-2.986961e+004	1.063559e+001	5
655500	-2.987353e+004	1.058530e+001	5
656000	-2.987118e+004	1.080827e+001	5
656500	-2.986896e+004	1.081982e+001	5
657000	-2.986977e+004	1.071882e+001	5
657500	-2.987778e+004	1.061412e+001	5
658000	-2.987542e+004	1.066446e+001	5
658500	-2.988248e+004	1.054511e+001	5
659000	-2.987151e+004	1.070383e+001	5
659500	-2.987175e+004	1.062095e+001	5
660000	-2.987638e+004	1.094034e+001	5
660500	-2.987072e+004	1.065829e+001	5
661000	-2.986960e+004	1.094445e+001	5
661500	-2.988099e+004	1.073558e+001	5
662000	-2.987128e+004	1.097066e+001	5
662500	-2.986913e+004	1.073130e+001	5
663000	-2.986584e+004	1.099106e+001	5
663500	-2.986422e+004	1.061852e+001	5
664000	-2.986553e+004	1.077807e+001	5
664500	-2.987444e+004	1.075162e+001	5
665000	-2.986797e+004	1.067199e+001	5
665500	-2.986482e+004	1.073107e+001	5
666000	-2.986424e+004	1.060770e+001	5
666500	-2.987353e+004	1.079274e+001	5
667000	-2.986601e+004	1.081603e+001	5
667500	-2.987057e+004	1.083083e+001	5
668000	-2.986715e+004	1.081499e+001	5
668500	-2.987586e+004	1.056420e+001	5
669000	-2.987312e+004	1.086312e+001	5
669500	-2.987512e+004	1.051654e+001	5
670000	-2.987120e+004	1.092528e+001	5
670500	-2.986854e+004	1.054501e+001	5
671000	-2.986238e+004	1.065364e+001	5
671500	-2.986983e+004	1.053852e+001	5
672000	-2.987680e+004	1.092402e+001	5
672500	-2.986975e+004	1.049082e+001	5
673000	-2.987965e+004	1.077758e+001	5
673500	-2.986815e+004	1.067000e+001	5
674000	-2.986441e+004	1.092798e+001	5
674500	-2.986606e+004	1.079956e+001	5
675000	-2.986412e+004	1.068931e+001	5
675500	-2.986530e+004	1.060282e+001	5
676000	-2.986619e+004	1.063893e+001	5
676500	-2.986640e+004	1.076528e+001	5
677000	-2.986360e+004	1.055244e+001	5
677500	-2.986650e+004	1.064427e+001	5
678000	-2.986655e+004	1.068479e+001	5
678500	-2.987054e+004	1.093307e+001	5
679000	-2.986634e+004	1.077140e+001	5
679500	-2.986842e+004	1.064273e+001	5
680000	-2.986847e+004	1.075197e+001	5
680500	-2.987004e+004	1.087738e+001	5
681000	-2.986147e+004	1.070563e+001	5
681500	-2.986579e+004	1.094809e+001	5
682000	-2.986803e+004	1.080678e+001	5
682500	-2.986638e+004	1.085904e+001	5
683000	-2.986855e+004	1.082266e+001	5
683500	-2.987197e+004	1.079484e+001	5
684000	-2.987251e+004	1.056349e+001	5
684500	-2.986750e+004	1.097381e+001	5
685000	-2.986556e+004	1.076220e+001	5
685500	-2.987450e+004	1.089282e+001	5
686000	-2.987754e+004	1.055290e+001	5
686500	-2.987097e+004	1.097590e+001	5
687000	-2.987214e+004	1.088524e+001	5
687500	-2.986783e+004	1.100369e+001	5
688000	-2.987584e+004	1.062845e+001	5
688500	-2.986707e+004	1.071008e+001	5
689000	-2.988096e+004	1.070583e+001	5
689500	-2.986542e+004	1.073556e+001	5
690000	-2.987299e+004	1.071250e+001	5
690500	-2.986976e+004	1.053036e+001	5
691000	-2.986265e+004	1.069676e+001	5
691500	-2.986941e+004	1.092018e+001	5
692000	-2.986877e+004	1.093061e+001	5
692500	-2.987318e+004	1.073415e+001	5
693000	-2.987063e+004	1.044661e+001	5
693500	-2.986658e+004	1.086723e+001	5
694000	-2.986808e+004	1.041926e+001	5
694500	-2.987051e+004	1.062530e+001	5
695000	-2.988203e+004	1.054717e+001	5
695500	-2.987290e+004	1.088455e+001	5
696000	-2.986399e+004	1.099533e+001	5
696500	-2.986246e+004	1.082157e+001	5
697000	-2.987693e+004	1.035294e+001	5
697500	-2.986895e+004	1.065465e+001	5
698000	-2.986962e+004	1.087441e+001	5
698500	-2.986958e+004	1.068719e+001	5
699000	-2.987007e+004	1.086198e+001	5
699500	-2.986851e+004	1.053740e+001	5
700000	-2.987416e+004	1.074943e+001	5
700500	-2.987794e+004	1.088425e+001	5
701000	-2.987391e+004	1.053573e+001	5
701500	-2.987348e+004	1.059897e+001	5
702000	-2.986673e+004	1.084764e+001	5
702500	-2.987141e+004	1.032324e+001	5
703000	-2.987964e+004	1.051910e+001	5
703500	-2.987742e+004	1.053594e+001	5
704000	-2.987802e+004	1.063495e+001	5
704500	-2.987335e+004	1.057428e+001	5
705000	-2.986593e+004	1.059130e+001	5
705500	-2.986682e+004	1.077690e+001	5
706000	-2.986684e+004	1.076374e+001	5
706500	-2.986697e+004	1.072033e+001	5
707000	-2.987127e+004	1.081421e+001	5
707500	-2.986738e+004	1.078779e+001	5
708000	-2.986504e+004	1.059028e+001	5
708500	-2.987223e+004	1.098127e+001	5
709000	-2.987926e+004	1.048278e+001	5
709500	-2.987301e+004	1.061266e+001	5
710000	-2.987158e+004	1.066209e+001	5
710500	-2.987333e+004	1.065169e+001	5
711000	-2.986725e+004	1.068398e+001	5
711500	-2.987276e+004	1.070001e+001	5
712000	-2.986812e+004	1.067727e+001	5
712500	-2.986176e+004	1.086485e+001	5
713000	-2.987267e+004	1.070133e+001	5
713500	-2.986905e+004	1.055973e+001	5
714000	-2.987120e+004	1.075265e+001	5
714500	-2.987955e+004	1.086120e+001	5
715000	-2.986987e+004	1.077256e+001	5
715500	-2.987825e+004	1.064954e+001	5
716000	-2.986949e+004	1.073600e+001	5
716500	-2.988157e+004	1.070138e+001	5
717000	-2.987030e+004	1.084949e+001	5
717500	-2.987947e+004	1.095318e+001	5
718000	-2.987648e+004	1.057842e+001	5
718500	-2.987982e+004	1.077572e+001	5
719000	-2.987601e+004	1.106846e+001	5
719500	-2.987571e+004	1.084293e+001	5
720000	-2.987088e+004	1.088416e+001	5
720500	-2.987329e+004	1.077951e+001	5
721000	-2.987687e+004	1.059543e+001	5
721500	-2.986617e+004	1.082248e+001	5
722000	-2.986977e+004	1.075293e+001	5
722500	-2.987188e+004	1.080236e+001	5
723000	-2.986714e+004	1.060637e+001	5
723500	-2.986996e+004	1.063274e+001	5
724000	-2.986801e+004	1.059610e+001	5
724500	-2.987329e+004	1.090554e+001	5
725000	-2.986623e+004	1.078773e+001	5
725500	-2.986928e+004	1.086938e+001	5
726000	-2.986969e+004	1.070760e+001	5
726500	-2.987093e+004	1.079320e+001	5
727000	-2.986607e+004	1.079472e+001	5
727500	-2.986532e+004	1.068287e+001	5
728000	-2.986586e+004	1.056796e+001	5
728500	-2.986459e+004	1.079709e+001	5
729000	-2.986898e+004	1.074478e+001	5
729500	-2.986296e+004	1.089324e+001	5
730000	-2.987134e+004	1.078252e+001	5
730500	-2.986945e+004	1.063151e+001	5
731000	-2.986723e+004	1.044773e+001	5
731500	-2.986753e+004	1.069564e+001	5
732000	-2.987063e+004	1.054835e+001	5
732500	-2.986664e+004	1.073412e+001	5
733000	-2.987286e+004	1.067840e+001	5
733500	-2.986560e+004	1.041536e+001	5
734000	-2.986339e+004	1.063902e+001	5
734500	-2.986974e+004	1.076257e+001	5
735000	-2.987348e+004	1.065791e+001	5
735500	-2.987347e+004	1.095735e+001	5
736000	-2.987390e+004	1.079528e+001	5
736500	-2.987473e+004	1.058755e+001	5
737000	-2.987336e+004	1.090099e+001	5
737500	-2.987853e+004	1.096162e+001	5
738000	-2.986600e+004	1.074422e+001	5
738500	-2.986715e+004	1.064812e+001	5
739000	-2.986933e+004	1.064490e+001	5
739500	-2.986266e+004	1.072208e+001	5
740000	-2.986949e+004	1.065354e+001	5
740500	-2.986911e+004	1.071996e+001	5
741000	-2.987417e+004	1.097047e+001	5
741500	-2.987341e+004	1.072833e+001	5
742000	-2.987688e+004	1.053426e+001	5
742500	-2.987142e+004	1.062239e+001	5
743000	-2.987247e+004	1.085571e+001	5
743500	-2.986714e+004	1.080918e+001	5
744000	-2.987134e+004	1.053383e+001	5
744500	-2.987484e+004	1.040300e+001	5
745000	-2.986573e+004	1.099343e+001	5
745500	-2.986876e+004	1.067722e+001	5
746000	-2.987038e+004	1.079107e+001	5
746500	-2.987055e+004	1.076085e+001	5
747000	-2.986887e+004	1.054583e+001	5
747500	-2.986533e+004	1.062734e+001	5
748000	-2.987422e+004	1.065611e+001	5
748500	-2.986699e+004	1.074072e+001	5
749000	-2.986760e+004	1.073981e+001	5
749500	-2.986274e+004	1.054449e+001	5
750000	-2.986024e+004	1.100711e+001	5
750500	-2.986301e+004	1.084949e+001	5
751000	-2.987612e+004	1.073395e+001	5
751500	-2.987352e+004	1.064582e+001	5
752000	-2.986282e+004	1.082649e+001	5
752500	-2.986095e+004	1.072478e+001	5
753000	-2.986920e+004	1.052620e+001	5
753500	-2.986590e+004	1.070004e+001	5
754000	-2.987182e+004	1.060709e+001	5
754500	-2.987360e+004	1.071395e+001	5
755000	-2.986468e+004	1.072049e+001	5
755500	-2.987119e+004	1.045516e+001	5
756000	-2.986874e+004	1.084288e+001	5
756500	-2.986752e+004	1.077496e+001	5
757000	-2.986886e+004	1.097582e+001	5
757500	-2.986707e+004	1.055555e+001	5
758000	-2.986954e+004	1.064199e+001	5
758500	-2.987600e+004	1.077428e+001	5
759000	-2.986819e+004	1.074239e+001	5
759500	-2.986790e+004	1.058975e+001	5
760000	-2.986923e+004	1.049286e+001	5
760500	-2.986621e+004	1.051230e+001	5
761000	-2.987344e+004	1.082363e+001	5
761500	-2.986673e+004	1.053933e+001	5
762000	-2.986664e+004	1.083617e+001	5
762500	-2.988262e+004	1.087777e+001	5
763000	-2.988149e+004	1.080655e+001	5
763500	-2.987811e+004	1.069310e+001	5
764000	-2.987564e+004	1.050525e+001	5
764500	-2.987179e+004	1.085625e+001	5
765000	-2.987038e+004	1.092301e+001	5
765500	-2.986972e+004	1.083859e+001	5
766000	-2.987712e+004	1.046410e+001	5
766500	-2.987269e+004	1.052021e+001	5
767000	-2.987188e+004	1.066401e+001	5
767500	-2.986863e+004	1.069415e+001	5
768000	-2.986660e+004	1.066976e+001	5
768500	-2.986588e+004	1.062685e+001	5
769000	-2.987878e+004	1.063707e+001	5
769500	-2.987135e+004	1.061748e+001	5
770000	-2.986863e+004	1.078433e+001	5
770500	-2.987128e+004	1.063866e+001	5
771000	-2.987267e+004	1.063083e+001	5
771500	-2.987043e+004	1.073523e+001	5
772000	-2.986978e+004	1.081978e+001	5
772500	-2.987298e+004	1.082672e+001	5
773000	-2.988065e+004	1.055377e+001	5
773500	-2.987749e+004	1.055501e+001	5
774000	-2.986537e+004	1.071961e+001	5
774500	-2.986135e+004	1.081271e+001	5
775000	-2.986541e+004	1.082469e+001	5
775500	-2.986964e+004	1.051298e+001	5
776000	-2.985920e+004	1.086234e+001	5
776500	-2.986358e+004	1.056546e+001	5
777000	-2.986357e+004	1.082698e+001	5
777500	-2.986656e+004	1.091665e+001	5
778000	-2.986491e+004	1.063583e+001	5
778500	-2.986566e+004	1.057373e+001	5
779000	-2.987072e+004	1.064496e+001	5
779500	-2.986951e+004	1.075374e+001	5
780000	-2.986894e+004	1.061769e+001	5
780500	-2.986822e+004	1.073893e+001	5
781000	-2.987209e+004	1.061230e+001	5
781500	-2.987128e+004	1.076087e+001	5
782000	-2.987250e+004	1.079304e+001	5
782500	-2.987903e+004	1.072584e+001	5
783000	-2.986920e+004	1.092162e+001	5
783500	-2.987353e+004	1.070035e+001	5
784000	-2.986512e+004	1.088169e+001	5
784500	-2.987101e+004	1.048781e+001	5
785000	-2.986981e+004	1.078429e+001	5
785500	-2.986925e+004	1.078121e+001	5
786000	-2.987933e+004	1.037461e+001	5
786500	-2.987142e+004	1.087038e+001	5
787000	-2.988249e+004	1.061392e+001	5
787500	-2.988477e+004	1.056826e+001	5
788000	-2.987400e+004	1.088023e+001	5
788500	-2.987013e+004	1.059681e+001	5
789000	-2.986536e+004	1.057996e+001	5
789500	-2.987323e+004	1.045373e+001	5
790000	-2.987744e+004	1.071241e+001	5
790500	-2.986662e+004	1.046765e+001	5
791000	-2.988220e+004	1.068739e+001	5
791500	-2.986964e+004	1.074755e+001	5
792000	-2.987235e+004	1.062147e+001	5
792500	-2.987315e+004	1.095785e+001	5
793000	-2.987506e+004	1.058792e+001	5
793500	-2.987237e+004	1.072239e+001	5
794000	-2.987641e+004	1.060078e+001	5
794500	-2.987019e+004	1.089594e+001	5
795000	-2.986837e+004	1.081537e+001	5
795500	-2.986383e+004	1.068636e+001	5
796000	-2.986373e+004	1.092619e+001	5
796500	-2.986815e+004	1.063822e+001	5
797000	-2.987941e+004	1.070581e+001	5
797500	-2.986829e+004	1.070114e+001	5
798000	-2.986929e+004	1.058759e+001	5
798500	-2.986530e+004	1.073580e+001	5
799000	-2.986676e+004	1.074207e+001	5
799500	-2.987283e+004	1.093583e+001	5
800000	-2.987241e+004	1.083089e+001	5
800500	-2.986936e+004	1.068585e+001	5
801000	-2.986254e+004	1.057054e+001	5
801500	-2.986594e+004	1.071169e+001	5
802000	-2.986977e+004	1.072419e+001	5
802500	-2.986824e+004	1.083464e+001	5
803000	-2.987056e+004	1.067437e+001	5
803500	-2.987336e+004	1.066101e+001	5
804000	-2.987410e+004	1.101136e+001	5
804500	-2.987325e+004	1.084302e+001	5
805000	-2.986465e+004	1.075802e+001	5
805500	-2.986805e+004	1.074417e+001	5
806000	-2.986975e+004	1.053539e+001	5
806500	-2.986873e+004	1.090096e+001	5
807000	-2.987604e+004	1.075684e+001	5
807500	-2.987078e+004	1.075961e+001	5
808000	-2.986848e+004	1.075073e+001	5
808500	-2.987256e+004	1.088826e+001	5
809000	-2.986637e+004	1.072022e+001	5
809500	-2.986671e+004	1.068866e+001	5
810000	-2.986833e+004	1.060246e+001	5
810500	-2.986719e+004	1.073431e+001	5
811000	-2.987135e+004	1.083008e+001	5
811500	-2.988244e+004	1.087594e+001	5
812000	-2.987654e+004	1.083130e+001	5
812500	-2.986904e+004	1.094400e+001	5
813000	-2.987392e+004	1.042782e+001	5
813500	-2.986775e+004	1.081823e+001	5
814000	-2.987081e+004	1.079071e+001	5
814500	-2.987670e+004	1.056473e+001	5
815000	-2.987618e+004	1.074604e+001	5
815500	-2.987255e+004	1.090150e+001	5
816000	-2.986925e+004	1.093360e+001	5
816500	-2.986877e+004	1.056531e+001	5
817000	-2.986989e+004	1.094312e+001	5
817500	-2.987881e+004	1.085252e+001	5
818000	-2.987216e+004	1.065557e+001	5
818500	-2.987064e+004	1.067791e+001	5
819000	-2.986297e+004	1.071922e+001	5
819500	-2.986460e+004	1.084200e+001	5
820000	-2.986410e+004	1.072116e+001	5
820500	-2.986621e+004	1.076901e+001	5
821000	-2.986230e+004	1.086583e+001	5
821500	-2.986763e+004	1.074594e+001	5
822000	-2.986626e+004	1.077129e+001	5
822500	-2.986066e+004	1.094767e+001	5
823000	-2.986610e+004	1.084153e+001	5
823500	-2.987027e+004	1.091463e+001	5
824000	-2.987275e+004	1.104584e+001	5
824500	-2.986720e+004	1.070401e+001	5
825000	-2.986830e+004	1.066372e+001	5
825500	-2.986915e+004	1.073321e+001	5
826000	-2.987448e+004	1.040334e+001	5
826500	-2.987082e+004	1.046844e+001	5
827000	-2.986858e+004	1.084137e+001	5
827500	-2.987003e+004	1.095167e+001	5
828000	-2.986489e+004	1.052416e+001	5
828500	-2.986204e+004	1.082274e+001	5
829000	-2.987084e+004	1.074857e+001	5
829500	-2.986804e+004	1.061788e+001	5
830000	-2.987071e+004	1.047947e+001	5
830500	-2.987770e+004	1.070389e+001	5
831000	-2.987968e+004	1.073230e+001	5
831500	-2.987127e+004	1.071665e+001	5
832000	-2.987443e+004	1.060052e+001	5
832500	-2.987475e+004	1.097696e+001	5
833000	-2.986959e+004	1.066842e+001	5
833500	-2.986296e+004	1.090753e+001	5
834000	-2.985906e+004	1.105526e+001	5
834500	-2.987408e+004	1.079975e+001	5
835000	-2.987493e+004	1.063122e+001	5
835500	-2.988248e+004	1.049121e+001	5
836000	-2.988446e+004	1.038091e+001	5
836500	-2.986432e+004	1.105154e+001	5
837000	-2.986798e+004	1.058889e+001	5
837500	-2.987303e+004	1.048594e+001	5
838000	-2.987451e+004	1.066549e+001	5
838500	-2.986979e+004	1.046520e+001	5
839000	-2.987010e+004	1.050655e+001	5
839500	-2.987128e+004	1.063777e+001	5
840000	-2.986947e+004	1.082238e+001	5
840500	-2.986936e+004	1.073197e+001	5
841000	-2.986932e+004	1.045692e+001	5
841500	-2.986562e+004	1.114852e+001	5
842000	-2.986886e+004	1.065837e+001	5
842500	-2.987425e+004	1.076772e+001	5
843000	-2.987223e+004	1.103726e+001	5
843500	-2.987200e+004	1.052018e+001	5
844000	-2.987422e+004	1.050650e+001	5
844500	-2.986664e+004	1.094806e+001	5
845000	-2.986481e+004	1.074153e+001	5
845500	-2.987242e+004	1.057296e+001	5
846000	-2.987048e+004	1.083850e+001	5
846500	-2.987207e+004	1.068704e+001	5
847000	-2.986728e+004	1.069778e+001	5
847500	-2.987169e+004	1.086928e+001	5
848000	-2.986764e+004	1.084171e+001	5
848500	-2.986962e+004	1.074314e+001	5
849000	-2.986836e+004	1.063658e+001	5
849500	-2.987652e+004	1.069252e+001	5
850000	-2.986897e+004	1.088036e+001	5
850500	-2.986300e+004	1.077582e+001	5
851000	-2.986435e+004	1.064662e+001	5
851500	-2.986730e+004	1.086861e+001	5
852000	-2.986820e+004	1.063406e+001	5
852500	-2.987339e+004	1.077076e+001	5
853000	-2.987255e+004	1.042865e+001	5
853500	-2.986832e+004	1.046800e+001	5
854000	-2.987212e+004	1.055360e+001	5
854500	-2.987109e+004	1.066560e+001	5
855000	-2.986842e+004	1.086345e+001	5
855500	-2.988217e+004	1.063497e+001	5
856000	-2.988344e+004	1.088002e+001	5
856500	-2.986885e+004	1.075707e+001	5
857000	-2.987296e+004	1.067433e+001	5
857500	-2.987114e+004	1.074099e+001	5
858000	-2.987050e+004	1.062381e+001	5
858500	-2.987717e+004	1.074845e+001	5
859000	-2.987279e+004	1.074045e+001	5
859500	-2.986614e+004	1.080769e+001	5
860000	-2.986608e+004	1.093764e+001	5
860500	-2.986642e+004	1.046494e+001	5
861000	-2.987910e+004	1.071163e+001	5
861500	-2.986990e+004	1.050167e+001	5
862000	-2.986836e+004	1.068780e+001	5
862500	-2.986270e+004	1.097210e+001	5
863000	-2.986353e+004	1.071832e+001	5
863500	-2.986948e+004	1.047300e+001	5
864000	-2.986251e+004	1.048404e+001	5
864500	-2.986445e+004	1.091502e+001	5
865000	-2.986293e+004	1.074159e+001	5
865500	-2.987249e+004	1.046399e+001	5
866000	-2.988346e+004	1.042279e+001	5
866500	-2.987537e+004	1.097835e+001	5
867000	-2.987585e+004	1.101704e+001	5
867500	-2.987181e+004	1.088375e+001	5
868000	-2.987551e+004	1.081111e+001	5
868500	-2.987755e+004	1.078578e+001	5
869000	-2.987111e+004	1.059985e+001	5
869500	-2.986894e+004	1.078860e+001	5
870000	-2.987494e+004	1.078129e+001	5
870500	-2.986975e+004	1.090087e+001	5
871000	-2.986917e+004	1.086330e+001	5
871500	-2.986958e+004	1.054223e+001	5
872000	-2.987050e+004	1.067435e+001	5
872500	-2.986867e+004	1.069345e+001	5
873000	-2.986791e+004	1.083697e+001	5
873500	-2.987523e+004	1.087490e+001	5
874000	-2.987382e+004	1.061912e+001	5
874500	-2.988165e+004	1.054991e+001	5
875000	-2.986816e+004	1.051359e+001	5
875500	-2.986928e+004	1.069505e+001	5
876000	-2.987567e+004	1.067266e+001	5
876500	-2.987247e+004	1.086003e+001	5
877000	-2.987410e+004	1.075065e+001	5
877500	-2.987348e+004	1.062402e+001	5
878000	-2.988119e+004	1.085885e+001	5
878500	-2.987002e+004	1.068516e+001	5
879000	-2.987210e+004	1.073419e+001	5
879500	-2.987204e+004	1.074859e+001	5
880000	-2.986258e+004	1.070759e+001	5
880500	-2.985832e+004	1.073635e+001	5
881000	-2.986951e+004	1.088493e+001	5
881500	-2.987230e+004	1.070406e+001	5
882000	-2.986650e+004	1.065635e+001	5
882500	-2.986419e+004	1.061293e+001	5
883000	-2.986097e+004	1.082812e+001	5
883500	-2.986194e+004	1.078329e+001	5
884000	-2.987593e+004	1.065883e+001	5
884500	-2.986891e+004	1.047611e+001	5
885000	-2.986252e+004	1.067040e+001	5
885500	-2.987188e+004	1.074753e+001	5
886000	-2.986959e+004	1.097676e+001	5
886500	-2.987698e+004	1.068821e+001	5
887000	-2.986213e+004	1.086818e+001	5
887500	-2.987101e+004	1.061281e+001	5
888000	-2.986794e+004	1.086854e+001	5
888500	-2.987013e+004	1.071769e+001	5
889000	-2.986891e+004	1.049395e+001	5
889500	-2.987103e+004	1.073079e+001	5
890000	-2.986557e+004	1.074133e+001	5
890500	-2.987451e+004	1.068871e+001	5
891000	-2.987728e+004	1.081305e+001	5
891500	-2.987699e+004	1.071646e+001	5
892000	-2.987462e+004	1.071585e+001	5
892500	-2.987612e+004	1.065756e+001	5
893000	-2.986936e+004	1.100686e+001	5
893500	-2.987431e+004	1.049969e+001	5
894000	-2.987117e+004	1.066812e+001	5
894500	-2.987627e+004	1.058672e+001	5
895000	-2.986953e+004	1.067525e+001	5
895500	-2.987427e+004	1.066899e+001	5
896000	-2.987182e+004	1.079548e+001	5
896500	-2.986828e+004	1.064443e+001	5
897000	-2.986471e+004	1.070845e+001	5
897500	-2.987520e+004	1.053338e+001	5
898000	-2.987462e+004	1.093906e+001	5
898500	-2.986916e+004	1.064359e+001	5
899000	-2.986616e+004	1.075087e+001	5
899500	-2.987090e+004	1.071725e+001	5
900000	-2.987528e+004	1.068574e+001	5
900500	-2.987114e+004	1.062473e+001	5
901000	-2.988055e+004	1.057771e+001	5
901500	-2.987413e+004	1.052100e+001	5
902000	-2.986732e+004	1.065914e+001	5
902500	-2.986759e+004	1.046535e+001	5
903000	-2.986369e+004	1.081960e+001	5
903500	-2.986868e+004	1.054205e+001	5
904000	-2.987145e+004	1.056878e+001	5
904500	-2.987586e+004	1.067239e+001	5
905000	-2.987756e+004	1.049054e+001	5
905500	-2.987687e+004	1.064487e+001	5
906000	-2.987308e+004	1.087135e+001	5
906500	-2.986887e+004	1.077692e+001	5
907000	-2.987249e+004	1.045291e+001	5
907500	-2.986540e+004	1.062727e+001	5
908000	-2.986599e+004	1.057273e+001	5
908500	-2.985765e+004	1.091827e+001	5
909000	-2.987042e+004	1.064600e+001	5
909500	-2.987505e+004	1.066350e+001	5
910000	-2.987264e+004	1.081447e+001	5
910500	-2.987295e+004	1.071507e+001	5
911000	-2.986893e+004	1.085788e+001	5
911500	-2.986353e+004	1.082586e+001	5
912000	-2.987272e+004	1.065107e+001	5
912500	-2.987086e+004	1.065776e+001	5
913000	-2.987216e+004	1.071700e+001	5
913500	-2.986682e+004	1.066031e+001	5
914000	-2.986554e+004	1.100478e+001	5
914500	-2.988500e+004	1.099647e+001	5
915000	-2.987045e+004	1.073041e+001	5
915500	-2.986791e+004	1.073446e+001	5
916000	-2.987001e+004	1.052151e+001	5
916500	-2.986525e+004	1.075145e+001	5
917000	-2.986866e+004	1.055199e+001	5
917500	-2.987577e+004	1.074374e+001	5
918000	-2.986845e+004	1.065998e+001	5
918500	-2.987073e+004	1.094404e+001	5
919000	-2.987311e+004	1.058983e+001	5
919500	-2.987420e+004	1.054929e+001	5
920000	-2.987073e+004	1.088811e+001	5
920500	-2.986724e+004	1.053213e+001	5
921000	-2.986372e+004	1.092941e+001	5
921500	-2.986755e+004	1.066928e+001	5
922000	-2.986440e+004	1.072128e+001	5
922500	-2.987156e+004	1.069409e+001	5
923000	-2.987365e+004	1.059969e+001	5
923500	-2.988058e+004	1.079670e+001	5
924000	-2.987061e+004	1.057578e+001	5
924500	-2.986640e+004	1.087243e+001	5
925000	-2.987553e+004	1.109885e+001	5
925500	-2.988107e+004	1.083617e+001	5
926000	-2.986755e+004	1.071075e+001	5
926500	-2.986153e+004	1.076177e+001	5
927000	-2.986833e+004	1.057086e+001	5
927500	-2.986506e+004	1.065549e+001	5
928000	-2.987066e+004	1.075938e+001	5
928500	-2.986405e+004	1.088199e+001	5
929000	-2.987282e+004	1.054257e+001	5
929500	-2.986814e+004	1.106125e+001	5
930000	-2.987434e+004	1.051369e+001	5
930500	-2.987144e+004	1.089760e+001	5
931000	-2.987613e+004	1.067538e+001	5
931500	-2.987004e+004	1.084563e+001	5
932000	-2.986788e+004	1.070506e+001	5
932500	-2.987069e+004	1.091893e+001	5
933000	-2.987560e+004	1.076857e+001	5
933500	-2.986649e+004	1.076055e+001	5
934000	-2.987077e+004	1.062338e+001	5
934500	-2.986779e+004	1.069729e+001	5
935000	-2.986189e+004	1.072810e+001	5
935500	-2.986668e+004	1.085890e+001	5
936000	-2.986740e+004	1.073325e+001	5
936500	-2.987667e+004	1.051555e+001	5
937000	-2.986955e+004	1.076910e+001	5
937500	-2.986793e+004	1.058310e+001	5
938000	-2.986183e+004	1.098684e+001	5
938500	-2.986846e+004	1.080236e+001	5
939000	-2.987083e+004	1.060412e+001	5
939500	-2.987055e+004	1.071936e+001	5
940000	-2.987644e+004	1.048536e+001	5
940500	-2.987118e+004	1.070346e+001	5
941000	-2.986996e+004	1.055545e+001	5
941500	-2.987005e+004	1.065838e+001	5
942000	-2.986454e+004	1.068808e+001	5
942500	-2.986102e+004	1.106002e+001	5
943000	-2.987801e+004	1.060921e+001	5
943500	-2.987884e+004	1.073675e+001	5
944000	-2.986934e+004	1.045016e+001	5
944500	-2.986787e+004	1.056316e+001	5
945000	-2.987159e+004	1.058594e+001	5
945500	-2.986466e+004	1.079455e+001	5
946000	-2.987185e+004	1.056848e+001	5
946500	-2.986872e+004	1.037944e+001	5
947000	-2.987141e+004	1.070961e+001	5
947500	-2.986191e+004	1.088653e+001	5
948000	-2.986779e+004	1.079230e+001	5
948500	-2.986912e+004	1.082576e+001	5
949000	-2.986621e+004	1.060738e+001	5
949500	-2.987076e+004	1.071798e+001	5
950000	-2.986870e+004	1.097064e+001	5
950500	-2.987505e+004	1.076503e+001	5
951000	-2.986700e+004	1.076850e+001	5
951500	-2.986671e+004	1.055496e+001	5
952000	-2.986475e+004	1.094049e+001	5
952500	-2.986944e+004	1.076222e+001	5
953000	-2.987838e+004	1.112365e+001	5
953500	-2.987117e+004	1.059957e+001	5
954000	-2.985957e+004	1.096395e+001	5
954500	-2.986562e+004	1.088512e+001	5
955000	-2.987438e+004	1.045488e+001	5
955500	-2.986315e+004	1.072730e+001	5
956000	-2.986811e+004	1.094314e+001	5
956500	-2.987200e+004	1.087944e+001	5
957000	-2.987583e+004	1.068140e+001	5
957500	-2.986536e+004	1.082412e+001	5
958000	-2.986627e+004	1.073516e+001	5
958500	-2.987663e+004	1.063399e+001	5
959000	-2.987224e+004	1.047040e+001	5
959500	-2.986377e+004	1.080405e+001	5
960000	-2.986746e+004	1.076266e+001	5
960500	-2.986021e+004	1.086854e+001	5
961000	-2.986748e+004	1.099372e+001	5
961500	-2.987290e+004	1.065791e+001	5
962000	-2.986447e+004	1.085536e+001	5
962500	-2.986815e+004	1.050344e+001	5
963000	-2.987082e+004	1.069847e+001	5
963500	-2.987227e+004	1.064195e+001	5
964000	-2.986475e+004	1.068834e+001	5
964500	-2.986815e+004	1.077797e+001	5
965000	-2.987058e+004	1.091824e+001	5
965500	-2.987591e+004	1.055295e+001	5
966000	-2.986710e+004	1.053267e+001	5
966500	-2.986513e+004	1.082076e+001	5
967000	-2.986789e+004	1.078900e+001	5
967500	-2.986339e+004	1.057674e+001	5
968000	-2.986879e+004	1.082504e+001	5
968500	-2.986671e+004	1.076904e+001	5
969000	-2.986807e+004	1.099051e+001	5
969500	-2.987300e+004	1.071103e+001	5
970000	-2.986883e+004	1.075999e+001	5
970500	-2.986996e+004	1.081481e+001	5
971000	-2.986988e+004	1.058328e+001	5
971500	-2.986637e+004	1.096845e+001	5
972000	-2.986818e+004	1.050621e+001	5
972500	-2.987132e+004	1.093166e+001	5
973000	-2.987183e+004	1.076512e+001	5
973500	-2.987087e+004	1.084987e+001	5
974000	-2.986779e+004	1.060458e+001	5
974500	-2.986723e+004	1.099368e+001	5
975000	-2.987435e+004	1.072447e+001	5
975500	-2.987746e+004	1.055349e+001	5
976000	-2.986720e+004	1.051906e+001	5
976500	-2.986381e+004	1.102212e+001	5
977000	-2.986291e+004	1.074135e+001	5
977500	-2.986805e+004	1.063856e+001	5
978000	-2.986828e+004	1.054431e+001	5
978500	-2.986464e+004	1.072546e+001	5
979000	-2.987227e+004	1.044384e+001	5
979500	-2.986933e+004	1.077719e+001	5
980000	-2.986748e+004	1.077953e+001	5
980500	-2.986785e+004	1.065633e+001	5
981000	-2.986787e+004	1.070182e+001	5
981500	-2.987138e+004	1.058693e+001	5
982000	-2.987209e+004	1.062953e+001	5
982500	-2.987344e+004	1.081256e+001	5
983000	-2.987371e+004	1.049576e+001	5
983500	-2.986756e+004	1.063270e+001	5
984000	-2.986854e+004	1.103518e+001	5
984500	-2.986592e+004	1.100827e+001	5
985000	-2.986561e+004	1.071688e+001	5
985500	-2.986717e+004	1.060370e+001	5
986000	-2.986819e+004	1.091218e+001	5
986500	-2.986362e+004	1.071794e+001	5
987000	-2.986490e+004	1.090899e+001	5
987500	-2.986670e+004	1.074107e+001	5
988000	-2.986853e+004	1.072110e+001	5
988500	-2.986795e+004	1.071526e+001	5
989000	-2.987445e+004	1.090537e+001	5
989500	-2.988053e+004	1.116354e+001	5
990000	-2.987632e+004	1.063405e+001	5
990500	-2.987308e+004	1.080209e+001	5
991000	-2.986800e+004	1.066766e+001	5
991500	-2.986689e+004	1.083882e+001	5
992000	-2.986926e+004	1.078812e+001	5
992500	-2.986825e+004	1.090445e+001	5
993000	-2.987183e+004	1.051374e+001	5
993500	-2.986732e+004	1.088915e+001	5
994000	-2.987290e+004	1.064062e+001	5
994500	-2.987032e+004	1.076351e+001	5
995000	-2.986822e+004	1.066059e+001	5
995500	-2.986602e+004	1.085434e+001	5
996000	-2.988379e+004	1.074483e+001	5
996500	-2.986810e+004	1.053723e+001	5
997000	-2.987638e+004	1.089375e+001	5
997500	-2.987086e+004	1.115059e+001	5
998000	-2.987036e+004	1.081230e+001	5
998500	-2.987110e+004	1.092416e+001	5
[truncated: 2,003 more rows]
