# Supplementary material for: Metabolic and Chaperone Gene Loss Marks the Origin of Animals: Evidence for Hsp104 and Hsp78 Chaperones Sharing Mitochondrial Enzymes as Clients
Source: PLoS One. 2015 Feb 24;10(2):e0117192. doi: 10.1371/journal.pone.0117192 (PMC4339202; doi:10.1371/journal.pone.0117192)
Supplement: S2 File — (ZIP) [file pone.0117192.s004.zip › M1_ANKCLP/ANKCLP_v02.nex.run1.t]

#NEXUS
[ID: 8937961221]
[Param: tree]
begin trees;
   translate
       1 Homo_sapiens_NP_001245322.1_ANKCLP,
       2 Capitella_teleta_ELU00197.1_ANKCLP,
       3 Lottia_gigantea_XP_009060869.1_ANKCLP,
       4 Helobdella_robusta_XP_009029944.1_ANKCLP,
       5 Nematostella_vectensis_XP_001641860.1_ANKCLP,
       6 Mnemiopsis_leidyi_ML063914a_ANKCLP,
       7 Trichoplax_adhaerens_XP_002116137.1_ANKCLP,
       8 Amphimedon_queenslandica_XP_003390365.1_ANKCLP,
       9 Monosiga_brevicollis_XP_001744067.1_ANKCLP,
      10 Salpingoeca_rosetta_XP_004992453.1_ANKCLP,
      11 Saccharomyces_cerevisiae_NP_013074.1_HSP104,
      12 Schizosaccharomyces_pombe_NP_596503.1_HSP104,
      13 Batrachochytrium_dendrobatidis_XP_006677385.1_HSP104,
      14 Capsaspora_owczarzaki_XP_004348638.1_HSP104,
      15 Monosiga_brevicollis_XP_001748844.1_HSP104,
      16 Salpingoeca_rosetta_XP_004995761.1_HSP104,
      17 Saccharomyces_cerevisiae_NP_010544.3_HSP78,
      18 Schizosaccharomyces_pombe_NP_596117.1_HSP78,
      19 Batrachochytrium_dendrobatidis_XP_006675052.1_HSP78,
      20 Capsaspora_owczarzaki_XP_004365738.1_HSP78,
      21 Monosiga_brevicollis_XP_001747710.1_HSP78,
      22 Salpingoeca_rosetta_XP_004992814.1_HSP78,
      23 Escherichia_coli_clpB;
   tree gen.0 = [&U] ((((21:1.000000e-001,11:1.000000e-001):1.000000e-001,(22:1.000000e-001,((23:1.000000e-001,16:1.000000e-001):1.000000e-001,(5:1.000000e-001,(7:1.000000e-001,(19:1.000000e-001,(10:1.000000e-001,(13:1.000000e-001,(18:1.000000e-001,(20:1.000000e-001,(6:1.000000e-001,4:1.000000e-001):1.000000e-001):1.000000e-001):1.000000e-001):1.000000e-001):1.000000e-001):1.000000e-001):1.000000e-001):1.000000e-001):1.000000e-001):1.000000e-001):1.000000e-001,2:1.000000e-001):1.000000e-001,(14:1.000000e-001,(8:1.000000e-001,(12:1.000000e-001,(15:1.000000e-001,(9:1.000000e-001,(17:1.000000e-001,3:1.000000e-001):1.000000e-001):1.000000e-001):1.000000e-001):1.000000e-001):1.000000e-001):1.000000e-001,1:1.000000e-001);
   tree gen.500 = [&U] ((7:2.518260e-001,((17:2.948170e-001,(18:1.030590e-001,((19:1.848770e-001,(20:2.801581e-001,(21:2.141039e-001,22:1.903960e-001):2.349900e-001):1.293060e-001):2.069915e-001,(12:3.009205e-001,((23:3.492355e-001,11:3.275138e-001):1.387748e-001,((14:3.727791e-001,(15:1.739183e-001,16:2.442883e-001):1.113052e-001):9.956264e-002,13:2.551926e-001):2.476516e-001):5.540423e-002):3.293470e-001):1.168826e-001):1.117493e-001):6.634893e-001,6:5.450223e-001):2.931811e-001):1.857734e-001,((3:2.989100e-001,(8:6.113290e-001,((5:3.868048e-001,2:2.506247e-001):3.871029e-002,(9:4.296806e-001,10:4.509232e-001):3.167286e-001):7.795178e-002):8.638822e-002):1.026156e-001,4:3.318624e-001):2.013290e-001,1:2.912513e-001);
   tree gen.1000 = [&U] ((((9:4.296806e-001,10:4.203535e-001):3.285643e-001,((4:3.957454e-001,8:5.206508e-001):6.682047e-002,(5:2.535835e-001,2:2.705402e-001):3.920352e-002):6.074526e-002):6.988291e-002,(7:4.821921e-001,(((14:2.151847e-001,(13:2.551926e-001,(15:1.739183e-001,16:2.370469e-001):1.492409e-001):5.811570e-002):1.696296e-001,((11:4.231574e-001,12:2.666303e-001):1.615755e-001,(23:3.492355e-001,(((17:3.559778e-001,18:2.482269e-001):1.203426e-001,19:2.366161e-001):6.732988e-002,(20:2.911280e-001,(21:1.899632e-001,22:3.177276e-001):1.821314e-001):1.293060e-001):1.833631e-001):1.747282e-001):2.751216e-002):8.183820e-001,6:5.450223e-001):1.697724e-001):1.649317e-001):7.273048e-002,3:3.134053e-001,1:4.577216e-001);
   tree gen.1500 = [&U] ((((8:5.199165e-001,4:3.775394e-001):4.535953e-002,((((((23:3.506715e-001,(((17:3.577855e-001,18:2.565595e-001):9.008391e-002,19:2.378177e-001):6.572538e-002,(20:2.926064e-001,(21:2.528039e-001,22:2.490674e-001):1.622199e-001):1.050847e-001):1.863331e-001):1.200404e-001,((11:4.253063e-001,12:2.679843e-001):1.442088e-001,(14:2.162775e-001,(13:2.564886e-001,(15:1.385197e-001,16:2.018063e-001):2.254433e-001):4.560472e-002):1.321147e-001):1.285154e-002):8.225380e-001,6:5.868868e-001):1.803380e-001,(9:4.938081e-001,10:3.014398e-001):2.959179e-001):7.324496e-002,7:4.846408e-001):9.624555e-002,5:2.518848e-001):8.589047e-002):3.863052e-002,2:3.074100e-001):1.016840e-001,3:3.010594e-001,1:4.230674e-001);
   tree gen.2000 = [&U] (((4:3.655908e-001,((((((((23:3.710503e-001,(((17:3.810535e-001,18:2.714691e-001):9.630294e-002,19:2.516382e-001):6.954492e-002,(20:2.823065e-001,(21:2.129411e-001,22:2.635416e-001):1.253671e-001):6.648246e-002):1.971616e-001):1.389268e-001,(11:4.413553e-001,12:2.835579e-001):1.596715e-001):9.933032e-003,(13:2.713940e-001,((15:1.779721e-001,16:2.052498e-001):2.373212e-001,14:2.572472e-001):5.514888e-002):1.082164e-001):8.474595e-001,6:5.533430e-001):1.936672e-001,(9:5.225051e-001,10:3.121572e-001):1.913207e-001):1.691741e-001,7:4.310555e-001):5.724842e-002,5:2.665227e-001):1.476810e-001,8:5.501308e-001):4.787781e-002):3.891961e-002,2:3.072512e-001):9.434840e-002,3:3.379333e-001,1:4.476534e-001);
   tree gen.2500 = [&U] ((3:3.324103e-001,((((((14:2.514259e-001,((15:1.774686e-001,16:1.959764e-001):2.051575e-001,13:2.642179e-001):4.700376e-002):1.401167e-001,((23:3.649861e-001,(((17:3.774179e-001,18:2.944837e-001):9.472903e-002,19:2.475256e-001):6.840832e-002,(20:2.776927e-001,(21:2.095339e-001,22:2.592345e-001):1.662639e-001):8.538550e-002):1.939394e-001):1.621078e-001,(11:4.465977e-001,12:2.789236e-001):1.220462e-001):3.008696e-002):7.527816e-001,6:5.549704e-001):1.858025e-001,(9:4.518118e-001,10:2.402639e-001):3.208578e-001):1.242634e-001,(7:4.346570e-001,5:2.017939e-001):6.941140e-002):8.604776e-002,8:5.411398e-001):8.487898e-002):1.383228e-002,(4:3.596159e-001,2:2.777511e-001):1.141234e-001,1:4.845393e-001);
   tree gen.3000 = [&U] (3:3.536255e-001,((4:3.792187e-001,2:2.777511e-001):8.372518e-002,(((((((23:3.152791e-001,(((17:3.774179e-001,18:2.944837e-001):9.472903e-002,19:2.696162e-001):1.028448e-001,(20:2.776927e-001,(21:2.075703e-001,22:2.592345e-001):2.105294e-001):7.329122e-002):1.436001e-001):1.572476e-001,(11:4.498859e-001,12:2.789236e-001):1.221966e-001):6.418894e-002,((15:1.354586e-001,16:2.278925e-001):2.009711e-001,(13:2.996313e-001,14:2.624397e-001):5.367862e-002):8.034699e-002):9.025317e-001,6:5.443416e-001):2.905093e-001,(9:4.266152e-001,10:2.222839e-001):2.498802e-001):1.387339e-001,(7:4.114939e-001,5:2.087949e-001):6.909227e-002):9.649374e-002,8:4.797423e-001):9.591196e-002):9.158396e-002,1:4.845393e-001);
   tree gen.3500 = [&U] (3:3.271402e-001,(((5:2.304246e-001,((((((11:4.499288e-001,12:2.655887e-001):1.988402e-001,(13:2.996599e-001,(14:2.624647e-001,(15:1.354716e-001,16:2.279143e-001):2.004856e-001):6.884502e-002):8.935494e-002):6.754910e-002,(23:3.461427e-001,(((17:3.774539e-001,18:2.945118e-001):9.257124e-002,19:2.696419e-001):3.326859e-002,(20:2.777192e-001,(21:1.990953e-001,22:2.576979e-001):1.909860e-001):7.771260e-002):2.237976e-001):1.043074e-001):8.557523e-001,6:5.906615e-001):1.451220e-001,(9:4.266559e-001,10:2.455250e-001):2.705182e-001):1.130020e-001,7:5.697187e-001):2.117161e-002):1.085491e-001,8:4.677854e-001):1.531738e-001,(4:3.950052e-001,2:2.762737e-001):1.045061e-001):1.253675e-001,1:5.631172e-001);
   tree gen.4000 = [&U] (3:3.241279e-001,(((7:5.739429e-001,((((((11:4.493278e-001,12:2.524067e-001):1.561174e-001,(14:2.791856e-001,((15:1.563421e-001,16:2.258157e-001):1.937961e-001,13:2.721424e-001):3.765455e-002):1.314387e-001):1.070383e-001,(23:3.310844e-001,(((17:3.645108e-001,18:2.918000e-001):9.482155e-002,19:2.671591e-001):2.397001e-002,(20:2.902740e-001,(21:2.157880e-001,22:2.368188e-001):1.500158e-001):1.149067e-001):1.793366e-001):6.930790e-002):7.982606e-001,6:5.852229e-001):2.487409e-001,(9:4.227273e-001,10:3.005034e-001):2.680274e-001):1.806787e-001,5:2.283029e-001):2.951689e-002):7.036419e-002,8:4.634782e-001):1.491382e-001,(4:4.367685e-001,2:2.737299e-001):4.941692e-002):5.346914e-002,1:4.633144e-001);
   tree gen.4500 = [&U] (3:2.902975e-001,((4:4.801568e-001,2:2.737299e-001):6.198244e-002,(((7:5.459885e-001,(((((11:4.493278e-001,12:2.524067e-001):1.399029e-001,(14:2.791856e-001,((15:1.604054e-001,16:1.660828e-001):1.976799e-001,13:2.721424e-001):3.795945e-002):1.408961e-001):1.152819e-001,(23:2.881095e-001,((19:2.535328e-001,(17:3.645108e-001,18:2.918000e-001):1.312529e-001):2.870617e-002,(20:3.007050e-001,(21:2.157880e-001,22:2.047653e-001):1.682090e-001):7.600664e-002):1.995499e-001):1.203004e-001):7.283057e-001,6:5.852229e-001):1.885559e-001,(9:3.754740e-001,10:2.399823e-001):3.092596e-001):7.046561e-002):8.529184e-002,5:2.657423e-001):9.507026e-002,8:4.634782e-001):1.331547e-001):6.748340e-002,1:4.633144e-001);
   tree gen.5000 = [&U] (((5:2.657423e-001,8:4.969509e-001):6.114946e-002,(7:4.306627e-001,(((((11:4.493278e-001,12:2.568978e-001):1.888891e-001,(13:2.721424e-001,((15:1.621144e-001,16:1.720966e-001):1.828098e-001,14:2.791856e-001):4.055011e-002):1.384324e-001):4.835128e-002,(23:3.105848e-001,((19:2.286862e-001,(17:3.645108e-001,18:2.887278e-001):9.727500e-002):7.204337e-002,(20:3.007050e-001,(21:2.351578e-001,22:2.683725e-001):1.524282e-001):6.824624e-002):1.754686e-001):1.203004e-001):6.997874e-001,6:5.852229e-001):2.303723e-001,(9:4.675590e-001,10:3.176655e-001):1.606813e-001):1.805466e-001):6.723893e-002):1.408135e-001,((4:4.178453e-001,3:2.902975e-001):8.377875e-002,2:2.365362e-001):9.071188e-002,1:3.695061e-001);
   tree gen.5500 = [&U] (((5:2.525926e-001,8:4.969509e-001):1.057248e-001,(7:4.306627e-001,(((((((15:1.489785e-001,16:1.723583e-001):2.095957e-001,14:2.787480e-001):6.452446e-002,13:2.721424e-001):1.767521e-001,(23:3.105848e-001,((19:2.286862e-001,(17:3.645108e-001,18:3.085123e-001):8.545128e-002):7.317995e-002,(20:3.007050e-001,(21:2.679415e-001,22:2.419849e-001):1.704691e-001):5.415305e-002):2.300243e-001):2.050612e-001):4.835128e-002,(11:4.200716e-001,12:2.568978e-001):1.388623e-001):7.950534e-001,6:6.358811e-001):2.636027e-001,(9:4.675590e-001,10:2.551366e-001):1.859961e-001):1.553250e-001):8.606989e-002):7.350454e-002,((4:3.620292e-001,3:2.902975e-001):1.002610e-001,2:2.423657e-001):9.370400e-002,1:4.548143e-001);
   tree gen.6000 = [&U] (((5:2.604974e-001,8:5.901931e-001):8.794302e-002,(7:4.243200e-001,(((((23:3.203045e-001,((19:2.358428e-001,(17:4.042700e-001,18:3.136606e-001):9.438698e-002):8.402460e-002,(20:3.588559e-001,(21:1.917450e-001,22:2.343465e-001):1.563581e-001):5.467994e-002):2.103824e-001):2.172285e-001,(13:2.755987e-001,((15:1.648583e-001,16:1.777522e-001):2.079219e-001,14:2.874714e-001):5.256255e-002):1.162631e-001):2.561210e-002,(11:4.262449e-001,12:2.503939e-001):1.324606e-001):7.716965e-001,6:6.557808e-001):2.718521e-001,(9:5.062381e-001,10:3.095045e-001):1.563145e-001):1.578069e-001):6.702902e-002):1.391126e-001,(2:2.525334e-001,(3:2.977815e-001,4:3.733588e-001):7.354946e-002):1.204254e-001,1:4.663116e-001);
   tree gen.6500 = [&U] (((5:2.428651e-001,8:4.602856e-001):1.040942e-001,(7:4.243200e-001,(((((23:3.456318e-001,((19:2.550032e-001,(17:4.042700e-001,18:3.136606e-001):1.286934e-001):4.055125e-002,(20:3.588559e-001,(21:1.978128e-001,22:2.343465e-001):1.555466e-001):7.247866e-002):2.103824e-001):2.095952e-001,(11:4.262449e-001,12:2.503939e-001):1.478740e-001):1.031380e-002,(((15:1.610401e-001,16:1.651482e-001):2.164480e-001,13:2.832073e-001):5.531931e-002,14:2.747245e-001):1.058552e-001):7.716965e-001,6:6.557808e-001):2.875418e-001,(9:4.524835e-001,10:2.552196e-001):1.964782e-001):1.578069e-001):9.131495e-002):8.481227e-002,(3:2.977815e-001,(4:3.954782e-001,2:2.525334e-001):6.354912e-002):8.426633e-002,1:4.663116e-001);
   tree gen.7000 = [&U] (((5:2.364352e-001,8:4.548231e-001):1.544597e-001,(7:4.849993e-001,(((((23:3.408825e-001,((19:2.519770e-001,(17:3.503268e-001,18:3.402686e-001):6.496587e-002):6.744303e-002,(20:2.566400e-001,(21:1.942921e-001,22:2.684736e-001):1.822783e-001):7.161851e-002):1.473417e-001):2.091329e-001,(11:4.571598e-001,12:2.754026e-001):1.006682e-001):4.770418e-002,((13:2.798463e-001,14:2.637256e-001):5.753822e-002,(15:1.591289e-001,16:1.639314e-001):1.980837e-001):1.084354e-001):7.625383e-001,6:5.780952e-001):1.633986e-001,(9:4.471136e-001,10:3.351903e-001):1.487130e-001):1.828646e-001):4.807832e-002):8.830712e-002,(3:2.942476e-001,(4:4.716459e-001,2:2.495365e-001):5.186652e-002):1.486510e-001,1:4.537052e-001);
   tree gen.7500 = [&U] (((5:2.364352e-001,8:4.548231e-001):1.745366e-001,(7:4.317609e-001,(((((23:3.408825e-001,((19:2.519770e-001,(17:3.690947e-001,18:3.402686e-001):1.118495e-001):6.552551e-002,(20:2.778548e-001,(21:2.757580e-001,22:2.684736e-001):9.587690e-002):1.114076e-001):1.730281e-001):2.091329e-001,(11:4.571598e-001,12:2.754026e-001):1.006682e-001):6.341011e-002,((15:1.840780e-001,16:2.026416e-001):1.990314e-001,(14:2.726494e-001,13:2.798463e-001):4.383694e-002):9.997219e-002):7.625383e-001,6:6.235376e-001):2.469813e-001,(9:4.471136e-001,10:3.351903e-001):1.487130e-001):1.246836e-001):7.386360e-002):1.571515e-001,((3:2.911366e-001,4:3.918628e-001):5.199570e-002,2:2.982488e-001):1.398081e-001,1:4.537052e-001);
   tree gen.8000 = [&U] (((5:1.952982e-001,8:5.204172e-001):7.276959e-002,(7:5.717789e-001,(((((((15:1.738396e-001,16:2.065424e-001):1.764702e-001,14:3.112762e-001):3.804460e-002,13:2.852333e-001):1.616210e-001,(11:4.659601e-001,12:2.641044e-001):1.956300e-001):2.862462e-002,(23:2.824545e-001,((19:2.027079e-001,(17:3.761998e-001,18:3.218921e-001):1.067627e-001):6.272627e-002,(20:2.832035e-001,(21:2.611228e-001,22:2.223751e-001):1.542382e-001):1.135521e-001):1.443593e-001):1.116585e-001):7.663615e-001,6:5.096024e-001):2.193931e-001,(9:4.931833e-001,10:2.839904e-001):2.014357e-001):1.304266e-001):6.389411e-002):1.445394e-001,((3:2.967409e-001,4:3.994062e-001):6.639151e-002,2:2.857834e-001):1.084199e-001,1:4.624390e-001);
   tree gen.8500 = [&U] (((5:2.093746e-001,8:5.865595e-001):6.472042e-002,(7:5.056927e-001,(((((13:2.852333e-001,((15:1.315595e-001,16:2.401947e-001):1.931324e-001,14:2.570088e-001):3.807235e-002):1.167356e-001,(11:4.659601e-001,12:2.641044e-001):1.904931e-001):3.764994e-002,(23:2.991800e-001,((19:2.005362e-001,(17:3.761998e-001,18:2.691658e-001):1.140654e-001):5.040223e-002,(20:3.277491e-001,(21:2.288570e-001,22:2.223751e-001):1.716088e-001):8.150322e-002):2.112996e-001):1.453386e-001):7.663615e-001,6:5.096024e-001):2.060293e-001,(9:3.975770e-001,10:3.406823e-001):2.014357e-001):1.313357e-001):7.832975e-002):1.341732e-001,((4:3.994062e-001,3:2.967409e-001):7.558402e-002,2:2.834170e-001):1.140478e-001,1:4.426804e-001);
   tree gen.9000 = [&U] (((5:2.371887e-001,8:4.958613e-001):7.840563e-002,(7:5.056927e-001,(((((13:2.852333e-001,((15:1.446267e-001,16:2.273838e-001):1.947405e-001,14:2.570088e-001):7.517707e-002):1.586116e-001,(11:3.996050e-001,12:2.641044e-001):1.463182e-001):4.566972e-002,(23:3.702531e-001,((19:2.449173e-001,(17:3.761998e-001,18:3.066677e-001):8.909349e-002):4.846121e-002,(20:3.187238e-001,(21:2.366521e-001,22:2.223751e-001):1.504605e-001):7.450974e-002):2.112996e-001):1.453386e-001):7.402643e-001,6:6.760779e-001):2.010383e-001,(9:4.792659e-001,10:3.406823e-001):1.325770e-001):9.950232e-002):9.904363e-002):1.083287e-001,((4:3.994062e-001,2:2.281273e-001):7.217362e-002,3:3.416910e-001):9.034563e-002,1:4.539608e-001);
   tree gen.9500 = [&U] (((5:2.222197e-001,8:4.958613e-001):1.470938e-001,(7:5.056927e-001,(((((14:2.570088e-001,((15:1.634942e-001,16:2.273838e-001):2.069179e-001,13:2.664264e-001):3.463675e-002):1.521819e-001,(11:3.996050e-001,12:2.410231e-001):1.530893e-001):5.765905e-002,(23:3.702531e-001,((19:2.449173e-001,(17:3.220898e-001,18:3.066677e-001):8.791192e-002):4.963311e-002,(20:2.831618e-001,(21:1.912665e-001,22:2.187770e-001):1.511024e-001):8.285070e-002):1.637708e-001):1.154198e-001):8.437060e-001,6:6.760779e-001):1.910757e-001,(9:4.792659e-001,10:3.406823e-001):2.188971e-001):7.390888e-002):7.935533e-002):1.098615e-001,((4:3.994062e-001,2:2.286214e-001):1.173969e-001,3:3.416910e-001):9.021345e-002,1:4.223728e-001);
   tree gen.10000 = [&U] (((5:2.196268e-001,8:4.929756e-001):1.192560e-001,(7:4.169129e-001,((((11:4.234988e-001,12:2.529691e-001):1.318588e-001,(((15:1.609626e-001,16:2.305211e-001):1.777976e-001,(14:2.698794e-001,13:2.664264e-001):7.949583e-002):1.253566e-001,(23:3.702531e-001,((19:2.389346e-001,(17:3.959903e-001,18:2.890556e-001):7.042491e-002):7.375695e-002,(20:2.831618e-001,(21:1.990334e-001,22:2.524887e-001):1.745355e-001):7.259154e-002):1.541336e-001):1.510280e-001):5.290247e-002):8.660682e-001,6:6.760779e-001):1.910757e-001,(9:4.003695e-001,10:2.429114e-001):2.847807e-001):1.378950e-001):8.051437e-002):9.525324e-002,(2:2.787932e-001,(3:3.416910e-001,4:4.386263e-001):6.550707e-002):1.253974e-001,1:4.045033e-001);
   tree gen.10500 = [&U] (((5:2.090101e-001,8:4.898990e-001):1.355919e-001,(7:4.169129e-001,((((23:3.702531e-001,((19:2.454024e-001,(17:3.959903e-001,18:2.890556e-001):9.207273e-002):8.601466e-002,(20:3.303102e-001,(21:2.162870e-001,22:2.524887e-001):1.480011e-001):7.259154e-002):1.648361e-001):1.510280e-001,((11:4.234988e-001,12:3.046358e-001):1.702963e-001,((13:2.664264e-001,14:2.698794e-001):7.331302e-002,(15:1.672772e-001,16:2.305211e-001):1.640970e-001):1.522352e-001):5.450026e-002):7.841366e-001,6:6.760779e-001):2.459684e-001,(9:4.003695e-001,10:2.386364e-001):2.847807e-001):1.563784e-001):1.102809e-001):7.908450e-002,((4:4.063897e-001,3:3.416910e-001):8.639140e-002,2:2.334867e-001):1.250677e-001,1:4.045033e-001);
   tree gen.11000 = [&U] (((5:2.090101e-001,8:4.882887e-001):5.598305e-002,(7:5.257114e-001,((((23:3.702531e-001,((19:2.846187e-001,(20:3.303102e-001,(21:2.162870e-001,22:2.915526e-001):1.480011e-001):8.063698e-002):6.088686e-002,(17:3.425048e-001,18:2.890556e-001):8.140643e-002):1.648361e-001):1.412325e-001,((11:4.467726e-001,12:2.954190e-001):1.660625e-001,(14:2.698794e-001,(13:2.451358e-001,(15:1.766553e-001,16:2.157921e-001):1.613905e-001):7.655133e-002):1.272525e-001):5.160731e-002):8.301260e-001,6:6.760779e-001):2.343966e-001,(9:4.003695e-001,10:2.544966e-001):2.257322e-001):1.113476e-001):7.509403e-002):1.322028e-001,(3:3.416910e-001,(2:2.656955e-001,4:4.473938e-001):9.006636e-002):6.804715e-002,1:4.007324e-001);
   tree gen.11500 = [&U] (((5:2.044286e-001,8:4.576106e-001):1.815363e-001,(7:5.141878e-001,((((23:3.355192e-001,((20:3.230698e-001,(21:1.905677e-001,22:2.462825e-001):1.447569e-001):9.398982e-002,((17:3.601603e-001,18:2.827195e-001):9.066292e-002,19:2.680698e-001):4.093155e-002):2.031614e-001):1.381367e-001,((11:4.369794e-001,12:2.889435e-001):1.799764e-001,(13:2.208058e-001,((15:1.681321e-001,16:2.397289e-001):1.804186e-001,14:2.480756e-001):8.319482e-002):1.237693e-001):5.339992e-002):8.137205e-001,6:6.333147e-001):1.665590e-001,(9:3.915934e-001,10:3.702511e-001):1.743624e-001):1.201144e-001):6.008858e-002):1.275889e-001,(3:3.342012e-001,(2:2.323245e-001,4:4.375870e-001):7.646280e-002):1.270416e-001,1:3.919625e-001);
   tree gen.12000 = [&U] (((5:2.019095e-001,8:4.422195e-001):1.885256e-001,(7:5.060421e-001,((((14:2.450186e-001,((15:1.617658e-001,16:2.291171e-001):2.201953e-001,13:3.086320e-001):4.373133e-002):1.539726e-001,((11:4.397074e-001,12:2.853829e-001):1.325397e-001,(23:3.313847e-001,((20:2.710716e-001,(21:1.886291e-001,22:2.432476e-001):1.891029e-001):1.078459e-001,((17:3.557221e-001,18:3.424524e-001):8.922210e-002,19:2.270560e-001):7.520754e-002):1.685342e-001):1.828249e-001):1.557902e-002):9.556370e-001,6:6.253089e-001):1.214030e-001,(9:3.867679e-001,10:3.836533e-001):1.722137e-001):1.337525e-001):7.272986e-002):9.769407e-002,((4:4.164774e-001,3:2.962097e-001):6.495795e-002,2:2.924634e-001):1.249032e-001,1:3.873962e-001);
   tree gen.12500 = [&U] (((5:1.967276e-001,8:4.754875e-001):1.037339e-001,(7:4.778459e-001,(((((23:3.228799e-001,((20:2.620156e-001,(21:2.588842e-001,22:2.370048e-001):1.325591e-001):5.744041e-002,((17:3.465927e-001,18:3.431936e-001):1.048613e-001,19:2.212287e-001):4.850753e-002):1.944564e-001):1.798243e-001,(((15:1.657594e-001,16:2.232370e-001):1.970798e-001,14:2.387304e-001):5.840365e-002,13:2.739285e-001):1.664438e-001):7.682846e-003,(11:4.284225e-001,12:2.688518e-001):1.342843e-001):9.417213e-001,6:6.092607e-001):1.743066e-001,(9:4.381240e-001,10:2.890111e-001):1.700501e-001):1.704830e-001):6.897036e-002):5.529638e-002,((2:2.459960e-001,4:4.057887e-001):9.395132e-002,3:2.886077e-001):1.135334e-001,1:3.774538e-001);
   tree gen.13000 = [&U] (((5:2.375695e-001,8:4.754875e-001):1.187756e-001,(7:4.420286e-001,((((11:4.182739e-001,12:2.688518e-001):1.361951e-001,((23:3.217639e-001,((20:2.620156e-001,(21:2.544261e-001,22:2.370048e-001):1.325591e-001):6.458769e-002,((17:3.465927e-001,18:3.009973e-001):8.333997e-002,19:2.915968e-001):6.513256e-002):1.944564e-001):1.670660e-001,(13:2.725002e-001,((15:1.382123e-001,16:2.046382e-001):2.152882e-001,14:2.890384e-001):6.268360e-002):1.683646e-001):3.712134e-003):9.417213e-001,6:6.771480e-001):2.048206e-001,(9:4.223736e-001,10:2.692006e-001):2.918425e-001):1.029094e-001):6.408964e-002):9.970764e-002,((4:4.057887e-001,3:2.995524e-001):6.759716e-002,2:2.780704e-001):1.853562e-001,1:4.527786e-001);
   tree gen.13500 = [&U] (((5:1.503252e-001,8:4.754875e-001):1.618475e-001,(7:4.420286e-001,(((((23:3.048470e-001,((20:2.620156e-001,(21:2.544261e-001,22:2.370048e-001):1.325591e-001):7.217644e-002,((17:3.465927e-001,18:3.009973e-001):9.127280e-002,19:2.128229e-001):6.281369e-002):1.658555e-001):1.529125e-001,(11:4.009667e-001,12:2.357248e-001):1.188015e-001):3.820203e-003,(((15:1.919897e-001,16:2.046382e-001):2.250297e-001,13:2.725002e-001):3.484349e-002,14:2.846160e-001):1.513947e-001):9.417213e-001,6:6.395840e-001):1.493024e-001,(9:4.105765e-001,10:2.692006e-001):1.814736e-001):1.338995e-001):6.552626e-002):1.059386e-001,((4:3.960870e-001,2:2.780704e-001):6.106233e-002,3:3.129761e-001):1.091284e-001,1:4.527786e-001);
   tree gen.14000 = [&U] (((5:1.657843e-001,8:5.054396e-001):9.485365e-002,(7:4.541875e-001,(((((23:3.040210e-001,((20:2.613056e-001,(21:1.958889e-001,22:2.249793e-001):1.456467e-001):7.198087e-002,((17:3.786858e-001,18:2.965508e-001):1.239363e-001,19:2.667114e-001):6.264349e-002):2.387999e-001):2.107938e-001,(((15:1.221294e-001,16:1.944318e-001):2.161951e-001,13:2.717618e-001):3.231718e-002,14:2.838448e-001):1.356572e-001):2.059271e-002,(11:3.911628e-001,12:2.444282e-001):1.138089e-001):9.367706e-001,6:6.378510e-001):1.777402e-001,(9:4.866736e-001,10:2.367440e-001):2.283574e-001):1.023350e-001):8.516292e-002):9.268376e-002,(2:2.770243e-001,(3:3.500446e-001,4:3.950137e-001):7.195712e-002):7.956567e-002,1:4.236025e-001);
   tree gen.14500 = [&U] (((5:1.645450e-001,8:5.760392e-001):1.700077e-001,(7:4.570442e-001,((((((15:9.455229e-002,16:1.989438e-001):2.171953e-001,13:2.818145e-001):2.826777e-002,14:2.817230e-001):6.136690e-002,((23:3.503315e-001,((20:2.593523e-001,(21:2.240527e-001,22:2.030149e-001):1.940859e-001):1.145438e-001,((17:3.450064e-001,18:2.943340e-001):9.483202e-002,19:2.647177e-001):5.172902e-002):2.197822e-001):1.594990e-001,(11:4.010516e-001,12:2.426010e-001):1.518199e-001):6.482342e-002):8.176802e-001,6:6.330829e-001):1.954023e-001,(9:4.830356e-001,10:2.175347e-001):2.526288e-001):9.875695e-002):7.699003e-002):1.043291e-001,(2:2.684203e-001,(3:3.498955e-001,4:3.920609e-001):7.141922e-002):1.223514e-001,1:4.816304e-001);
   tree gen.15000 = [&U] (((5:2.122151e-001,8:4.346740e-001):1.468825e-001,(7:4.570442e-001,((((13:2.818145e-001,((15:1.048685e-001,16:1.918319e-001):2.102432e-001,14:2.817230e-001):6.437211e-002):6.305639e-002,((23:3.503315e-001,((20:2.593523e-001,(21:2.206478e-001,22:2.797694e-001):1.740698e-001):6.860061e-002,((17:3.450064e-001,18:2.943340e-001):1.154120e-001,19:2.647177e-001):5.685915e-002):1.651251e-001):1.594990e-001,(11:4.179822e-001,12:2.863276e-001):1.229808e-001):9.012585e-002):8.176802e-001,6:5.352631e-001):1.816791e-001,(9:4.830356e-001,10:2.395709e-001):2.680411e-001):9.875695e-002):1.322190e-001):1.104546e-001,((4:3.920609e-001,2:2.639674e-001):8.309175e-002,3:3.498955e-001):6.720014e-002,1:4.816304e-001);
   tree gen.15500 = [&U] (((5:2.085789e-001,8:4.177528e-001):1.719380e-001,(7:4.570442e-001,((((((15:1.640161e-001,16:1.918319e-001):1.685298e-001,13:2.818145e-001):3.138467e-002,14:3.038332e-001):6.032268e-002,((23:3.503315e-001,((20:3.499047e-001,(21:2.206478e-001,22:2.797694e-001):1.431639e-001):6.860061e-002,((17:3.450064e-001,18:2.943340e-001):9.267639e-002,19:2.777403e-001):4.702497e-002):1.651251e-001):1.594990e-001,(11:4.198643e-001,12:2.863276e-001):1.229808e-001):9.730054e-002):7.849622e-001,6:5.653308e-001):3.067563e-001,(9:4.830356e-001,10:2.437231e-001):2.680411e-001):8.864960e-002):4.363826e-002):1.076245e-001,((4:3.920609e-001,3:3.327966e-001):8.246187e-002,2:2.639674e-001):1.106107e-001,1:4.816304e-001);
   tree gen.16000 = [&U] (((5:1.874855e-001,8:4.177528e-001):1.326054e-001,(7:4.570442e-001,((((((15:1.817873e-001,16:1.835461e-001):1.772150e-001,13:2.818145e-001):3.385752e-002,14:3.038332e-001):1.132911e-001,((23:2.382187e-001,((20:3.499047e-001,(21:2.206478e-001,22:2.138842e-001):1.301851e-001):9.466596e-002,((17:3.450064e-001,18:3.120332e-001):6.164710e-002,19:2.636486e-001):7.182346e-002):1.554299e-001):2.072125e-001,(11:4.198643e-001,12:2.575253e-001):1.723668e-001):5.790011e-002):7.849622e-001,6:6.813924e-001):1.316923e-001,(9:4.830356e-001,10:2.306660e-001):2.396868e-001):9.721650e-002):3.928099e-002):7.306964e-002,(3:3.327966e-001,(4:3.819971e-001,2:2.639674e-001):8.001395e-002):1.156417e-001,1:4.230952e-001);
   tree gen.16500 = [&U] (((5:1.990752e-001,8:4.440565e-001):1.408025e-001,(7:4.852969e-001,((((23:3.035392e-001,((20:3.715345e-001,(21:2.325440e-001,22:2.533801e-001):1.636326e-001):1.005178e-001,((17:3.663333e-001,18:2.957749e-001):8.315500e-002,19:2.541994e-001):6.444089e-002):2.093049e-001):1.589389e-001,((11:4.458187e-001,12:3.026190e-001):1.242352e-001,(14:2.492984e-001,((15:1.820583e-001,16:1.775243e-001):1.709517e-001,13:3.103544e-001):5.590458e-002):1.279867e-001):3.713876e-002):7.825775e-001,6:6.359396e-001):1.828785e-001,(9:5.128950e-001,10:2.287761e-001):1.860874e-001):1.358640e-001):1.160911e-001):9.191079e-002,((4:4.350324e-001,2:2.802849e-001):7.614472e-002,3:3.533688e-001):8.702389e-002,1:4.492493e-001);
   tree gen.17000 = [&U] (((5:1.860891e-001,8:5.521859e-001):1.315821e-001,(7:4.536400e-001,(((((14:2.648070e-001,(13:2.901094e-001,(15:1.511938e-001,16:1.659440e-001):1.846338e-001):6.312997e-002):1.229062e-001,(11:3.907455e-001,12:2.932883e-001):1.030900e-001):2.642952e-002,(23:2.837388e-001,((20:2.490118e-001,(21:2.173747e-001,22:2.368516e-001):1.303509e-001):4.328584e-002,((17:3.501232e-001,18:2.822445e-001):1.089003e-001,19:2.376175e-001):9.382546e-002):2.059393e-001):1.450876e-001):8.397282e-001,6:6.447607e-001):1.709490e-001,(9:4.794379e-001,10:2.255845e-001):3.048011e-001):1.264305e-001):5.173661e-002):1.089007e-001,(3:3.303179e-001,(2:3.340017e-001,4:4.066544e-001):9.449160e-002):8.381223e-002,1:4.199439e-001);
   tree gen.17500 = [&U] (((5:1.765187e-001,8:4.905628e-001):1.389807e-001,(7:5.413967e-001,(((((23:3.103533e-001,((19:2.986296e-001,(17:3.698102e-001,18:2.981147e-001):7.757303e-002):2.733639e-002,(20:2.630134e-001,(21:2.680457e-001,22:2.546440e-001):1.376804e-001):9.883100e-002):1.689200e-001):1.764057e-001,(11:4.405395e-001,12:2.440112e-001):1.126335e-001):3.148163e-002,(13:3.064219e-001,(14:2.796968e-001,(15:1.658817e-001,16:1.779223e-001):1.782592e-001):3.168502e-002):1.129352e-001):7.568214e-001,6:5.551113e-001):1.813169e-001,(9:3.896595e-001,10:2.042837e-001):2.911784e-001):6.543570e-002):8.965348e-002):1.451166e-001,(2:2.487754e-001,(4:4.295200e-001,3:3.488912e-001):1.121326e-001):8.631972e-002,1:4.435568e-001);
   tree gen.18000 = [&U] (((5:1.776426e-001,8:5.046073e-001):1.428269e-001,(7:4.669985e-001,(((((23:3.123293e-001,((19:2.610585e-001,(17:3.721647e-001,18:3.331916e-001):7.969437e-002):2.226001e-002,(20:2.662725e-001,(21:2.082577e-001,22:2.449637e-001):1.852343e-001):9.715051e-002):1.345120e-001):2.027427e-001,(14:2.568800e-001,(13:3.237614e-001,(15:1.916580e-001,16:1.790551e-001):1.855974e-001):8.765545e-002):1.391465e-001):7.643854e-002,(11:4.433443e-001,12:2.455648e-001):1.067661e-001):7.398083e-001,6:5.586456e-001):2.593412e-001,(9:4.833835e-001,10:2.902876e-001):2.557440e-001):8.370199e-002):1.325714e-001):8.467999e-002,(3:3.511125e-001,(4:3.767385e-001,2:2.090989e-001):1.037214e-001):9.765314e-002,1:5.094617e-001);
   tree gen.18500 = [&U] (((5:1.919843e-001,8:5.046073e-001):1.241990e-001,(7:4.669985e-001,(((((23:3.123293e-001,((19:2.521489e-001,(17:3.721647e-001,18:2.917390e-001):8.939582e-002):3.577740e-002,(20:3.503168e-001,(21:2.082577e-001,22:2.739428e-001):1.359877e-001):1.281647e-001):1.754750e-001):1.976968e-001,(((15:1.463992e-001,16:2.070534e-001):1.911930e-001,14:2.568800e-001):5.995258e-002,13:2.713943e-001):1.310355e-001):1.804986e-002,(11:4.433443e-001,12:2.645026e-001):9.605967e-002):7.398083e-001,6:5.586456e-001):2.593412e-001,(9:4.833835e-001,10:2.696783e-001):2.280836e-001):1.849780e-001):3.932276e-002):1.164300e-001,((3:3.511125e-001,4:3.634375e-001):9.185246e-002,2:2.212000e-001):1.120554e-001,1:5.094617e-001);
   tree gen.19000 = [&U] (((5:1.954755e-001,8:4.560006e-001):1.264576e-001,(7:4.754910e-001,((((23:3.180091e-001,((19:2.159914e-001,(17:3.789326e-001,18:3.191017e-001):8.889027e-002):9.770502e-002,(20:3.566875e-001,(21:2.120449e-001,22:2.789245e-001):1.130044e-001):7.839872e-002):2.168256e-001):1.670839e-001,((11:4.661641e-001,12:2.816590e-001):1.999812e-001,(14:2.615515e-001,((15:1.490616e-001,16:1.493338e-001):2.272824e-001,13:2.763297e-001):5.581541e-002):1.051764e-001):5.260912e-002):7.514710e-001,6:5.688048e-001):2.068166e-001,(9:4.657588e-001,10:2.650552e-001):2.322313e-001):8.287519e-002):6.775013e-002):1.442230e-001,((4:4.210397e-001,3:2.729483e-001):7.997001e-002,2:2.252226e-001):1.140932e-001,1:4.546791e-001);
   tree gen.19500 = [&U] (((5:2.001824e-001,8:4.560006e-001):1.264576e-001,(7:5.023800e-001,((((23:3.179915e-001,((19:2.187936e-001,(17:3.714047e-001,18:3.191017e-001):8.206721e-002):5.699902e-002,(20:3.566875e-001,(21:2.120449e-001,22:2.789245e-001):1.360649e-001):6.462183e-002):1.575473e-001):1.670839e-001,((((15:1.667015e-001,16:1.967509e-001):1.798088e-001,14:2.505043e-001):6.487820e-002,13:2.498106e-001):1.254768e-001,(11:4.186351e-001,12:1.991684e-001):1.571407e-001):5.357525e-002):8.349229e-001,6:6.482137e-001):2.274095e-001,(9:4.790199e-001,10:3.042286e-001):2.220632e-001):7.691215e-002):8.740883e-002):1.234902e-001,(3:3.221019e-001,(2:2.543086e-001,4:3.824214e-001):1.255839e-001):7.246872e-002,1:3.798494e-001);
   tree gen.20000 = [&U] (((2:2.543086e-001,4:3.824214e-001):1.495509e-001,((5:2.275921e-001,8:4.560006e-001):1.199677e-001,(7:4.640228e-001,((((23:3.179915e-001,((19:2.581216e-001,(17:3.714047e-001,18:3.180251e-001):8.819513e-002):6.791263e-002,(20:3.701229e-001,(21:2.360491e-001,22:2.283679e-001):1.541212e-001):5.041990e-002):1.405522e-001):1.554277e-001,((((15:1.770710e-001,16:2.164063e-001):1.784400e-001,14:2.544159e-001):8.330937e-002,13:2.498106e-001):1.207146e-001,(11:4.186351e-001,12:2.098356e-001):1.868677e-001):5.797425e-002):7.719187e-001,6:6.482137e-001):1.729135e-001,(9:4.896594e-001,10:2.189543e-001):3.173684e-001):5.036153e-002):8.722576e-002):1.127209e-001):6.778595e-002,3:3.221019e-001,1:3.798494e-001);
   tree gen.20500 = [&U] (3:3.221019e-001,((2:3.091586e-001,4:3.862589e-001):6.469428e-002,((5:2.136322e-001,8:4.560006e-001):1.033265e-001,(7:4.487857e-001,(((((23:3.179915e-001,((19:2.581216e-001,(17:3.231833e-001,18:2.523750e-001):1.077074e-001):8.445457e-002,(20:2.965991e-001,(21:1.944543e-001,22:2.503611e-001):1.541212e-001):6.946412e-002):1.665322e-001):1.554277e-001,(11:4.186351e-001,12:2.407559e-001):1.887634e-001):4.295472e-002,(((15:1.731629e-001,16:2.164063e-001):1.827816e-001,13:2.708878e-001):4.103370e-002,14:2.544159e-001):1.178065e-001):8.099208e-001,6:6.482137e-001):1.881942e-001,(9:4.054172e-001,10:3.151486e-001):1.292695e-001):1.954516e-001):9.341838e-002):1.188158e-001):6.972964e-002,1:3.798494e-001);
   tree gen.21000 = [&U] (((4:3.866375e-001,3:3.566535e-001):5.562447e-002,2:2.703685e-001):9.110065e-002,((5:1.884310e-001,8:4.748386e-001):1.770121e-001,(7:4.492257e-001,(((((13:2.708134e-001,(14:2.620126e-001,(15:1.733326e-001,16:1.737638e-001):2.416751e-001):5.035742e-002):1.599684e-001,(23:3.183033e-001,((19:2.583747e-001,(17:3.321594e-001,18:3.654490e-001):9.118906e-002):4.619738e-002,(20:3.550308e-001,(21:1.946449e-001,22:2.506066e-001):1.569010e-001):6.583281e-002):2.067814e-001):1.555800e-001):4.128578e-002,(11:4.442821e-001,12:2.714275e-001):1.171593e-001):8.248898e-001,6:7.135711e-001):2.180129e-001,(9:5.148513e-001,10:3.775413e-001):2.514346e-001):5.825586e-002):6.373824e-002):8.840896e-002,1:3.802218e-001);
   tree gen.21500 = [&U] (((4:3.856149e-001,2:2.466620e-001):4.568218e-002,3:3.557101e-001):1.108545e-001,((5:1.798911e-001,8:4.010258e-001):1.590061e-001,(7:4.480374e-001,(((((13:2.700971e-001,(15:1.820512e-001,16:1.799171e-001):2.296540e-001):4.314484e-002,14:2.613195e-001):1.612132e-001,((23:3.174614e-001,((19:2.576913e-001,(17:3.775027e-001,18:3.644824e-001):7.459092e-002):3.519189e-002,(20:3.028865e-001,(21:2.359717e-001,22:2.499437e-001):1.564860e-001):1.114333e-001):1.800875e-001):2.121026e-001,(11:4.431069e-001,12:2.815131e-001):1.232058e-001):3.595802e-002):7.977420e-001,6:5.683781e-001):2.174362e-001,(9:4.478196e-001,10:3.409542e-001):2.061363e-001):6.716832e-002):1.117956e-001):1.150758e-001,1:4.620599e-001);
   tree gen.22000 = [&U] ((3:3.455058e-001,(2:2.466620e-001,4:4.169213e-001):6.657598e-002):1.140685e-001,((5:2.241647e-001,8:4.010258e-001):1.281108e-001,(7:5.438184e-001,(((((14:2.613195e-001,(13:2.781607e-001,(15:1.530175e-001,16:1.799171e-001):2.153845e-001):5.343850e-002):1.503494e-001,(23:3.139217e-001,((19:2.576913e-001,(17:3.775027e-001,18:3.644824e-001):8.811841e-002):3.538308e-002,(20:3.028865e-001,(21:2.359717e-001,22:2.747828e-001):1.564860e-001):1.034731e-001):1.856406e-001):1.663055e-001):2.991376e-002,(11:4.431069e-001,12:2.472507e-001):1.223734e-001):9.238322e-001,6:5.683781e-001):2.682661e-001,(9:4.478196e-001,10:3.409542e-001):2.043582e-001):1.195420e-001):9.858305e-002):1.098100e-001,1:4.620599e-001);
   tree gen.22500 = [&U] (((2:2.790348e-001,4:3.503762e-001):9.020365e-002,3:3.417295e-001):9.396511e-002,((5:2.241647e-001,8:4.881231e-001):1.420640e-001,(7:5.438184e-001,((((11:4.666716e-001,12:2.613010e-001):1.143297e-001,((((15:1.269648e-001,16:1.799171e-001):2.111306e-001,14:2.613195e-001):3.121447e-002,13:2.597644e-001):1.560592e-001,(23:3.139217e-001,((19:2.576913e-001,(17:3.217707e-001,18:2.533468e-001):9.984043e-002):7.044300e-002,(20:3.028865e-001,(21:1.459910e-001,22:2.747828e-001):1.658730e-001):9.749867e-002):1.588883e-001):2.464287e-001):2.265018e-002):6.841831e-001,6:6.475151e-001):2.049812e-001,(9:3.982941e-001,10:3.451433e-001):2.647393e-001):8.269732e-002):1.241603e-001):8.902048e-002,1:4.492717e-001);
   tree gen.23000 = [&U] (((4:3.835243e-001,3:3.363777e-001):1.020970e-001,2:2.746649e-001):8.423779e-002,((5:2.392884e-001,8:5.262950e-001):9.075627e-002,(7:5.353017e-001,(((((23:3.090053e-001,((19:2.536556e-001,(17:3.167315e-001,18:2.493792e-001):1.095759e-001):6.671532e-002,(20:2.829335e-001,(21:1.461662e-001,22:2.580247e-001):1.683388e-001):6.838632e-002):1.774615e-001):2.065963e-001,(((15:1.441782e-001,16:1.770994e-001):2.078241e-001,13:2.913901e-001):3.072562e-002,14:2.904232e-001):1.699619e-001):2.367017e-002,(11:4.593631e-001,12:2.728423e-001):1.002107e-001):7.990191e-001,6:5.466435e-001):1.916793e-001,(9:3.920564e-001,10:3.397380e-001):2.605932e-001):1.800726e-001):5.450413e-002):8.773760e-002,1:4.422356e-001);
   tree gen.23500 = [&U] (((4:3.918404e-001,2:2.781828e-001):6.632327e-002,3:3.363777e-001):7.792488e-002,((5:2.614736e-001,8:4.870066e-001):8.656386e-002,(7:5.353017e-001,(((((23:3.090053e-001,((19:2.536556e-001,(17:3.167315e-001,18:2.674913e-001):1.036450e-001):6.671532e-002,(20:2.829335e-001,(21:1.461662e-001,22:2.776311e-001):1.388053e-001):8.421450e-002):1.774615e-001):1.769058e-001,(((15:1.690930e-001,16:1.770994e-001):2.181572e-001,13:2.913901e-001):2.979863e-002,14:3.005145e-001):1.507160e-001):3.492516e-002,(11:4.565947e-001,12:2.728423e-001):1.133609e-001):7.990191e-001,6:5.396000e-001):1.973855e-001,(9:3.920564e-001,10:3.109427e-001):1.927563e-001):9.094035e-002):5.194482e-002):9.592886e-002,1:4.380543e-001);
   tree gen.24000 = [&U] ((3:3.515972e-001,(2:2.498209e-001,4:4.095694e-001):1.164544e-001):8.380366e-002,((5:1.636364e-001,8:5.090414e-001):1.032951e-001,(7:5.595215e-001,((((23:3.229864e-001,((19:2.470898e-001,(17:3.681847e-001,18:3.185289e-001):1.083344e-001):6.769676e-002,(20:2.957349e-001,(21:1.527795e-001,22:2.474977e-001):1.739650e-001):7.974510e-002):1.363486e-001):1.201061e-001,((((15:1.654527e-001,16:2.072842e-001):2.280278e-001,13:3.045741e-001):3.077351e-002,14:2.805654e-001):1.321522e-001,(11:4.004264e-001,12:2.851871e-001):1.510296e-001):5.785877e-002):8.351709e-001,6:5.800564e-001):2.063163e-001,(9:4.781547e-001,10:2.472397e-001):3.059250e-001):6.392862e-002):6.992504e-002):9.808308e-002,1:4.449111e-001);
   tree gen.24500 = [&U] (((4:4.220649e-001,3:3.623241e-001):6.666683e-002,2:2.885754e-001):6.023418e-002,((5:2.262869e-001,8:5.315575e-001):1.064465e-001,(7:5.765920e-001,((((23:3.452476e-001,((19:2.315814e-001,(17:3.794177e-001,18:3.282469e-001):1.116396e-001):6.000777e-002,(20:3.152811e-001,(21:2.498290e-001,22:2.550487e-001):1.413235e-001):1.107857e-001):1.852493e-001):1.239216e-001,((13:2.986565e-001,((15:1.401178e-001,16:1.833102e-001):2.040321e-001,14:2.550123e-001):3.097435e-002):1.361840e-001,(11:4.126430e-001,12:2.573897e-001):1.556373e-001):4.258552e-002):8.606512e-001,6:6.360376e-001):2.008287e-001,(9:4.927428e-001,10:2.759988e-001):1.771895e-001):5.443552e-002):6.157109e-002):1.406695e-001,1:4.584849e-001);
   tree gen.25000 = [&U] (((3:3.582352e-001,4:3.836408e-001):7.868930e-002,2:2.629777e-001):6.158267e-002,((5:1.644345e-001,8:5.255588e-001):1.052453e-001,(7:5.178453e-001,((((23:3.259181e-001,((19:2.810710e-001,(17:3.751359e-001,18:3.245426e-001):1.232179e-001):6.110197e-002,(20:3.117231e-001,(21:2.470096e-001,22:2.271349e-001):1.249060e-001):1.060233e-001):1.831587e-001):1.225231e-001,((14:2.521344e-001,((15:1.609424e-001,16:2.149178e-001):1.721889e-001,13:2.846934e-001):4.933864e-002):1.445979e-001,(11:4.576660e-001,12:2.544850e-001):1.443169e-001):1.006831e-001):7.989611e-001,6:6.645298e-001):1.581039e-001,(9:4.363198e-001,10:2.426889e-001):2.510110e-001):7.259251e-002):6.118227e-002):1.106614e-001,1:4.533108e-001);
   tree gen.25500 = [&U] ((4:3.598453e-001,(2:2.629777e-001,3:3.582352e-001):6.310094e-002):1.257865e-001,((5:1.947552e-001,8:4.414308e-001):1.447744e-001,(7:5.178453e-001,((((23:3.259181e-001,((19:2.810710e-001,(17:3.751359e-001,18:3.171277e-001):6.329496e-002):5.570029e-002,(20:3.117231e-001,(21:2.470096e-001,22:2.718736e-001):1.221624e-001):8.102962e-002):1.774027e-001):1.089589e-001,(((13:2.921653e-001,(15:1.542780e-001,16:2.149178e-001):2.192977e-001):4.118387e-002,14:2.521344e-001):1.469812e-001,(11:4.576660e-001,12:2.625501e-001):1.295828e-001):9.049371e-002):8.137009e-001,6:6.152556e-001):1.856878e-001,(9:4.363198e-001,10:2.456738e-001):2.510110e-001):1.051044e-001):3.805981e-002):1.416997e-001,1:4.324106e-001);
   tree gen.26000 = [&U] ((2:2.629777e-001,(4:4.103607e-001,3:3.570870e-001):4.581087e-002):1.271595e-001,((7:5.178453e-001,((((23:3.448091e-001,((19:2.810710e-001,(17:3.453734e-001,18:3.171277e-001):9.807502e-002):5.570029e-002,(20:3.117231e-001,(21:2.470096e-001,22:2.718736e-001):1.221624e-001):6.812753e-002):1.404873e-001):1.089589e-001,((((15:1.631009e-001,16:2.149178e-001):1.907692e-001,13:2.921653e-001):4.199459e-002,14:2.547079e-001):1.405874e-001,(11:4.576660e-001,12:2.625501e-001):1.801032e-001):1.109999e-001):8.329003e-001,6:6.068920e-001):1.992513e-001,(9:4.006205e-001,10:2.622386e-001):2.007253e-001):1.057995e-001):6.454443e-002,(5:2.345010e-001,8:4.970021e-001):8.683075e-002):1.180337e-001,1:4.534788e-001);
   tree gen.26500 = [&U] ((3:3.570870e-001,(2:2.629777e-001,4:4.103607e-001):8.628141e-002):6.798483e-002,((7:5.178453e-001,((((11:4.521512e-001,12:2.499874e-001):1.104930e-001,((23:3.448091e-001,((19:2.532995e-001,(17:3.236905e-001,18:3.171277e-001):6.267629e-002):5.277070e-002,(20:3.117231e-001,(21:2.470096e-001,22:2.343022e-001):1.522643e-001):8.385851e-002):1.999012e-001):1.565750e-001,(14:2.547079e-001,((15:1.245726e-001,16:2.430667e-001):2.022691e-001,13:2.921653e-001):4.715581e-002):1.322515e-001):2.146949e-002):8.329003e-001,6:5.230329e-001):1.992513e-001,(9:4.160109e-001,10:3.356993e-001):1.604205e-001):1.576606e-001):4.296513e-002,(5:2.065867e-001,8:4.990508e-001):7.938547e-002):9.976516e-002,1:4.534788e-001);
   tree gen.27000 = [&U] (((7:5.222976e-001,(((((11:4.227623e-001,12:2.765662e-001):1.095245e-001,(((15:1.307646e-001,16:2.409360e-001):2.107004e-001,13:2.987265e-001):3.125150e-002,14:2.524752e-001):1.572195e-001):6.018939e-002,(23:3.417866e-001,((19:2.510792e-001,(17:3.208531e-001,18:3.143479e-001):9.877894e-002):4.695088e-002,(20:3.604512e-001,(21:2.584310e-001,22:2.322484e-001):1.314913e-001):8.312344e-002):1.981490e-001):1.552025e-001):8.168847e-001,6:5.881976e-001):1.261138e-001,(9:4.123642e-001,10:3.327567e-001):2.435856e-001):1.531196e-001):6.406464e-002,(5:2.299932e-001,8:4.901908e-001):9.387069e-002):1.080814e-001,((2:1.976129e-001,4:4.336716e-001):1.126926e-001,3:3.539569e-001):6.129779e-002,1:4.495037e-001);
   tree gen.27500 = [&U] (((2:2.637752e-001,4:4.229622e-001):9.477643e-002,3:3.495927e-001):8.738269e-002,((7:5.158578e-001,((((23:3.375724e-001,((19:2.479834e-001,(17:3.312185e-001,18:3.104720e-001):1.029398e-001):6.904923e-002,(20:3.465833e-001,(21:2.552446e-001,22:2.106356e-001):1.403876e-001):4.546519e-002):1.871661e-001):1.532889e-001,((13:2.950433e-001,(14:2.493622e-001,(15:1.279845e-001,16:2.007837e-001):2.152593e-001):4.980305e-002):1.526489e-001,(11:4.021640e-001,12:2.516676e-001):1.270542e-001):5.956774e-002):8.068127e-001,6:6.869808e-001):1.285157e-001,(9:4.629157e-001,10:3.286538e-001):2.067665e-001):1.321459e-001):5.004544e-002,(5:2.271574e-001,8:4.687690e-001):1.025170e-001):1.239739e-001,1:4.439615e-001);
   tree gen.28000 = [&U] (3:3.473449e-001,((2:2.637752e-001,4:4.229622e-001):6.202892e-002,((7:4.477964e-001,((((23:3.375724e-001,((19:2.479834e-001,(17:3.312185e-001,18:3.104720e-001):1.284310e-001):6.904923e-002,(20:3.465833e-001,(21:2.188120e-001,22:2.490681e-001):1.902259e-001):7.420245e-002):1.457527e-001):1.530999e-001,((((15:1.378699e-001,16:2.007837e-001):2.164135e-001,13:2.675717e-001):4.284834e-002,14:2.629270e-001):1.634671e-001,(11:4.220759e-001,12:2.630115e-001):1.443905e-001):1.633541e-002):7.739176e-001,6:5.926218e-001):2.320830e-001,(9:3.934916e-001,10:3.286538e-001):2.022412e-001):1.091509e-001):1.118422e-001,(5:2.345715e-001,8:4.163510e-001):9.505018e-002):1.328707e-001):7.588035e-002,1:4.565424e-001);
   tree gen.28500 = [&U] (((7:5.121115e-001,((((23:3.096858e-001,((19:2.347473e-001,(17:2.906220e-001,18:3.009719e-001):9.972865e-002):7.738233e-002,(20:2.963594e-001,(21:2.121165e-001,22:2.414468e-001):1.529268e-001):7.193192e-002):1.412928e-001):1.630963e-001,((11:4.454185e-001,12:2.991549e-001):1.441906e-001,(14:3.050909e-001,((15:1.745607e-001,16:2.095195e-001):2.209676e-001,13:2.921467e-001):3.820936e-002):1.584652e-001):3.641784e-002):6.950446e-001,6:4.978771e-001):2.249814e-001,(9:4.564416e-001,10:3.185973e-001):1.960528e-001):1.530201e-001):6.195670e-002,(5:1.988103e-001,8:4.426129e-001):1.753285e-001):8.341104e-002,((2:3.421897e-001,4:3.187855e-001):9.803908e-002,3:3.367165e-001):9.224806e-002,1:5.100108e-001);
   tree gen.29000 = [&U] (((7:5.156485e-001,((((((15:1.492599e-001,16:2.109666e-001):2.066246e-001,13:2.941644e-001):3.456808e-002,14:2.999739e-001):9.342835e-002,((23:3.118247e-001,((19:2.363686e-001,(17:4.228858e-001,18:3.082296e-001):8.016172e-002):6.649074e-002,(20:2.984063e-001,(21:2.135815e-001,22:2.431144e-001):1.472319e-001):8.903642e-002):1.350829e-001):2.252256e-001,(11:4.484948e-001,12:2.409468e-001):1.208170e-001):4.266427e-002):8.944995e-001,6:6.397717e-001):1.316814e-001,(9:4.359536e-001,10:2.961981e-001):2.485572e-001):7.386043e-002):8.394729e-002,(5:2.287078e-001,8:4.456698e-001):1.505070e-001):9.921365e-002,(2:3.445531e-001,(4:3.209872e-001,3:3.390420e-001):5.743083e-002):1.144148e-001,1:4.457794e-001);
   tree gen.29500 = [&U] (((7:6.209123e-001,((((23:3.367938e-001,((19:2.902790e-001,(17:3.475237e-001,18:2.812012e-001):1.297636e-001):2.099422e-002,(20:3.323035e-001,(21:2.135815e-001,22:2.325502e-001):1.311560e-001):1.153466e-001):1.979832e-001):1.327521e-001,((11:4.484948e-001,12:2.409468e-001):1.748833e-001,(14:2.999739e-001,((15:1.516674e-001,16:2.109666e-001):1.950475e-001,13:2.941644e-001):5.389187e-002):1.032521e-001):5.731530e-002):8.068451e-001,6:6.476800e-001):1.440829e-001,(9:4.359536e-001,10:2.971303e-001):2.454544e-001):1.558903e-001):6.927305e-002,(5:2.287078e-001,8:4.456698e-001):9.835140e-002):1.028741e-001,(2:2.869813e-001,(4:4.032939e-001,3:3.390420e-001):3.984395e-002):1.469366e-001,1:4.457794e-001);
   tree gen.30000 = [&U] (((7:5.869590e-001,((((23:3.367938e-001,((19:2.685836e-001,(17:3.475237e-001,18:2.987362e-001):1.061505e-001):4.446440e-002,(20:3.210018e-001,(21:2.301014e-001,22:2.137008e-001):1.311560e-001):5.533636e-002):1.785876e-001):1.278259e-001,((11:4.484948e-001,12:2.774991e-001):1.580219e-001,(13:2.941644e-001,((15:1.517280e-001,16:2.109666e-001):1.936558e-001,14:2.588376e-001):4.727208e-002):1.439801e-001):2.576967e-002):7.607165e-001,6:6.650651e-001):1.491750e-001,(9:3.853861e-001,10:2.899659e-001):2.454544e-001):1.129027e-001):4.873740e-002,(5:2.287078e-001,8:4.456698e-001):1.459179e-001):1.149157e-001,(3:3.390420e-001,(4:3.893879e-001,2:2.222988e-001):1.241876e-001):1.036100e-001,1:4.472858e-001);
   tree gen.30500 = [&U] (((7:5.869590e-001,((((23:3.195180e-001,((19:2.685836e-001,(17:3.678244e-001,18:2.987362e-001):1.017850e-001):4.446440e-002,(20:3.480737e-001,(21:2.301014e-001,22:2.179463e-001):1.430186e-001):8.753832e-002):1.609795e-001):1.244984e-001,((11:4.484948e-001,12:2.650104e-001):1.470886e-001,(14:2.588376e-001,((15:1.458676e-001,16:2.109666e-001):2.037422e-001,13:2.941644e-001):3.396043e-002):1.594238e-001):7.787911e-002):7.607165e-001,6:6.650651e-001):9.957398e-002,(9:3.853861e-001,10:2.778429e-001):2.209215e-001):1.168088e-001):1.223858e-001,(5:2.287078e-001,8:4.456698e-001):1.461340e-001):6.178132e-002,(2:2.234731e-001,(4:3.893879e-001,3:3.390420e-001):7.823598e-002):1.102851e-001,1:4.164673e-001);
   tree gen.31000 = [&U] (((7:5.725551e-001,((((23:3.629069e-001,((19:2.619926e-001,(17:3.587981e-001,18:2.996598e-001):9.823527e-002):6.403850e-002,(20:3.395320e-001,(21:2.244548e-001,22:3.250554e-001):1.290336e-001):5.829701e-002):1.861005e-001):1.214432e-001,((11:4.347484e-001,12:2.223846e-001):1.702934e-001,((13:2.869457e-001,(15:1.430554e-001,16:1.778262e-001):2.082521e-001):5.118686e-002,14:2.757110e-001):1.595557e-001):7.596797e-002):7.420487e-001,6:6.487445e-001):1.496466e-001,(9:4.093267e-001,10:3.185477e-001):2.879506e-001):9.115078e-002):1.060705e-001,(5:2.230953e-001,8:4.610081e-001):1.810177e-001):1.379885e-001,(3:3.173540e-001,(4:4.461244e-001,2:2.104835e-001):1.244178e-001):6.197387e-002,1:4.067617e-001);
   tree gen.31500 = [&U] (((4:4.314572e-001,2:2.104835e-001):6.787193e-002,3:3.285025e-001):1.233254e-001,((7:5.725551e-001,(5:2.435812e-001,8:4.833588e-001):1.708539e-001):2.248878e-003,((((23:3.561323e-001,((19:2.619926e-001,(17:3.808436e-001,18:2.996598e-001):7.467822e-002):8.196327e-002,(20:2.814073e-001,(21:2.244548e-001,22:3.069495e-001):1.290336e-001):5.937084e-002):2.007504e-001):1.160775e-001,((11:4.347484e-001,12:2.457050e-001):1.702934e-001,(13:2.869457e-001,(14:2.757110e-001,(15:1.669498e-001,16:2.166950e-001):1.963847e-001):4.443128e-002):1.308120e-001):7.412031e-002):7.253232e-001,6:6.487445e-001):1.496466e-001,(9:4.098704e-001,10:3.185477e-001):2.879506e-001):1.378916e-001):1.034023e-001,1:3.960309e-001);
   tree gen.32000 = [&U] ((3:3.538666e-001,(2:2.665657e-001,4:4.314572e-001):5.962523e-002):9.979524e-002,((((((23:3.227845e-001,((19:2.619926e-001,(17:3.808436e-001,18:2.996598e-001):7.467822e-002):4.811728e-002,(20:2.814073e-001,(21:2.197618e-001,22:3.069495e-001):1.298492e-001):7.825370e-002):1.750356e-001):1.160775e-001,((11:4.347484e-001,12:2.457050e-001):1.397892e-001,(((15:1.587731e-001,16:1.961212e-001):1.963847e-001,13:2.638377e-001):5.068944e-002,14:2.886108e-001):1.342150e-001):7.414434e-002):7.253232e-001,6:6.487445e-001):2.482841e-001,(9:3.585171e-001,10:2.796233e-001):2.209608e-001):1.364527e-001,(5:2.387459e-001,8:4.833588e-001):1.727712e-001):3.374771e-002,7:5.725551e-001):1.037875e-001,1:3.960309e-001);
   tree gen.32500 = [&U] ((3:3.088710e-001,(2:2.707262e-001,4:4.106197e-001):5.670441e-002):1.437119e-001,((5:2.389750e-001,8:4.909029e-001):1.262600e-001,(7:5.014101e-001,((((23:3.278223e-001,((19:2.230476e-001,(17:3.519509e-001,18:3.043367e-001):1.002440e-001):3.614422e-002,(20:2.738200e-001,(21:1.893553e-001,22:3.117403e-001):1.318759e-001):8.194852e-002):1.872261e-001):1.262458e-001,((11:4.415337e-001,12:2.495398e-001):1.437928e-001,((13:2.679556e-001,(15:1.557894e-001,16:2.312708e-001):2.040179e-001):5.060182e-002,14:2.550675e-001):1.542530e-001):4.722540e-002):7.366438e-001,6:5.503459e-001):2.597855e-001,(9:4.731067e-001,10:2.449642e-001):2.624161e-001):1.172647e-001):4.648362e-002):9.443248e-002,1:4.022120e-001);
   tree gen.33000 = [&U] ((3:3.093259e-001,(4:4.162213e-001,2:2.930650e-001):5.918199e-002):1.509147e-001,((5:1.765841e-001,8:4.916260e-001):1.510388e-001,(7:5.021486e-001,((((23:3.283052e-001,((19:1.969797e-001,(17:4.164208e-001,18:3.047850e-001):9.854720e-002):8.456667e-002,(20:2.549797e-001,(21:1.896342e-001,22:2.043841e-001):1.709062e-001):1.030957e-001):1.731512e-001):1.553568e-001,((11:4.729149e-001,12:2.499074e-001):1.466993e-001,(14:2.554432e-001,(13:2.683503e-001,(15:1.499318e-001,16:1.954578e-001):2.305403e-001):6.588159e-002):1.598261e-001):4.776604e-002):7.377288e-001,6:5.511565e-001):2.285445e-001,(9:4.141847e-001,10:2.453250e-001):3.106102e-001):3.486503e-002):5.514260e-002):1.107440e-001,1:4.028044e-001);
   tree gen.33500 = [&U] (((3:3.422656e-001,4:4.178480e-001):4.928380e-002,2:2.876667e-001):1.460538e-001,((5:1.653882e-001,8:5.079804e-001):6.573876e-002,(7:4.928990e-001,(((((((15:1.456023e-001,16:1.918575e-001):2.341964e-001,14:2.999011e-001):3.555072e-002,13:2.701461e-001):1.252420e-001,(11:4.642037e-001,12:2.453041e-001):1.372483e-001):4.993429e-002,(23:3.222578e-001,((19:2.176127e-001,(17:3.454815e-001,18:2.991708e-001):9.446099e-002):6.003296e-002,(20:3.284676e-001,(21:1.861411e-001,22:2.841264e-001):1.438846e-001):1.388608e-001):1.640806e-001):1.141016e-001):8.677277e-001,6:5.410042e-001):2.618485e-001,(9:4.065553e-001,10:2.945463e-001):3.048887e-001):3.422281e-002):7.194135e-002):1.344496e-001,1:4.861955e-001);
   tree gen.34000 = [&U] (((4:4.272228e-001,2:2.361511e-001):1.079455e-001,3:3.499446e-001):7.977014e-002,((5:2.370058e-001,8:5.121879e-001):1.320703e-001,(7:5.039576e-001,(((((((15:1.488690e-001,16:2.112753e-001):2.043121e-001,13:2.762070e-001):3.540303e-002,14:3.066296e-001):1.312304e-001,(11:4.746185e-001,12:2.263645e-001):1.332916e-001):5.328795e-002,(23:3.294879e-001,((19:2.224950e-001,(17:3.863865e-001,18:3.026916e-001):1.005541e-001):5.330284e-002,(20:2.514628e-001,(21:1.903174e-001,22:2.578977e-001):1.471127e-001):9.167982e-002):1.677619e-001):1.407546e-001):8.871959e-001,6:6.101362e-001):1.767098e-001,(9:4.880346e-001,10:2.637468e-001):2.604228e-001):1.211597e-001):3.206935e-002):9.142567e-002,1:4.185291e-001);
   tree gen.34500 = [&U] ((4:4.199459e-001,(2:2.361511e-001,3:3.321933e-001):6.299516e-002):7.968848e-002,((5:1.794606e-001,8:4.416043e-001):9.900231e-002,(7:5.273422e-001,(((((13:2.493008e-001,((15:1.551790e-001,16:2.112753e-001):2.100872e-001,14:3.066296e-001):3.637569e-002):1.533077e-001,(11:4.746185e-001,12:2.821397e-001):1.147508e-001):3.335520e-002,(23:3.294879e-001,((19:2.381561e-001,(17:3.863865e-001,18:3.026916e-001):1.418952e-001):5.330284e-002,(20:2.491699e-001,(21:1.877094e-001,22:2.366828e-001):1.471127e-001):8.871644e-002):1.990347e-001):1.416911e-001):8.487122e-001,6:6.101362e-001):2.801825e-001,(9:4.176721e-001,10:2.637468e-001):2.249135e-001):1.388723e-001):6.673526e-002):1.059093e-001,1:5.006447e-001);
   tree gen.35000 = [&U] ((2:2.733363e-001,(3:3.321933e-001,4:3.991508e-001):6.392572e-002):1.284748e-001,((5:2.204752e-001,8:5.473625e-001):9.858432e-002,(7:5.273422e-001,(((((23:3.294879e-001,((19:2.267935e-001,(17:3.505335e-001,18:3.123032e-001):7.775683e-002):7.695850e-002,(20:2.791413e-001,(21:2.372558e-001,22:2.366828e-001):1.940286e-001):1.012215e-001):1.330006e-001):1.746815e-001,(11:4.455175e-001,12:2.478447e-001):1.666460e-001):7.578115e-002,(14:2.793760e-001,(13:2.888792e-001,(15:1.551790e-001,16:1.838898e-001):2.100872e-001):5.608674e-002):1.004938e-001):8.558875e-001,6:6.101362e-001):1.710135e-001,(9:4.176721e-001,10:2.489409e-001):2.927583e-001):1.811668e-001):3.623298e-002):1.350640e-001,1:5.006447e-001);
   tree gen.35500 = [&U] ((2:2.741148e-001,(3:3.021829e-001,4:3.991508e-001):6.877913e-002):9.592566e-002,((5:1.907907e-001,8:5.199489e-001):1.317872e-001,(7:5.273422e-001,(((((11:4.455175e-001,12:2.623312e-001):1.389499e-001,((14:2.793760e-001,(15:1.677063e-001,16:1.838898e-001):1.970178e-001):2.677530e-002,13:2.888792e-001):1.536030e-001):8.413466e-002,(23:3.231490e-001,((19:2.435303e-001,(17:3.505335e-001,18:3.123032e-001):8.095522e-002):7.192608e-002,(20:2.731771e-001,(21:1.929176e-001,22:2.366828e-001):1.940286e-001):6.700734e-002):1.816992e-001):1.124766e-001):7.772184e-001,6:6.653990e-001):1.392338e-001,(9:4.176721e-001,10:2.489409e-001):2.927583e-001):5.528217e-002):9.513859e-002):6.658135e-002,1:5.006447e-001);
   tree gen.36000 = [&U] ((2:2.741148e-001,(3:2.817374e-001,4:3.747208e-001):8.512229e-002):9.490615e-002,((5:1.475901e-001,8:4.835403e-001):1.980824e-001,(7:4.864241e-001,(((((11:4.455175e-001,12:2.427215e-001):1.249760e-001,(14:2.793760e-001,(13:2.888792e-001,(15:1.691581e-001,16:1.715167e-001):1.945891e-001):3.664876e-002):1.756415e-001):7.907855e-002,(23:3.013563e-001,((19:2.829910e-001,(17:3.505335e-001,18:3.123032e-001):9.734625e-002):6.807353e-002,(20:3.351444e-001,(21:2.165232e-001,22:2.476909e-001):1.409259e-001):9.128880e-002):1.828355e-001):1.034489e-001):7.772184e-001,6:6.606742e-001):2.100313e-001,(9:4.176721e-001,10:2.489409e-001):3.323927e-001):9.663181e-002):4.748721e-002):1.425373e-001,1:4.191478e-001);
   tree gen.36500 = [&U] ((2:2.775885e-001,(4:3.747208e-001,3:3.595333e-001):7.090704e-002):1.101751e-001,((5:1.654047e-001,8:4.835403e-001):1.877676e-001,(7:5.284092e-001,(((((11:4.455175e-001,12:2.385639e-001):1.219861e-001,(13:2.748647e-001,(14:2.793760e-001,(15:1.581642e-001,16:1.634786e-001):1.920554e-001):5.301122e-002):1.768286e-001):6.783785e-002,(23:3.013563e-001,((19:2.492219e-001,(17:3.740511e-001,18:3.123032e-001):1.276878e-001):3.594780e-002,(20:3.185349e-001,(21:2.286229e-001,22:2.476909e-001):1.138636e-001):1.199628e-001):1.828355e-001):1.178402e-001):7.772184e-001,6:5.916333e-001):2.558553e-001,(9:4.629203e-001,10:2.489409e-001):3.066568e-001):9.519675e-002):1.087528e-001):1.227275e-001,1:4.853098e-001);
   tree gen.37000 = [&U] ((2:2.775885e-001,(4:3.747208e-001,3:3.201453e-001):8.756285e-002):6.602488e-002,((5:1.654047e-001,8:4.835403e-001):8.090995e-002,(7:4.998361e-001,(((((11:4.032771e-001,12:2.385639e-001):1.307849e-001,((13:3.209788e-001,(15:1.624396e-001,16:1.599470e-001):1.888202e-001):3.518896e-002,14:2.793760e-001):1.670570e-001):5.784841e-002,(23:2.977665e-001,((19:2.492219e-001,(17:3.740511e-001,18:3.367754e-001):1.179375e-001):6.457131e-002,(20:3.185349e-001,(21:2.286229e-001,22:2.219747e-001):1.356332e-001):7.911492e-002):2.286267e-001):1.264403e-001):7.933571e-001,6:5.916333e-001):2.374309e-001,(9:4.629203e-001,10:2.391904e-001):2.233376e-001):1.399195e-001):1.213026e-001):1.176569e-001,1:4.730959e-001);
   tree gen.37500 = [&U] (((4:3.747208e-001,3:3.201453e-001):8.092269e-002,2:2.785800e-001):1.075501e-001,((5:2.333950e-001,8:5.047157e-001):1.289574e-001,(7:4.998361e-001,(((((11:4.324190e-001,12:2.385639e-001):1.361750e-001,((13:2.697456e-001,(15:1.624396e-001,16:1.711160e-001):2.001297e-001):5.638207e-002,14:2.792466e-001):1.242639e-001):4.634015e-002,(23:3.311590e-001,((19:2.492219e-001,(17:3.740511e-001,18:3.367754e-001):7.316458e-002):4.516782e-002,(20:3.142189e-001,(21:2.241723e-001,22:2.219747e-001):1.182655e-001):1.108732e-001):2.033021e-001):1.144118e-001):7.933571e-001,6:5.916333e-001):1.476632e-001,(9:4.676677e-001,10:2.391904e-001):2.338793e-001):1.320107e-001):8.386461e-002):1.137990e-001,1:4.570237e-001);
   tree gen.38000 = [&U] ((3:3.553610e-001,(2:2.588470e-001,4:3.512203e-001):1.190730e-001):1.109389e-001,((5:2.189103e-001,8:4.686511e-001):1.294043e-001,(7:5.149690e-001,(((((11:4.455109e-001,12:2.457867e-001):1.151314e-001,(13:2.595754e-001,(14:2.877010e-001,(15:1.794992e-001,16:1.672312e-001):1.974918e-001):5.765478e-002):1.480509e-001):1.127853e-001,(23:3.438804e-001,((19:2.567673e-001,(17:3.407135e-001,18:3.505104e-001):8.663509e-002):4.758724e-002,(20:2.832986e-001,(21:1.980047e-001,22:2.286952e-001):1.721976e-001):9.115264e-002):2.094572e-001):9.729801e-002):8.173766e-001,6:5.530846e-001):2.583172e-001,(9:3.837796e-001,10:2.735134e-001):2.566687e-001):1.387419e-001):6.099039e-002):8.373020e-002,1:4.708605e-001);
   tree gen.38500 = [&U] (((5:1.844835e-001,8:4.686511e-001):1.137519e-001,(7:5.149690e-001,(((((11:4.455109e-001,12:2.619432e-001):1.597390e-001,((13:2.923917e-001,(15:1.629148e-001,16:1.755730e-001):2.077176e-001):2.629059e-002,14:2.768238e-001):1.325574e-001):9.904903e-002,(23:3.097977e-001,((19:2.567673e-001,(17:3.407135e-001,18:3.505104e-001):7.229828e-002):6.883931e-002,(20:2.832986e-001,(21:2.129189e-001,22:2.649021e-001):1.604038e-001):9.985042e-002):2.026677e-001):9.729801e-002):8.173766e-001,6:5.530846e-001):2.181709e-001,(9:4.585434e-001,10:2.998039e-001):1.442535e-001):1.683952e-001):6.132405e-002):7.394557e-002,(2:2.588470e-001,(4:3.512203e-001,3:3.399572e-001):1.153943e-001):8.557808e-002,1:4.048136e-001);
   tree gen.39000 = [&U] (((5:1.873377e-001,8:4.759017e-001):1.134545e-001,(7:5.229362e-001,(((((11:4.524035e-001,12:2.997722e-001):1.475224e-001,(14:2.811066e-001,(13:2.969153e-001,(15:1.728333e-001,16:1.730836e-001):2.100470e-001):4.016483e-002):1.681325e-001):1.012130e-001,(23:3.145907e-001,((19:2.279746e-001,(17:3.459848e-001,18:2.906159e-001):8.114244e-002):7.099227e-002,(20:3.175509e-001,(21:2.074008e-001,22:2.690004e-001):1.282016e-001):1.039910e-001):1.476063e-001):9.880332e-002):8.300225e-001,6:5.616415e-001):2.215463e-001,(9:4.705402e-001,10:3.466651e-001):1.897229e-001):1.710005e-001):3.222448e-002):8.930477e-002,((4:3.554953e-001,3:2.936397e-001):7.879194e-002,2:2.628517e-001):9.953523e-002,1:4.110765e-001);
   tree gen.39500 = [&U] ((((((((11:5.065565e-001,12:2.291583e-001):1.501110e-001,(14:2.811066e-001,(13:2.969153e-001,(15:1.699364e-001,16:1.851570e-001):1.953778e-001):4.899450e-002):1.681325e-001):5.744791e-002,(23:3.145907e-001,((19:2.139180e-001,(17:3.451946e-001,18:3.203157e-001):8.870409e-002):6.045208e-002,(20:3.175509e-001,(21:2.074008e-001,22:2.690004e-001):1.604245e-001):7.099628e-002):1.563139e-001):1.218084e-001):8.300225e-001,6:5.616415e-001):2.259807e-001,(9:3.788855e-001,10:3.466651e-001):3.104136e-001):8.526165e-002,7:5.229362e-001):5.742893e-002,(5:1.894462e-001,8:5.559199e-001):9.098808e-002):1.029861e-001,((4:4.571264e-001,3:2.936397e-001):9.093586e-002,2:2.628517e-001):9.317415e-002,1:4.110765e-001);
   tree gen.40000 = [&U] ((((((((11:5.038623e-001,12:1.840676e-001):1.294834e-001,(((15:1.395929e-001,16:2.230693e-001):2.354681e-001,13:2.969153e-001):3.809124e-002,14:2.645051e-001):1.565703e-001):5.257068e-002,(23:3.145907e-001,((19:2.139180e-001,(17:3.899623e-001,18:3.283017e-001):1.228606e-001):9.075246e-002,(20:3.017232e-001,(21:2.083857e-001,22:2.690004e-001):1.697153e-001):6.995489e-002):1.784558e-001):1.151239e-001):8.300225e-001,6:5.616415e-001):1.946899e-001,(9:3.788855e-001,10:3.466651e-001):2.396766e-001):5.175719e-002,7:4.936475e-001):7.576921e-002,(5:1.894462e-001,8:5.559199e-001):1.045433e-001):1.188497e-001,((4:3.793701e-001,2:2.587953e-001):6.161892e-002,3:3.675127e-001):1.051003e-001,1:3.862571e-001);
   tree gen.40500 = [&U] ((((((((11:5.069631e-001,12:2.183195e-001):1.778151e-001,(((15:1.462458e-001,16:1.999201e-001):1.752787e-001,14:2.661329e-001):7.558426e-002,13:2.987426e-001):1.527284e-001):5.289421e-002,(23:3.165267e-001,((19:2.348758e-001,(17:3.202750e-001,18:3.303221e-001):1.123713e-001):3.953985e-002,(20:3.035800e-001,(21:2.178913e-001,22:2.303799e-001):1.707597e-001):8.488281e-002):1.795540e-001):1.455114e-001):8.351305e-001,6:5.650979e-001):1.716389e-001,(9:4.894671e-001,10:2.969667e-001):2.383453e-001):8.605083e-002,7:4.966854e-001):6.928869e-002,(5:1.897816e-001,8:5.225599e-001):1.447210e-001):1.286354e-001,((4:4.751551e-001,3:3.697744e-001):8.987611e-002,2:2.603879e-001):6.255437e-002,1:4.201375e-001);
   tree gen.41000 = [&U] ((((((((11:4.755624e-001,12:2.160844e-001):1.759947e-001,(((15:1.383205e-001,16:1.978734e-001):1.734843e-001,14:2.634083e-001):4.220992e-002,13:2.574572e-001):1.511648e-001):8.885400e-002,(23:3.507408e-001,((19:2.324712e-001,(17:3.808779e-001,18:3.269404e-001):5.411541e-002):4.348143e-002,(20:3.004721e-001,(21:2.156606e-001,22:2.323187e-001):1.760971e-001):6.208616e-002):2.352054e-001):9.912668e-002):8.234955e-001,6:5.593126e-001):1.338777e-001,(9:4.844561e-001,10:3.140422e-001):2.938613e-001):9.486577e-002,7:4.602289e-001):5.470465e-002,(5:2.139272e-001,8:5.172101e-001):9.905149e-002):6.713343e-002,(3:3.659888e-001,(2:2.577222e-001,4:3.648256e-001):5.483518e-002):9.423460e-002,1:5.111697e-001);
   tree gen.41500 = [&U] ((((((((11:4.660535e-001,12:2.183858e-001):1.596626e-001,(14:2.672849e-001,((15:1.403561e-001,16:2.007855e-001):1.837802e-001,13:2.769504e-001):6.268973e-002):1.330812e-001):9.366116e-002,(23:3.559027e-001,((19:2.462603e-001,(17:3.594378e-001,18:3.317520e-001):1.104356e-001):9.926921e-002,(20:3.081612e-001,(21:2.815365e-001,22:2.803974e-001):1.223849e-001):5.578813e-002):1.547428e-001):1.005855e-001):8.659757e-001,6:5.675441e-001):1.885727e-001,(9:4.915859e-001,10:3.186639e-001):2.282366e-001):1.490469e-001,7:4.670021e-001):5.321053e-002,(5:2.170756e-001,8:4.989190e-001):1.233896e-001):9.215126e-002,((4:4.500664e-001,3:3.713751e-001):7.063060e-002,2:2.812062e-001):9.483050e-002,1:4.415031e-001);
   tree gen.42000 = [&U] ((((((((11:4.728117e-001,12:2.163920e-001):1.614133e-001,(((15:1.436093e-001,16:2.323042e-001):1.816535e-001,14:2.654748e-001):3.813397e-002,13:2.799873e-001):1.345404e-001):6.026741e-002,(23:3.726002e-001,((19:2.489606e-001,(17:3.633792e-001,18:3.339709e-001):1.055084e-001):4.122314e-002,(20:3.305386e-001,(21:2.571038e-001,22:2.610970e-001):1.237269e-001):1.149158e-001):1.564396e-001):9.541920e-002):9.033187e-001,6:5.737674e-001):1.908979e-001,(9:3.863103e-001,10:2.287001e-001):2.422445e-001):1.292333e-001,7:4.721229e-001):5.232385e-002,(5:2.194559e-001,8:5.043898e-001):1.247426e-001):1.303514e-001,(3:3.453116e-001,(4:4.691266e-001,2:2.842897e-001):1.287932e-001):9.916694e-002,1:3.761225e-001);
   tree gen.42500 = [&U] ((((((((11:4.728117e-001,12:2.219825e-001):1.400413e-001,(14:3.052979e-001,((15:1.609741e-001,16:2.323042e-001):1.744216e-001,13:2.799873e-001):4.287328e-002):1.602854e-001):3.962091e-002,(23:3.726002e-001,((19:2.340214e-001,(17:3.633792e-001,18:3.339709e-001):1.036293e-001):4.210499e-002,(20:2.951448e-001,(21:1.892594e-001,22:3.012637e-001):1.346177e-001):9.530499e-002):2.214515e-001):1.204203e-001):8.953618e-001,6:7.228799e-001):2.014481e-001,(9:3.895506e-001,10:3.524179e-001):2.110172e-001):1.323836e-001,7:4.844480e-001):9.962679e-002,(5:2.076551e-001,8:5.043898e-001):1.247426e-001):9.929609e-002,(2:3.325353e-001,(4:3.775923e-001,3:3.587218e-001):3.428541e-002):6.569551e-002,1:4.426857e-001);
   tree gen.43000 = [&U] ((((((((11:4.615396e-001,12:2.166903e-001):1.089915e-001,(14:2.980194e-001,(13:2.733122e-001,(15:1.685327e-001,16:1.684026e-001):2.045038e-001):5.848795e-002):1.564641e-001):5.872308e-002,(23:3.637172e-001,((19:2.501155e-001,(17:3.547160e-001,18:3.486955e-001):9.078703e-002):5.618094e-002,(20:2.881084e-001,(21:2.322746e-001,22:2.459245e-001):1.329177e-001):8.626413e-002):1.555750e-001):1.118272e-001):8.751466e-001,6:5.800390e-001):2.193820e-001,(9:4.104717e-001,10:2.671396e-001):2.897442e-001):1.172781e-001,7:4.728985e-001):9.725162e-002,(5:1.465612e-001,8:4.923648e-001):1.217687e-001):9.692880e-002,(2:3.056005e-001,(4:3.590637e-001,3:3.643054e-001):6.348410e-002):6.938597e-002,1:4.532627e-001);
   tree gen.43500 = [&U] (((((((11:4.500506e-001,12:2.112962e-001):1.737345e-001,(((14:2.906009e-001,(15:1.574618e-001,16:1.931979e-001):1.880408e-001):6.151171e-002,13:2.816368e-001):1.377438e-001,(23:3.546633e-001,((19:2.438894e-001,(17:3.458861e-001,18:3.028311e-001):8.453041e-002):3.856151e-002,(20:2.809366e-001,(21:2.012250e-001,22:2.398028e-001):1.623641e-001):1.072454e-001):2.044206e-001):1.825057e-001):1.185228e-002):7.933180e-001,6:5.656003e-001):2.365860e-001,(9:4.493195e-001,10:2.563903e-001):1.898898e-001):1.318749e-001,7:4.611267e-001):8.377912e-002,(5:1.874552e-001,8:4.801085e-001):1.187375e-001):1.192059e-001,((2:2.979932e-001,4:3.501256e-001):7.091610e-002,3:3.552369e-001):7.442638e-002,1:4.419798e-001);
   tree gen.44000 = [&U] ((((((((11:4.532395e-001,12:2.112962e-001):1.711587e-001,(((15:1.287530e-001,16:1.931979e-001):1.917680e-001,13:2.816368e-001):5.292118e-002,14:2.794310e-001):1.478242e-001):1.654654e-002,(23:3.752196e-001,((19:2.324137e-001,(17:3.458861e-001,18:2.442554e-001):8.682784e-002):6.405158e-002,(20:3.044700e-001,(21:2.133369e-001,22:2.568749e-001):1.487293e-001):1.127648e-001):1.671720e-001):1.724409e-001):7.815107e-001,6:5.362762e-001):2.012396e-001,(9:4.493195e-001,10:2.563903e-001):2.155982e-001):1.672483e-001,7:4.421668e-001):4.395791e-002,(5:1.874552e-001,8:4.874257e-001):9.744696e-002):1.192059e-001,((2:2.430697e-001,4:3.501256e-001):1.383820e-001,3:3.552369e-001):4.579484e-002,1:4.419798e-001);
   tree gen.44500 = [&U] ((((((((((15:1.396938e-001,16:1.931979e-001):1.900323e-001,14:2.662143e-001):7.849923e-002,13:2.816368e-001):1.335702e-001,(11:4.229752e-001,12:2.112962e-001):1.555043e-001):2.247963e-002,(23:2.884549e-001,((19:2.324137e-001,(17:3.458861e-001,18:3.381236e-001):1.010052e-001):5.136836e-002,(20:2.868621e-001,(21:1.973477e-001,22:2.568749e-001):1.696323e-001):5.931190e-002):1.690618e-001):1.985561e-001):8.359400e-001,6:6.310456e-001):1.755521e-001,(9:4.278933e-001,10:3.249324e-001):2.278977e-001):7.816807e-002,7:5.359170e-001):7.970961e-002,(5:1.889391e-001,8:4.689063e-001):1.187599e-001):1.294533e-001,((4:3.630744e-001,3:3.552369e-001):7.384719e-002,2:3.068334e-001):5.113005e-002,1:3.988373e-001);
   tree gen.45000 = [&U] ((((((((11:4.549005e-001,12:2.212386e-001):1.624194e-001,(13:2.967084e-001,(14:2.787408e-001,(15:1.427451e-001,16:2.186891e-001):2.280460e-001):4.267017e-002):1.580495e-001):6.631103e-002,(23:3.020279e-001,((19:2.171679e-001,(17:3.621615e-001,18:3.540338e-001):9.154707e-002):8.985201e-002,(20:3.003602e-001,(21:2.259305e-001,22:2.689620e-001):1.517881e-001):8.072662e-002):1.770169e-001):1.414457e-001):8.023046e-001,6:6.030527e-001):1.860413e-001,(9:4.480275e-001,10:1.991699e-001):2.386213e-001):1.472860e-001,7:5.172665e-001):1.005176e-001,(5:2.190109e-001,8:4.889641e-001):7.595585e-002):1.107074e-001,((4:3.861772e-001,3:3.071270e-001):3.852161e-002,2:3.212712e-001):5.728520e-002,1:4.176043e-001);
   tree gen.45500 = [&U] ((((((((11:4.549005e-001,12:2.212386e-001):1.624194e-001,(13:2.967084e-001,((15:1.436655e-001,16:1.977202e-001):2.041548e-001,14:2.787408e-001):4.694317e-002):1.580495e-001):8.063199e-002,(23:2.996959e-001,((19:2.304936e-001,(17:3.621615e-001,18:3.021682e-001):9.135913e-002):6.697621e-002,(20:3.446949e-001,(21:2.109156e-001,22:2.689620e-001):1.251880e-001):1.009476e-001):1.770169e-001):1.055692e-001):7.619498e-001,6:6.030527e-001):1.459202e-001,(9:4.480275e-001,10:3.245050e-001):1.955471e-001):5.037971e-002,7:4.856718e-001):8.311634e-002,(5:1.864812e-001,8:4.756183e-001):1.584397e-001):1.194400e-001,(2:2.818281e-001,(3:3.071270e-001,4:3.861772e-001):5.611104e-002):7.779320e-002,1:4.848005e-001);
   tree gen.46000 = [&U] ((((((((11:4.549005e-001,12:2.392460e-001):1.624194e-001,(13:2.967084e-001,(14:2.302093e-001,(15:1.420997e-001,16:1.977202e-001):2.044209e-001):5.053192e-002):1.607959e-001):4.100258e-002,(23:3.289640e-001,((19:2.304936e-001,(17:3.621615e-001,18:2.888956e-001):9.135913e-002):3.787246e-002,(20:3.069321e-001,(21:2.249909e-001,22:2.497539e-001):1.282432e-001):1.009476e-001):1.770169e-001):1.146878e-001):7.140449e-001,6:6.648524e-001):2.214366e-001,(9:4.480275e-001,10:3.245050e-001):1.955471e-001):8.360966e-002,7:5.370492e-001):6.187891e-002,(5:1.577259e-001,8:4.867120e-001):1.218900e-001):1.194400e-001,((4:3.861772e-001,2:2.818281e-001):7.432457e-002,3:3.920167e-001):7.817292e-002,1:4.848005e-001);
   tree gen.46500 = [&U] ((((((((11:4.470169e-001,12:2.335329e-001):1.214147e-001,(14:2.268422e-001,((15:1.453571e-001,16:1.948283e-001):2.179212e-001,13:2.962691e-001):4.876590e-002):1.755603e-001):2.613094e-002,(23:3.706353e-001,((19:2.271224e-001,(17:3.568645e-001,18:2.866308e-001):9.083022e-002):7.074821e-002,(20:3.024429e-001,(21:2.109933e-001,22:2.461010e-001):1.633643e-001):6.057399e-002):1.670617e-001):1.383201e-001):8.480161e-001,6:6.551282e-001):2.179578e-001,(9:4.140607e-001,10:3.197587e-001):2.492579e-001):1.258106e-001,7:4.037545e-001):8.840918e-002,(5:2.410134e-001,8:4.795933e-001):1.027165e-001):1.006904e-001,((4:3.805290e-001,2:2.061050e-001):9.416570e-002,3:3.862830e-001):7.702956e-002,1:4.777097e-001);
   tree gen.47000 = [&U] ((((((((11:4.382123e-001,12:2.241582e-001):1.412317e-001,(14:2.223742e-001,((15:1.424941e-001,16:1.886855e-001):2.188525e-001,13:2.677789e-001):5.908833e-002):1.721024e-001):7.373441e-002,(23:3.633351e-001,((19:2.226489e-001,(17:3.498356e-001,18:3.452579e-001):7.368121e-002):9.737539e-002,(20:2.964859e-001,(21:2.068375e-001,22:2.412537e-001):1.639068e-001):7.539051e-002):1.774549e-001):1.355957e-001):9.103902e-001,6:6.422246e-001):2.466330e-001,(9:3.895719e-001,10:3.032681e-001):2.153885e-001):1.402767e-001,7:5.303291e-001):4.655669e-002,(5:2.305908e-001,8:4.701471e-001):9.393327e-002):1.077743e-001,((4:3.730339e-001,2:3.060132e-001):1.593142e-001,3:3.786747e-001):6.776036e-002,1:4.353562e-001);
   tree gen.47500 = [&U] ((((((((11:4.726586e-001,12:2.227268e-001):1.318441e-001,(14:2.209543e-001,((15:1.655405e-001,16:1.874807e-001):2.180762e-001,13:2.660690e-001):6.037187e-002):1.357177e-001):6.223588e-002,(23:3.418013e-001,((19:2.212272e-001,(17:3.476017e-001,18:3.430533e-001):9.210515e-002):9.675360e-002,(20:2.945927e-001,(21:2.055167e-001,22:2.412214e-001):1.678798e-001):6.524307e-002):1.807831e-001):8.864932e-002):9.045769e-001,6:6.805498e-001):1.424098e-001,(9:4.647498e-001,10:3.013315e-001):1.864571e-001):1.393810e-001,7:5.269427e-001):6.498346e-002,(5:2.291184e-001,8:4.671450e-001):9.333347e-002):1.034904e-001,(2:2.865146e-001,(3:3.516767e-001,4:3.634988e-001):8.894558e-002):1.249040e-001,1:5.329919e-001);
   tree gen.48000 = [&U] ((((((((11:4.547334e-001,12:2.805431e-001):1.268440e-001,((14:2.830994e-001,(15:1.575910e-001,16:1.581601e-001):2.038866e-001):6.807190e-002,13:2.559785e-001):1.285079e-001):8.381508e-002,(23:3.288388e-001,((19:2.327441e-001,(17:3.344192e-001,18:3.206623e-001):8.861214e-002):1.031059e-001,(20:2.834205e-001,(21:2.030620e-001,22:2.281518e-001):1.269495e-001):5.047029e-002):1.381876e-001):1.172741e-001):8.702716e-001,6:6.547405e-001):1.284047e-001,(9:4.471245e-001,10:2.678524e-001):2.764729e-001):8.557531e-002,7:5.069588e-001):4.558461e-002,(5:1.865994e-001,8:4.494289e-001):7.619540e-002):9.699244e-002,(3:3.383396e-001,(4:3.497135e-001,2:2.682628e-001):9.482552e-002):7.953398e-002,1:4.476932e-001);
   tree gen.48500 = [&U] ((((((((11:4.120108e-001,12:2.861390e-001):1.348930e-001,((14:2.887463e-001,(15:1.922881e-001,16:1.786605e-001):2.312186e-001):7.318067e-002,13:2.610844e-001):1.590223e-001):9.186342e-002,(23:3.294803e-001,((19:2.995204e-001,(17:3.410898e-001,18:3.111777e-001):7.972379e-002):1.319269e-001,(20:3.265404e-001,(21:2.071124e-001,22:2.327026e-001):1.294818e-001):8.868730e-002):1.483858e-001):8.835856e-002):8.005721e-001,6:6.678003e-001):1.939825e-001,(9:4.560431e-001,10:2.653976e-001):2.139626e-001):1.293590e-001,7:5.170709e-001):6.580848e-002,(5:1.956455e-001,8:5.072954e-001):1.511352e-001):8.736358e-002,(3:3.576583e-001,(4:3.777038e-001,2:2.740118e-001):4.883641e-002):1.179371e-001,1:4.241756e-001);
   tree gen.49000 = [&U] ((((((((11:3.674610e-001,12:2.299092e-001):1.349717e-001,(((15:1.924003e-001,16:1.787647e-001):2.094037e-001,13:2.770785e-001):6.462724e-002,14:2.889147e-001):1.552078e-001):1.094002e-001,(23:3.296725e-001,((19:2.485484e-001,(17:3.370681e-001,18:3.113593e-001):1.105964e-001):8.363761e-002,(20:3.267309e-001,(21:2.118601e-001,22:2.328384e-001):1.552759e-001):9.113779e-002):2.163622e-001):9.507943e-002):8.259035e-001,6:6.681899e-001):1.581713e-001,(9:4.563092e-001,10:3.111729e-001):2.560745e-001):1.021450e-001,7:5.173726e-001):1.316583e-001,(5:2.007388e-001,8:5.075913e-001):1.046518e-001):8.086972e-002,((3:3.614849e-001,2:2.804111e-001):8.122923e-002,4:3.779242e-001):6.945841e-002,1:4.244230e-001);
   tree gen.49500 = [&U] (((((((23:3.209280e-001,((19:2.960313e-001,(17:3.281274e-001,18:3.031005e-001):1.076628e-001):8.819420e-002,(20:3.180644e-001,(21:2.211657e-001,22:2.470278e-001):1.883595e-001):7.351717e-002):1.969412e-001):1.301311e-001,(((14:2.533400e-001,(15:1.612578e-001,16:1.962083e-001):2.393954e-001):9.025677e-002,13:2.697290e-001):1.319689e-001,(11:4.063935e-001,12:2.238109e-001):1.806005e-001):7.733167e-002):7.389908e-001,6:5.465741e-001):2.758810e-001,(9:5.245718e-001,10:4.138123e-001):2.111663e-001):9.344724e-002,7:5.036493e-001):7.202819e-002,(5:2.216796e-001,8:4.941275e-001):1.018759e-001):7.650309e-002,((4:3.841538e-001,2:2.476504e-001):7.907463e-002,3:3.431759e-001):9.308085e-002,1:4.131652e-001);
   tree gen.50000 = [&U] (((((((((14:2.533400e-001,13:2.925099e-001):5.576883e-002,(15:1.696807e-001,16:2.037650e-001):2.012969e-001):1.265876e-001,(11:3.918521e-001,12:2.238109e-001):1.717965e-001):9.618733e-002,(23:3.317467e-001,((19:2.960313e-001,(17:3.485419e-001,18:3.031005e-001):9.310108e-002):3.928782e-002,(20:2.622384e-001,(21:2.191232e-001,22:2.470278e-001):1.844780e-001):8.979178e-002):1.753246e-001):1.252669e-001):6.227400e-001,6:5.465741e-001):1.938821e-001,(9:5.245718e-001,10:2.880132e-001):2.715042e-001):2.105797e-001,7:4.424828e-001):4.510220e-002,(5:1.864802e-001,8:4.443181e-001):1.084790e-001):1.482927e-001,((4:4.133507e-001,2:2.400163e-001):7.712467e-002,3:3.431759e-001):1.001682e-001,1:4.957665e-001);
   tree gen.50500 = [&U] (((((((((14:2.590750e-001,(15:1.696164e-001,16:2.083778e-001):2.013648e-001):4.473761e-002,13:2.991316e-001):1.483193e-001,(11:5.098626e-001,12:2.289328e-001):1.566132e-001):9.018440e-002,(23:3.392567e-001,((19:2.739317e-001,(17:3.564321e-001,18:3.170963e-001):9.000009e-002):4.719955e-002,(20:2.730945e-001,(21:2.473491e-001,22:2.618252e-001):1.631983e-001):1.026193e-001):1.731223e-001):1.196027e-001):7.689251e-001,6:5.670867e-001):1.782460e-001,(9:4.453355e-001,10:3.246696e-001):2.853195e-001):1.479241e-001,7:4.912408e-001):5.081503e-002,(5:2.428555e-001,8:4.543764e-001):1.319855e-001):7.026301e-002,((4:4.429372e-001,2:2.494806e-001):5.792564e-002,3:3.509445e-001):1.007545e-001,1:3.614537e-001);
   tree gen.51000 = [&U] ((((((((14:2.653257e-001,((15:1.611387e-001,16:2.066400e-001):2.074102e-001,13:2.905512e-001):1.422170e-002):1.725147e-001,(11:5.056107e-001,12:2.329910e-001):1.343400e-001):8.640926e-002,(23:3.146299e-001,((19:2.716473e-001,(17:3.534596e-001,18:3.498999e-001):1.297657e-001):3.920963e-002,(20:2.708171e-001,(21:2.452864e-001,22:2.405085e-001):1.554582e-001):9.027746e-002):1.735397e-001):1.252885e-001):7.625128e-001,6:5.623575e-001):2.482837e-001,(9:4.416217e-001,10:2.335566e-001):2.770786e-001):6.312594e-002,7:4.871442e-001):9.500510e-002,(5:2.448549e-001,8:5.802253e-001):1.022392e-001):1.075577e-001,(2:2.474000e-001,(4:4.392434e-001,3:3.480179e-001):7.484099e-002):8.026045e-002,1:3.649834e-001);
   tree gen.51500 = [&U] (((((((((14:2.653257e-001,13:2.905512e-001):4.499741e-002,(15:1.354112e-001,16:1.780662e-001):1.882565e-001):1.677354e-001,(11:5.056107e-001,12:2.716851e-001):1.253658e-001):1.854417e-002,(23:3.146299e-001,((19:2.306313e-001,(17:3.534596e-001,18:3.498999e-001):7.991277e-002):8.853648e-002,(20:2.708171e-001,(21:2.452864e-001,22:2.405085e-001):1.730589e-001):9.027746e-002):1.672983e-001):1.431262e-001):8.081209e-001,6:5.726448e-001):2.303666e-001,(9:4.416217e-001,10:1.972151e-001):3.443804e-001):3.666773e-002,7:4.871442e-001):1.212557e-001,(5:2.534992e-001,8:4.249944e-001):1.918582e-001):1.055117e-001,((4:4.392434e-001,3:3.428990e-001):4.046640e-002,2:2.220733e-001):1.379468e-001,1:4.481756e-001);
   tree gen.52000 = [&U] (((((((13:2.734834e-001,((15:1.476747e-001,16:1.676061e-001):2.167716e-001,14:2.698502e-001):5.205571e-002):1.348556e-001,((23:2.980784e-001,((19:2.747910e-001,(17:3.326964e-001,18:3.293458e-001):6.325623e-002):6.143553e-002,(20:3.018700e-001,(21:2.168576e-001,22:1.996939e-001):1.878174e-001):9.613530e-002):1.901000e-001):1.785791e-001,(11:4.327556e-001,12:2.557255e-001):1.215587e-001):3.131750e-002):8.208550e-001,6:5.260439e-001):1.404566e-001,(9:4.454511e-001,10:2.082340e-001):2.767227e-001):6.058596e-002,7:5.084662e-001):8.029830e-002,(5:2.309624e-001,8:5.181950e-001):9.878107e-002):1.426757e-001,((4:4.134410e-001,2:2.928181e-001):6.184029e-002,3:3.227562e-001):8.697466e-002,1:4.473611e-001);
   tree gen.52500 = [&U] ((((((((23:3.439479e-001,((19:2.730582e-001,(17:3.264079e-001,18:3.074801e-001):6.325623e-002):9.783609e-002,(20:3.009635e-001,(21:2.168576e-001,22:1.958699e-001):1.784408e-001):4.802688e-002):1.944124e-001):1.796173e-001,(((15:1.539017e-001,16:2.251400e-001):2.120017e-001,14:2.528545e-001):3.955225e-002,13:2.734834e-001):1.474812e-001):1.873093e-002,(11:4.603054e-001,12:2.557255e-001):1.594672e-001):8.208550e-001,6:6.277329e-001):2.956977e-001,(9:4.454511e-001,10:2.427192e-001):2.767227e-001):1.030546e-001,7:4.665531e-001):6.737656e-002,(5:2.309624e-001,8:5.181950e-001):1.332813e-001):9.199083e-002,((4:4.064429e-001,3:3.209304e-001):7.947453e-002,2:2.928181e-001):8.054174e-002,1:4.772322e-001);
   tree gen.53000 = [&U] ((((((((11:4.603054e-001,12:2.219626e-001):1.594025e-001,(23:3.439479e-001,((19:2.856346e-001,(17:3.264079e-001,18:2.919219e-001):7.858519e-002):6.776418e-002,(20:3.415404e-001,(21:2.168576e-001,22:1.958699e-001):1.605986e-001):6.302711e-002):1.638915e-001):1.756441e-001):5.577070e-003,((14:2.528545e-001,(15:1.444485e-001,16:2.074987e-001):2.333047e-001):5.746269e-002,13:2.710650e-001):1.229366e-001):7.745937e-001,6:6.277329e-001):2.309456e-001,(9:4.570401e-001,10:2.427192e-001):2.910210e-001):1.447478e-001,7:4.704760e-001):9.692891e-002,(5:2.309624e-001,8:4.866169e-001):9.038490e-002):1.099726e-001,((4:4.064429e-001,2:2.928181e-001):6.789636e-002,3:4.115084e-001):4.391293e-002,1:4.253393e-001);
   tree gen.53500 = [&U] (((((((11:4.806702e-001,12:2.438113e-001):1.529367e-001,(((15:1.608250e-001,16:2.024506e-001):1.805753e-001,(13:3.021265e-001,14:2.467029e-001):5.696260e-002):1.599278e-001,(23:3.355802e-001,((19:2.786855e-001,(17:3.208391e-001,18:2.720966e-001):1.129030e-001):4.331263e-002,(20:2.631952e-001,(21:2.115818e-001,22:2.930782e-001):1.490385e-001):5.558043e-002):1.707840e-001):2.025409e-001):3.189885e-002):7.557490e-001,6:6.124611e-001):1.863891e-001,(9:4.459210e-001,10:2.681411e-001):2.640208e-001):6.746557e-002,7:5.436254e-001):1.587600e-001,(5:2.091336e-001,8:4.475327e-001):1.695369e-001):1.241662e-001,((4:3.785266e-001,2:2.856943e-001):6.624454e-002,3:4.014970e-001):6.390908e-002,1:4.512010e-001);
   tree gen.54000 = [&U] ((((((((11:4.742908e-001,12:2.440968e-001):1.308739e-001,(13:3.024803e-001,((15:1.357560e-001,16:2.026877e-001):1.835206e-001,14:2.795179e-001):5.419421e-002):1.452153e-001):3.301756e-002,(23:3.359732e-001,((19:2.790119e-001,(17:3.212149e-001,18:2.724153e-001):1.243119e-001):4.260303e-002,(20:2.635035e-001,(21:1.912911e-001,22:2.908968e-001):1.492130e-001):7.696466e-002):2.050645e-001):1.911112e-001):8.934419e-001,6:6.131783e-001):1.733903e-001,(9:4.445220e-001,10:2.684551e-001):2.399778e-001):8.039014e-002,7:4.577074e-001):4.066986e-002,(5:2.346860e-001,8:4.480568e-001):8.573705e-002):1.006806e-001,((4:3.537141e-001,2:2.774293e-001):7.162358e-002,3:3.820216e-001):7.986273e-002,1:4.517294e-001);
   tree gen.54500 = [&U] (((((((13:2.882541e-001,((15:1.319720e-001,16:1.879108e-001):1.959371e-001,14:2.795179e-001):3.796751e-002):1.381867e-001,((23:3.359732e-001,((19:2.693275e-001,(17:3.733215e-001,18:2.724153e-001):1.037633e-001):5.129794e-002,(20:2.711454e-001,(21:1.912911e-001,22:2.439753e-001):1.640771e-001):1.091137e-001):2.002117e-001):1.756864e-001,(11:4.422837e-001,12:2.440968e-001):1.493788e-001):1.379454e-002):8.790911e-001,6:6.131783e-001):1.552486e-001,(9:4.275260e-001,10:2.684551e-001):2.573132e-001):1.122940e-001,7:5.717518e-001):4.671017e-002,(5:2.093859e-001,8:5.066526e-001):1.172112e-001):1.515343e-001,(2:3.158653e-001,(3:2.874826e-001,4:3.537141e-001):5.502476e-002):7.487847e-002,1:4.928652e-001);
   tree gen.55000 = [&U] ((((((((13:2.878211e-001,(15:1.344754e-001,16:1.876285e-001):1.990563e-001):4.095445e-002,14:2.790981e-001):1.536269e-001,((23:3.538192e-001,((19:2.689229e-001,(17:3.727607e-001,18:2.720061e-001):7.927752e-002):9.315748e-002,(20:2.707381e-001,(21:1.910038e-001,22:2.701099e-001):1.638306e-001):1.049826e-001):1.896254e-001):1.843725e-001,(11:4.310029e-001,12:2.437302e-001):1.503510e-001):2.118820e-002):7.992821e-001,6:6.122572e-001):2.484108e-001,(9:4.268838e-001,10:2.196656e-001):2.569267e-001):1.121253e-001,7:5.708929e-001):3.707289e-002,(5:1.948560e-001,8:5.451247e-001):1.098114e-001):1.513066e-001,(2:3.339931e-001,(3:3.237329e-001,4:3.659356e-001):7.866916e-002):1.209783e-001,1:4.068665e-001);
   tree gen.55500 = [&U] (((((((23:2.933268e-001,((19:2.689229e-001,(17:3.727607e-001,18:2.720061e-001):1.051035e-001):5.621034e-002,(20:2.707381e-001,(21:2.171090e-001,22:2.701099e-001):1.611854e-001):9.385568e-002):1.752514e-001):1.777687e-001,((11:4.816730e-001,12:2.437302e-001):1.550777e-001,(14:2.790981e-001,(13:3.088275e-001,(15:1.599038e-001,16:2.149221e-001):1.925842e-001):2.468192e-002):1.575360e-001):4.591483e-002):7.353071e-001,6:6.202982e-001):2.415133e-001,(9:4.268838e-001,10:2.451693e-001):2.403307e-001):1.029677e-001,7:4.913983e-001):7.357285e-002,(5:1.948560e-001,8:5.451247e-001):1.126423e-001):1.329527e-001,(3:3.237329e-001,(4:3.755913e-001,2:2.764635e-001):1.315099e-001):7.372702e-002,1:4.278265e-001);
   tree gen.56000 = [&U] ((3:3.237329e-001,(4:3.755913e-001,2:2.764635e-001):1.315099e-001):1.308237e-001,((((((23:2.933268e-001,((19:2.343387e-001,(17:3.727607e-001,18:2.720061e-001):9.563963e-002):5.411091e-002,(20:2.652955e-001,(21:2.004938e-001,22:2.630104e-001):1.599286e-001):9.424650e-002):1.752514e-001):1.384503e-001,((11:4.816730e-001,12:2.610124e-001):1.666043e-001,(((15:1.650703e-001,16:2.145992e-001):1.940512e-001,13:3.067247e-001):4.664009e-002,14:2.904784e-001):1.606273e-001):2.591323e-002):7.906283e-001,6:5.939303e-001):1.299805e-001,(9:4.268838e-001,10:2.495358e-001):1.988718e-001):1.398740e-001,7:4.913983e-001):8.985514e-002,(5:2.466299e-001,8:5.484992e-001):9.539822e-002):9.968886e-002,1:4.278265e-001);
   tree gen.56500 = [&U] ((2:3.009135e-001,(4:3.755913e-001,3:3.237329e-001):6.053886e-002):9.990600e-002,(((((((11:4.816730e-001,12:2.610124e-001):1.454497e-001,(23:2.933268e-001,((19:2.811784e-001,(17:3.727607e-001,18:3.184262e-001):8.265147e-002):6.374433e-002,(20:3.278279e-001,(21:1.989470e-001,22:2.470555e-001):1.599286e-001):7.106713e-002):2.087902e-001):1.535855e-001):5.418083e-002,(((15:1.326987e-001,16:2.145992e-001):1.960083e-001,13:2.731728e-001):5.766388e-002,14:2.904784e-001):9.400789e-002):8.510615e-001,6:6.038493e-001):1.675113e-001,(9:4.365175e-001,10:2.495358e-001):1.936413e-001):1.398567e-001,7:4.913983e-001):7.538731e-002,(5:2.323691e-001,8:5.698927e-001):1.055061e-001):8.332762e-002,1:4.351793e-001);
   tree gen.57000 = [&U] ((3:3.228711e-001,(4:3.745915e-001,2:3.001125e-001):7.775586e-002):9.964006e-002,(((((((23:3.461076e-001,((19:2.804300e-001,(17:3.717684e-001,18:3.175786e-001):7.058704e-002):5.098345e-002,(20:3.269553e-001,(21:2.475398e-001,22:2.077823e-001):1.595029e-001):8.185830e-002):2.082344e-001):1.449953e-001,(11:4.697753e-001,12:2.979603e-001):1.424682e-001):2.575144e-002,(13:2.735395e-001,((15:1.481973e-001,16:1.897807e-001):1.881536e-001,14:2.759432e-001):3.858593e-002):1.269535e-001):9.109333e-001,6:5.805273e-001):1.670655e-001,(9:4.353555e-001,10:2.488716e-001):2.076199e-001):8.729952e-002,7:4.900903e-001):1.434736e-001,(5:2.243854e-001,8:5.424794e-001):1.060045e-001):9.318178e-002,1:4.340209e-001);
   tree gen.57500 = [&U] ((3:2.827459e-001,(4:3.788076e-001,2:3.034903e-001):7.863101e-002):7.508458e-002,((((((23:3.500031e-001,((19:2.835863e-001,(17:3.764267e-001,18:3.133596e-001):8.480675e-002):5.446947e-002,(20:3.534620e-001,(21:2.203301e-001,22:2.644293e-001):1.622986e-001):9.790504e-002):2.105781e-001):1.518473e-001,((11:4.642605e-001,12:2.497177e-001):1.441887e-001,(((15:1.694183e-001,16:1.919167e-001):1.779866e-001,13:2.766182e-001):3.004474e-002,14:2.790490e-001):1.773484e-001):1.440332e-002):9.052564e-001,6:5.579254e-001):3.326903e-001,(9:4.133808e-001,10:3.462920e-001):2.596980e-001):9.776670e-002,7:4.812439e-001):3.660095e-002,(5:1.815588e-001,8:5.485852e-001):1.402296e-001):1.475368e-001,1:4.389059e-001);
   tree gen.58000 = [&U] ((2:2.952437e-001,(4:3.685145e-001,3:3.905500e-001):5.779206e-002):7.867595e-002,((((((11:4.360301e-001,12:2.429322e-001):1.368409e-001,((23:3.404927e-001,((19:2.569553e-001,(17:3.661983e-001,18:2.956684e-001):1.041134e-001):5.189637e-002,(20:3.438575e-001,(21:2.270711e-001,22:2.572441e-001):1.244945e-001):8.924069e-002):2.084232e-001):2.080020e-001,(13:2.691018e-001,((15:1.222433e-001,16:1.867018e-001):2.321302e-001,14:2.623822e-001):2.916474e-002):1.497646e-001):2.159284e-002):7.371850e-001,6:5.362311e-001):2.829944e-001,(9:4.021482e-001,10:3.368824e-001):2.526413e-001):7.968581e-002,7:4.833034e-001):1.133445e-001,(5:1.815219e-001,8:4.889152e-001):1.482268e-001):1.068543e-001,1:4.335489e-001);
   tree gen.58500 = [&U] (((2:2.924226e-001,4:3.856094e-001):1.084651e-001,3:3.378327e-001):8.178655e-002,(7:4.786854e-001,((5:1.797874e-001,8:4.842435e-001):7.787638e-002,((((((15:1.629977e-001,16:1.885453e-001):2.427228e-001,14:2.598751e-001):3.340901e-002,13:2.665305e-001):9.580596e-002,((11:4.504604e-001,12:2.406109e-001):1.456221e-001,(23:3.372392e-001,((19:2.545000e-001,(17:3.626992e-001,18:2.746528e-001):1.031186e-001):7.291926e-002,(20:2.556130e-001,(21:2.249014e-001,22:2.419781e-001):1.210179e-001):8.638254e-002):1.820299e-001):2.322570e-001):4.765427e-002):6.751495e-001,6:5.311074e-001):2.395151e-001,(9:3.983056e-001,10:3.336634e-001):2.468979e-001):5.643649e-002):8.508045e-002):8.214397e-002,1:4.294062e-001);
   tree gen.59000 = [&U] ((3:3.378327e-001,(4:3.856094e-001,2:2.793739e-001):5.937514e-002):8.198002e-002,((5:1.743336e-001,8:4.842435e-001):8.722905e-002,(7:5.013105e-001,(((((((15:1.776563e-001,16:1.935953e-001):2.458869e-001,14:2.598751e-001):5.279854e-002,13:2.665305e-001):1.484932e-001,(11:4.472840e-001,12:2.614533e-001):1.372242e-001):4.737754e-002,(23:3.372392e-001,((19:2.575846e-001,(17:3.938861e-001,18:2.746528e-001):7.784727e-002):7.270333e-002,(20:2.823723e-001,(21:2.249014e-001,22:2.419781e-001):1.646402e-001):1.173774e-001):1.820299e-001):1.391209e-001):7.026778e-001,6:5.311074e-001):1.767746e-001,(9:3.983056e-001,10:3.158182e-001):2.397333e-001):1.476259e-001):1.283153e-001):8.457971e-002,1:4.294062e-001);
   tree gen.59500 = [&U] ((2:2.779286e-001,(3:3.360850e-001,4:3.836145e-001):6.018252e-002):1.466982e-001,((5:2.608221e-001,8:4.513657e-001):1.432537e-001,(7:4.987171e-001,(((((((15:1.873877e-001,16:1.925937e-001):1.890464e-001,13:2.651516e-001):6.864158e-002,14:2.554167e-001):1.133976e-001,(11:4.449700e-001,12:2.601007e-001):1.445106e-001):6.812587e-002,(23:3.354945e-001,((19:2.347227e-001,(17:3.498535e-001,18:3.067416e-001):1.293929e-001):6.653459e-002,(20:2.801722e-001,(21:2.166948e-001,22:2.407263e-001):1.564361e-001):1.084368e-001):2.050463e-001):1.384012e-001):7.290684e-001,6:5.283597e-001):2.656273e-001,(9:3.776019e-001,10:3.141844e-001):2.634034e-001):1.031783e-001):5.502955e-002):1.417078e-001,1:4.369528e-001);
   tree gen.60000 = [&U] (((4:3.827928e-001,2:2.773333e-001):1.032953e-001,3:3.493680e-001):8.047888e-002,((7:4.976488e-001,(((((((15:1.512611e-001,16:1.921812e-001):2.283726e-001,13:2.645837e-001):4.213424e-002,14:2.548695e-001):1.131547e-001,(11:4.440169e-001,12:2.595435e-001):1.483573e-001):1.782682e-002,(23:3.347759e-001,((19:2.342199e-001,(17:3.918574e-001,18:2.950550e-001):7.905947e-002):9.956431e-002,(20:2.795721e-001,(21:2.162306e-001,22:2.402106e-001):1.561010e-001):9.941092e-002):1.769292e-001):1.708468e-001):8.905005e-001,6:5.599533e-001):2.640063e-001,(9:3.677461e-001,10:3.080666e-001):2.660585e-001):6.006305e-002):2.801536e-002,(5:1.994258e-001,8:4.503989e-001):1.378284e-001):1.143265e-001,1:4.585531e-001);
   tree gen.60500 = [&U] ((2:2.773333e-001,(3:3.768267e-001,4:4.469834e-001):5.377377e-002):8.065910e-002,((7:5.261912e-001,((((11:4.440169e-001,12:2.364422e-001):1.483779e-001,((23:3.347759e-001,((19:2.593075e-001,(17:4.021879e-001,18:2.950550e-001):9.008952e-002):3.109760e-002,(20:2.711401e-001,(21:2.162306e-001,22:2.402106e-001):1.668797e-001):1.098045e-001):1.717126e-001):1.731642e-001,(((15:1.335221e-001,16:1.942806e-001):2.198511e-001,13:2.917262e-001):3.058871e-002,14:2.548695e-001):1.203653e-001):2.112343e-002):8.634609e-001,6:5.989343e-001):2.329765e-001,(9:3.850462e-001,10:3.303361e-001):1.773735e-001):1.252467e-001):9.536422e-002,(5:1.994258e-001,8:5.245985e-001):1.128715e-001):1.344550e-001,1:4.585531e-001);
   tree gen.61000 = [&U] (((4:3.718953e-001,2:2.731934e-001):1.226021e-001,3:3.766506e-001):6.057186e-002,((7:5.183366e-001,(((((11:4.354205e-001,12:2.329127e-001):1.744885e-001,(((15:1.417526e-001,16:1.913805e-001):2.304439e-001,14:2.510650e-001):3.667228e-002,13:2.873715e-001):1.512113e-001):6.093673e-002,(23:3.203735e-001,((19:2.712275e-001,(17:3.961843e-001,18:2.906506e-001):5.498858e-002):4.055495e-002,(20:3.006536e-001,(21:1.908515e-001,22:2.510063e-001):1.026671e-001):1.081654e-001):1.587325e-001):1.705793e-001):6.933312e-001,6:5.567919e-001):1.676383e-001,(9:4.158407e-001,10:2.747060e-001):2.617644e-001):1.266813e-001):9.524234e-002,(5:1.964489e-001,8:5.395806e-001):1.209095e-001):9.426404e-002,1:4.550100e-001);
   tree gen.61500 = [&U] (((4:3.918765e-001,2:2.878716e-001):9.201830e-002,3:3.968872e-001):6.725231e-002,((7:4.653842e-001,(((((11:4.588147e-001,12:2.454267e-001):1.470233e-001,(((15:1.521222e-001,16:2.075324e-001):2.180966e-001,13:2.596562e-001):4.220073e-002,14:2.645542e-001):1.499341e-001):8.874250e-002,(23:3.910557e-001,((19:2.858000e-001,(17:4.174704e-001,18:3.155529e-001):6.169125e-002):6.007892e-002,(20:3.168071e-001,(21:2.536112e-001,22:2.644923e-001):1.679887e-001):1.047152e-001):1.672609e-001):1.027215e-001):6.043513e-001,6:5.867072e-001):3.046632e-001,(9:3.809510e-001,10:2.894654e-001):2.327736e-001):8.883632e-002):1.003595e-001,(5:2.361074e-001,8:4.680585e-001):8.920471e-002):1.254158e-001,1:4.556053e-001);
   tree gen.62000 = [&U] (((4:3.962342e-001,2:2.058243e-001):8.281077e-002,3:3.157641e-001):6.784433e-002,((7:4.735261e-001,(((((11:4.660830e-001,12:2.497205e-001):1.841481e-001,(((15:1.610973e-001,16:2.111632e-001):2.346587e-001,14:2.691826e-001):2.356230e-002,13:2.501152e-001):1.697333e-001):1.273210e-001,(23:3.978973e-001,((19:2.908001e-001,(17:3.050436e-001,18:3.190260e-001):9.144333e-002):3.795675e-002,(20:3.223497e-001,(21:2.110589e-001,22:2.094899e-001):1.535022e-001):1.065472e-001):1.701871e-001):1.054857e-001):8.412190e-001,6:5.873501e-001):2.165996e-001,(9:3.876158e-001,10:2.923273e-001):2.368460e-001):6.716471e-002):5.981299e-002,(5:3.100910e-001,8:4.762473e-001):9.529114e-002):8.304557e-002,1:4.633616e-001);
   tree gen.62500 = [&U] (((4:3.962342e-001,2:2.666103e-001):1.345676e-001,3:3.330661e-001):6.574906e-002,((7:4.735261e-001,(((((11:4.660830e-001,12:2.497205e-001):1.619403e-001,(14:2.431645e-001,((15:1.610973e-001,16:2.111632e-001):2.269254e-001,13:2.690751e-001):4.585334e-002):1.446191e-001):9.296707e-002,(23:3.978973e-001,((19:2.908001e-001,(17:3.151805e-001,18:3.190260e-001):9.878509e-002):6.736456e-002,(20:3.223497e-001,(21:2.320710e-001,22:2.906537e-001):1.535022e-001):1.065472e-001):1.559558e-001):8.328530e-002):7.817741e-001,6:6.688213e-001):1.550639e-001,(9:3.876158e-001,10:2.751015e-001):2.806096e-001):8.985634e-002):1.038841e-001,(5:2.308621e-001,8:4.877516e-001):1.217412e-001):1.204752e-001,1:4.305123e-001);
   tree gen.63000 = [&U] (((4:3.885345e-001,3:3.235922e-001):6.656848e-002,2:3.026221e-001):1.351021e-001,((7:5.213746e-001,(((((11:4.679341e-001,12:2.270134e-001):1.625834e-001,(((15:1.358235e-001,16:2.164454e-001):2.087665e-001,14:2.814321e-001):5.923297e-002,13:2.561489e-001):1.220081e-001):1.026665e-001,(23:4.049499e-001,((19:2.919550e-001,(20:3.005443e-001,(21:1.882004e-001,22:2.918081e-001):1.623154e-001):5.761281e-002):4.983172e-002,(17:3.164322e-001,18:3.202930e-001):9.917742e-002):1.512619e-001):8.361607e-002):7.268682e-001,6:6.443709e-001):1.796083e-001,(9:3.868244e-001,10:2.761941e-001):2.528146e-001):1.116786e-001):7.046531e-002,(5:2.317790e-001,8:4.896887e-001):1.228538e-001):1.007896e-001,1:4.322221e-001);
   tree gen.63500 = [&U] ((3:3.967846e-001,(2:2.991678e-001,4:3.840996e-001):6.599963e-002):9.329746e-002,((7:5.154233e-001,(((((11:4.625928e-001,12:2.304817e-001):1.630523e-001,(((15:1.339821e-001,16:2.139748e-001):2.065756e-001,14:2.498950e-001):4.787431e-002,13:2.646923e-001):1.353029e-001):1.014946e-001,(23:4.003276e-001,((19:2.886225e-001,(17:3.777612e-001,18:3.166370e-001):9.066766e-002):4.333625e-002,(20:2.971137e-001,(21:2.394268e-001,22:2.272259e-001):1.229930e-001):7.506797e-002):2.223064e-001):7.313912e-002):7.185712e-001,6:6.354181e-001):2.036854e-001,(9:3.824089e-001,10:3.088747e-001):2.054610e-001):8.946960e-002):6.966098e-002,(5:2.291333e-001,8:4.840991e-001):1.032501e-001):1.158663e-001,1:4.321939e-001);
   tree gen.64000 = [&U] ((2:2.977537e-001,(4:4.382994e-001,3:3.615056e-001):4.786220e-002):1.066574e-001,((7:5.129871e-001,(((((11:5.405656e-001,12:2.293923e-001):1.551210e-001,(14:2.487138e-001,(13:2.634412e-001,(15:1.205281e-001,16:1.790614e-001):2.401923e-001):5.604603e-002):1.514823e-001):2.784604e-002,(23:3.671872e-001,((19:2.872582e-001,(17:3.759756e-001,18:3.151403e-001):8.749803e-002):4.026589e-002,(20:2.302326e-001,(21:1.763837e-001,22:2.144960e-001):1.853121e-001):1.358178e-001):2.102258e-001):1.636233e-001):8.385299e-001,6:6.324147e-001):1.786207e-001,(9:4.570337e-001,10:2.880431e-001):2.346804e-001):6.848003e-002):8.707399e-002,(5:2.280503e-001,8:5.361391e-001):1.058152e-001):1.393227e-001,1:4.037411e-001);
   tree gen.64500 = [&U] (((2:2.230389e-001,4:4.329058e-001):9.364259e-002,3:3.570571e-001):7.582846e-002,((7:5.066745e-001,(((((11:5.339136e-001,12:2.265695e-001):1.532121e-001,((14:2.456533e-001,13:3.177525e-001):5.138976e-002,(15:1.669372e-001,16:2.126038e-001):1.709695e-001):1.491979e-001):4.246438e-002,(23:3.626688e-001,((19:2.837234e-001,(17:3.713490e-001,18:3.112624e-001):7.128603e-002):4.272366e-002,(20:2.488956e-001,(21:2.886990e-001,22:2.118565e-001):1.895261e-001):1.233969e-001):1.374707e-001):1.433609e-001):7.996878e-001,6:6.090969e-001):2.107722e-001,(9:4.514096e-001,10:2.931892e-001):2.306966e-001):1.066444e-001):4.879380e-002,(5:1.775324e-001,8:4.492012e-001):1.360887e-001):1.338434e-001,1:4.683315e-001);
   tree gen.65000 = [&U] (((2:2.212729e-001,4:4.086599e-001):9.344732e-002,3:3.570571e-001):7.593807e-002,((5:1.978471e-001,8:4.809668e-001):1.963272e-001,((((((11:4.411236e-001,12:2.311001e-001):1.698287e-001,(((15:1.716116e-001,16:2.227836e-001):2.222359e-001,14:2.456533e-001):3.682683e-002,13:2.774880e-001):1.573524e-001):6.912457e-002,(23:3.626688e-001,((19:2.638615e-001,(17:3.605307e-001,18:3.112624e-001):7.128603e-002):8.590787e-002,(20:2.488956e-001,(21:2.806924e-001,22:2.294396e-001):1.843969e-001):1.233969e-001):1.433862e-001):1.504459e-001):7.996878e-001,6:6.090969e-001):2.107722e-001,(9:3.676914e-001,10:2.931892e-001):2.306966e-001):1.196541e-001,7:5.066745e-001):7.895472e-002):5.242278e-002,1:4.683315e-001);
   tree gen.65500 = [&U] (((5:2.330073e-001,8:4.824033e-001):9.267555e-002,((((((11:4.424410e-001,12:2.317903e-001):1.741390e-001,(((15:1.420967e-001,16:2.234489e-001):2.228996e-001,14:2.463869e-001):8.037967e-002,13:2.336779e-001):1.359882e-001):1.519834e-001,(23:3.447298e-001,((19:2.508732e-001,(17:3.115253e-001,18:2.741945e-001):9.801068e-002):3.808054e-002,(20:2.797380e-001,(21:1.830924e-001,22:2.207795e-001):1.548959e-001):1.203396e-001):2.070794e-001):5.198699e-002):8.020762e-001,6:6.109160e-001):2.114017e-001,(9:3.687895e-001,10:2.775452e-001):2.384764e-001):1.018205e-001,7:4.755889e-001):1.395319e-001):1.066184e-001,((2:2.219338e-001,4:4.098804e-001):1.091746e-001,3:3.322627e-001):1.082649e-001,1:4.710121e-001);
   tree gen.66000 = [&U] (((5:2.033899e-001,8:6.017545e-001):1.649140e-001,((((((11:4.512973e-001,12:2.352200e-001):1.669324e-001,(13:2.383554e-001,(14:2.351206e-001,(15:1.449410e-001,16:2.279217e-001):2.188676e-001):8.097192e-002):1.364350e-001):1.226003e-001,(23:3.753940e-001,((19:2.558949e-001,(17:3.177611e-001,18:2.983098e-001):1.186982e-001):7.979467e-002,(20:3.307336e-001,(21:2.242870e-001,22:2.330825e-001):1.337237e-001):5.628937e-002):2.279836e-001):5.310800e-002):7.732206e-001,6:6.340704e-001):2.102943e-001,(9:3.761715e-001,10:3.016655e-001):2.432499e-001):7.595106e-002,7:4.851086e-001):6.636755e-002):8.334723e-002,((4:4.180849e-001,3:3.389135e-001):1.363703e-001,2:2.918922e-001):1.291189e-001,1:4.082219e-001);
   tree gen.66500 = [&U] (((5:2.548617e-001,8:5.807502e-001):1.022103e-001,((((((11:4.725086e-001,12:2.270096e-001):1.839837e-001,(13:2.313259e-001,(14:2.409468e-001,(15:1.310580e-001,16:2.158259e-001):2.163412e-001):4.917303e-002):1.413355e-001):1.572924e-001,(23:3.031022e-001,((19:2.469629e-001,(17:3.066696e-001,18:2.979324e-001):1.092162e-001):7.700943e-002,(20:3.191893e-001,(21:2.164583e-001,22:2.796583e-001):1.279092e-001):1.064526e-001):2.200258e-001):7.808863e-002):8.620513e-001,6:6.119381e-001):1.889572e-001,(9:4.989039e-001,10:2.468051e-001):2.894917e-001):1.460311e-001,7:4.681759e-001):8.556188e-002):1.092498e-001,((4:4.034916e-001,3:3.270837e-001):9.669514e-002,2:2.817037e-001):1.080058e-001,1:4.165365e-001);
   tree gen.67000 = [&U] (((5:2.478496e-001,8:5.647717e-001):1.025673e-001,((((((11:4.243209e-001,12:2.207638e-001):2.055366e-001,(((15:1.435765e-001,16:1.641874e-001):2.176807e-001,14:2.718180e-001):4.184799e-002,13:3.012808e-001):1.290739e-001):1.697961e-001,(23:3.397506e-001,((19:2.915933e-001,(17:2.982320e-001,18:3.162322e-001):8.399520e-002):4.055130e-002,(20:2.754012e-001,(21:2.105027e-001,22:2.719639e-001):1.553559e-001):1.045553e-001):1.544375e-001):4.789257e-002):7.725875e-001,6:5.951015e-001):1.837583e-001,(9:4.672278e-001,10:2.209135e-001):2.815267e-001):6.445503e-002,7:4.552947e-001):5.390440e-002):1.280248e-001,((4:3.702541e-001,2:2.563314e-001):7.394368e-002,3:3.402416e-001):1.386297e-001,1:4.050760e-001);
   tree gen.67500 = [&U] (((5:2.509245e-001,8:4.434414e-001):1.202295e-001,(((((((19:2.915933e-001,(17:4.011673e-001,18:3.162322e-001):6.766397e-002):6.709346e-002,(20:2.754012e-001,(21:2.125884e-001,22:2.719639e-001):1.337426e-001):1.094956e-001):1.466880e-001,23:3.664196e-001):1.128326e-001,((11:4.546020e-001,12:2.207638e-001):1.534448e-001,(((15:1.395077e-001,16:2.197923e-001):2.145391e-001,14:2.718180e-001):4.662928e-002,13:2.722235e-001):1.980412e-001):1.050763e-001):8.436247e-001,6:5.951015e-001):1.939731e-001,(9:4.413080e-001,10:3.539735e-001):1.783624e-001):1.016300e-001,7:4.552947e-001):9.072315e-002):1.036901e-001,(2:2.640096e-001,(3:3.395973e-001,4:3.576818e-001):7.811453e-002):1.524787e-001,1:4.512873e-001);
   tree gen.68000 = [&U] ((((5:2.607244e-001,8:5.007777e-001):6.702428e-002,(((((((19:2.367790e-001,(17:3.600414e-001,18:3.162322e-001):6.826744e-002):5.414746e-002,(20:3.065904e-001,(21:2.329987e-001,22:2.719639e-001):1.377815e-001):8.084832e-002):1.960303e-001,23:3.589548e-001):1.128326e-001,((11:4.642980e-001,12:2.412395e-001):1.534448e-001,(13:2.682906e-001,(14:2.963065e-001,(15:1.506302e-001,16:2.041442e-001):1.952586e-001):4.570177e-002):1.616345e-001):9.034672e-002):7.645655e-001,6:7.204637e-001):1.827687e-001,(9:4.202862e-001,10:2.679423e-001):1.705800e-001):1.168214e-001,7:4.483551e-001):1.283532e-001):1.116756e-001,(4:3.098168e-001,2:2.401198e-001):8.778090e-002):1.286295e-001,3:2.925953e-001,1:4.912924e-001);
   tree gen.68500 = [&U] (((((((((19:2.367790e-001,(17:3.687891e-001,18:3.162322e-001):1.070446e-001):7.462617e-002,(20:3.065904e-001,(21:2.743492e-001,22:2.149641e-001):1.377815e-001):8.084832e-002):1.327135e-001,23:3.589548e-001):1.198904e-001,((11:4.642980e-001,12:2.180517e-001):1.596864e-001,(14:2.910722e-001,(13:2.618584e-001,(15:1.523366e-001,16:2.041442e-001):2.222719e-001):3.480992e-002):1.296075e-001):4.574853e-002):7.645655e-001,6:5.571443e-001):2.142312e-001,(9:4.202862e-001,10:2.679423e-001):3.413542e-001):5.162598e-002,7:4.483551e-001):1.285993e-001,(8:5.007777e-001,5:2.173664e-001):5.361122e-002):1.087950e-001,(3:2.925953e-001,(4:4.224862e-001,2:2.675463e-001):8.722692e-002):8.152666e-002,1:4.912924e-001);
   tree gen.69000 = [&U] (((((((((19:2.400125e-001,(17:3.469882e-001,18:3.205507e-001):9.781112e-002):7.564527e-002,(20:2.650586e-001,(21:2.203014e-001,22:2.178996e-001):1.396631e-001):1.045756e-001):2.060440e-001,23:3.638567e-001):1.049906e-001,((11:4.706386e-001,12:2.210295e-001):1.199832e-001,((14:2.950471e-001,(15:1.553840e-001,16:2.069320e-001):1.822206e-001):4.915378e-002,13:2.720322e-001):1.534300e-001):8.651919e-002):7.750065e-001,6:5.465005e-001):1.924358e-001,(9:4.260257e-001,10:2.284717e-001):3.084110e-001):6.611240e-002,7:4.544779e-001):1.022776e-001,(8:4.610826e-001,5:2.203348e-001):7.217022e-002):1.325320e-001,(2:2.711999e-001,(4:4.418551e-001,3:2.965910e-001):4.839493e-002):1.155755e-001,1:4.372012e-001);
   tree gen.69500 = [&U] (((((((((19:2.455809e-001,(17:3.494220e-001,18:3.227991e-001):9.955915e-002):7.617586e-002,(20:2.669178e-001,(21:2.108656e-001,22:2.767177e-001):1.903926e-001):7.684612e-002):1.716994e-001,23:3.664088e-001):1.057270e-001,((11:4.739397e-001,12:2.225798e-001):2.035285e-001,(13:2.739402e-001,((15:1.564739e-001,16:2.167522e-001):1.759475e-001,14:2.971166e-001):3.582398e-002):1.729070e-001):6.626502e-002):7.804425e-001,6:5.503337e-001):1.752349e-001,(9:5.092262e-001,10:2.300743e-001):2.949854e-001):9.400105e-002,7:4.576656e-001):8.220124e-002,(8:5.880062e-001,5:2.136332e-001):8.394276e-002):7.578630e-002,((2:2.402099e-001,4:4.433144e-001):1.411428e-001,3:2.986713e-001):1.158975e-001,1:4.402677e-001);
   tree gen.70000 = [&U] (((((((((19:2.498906e-001,(17:3.269078e-001,18:2.916757e-001):8.686692e-002):5.933230e-002,(20:2.966582e-001,(21:2.071805e-001,22:2.940901e-001):1.893963e-001):9.759186e-002):1.749143e-001,23:3.600055e-001):1.038793e-001,((11:4.765961e-001,12:2.186900e-001):1.434562e-001,(13:2.691528e-001,(14:2.864970e-001,(15:1.659359e-001,16:2.009138e-001):2.001618e-001):5.666544e-002):1.766051e-001):6.374237e-002):7.668034e-001,6:6.442043e-001):1.635094e-001,(9:4.989233e-001,10:2.891990e-001):2.898302e-001):7.751038e-002,7:4.496674e-001):3.388334e-002,(8:5.777301e-001,5:2.098998e-001):1.149076e-001):1.076029e-001,((2:2.360120e-001,4:4.355670e-001):7.217888e-002,3:3.700818e-001):1.258828e-001,1:4.325736e-001);
   tree gen.70500 = [&U] (((((((((19:2.471880e-001,(17:3.233723e-001,18:2.885212e-001):1.054099e-001):8.721533e-002,(20:2.934498e-001,(21:1.676970e-001,22:2.669942e-001):1.335572e-001):9.392800e-002):1.762938e-001,23:3.561120e-001):9.762528e-002,((11:4.561815e-001,12:2.738425e-001):1.419047e-001,(((15:1.641413e-001,16:1.882944e-001):1.979970e-001,14:2.595152e-001):5.644735e-002,13:2.662419e-001):1.290852e-001):6.936439e-002):7.852582e-001,6:5.642455e-001):2.681526e-001,(9:4.099691e-001,10:2.860713e-001):2.202938e-001):8.665014e-002,7:4.448042e-001):1.166972e-001,(8:4.951774e-001,5:2.286544e-001):8.401714e-002):1.062902e-001,((4:3.598651e-001,2:2.565295e-001):1.008274e-001,3:3.660794e-001):5.835007e-002,1:4.741177e-001);
   tree gen.71000 = [&U] ((3:3.788261e-001,(4:3.723955e-001,2:2.654617e-001):6.953347e-002):1.185795e-001,((((((((19:2.532965e-001,(17:3.346319e-001,18:2.985674e-001):9.506523e-002):4.531093e-002,(20:3.036676e-001,(21:2.088101e-001,22:2.555996e-001):1.372566e-001):9.047329e-002):1.798815e-001,23:3.769817e-001):8.536117e-002,((11:4.372078e-001,12:2.833776e-001):1.273647e-001,(((15:1.660664e-001,16:1.948507e-001):2.274934e-001,13:2.915984e-001):5.511387e-002,14:2.704575e-001):1.248402e-001):7.311403e-002):8.634157e-001,6:5.838922e-001):2.660809e-001,(9:3.791515e-001,10:2.960321e-001):2.279644e-001):7.133599e-002,7:5.063564e-001):8.928741e-002,(8:5.124193e-001,5:2.065882e-001):8.727213e-002):1.046614e-001,1:3.718345e-001);
   tree gen.71500 = [&U] ((2:2.610072e-001,(4:4.226858e-001,3:4.020107e-001):4.695231e-002):1.343961e-001,((((((((19:2.490461e-001,(17:3.290167e-001,18:2.879270e-001):7.271172e-002):6.215378e-002,(20:2.985720e-001,(21:2.053062e-001,22:2.513105e-001):1.349534e-001):7.176534e-002):1.527391e-001,23:3.335174e-001):1.362336e-001,((11:4.298713e-001,12:2.641590e-001):1.252275e-001,(((15:1.624082e-001,16:1.952679e-001):2.497687e-001,13:2.867053e-001):4.663167e-002,14:2.340567e-001):1.412000e-001):7.824221e-002):8.225771e-001,6:5.293371e-001):1.695484e-001,(9:3.727892e-001,10:3.128450e-001):2.576477e-001):1.187582e-001,7:4.541647e-001):8.778914e-002,(8:5.250244e-001,5:1.532827e-001):1.341870e-001):7.994346e-002,1:3.655950e-001);
   tree gen.72000 = [&U] ((2:2.633719e-001,(4:4.364859e-001,3:3.868339e-001):3.559812e-002):7.508442e-002,((((((((19:2.601528e-001,(17:3.312727e-001,18:2.799873e-001):1.337622e-001):7.233345e-002,(20:2.631101e-001,(21:2.590272e-001,22:2.535874e-001):1.189164e-001):7.241553e-002):1.541230e-001,23:3.365390e-001):1.194915e-001,((11:4.337659e-001,12:2.362614e-001):1.391293e-001,((14:2.460327e-001,(15:1.538036e-001,16:2.050410e-001):2.284254e-001):6.197706e-002,13:2.893029e-001):1.275636e-001):7.133979e-002):7.624803e-001,6:5.472766e-001):2.196560e-001,(9:3.761666e-001,10:3.156794e-001):2.269125e-001):1.365362e-001,7:4.918555e-001):6.134953e-002,(8:5.267289e-001,5:1.760329e-001):9.944797e-002):8.987535e-002,1:4.186820e-001);
   tree gen.72500 = [&U] (((3:3.868339e-001,4:4.158328e-001):3.261208e-002,2:2.633719e-001):1.163697e-001,((((((((19:2.601528e-001,(17:3.312727e-001,18:2.685153e-001):1.027074e-001):4.501442e-002,(20:2.631101e-001,(21:2.590272e-001,22:2.535874e-001):1.546461e-001):1.055266e-001):2.148883e-001,23:3.365390e-001):1.194915e-001,((11:4.337659e-001,12:2.362614e-001):1.567992e-001,((15:1.321526e-001,16:1.925940e-001):2.176316e-001,(14:2.369971e-001,13:3.154425e-001):4.245099e-002):1.833049e-001):9.975906e-002):8.790689e-001,6:5.472766e-001):1.835743e-001,(9:3.761666e-001,10:3.156794e-001):2.384111e-001):1.235874e-001,7:5.144825e-001):9.681718e-002,(8:5.267289e-001,5:2.238085e-001):1.147799e-001):7.594908e-002,1:4.833607e-001);
   tree gen.73000 = [&U] (((4:4.158328e-001,3:3.329439e-001):5.080050e-002,2:2.633719e-001):1.266179e-001,((((((((19:2.601528e-001,(17:3.312727e-001,18:2.777969e-001):1.197254e-001):4.501442e-002,(20:2.988963e-001,(21:2.590272e-001,22:2.631321e-001):1.329623e-001):8.548990e-002):2.074797e-001,23:3.365390e-001):1.308852e-001,((11:4.337659e-001,12:2.606380e-001):1.697444e-001,(14:2.369971e-001,((15:1.406553e-001,16:1.925940e-001):2.305529e-001,13:3.154425e-001):2.747943e-002):1.218272e-001):7.507599e-002):8.790689e-001,6:5.119535e-001):1.548325e-001,(9:3.793351e-001,10:3.025010e-001):2.845137e-001):8.616206e-002,7:5.144825e-001):8.264385e-002,(8:5.436213e-001,5:1.899356e-001):1.164088e-001):9.712247e-002,1:4.833607e-001);
   tree gen.73500 = [&U] ((2:2.649821e-001,(4:4.183751e-001,3:3.349794e-001):5.186894e-002):1.312438e-001,((((((((19:1.993820e-001,(17:3.332980e-001,18:2.794952e-001):1.204573e-001):6.595569e-002,(20:3.554311e-001,(21:1.899562e-001,22:2.399775e-001):1.943646e-001):6.253072e-002):1.599000e-001,23:3.385965e-001):1.316854e-001,((11:4.571173e-001,12:2.561571e-001):1.815910e-001,(14:2.384460e-001,((15:1.316875e-001,16:1.937714e-001):2.281035e-001,13:3.173710e-001):2.592776e-002):1.325661e-001):6.824586e-002):8.927601e-001,6:5.532636e-001):2.019151e-001,(9:3.816542e-001,10:3.521087e-001):1.986169e-001):1.158101e-001,7:5.759483e-001):5.108264e-002,(8:5.469448e-001,5:1.910968e-001):1.377110e-001):8.112470e-002,1:4.863158e-001);
   tree gen.74000 = [&U] (((2:2.649821e-001,4:3.573991e-001):7.858317e-002,3:3.349794e-001):7.848817e-002,((((((((19:3.166977e-001,(17:3.332980e-001,18:3.047009e-001):7.095700e-002):5.365989e-002,(20:2.953890e-001,(21:2.154061e-001,22:1.983385e-001):1.669438e-001):8.056005e-002):1.757342e-001,23:3.385965e-001):1.223991e-001,((11:4.571173e-001,12:2.561571e-001):1.608485e-001,(((15:1.760958e-001,16:2.228555e-001):2.729927e-001,14:2.045053e-001):5.132302e-002,13:2.473501e-001):1.408541e-001):3.678818e-002):8.416330e-001,6:5.920036e-001):2.336940e-001,(9:4.953392e-001,10:3.364887e-001):2.687596e-001):9.551375e-002,7:5.759483e-001):6.357811e-002,(8:5.011450e-001,5:1.910968e-001):1.452917e-001):1.291448e-001,1:4.565984e-001);
   tree gen.74500 = [&U] (((4:3.772828e-001,3:3.366641e-001):9.653817e-002,2:2.600230e-001):1.218062e-001,(((((((((19:2.508782e-001,(17:3.889985e-001,18:2.989985e-001):1.090451e-001):6.679557e-002,(20:3.365080e-001,(21:2.113748e-001,22:2.689377e-001):1.570802e-001):7.905239e-002):1.780534e-001,23:2.911168e-001):1.539659e-001,(11:4.485625e-001,12:2.044073e-001):1.655675e-001):2.428787e-002,((13:2.479443e-001,(15:1.728002e-001,16:1.876223e-001):2.250551e-001):4.420048e-002,14:2.470418e-001):1.373127e-001):9.545982e-001,6:5.809244e-001):2.271726e-001,(9:4.860691e-001,10:3.301914e-001):2.637298e-001):8.714442e-002,7:5.428631e-001):9.494255e-002,(8:5.102574e-001,5:1.744947e-001):1.424563e-001):1.133973e-001,1:4.480533e-001);
   tree gen.75000 = [&U] (((4:4.191274e-001,3:3.003476e-001):4.055376e-002,2:2.970015e-001):1.218062e-001,(((((((11:4.820048e-001,12:2.637568e-001):1.508520e-001,(((15:1.301826e-001,16:1.876223e-001):2.007924e-001,13:2.479443e-001):4.726017e-002,14:2.470418e-001):1.198920e-001):5.867593e-002,(((19:2.508782e-001,(17:3.889985e-001,18:2.989985e-001):8.214680e-002):4.851993e-002,(20:3.365080e-001,(21:2.126070e-001,22:2.689377e-001):1.664574e-001):9.408993e-002):1.536893e-001,23:3.492270e-001):1.455736e-001):9.545982e-001,6:5.809244e-001):1.753998e-001,(9:3.952755e-001,10:3.507931e-001):2.086148e-001):9.755221e-002,7:4.357058e-001):9.494255e-002,(8:5.102574e-001,5:1.992689e-001):1.424563e-001):1.177559e-001,1:4.853598e-001);
   tree gen.75500 = [&U] ((2:2.984885e-001,(3:3.276430e-001,4:4.289534e-001):7.473080e-002):7.355232e-002,(((((((11:4.933048e-001,12:2.665673e-001):1.234686e-001,((15:1.188098e-001,16:1.920209e-001):1.882294e-001,(14:2.564525e-001,13:3.122518e-001):4.798552e-002):1.506573e-001):4.668129e-002,(((19:2.715467e-001,(17:3.932171e-001,18:2.657287e-001):9.222584e-002):5.153338e-002,(20:3.383983e-001,(21:2.175913e-001,22:2.764830e-001):1.346042e-001):6.534142e-002):1.433315e-001,23:3.574143e-001):1.489864e-001):8.417375e-001,6:5.945435e-001):1.807195e-001,(9:4.228823e-001,10:2.153861e-001):2.564002e-001):8.120158e-002,7:4.459204e-001):1.161679e-001,(8:5.460497e-001,5:1.910648e-001):8.691702e-002):1.357501e-001,1:4.400984e-001);
   tree gen.76000 = [&U] ((2:2.969525e-001,(3:3.259570e-001,4:3.769770e-001):8.161370e-002):7.317383e-002,(((((((11:4.907664e-001,12:2.511652e-001):1.575632e-001,(13:2.424551e-001,((15:1.809931e-001,16:1.991099e-001):2.140732e-001,14:2.511867e-001):5.756249e-002):1.750598e-001):9.127484e-002,(((19:2.744670e-001,(17:3.911937e-001,18:2.643613e-001):1.117270e-001):5.126820e-002,(20:3.170072e-001,(21:2.371407e-001,22:2.750603e-001):1.433679e-001):9.069858e-002):1.425939e-001,23:3.555751e-001):1.430648e-001):8.374060e-001,6:5.788314e-001):1.678924e-001,(9:4.257104e-001,10:2.932575e-001):1.878147e-001):1.149783e-001,7:4.262222e-001):9.741870e-002,(8:4.472296e-001,5:1.958408e-001):1.267560e-001):1.408129e-001,1:4.378337e-001);
   tree gen.76500 = [&U] (((4:3.769770e-001,3:3.259570e-001):8.015063e-002,2:2.982335e-001):7.003570e-002,(((((((11:4.907664e-001,12:2.511652e-001):1.340008e-001,(((15:1.647714e-001,16:1.991099e-001):2.218570e-001,14:3.041718e-001):5.730324e-002,13:2.461187e-001):1.162040e-001):7.031943e-002,(((19:2.744670e-001,(17:3.819651e-001,18:2.719124e-001):6.555154e-002):7.036276e-002,(20:2.640038e-001,(21:2.612336e-001,22:2.750603e-001):1.433679e-001):9.069858e-002):1.654967e-001,23:3.547989e-001):1.106299e-001):8.374060e-001,6:5.788314e-001):2.215100e-001,(9:4.997684e-001,10:2.932575e-001):2.668396e-001):7.864296e-002,7:5.021448e-001):6.725514e-002,(8:4.633325e-001,5:1.852934e-001):1.075387e-001):1.077567e-001,1:4.378337e-001);
   tree gen.77000 = [&U] (((4:3.822664e-001,2:2.644082e-001):1.174191e-001,3:3.305305e-001):6.683866e-002,(((((((11:4.660007e-001,12:2.775624e-001):1.603470e-001,(13:2.652761e-001,((15:1.392530e-001,16:2.019037e-001):2.327579e-001,14:2.406702e-001):4.577844e-002):1.426046e-001):7.130609e-002,(((19:2.783180e-001,(17:3.873245e-001,18:3.011671e-001):1.019658e-001):8.235888e-002,(20:2.622883e-001,(21:2.217322e-001,22:2.789196e-001):1.556302e-001):9.197117e-002):1.654362e-001,23:3.597771e-001):1.121822e-001):8.491557e-001,6:5.869530e-001):2.044985e-001,(9:3.867785e-001,10:2.973722e-001):3.056955e-001):1.030866e-001,7:5.091904e-001):5.234940e-002,(8:4.698336e-001,5:1.971551e-001):1.014566e-001):8.121671e-002,1:5.182304e-001);
   tree gen.77500 = [&U] (((4:3.944182e-001,2:2.761835e-001):1.082391e-001,3:3.211382e-001):6.554568e-002,(((((((11:4.389496e-001,12:2.696752e-001):1.624910e-001,(14:2.338313e-001,((15:1.525518e-001,16:2.330234e-001):2.224956e-001,13:2.632071e-001):6.534623e-002):1.534325e-001):7.177512e-002,(((19:2.797069e-001,(17:3.196370e-001,18:2.926091e-001):8.184531e-002):8.299388e-002,(20:2.548351e-001,(21:2.261007e-001,22:2.774910e-001):1.461126e-001):6.516322e-002):1.607352e-001,23:3.495537e-001):1.468380e-001):8.065951e-001,6:6.183878e-001):1.794554e-001,(9:4.697848e-001,10:2.732093e-001):2.435279e-001):9.627777e-002,7:4.956696e-001):5.217445e-002,(8:4.610784e-001,5:1.915528e-001):7.485514e-002):1.253926e-001,1:4.342847e-001);
   tree gen.78000 = [&U] (((4:4.062115e-001,2:2.440385e-001):1.285878e-001,3:3.211382e-001):8.564631e-002,(((((((11:4.389496e-001,12:2.479813e-001):1.640932e-001,((14:2.312905e-001,(15:1.525518e-001,16:2.039085e-001):1.958318e-001):6.752686e-002,13:2.670583e-001):1.314853e-001):6.362721e-002,(((19:2.339949e-001,(17:3.196370e-001,18:2.926091e-001):1.050700e-001):4.574853e-002,(20:2.548351e-001,(21:2.261007e-001,22:2.774910e-001):1.711602e-001):1.072434e-001):1.654866e-001,23:3.130727e-001):1.468380e-001):8.065951e-001,6:6.183878e-001):1.794554e-001,(9:4.697848e-001,10:2.732093e-001):2.435279e-001):1.190926e-001,7:4.956696e-001):6.088949e-002,(8:5.063896e-001,5:2.300901e-001):1.505045e-001):1.253926e-001,1:4.342847e-001);
   tree gen.78500 = [&U] (((4:3.863298e-001,2:2.395932e-001):1.181815e-001,3:2.808374e-001):5.977719e-002,(((((((11:4.309539e-001,12:2.434641e-001):1.640113e-001,(((19:2.132132e-001,(17:3.138146e-001,18:3.184685e-001):1.031561e-001):4.845945e-002,(20:3.041120e-001,(21:1.936541e-001,22:2.886307e-001):1.558422e-001):1.270988e-001):1.731193e-001,23:2.927720e-001):1.806346e-001):1.034375e-001,(14:2.241306e-001,(13:2.621937e-001,(15:1.449709e-001,16:2.219334e-001):1.941317e-001):6.144154e-002):9.871633e-002):8.068603e-001,6:5.950296e-001):2.273823e-001,(9:4.612275e-001,10:2.860221e-001):2.460907e-001):1.845348e-001,7:4.866407e-001):5.978036e-002,(8:5.281924e-001,5:2.258989e-001):9.779135e-002):1.332048e-001,1:4.457427e-001);
   tree gen.79000 = [&U] (((4:3.863298e-001,3:3.289397e-001):7.994959e-002,2:3.099442e-001):7.652520e-002,(((((((11:4.215140e-001,12:2.434641e-001):1.588540e-001,(13:2.621937e-001,(14:2.548305e-001,(15:1.440990e-001,16:1.990451e-001):2.029948e-001):5.145375e-002):1.355409e-001):6.697771e-002,(((19:2.132132e-001,(17:3.647811e-001,18:3.184685e-001):5.430879e-002):7.037476e-002,(20:3.041120e-001,(21:2.193894e-001,22:2.886307e-001):1.482086e-001):7.035612e-002):1.731193e-001,23:3.473038e-001):1.662229e-001):6.463339e-001,6:5.354140e-001):2.533663e-001,(9:4.612275e-001,10:3.019959e-001):2.362824e-001):1.773022e-001,7:5.074280e-001):6.792494e-002,(8:5.281924e-001,5:1.897869e-001):1.275796e-001):8.558511e-002,1:4.457427e-001);
   tree gen.79500 = [&U] (((4:3.703638e-001,3:3.506435e-001):1.122792e-001,2:2.612408e-001):9.507599e-002,(((((((11:4.092914e-001,12:2.364044e-001):1.504704e-001,(13:2.545909e-001,(14:2.474412e-001,(15:1.458319e-001,16:1.932734e-001):2.301385e-001):4.554769e-002):1.313791e-001):4.536007e-002,(((19:2.889981e-001,(17:3.542036e-001,18:3.092339e-001):9.874975e-002):6.181853e-002,(20:2.810557e-001,(21:2.130278e-001,22:2.252687e-001):1.707260e-001):7.536310e-002):1.841793e-001,23:3.372330e-001):1.678418e-001):8.564152e-001,6:5.198886e-001):2.719632e-001,(9:4.429996e-001,10:2.950055e-001):2.923527e-001):8.909200e-002,7:4.927141e-001):7.925160e-002,(8:5.128764e-001,5:1.551571e-001):1.299904e-001):8.501185e-002,1:4.448557e-001);
   tree gen.80000 = [&U] ((3:4.413655e-001,(2:2.653548e-001,4:3.787279e-001):1.304135e-001):1.174791e-001,(((((((11:4.765997e-001,12:2.882221e-001):1.260649e-001,(((19:2.434895e-001,(17:3.490760e-001,18:3.102150e-001):7.527925e-002):5.832349e-002,(20:2.874029e-001,(21:1.865912e-001,22:2.303560e-001):1.745815e-001):7.706505e-002):2.110252e-001,23:3.448489e-001):1.716323e-001):7.733293e-002,(((15:1.488804e-001,16:1.976382e-001):2.200866e-001,14:2.530293e-001):4.374196e-002,13:2.719288e-001):8.908519e-002):8.152515e-001,6:6.019939e-001):1.379070e-001,(9:4.143871e-001,10:3.016677e-001):2.212436e-001):1.265611e-001,7:5.038413e-001):1.046807e-001,(8:4.902561e-001,5:2.662076e-001):1.188289e-001):8.935942e-002,1:4.327872e-001);
   tree gen.80500 = [&U] ((((((((19:2.351541e-001,(17:3.490760e-001,18:3.102150e-001):1.067525e-001):8.692238e-002,(20:2.874029e-001,(21:2.601553e-001,22:2.300614e-001):1.745815e-001):7.524931e-002):2.013780e-001,23:3.617701e-001):1.197150e-001,((11:4.826891e-001,12:2.806561e-001):1.495370e-001,((14:2.695374e-001,(15:1.481546e-001,16:1.976382e-001):2.520674e-001):3.099076e-002,13:2.719288e-001):1.364196e-001):5.294173e-002):8.152515e-001,6:5.594948e-001):1.609888e-001,(9:4.298430e-001,10:2.863833e-001):2.212436e-001):1.055576e-001,7:3.973683e-001):1.041579e-001,((8:4.902561e-001,5:2.108881e-001):1.482054e-001,(2:2.703950e-001,(4:3.622586e-001,3:3.361697e-001):5.571964e-002):9.962163e-002):9.348878e-002,1:4.327872e-001);
   tree gen.81000 = [&U] ((3:2.750030e-001,(4:3.877702e-001,2:2.703950e-001):1.192435e-001):9.962163e-002,(((((((19:2.351541e-001,(17:3.490760e-001,18:3.084199e-001):1.016191e-001):8.692238e-002,(20:3.591955e-001,(21:2.332100e-001,22:2.300614e-001):1.439979e-001):6.802879e-002):1.687597e-001,23:3.617701e-001):7.483090e-002,((11:4.826891e-001,12:1.992105e-001):1.390767e-001,(((15:1.463216e-001,16:1.902879e-001):1.977056e-001,13:2.719288e-001):4.792018e-002,14:2.609037e-001):1.364196e-001):5.511322e-002):7.543166e-001,6:5.594948e-001):1.822417e-001,(9:3.725571e-001,10:3.577752e-001):2.450052e-001):1.361684e-001,(7:5.703756e-001,(8:4.867923e-001,5:1.685317e-001):1.382361e-001):9.574796e-003):1.376479e-001,1:4.814847e-001);
   tree gen.81500 = [&U] (((4:3.901036e-001,3:3.809475e-001):4.022461e-002,2:2.483614e-001):6.190415e-002,((8:5.065918e-001,5:2.175065e-001):5.577452e-002,(7:4.307207e-001,((((((19:2.754536e-001,(17:3.739601e-001,18:3.047852e-001):7.976916e-002):5.636629e-002,(20:3.613570e-001,(21:2.346133e-001,22:2.392928e-001):1.448644e-001):6.843816e-002):1.549509e-001,23:3.639471e-001):7.528119e-002,((11:4.855937e-001,12:2.228849e-001):1.600247e-001,(13:3.092076e-001,((15:1.687791e-001,16:1.914329e-001):2.032367e-001,14:2.746975e-001):4.824507e-002):1.349420e-001):8.678200e-002):1.010969e+000,6:6.300518e-001):1.104658e-001,(9:5.237201e-001,10:2.611453e-001):2.755170e-001):1.012787e-001):1.356422e-001):1.459390e-001,1:4.843821e-001);
   tree gen.82000 = [&U] ((2:2.816478e-001,(4:3.901036e-001,3:3.529835e-001):7.271252e-002):8.284643e-002,((8:4.797338e-001,5:2.209721e-001):1.002143e-001,(7:4.839235e-001,((((((19:2.754536e-001,(17:3.739601e-001,18:3.101285e-001):8.004669e-002):4.681992e-002,(20:3.092572e-001,(21:2.377468e-001,22:2.392928e-001):1.448644e-001):6.039147e-002):1.881265e-001,23:3.478078e-001):7.263775e-002,((11:4.855937e-001,12:2.228849e-001):1.430102e-001,(13:3.092076e-001,((15:1.672604e-001,16:1.993848e-001):1.897906e-001,14:2.566114e-001):2.843756e-002):1.564719e-001):1.040916e-001):6.939017e-001,6:6.300518e-001):2.317376e-001,(9:5.237201e-001,10:2.611453e-001):2.431640e-001):6.272515e-002):1.453069e-001):9.714012e-002,1:4.416831e-001);
   tree gen.82500 = [&U] ((2:2.872119e-001,(4:3.978104e-001,3:3.599570e-001):3.421664e-002):1.078811e-001,((8:4.892113e-001,5:2.253376e-001):1.138827e-001,(7:5.115399e-001,((((((19:2.808954e-001,(17:3.813479e-001,18:2.714456e-001):7.251120e-002):5.768027e-002,(20:3.153667e-001,(21:2.320283e-001,22:2.326389e-001):1.563083e-001):9.473848e-002):1.918431e-001,23:3.357671e-001):7.164358e-002,((11:4.951869e-001,12:2.272881e-001):1.363870e-001,(((15:1.307765e-001,16:2.033238e-001):2.746364e-001,14:2.616809e-001):4.488001e-002,13:2.586596e-001):1.318323e-001):1.076119e-001):7.076102e-001,6:6.356868e-001):2.553691e-001,(9:4.568026e-001,10:2.663044e-001):2.922085e-001):5.415525e-002):1.448719e-001):8.332595e-002,1:4.639262e-001);
   tree gen.83000 = [&U] ((2:2.504454e-001,(4:3.866580e-001,3:3.731376e-001):7.628925e-002):9.228274e-002,((8:5.142993e-001,5:2.335888e-001):1.354309e-001,(7:4.962943e-001,((((((19:2.305596e-001,(17:3.953118e-001,18:2.586070e-001):9.552768e-002):3.887516e-002,(20:2.694159e-001,(21:2.041013e-001,22:2.512404e-001):1.502424e-001):9.820754e-002):1.787824e-001,23:3.480620e-001):1.241193e-001,((11:5.466615e-001,12:2.356108e-001):1.733861e-001,(13:2.681310e-001,(14:2.657101e-001,(15:1.257328e-001,16:2.426652e-001):1.973930e-001):4.064551e-002):1.369902e-001):1.115523e-001):7.261738e-001,6:7.394092e-001):1.864510e-001,(9:4.692322e-001,10:3.088181e-001):2.336388e-001):1.111264e-001):9.499892e-002):6.026870e-002,1:4.471123e-001);
   tree gen.83500 = [&U] ((3:3.731376e-001,(4:3.508146e-001,2:2.792566e-001):4.259797e-002):9.228274e-002,((8:5.142993e-001,5:1.725954e-001):1.230404e-001,(7:5.817165e-001,((((((19:2.310818e-001,(17:3.686103e-001,18:3.010475e-001):1.513926e-001):6.622941e-002,(20:2.694159e-001,(21:2.041013e-001,22:2.512404e-001):1.282167e-001):1.205122e-001):1.817007e-001,23:2.816959e-001):1.128115e-001,((11:5.466615e-001,12:2.356108e-001):1.885385e-001,(14:2.657101e-001,((15:1.468598e-001,16:1.933113e-001):2.223164e-001,13:2.681310e-001):4.676777e-002):1.259801e-001):1.015603e-001):7.261738e-001,6:5.083304e-001):2.442018e-001,(9:4.692322e-001,10:3.088181e-001):1.719245e-001):1.448040e-001):1.075053e-001):9.270139e-002,1:4.882729e-001);
   tree gen.84000 = [&U] (((4:3.485746e-001,3:3.683753e-001):5.757330e-002,2:2.774735e-001):1.655229e-001,((8:5.110155e-001,5:1.951701e-001):9.940766e-002,(7:5.780022e-001,((((((19:2.296063e-001,(17:3.662567e-001,18:2.991253e-001):1.112668e-001):5.634591e-002,(20:2.676957e-001,(21:2.027981e-001,22:2.496362e-001):1.445162e-001):5.810141e-002):1.805405e-001,23:3.340280e-001):1.120912e-001,((11:4.840504e-001,12:2.341064e-001):1.478654e-001,(((15:1.452969e-001,16:1.920770e-001):2.314478e-001,14:2.640135e-001):4.525514e-002,13:2.664189e-001):1.305101e-001):1.225409e-001):7.215371e-001,6:5.818862e-001):2.254819e-001,(9:4.662361e-001,10:3.068462e-001):2.186653e-001):1.420671e-001):8.689747e-002):7.344129e-002,1:3.831803e-001);
   tree gen.84500 = [&U] ((2:2.789217e-001,(4:3.765423e-001,3:3.702978e-001):7.947357e-002):6.177642e-002,((8:5.136824e-001,5:2.448631e-001):8.517342e-002,(7:5.109961e-001,((((((19:2.249537e-001,(17:3.914968e-001,18:3.006864e-001):1.438309e-001):5.316412e-002,(20:2.690927e-001,(21:2.038565e-001,22:2.638720e-001):1.609626e-001):1.190537e-001):1.533371e-001,23:3.357713e-001):7.836180e-002,((11:4.227195e-001,12:2.353282e-001):1.312847e-001,((14:2.653914e-001,(15:1.460552e-001,16:1.787302e-001):2.323521e-001):3.405340e-002,13:2.843041e-001):1.357728e-001):9.208754e-002):7.551871e-001,6:5.849230e-001):2.266587e-001,(9:4.686693e-001,10:3.084476e-001):2.386014e-001):6.044405e-002):9.371865e-002):9.996492e-002,1:3.797899e-001);
   tree gen.85000 = [&U] (((8:4.298452e-001,5:1.841634e-001):1.498439e-001,(7:5.109961e-001,((((((19:2.249537e-001,(17:3.726174e-001,18:3.096102e-001):9.521101e-002):7.514663e-002,(20:2.945535e-001,(21:2.038565e-001,22:2.054972e-001):1.979631e-001):8.522260e-002):1.533371e-001,23:3.357713e-001):7.595282e-002,((11:4.227195e-001,12:2.353282e-001):1.366659e-001,(((15:1.460552e-001,16:2.318369e-001):1.961702e-001,14:3.070975e-001):7.272042e-002,13:2.916604e-001):1.243003e-001):1.199025e-001):8.407532e-001,6:5.849230e-001):2.383058e-001,(9:3.973912e-001,10:3.084476e-001):2.133240e-001):1.271905e-001):7.552936e-002):1.016381e-001,((2:2.789217e-001,4:3.765423e-001):9.334255e-002,3:3.541016e-001):7.045919e-002,1:3.797899e-001);
   tree gen.85500 = [&U] (((8:5.322272e-001,5:2.342181e-001):1.271127e-001,(7:5.109961e-001,((((((19:2.400784e-001,(17:3.726174e-001,18:3.096102e-001):9.521101e-002):7.514663e-002,(20:2.945535e-001,(21:1.825560e-001,22:2.054972e-001):1.979631e-001):8.522260e-002):1.463112e-001,23:3.357713e-001):9.250569e-002,((11:4.227195e-001,12:2.353282e-001):1.683371e-001,(14:2.888385e-001,(13:2.979345e-001,(15:1.721194e-001,16:1.872250e-001):2.201495e-001):3.155985e-002):1.566602e-001):1.283996e-001):7.422325e-001,6:5.849230e-001):1.932044e-001,(9:3.973912e-001,10:3.170599e-001):1.744364e-001):1.057815e-001):1.060594e-001):1.100075e-001,((2:2.466297e-001,4:4.623147e-001):1.218737e-001,3:3.541016e-001):7.045919e-002,1:3.797899e-001);
   tree gen.86000 = [&U] (((8:5.322272e-001,5:2.860930e-001):9.578833e-002,(7:6.077778e-001,((((((19:2.400784e-001,(17:3.726174e-001,18:2.810913e-001):7.741586e-002):4.043345e-002,(20:2.945535e-001,(21:1.773931e-001,22:3.108575e-001):1.103397e-001):8.522260e-002):1.827068e-001,23:3.041016e-001):8.869276e-002,((11:4.051813e-001,12:2.353282e-001):1.239077e-001,(13:2.587890e-001,((15:1.262552e-001,16:2.031579e-001):1.819564e-001,14:2.825464e-001):4.436066e-002):1.737847e-001):1.212271e-001):7.999862e-001,6:6.206887e-001):1.829978e-001,(9:3.973912e-001,10:3.272036e-001):1.744364e-001):1.543975e-001):4.776544e-002):1.142443e-001,((2:2.279224e-001,4:4.623147e-001):1.070521e-001,3:3.541016e-001):8.428458e-002,1:4.448699e-001);
   tree gen.86500 = [&U] (((8:5.322272e-001,5:2.378150e-001):6.717481e-002,(7:5.683798e-001,((((((19:2.258875e-001,(17:3.726174e-001,18:2.810913e-001):7.741586e-002):6.407402e-002,(20:2.945535e-001,(21:1.915539e-001,22:3.108575e-001):1.399476e-001):7.496933e-002):1.663812e-001,23:3.793534e-001):8.869276e-002,((11:4.123922e-001,12:2.353282e-001):1.525692e-001,((15:1.302262e-001,16:1.771512e-001):2.433155e-001,(14:3.018951e-001,13:2.960317e-001):3.957435e-002):1.416569e-001):7.908166e-002):7.418874e-001,6:6.147648e-001):2.459594e-001,(9:4.737488e-001,10:3.233845e-001):2.181085e-001):9.799851e-002):1.061003e-001):7.366616e-002,(3:3.541016e-001,(2:2.933727e-001,4:3.846035e-001):4.673487e-002):7.313011e-002,1:4.448699e-001);
   tree gen.87000 = [&U] (((8:4.643172e-001,5:2.706415e-001):7.428740e-002,(7:5.530656e-001,((((((19:2.718617e-001,(17:3.748897e-001,18:2.657130e-001):1.092383e-001):7.760708e-002,(20:2.866172e-001,(21:2.463170e-001,22:2.092175e-001):1.286102e-001):8.444986e-002):1.490787e-001,23:3.845023e-001):7.281210e-002,((11:4.413302e-001,12:2.547174e-001):1.484585e-001,(((15:1.267174e-001,16:1.723781e-001):2.372280e-001,14:2.937609e-001):3.962342e-002,13:2.880555e-001):1.477877e-001):9.426903e-002):7.396371e-001,6:5.982008e-001):2.560385e-001,(9:4.868076e-001,10:2.391495e-001):2.122319e-001):1.479103e-001):8.988491e-002):6.617167e-002,(3:3.798241e-001,(2:3.121838e-001,4:3.742409e-001):1.050338e-001):7.046051e-002,1:4.165274e-001);
   tree gen.87500 = [&U] ((7:5.469736e-001,((8:5.582935e-001,5:2.155739e-001):9.955885e-002,((((((19:2.718617e-001,(17:3.748897e-001,18:2.657130e-001):8.428940e-002):5.007137e-002,(20:2.778510e-001,(21:2.162482e-001,22:2.585456e-001):1.451887e-001):1.047827e-001):1.378206e-001,23:3.571242e-001):1.259897e-001,((11:4.400623e-001,12:2.547174e-001):1.358270e-001,((15:1.289514e-001,16:1.748066e-001):2.203988e-001,(14:2.937609e-001,13:2.493696e-001):4.821228e-002):1.376975e-001):8.968078e-002):8.179544e-001,6:5.824944e-001):1.785544e-001,(9:4.413484e-001,10:3.401327e-001):2.135772e-001):9.330086e-002):3.663646e-002):1.146636e-001,(3:2.858123e-001,(2:2.945432e-001,4:3.742409e-001):1.269771e-001):1.198171e-001,1:4.826439e-001);
   tree gen.88000 = [&U] (((((((((19:2.569690e-001,(17:3.745509e-001,18:2.654729e-001):1.041843e-001):5.981087e-002,(20:3.118493e-001,(21:1.938000e-001,22:2.583119e-001):1.489507e-001):7.642190e-002):1.621152e-001,23:3.568014e-001):8.557433e-002,((11:4.396645e-001,12:2.544871e-001):1.577530e-001,(14:2.592183e-001,(13:2.832790e-001,(15:1.502073e-001,16:1.746486e-001):2.201996e-001):3.865506e-002):1.391485e-001):9.634854e-002):7.072098e-001,6:5.819679e-001):2.428985e-001,(9:4.431412e-001,10:3.398252e-001):1.901785e-001):1.005731e-001,7:4.539067e-001):1.469922e-001,(8:5.577888e-001,5:1.587171e-001):1.112469e-001):1.007478e-001,(3:3.584166e-001,(2:2.808604e-001,4:4.376551e-001):1.268623e-001):1.004447e-001,1:4.822076e-001);
   tree gen.88500 = [&U] (((((((((19:2.223012e-001,(17:3.745509e-001,18:2.654729e-001):9.309964e-002):6.969084e-002,(20:2.754391e-001,(21:1.938000e-001,22:2.749503e-001):1.448790e-001):1.359310e-001):1.621152e-001,23:3.773948e-001):1.147425e-001,((11:4.062094e-001,12:2.544871e-001):1.640232e-001,(14:2.627719e-001,((15:1.502073e-001,16:1.791483e-001):2.129548e-001,13:2.733223e-001):4.005669e-002):1.339908e-001):1.063897e-001):7.924112e-001,6:5.819679e-001):1.839952e-001,(9:4.282289e-001,10:3.298255e-001):2.551223e-001):1.412241e-001,7:5.487546e-001):7.266490e-002,(8:4.553966e-001,5:1.910952e-001):1.036449e-001):1.037311e-001,(2:2.562532e-001,(4:3.601360e-001,3:3.584166e-001):8.237648e-002):7.843564e-002,1:5.024398e-001);
   tree gen.89000 = [&U] (((((((((19:2.228845e-001,(17:3.500286e-001,18:2.714783e-001):8.350975e-002):9.476379e-002,(20:3.084038e-001,(21:1.981841e-001,22:2.445875e-001):1.342818e-001):1.056522e-001):1.810414e-001,23:3.859321e-001):9.843178e-002,((11:4.153986e-001,12:2.332347e-001):1.689992e-001,(((15:1.746603e-001,16:1.832010e-001):2.133326e-001,13:2.795053e-001):3.593320e-002,14:2.687163e-001):1.027094e-001):1.007622e-001):8.575072e-001,6:5.643382e-001):1.985694e-001,(9:4.379162e-001,10:2.695124e-001):2.608936e-001):1.281901e-001,7:5.611684e-001):1.000801e-001,(8:4.656985e-001,5:2.075797e-001):1.059895e-001):1.045565e-001,(2:2.748942e-001,(4:3.617799e-001,3:3.016231e-001):7.749076e-002):7.597573e-002,1:5.138059e-001);
   tree gen.89500 = [&U] ((((((((((15:1.511672e-001,16:1.832010e-001):1.881715e-001,13:2.795053e-001):5.069381e-002,14:2.687163e-001):1.417239e-001,(11:4.082887e-001,12:2.479966e-001):1.423112e-001):4.654404e-002,(((19:2.228845e-001,(17:3.246893e-001,18:2.768847e-001):8.728346e-002):5.940514e-002,(20:2.741205e-001,(21:2.256833e-001,22:2.260591e-001):1.652261e-001):1.184594e-001):1.628500e-001,23:3.364486e-001):1.884238e-001):7.771615e-001,6:5.643382e-001):2.361094e-001,(9:4.271255e-001,10:2.695124e-001):2.178251e-001):8.499310e-002,7:5.135453e-001):5.217287e-002,(8:4.656985e-001,5:1.831567e-001):9.194106e-002):1.236093e-001,(2:3.181023e-001,(3:3.675217e-001,4:3.656503e-001):7.263070e-002):1.161499e-001,1:5.062983e-001);
   tree gen.90000 = [&U] ((((((((((15:1.285826e-001,16:1.782901e-001):2.068772e-001,13:2.676834e-001):7.343541e-002,14:2.433474e-001):1.419813e-001,(11:4.147993e-001,12:2.572154e-001):1.733772e-001):2.323347e-002,(((19:2.332372e-001,(17:2.944922e-001,18:2.820667e-001):1.141956e-001):8.248373e-002,(20:2.752746e-001,(21:2.299071e-001,22:2.327898e-001):1.839935e-001):6.176226e-002):1.722159e-001,23:3.091327e-001):1.714079e-001):7.639959e-001,6:5.773367e-001):2.839028e-001,(9:4.822661e-001,10:2.745564e-001):2.435920e-001):4.929816e-002,7:4.551814e-001):4.068134e-002,(8:5.591347e-001,5:2.102409e-001):1.279915e-001):1.259227e-001,(2:2.821120e-001,(3:3.744001e-001,4:3.672810e-001):5.514089e-002):1.108424e-001,1:5.157740e-001);
   tree gen.90500 = [&U] (((((((13:2.720944e-001,((15:1.307014e-001,16:1.812281e-001):2.290386e-001,14:2.577170e-001):4.466461e-002):1.503484e-001,((11:4.069354e-001,12:2.567744e-001):1.714628e-001,(((19:2.370807e-001,(17:3.287754e-001,18:2.867148e-001):8.353632e-002):5.918241e-002,(20:3.059161e-001,(21:2.336957e-001,22:2.366259e-001):1.482407e-001):1.210956e-001):1.750538e-001,23:3.408133e-001):1.805929e-001):1.027538e-002):7.765855e-001,6:6.502849e-001):2.204325e-001,(9:4.131174e-001,10:3.221219e-001):1.676386e-001):1.078857e-001,7:5.102757e-001):7.585957e-002,(8:5.683485e-001,5:2.137054e-001):1.330961e-001):4.773989e-002,(2:2.917153e-001,(4:3.733333e-001,3:3.238611e-001):8.639849e-002):8.129830e-002,1:5.157846e-001);
   tree gen.91000 = [&U] ((((((((((15:1.307014e-001,16:2.307255e-001):2.118860e-001,13:2.720944e-001):2.354365e-002,14:2.577170e-001):1.543936e-001,(11:4.188741e-001,12:2.321836e-001):1.415841e-001):1.059699e-002,(((19:2.370807e-001,(17:3.287754e-001,18:2.900994e-001):8.353632e-002):1.013072e-001,(20:3.259818e-001,(21:2.336957e-001,22:2.366259e-001):1.482407e-001):8.414657e-002):1.158228e-001,23:3.408133e-001):1.805929e-001):7.571184e-001,6:6.502849e-001):1.409647e-001,(9:3.472127e-001,10:3.383137e-001):2.463378e-001):1.455903e-001,7:5.517312e-001):5.620011e-002,(8:5.100935e-001,5:2.137054e-001):9.564636e-002):1.290559e-001,((3:2.807589e-001,4:3.733333e-001):1.240369e-001,2:2.917153e-001):1.037066e-001,1:5.157846e-001);
   tree gen.91500 = [&U] (((((((((13:2.523562e-001,(15:1.822329e-001,16:2.164139e-001):2.152070e-001):2.739064e-002,14:2.553691e-001):1.775286e-001,(((19:2.131126e-001,(17:3.496386e-001,18:2.874565e-001):8.277527e-002):8.447575e-002,(20:3.108552e-001,(21:2.315666e-001,22:2.535152e-001):1.509867e-001):1.003973e-001):1.827869e-001,23:3.377084e-001):2.120110e-001):2.906554e-002,(11:4.192960e-001,12:2.300683e-001):1.353571e-001):7.524254e-001,6:5.538250e-001):2.026709e-001,(9:3.440494e-001,10:3.352315e-001):2.440936e-001):1.664969e-001,7:4.783016e-001):5.267581e-002,(8:5.054463e-001,5:2.464644e-001):1.650218e-001):6.729832e-002,(2:2.890577e-001,(4:3.702158e-001,3:3.421109e-001):7.222261e-002):9.654576e-002,1:5.110857e-001);
   tree gen.92000 = [&U] (((((((((15:1.751413e-001,16:1.807108e-001):2.115208e-001,13:2.859084e-001):2.833630e-002,14:2.504795e-001):1.289626e-001,((11:4.122260e-001,12:2.239779e-001):1.265262e-001,(((19:3.049907e-001,(17:3.403828e-001,18:2.733589e-001):1.024710e-001):5.396284e-002,(20:3.026261e-001,(21:2.254365e-001,22:2.468041e-001):1.832855e-001):4.493077e-002):1.967943e-001,23:3.287685e-001):1.611196e-001):4.089362e-002):7.082126e-001,6:6.647593e-001):2.105074e-001,(9:3.349416e-001,10:3.263572e-001):2.376319e-001):8.955623e-002,7:4.656398e-001):6.478022e-002,(8:4.920659e-001,5:1.522903e-001):1.045982e-001):9.736941e-002,(3:3.330544e-001,(2:2.963766e-001,4:3.604153e-001):5.619798e-002):9.088489e-002,1:4.985182e-001);
   tree gen.92500 = [&U] (((((((((19:2.089965e-001,(17:3.478789e-001,18:2.900427e-001):1.023836e-001):9.794309e-002,(20:2.923049e-001,(21:2.154313e-001,22:2.480018e-001):1.540647e-001):9.341368e-002):1.977493e-001,23:3.277189e-001):1.143679e-001,((((15:1.689475e-001,16:1.886496e-001):2.065158e-001,14:2.904242e-001):2.847382e-002,13:2.872959e-001):1.606903e-001,(11:4.174251e-001,12:2.421451e-001):1.375146e-001):8.425788e-002):6.698671e-001,6:6.679854e-001):2.115290e-001,(9:4.648770e-001,10:3.279410e-001):2.387851e-001):7.543854e-002,7:4.840374e-001):9.823660e-002,(8:4.944540e-001,5:1.530294e-001):1.465438e-001):6.503049e-002,(3:2.934535e-001,(2:2.837007e-001,4:4.197072e-001):9.034828e-002):1.165157e-001,1:5.232636e-001);
   tree gen.93000 = [&U] (((((((((19:2.067005e-001,(17:3.478789e-001,18:2.900427e-001):1.044687e-001):9.465303e-002,(20:3.152865e-001,(21:2.501726e-001,22:2.273144e-001):1.540647e-001):9.581828e-002):1.977493e-001,23:3.246145e-001):1.339219e-001,((((15:1.467139e-001,16:1.867227e-001):2.166447e-001,14:3.012105e-001):3.160052e-002,13:2.872959e-001):1.458868e-001,(11:4.174251e-001,12:2.363953e-001):1.745459e-001):4.075072e-002):7.915689e-001,6:6.679854e-001):2.115290e-001,(9:5.044046e-001,10:2.656159e-001):2.878408e-001):9.134605e-002,7:4.591004e-001):9.823660e-002,(8:4.944540e-001,5:2.503171e-001):1.232402e-001):9.230877e-002,(2:2.801753e-001,(4:4.004727e-001,3:3.273087e-001):5.647653e-002):1.023201e-001,1:5.181145e-001);
   tree gen.93500 = [&U] (((((((((19:2.869968e-001,(17:3.464481e-001,18:3.276275e-001):1.040390e-001):7.061481e-002,(20:3.036284e-001,(21:2.491436e-001,22:2.263795e-001):1.534310e-001):7.966282e-002):1.255714e-001,23:3.232794e-001):1.075927e-001,(((13:3.360482e-001,14:2.782515e-001):3.057538e-002,(15:1.395977e-001,16:1.859547e-001):2.157200e-001):1.640198e-001,(11:4.157082e-001,12:2.354230e-001):1.560374e-001):6.880985e-002):7.883131e-001,6:6.652380e-001):1.911922e-001,(9:5.023300e-001,10:3.075506e-001):2.156439e-001):9.060864e-002,7:4.457287e-001):6.626021e-002,(8:4.924203e-001,5:2.113216e-001):1.136744e-001):7.967824e-002,(2:2.790229e-001,(4:4.311071e-001,3:3.259624e-001):5.565009e-002):1.305515e-001,1:5.581427e-001);
   tree gen.94000 = [&U] (((((((((19:2.821076e-001,(17:3.956394e-001,18:2.395097e-001):9.357586e-002):5.780400e-002,(20:3.380878e-001,(21:2.487422e-001,22:2.596482e-001):1.728528e-001):8.571790e-002):1.347962e-001,23:3.227585e-001):1.365858e-001,((((15:1.402413e-001,16:1.856551e-001):1.931072e-001,14:2.937647e-001):4.600494e-002,13:2.896857e-001):1.619928e-001,(11:4.269144e-001,12:2.283642e-001):1.557860e-001):3.473175e-002):7.870430e-001,6:5.707877e-001):2.325443e-001,(9:3.961576e-001,10:3.201231e-001):1.733028e-001):1.036663e-001,7:4.450105e-001):7.243470e-002,(8:4.034724e-001,5:1.826320e-001):1.623524e-001):1.221617e-001,(2:2.785733e-001,(4:3.762838e-001,3:3.254372e-001):9.706537e-002):1.272332e-001,1:4.154076e-001);
   tree gen.94500 = [&U] (((((((14:3.042118e-001,((15:1.476462e-001,16:1.871982e-001):2.439873e-001,13:2.365058e-001):4.355627e-002):1.364294e-001,((((19:2.562081e-001,(17:3.989278e-001,18:2.975751e-001):5.925580e-002):6.128128e-002,(20:3.408979e-001,(21:1.993964e-001,22:2.371518e-001):1.504271e-001):1.324889e-001):1.862360e-001,23:3.254412e-001):1.855829e-001,(11:4.469501e-001,12:2.302623e-001):1.460375e-001):1.737396e-002):8.325399e-001,6:5.755319e-001):2.344771e-001,(9:3.994504e-001,10:3.080371e-001):2.244941e-001):1.045279e-001,7:4.487093e-001):7.908027e-002,(8:5.343241e-001,5:1.841500e-001):8.063789e-002):1.231771e-001,(2:2.395931e-001,(4:3.794113e-001,3:3.797709e-001):1.072015e-001):1.259286e-001,1:4.126582e-001);
   tree gen.95000 = [&U] ((7:4.567474e-001,((8:5.080831e-001,5:1.825255e-001):1.335823e-001,(((((((19:2.607978e-001,(17:4.060742e-001,18:3.079044e-001):8.491655e-002):5.000857e-002,(20:2.808106e-001,(21:2.029683e-001,22:2.414001e-001):1.480855e-001):1.065850e-001):1.815926e-001,23:3.258954e-001):1.889074e-001,(11:4.549566e-001,12:2.343872e-001):1.422670e-001):3.840832e-002,(14:3.096614e-001,((15:1.502911e-001,16:1.912074e-001):2.430285e-001,13:2.789560e-001):4.814660e-002):7.673978e-002):8.316726e-001,6:5.364788e-001):2.216913e-001,(9:4.066061e-001,10:2.737092e-001):2.447320e-001):1.172663e-001):7.984159e-002):1.054527e-001,(2:2.438852e-001,(4:4.298521e-001,3:3.865740e-001):6.601966e-002):8.910375e-002,1:4.200505e-001);
   tree gen.95500 = [&U] ((7:4.470865e-001,((((((14:3.031116e-001,(15:1.421710e-001,16:2.223377e-001):2.286064e-001):5.396221e-002,13:2.730557e-001):1.239943e-001,((11:4.531759e-001,12:2.334059e-001):1.257061e-001,(((19:2.552815e-001,(17:3.423814e-001,18:3.013918e-001):9.116161e-002):5.812654e-002,(20:2.748710e-001,(21:2.398561e-001,22:2.490202e-001):1.794184e-001):1.043306e-001):1.680725e-001,23:3.190022e-001):1.937377e-001):3.698251e-002):8.587927e-001,6:5.968805e-001):1.865684e-001,(9:3.980057e-001,10:2.761588e-001):3.358679e-001):6.798143e-002,(8:4.973363e-001,5:1.786648e-001):1.415720e-001):4.882528e-002):8.624512e-002,((2:2.384975e-001,4:4.207601e-001):8.193117e-002,3:3.783974e-001):1.205122e-001,1:4.614634e-001);
   tree gen.96000 = [&U] (((7:4.739216e-001,((((14:3.053212e-001,((15:1.434512e-001,16:1.798957e-001):1.829118e-001,13:2.895368e-001):6.024364e-002):1.224409e-001,((11:4.564795e-001,12:2.461784e-001):1.703078e-001,(((19:2.945887e-001,(17:3.448773e-001,18:2.993773e-001):7.785675e-002):6.091586e-002,(20:2.768748e-001,(21:2.181854e-001,22:2.444680e-001):1.301134e-001):8.388841e-002):1.692978e-001,23:3.213277e-001):1.951500e-001):2.723077e-002):8.552824e-001,6:6.012317e-001):1.116508e-001,(9:4.985917e-001,10:3.475805e-001):1.743791e-001):1.309970e-001):9.994218e-002,(8:5.009618e-001,5:2.153147e-001):5.540262e-002):1.320718e-001,((2:2.107392e-001,4:4.238274e-001):7.023510e-002,3:3.811558e-001):6.004011e-002,1:4.321982e-001);
   tree gen.96500 = [&U] ((((7:4.739216e-001,(((((((15:1.574736e-001,16:2.217737e-001):1.852603e-001,13:2.895368e-001):7.767217e-002,14:2.758481e-001):1.128106e-001,(11:4.564795e-001,12:2.352292e-001):1.802819e-001):3.042573e-002,(((19:2.945887e-001,(17:3.998122e-001,18:2.993773e-001):8.093670e-002):5.327473e-002,(20:3.152706e-001,(21:2.181854e-001,22:2.548299e-001):1.544855e-001):9.771589e-002):1.892278e-001,23:3.400945e-001):1.951500e-001):7.654389e-001,6:5.919520e-001):1.286224e-001,(9:4.200915e-001,10:3.475805e-001):1.743791e-001):1.708912e-001):9.277035e-002,(8:5.009618e-001,5:1.313048e-001):1.292055e-001):1.493917e-001,(2:2.324527e-001,4:4.238274e-001):9.764783e-002):7.872638e-002,3:3.811558e-001,1:4.321982e-001);
   tree gen.97000 = [&U] (((2:2.794966e-001,4:4.004575e-001):5.936456e-002,3:3.601389e-001):9.788710e-002,((7:4.760401e-001,(((((11:4.313092e-001,12:2.619667e-001):1.765979e-001,(((19:2.783451e-001,(17:3.383828e-001,18:2.718956e-001):1.073217e-001):8.784214e-002,(20:2.978865e-001,(21:2.135780e-001,22:2.407786e-001):1.307544e-001):1.037284e-001):1.787938e-001,23:3.213417e-001):2.115338e-001):6.003763e-002,(((15:1.521873e-001,16:2.177394e-001):2.135985e-001,14:2.606378e-001):4.415622e-002,13:2.696464e-001):1.175725e-001):7.859183e-001,6:6.749942e-001):2.391257e-001,(9:3.969276e-001,10:2.955068e-001):1.889199e-001):7.643468e-002):9.882874e-002,(8:4.733388e-001,5:1.911088e-001):1.358165e-001):1.168657e-001,1:4.724856e-001);
   tree gen.97500 = [&U] ((3:3.674263e-001,(2:2.978634e-001,4:4.004575e-001):8.454925e-002):8.182425e-002,((7:4.760401e-001,(((((11:4.313092e-001,12:2.376127e-001):1.956966e-001,(((19:2.783451e-001,(17:3.383828e-001,18:3.118417e-001):9.628797e-002):8.006740e-002,(20:2.978865e-001,(21:1.847214e-001,22:2.822126e-001):1.359393e-001):8.666552e-002):1.787938e-001,23:3.213417e-001):1.313281e-001):4.271600e-002,(13:2.890084e-001,(14:2.556298e-001,(15:1.866376e-001,16:1.806500e-001):2.006356e-001):5.387902e-002):1.125912e-001):7.859183e-001,6:6.537767e-001):1.583848e-001,(9:4.386754e-001,10:2.103394e-001):2.455287e-001):1.194874e-001):3.090793e-002,(8:5.206010e-001,5:2.045456e-001):8.404942e-002):1.141546e-001,1:4.724856e-001);
   tree gen.98000 = [&U] (((4:4.139180e-001,2:3.078754e-001):8.194544e-002,3:3.726275e-001):1.003506e-001,((7:4.699927e-001,(((((11:4.031562e-001,12:2.395781e-001):2.087596e-001,(13:2.987228e-001,(14:2.808598e-001,(15:1.278307e-001,16:2.006387e-001):2.227731e-001):5.259111e-002):1.193093e-001):8.851111e-002,(((19:1.879615e-001,(17:3.497567e-001,18:3.351722e-001):9.660486e-002):6.568003e-002,(20:3.078993e-001,(21:1.909304e-001,22:2.916986e-001):1.614406e-001):8.193270e-002):1.705639e-001,23:3.321429e-001):1.114313e-001):9.090852e-001,6:6.757519e-001):1.292581e-001,(9:4.444201e-001,10:2.742922e-001):2.772075e-001):1.086689e-001):5.724307e-002,(8:5.730858e-001,5:2.114209e-001):9.352555e-002):1.062306e-001,1:4.250715e-001);
   tree gen.98500 = [&U] (((4:4.000186e-001,2:1.806179e-001):7.919371e-002,3:3.601146e-001):1.171821e-001,((7:4.542103e-001,(((((11:5.406386e-001,12:2.904880e-001):1.910986e-001,(14:2.649810e-001,((15:1.388764e-001,16:2.017452e-001):2.429082e-001,13:2.886916e-001):4.779829e-002):1.204017e-001):8.128423e-002,(((19:1.816498e-001,(17:3.847815e-001,18:3.239171e-001):9.336086e-002):1.082489e-001,(20:2.869657e-001,(21:2.244943e-001,22:2.377076e-001):2.023260e-001):1.199593e-001):1.936022e-001,23:3.209895e-001):1.216018e-001):7.189585e-001,6:6.530601e-001):2.610021e-001,(9:4.743638e-001,10:3.045461e-001):2.698758e-001):7.128829e-002):1.435834e-001,(8:4.973267e-001,5:2.007080e-001):1.835779e-001):1.066515e-001,1:4.199595e-001);
   tree gen.99000 = [&U] ((3:3.640534e-001,(4:4.374724e-001,2:2.293993e-001):5.635466e-002):1.607510e-001,((7:4.542103e-001,(((((11:4.400206e-001,12:2.904880e-001):1.223075e-001,(13:2.931798e-001,((15:1.226656e-001,16:2.017452e-001):1.974885e-001,14:2.649810e-001):6.820416e-002):1.395532e-001):8.128423e-002,(((19:1.813880e-001,(17:3.105885e-001,18:3.061625e-001):1.598020e-001):7.632353e-002,(20:2.477095e-001,(21:2.030005e-001,22:2.377076e-001):1.128980e-001):1.222255e-001):1.936022e-001,23:3.205572e-001):1.010497e-001):7.173163e-001,6:5.751683e-001):1.804485e-001,(9:4.847130e-001,10:2.587137e-001):1.984585e-001):1.543596e-001):3.590467e-002,(8:5.083257e-001,5:1.617996e-001):1.003282e-001):8.985119e-002,1:4.199595e-001);
   tree gen.99500 = [&U] (((4:4.339645e-001,2:2.588173e-001):4.182826e-002,3:3.328125e-001):1.069558e-001,((7:4.488475e-001,(((((11:4.964237e-001,12:2.881588e-001):7.971665e-002,(13:2.908290e-001,((15:1.452821e-001,16:2.583961e-001):1.922636e-001,14:2.628563e-001):3.955927e-002):1.368175e-001):5.181355e-002,(((19:1.664360e-001,(17:3.080980e-001,18:2.801818e-001):1.096924e-001):7.051311e-002,(20:3.248976e-001,(21:1.782157e-001,22:2.793761e-001):1.284059e-001):7.425339e-002):1.787179e-001,23:3.179868e-001):1.221435e-001):8.982383e-001,6:5.705564e-001):2.147225e-001,(9:4.808264e-001,10:2.517707e-001):2.817525e-001):1.531219e-001):7.458231e-002,(8:5.587454e-001,5:2.152902e-001):1.303630e-001):8.913072e-002,1:4.165921e-001);
   tree gen.100000 = [&U] ((4:4.250545e-001,(3:3.259793e-001,2:2.535033e-001):8.777417e-002):6.883913e-002,((7:5.193301e-001,((((((13:2.848578e-001,(15:1.785914e-001,16:1.788939e-001):2.220097e-001):5.329933e-002,14:2.574594e-001):1.388848e-001,(11:4.862313e-001,12:2.695989e-001):1.452365e-001):1.030322e-001,(((19:2.921823e-001,(17:3.154458e-001,18:2.744292e-001):7.934849e-002):6.696008e-002,(20:3.182269e-001,(21:1.964822e-001,22:2.411049e-001):1.183950e-001):9.578433e-002):2.035878e-001,23:3.153561e-001):1.008241e-001):8.306638e-001,6:5.407292e-001):1.716230e-001,(9:4.709542e-001,10:2.948548e-001):2.731306e-001):8.118565e-002):5.176776e-002,(8:5.472735e-001,5:2.108700e-001):1.276864e-001):1.166589e-001,1:4.080388e-001);
   tree gen.100500 = [&U] ((3:3.240544e-001,(4:4.250545e-001,2:2.535033e-001):5.454387e-002):1.329691e-001,((7:5.193301e-001,(((((13:3.102336e-001,(14:2.574594e-001,(15:1.687849e-001,16:1.788939e-001):1.953406e-001):7.238011e-002):1.411545e-001,(11:4.862313e-001,12:2.462480e-001):1.452365e-001):6.821739e-002,(((19:2.921823e-001,(17:3.111213e-001,18:2.744292e-001):8.356824e-002):7.640035e-002,(20:3.182269e-001,(21:2.093138e-001,22:2.516245e-001):2.122222e-001):3.928497e-002):2.035878e-001,23:3.153561e-001):1.008241e-001):8.306638e-001,6:5.407292e-001):1.876510e-001,(9:4.274417e-001,10:3.228045e-001):1.883342e-001):1.051274e-001):1.085840e-001,(8:5.472735e-001,5:2.108700e-001):1.450241e-001):1.167893e-001,1:4.080388e-001);
   tree gen.101000 = [&U] ((3:3.240544e-001,(4:4.250545e-001,2:2.535033e-001):7.068121e-002):1.096800e-001,((7:5.193301e-001,(((((13:2.296001e-001,((15:1.687849e-001,16:1.788939e-001):2.025502e-001,14:2.574594e-001):6.277117e-002):1.304910e-001,(11:4.862313e-001,12:2.462480e-001):1.452365e-001):7.960421e-002,(((19:2.928685e-001,(17:3.049778e-001,18:2.744292e-001):9.474257e-002):6.053591e-002,(20:3.182269e-001,(21:2.093138e-001,22:2.278072e-001):1.421989e-001):6.477084e-002):1.719428e-001,23:3.491172e-001):1.396969e-001):8.306638e-001,6:5.415405e-001):1.876510e-001,(9:4.282840e-001,10:3.050618e-001):2.154723e-001):9.253721e-002):5.329283e-002,(8:4.656502e-001,5:2.108700e-001):1.308469e-001):8.321672e-002,1:3.788773e-001);
   tree gen.101500 = [&U] ((2:2.555958e-001,(4:4.441884e-001,3:3.423734e-001):5.355744e-002):1.424801e-001,((7:5.236168e-001,(((((((15:1.696017e-001,16:1.803705e-001):1.977605e-001,14:2.691547e-001):3.593407e-002,13:2.314953e-001):1.067262e-001,(11:5.023886e-001,12:2.482806e-001):1.926606e-001):6.587485e-002,(((19:2.135622e-001,(17:3.074952e-001,18:2.845671e-001):9.552460e-002):6.932133e-002,(20:3.208537e-001,(21:2.110415e-001,22:2.487299e-001):1.821758e-001):6.637505e-002):1.688026e-001,23:3.519989e-001):1.276845e-001):8.380220e-001,6:5.810093e-001):1.796519e-001,(9:4.306386e-001,10:3.313493e-001):2.244605e-001):1.021802e-001):7.365651e-002,(8:4.694938e-001,5:2.126105e-001):1.419040e-001):1.119049e-001,1:4.391869e-001);
   tree gen.102000 = [&U] ((3:3.102414e-001,(4:3.795322e-001,2:2.638052e-001):1.333149e-001):1.104212e-001,((7:4.495602e-001,(((((((15:1.540924e-001,16:1.775231e-001):2.020175e-001,13:3.080150e-001):3.812059e-002,14:2.757542e-001):1.423301e-001,(11:4.528535e-001,12:2.482806e-001):1.547461e-001):8.337558e-002,(((19:2.891047e-001,(17:3.014833e-001,18:2.918772e-001):1.250547e-001):5.939896e-002,(20:3.208537e-001,(21:2.110415e-001,22:2.487299e-001):1.815419e-001):8.527501e-002):1.899327e-001,23:3.146797e-001):1.276845e-001):8.380220e-001,6:5.911623e-001):1.796519e-001,(9:4.102525e-001,10:2.963259e-001):1.682113e-001):9.926261e-002):7.425716e-002,(8:5.101272e-001,5:2.126105e-001):1.565995e-001):1.119049e-001,1:4.150213e-001);
   tree gen.102500 = [&U] (((2:2.436498e-001,4:3.866972e-001):9.069577e-002,3:3.467663e-001):1.258768e-001,((7:4.517577e-001,(((((14:2.757542e-001,(13:3.080150e-001,(15:1.504394e-001,16:1.856570e-001):2.039495e-001):4.778402e-002):1.362443e-001,(11:4.528535e-001,12:2.590207e-001):1.857717e-001):7.534577e-002,(((19:2.296988e-001,(17:3.014833e-001,18:2.981960e-001):9.821231e-002):8.570128e-002,(20:3.120880e-001,(21:2.110415e-001,22:2.487299e-001):1.145010e-001):5.811165e-002):1.748545e-001,23:3.146797e-001):1.171192e-001):8.380220e-001,6:5.911623e-001):2.519059e-001,(9:4.102525e-001,10:2.778714e-001):2.658669e-001):9.907979e-002):1.129373e-001,(8:4.929044e-001,5:1.797434e-001):1.565995e-001):6.657934e-002,1:4.150213e-001);
   tree gen.103000 = [&U] ((2:2.199162e-001,(4:3.978990e-001,3:3.568114e-001):9.028610e-002):1.495550e-001,((7:4.648442e-001,((((((15:1.460395e-001,16:1.694808e-001):2.151687e-001,(13:3.143213e-001,14:2.918425e-001):4.200754e-002):1.483799e-001,(11:4.459252e-001,12:2.398278e-001):2.302795e-001):5.918467e-002,(((19:2.774779e-001,(17:3.152663e-001,18:2.854494e-001):1.201448e-001):6.523979e-002,(20:3.211285e-001,(21:2.171549e-001,22:2.559351e-001):1.292382e-001):6.525777e-002):1.577109e-001,23:3.237953e-001):1.205119e-001):8.622978e-001,6:5.522398e-001):2.007844e-001,(9:4.221367e-001,10:2.859207e-001):2.170483e-001):1.001424e-001):1.101306e-001,(8:4.962669e-001,5:1.582063e-001):1.267242e-001):9.917926e-002,1:4.270436e-001);
   tree gen.103500 = [&U] ((3:3.409711e-001,(4:4.003172e-001,2:2.184744e-001):7.939008e-002):1.306985e-001,((7:4.617966e-001,((((((13:2.797242e-001,(15:1.349845e-001,16:2.407608e-001):2.110573e-001):2.304061e-002,14:2.600141e-001):1.474070e-001,(11:4.173024e-001,12:3.039747e-001):1.210440e-001):6.620102e-002,(((19:2.910924e-001,(17:3.424020e-001,18:2.839047e-001):1.088467e-001):7.929921e-002,(20:2.762136e-001,(21:1.996256e-001,22:2.542571e-001):1.626764e-001):9.097812e-002):2.325312e-001,23:3.300880e-001):1.167191e-001):7.943996e-001,6:5.486191e-001):2.103978e-001,(9:4.979015e-001,10:2.840461e-001):2.051970e-001):1.407273e-001):8.953749e-002,(8:4.930132e-001,5:1.743653e-001):1.230412e-001):1.242708e-001,1:4.691432e-001);
   tree gen.104000 = [&U] (((4:3.815643e-001,3:3.360958e-001):7.820768e-002,2:2.375875e-001):9.270984e-002,((7:5.681745e-001,(((((((15:1.335934e-001,16:2.373183e-001):2.009570e-001,13:2.757246e-001):2.955906e-002,14:2.348914e-001):1.500526e-001,(11:4.113356e-001,12:2.575085e-001):1.852026e-001):1.027437e-001,(((19:2.353931e-001,(17:3.375062e-001,18:2.798453e-001):1.360131e-001):4.580331e-002,(20:3.079898e-001,(21:2.188007e-001,22:2.506216e-001):1.571022e-001):7.354344e-002):1.632915e-001,23:3.774102e-001):8.294683e-002):7.830409e-001,6:5.407748e-001):2.415001e-001,(9:4.611155e-001,10:2.799847e-001):2.022630e-001):7.529855e-002):4.544763e-002,(8:4.859639e-001,5:2.485370e-001):6.934695e-002):1.414642e-001,1:4.548322e-001);
   tree gen.104500 = [&U] (((4:3.803262e-001,2:2.368165e-001):7.795391e-002,3:3.821886e-001):1.006271e-001,((7:5.663309e-001,(((((((15:1.285118e-001,16:2.365483e-001):2.029583e-001,14:2.762281e-001):2.822200e-002,13:2.980753e-001):1.435209e-001,(11:4.100009e-001,12:2.493827e-001):1.846016e-001):7.229430e-002,(((19:2.946649e-001,(17:4.061894e-001,18:2.789372e-001):8.251304e-002):5.487507e-002,(20:3.069905e-001,(21:2.180907e-001,22:2.498084e-001):1.554185e-001):1.007700e-001):1.637702e-001,23:3.761856e-001):8.693476e-002):8.744674e-001,6:5.825637e-001):1.698533e-001,(9:4.596192e-001,10:3.061633e-001):2.566900e-001):1.241179e-001):4.530016e-002,(8:4.843870e-001,5:2.166807e-001):7.034916e-002):8.130424e-002,1:4.274228e-001);
   tree gen.105000 = [&U] (((4:3.633769e-001,3:3.821886e-001):9.349769e-002,2:2.606333e-001):1.048196e-001,((7:5.663309e-001,(((((((15:1.231691e-001,16:2.271455e-001):2.123651e-001,13:2.746915e-001):4.874226e-002,14:2.762281e-001):1.485758e-001,(11:4.293692e-001,12:2.410427e-001):1.649543e-001):7.433922e-002,(((19:2.946649e-001,(17:3.192103e-001,18:3.137521e-001):1.349758e-001):5.920647e-002,(20:3.069905e-001,(21:2.180907e-001,22:2.631207e-001):1.733053e-001):7.131551e-002):1.950787e-001,23:3.302917e-001):1.142077e-001):7.162111e-001,6:5.825637e-001):2.533541e-001,(9:4.596192e-001,10:2.613158e-001):2.921480e-001):5.527421e-002):8.333498e-002,(8:4.843870e-001,5:1.808580e-001):1.232291e-001):1.135333e-001,1:4.346133e-001);
   tree gen.105500 = [&U] (((4:4.143385e-001,2:2.166427e-001):9.349769e-002,3:3.053531e-001):6.095348e-002,((7:4.032200e-001,((((((15:2.020761e-001,16:1.791733e-001):2.229239e-001,(13:2.597085e-001,14:2.762281e-001):1.655037e-002):1.393529e-001,(11:4.293692e-001,12:2.813157e-001):1.856071e-001):6.016780e-002,(((19:2.476162e-001,(17:3.642471e-001,18:3.137521e-001):1.021737e-001):5.920647e-002,(20:3.069905e-001,(21:2.243165e-001,22:2.769624e-001):1.111884e-001):7.131551e-002):1.755518e-001,23:3.302917e-001):1.616409e-001):7.521566e-001,6:5.825637e-001):2.222194e-001,(9:4.632050e-001,10:2.613158e-001):2.921480e-001):7.127241e-002):8.693310e-002,(8:4.817520e-001,5:2.015448e-001):1.008095e-001):1.158749e-001,1:4.481111e-001);
   tree gen.106000 = [&U] (((7:5.260081e-001,((((14:2.777550e-001,((15:1.922416e-001,16:1.801638e-001):2.252021e-001,13:2.611442e-001):4.656993e-002):1.129396e-001,((11:4.317428e-001,12:2.246738e-001):1.262978e-001,(((19:2.579658e-001,(17:3.662607e-001,18:2.717870e-001):1.027385e-001):6.005127e-002,(20:3.086875e-001,(21:2.255565e-001,22:2.415860e-001):1.746366e-001):1.122464e-001):1.485690e-001,23:3.321176e-001):1.953195e-001):7.558372e-002):7.309277e-001,6:7.445740e-001):1.816265e-001,(9:4.657656e-001,10:2.140494e-001):2.491514e-001):1.015434e-001):1.052364e-001,(8:4.395502e-001,5:2.233199e-001):1.013668e-001):1.212415e-001,((4:4.442451e-001,2:2.314214e-001):8.646810e-002,3:3.683618e-001):6.313618e-002,1:4.144339e-001);
   tree gen.106500 = [&U] (((7:5.082246e-001,((((13:2.523153e-001,((15:1.816666e-001,16:1.683616e-001):2.007607e-001,14:2.677253e-001):5.966913e-002):1.005284e-001,((11:4.598170e-001,12:2.170779e-001):1.483522e-001,(((19:2.325742e-001,(17:3.538780e-001,18:2.625983e-001):1.000398e-001):6.299104e-002,(20:3.535892e-001,(21:2.220188e-001,22:2.608423e-001):1.586531e-001):9.941514e-002):1.578379e-001,23:3.237169e-001):1.887161e-001):5.279193e-002):7.084947e-001,6:6.001100e-001):2.523463e-001,(9:4.343274e-001,10:2.534335e-001):2.158643e-001):1.033932e-001):4.931386e-002,(8:5.580158e-001,5:1.780432e-001):1.057861e-001):1.349309e-001,((4:4.292258e-001,2:2.932224e-001):7.117746e-002,3:3.277949e-001):5.164200e-002,1:5.141126e-001);
   tree gen.107000 = [&U] (((7:5.082246e-001,(((((11:4.426924e-001,12:2.170779e-001):1.314074e-001,((14:2.724932e-001,13:2.694292e-001):6.293199e-002,(15:1.832452e-001,16:1.775697e-001):1.910916e-001):1.212306e-001):9.200073e-002,(((19:2.842029e-001,(17:3.538780e-001,18:3.133570e-001):8.487256e-002):6.094581e-002,(20:3.355909e-001,(21:2.272823e-001,22:2.285966e-001):1.586531e-001):6.858166e-002):1.984709e-001,23:3.197211e-001):7.879011e-002):7.084947e-001,6:6.486855e-001):2.380165e-001,(9:4.422713e-001,10:3.067826e-001):2.098451e-001):5.267973e-002):1.410958e-001,(8:5.580158e-001,5:1.780432e-001):1.057861e-001):1.010475e-001,(3:3.277949e-001,(4:4.292258e-001,2:2.932224e-001):5.126060e-002):1.281069e-001,1:4.375105e-001);
   tree gen.107500 = [&U] (((7:5.336261e-001,(((((11:4.267885e-001,12:2.873479e-001):1.621203e-001,(((15:1.539773e-001,16:2.117421e-001):1.745042e-001,14:2.627038e-001):4.334593e-002,13:2.597499e-001):1.391380e-001):1.032373e-001,(((19:2.432426e-001,(17:3.411648e-001,18:3.020996e-001):1.108956e-001):5.056777e-002,(20:3.235347e-001,(21:1.908066e-001,22:2.442708e-001):1.460318e-001):6.847240e-002):1.535871e-001,23:3.266136e-001):1.332608e-001):7.511406e-001,6:6.169396e-001):2.825011e-001,(9:4.263826e-001,10:2.957613e-001):2.023063e-001):1.014963e-001):6.307776e-002,(8:5.939626e-001,5:1.716469e-001):8.869143e-002):1.284661e-001,((4:4.138057e-001,3:3.160188e-001):7.788807e-002,2:2.386620e-001):9.667930e-002,1:3.973251e-001);
   tree gen.108000 = [&U] (((7:5.714570e-001,(((((11:4.564849e-001,12:2.139930e-001):1.468245e-001,(13:2.597499e-001,((15:1.541905e-001,16:1.937804e-001):2.406974e-001,14:2.627038e-001):4.445663e-002):1.164940e-001):8.831799e-002,(((19:2.448250e-001,(17:3.411648e-001,18:3.020996e-001):1.108956e-001):6.144564e-002,(20:3.235347e-001,(21:1.974369e-001,22:2.442708e-001):1.696965e-001):6.629594e-002):1.364318e-001,23:3.455428e-001):1.332608e-001):7.867312e-001,6:5.304288e-001):2.445853e-001,(9:4.490454e-001,10:2.957613e-001):1.939460e-001):1.044691e-001):1.171059e-001,(8:5.842725e-001,5:2.569839e-001):1.021461e-001):1.147439e-001,(2:2.904093e-001,(4:4.138057e-001,3:3.261574e-001):7.633978e-002):1.000682e-001,1:4.492798e-001);
   tree gen.108500 = [&U] (((7:5.714570e-001,(((((11:4.564849e-001,12:2.139930e-001):1.292694e-001,(14:2.520661e-001,(13:2.597499e-001,(15:1.582382e-001,16:1.937804e-001):1.829159e-001):4.373849e-002):1.295922e-001):1.024241e-001,(((19:2.537695e-001,(17:3.923936e-001,18:3.020996e-001):7.636418e-002):6.144564e-002,(20:3.512686e-001,(21:2.478220e-001,22:2.293732e-001):1.696965e-001):6.629594e-002):2.048466e-001,23:3.455428e-001):1.021289e-001):8.661013e-001,6:6.066361e-001):2.483430e-001,(9:4.127199e-001,10:2.957613e-001):2.602855e-001):1.545417e-001):2.707971e-002,(8:5.465178e-001,5:2.569839e-001):8.673985e-002):1.442162e-001,(3:3.166755e-001,(4:4.138057e-001,2:2.904093e-001):6.038970e-002):9.784627e-002,1:4.378401e-001);
   tree gen.109000 = [&U] (((7:4.896775e-001,(((((11:4.243705e-001,12:2.523162e-001):1.345511e-001,(((15:1.562372e-001,16:1.897594e-001):1.736155e-001,14:2.729769e-001):3.364871e-002,13:2.683189e-001):1.540702e-001):3.693802e-002,(((19:2.485036e-001,(17:3.905228e-001,18:2.958308e-001):6.734153e-002):4.967187e-002,(20:3.674690e-001,(21:2.426796e-001,22:2.306512e-001):1.602341e-001):9.524244e-002):2.005959e-001,23:3.305107e-001):1.197195e-001):8.481292e-001,6:6.457598e-001):1.476595e-001,(9:4.284706e-001,10:2.896241e-001):2.224866e-001):9.079854e-002):4.315468e-002,(8:5.172372e-001,5:2.516513e-001):1.470563e-001):1.056330e-001,((2:2.761864e-001,4:4.052190e-001):4.977740e-002,3:3.133027e-001):1.110433e-001,1:4.122732e-001);
   tree gen.109500 = [&U] (((7:4.184472e-001,(((((11:4.025354e-001,12:2.486554e-001):1.528681e-001,(14:2.690162e-001,(13:2.644258e-001,(15:1.757868e-001,16:1.870062e-001):2.090834e-001):2.454941e-002):1.989538e-001):4.892008e-002,(((19:2.969698e-001,(17:3.848567e-001,18:2.915386e-001):6.672653e-002):4.895118e-002,(20:3.621374e-001,(21:1.998939e-001,22:2.156090e-001):1.458139e-001):8.031213e-002):2.118949e-001,23:2.949955e-001):1.448752e-001):8.358237e-001,6:7.187264e-001):1.455171e-001,(9:4.222539e-001,10:2.854219e-001):1.670324e-001):1.169736e-001):1.308110e-001,(8:5.097326e-001,5:2.480001e-001):8.101692e-002):1.137588e-001,(3:3.275651e-001,(4:4.120687e-001,2:2.270024e-001):1.229275e-001):1.065053e-001,1:4.657124e-001);
   tree gen.110000 = [&U] (((7:4.292574e-001,(((((11:4.129345e-001,12:2.202898e-001):1.568173e-001,((13:2.712570e-001,(15:1.508288e-001,16:1.918373e-001):2.365533e-001):5.595419e-002,14:2.703017e-001):1.201394e-001):5.103229e-002,(((19:2.881183e-001,(17:3.353441e-001,18:2.990702e-001):6.845033e-002):4.468795e-002,(20:3.280488e-001,(21:2.050579e-001,22:2.864890e-001):1.495809e-001):7.156146e-002):2.029443e-001,23:3.356738e-001):1.339505e-001):8.574163e-001,6:6.465897e-001):1.581847e-001,(9:4.331624e-001,10:2.927955e-001):1.713475e-001):8.579167e-002):7.814796e-002,(8:5.229010e-001,5:2.486354e-001):9.064804e-002):1.128427e-001,((3:3.010657e-001,4:4.227141e-001):5.723798e-002,2:2.577207e-001):8.112141e-002,1:4.777435e-001);
   tree gen.110500 = [&U] (((7:4.995037e-001,(((((11:4.277508e-001,12:2.950651e-001):1.567184e-001,(((19:2.984561e-001,(17:3.473764e-001,18:2.785230e-001):9.525116e-002):1.206114e-001,(20:2.753896e-001,(21:1.974576e-001,22:2.468542e-001):1.453321e-001):7.412912e-002):2.102260e-001,23:3.477179e-001):1.386122e-001):6.615584e-002,(13:2.809898e-001,((15:2.182973e-001,16:1.987205e-001):2.409836e-001,14:2.800003e-001):5.446468e-002):8.434352e-002):9.002194e-001,6:6.697896e-001):1.165240e-001,(9:4.519313e-001,10:2.555905e-001):2.253872e-001):1.064021e-001):5.123649e-002,(8:4.998923e-001,5:2.575565e-001):1.111911e-001):1.094688e-001,(2:2.286223e-001,(3:3.309260e-001,4:4.476663e-001):9.087117e-002):9.373055e-002,1:4.735171e-001);
   tree gen.111000 = [&U] (((7:4.571479e-001,(((((11:4.357240e-001,12:2.825960e-001):1.322248e-001,(((19:2.918579e-001,(17:3.396966e-001,18:2.710448e-001):1.371709e-001):6.232898e-002,(20:3.243799e-001,(21:2.153387e-001,22:2.413968e-001):1.686869e-001):6.432076e-002):1.415307e-001,23:3.400306e-001):1.939434e-001):8.262030e-002,(13:2.747777e-001,((15:1.963119e-001,16:1.943272e-001):2.080350e-001,14:2.738100e-001):6.741877e-002):7.059592e-002):7.322876e-001,6:6.549820e-001):1.820913e-001,(9:4.419401e-001,10:3.637641e-001):2.339781e-001):1.097648e-001):8.254200e-002,(8:5.129611e-001,5:2.672286e-001):1.197076e-001):1.277835e-001,(3:3.672273e-001,(4:3.913905e-001,2:2.235680e-001):7.240924e-002):8.056189e-002,1:4.690187e-001);
   tree gen.111500 = [&U] (((7:4.886797e-001,((((((19:2.652946e-001,(17:3.396966e-001,18:2.710448e-001):1.224342e-001):5.781789e-002,(20:2.586643e-001,(21:2.248546e-001,22:2.413968e-001):1.410723e-001):1.067932e-001):1.655655e-001,23:3.400306e-001):1.005029e-001,(((13:2.747777e-001,(15:1.921402e-001,16:1.863828e-001):2.002470e-001):3.753406e-002,14:2.658792e-001):1.360050e-001,(11:4.703249e-001,12:2.882790e-001):1.322852e-001):1.047293e-001):7.183830e-001,6:6.549820e-001):2.261455e-001,(9:3.508025e-001,10:3.026841e-001):2.393176e-001):7.554705e-002):1.104899e-001,(8:5.411512e-001,5:1.437961e-001):1.123456e-001):1.034976e-001,((3:3.529563e-001,4:3.913905e-001):5.775541e-002,2:2.785077e-001):9.199416e-002,1:4.690187e-001);
   tree gen.112000 = [&U] (((7:4.886797e-001,((((((19:2.477775e-001,(17:3.396966e-001,18:2.688487e-001):8.817933e-002):9.198906e-002,(20:2.896281e-001,(21:2.248546e-001,22:2.413968e-001):1.244530e-001):8.235718e-002):1.698273e-001,23:3.204384e-001):1.513891e-001,((13:2.613300e-001,(14:2.658792e-001,(15:1.787619e-001,16:1.863828e-001):1.861038e-001):6.975129e-002):1.434090e-001,(11:4.580655e-001,12:2.223420e-001):1.402092e-001):6.721068e-002):8.009092e-001,6:6.549820e-001):2.261455e-001,(9:3.508025e-001,10:2.901846e-001):2.142665e-001):1.332510e-001):5.952092e-002,(8:4.918207e-001,5:1.917572e-001):9.890121e-002):1.189403e-001,(3:3.657746e-001,(4:3.913905e-001,2:2.540324e-001):7.960696e-002):1.123263e-001,1:4.953255e-001);
   tree gen.112500 = [&U] (((7:5.402862e-001,((((((19:2.421008e-001,(17:3.640697e-001,18:3.246454e-001):8.493634e-002):6.313535e-002,(20:2.966253e-001,(21:2.311022e-001,22:2.328560e-001):1.703323e-001):5.935011e-002):1.745459e-001,23:3.293418e-001):1.444872e-001,((13:2.685911e-001,(14:2.732667e-001,(15:1.850062e-001,16:1.878733e-001):2.043501e-001):4.721287e-002):1.869171e-001,(11:4.707928e-001,12:2.285198e-001):1.534372e-001):3.207343e-002):8.165308e-001,6:6.731807e-001):2.189705e-001,(9:3.605496e-001,10:3.191555e-001):2.610149e-001):9.159393e-002):7.711267e-002,(8:5.054859e-001,5:2.550980e-001):1.364730e-001):7.870116e-002,(3:3.641008e-001,(4:4.022653e-001,2:2.411077e-001):8.738108e-002):1.115345e-001,1:5.025557e-001);
   tree gen.113000 = [&U] (((7:5.373069e-001,((((((19:2.340290e-001,(17:3.620622e-001,18:2.966108e-001):1.131585e-001):5.086925e-002,(20:2.949896e-001,(21:2.298278e-001,22:2.315720e-001):1.593608e-001):7.788138e-002):1.873617e-001,23:3.275257e-001):1.419191e-001,((13:2.635587e-001,((15:1.811114e-001,16:1.868373e-001):2.683329e-001,14:2.421039e-001):1.853632e-002):1.271264e-001,(11:4.681967e-001,12:2.272596e-001):1.403971e-001):4.688930e-002):8.936734e-001,6:6.614594e-001):2.177630e-001,(9:3.585614e-001,10:3.173956e-001):2.595756e-001):7.385373e-002):7.007164e-002,(8:5.026985e-001,5:2.536913e-001):1.296702e-001):8.974170e-002,((2:2.869905e-001,4:4.212110e-001):5.373322e-002,3:3.270182e-001):1.095272e-001,1:4.997844e-001);
   tree gen.113500 = [&U] (((7:5.670840e-001,((((14:2.597363e-001,((15:1.658998e-001,16:2.057227e-001):2.478966e-001,13:2.586464e-001):2.949767e-002):9.435843e-002,((((19:2.348692e-001,(17:3.633621e-001,18:2.875841e-001):1.135648e-001):4.289107e-002,(20:2.938721e-001,(21:1.953917e-001,22:2.324034e-001):1.599330e-001):9.432954e-002):1.869280e-001,23:3.287016e-001):1.750961e-001,(11:4.129684e-001,12:2.280756e-001):1.859979e-001):1.794176e-002):8.968821e-001,6:5.915529e-001):1.562380e-001,(9:3.598488e-001,10:3.407473e-001):2.079947e-001):9.673746e-002):6.929342e-002,(8:5.218744e-001,5:2.706318e-001):8.862878e-002):1.183654e-001,(2:2.580583e-001,(4:4.472566e-001,3:3.281923e-001):6.999753e-002):1.067481e-001,1:5.015789e-001);
   tree gen.114000 = [&U] (((7:4.163335e-001,((((11:4.080822e-001,12:3.049198e-001):1.404767e-001,((13:3.083337e-001,(14:2.566631e-001,(15:1.308417e-001,16:1.912819e-001):2.336020e-001):3.971658e-002):1.273574e-001,(((19:2.359643e-001,(17:3.590628e-001,18:2.841814e-001):8.039591e-002):6.519151e-002,(20:2.849897e-001,(21:1.930798e-001,22:3.088218e-001):1.580407e-001):7.481256e-002):1.812117e-001,23:3.223546e-001):1.559618e-001):2.514423e-003):8.175352e-001,6:6.164776e-001):2.318272e-001,(9:4.317166e-001,10:2.421216e-001):2.474607e-001):6.880657e-002):9.947118e-002,(8:5.156997e-001,5:1.902566e-001):1.016582e-001):9.803324e-002,(3:3.243091e-001,(4:3.833748e-001,2:3.252401e-001):6.046592e-002):9.744799e-002,1:3.793009e-001);
   tree gen.114500 = [&U] (((7:4.169415e-001,((((11:4.086782e-001,12:3.053651e-001):1.263216e-001,((((19:2.767958e-001,(17:3.595872e-001,18:2.845964e-001):9.385053e-002):6.892064e-002,(20:3.050089e-001,(21:1.933618e-001,22:2.362490e-001):1.757527e-001):8.191252e-002):1.961109e-001,23:3.228253e-001):2.256434e-001,(((15:1.310328e-001,16:1.915612e-001):2.134442e-001,14:2.570380e-001):4.778973e-002,13:2.770007e-001):1.426334e-001):8.949490e-003):6.839257e-001,6:6.173779e-001):3.280806e-001,(9:3.892366e-001,10:2.424752e-001):2.855329e-001):1.090138e-001):9.902054e-002,(8:5.577878e-001,5:2.009994e-001):6.219078e-002):1.117944e-001,((4:3.446013e-001,2:3.111542e-001):7.550764e-002,3:3.247828e-001):1.160247e-001,1:3.798549e-001);
   tree gen.115000 = [&U] (((7:4.602920e-001,((((((15:1.498791e-001,16:1.712173e-001):2.127844e-001,14:2.517145e-001):3.366010e-002,13:2.961210e-001):1.548185e-001,((11:5.018155e-001,12:2.603344e-001):1.222457e-001,(((19:2.767958e-001,(17:3.595872e-001,18:2.845964e-001):7.685785e-002):6.932845e-002,(20:3.272582e-001,(21:1.672102e-001,22:2.604560e-001):1.601733e-001):7.281703e-002):1.884919e-001,23:3.228253e-001):1.830344e-001):5.175080e-003):6.806829e-001,6:6.173779e-001):2.820925e-001,(9:4.503478e-001,10:3.363106e-001):2.320671e-001):9.087378e-002):9.964653e-002,(8:5.577878e-001,5:2.711842e-001):7.385091e-002):1.246673e-001,(3:3.247828e-001,(2:2.795262e-001,4:4.926892e-001):9.955646e-002):7.154376e-002,1:5.547710e-001);
   tree gen.115500 = [&U] (((7:4.431150e-001,(((((11:4.611432e-001,12:2.633428e-001):1.705390e-001,(14:2.423211e-001,((15:1.710186e-001,16:1.826832e-001):2.252900e-001,13:2.850705e-001):4.351658e-002):1.363884e-001):3.109572e-002,(((19:2.984392e-001,(17:3.461683e-001,18:2.591745e-001):1.018242e-001):2.882861e-002,(20:3.150458e-001,(21:2.290555e-001,22:2.507365e-001):1.515382e-001):1.272461e-001):1.643571e-001,23:3.449915e-001):1.671427e-001):8.771814e-001,6:5.943389e-001):1.320363e-001,(9:4.335420e-001,10:3.237603e-001):2.758932e-001):6.361506e-002):7.022567e-002,(8:5.194226e-001,5:1.963320e-001):1.333035e-001):8.353950e-002,(2:2.690950e-001,(4:3.107743e-001,3:3.579545e-001):9.736840e-002):9.558817e-002,1:5.128868e-001);
   tree gen.116000 = [&U] (((7:5.507943e-001,(((((11:4.449927e-001,12:2.337195e-001):1.591097e-001,(((15:1.324478e-001,16:1.835750e-001):2.218654e-001,14:3.089364e-001):5.448411e-002,13:2.864621e-001):1.228742e-001):2.896702e-002,(((19:2.251866e-001,(17:3.478582e-001,18:2.604397e-001):9.229371e-002):5.697791e-002,(20:3.165837e-001,(21:2.301737e-001,22:2.651830e-001):1.522779e-001):1.132882e-001):2.307753e-001,23:3.466757e-001):1.533969e-001):8.338189e-001,6:6.107546e-001):1.951320e-001,(9:3.942755e-001,10:2.431392e-001):2.795327e-001):1.365772e-001):7.857203e-002,(8:4.953382e-001,5:1.617873e-001):1.339543e-001):1.155813e-001,((4:3.122914e-001,2:2.704086e-001):1.087738e-001,3:3.597019e-001):1.029727e-001,1:5.153906e-001);
   tree gen.116500 = [&U] (((7:5.230864e-001,(((((14:2.779984e-001,(15:1.361334e-001,16:1.894580e-001):2.326986e-001):7.689101e-002,13:2.858628e-001):1.172355e-001,((11:4.397028e-001,12:2.332306e-001):1.579460e-001,(((19:2.454141e-001,(17:3.471305e-001,18:2.760104e-001):8.465812e-002):5.680047e-002,(20:3.159214e-001,(21:2.257659e-001,22:2.646282e-001):1.519594e-001):6.995314e-002):2.302925e-001,23:3.058021e-001):1.581273e-001):2.901950e-002):8.592708e-001,6:6.094769e-001):2.522190e-001,(9:3.934506e-001,10:2.686401e-001):2.789479e-001):3.416294e-002):7.840766e-002,(8:4.943020e-001,5:1.450921e-001):1.525962e-001):1.472287e-001,((4:3.927841e-001,2:2.385406e-001):1.026453e-001,3:3.755313e-001):7.625779e-002,1:4.144263e-001);
   tree gen.117000 = [&U] (((7:4.974122e-001,((((((15:1.993527e-001,16:1.894580e-001):2.300499e-001,14:2.551389e-001):2.339774e-002,13:2.858628e-001):1.019961e-001,((11:4.397028e-001,12:2.172579e-001):1.579460e-001,(((19:2.454141e-001,(17:3.471305e-001,18:2.760104e-001):1.064855e-001):5.680047e-002,(20:3.159214e-001,(21:2.257659e-001,22:2.641430e-001):1.519594e-001):1.010166e-001):2.302925e-001,23:3.330237e-001):1.813062e-001):3.800498e-002):8.592708e-001,6:6.814999e-001):1.797853e-001,(9:4.472880e-001,10:2.234753e-001):2.789479e-001):9.351455e-002):1.231505e-001,(8:4.191655e-001,5:2.161709e-001):1.034042e-001):8.931852e-002,(2:2.828863e-001,(4:3.927841e-001,3:3.755313e-001):5.718834e-002):9.693518e-002,1:4.539597e-001);
   tree gen.117500 = [&U] (((7:5.054501e-001,((((14:2.592618e-001,((15:1.363521e-001,16:2.162892e-001):2.364101e-001,13:2.904822e-001):5.183864e-002):1.019118e-001,((11:4.754672e-001,12:2.426316e-001):1.361245e-001,(((19:2.484758e-001,(17:3.527399e-001,18:2.804705e-001):9.741311e-002):4.536554e-002,(20:2.558046e-001,(21:2.294141e-001,22:2.503924e-001):1.544149e-001):1.104797e-001):2.340139e-001,23:3.384018e-001):1.725060e-001):3.352212e-002):8.775660e-001,6:5.511304e-001):2.734950e-001,(9:4.244713e-001,10:2.794916e-001):2.109903e-001):1.048312e-001):8.867698e-002,(8:5.007248e-001,5:2.196641e-001):1.331700e-001):1.232497e-001,((4:4.681271e-001,3:3.272367e-001):7.577336e-002,2:2.682434e-001):1.323699e-001,1:4.612954e-001);
   tree gen.118000 = [&U] (((7:5.054501e-001,(((((((19:2.787571e-001,(17:3.756907e-001,18:2.875912e-001):1.086764e-001):5.666532e-002,(20:2.130712e-001,(21:2.294141e-001,22:2.503924e-001):1.730436e-001):1.521242e-001):1.790768e-001,23:2.910140e-001):2.091348e-001,(((15:1.449340e-001,16:2.162892e-001):2.344205e-001,14:2.592618e-001):7.311249e-002,13:2.550523e-001):1.296930e-001):2.551217e-002,(11:4.754672e-001,12:2.426316e-001):1.612127e-001):8.895465e-001,6:5.511304e-001):1.986890e-001,(9:4.244713e-001,10:2.495082e-001):2.629273e-001):1.144733e-001):3.003041e-002,(8:4.634366e-001,5:2.196641e-001):1.109041e-001):1.232497e-001,((4:3.699724e-001,2:2.682434e-001):9.609999e-002,3:3.272367e-001):5.960347e-002,1:4.612954e-001);
   tree gen.118500 = [&U] (((7:4.427968e-001,(((((15:1.451727e-001,16:2.166453e-001):1.737316e-001,(14:2.596886e-001,13:2.267219e-001):7.531453e-002):1.118013e-001,((11:4.459070e-001,12:2.521511e-001):1.302792e-001,(((19:2.744572e-001,(17:3.763093e-001,18:3.859982e-001):8.005572e-002):7.381242e-002,(20:3.444496e-001,(21:2.432115e-001,22:2.508047e-001):1.624436e-001):5.002114e-002):1.728565e-001,23:3.085049e-001):2.094791e-001):1.545344e-002):8.679942e-001,6:6.841698e-001):2.017853e-001,(9:4.251702e-001,10:2.499190e-001):2.262691e-001):1.029452e-001):7.645649e-002,(8:4.283744e-001,5:2.312590e-001):1.110866e-001):1.234526e-001,((4:3.705816e-001,3:3.277755e-001):7.703161e-002,2:2.486920e-001):1.276470e-001,1:4.092949e-001);
   tree gen.119000 = [&U] (((7:4.674108e-001,((((((15:1.137139e-001,16:2.115285e-001):1.834099e-001,13:2.647432e-001):4.933988e-002,14:2.527421e-001):1.116872e-001,((11:4.353755e-001,12:2.466613e-001):1.257536e-001,(((19:2.320692e-001,(17:3.674215e-001,18:2.766768e-001):8.417772e-002):7.303207e-002,(20:2.891420e-001,(21:2.374673e-001,22:2.111581e-001):1.628012e-001):1.011589e-001):1.725709e-001,23:3.012185e-001):2.045316e-001):1.635029e-002):7.697619e-001,6:6.680109e-001):1.392524e-001,(9:5.098647e-001,10:2.440163e-001):3.118373e-001):9.244259e-002):1.252076e-001,(8:4.514491e-001,5:2.241723e-001):1.084630e-001):1.190983e-001,((4:4.308288e-001,3:3.200340e-001):5.169895e-002,2:2.943963e-001):1.110361e-001,1:3.996281e-001);
   tree gen.119500 = [&U] (((7:4.590891e-001,(((((14:2.290408e-001,(15:1.116893e-001,16:2.077625e-001):1.986004e-001):4.470380e-002,13:2.600297e-001):1.014928e-001,((11:4.276241e-001,12:2.422698e-001):1.575740e-001,(((19:2.660017e-001,(17:3.693624e-001,18:2.941757e-001):1.089330e-001):7.411085e-002,(20:3.063715e-001,(21:2.332394e-001,22:2.073987e-001):1.593982e-001):8.833933e-002):1.745455e-001,23:3.142081e-001):1.554616e-001):1.338463e-002):8.139703e-001,6:6.561177e-001):1.804260e-001,(9:4.109162e-001,10:2.766405e-001):2.261753e-001):1.477993e-001):8.562975e-002,(8:4.434116e-001,5:1.985299e-001):1.186319e-001):1.141663e-001,((4:3.881963e-001,3:3.624129e-001):5.077851e-002,2:3.136576e-001):7.425018e-002,1:4.140195e-001);
   tree gen.120000 = [&U] (((7:4.649467e-001,((((((19:2.693957e-001,(17:3.740752e-001,18:2.942864e-001):1.129458e-001):6.419879e-002,(20:3.218583e-001,(21:2.446673e-001,22:2.501983e-001):1.614320e-001):7.309722e-002):1.896331e-001,23:2.606326e-001):1.620982e-001,((11:4.259465e-001,12:2.453610e-001):1.605104e-001,(14:2.506561e-001,(13:2.633475e-001,(15:1.724203e-001,16:2.104134e-001):1.865076e-001):3.529845e-002):1.337283e-001):9.774382e-003):8.243560e-001,6:6.644893e-001):2.528514e-001,(9:4.172350e-001,10:2.801702e-001):2.097508e-001):1.106609e-001):7.132583e-002,(8:4.490692e-001,5:1.708235e-001):1.120319e-001):1.081335e-001,(2:3.176596e-001,(3:3.623334e-001,4:4.149652e-001):7.526991e-002):9.699764e-002,1:4.193021e-001);
   tree gen.120500 = [&U] (((7:4.966075e-001,(8:4.490692e-001,5:2.293710e-001):1.116950e-001):2.771379e-002,((((((15:1.758285e-001,16:1.812530e-001):2.318464e-001,13:2.575338e-001):3.655533e-002,14:2.506561e-001):1.098782e-001,((((19:2.288072e-001,(17:3.740752e-001,18:2.942864e-001):1.129458e-001):4.744986e-002,(20:2.775371e-001,(21:2.446673e-001,22:2.501983e-001):1.726004e-001):7.759309e-002):1.924888e-001,23:2.606326e-001):1.917957e-001,(11:4.259465e-001,12:2.606529e-001):1.491106e-001):4.752804e-002):8.426794e-001,6:6.644893e-001):2.136054e-001,(9:4.150468e-001,10:2.801702e-001):2.224740e-001):1.654100e-001):1.424629e-001,(2:2.051839e-001,(3:3.625243e-001,4:4.149652e-001):6.536650e-002):9.699764e-002,1:4.825527e-001);
   tree gen.121000 = [&U] (((7:4.966075e-001,(((((11:4.259465e-001,12:2.494680e-001):1.797365e-001,(((19:2.192459e-001,(17:3.740752e-001,18:2.720394e-001):1.345119e-001):7.269653e-002,(20:2.775371e-001,(21:2.446673e-001,22:2.296573e-001):1.649058e-001):7.759309e-002):1.408259e-001,23:3.035176e-001):1.752937e-001):1.968527e-002,(13:2.469729e-001,((15:1.707067e-001,16:2.303598e-001):1.985420e-001,14:2.663013e-001):7.642271e-002):1.128407e-001):6.943999e-001,6:6.644893e-001):3.093417e-001,(9:4.150468e-001,10:2.686195e-001):1.861942e-001):9.821034e-002):7.908059e-002,(8:5.033500e-001,5:2.293710e-001):5.769496e-002):1.098150e-001,(3:3.625243e-001,(4:4.149652e-001,2:2.051839e-001):1.079264e-001):1.150356e-001,1:4.825527e-001);
   tree gen.121500 = [&U] (((7:4.952615e-001,(((((11:4.254645e-001,12:2.491857e-001):1.312402e-001,(((19:2.277630e-001,(17:3.562459e-001,18:2.387617e-001):7.790117e-002):7.261426e-002,(20:2.772230e-001,(21:2.001246e-001,22:2.111009e-001):1.933085e-001):7.453692e-002):1.474227e-001,23:3.031741e-001):1.833818e-001):3.265958e-002,(13:2.549217e-001,((15:1.690366e-001,16:2.300991e-001):2.035325e-001,14:2.416399e-001):4.273358e-002):1.157462e-001):8.353070e-001,6:6.752746e-001):1.637364e-001,(9:4.239159e-001,10:2.948295e-001):1.817240e-001):1.432665e-001):1.271918e-001,(8:5.456664e-001,5:1.674935e-001):1.422390e-001):7.466209e-002,((4:4.144957e-001,2:2.896215e-001):5.387635e-002,3:3.621140e-001):1.444837e-001,1:4.109001e-001);
   tree gen.122000 = [&U] (((4:3.668442e-001,2:2.948344e-001):1.687338e-001,3:4.304191e-001):4.404501e-002,((7:4.666321e-001,(((((11:4.331225e-001,12:2.354104e-001):1.461991e-001,(13:2.974459e-001,((15:1.720791e-001,16:2.022077e-001):2.233609e-001,14:2.505855e-001):4.102416e-002):1.284446e-001):3.854616e-002,(((19:2.286820e-001,(17:3.672537e-001,18:2.890333e-001):8.828940e-002):3.627603e-002,(20:2.822127e-001,(21:2.049151e-001,22:2.405532e-001):1.552746e-001):7.587851e-002):1.977272e-001,23:3.071316e-001):1.345792e-001):8.005724e-001,6:4.702252e-001):3.013385e-001,(9:3.358539e-001,10:3.064549e-001):2.493815e-001):1.321707e-001):6.226975e-002,(8:4.961394e-001,5:1.705082e-001):1.039892e-001):1.341571e-001,1:4.686916e-001);
   tree gen.122500 = [&U] (3:3.647147e-001,((2:2.450314e-001,4:3.739382e-001):1.113350e-001,((7:4.711249e-001,(((((11:4.713279e-001,12:2.736510e-001):1.690677e-001,(((15:1.719086e-001,16:2.041546e-001):2.121451e-001,14:2.529981e-001):4.438820e-002,13:3.003097e-001):1.412154e-001):9.342504e-002,(((19:2.955203e-001,(17:3.707896e-001,18:3.120030e-001):8.913946e-002):7.801020e-002,(20:3.119106e-001,(21:1.890843e-001,22:2.582729e-001):1.678835e-001):1.084624e-001):1.957156e-001,23:2.957184e-001):1.060500e-001):8.082804e-001,6:7.695566e-001):1.473784e-001,(9:3.314089e-001,10:3.064673e-001):2.517826e-001):1.477851e-001):7.628165e-002,(8:5.009163e-001,5:2.010925e-001):8.999557e-002):1.100434e-001):3.018124e-002,1:4.732042e-001);
   tree gen.123000 = [&U] (((7:4.711249e-001,(((((11:4.522307e-001,12:2.736510e-001):1.870146e-001,(14:2.529981e-001,((15:2.074018e-001,16:1.530955e-001):2.129905e-001,13:3.003097e-001):4.840734e-002):1.286418e-001):6.825504e-002,(((19:2.310977e-001,(17:3.578953e-001,18:3.120030e-001):9.037498e-002):7.572951e-002,(20:2.818086e-001,(21:2.395540e-001,22:2.412450e-001):1.678835e-001):7.187318e-002):1.788513e-001,23:2.957184e-001):1.303145e-001):8.082804e-001,6:5.257895e-001):1.473784e-001,(9:4.647811e-001,10:2.805431e-001):1.989965e-001):7.658217e-002):7.628165e-002,(8:5.224982e-001,5:2.429029e-001):8.999557e-002):1.479348e-001,((2:2.450314e-001,4:3.739382e-001):6.323643e-002,3:3.761025e-001):7.150414e-002,1:4.732042e-001);
   tree gen.123500 = [&U] (((7:4.727642e-001,(((((11:4.538042e-001,12:2.426863e-001):1.212684e-001,(((19:2.319019e-001,(17:3.591406e-001,18:3.130886e-001):9.068944e-002):5.897058e-002,(20:2.827892e-001,(21:2.403875e-001,22:2.326853e-001):1.350798e-001):8.430406e-002):1.794736e-001,23:3.579774e-001):1.307679e-001):3.636269e-002,((15:1.302182e-001,16:1.999431e-001):2.130249e-001,(14:2.538785e-001,13:3.013547e-001):4.882001e-002):1.206570e-001):8.153021e-001,6:6.612311e-001):1.712288e-001,(9:3.665145e-001,10:2.815193e-001):2.679305e-001):9.823794e-002):1.130225e-001,(8:5.645041e-001,5:2.437481e-001):1.054785e-001):1.288428e-001,((4:3.752393e-001,3:3.774112e-001):7.301540e-002,2:2.465967e-001):4.588074e-002,1:4.689258e-001);
   tree gen.124000 = [&U] (((7:4.936351e-001,((((((19:2.774546e-001,(17:3.297922e-001,18:3.269105e-001):7.012428e-002):6.157393e-002,(20:3.126175e-001,(21:2.316950e-001,22:2.429576e-001):1.287421e-001):7.493806e-002):1.873967e-001,23:3.404480e-001):1.340217e-001,((11:4.825644e-001,12:2.519946e-001):1.315383e-001,(((15:1.282425e-001,16:2.087699e-001):2.286296e-001,14:2.620152e-001):3.400287e-002,13:2.926878e-001):1.514786e-001):8.164906e-002):8.552502e-001,6:6.228706e-001):1.960829e-001,(9:4.083838e-001,10:2.619668e-001):2.651962e-001):1.213983e-001):7.269907e-002,(8:4.636380e-001,5:2.375292e-001):1.101350e-001):1.166447e-001,((2:2.574832e-001,4:3.918049e-001):7.828390e-002,3:3.940726e-001):1.174434e-001,1:4.035960e-001);
   tree gen.124500 = [&U] (((7:4.876773e-001,((((((15:1.275073e-001,16:2.153454e-001):2.303306e-001,(14:2.588528e-001,13:2.891552e-001):3.401560e-002):1.668448e-001,(11:4.669558e-001,12:2.497882e-001):1.339362e-001):2.179167e-002,(((19:2.390184e-001,(17:3.258118e-001,18:3.553624e-001):6.164913e-002):7.913437e-002,(20:3.088444e-001,(21:2.512107e-001,22:2.400253e-001):1.660000e-001):1.065602e-001):1.481605e-001,23:3.268667e-001):1.400758e-001):8.572412e-001,6:6.155343e-001):1.937163e-001,(9:3.772364e-001,10:3.239339e-001):2.126158e-001):7.954035e-002):8.873833e-002,(8:4.580422e-001,5:2.366385e-001):9.146941e-002):1.011137e-001,((4:3.870760e-001,3:3.678045e-001):4.645677e-002,2:2.709955e-001):8.570938e-002,1:4.281004e-001);
   tree gen.125000 = [&U] (((7:4.797034e-001,(((((((15:1.693584e-001,16:2.118244e-001):2.106676e-001,14:2.546204e-001):5.542436e-002,13:2.744631e-001):1.454041e-001,(11:4.593207e-001,12:2.457040e-001):1.488119e-001):8.327249e-002,(((19:2.306654e-001,(17:3.529290e-001,18:3.495520e-001):1.081536e-001):7.161289e-002,(20:2.807008e-001,(21:2.307653e-001,22:2.794648e-001):1.424521e-001):7.679872e-002):1.521985e-001,23:3.215222e-001):1.511339e-001):8.518032e-001,6:6.054700e-001):1.784409e-001,(9:4.058108e-001,10:3.186374e-001):2.091394e-001):8.553576e-002):8.728740e-002,(8:5.464392e-001,5:2.327693e-001):9.605960e-002):9.946044e-002,(3:3.008631e-001,(2:2.665645e-001,4:3.807471e-001):6.606240e-002):1.261182e-001,1:4.211007e-001);
   tree gen.125500 = [&U] (((7:5.222800e-001,(((((14:2.449234e-001,((15:1.285821e-001,16:2.172508e-001):2.233953e-001,13:2.446871e-001):7.513518e-002):9.875788e-002,(11:4.710874e-001,12:2.519983e-001):1.512981e-001):8.892720e-002,(((19:2.365744e-001,(17:3.619702e-001,18:3.015099e-001):9.223362e-002):4.746514e-002,(20:2.878917e-001,(21:2.366770e-001,22:2.866239e-001):1.123952e-001):7.876611e-002):1.853342e-001,23:3.297588e-001):9.580821e-002):8.640131e-001,6:6.209806e-001):2.048917e-001,(9:5.037675e-001,10:3.268001e-001):1.965621e-001):1.290914e-001):3.414753e-002,(8:5.352102e-001,5:1.840157e-001):1.380965e-001):1.235662e-001,(2:3.261678e-001,(4:3.905009e-001,3:3.085704e-001):4.862365e-002):6.748385e-002,1:4.318883e-001);
   tree gen.126000 = [&U] (((7:5.076804e-001,(((((13:2.663252e-001,((15:1.677605e-001,16:2.111779e-001):1.978483e-001,14:2.595862e-001):8.137396e-002):1.077272e-001,(11:4.579189e-001,12:2.021921e-001):1.785359e-001):1.189175e-001,(((19:2.299614e-001,(17:3.463011e-001,18:2.928810e-001):1.217470e-001):3.661688e-002,(20:2.798441e-001,(21:2.030034e-001,22:2.786118e-001):1.386363e-001):1.015823e-001):1.902057e-001,23:3.205409e-001):9.908194e-002):8.398610e-001,6:6.815578e-001):1.786686e-001,(9:3.578437e-001,10:2.523248e-001):2.297932e-001):1.005949e-001):7.456596e-002,(8:5.303390e-001,5:1.816872e-001):1.404980e-001):1.387335e-001,(2:2.993782e-001,(4:3.795850e-001,3:2.999448e-001):1.301697e-001):8.053342e-002,1:4.198155e-001);
   tree gen.126500 = [&U] (((7:5.136848e-001,((((((15:1.637553e-001,16:2.112547e-001):2.148819e-001,(13:2.913482e-001,14:2.626563e-001):4.211479e-002):1.557666e-001,(11:4.633347e-001,12:2.230083e-001):1.525408e-001):9.603213e-002,(((19:2.133585e-001,(17:3.507305e-001,18:2.963449e-001):1.292844e-001):5.488594e-002,(20:2.831538e-001,(21:1.997751e-001,22:2.286327e-001):1.402759e-001):9.645490e-002):2.071358e-001,23:3.411232e-001):7.142705e-002):8.456408e-001,6:7.364863e-001):1.238765e-001,(9:4.121658e-001,10:2.553090e-001):2.115927e-001):1.020230e-001):1.299522e-001,(8:5.125179e-001,5:1.925514e-001):1.188078e-001):8.376520e-002,((4:3.840744e-001,3:3.536334e-001):7.396890e-002,2:2.536274e-001):8.538716e-002,1:4.247807e-001);
   tree gen.127000 = [&U] (((7:5.136848e-001,(((((13:2.913482e-001,((15:1.644515e-001,16:2.112547e-001):2.188217e-001,14:2.414585e-001):4.697762e-002):1.478992e-001,(11:4.633347e-001,12:2.338935e-001):1.702995e-001):3.291621e-002,(((19:3.076626e-001,(17:4.095480e-001,18:2.963449e-001):8.293579e-002):5.488594e-002,(20:2.716249e-001,(21:1.997751e-001,22:2.260399e-001):1.520377e-001):9.645490e-002):1.999295e-001,23:3.411232e-001):1.098117e-001):6.957920e-001,6:6.209123e-001):2.359788e-001,(9:5.163715e-001,10:1.937531e-001):2.466921e-001):1.675216e-001):9.600631e-002,(8:4.881329e-001,5:1.851789e-001):1.458565e-001):1.285842e-001,(3:3.536334e-001,(4:3.900847e-001,2:2.927397e-001):9.016034e-002):6.782861e-002,1:4.051012e-001);
   tree gen.127500 = [&U] (3:3.450691e-001,((4:4.348615e-001,2:2.856501e-001):8.301309e-002,((7:5.012444e-001,(((((((15:1.790195e-001,16:2.061385e-001):2.122447e-001,13:2.887166e-001):4.756695e-002,14:2.356109e-001):1.861923e-001,(11:4.521136e-001,12:2.282291e-001):1.844444e-001):5.542493e-002,(((19:3.087069e-001,(17:3.974374e-001,18:2.998186e-001):1.080547e-001):2.853648e-002,(20:2.944149e-001,(21:1.949370e-001,22:2.205656e-001):1.501403e-001):6.114820e-002):1.824458e-001,23:3.328618e-001):1.304872e-001):7.080426e-001,6:5.445069e-001):2.102008e-001,(9:5.038660e-001,10:3.273198e-001):2.407177e-001):1.048721e-001):8.697990e-002,(8:4.645296e-001,5:3.021323e-001):9.518403e-002):1.308377e-001):6.393349e-002,1:4.382246e-001);
   tree gen.128000 = [&U] (((4:4.348615e-001,2:2.614154e-001):1.099071e-001,3:3.188545e-001):7.643762e-002,((7:5.052430e-001,(((((14:2.862794e-001,((15:1.649491e-001,16:2.052127e-001):2.003078e-001,13:2.887166e-001):2.473429e-002):2.004191e-001,(11:4.521136e-001,12:2.282291e-001):1.204782e-001):4.860225e-002,(((19:2.228236e-001,(17:3.386301e-001,18:2.998186e-001):8.479825e-002):7.153753e-002,(20:2.944149e-001,(21:1.979003e-001,22:2.205656e-001):1.635168e-001):8.160068e-002):1.799799e-001,23:3.405628e-001):1.304872e-001):7.080426e-001,6:5.123119e-001):2.760679e-001,(9:5.038660e-001,10:3.273198e-001):2.069727e-001):7.302545e-002):1.065714e-001,(8:5.399408e-001,5:2.044162e-001):9.518403e-002):1.301858e-001,1:4.382246e-001);
   tree gen.128500 = [&U] (((4:4.348615e-001,2:2.614154e-001):5.648415e-002,3:3.188545e-001):1.337856e-001,((7:5.052430e-001,((((((14:2.862794e-001,13:2.779750e-001):2.775900e-002,(15:1.649491e-001,16:1.815766e-001):2.120691e-001):1.603388e-001,(11:4.521136e-001,12:2.627498e-001):9.487758e-002):9.818839e-002,(((19:2.407873e-001,(17:3.386301e-001,18:2.998186e-001):1.139638e-001):7.574556e-002,(20:2.944149e-001,(21:1.979003e-001,22:2.612929e-001):1.477725e-001):8.632951e-002):1.643478e-001,23:3.670270e-001):8.572080e-002):8.168879e-001,6:5.445195e-001):1.588706e-001,(9:4.391534e-001,10:3.273198e-001):2.167263e-001):1.202545e-001):5.838734e-002,(8:4.928515e-001,5:2.384012e-001):6.547773e-002):1.164270e-001,1:4.382246e-001);
   tree gen.129000 = [&U] ((2:2.306555e-001,(4:4.348615e-001,3:3.188545e-001):5.265846e-002):9.601497e-002,((7:5.052430e-001,(((((14:2.862794e-001,(13:2.634719e-001,(15:1.201710e-001,16:2.021280e-001):2.103743e-001):2.781213e-002):1.428763e-001,(11:4.303192e-001,12:2.361454e-001):1.633136e-001):4.161352e-002,(((19:2.407873e-001,(20:3.225040e-001,(21:2.111407e-001,22:2.678407e-001):1.579486e-001):9.472707e-002):4.496993e-002,(17:3.386301e-001,18:3.320539e-001):8.231816e-002):1.993412e-001,23:3.670270e-001):1.572618e-001):7.608593e-001,6:5.445195e-001):2.226764e-001,(9:4.391534e-001,10:2.514870e-001):2.167263e-001):1.009141e-001):5.838734e-002,(8:4.928515e-001,5:2.384012e-001):1.305445e-001):1.025440e-001,1:4.382246e-001);
   tree gen.129500 = [&U] ((3:3.220734e-001,(4:4.392515e-001,2:2.370910e-001):1.075526e-001):1.018773e-001,((7:5.103435e-001,(((((((15:1.213841e-001,16:2.041685e-001):2.212594e-001,13:2.661317e-001):3.324652e-002,14:2.443639e-001):1.452915e-001,(11:4.346634e-001,12:3.094010e-001):1.260392e-001):2.155841e-002,(((19:2.432181e-001,(17:3.028228e-001,18:2.916905e-001):1.118910e-001):4.482033e-002,(20:3.257598e-001,(21:1.877299e-001,22:2.735202e-001):1.984601e-001):1.024769e-001):1.843141e-001,23:3.707322e-001):1.283542e-001):8.696289e-001,6:5.328351e-001):2.026293e-001,(9:3.929123e-001,10:2.540258e-001):2.074414e-001):1.620531e-001):8.221067e-002,(8:4.978270e-001,5:2.408080e-001):9.560996e-002):8.970617e-002,1:4.426486e-001);
   tree gen.130000 = [&U] ((3:3.220734e-001,(4:4.392515e-001,2:2.176159e-001):9.087852e-002):1.156341e-001,((7:5.103435e-001,((((((19:2.432181e-001,(17:3.028228e-001,18:2.916905e-001):1.244668e-001):4.482033e-002,(20:3.322512e-001,(21:1.877299e-001,22:2.200049e-001):1.086188e-001):1.079032e-001):1.843141e-001,23:3.707322e-001):1.393459e-001,(((13:2.497765e-001,(15:1.221773e-001,16:1.753549e-001):1.818388e-001):6.323345e-002,14:2.443639e-001):1.312161e-001,(11:4.408334e-001,12:2.916903e-001):1.254883e-001):4.533551e-002):8.040198e-001,6:5.328351e-001):2.061056e-001,(9:4.822334e-001,10:2.540258e-001):2.268030e-001):9.475116e-002):9.149956e-002,(8:4.978270e-001,5:1.852857e-001):1.160904e-001):6.434408e-002,1:4.159604e-001);
   tree gen.130500 = [&U] ((2:2.190492e-001,(4:4.421446e-001,3:3.034900e-001):1.063363e-001):1.248982e-001,((7:4.902451e-001,((((((19:2.448200e-001,(17:3.048173e-001,18:2.936117e-001):9.665144e-002):6.713660e-002,(20:3.344395e-001,(21:1.910000e-001,22:2.913665e-001):1.774052e-001):1.061837e-001):1.688082e-001,23:3.731740e-001):7.062947e-002,((11:4.608988e-001,12:2.656334e-001):1.263149e-001,(13:2.956361e-001,(14:2.459733e-001,(15:1.761310e-001,16:1.778927e-001):2.136942e-001):6.597836e-002):1.522628e-001):8.769451e-002):8.152885e-001,6:5.363445e-001):1.772623e-001,(9:4.392684e-001,10:3.640561e-001):2.282968e-001):6.565184e-002):6.053092e-002,(8:5.140329e-001,5:1.865060e-001):1.168550e-001):1.276361e-001,1:4.187001e-001);
   tree gen.131000 = [&U] (((2:2.863760e-001,4:4.474584e-001):8.805756e-002,3:3.252306e-001):4.882312e-002,((7:4.961371e-001,((((((19:2.477623e-001,(17:3.084807e-001,18:3.385472e-001):9.921120e-002):5.504453e-002,(20:3.384589e-001,(21:1.932955e-001,22:2.412469e-001):1.884448e-001):8.756720e-002):1.544095e-001,23:2.809208e-001):1.016009e-001,((11:4.664380e-001,12:2.819797e-001):1.591436e-001,(14:2.809438e-001,(13:2.991892e-001,(15:1.932896e-001,16:1.965317e-001):2.283420e-001):4.595610e-002):1.354150e-001):1.150153e-001):8.250869e-001,6:5.427905e-001):2.139713e-001,(9:4.893366e-001,10:3.351410e-001):2.310405e-001):1.133731e-001):4.560793e-002,(8:4.674381e-001,5:1.689487e-001):1.302376e-001):1.297978e-001,1:4.308062e-001);
   tree gen.131500 = [&U] (((4:4.474584e-001,3:3.189286e-001):8.058993e-002,2:2.243098e-001):1.287029e-001,((7:4.961371e-001,((((((19:2.530694e-001,(17:3.598723e-001,18:2.942819e-001):9.921120e-002):1.154224e-001,(20:3.384589e-001,(21:1.973459e-001,22:2.244382e-001):1.686286e-001):7.736496e-002):1.524800e-001,23:2.985076e-001):1.183849e-001,((11:4.516115e-001,12:2.287471e-001):1.733421e-001,((15:1.346512e-001,16:1.754499e-001):2.026522e-001,(13:2.746285e-001,14:2.809438e-001):4.047614e-002):1.433601e-001):9.166859e-002):7.372265e-001,6:4.847007e-001):2.139713e-001,(9:4.893366e-001,10:3.351410e-001):2.310405e-001):6.482687e-002):4.566282e-002,(8:4.639897e-001,5:1.689487e-001):1.302376e-001):1.120278e-001,1:4.642165e-001);
   tree gen.132000 = [&U] ((2:2.061723e-001,(3:3.225291e-001,4:3.580306e-001):5.589820e-002):1.359143e-001,((7:5.017381e-001,((((((19:2.164117e-001,(17:3.495868e-001,18:2.976042e-001):7.788832e-002):1.167254e-001,(20:2.844022e-001,(21:2.365951e-001,22:2.269720e-001):1.552580e-001):1.088246e-001):1.406899e-001,23:3.311705e-001):9.254856e-002,((11:4.567099e-001,12:2.707297e-001):1.544704e-001,(13:2.777289e-001,((15:1.173142e-001,16:1.774307e-001):2.441735e-001,14:2.841155e-001):6.354189e-002):1.530826e-001):9.641358e-002):7.455493e-001,6:6.299092e-001):2.163869e-001,(9:4.948610e-001,10:2.939979e-001):2.316104e-001):1.814350e-001):4.689501e-002,(8:4.775213e-001,5:2.343745e-001):1.062339e-001):8.579947e-002,1:4.918956e-001);
   tree gen.132500 = [&U] ((3:3.240678e-001,(4:3.756638e-001,2:2.520682e-001):1.052357e-001):7.139972e-002,((7:5.041319e-001,((((((15:1.549136e-001,16:1.782772e-001):2.250480e-001,13:2.790539e-001):5.201587e-002,14:2.854709e-001):1.177646e-001,((11:4.596190e-001,12:2.720214e-001):1.168460e-001,(((19:2.413746e-001,(17:3.512546e-001,18:2.990240e-001):1.379601e-001):1.023451e-001,(20:2.551339e-001,(21:2.377239e-001,22:2.407222e-001):1.577468e-001):1.097899e-001):1.413611e-001,23:2.969644e-001):2.336815e-001):3.786415e-002):7.491062e-001,6:5.746494e-001):2.145765e-001,(9:4.972219e-001,10:2.654914e-001):3.015350e-001):1.296816e-001):7.026623e-002,(8:4.797995e-001,5:1.586179e-001):1.167404e-001):9.329479e-002,1:4.942423e-001);
   tree gen.133000 = [&U] (((4:3.816218e-001,2:2.560660e-001):1.220272e-001,((7:5.121274e-001,((((13:2.834797e-001,((15:1.582503e-001,16:2.252188e-001):2.468779e-001,14:2.864696e-001):2.801286e-002):1.704860e-001,((((19:2.638481e-001,(17:4.239979e-001,18:2.879520e-001):1.401481e-001):6.969125e-002,(20:2.591804e-001,(21:2.414942e-001,22:2.479460e-001):1.323749e-001):1.162858e-001):2.061195e-001,23:3.419209e-001):2.373877e-001,(11:4.669086e-001,12:2.441520e-001):1.186991e-001):3.933096e-002):7.415120e-001,6:5.866932e-001):1.908288e-001,(9:3.766590e-001,10:2.666734e-001):2.635845e-001):9.299895e-002):2.328685e-002,(8:4.874091e-001,5:1.719063e-001):2.025198e-001):1.483492e-001):3.511071e-002,3:3.292075e-001,1:5.588933e-001);
   tree gen.133500 = [&U] (((7:4.329848e-001,(((((((19:2.470532e-001,(17:3.212511e-001,18:3.133414e-001):6.043402e-002):5.364258e-002,(20:3.325914e-001,(21:2.276907e-001,22:2.399146e-001):1.519227e-001):9.521705e-002):1.660751e-001,23:3.440863e-001):2.472504e-001,(14:2.700954e-001,((15:1.497072e-001,16:2.001339e-001):1.884285e-001,13:2.986664e-001):3.249497e-002):1.587478e-001):4.124108e-002,(11:4.402207e-001,12:2.603776e-001):1.119145e-001):6.991282e-001,6:5.531586e-001):2.091555e-001,(9:3.732065e-001,10:2.678329e-001):2.670849e-001):8.809317e-002):7.561208e-002,(8:4.595495e-001,5:2.113735e-001):1.357944e-001):1.025035e-001,((4:3.958873e-001,2:2.448671e-001):9.255129e-002,3:3.664149e-001):5.237388e-002,1:5.269477e-001);
   tree gen.134000 = [&U] ((2:2.428102e-001,(3:3.633370e-001,4:3.925618e-001):3.868671e-002):1.061833e-001,((7:4.558871e-001,((((((19:2.449780e-001,(17:3.522963e-001,18:3.180112e-001):8.679195e-002):9.331061e-002,(20:3.592303e-001,(21:2.257781e-001,22:2.395417e-001):1.506465e-001):8.755232e-002):1.921939e-001,23:3.411960e-001):1.254808e-001,((((15:1.549153e-001,16:1.948266e-001):2.236041e-001,14:2.678265e-001):8.004529e-002,13:2.777139e-001):1.264494e-001,(11:3.871481e-001,12:2.473997e-001):1.153113e-001):6.651482e-002):7.446910e-001,6:5.485120e-001):1.776810e-001,(9:5.390146e-001,10:2.655831e-001):2.648414e-001):7.706272e-002):8.665407e-002,(8:4.556892e-001,5:2.095980e-001):1.226086e-001):9.133629e-002,1:4.628231e-001);
   tree gen.134500 = [&U] (((3:3.633721e-001,4:3.853581e-001):6.132020e-002,2:2.427503e-001):1.561510e-001,((7:4.558871e-001,((((11:4.323137e-001,12:2.304086e-001):1.774195e-001,((((19:2.449780e-001,(17:3.522963e-001,18:2.641762e-001):1.064492e-001):6.564004e-002,(20:2.637816e-001,(21:2.267645e-001,22:2.395417e-001):1.574163e-001):7.445061e-002):2.286153e-001,23:3.411960e-001):1.981506e-001,(((15:1.509201e-001,16:1.960903e-001):2.214629e-001,14:2.678265e-001):4.051316e-002,13:2.661196e-001):1.191088e-001):7.010062e-003):7.410932e-001,6:6.537619e-001):2.408536e-001,(9:4.566756e-001,10:2.655831e-001):2.387201e-001):1.406523e-001):6.823414e-002,(8:5.033354e-001,5:2.533681e-001):1.226086e-001):9.524602e-002,1:4.642030e-001);
   tree gen.135000 = [&U] ((4:3.797222e-001,(2:2.392000e-001,3:3.735364e-001):4.571232e-002):1.022444e-001,((7:3.917022e-001,((((((19:2.413951e-001,(17:3.471439e-001,18:2.603126e-001):8.499553e-002):6.773537e-002,(20:3.024118e-001,(21:2.010866e-001,22:2.484582e-001):1.927279e-001):1.124980e-001):2.252718e-001,23:3.362059e-001):1.811993e-001,(((14:2.639095e-001,(15:1.646674e-001,16:2.003433e-001):2.136651e-001):3.031202e-002,13:2.622276e-001):1.368416e-001,(11:4.416145e-001,12:2.031026e-001):1.776296e-001):2.450943e-002):7.835491e-001,6:6.809941e-001):1.826249e-001,(9:4.612081e-001,10:2.616989e-001):2.179448e-001):1.141748e-001):7.561154e-002,(8:4.959741e-001,5:2.427450e-001):1.208154e-001):1.328149e-001,1:5.144749e-001);
   tree gen.135500 = [&U] ((3:3.740067e-001,(2:2.929541e-001,4:4.190922e-001):5.052717e-002):1.232808e-001,((((((13:2.622276e-001,((15:1.598361e-001,16:1.889229e-001):2.136060e-001,14:2.639095e-001):5.390175e-002):1.500259e-001,((((19:2.413951e-001,(17:3.471439e-001,18:2.603126e-001):1.084343e-001):8.823659e-002,(20:2.864437e-001,(21:1.995588e-001,22:2.669655e-001):1.372344e-001):7.684774e-002):2.063103e-001,23:3.362059e-001):1.951729e-001,(11:4.321894e-001,12:2.031026e-001):1.387295e-001):2.527489e-002):8.028012e-001,6:6.994146e-001):1.774224e-001,(9:4.612081e-001,10:2.410410e-001):2.922438e-001):1.291025e-001,7:4.466936e-001):1.097295e-001,(8:4.582761e-001,5:2.174371e-001):1.208154e-001):7.078959e-002,1:4.723288e-001);
   tree gen.136000 = [&U] (((4:4.310814e-001,2:2.638954e-001):9.346154e-002,3:3.473095e-001):7.076560e-002,(((((((11:4.820497e-001,12:2.749031e-001):1.673884e-001,(14:2.714593e-001,((15:1.670946e-001,16:1.943275e-001):1.656612e-001,13:2.772379e-001):5.806732e-002):1.425687e-001):2.731246e-002,(((19:2.582187e-001,(17:3.501856e-001,18:2.738413e-001):1.038362e-001):5.505749e-002,(20:2.887490e-001,(21:1.672070e-001,22:2.795941e-001):1.835946e-001):9.197480e-002):1.917636e-001,23:3.005123e-001):1.622773e-001):8.786894e-001,6:5.393851e-001):2.778127e-001,(9:4.744021e-001,10:2.103106e-001):3.006041e-001):8.742598e-002,7:4.964377e-001):8.012865e-002,(8:4.773277e-001,5:2.380192e-001):7.863896e-002):1.111261e-001,1:4.007269e-001);
   tree gen.136500 = [&U] ((((((((11:4.797800e-001,12:2.736087e-001):1.678975e-001,((13:3.250567e-001,(15:1.543327e-001,16:1.974621e-001):2.018493e-001):4.746505e-002,14:2.196662e-001):1.444654e-001):1.431681e-002,(((19:2.570029e-001,(17:3.485368e-001,18:2.580020e-001):8.485315e-002):6.219694e-002,(20:2.744315e-001,(21:2.298787e-001,22:2.841378e-001):1.454384e-001):9.154175e-002):1.908607e-001,23:3.536638e-001):1.765717e-001):8.093372e-001,6:5.368454e-001):1.846393e-001,(9:4.010434e-001,10:2.791000e-001):2.364289e-001):1.591686e-001,7:4.941003e-001):6.704398e-002,(8:4.780540e-001,5:1.995709e-001):1.223455e-001):1.087805e-001,((4:4.290517e-001,2:2.615746e-001):1.349035e-001,3:3.091845e-001):9.009346e-002,1:4.502695e-001);
   tree gen.137000 = [&U] ((((((((13:3.250567e-001,((15:1.546620e-001,16:1.862086e-001):2.060886e-001,14:2.751682e-001):1.258327e-002):1.460700e-001,(11:4.486384e-001,12:2.772006e-001):1.080962e-001):1.221679e-002,(((19:2.150885e-001,(17:3.485368e-001,18:2.580020e-001):8.485315e-002):7.503765e-002,(20:2.744315e-001,(21:2.491807e-001,22:2.238885e-001):1.496332e-001):7.612699e-002):1.876140e-001,23:3.356177e-001):1.686313e-001):8.185933e-001,6:7.417934e-001):1.846393e-001,(9:3.929787e-001,10:2.791000e-001):2.065288e-001):9.446343e-002,7:4.941003e-001):7.134104e-002,(8:4.780540e-001,5:1.995709e-001):1.223455e-001):1.087805e-001,((4:4.290517e-001,3:2.880119e-001):7.518722e-002,2:2.389737e-001):7.235887e-002,1:4.502695e-001);
   tree gen.137500 = [&U] (((((((11:4.958036e-001,12:3.036840e-001):1.116143e-001,((((19:2.693664e-001,(17:3.749256e-001,18:2.636571e-001):9.127765e-002):5.981843e-002,(20:2.800845e-001,(21:2.166265e-001,22:2.373745e-001):1.295128e-001):1.163825e-001):2.018189e-001,23:3.610283e-001):1.711517e-001,((13:3.049518e-001,(15:1.652933e-001,16:1.719508e-001):2.228648e-001):1.136653e-002,14:3.091444e-001):1.781473e-001):1.129619e-002):8.006911e-001,6:6.158558e-001):1.216451e-001,(9:4.843197e-001,10:3.002315e-001):2.550201e-001):1.249201e-001,7:5.315102e-001):5.425982e-002,(8:3.843614e-001,5:2.206338e-001):1.316087e-001):1.627509e-001,((4:4.615365e-001,3:2.918576e-001):8.087988e-002,2:2.167914e-001):7.534018e-002,1:4.843608e-001);
   tree gen.138000 = [&U] ((((((((((15:1.889221e-001,16:1.666932e-001):2.226712e-001,14:3.091444e-001):3.784822e-002,13:2.872245e-001):1.351074e-001,(((19:2.908486e-001,(17:3.749286e-001,18:2.636571e-001):1.473565e-001):4.876054e-002,(20:2.900356e-001,(21:2.166265e-001,22:2.108608e-001):1.556498e-001):1.163825e-001):1.615298e-001,23:3.504002e-001):2.066216e-001):4.016939e-002,(11:4.225003e-001,12:3.036840e-001):1.259412e-001):7.732146e-001,6:6.158558e-001):1.329662e-001,(9:3.585581e-001,10:2.767644e-001):2.235028e-001):1.305233e-001,7:4.011942e-001):6.832666e-002,(8:5.002880e-001,5:1.632088e-001):1.095431e-001):7.376138e-002,(3:3.072203e-001,(2:2.167914e-001,4:4.615365e-001):9.323270e-002):7.344616e-002,1:4.502742e-001);
   tree gen.138500 = [&U] (3:3.707294e-001,((2:2.376028e-001,4:4.638197e-001):9.679022e-002,(((((((((15:1.824861e-001,16:1.709653e-001):2.246012e-001,13:3.061955e-001):3.447665e-002,14:3.106738e-001):1.597514e-001,(11:4.245904e-001,12:2.357152e-001):1.273317e-001):9.801998e-002,(((19:2.399943e-001,(17:3.639266e-001,18:2.795595e-001):8.811680e-002):9.943048e-002,(20:2.914704e-001,(21:2.126076e-001,22:2.282340e-001):1.318538e-001):1.169583e-001):1.864929e-001,23:3.521336e-001):1.469674e-001):7.553398e-001,6:6.604645e-001):1.653434e-001,(9:3.603319e-001,10:2.781335e-001):3.226224e-001):1.436542e-001,7:4.031789e-001):1.113493e-001,(8:5.027629e-001,5:2.154675e-001):1.187719e-001):1.119495e-001):7.813345e-002,1:4.525017e-001);
   tree gen.139000 = [&U] ((((((((((15:1.738369e-001,16:1.929144e-001):1.840724e-001,14:2.803563e-001):3.703400e-002,13:3.097579e-001):1.671477e-001,(11:4.787201e-001,12:2.384575e-001):1.288131e-001):8.499815e-002,(((19:2.459773e-001,(17:3.681606e-001,18:2.828120e-001):8.444217e-002):6.602646e-002,(20:2.948614e-001,(21:2.368964e-001,22:2.831077e-001):1.636098e-001):1.175870e-001):1.886626e-001,23:2.581156e-001):1.062451e-001):9.018648e-001,6:5.815310e-001):1.806460e-001,(9:3.645240e-001,10:2.813694e-001):2.835309e-001):9.067313e-002,7:4.078695e-001):9.879787e-002,(8:5.089022e-001,5:1.376737e-001):1.477716e-001):6.712205e-002,((2:2.403671e-001,4:3.487668e-001):1.419457e-001,3:2.696848e-001):1.018797e-001,1:4.577662e-001);
   tree gen.139500 = [&U] (((((((((15:1.675513e-001,16:1.930112e-001):1.843569e-001,(13:2.359315e-001,14:2.804969e-001):5.615022e-002):1.386652e-001,(11:3.925932e-001,12:2.434698e-001):1.287567e-001):7.886674e-002,(((19:2.446751e-001,(17:3.683453e-001,18:2.852902e-001):1.013259e-001):5.644013e-002,(20:3.340609e-001,(21:2.289827e-001,22:2.832497e-001):1.580601e-001):6.991199e-002):1.627995e-001,23:3.246230e-001):8.070341e-002):8.038465e-001,6:5.818227e-001):1.661527e-001,(9:3.619159e-001,10:3.050871e-001):2.275319e-001):1.195799e-001,7:5.339118e-001):8.399750e-002,(8:5.160691e-001,5:1.922799e-001):1.298214e-001):1.093398e-001,((2:2.404877e-001,4:3.744263e-001):1.420169e-001,3:2.698200e-001):8.698180e-002,1:3.617245e-001);
   tree gen.140000 = [&U] (((((((((13:2.466490e-001,(15:1.617112e-001,16:2.017790e-001):1.829819e-001):5.203775e-002,14:2.619810e-001):1.511078e-001,(11:4.668501e-001,12:2.686857e-001):1.639438e-001):1.022180e-001,(((17:3.850779e-001,18:3.134921e-001):8.745795e-002,((20:2.947905e-001,(21:2.172767e-001,22:2.664341e-001):1.781448e-001):8.968015e-002,19:2.557898e-001):1.870225e-002):1.598454e-001,23:3.214078e-001):9.561059e-002):8.236664e-001,6:6.082528e-001):1.834752e-001,(9:4.563170e-001,10:2.745432e-001):2.378679e-001):8.531710e-002,7:5.482561e-001):5.893109e-002,(8:4.607386e-001,5:2.443263e-001):4.951429e-002):1.004553e-001,((4:3.914351e-001,3:3.249859e-001):6.153402e-002,2:3.009321e-001):7.035408e-002,1:3.781563e-001);
   tree gen.140500 = [&U] ((((((((((15:1.552047e-001,16:1.904267e-001):1.763338e-001,13:2.861698e-001):6.772917e-002,14:2.565560e-001):1.373614e-001,(11:4.670366e-001,12:2.707739e-001):1.823417e-001):1.151904e-001,((((20:2.949082e-001,(21:1.909150e-001,22:2.825260e-001):1.291177e-001):8.938846e-002,19:2.558919e-001):3.917928e-002,(17:3.852317e-001,18:3.027472e-001):1.271712e-001):1.599093e-001,23:3.215361e-001):9.564878e-002):8.239953e-001,6:6.411463e-001):1.655738e-001,(9:4.564993e-001,10:2.746528e-001):2.379629e-001):1.809855e-001,7:4.992427e-001):6.687360e-002,(8:4.609226e-001,5:1.725254e-001):1.423022e-001):1.426387e-001,((4:3.791506e-001,3:3.416242e-001):8.653001e-002,2:2.914006e-001):8.135752e-002,1:4.290582e-001);
   tree gen.141000 = [&U] ((((((((((15:1.552047e-001,16:1.904267e-001):1.761931e-001,13:2.861698e-001):6.705822e-002,14:2.624619e-001):1.403807e-001,(11:4.670366e-001,12:2.707347e-001):1.890414e-001):7.844413e-002,(((19:3.099311e-001,(17:3.730734e-001,18:3.027472e-001):9.693286e-002):4.907015e-002,(20:3.380369e-001,(21:2.086038e-001,22:2.825260e-001):1.522122e-001):6.922939e-002):1.405989e-001,23:3.287547e-001):9.564878e-002):7.593609e-001,6:6.958492e-001):2.366734e-001,(9:3.657154e-001,10:2.746528e-001):2.233323e-001):1.491391e-001,7:4.992427e-001):7.412362e-002,(8:5.176158e-001,5:1.725662e-001):1.423022e-001):6.970073e-002,(3:3.416242e-001,(2:2.802686e-001,4:4.551979e-001):1.072668e-001):7.421064e-002,1:4.205691e-001);
   tree gen.141500 = [&U] ((((((((13:2.804762e-001,((15:1.521168e-001,16:1.934022e-001):1.863782e-001,14:2.620174e-001):4.091248e-002):1.304495e-001,(11:4.577446e-001,12:2.250758e-001):1.621183e-001):5.078157e-002,(((19:3.037648e-001,(17:3.656509e-001,18:2.703589e-001):1.038859e-001):6.381863e-002,(20:2.966686e-001,(21:2.099143e-001,22:2.279671e-001):1.701010e-001):6.785203e-002):1.634441e-001,23:3.222139e-001):1.777545e-001):7.442530e-001,6:6.321233e-001):1.878635e-001,(9:4.762594e-001,10:2.535825e-001):2.549932e-001):1.036566e-001,7:4.893100e-001):1.387214e-001,(8:5.073175e-001,5:1.773733e-001):7.721704e-002):1.941917e-001,(2:2.119842e-001,(4:4.461415e-001,3:2.837899e-001):8.295400e-002):9.696195e-002,1:4.122016e-001);
   tree gen.142000 = [&U] (3:2.837899e-001,((2:2.181069e-001,4:4.408757e-001):1.507281e-001,(((((((13:2.804762e-001,(14:2.620174e-001,(15:1.690883e-001,16:1.903843e-001):1.976272e-001):3.887136e-002):2.048673e-001,(11:4.577446e-001,12:2.250758e-001):1.390578e-001):7.283516e-002,(((19:2.558930e-001,(17:3.605095e-001,18:2.977187e-001):5.223002e-002):6.391569e-002,(20:2.908109e-001,(21:2.099143e-001,22:2.464985e-001):1.724689e-001):1.052741e-001):1.423298e-001,23:3.222139e-001):1.192059e-001):7.226263e-001,6:6.321233e-001):2.487332e-001,(9:4.762594e-001,10:2.535825e-001):1.477353e-001):1.036566e-001,7:5.690487e-001):2.208795e-002,(8:5.001751e-001,5:1.773733e-001):9.635573e-002):9.940116e-002):6.544937e-002,1:4.122016e-001);
   tree gen.142500 = [&U] (((2:2.116557e-001,4:4.408757e-001):1.027273e-001,3:2.837899e-001):7.389663e-002,(((((((13:2.891404e-001,((15:1.739785e-001,16:2.195103e-001):2.110370e-001,14:3.158673e-001):4.908893e-002):1.746251e-001,(11:4.972820e-001,12:2.250758e-001):1.390578e-001):7.828622e-002,(((19:2.558930e-001,(17:3.605095e-001,18:2.556533e-001):9.928362e-002):4.073281e-002,(20:3.110159e-001,(21:2.099143e-001,22:2.728067e-001):1.707893e-001):5.424149e-002):2.109106e-001,23:3.125887e-001):1.192059e-001):7.226263e-001,6:6.321233e-001):2.387269e-001,(9:4.736236e-001,10:2.622089e-001):1.663291e-001):2.112083e-001,7:5.520219e-001):1.704551e-002,(8:5.001751e-001,5:2.673362e-001):1.174859e-001):1.530645e-001,1:4.218883e-001);
   tree gen.143000 = [&U] (((2:2.110212e-001,4:4.395541e-001):8.694383e-002,3:3.850857e-001):1.365186e-001,(((((((((15:1.448747e-001,16:2.102451e-001):2.012185e-001,14:2.321045e-001):3.736263e-002,13:2.633617e-001):1.546191e-001,(11:4.957912e-001,12:2.014824e-001):1.680673e-001):3.216900e-002,(((19:3.032490e-001,(17:3.594287e-001,18:2.548869e-001):9.898599e-002):5.323587e-002,(20:3.100836e-001,(21:2.092108e-001,22:2.719889e-001):1.702773e-001):1.133296e-001):1.484851e-001,23:3.586346e-001):1.452472e-001):7.204600e-001,6:6.481186e-001):2.185299e-001,(9:4.813924e-001,10:2.614228e-001):2.064436e-001):8.850915e-002,7:5.503671e-001):3.449492e-002,(8:4.709433e-001,5:2.665347e-001):1.246672e-001):1.533263e-001,1:3.728927e-001);
   tree gen.143500 = [&U] (((2:2.083378e-001,4:4.516287e-001):8.583822e-002,3:3.315487e-001):1.042676e-001,(((((((13:2.681810e-001,((15:1.429984e-001,16:2.075716e-001):2.013504e-001,14:2.546254e-001):6.371356e-002):1.862440e-001,(11:4.894866e-001,12:2.732591e-001):1.529388e-001):3.302534e-002,(((19:2.993928e-001,(17:3.042623e-001,18:2.546425e-001):1.203343e-001):5.106359e-002,(20:3.061405e-001,(21:1.983544e-001,22:2.293605e-001):1.389633e-001):1.054462e-001):1.742856e-001,23:3.540741e-001):1.434002e-001):6.961017e-001,6:5.340079e-001):2.438945e-001,(9:4.824001e-001,10:3.081351e-001):2.047841e-001):1.055178e-001,7:4.491552e-001):5.856524e-002,(8:4.649546e-001,5:1.893793e-001):1.059404e-001):1.513765e-001,1:5.159290e-001);
   tree gen.144000 = [&U] (((2:2.894204e-001,4:3.614923e-001):1.263388e-001,3:3.872351e-001):5.485095e-002,(((((((13:2.681810e-001,((15:1.345113e-001,16:2.075716e-001):2.013504e-001,14:2.804098e-001):6.679153e-002):1.291786e-001,(11:4.894866e-001,12:2.732591e-001):1.451954e-001):1.396440e-001,(((19:2.685374e-001,(17:3.375935e-001,18:2.546425e-001):1.492164e-001):5.340782e-002,(20:3.061405e-001,(21:1.983544e-001,22:2.681291e-001):1.389633e-001):9.417381e-002):1.464609e-001,23:3.540741e-001):6.045986e-002):8.269295e-001,6:5.340079e-001):1.606090e-001,(9:4.672671e-001,10:3.095528e-001):2.457643e-001):1.984965e-001,7:4.538708e-001):6.228080e-002,(8:4.861254e-001,5:1.893793e-001):1.477278e-001):7.590980e-002,1:5.159290e-001);
   tree gen.144500 = [&U] (3:3.792190e-001,((2:2.834292e-001,4:3.540091e-001):1.321002e-001,((((((((14:2.746051e-001,(15:1.265039e-001,16:2.032747e-001):1.876509e-001):6.471281e-002,13:2.626294e-001):1.703573e-001,(11:4.793538e-001,12:2.728841e-001):1.351294e-001):8.133608e-002,(((19:2.360721e-001,(17:3.306050e-001,18:3.077822e-001):1.021294e-001):5.422535e-002,(20:2.998031e-001,(21:2.296206e-001,22:3.133361e-001):1.595198e-001):1.044078e-001):2.061134e-001,23:3.467445e-001):6.221837e-002):8.272405e-001,6:5.229535e-001):1.771079e-001,(9:4.575943e-001,10:2.467985e-001):2.307295e-001):1.492582e-001,7:4.444753e-001):1.075902e-001,(8:4.760622e-001,5:1.854590e-001):1.011269e-001):1.421820e-001):4.640586e-002,1:5.052489e-001);
   tree gen.145000 = [&U] (((3:3.614440e-001,4:3.540091e-001):4.047751e-002,2:2.834292e-001):1.493030e-001,(((((((13:2.704980e-001,(14:2.806165e-001,(15:1.265039e-001,16:2.032747e-001):1.812450e-001):6.813445e-002):1.912323e-001,(11:4.010924e-001,12:2.646640e-001):1.351294e-001):7.751904e-002,(((19:2.360721e-001,(17:3.756596e-001,18:3.077822e-001):9.473342e-002):5.968547e-002,(20:2.998031e-001,(21:2.322368e-001,22:2.802970e-001):1.498064e-001):8.497072e-002):2.087089e-001,23:3.467445e-001):8.470402e-002):8.204097e-001,6:5.229535e-001):1.927133e-001,(9:4.575943e-001,10:2.467985e-001):2.142899e-001):1.568674e-001,7:5.099069e-001):1.396989e-001,(8:4.908068e-001,5:1.854590e-001):1.112643e-001):1.293098e-001,1:3.994920e-001);
   tree gen.145500 = [&U] (((4:4.320805e-001,3:3.310712e-001):5.360838e-002,2:2.659530e-001):8.399997e-002,((((((((13:2.749522e-001,14:2.633137e-001):6.600289e-002,(15:1.423377e-001,16:1.907408e-001):2.386983e-001):1.225515e-001,(11:4.541252e-001,12:2.730565e-001):1.407484e-001):9.503321e-002,(((19:2.215159e-001,(17:3.524964e-001,18:2.802266e-001):1.051045e-001):5.346532e-002,(20:3.122187e-001,(21:2.179171e-001,22:2.630139e-001):1.405694e-001):7.101537e-002):1.530632e-001,23:3.253642e-001):7.922863e-002):7.793500e-001,6:5.992131e-001):1.958481e-001,(9:4.293790e-001,10:2.774971e-001):1.998188e-001):1.542468e-001,7:4.784660e-001):8.985401e-002,(8:4.605437e-001,5:1.740236e-001):1.270863e-001):1.195459e-001,1:4.410243e-001);
   tree gen.146000 = [&U] ((((((((((15:1.703308e-001,16:1.653712e-001):2.455267e-001,14:2.176967e-001):6.748590e-002,13:2.538625e-001):1.269785e-001,(11:4.705298e-001,12:2.829202e-001):1.406782e-001):9.846614e-002,(((19:2.295178e-001,(17:3.418892e-001,18:2.826603e-001):1.063508e-001):7.896692e-002,(20:3.234971e-001,(21:2.257890e-001,22:2.725148e-001):1.380517e-001):7.477028e-002):1.677821e-001,23:3.371175e-001):9.809841e-002):8.075029e-001,6:5.404807e-001):2.188821e-001,(9:4.448897e-001,10:2.875213e-001):2.070369e-001):1.045097e-001,7:4.957499e-001):9.606110e-002,(8:4.445921e-001,5:1.803099e-001):1.155425e-001):1.281292e-001,(4:3.972694e-001,(2:2.956699e-001,3:3.430306e-001):9.841534e-002):6.827088e-002,1:4.569556e-001);
   tree gen.146500 = [&U] ((3:3.434301e-001,(2:2.354442e-001,4:3.977320e-001):1.161215e-001):6.070636e-002,(((((((13:2.541581e-001,((15:1.291437e-001,16:2.725101e-001):2.447385e-001,14:2.501740e-001):5.491362e-002):1.370376e-001,(11:4.105976e-001,12:2.327134e-001):1.570300e-001):1.076347e-001,(((19:2.297851e-001,(17:4.025862e-001,18:2.847048e-001):7.484358e-002):7.007810e-002,(20:3.468620e-001,(21:2.260519e-001,22:2.691182e-001):1.382124e-001):1.117682e-001):1.723184e-001,23:3.375101e-001):6.925016e-002):8.849785e-001,6:6.426703e-001):1.869480e-001,(9:4.327005e-001,10:2.878561e-001):2.703908e-001):1.306671e-001,7:4.963272e-001):9.717197e-002,(8:4.451099e-001,5:1.408526e-001):1.647868e-001):1.390213e-001,1:5.247518e-001);
   tree gen.147000 = [&U] (((2:2.841515e-001,4:3.938007e-001):1.216382e-001,(((((((14:2.716385e-001,((15:1.471608e-001,16:2.097844e-001):1.905582e-001,13:2.629352e-001):5.149924e-002):1.177337e-001,(11:3.853391e-001,12:2.225275e-001):1.515691e-001):9.011457e-002,(((19:2.644609e-001,(17:3.778205e-001,18:2.326392e-001):8.694022e-002):5.766371e-002,(20:3.328983e-001,(21:2.121460e-001,22:2.134339e-001):1.706500e-001):8.323094e-002):1.754033e-001,23:3.167476e-001):7.429966e-002):7.894609e-001,6:4.935092e-001):2.513419e-001,(9:4.527073e-001,10:2.701483e-001):2.528246e-001):7.308346e-002,7:4.657949e-001):1.050638e-001,(8:4.782454e-001,5:1.869400e-001):9.945722e-002):9.195378e-002):4.850353e-002,3:3.223035e-001,1:4.922834e-001);
   tree gen.147500 = [&U] (((4:4.133921e-001,2:2.228551e-001):7.427633e-002,3:3.188633e-001):1.405617e-001,(((((((14:2.716385e-001,(13:2.629352e-001,(15:1.513483e-001,16:1.751988e-001):2.206402e-001):4.220572e-002):1.433486e-001,(11:4.997160e-001,12:2.215324e-001):1.616771e-001):9.443854e-002,(((19:2.644609e-001,(17:3.778205e-001,18:2.326392e-001):8.694022e-002):7.855407e-002,(20:2.196883e-001,(21:2.449866e-001,22:2.797660e-001):1.683157e-001):7.494040e-002):1.798100e-001,23:3.167476e-001):1.182442e-001):7.894609e-001,6:6.307556e-001):1.662119e-001,(9:4.527073e-001,10:2.885338e-001):1.858643e-001):9.355738e-002,7:4.657949e-001):1.026728e-001,(8:4.782454e-001,5:2.326584e-001):1.020231e-001):8.809083e-002,1:4.922834e-001);
   tree gen.148000 = [&U] ((3:3.323724e-001,(4:4.309060e-001,2:2.322967e-001):7.770709e-002):1.094311e-001,(((((((13:3.087671e-001,((15:1.645752e-001,16:1.894270e-001):2.194375e-001,14:2.439560e-001):5.498827e-002):1.333132e-001,(11:5.208872e-001,12:2.163957e-001):1.595408e-001):6.141139e-002,(((19:2.110650e-001,(17:3.938274e-001,18:2.520490e-001):7.179784e-002):7.729937e-002,(20:3.017322e-001,(21:2.268109e-001,22:2.916187e-001):1.739604e-001):4.329415e-002):1.943006e-001,23:3.656745e-001):1.232538e-001):9.173987e-001,6:6.264975e-001):1.736242e-001,(9:4.718869e-001,10:1.634023e-001):2.855452e-001):1.348504e-001,7:4.855290e-001):1.377007e-001,(8:4.985070e-001,5:2.425153e-001):1.063455e-001):5.257472e-002,1:5.131397e-001);
   tree gen.148500 = [&U] ((2:2.861900e-001,(4:4.208343e-001,3:3.246037e-001):7.323891e-002):8.088871e-002,(((((((13:3.035288e-001,((15:1.562484e-001,16:1.926951e-001):2.509520e-001,14:2.382539e-001):5.294534e-002):1.185926e-001,(11:4.853205e-001,12:2.286619e-001):1.883077e-001):4.452959e-002,(((19:2.061317e-001,(17:3.013189e-001,18:2.398360e-001):1.367954e-001):6.376548e-002,(20:2.946797e-001,(21:2.012091e-001,22:2.835109e-001):1.249703e-001):9.968816e-002):1.353039e-001,23:3.370353e-001):1.203729e-001):8.959560e-001,6:6.118541e-001):2.136483e-001,(9:4.608573e-001,10:2.886106e-001):2.601413e-001):8.971875e-002,7:4.690639e-001):5.847684e-002,(8:4.812412e-001,5:1.799194e-001):1.853056e-001):5.688151e-002,1:4.243202e-001);
   tree gen.149000 = [&U] (((2:2.626423e-001,4:4.205248e-001):1.138847e-001,3:3.243650e-001):8.111628e-002,(((((((13:3.033056e-001,(14:2.380788e-001,(15:1.385980e-001,16:1.975614e-001):2.582035e-001):5.578000e-002):1.396255e-001,(11:4.440917e-001,12:2.598808e-001):1.922323e-001):8.637518e-002,(((19:2.303119e-001,(17:3.010974e-001,18:3.086634e-001):1.215711e-001):8.487140e-002,(20:2.944630e-001,(21:2.010611e-001,22:2.487322e-001):1.401718e-001):7.095134e-002):1.653940e-001,23:3.367875e-001):1.435591e-001):7.910690e-001,6:5.596982e-001):2.424979e-001,(9:4.605184e-001,10:2.883984e-001):1.860562e-001):1.557556e-001,7:4.687190e-001):7.947354e-002,(8:4.808874e-001,5:2.101825e-001):7.573754e-002):9.700777e-002,1:4.642481e-001);
   tree gen.149500 = [&U] ((((((((((15:1.474288e-001,16:2.011540e-001):2.059049e-001,13:2.798531e-001):5.021844e-002,14:2.424081e-001):1.706009e-001,(11:4.741389e-001,12:2.390671e-001):1.948651e-001):5.618578e-002,(((19:2.755150e-001,(17:3.243332e-001,18:2.916774e-001):8.718878e-002):4.566970e-002,(20:2.998177e-001,(21:2.066831e-001,22:2.532553e-001):1.747443e-001):1.068449e-001):1.604368e-001,23:3.429119e-001):1.461697e-001):7.363505e-001,6:5.698761e-001):2.386439e-001,(9:4.374377e-001,10:2.790798e-001):2.586116e-001):9.637517e-002,7:4.772425e-001):7.220019e-002,(8:4.896321e-001,5:2.140046e-001):7.711480e-002):9.877183e-002,(3:3.302635e-001,(4:4.357031e-001,2:2.674183e-001):8.499993e-002):7.477098e-002,1:4.726903e-001);
   tree gen.150000 = [&U] (((((((((13:2.798531e-001,(15:1.474288e-001,16:2.011540e-001):1.748170e-001):1.661827e-002,14:2.424081e-001):1.564228e-001,(11:4.758432e-001,12:2.390671e-001):1.252595e-001):7.727475e-002,(((19:2.855787e-001,(17:3.494246e-001,18:3.279905e-001):9.378369e-002):3.282312e-002,(20:2.998177e-001,(21:2.066831e-001,22:2.637458e-001):1.475453e-001):1.149374e-001):1.609225e-001,23:3.429119e-001):1.151292e-001):7.363505e-001,6:5.698761e-001):1.958477e-001,(9:4.739245e-001,10:2.790798e-001):2.327362e-001):8.448651e-002,7:5.328043e-001):9.337396e-002,(8:4.896321e-001,5:1.887259e-001):7.711480e-002):1.561194e-001,(2:2.674183e-001,(4:3.832424e-001,3:3.483487e-001):8.521397e-002):6.235733e-002,1:4.726903e-001);
   tree gen.150500 = [&U] ((((((((((15:1.501754e-001,16:1.900454e-001):2.105089e-001,14:2.402523e-001):5.225941e-002,13:2.787748e-001):1.550316e-001,(11:4.716113e-001,12:2.369410e-001):1.473574e-001):9.308744e-002,(((19:2.831376e-001,(17:3.698733e-001,18:3.250735e-001):7.877076e-002):8.454946e-002,(20:2.971514e-001,(21:2.661580e-001,22:2.704107e-001):1.462331e-001):9.807276e-002):1.592548e-001,23:3.398622e-001):1.321131e-001):7.298019e-001,6:5.648080e-001):1.914805e-001,(9:4.488169e-001,10:2.765979e-001):1.819806e-001):1.086139e-001,7:5.280659e-001):1.310816e-001,(8:4.852776e-001,5:1.870475e-001):1.047519e-001):9.158620e-002,(3:3.452507e-001,(2:2.650401e-001,4:3.798341e-001):7.697801e-002):1.279802e-001,1:4.684865e-001);
   tree gen.151000 = [&U] ((((((((14:2.402523e-001,((15:1.597009e-001,16:1.900454e-001):2.233777e-001,13:2.787748e-001):3.029618e-002):1.628238e-001,(11:4.800326e-001,12:2.446036e-001):1.841514e-001):4.419752e-002,(((19:2.831376e-001,(17:3.698733e-001,18:3.521241e-001):8.977719e-002):4.954559e-002,(20:2.971514e-001,(21:2.349100e-001,22:2.704107e-001):1.178286e-001):9.807276e-002):1.838056e-001,23:3.398622e-001):1.321131e-001):8.318639e-001,6:6.078762e-001):2.637774e-001,(9:4.488169e-001,10:2.765979e-001):2.509582e-001):1.273345e-001,7:4.455486e-001):6.973657e-002,(8:4.852776e-001,5:1.913514e-001):1.313903e-001):7.201266e-002,((4:3.347393e-001,3:3.452507e-001):7.159802e-002,2:2.650401e-001):1.268948e-001,1:4.978825e-001);
   tree gen.151500 = [&U] ((((((((14:2.664393e-001,((15:1.468148e-001,16:1.956234e-001):2.109142e-001,13:2.843471e-001):3.097820e-002):1.529541e-001,(11:4.769463e-001,12:2.451073e-001):1.475415e-001):5.252606e-002,(((19:2.545718e-001,(17:3.593617e-001,18:2.684223e-001):7.090584e-002):5.075886e-002,(20:2.952409e-001,(21:2.398706e-001,22:2.326433e-001):1.773969e-001):8.961261e-002):1.826239e-001,23:3.376772e-001):1.057329e-001):8.265156e-001,6:6.753831e-001):1.323147e-001,(9:4.459313e-001,10:3.124700e-001):1.711297e-001):1.770157e-001,7:4.426840e-001):6.664163e-002,(8:4.821577e-001,5:2.048009e-001):8.661854e-002):1.044404e-001,((4:3.325872e-001,2:3.304944e-001):8.695887e-002,3:2.807071e-001):1.039168e-001,1:4.321323e-001);
   tree gen.152000 = [&U] ((((((((((15:1.647094e-001,16:1.924606e-001):1.774203e-001,13:2.797498e-001):4.105802e-002,14:2.621315e-001):1.618459e-001,(11:4.692351e-001,12:2.411444e-001):1.451560e-001):1.265563e-001,(((19:2.504559e-001,(17:3.535516e-001,18:2.640824e-001):7.552180e-002):4.993819e-002,(20:2.904675e-001,(21:2.359924e-001,22:2.288820e-001):1.747480e-001):6.307114e-002):2.030142e-001,23:2.929597e-001):1.070031e-001):8.711130e-001,6:6.644636e-001):1.677626e-001,(9:4.387215e-001,10:3.074180e-001):2.152475e-001):1.741537e-001,7:4.355268e-001):5.974433e-002,(8:5.266674e-001,5:2.313520e-001):1.434597e-001):1.389709e-001,((4:3.510497e-001,3:2.961532e-001):6.939821e-002,2:3.251510e-001):7.657962e-002,1:4.251457e-001);
   tree gen.152500 = [&U] ((((((((14:2.696578e-001,((15:1.584804e-001,16:1.916122e-001):2.244125e-001,13:2.907273e-001):3.082794e-002):1.677050e-001,(11:4.827077e-001,12:2.480681e-001):1.318799e-001):9.810079e-002,(((19:2.460452e-001,(17:3.749669e-001,18:2.716647e-001):1.268668e-001):3.266205e-002,(20:2.988073e-001,(21:2.427681e-001,22:2.794595e-001):1.696224e-001):9.120176e-002):2.088431e-001,23:3.013711e-001):1.046896e-001):8.850071e-001,6:7.136602e-001):1.403339e-001,(9:4.513180e-001,10:3.162445e-001):2.765613e-001):8.262887e-002,7:4.828873e-001):1.449282e-001,(8:4.953944e-001,5:1.531581e-001):1.455729e-001):4.967495e-002,((4:3.611289e-001,3:3.046563e-001):2.953302e-002,2:2.987159e-001):1.698750e-001,1:4.720998e-001);
   tree gen.153000 = [&U] ((((((((11:4.827077e-001,12:2.480681e-001):1.560082e-001,(14:2.696578e-001,((15:1.518975e-001,16:1.916122e-001):2.423508e-001,13:2.516389e-001):5.140473e-002):1.618901e-001):2.848900e-002,(((19:2.147167e-001,(17:3.548037e-001,18:2.531932e-001):1.141252e-001):7.905356e-002,(20:2.988073e-001,(21:2.427681e-001,22:2.360074e-001):1.378682e-001):1.067521e-001):2.088431e-001,23:3.252695e-001):1.878366e-001):8.444423e-001,6:6.702816e-001):1.761014e-001,(9:4.513180e-001,10:3.162445e-001):2.026804e-001):8.262887e-002,7:4.828873e-001):1.078219e-001,(8:5.102912e-001,5:2.052070e-001):1.140600e-001):8.253591e-002,((4:3.611289e-001,3:3.911834e-001):2.953302e-002,2:2.644541e-001):1.219987e-001,1:4.720998e-001);
   tree gen.153500 = [&U] ((7:5.894382e-001,(((((13:2.477740e-001,((15:1.476753e-001,16:1.878667e-001):2.161581e-001,14:2.655162e-001):3.106133e-002):8.071842e-002,((((19:2.114189e-001,(17:3.660421e-001,18:3.064025e-001):1.157975e-001):6.975523e-002,(20:2.942179e-001,(21:1.924512e-001,22:2.323826e-001):1.357507e-001):1.046745e-001):2.056355e-001,23:3.446374e-001):1.849517e-001,(11:4.913730e-001,12:2.399384e-001):1.752677e-001):3.334795e-002):7.559504e-001,6:6.428831e-001):1.798617e-001,(9:4.062101e-001,10:3.113873e-001):1.483732e-001):1.471593e-001,(8:5.120252e-001,5:2.020553e-001):1.123082e-001):1.342945e-002):1.587705e-001,(2:2.603924e-001,(3:2.751798e-001,4:4.396514e-001):9.381528e-002):1.304399e-001,1:4.007485e-001);
   tree gen.154000 = [&U] (((7:4.437811e-001,((((13:2.559061e-001,((15:1.525220e-001,16:1.940326e-001):2.139818e-001,14:2.902569e-001):3.208078e-002):8.336765e-002,((((19:2.369226e-001,(17:3.750161e-001,18:2.959182e-001):8.890965e-002):5.865409e-002,(20:2.829544e-001,(21:1.987676e-001,22:2.400095e-001):1.905146e-001):1.004323e-001):2.123845e-001,23:3.559485e-001):1.557003e-001,(11:4.893363e-001,12:2.658320e-001):1.208268e-001):1.021789e-001):9.232799e-001,6:5.800424e-001):1.720908e-001,(9:4.195421e-001,10:2.933491e-001):2.176069e-001):7.767676e-002):1.576119e-001,(8:5.288301e-001,5:2.086868e-001):4.594220e-002):1.345426e-001,(2:3.032414e-001,(3:2.842114e-001,4:4.540809e-001):6.960647e-002):1.059174e-001,1:4.593856e-001);
   tree gen.154500 = [&U] (((7:4.269216e-001,((((13:2.448667e-001,((15:1.472853e-001,16:1.872709e-001):2.047509e-001,14:2.903922e-001):5.525344e-002):7.852309e-002,((((19:2.267021e-001,(17:3.588385e-001,18:2.794805e-001):1.050002e-001):3.348977e-002,(20:2.987696e-001,(21:1.901930e-001,22:2.334909e-001):1.829066e-001):9.464170e-002):1.691175e-001,23:3.240501e-001):1.833392e-001,(11:4.682271e-001,12:2.749050e-001):1.583971e-001):5.055041e-002):8.834510e-001,6:7.239737e-001):1.694875e-001,(9:4.014437e-001,10:2.905176e-001):2.073819e-001):1.473917e-001):6.562689e-002,(8:5.060172e-001,5:2.050069e-001):8.921014e-002):1.287387e-001,(2:2.441462e-001,(3:2.719509e-001,4:4.344926e-001):1.274674e-001):1.234024e-001,1:4.395684e-001);
   tree gen.155000 = [&U] (((7:5.251216e-001,((((((14:2.940977e-001,(15:1.461345e-001,16:1.896606e-001):2.086715e-001):6.397117e-002,13:2.401744e-001):1.381523e-001,(11:5.023352e-001,12:2.784129e-001):1.192633e-001):6.307055e-002,(((19:2.575372e-001,(17:4.104109e-001,18:2.830468e-001):9.686845e-002):4.160903e-002,(20:2.756899e-001,(21:1.923500e-001,22:2.574530e-001):1.358465e-001):1.021401e-001):1.996968e-001,23:3.281852e-001):1.100410e-001):8.282520e-001,6:7.332119e-001):1.716503e-001,(9:3.966508e-001,10:3.229497e-001):2.251749e-001):7.454803e-002):1.077357e-001,(8:5.124742e-001,5:2.076229e-001):1.580696e-001):6.132651e-002,(2:2.314717e-001,(3:2.763144e-001,4:4.400369e-001):1.290939e-001):1.300688e-001,1:4.298724e-001);
   tree gen.155500 = [&U] (((7:4.916119e-001,(((((14:2.738006e-001,(13:3.186505e-001,(15:1.627695e-001,16:1.810679e-001):2.244764e-001):3.706479e-002):1.515173e-001,(11:4.859410e-001,12:2.622924e-001):1.807970e-001):1.079154e-001,(((19:2.491323e-001,(17:3.970168e-001,18:2.752147e-001):1.237205e-001):5.612034e-002,(20:2.666925e-001,(21:2.221783e-001,22:2.696859e-001):1.554676e-001):7.793529e-002):1.614874e-001,23:3.188868e-001):8.975269e-002):8.232099e-001,6:6.500326e-001):1.554071e-001,(9:3.837058e-001,10:3.124100e-001):2.178262e-001):7.324883e-002):1.255819e-001,(8:4.957491e-001,5:2.008469e-001):1.084222e-001):9.394799e-002,(3:3.541040e-001,(4:4.256759e-001,2:2.755193e-001):6.084849e-002):1.142712e-001,1:4.530678e-001);
   tree gen.156000 = [&U] (((7:4.916119e-001,((((((14:2.738006e-001,(15:1.018739e-001,16:2.056663e-001):2.053724e-001):7.192535e-002,13:2.579754e-001):1.527351e-001,(11:4.720840e-001,12:2.410121e-001):1.587010e-001):9.973414e-002,(((19:2.491323e-001,(17:3.060009e-001,18:3.388344e-001):7.748631e-002):6.962313e-002,(20:3.411228e-001,(21:2.393421e-001,22:2.696859e-001):1.272216e-001):9.527880e-002):1.614874e-001,23:3.360991e-001):8.975269e-002):8.232099e-001,6:6.023039e-001):2.322556e-001,(9:4.552082e-001,10:2.810916e-001):1.502866e-001):1.457907e-001):1.034456e-001,(8:4.497901e-001,5:2.008469e-001):1.469389e-001):8.716888e-002,((4:3.980003e-001,2:2.223342e-001):5.940088e-002,3:3.541040e-001):1.018015e-001,1:4.144343e-001);
   tree gen.156500 = [&U] (((7:4.900845e-001,(((((((15:1.747444e-001,16:1.527917e-001):2.168354e-001,13:2.741548e-001):7.170189e-002,14:2.304599e-001):1.444761e-001,(11:4.706173e-001,12:2.315335e-001):1.582079e-001):6.900622e-002,(((19:2.473445e-001,(17:3.310125e-001,18:3.377817e-001):1.112212e-001):7.397613e-002,(20:3.400630e-001,(21:1.936702e-001,22:2.736013e-001):1.721618e-001):1.050632e-001):1.609857e-001,23:3.350548e-001):1.160482e-001):8.206523e-001,6:6.004326e-001):2.118416e-001,(9:4.537939e-001,10:2.748776e-001):1.843255e-001):1.071561e-001):7.961089e-002,(8:5.253558e-001,5:2.204919e-001):1.507367e-001):8.712988e-002,(3:3.530038e-001,(4:3.967638e-001,2:3.436983e-001):7.407640e-002):8.889362e-002,1:4.131467e-001);
   tree gen.157000 = [&U] (((7:4.754653e-001,(((((((15:1.619102e-001,16:1.415122e-001):2.248391e-001,13:2.659768e-001):3.774948e-002,14:2.835595e-001):1.393070e-001,(11:4.565788e-001,12:2.246269e-001):1.615227e-001):6.349249e-002,(((19:2.399662e-001,(17:3.211384e-001,18:3.277057e-001):8.522965e-002):8.378706e-002,(20:3.435125e-001,(21:2.037989e-001,22:2.654398e-001):1.670262e-001):7.651432e-002):1.398058e-001,23:3.332393e-001):1.072174e-001):7.961723e-001,6:5.652261e-001):2.055224e-001,(9:4.402573e-001,10:2.666780e-001):2.966321e-001):8.815047e-002):8.613710e-002,(8:5.096844e-001,5:1.950449e-001):1.450337e-001):1.667335e-001,((3:3.424738e-001,4:4.003635e-001):4.574086e-002,2:3.334458e-001):7.047150e-002,1:3.899297e-001);
   tree gen.157500 = [&U] (((7:4.952396e-001,(((((((15:1.726084e-001,16:1.819833e-001):1.877243e-001,14:2.835595e-001):6.305649e-002,13:2.456988e-001):1.264191e-001,(11:4.874212e-001,12:2.460858e-001):1.961152e-001):8.622554e-002,(((19:3.003344e-001,(17:3.211384e-001,18:3.277057e-001):7.871142e-002):5.611844e-002,(20:3.043007e-001,(21:1.975139e-001,22:2.549019e-001):1.599636e-001):6.581813e-002):1.595424e-001,23:3.332393e-001):1.077492e-001):7.964843e-001,6:5.592593e-001):2.055224e-001,(9:4.703777e-001,10:2.336981e-001):2.420991e-001):1.047677e-001):6.752503e-002,(8:4.331505e-001,5:1.821432e-001):1.720543e-001):8.666863e-002,((3:3.424738e-001,4:3.629642e-001):8.484549e-002,2:3.334458e-001):5.399852e-002,1:4.480834e-001);
   tree gen.158000 = [&U] (3:3.288848e-001,((4:3.351296e-001,2:3.164176e-001):1.792295e-001,((7:5.061042e-001,(((((13:2.686274e-001,((15:1.830927e-001,16:1.859756e-001):1.765677e-001,14:2.496106e-001):3.419262e-002):1.261945e-001,(11:4.030495e-001,12:2.541440e-001):1.684494e-001):6.739760e-002,(((19:3.069231e-001,(17:3.313502e-001,18:3.037845e-001):1.052017e-001):3.022374e-002,(20:2.989612e-001,(21:2.353182e-001,22:2.609489e-001):1.223344e-001):1.247874e-001):2.378033e-001,23:3.405499e-001):9.959441e-002):8.139575e-001,6:6.238643e-001):1.534855e-001,(9:4.806968e-001,10:1.954542e-001):2.066397e-001):1.486191e-001):7.224474e-002,(8:4.426529e-001,5:2.616434e-001):1.427007e-001):1.115402e-001):6.184924e-002,1:3.875751e-001);
   tree gen.158500 = [&U] ((2:3.038745e-001,(3:3.265435e-001,4:3.638732e-001):5.754520e-002):7.335658e-002,((7:4.700922e-001,((((((14:2.478337e-001,(15:1.590204e-001,16:1.913104e-001):2.485226e-001):2.387669e-002,13:3.142063e-001):1.778058e-001,(11:4.480636e-001,12:2.523348e-001):1.672503e-001):5.664196e-002,(((20:2.968330e-001,(21:2.336430e-001,22:2.590912e-001):1.419597e-001):7.757500e-002,((17:3.289914e-001,18:3.016219e-001):8.336285e-002,19:3.047382e-001):3.845567e-002):2.108445e-001,23:3.381256e-001):1.022556e-001):8.081631e-001,6:6.194231e-001):1.584637e-001,(9:4.772748e-001,10:2.433451e-001):2.051687e-001):1.572591e-001):6.830416e-002,(8:4.395017e-001,5:2.597808e-001):1.116288e-001):1.090552e-001,1:4.326707e-001);
   tree gen.159000 = [&U] ((2:2.363153e-001,(4:3.940690e-001,3:3.210590e-001):7.840093e-002):1.194163e-001,((7:5.622325e-001,(((((13:3.089289e-001,(14:2.868521e-001,(15:1.563495e-001,16:1.880972e-001):2.421776e-001):5.280033e-002):1.239028e-001,(11:4.522009e-001,12:2.639620e-001):1.480266e-001):5.253878e-002,(((20:2.918475e-001,(21:2.297188e-001,22:2.409113e-001):1.700420e-001):7.642018e-002,((17:3.676433e-001,18:2.944438e-001):1.696371e-001,19:2.207025e-001):3.976268e-002):1.726987e-001,23:3.324465e-001):1.486347e-001):7.549223e-001,6:6.090195e-001):2.142277e-001,(9:4.718962e-001,10:2.392579e-001):1.982223e-001):1.145847e-001):7.773882e-002,(8:4.321200e-001,5:2.478107e-001):1.346566e-001):8.610670e-002,1:3.974479e-001);
   tree gen.159500 = [&U] (((4:3.808272e-001,3:3.137732e-001):7.448452e-002,2:2.533526e-001):1.046208e-001,((7:4.929662e-001,((((14:2.803426e-001,((15:1.566924e-001,16:1.658069e-001):2.334722e-001,13:2.450809e-001):5.120082e-002):1.421125e-001,((11:4.419391e-001,12:2.376781e-001):1.925305e-001,(((20:2.852245e-001,(21:2.275881e-001,22:2.319942e-001):1.562409e-001):9.296009e-002,((17:3.593004e-001,18:2.877619e-001):1.094667e-001,19:2.385565e-001):6.707068e-002):1.687796e-001,23:3.249023e-001):1.772843e-001):2.159776e-002):8.076242e-001,6:5.951989e-001):1.301609e-001,(9:4.611874e-001,10:2.338284e-001):2.545671e-001):1.738573e-001):3.903222e-002,(8:5.315698e-001,5:2.421871e-001):6.661743e-002):1.155150e-001,1:4.644903e-001);
   tree gen.160000 = [&U] (((4:3.880066e-001,3:3.196885e-001):5.710336e-002,2:3.079735e-001):8.534627e-002,((7:5.022596e-001,((((((20:2.843515e-001,(21:2.100480e-001,22:2.363678e-001):1.854086e-001):1.078801e-001,((17:3.731230e-001,18:2.931869e-001):5.814888e-002,19:2.187421e-001):6.833511e-002):1.719615e-001,23:3.310274e-001):1.806265e-001,((11:4.439632e-001,12:2.050164e-001):1.456346e-001,(14:2.856276e-001,((15:1.868462e-001,16:1.689327e-001):1.941757e-001,13:2.497013e-001):3.367545e-002):1.518517e-001):3.095543e-002):6.682488e-001,6:6.928354e-001):1.958894e-001,(9:4.796909e-001,10:3.058218e-001):2.498434e-001):9.062313e-002):6.545019e-002,(8:5.415911e-001,5:2.467528e-001):1.387049e-001):1.293479e-001,1:4.732470e-001);
   tree gen.160500 = [&U] (((2:2.705162e-001,4:4.016331e-001):1.021141e-001,3:3.565357e-001):6.525481e-002,((7:5.414555e-001,(((((11:4.380619e-001,12:2.494487e-001):1.538570e-001,(((20:2.943378e-001,(21:2.563782e-001,22:2.503964e-001):1.105772e-001):7.565864e-002,((17:3.462595e-001,18:2.688555e-001):7.844810e-002,19:2.264242e-001):7.178516e-002):1.765637e-001,23:3.960199e-001):1.732306e-001):1.733303e-002,(14:2.855852e-001,(13:2.584706e-001,(15:1.920267e-001,16:1.956635e-001):1.837284e-001):4.361011e-002):1.581459e-001):9.225759e-001,6:6.453799e-001):1.722285e-001,(9:4.473689e-001,10:2.988055e-001):1.770248e-001):1.448874e-001):1.089492e-001,(8:5.606114e-001,5:2.666891e-001):7.279256e-002):1.552008e-001,1:4.898671e-001);
   tree gen.161000 = [&U] (((2:2.667747e-001,4:4.636176e-001):7.216271e-002,3:3.639949e-001):5.867041e-002,((7:5.339666e-001,((((11:4.157810e-001,12:2.459985e-001):1.269565e-001,((((20:3.624740e-001,(21:1.947992e-001,22:2.456083e-001):1.090478e-001):9.720003e-002,((17:3.414703e-001,18:3.100460e-001):9.269252e-002,19:2.232925e-001):5.080080e-002):1.645389e-001,23:3.029766e-001):1.639068e-001,((14:2.816352e-001,(15:1.893707e-001,16:1.948152e-001):1.843798e-001):3.246321e-002,13:2.638737e-001):1.317742e-001):2.150890e-002):8.610001e-001,6:6.364536e-001):1.630442e-001,(9:3.992545e-001,10:3.181274e-001):2.268174e-001):1.328236e-001):8.391486e-002,(8:5.001627e-001,5:1.524652e-001):1.362323e-001):1.308686e-001,1:4.297859e-001);
   tree gen.161500 = [&U] (((4:3.748140e-001,2:2.860914e-001):9.540636e-002,((7:5.479740e-001,((((11:4.266881e-001,12:2.313958e-001):1.258575e-001,((((20:2.732199e-001,(21:2.301827e-001,22:2.787288e-001):1.572001e-001):9.438182e-002,((17:3.504280e-001,18:3.226315e-001):7.284861e-002,19:2.788790e-001):3.841224e-002):1.746493e-001,23:3.109246e-001):2.034621e-001,((14:2.890233e-001,13:2.707958e-001):4.381986e-002,(15:1.932367e-001,16:1.572058e-001):2.082450e-001):1.667910e-001):2.084491e-002):7.710112e-001,6:6.531495e-001):2.104526e-001,(9:4.230760e-001,10:3.264728e-001):2.159018e-001):1.078048e-001):4.281192e-002,(8:5.132834e-001,5:1.726130e-001):1.035119e-001):1.711354e-001):3.452477e-002,3:2.868494e-001,1:4.512931e-001);
   tree gen.162000 = [&U] (((7:5.572672e-001,((((11:4.236816e-001,12:2.879110e-001):1.279920e-001,((((20:2.882809e-001,(21:2.340864e-001,22:2.589303e-001):1.340228e-001):1.108540e-001,((17:3.429014e-001,18:3.216938e-001):1.235087e-001,19:2.608359e-001):7.800203e-002):1.433227e-001,23:3.036405e-001):2.069126e-001,((13:2.753883e-001,(15:1.965138e-001,16:1.517651e-001):2.175697e-001):4.142977e-002,14:2.680610e-001):1.568701e-001):3.327695e-002):7.840869e-001,6:6.642264e-001):2.297619e-001,(9:4.302510e-001,10:3.320095e-001):2.447606e-001):1.313256e-001):5.990406e-002,(8:5.219882e-001,5:1.926401e-001):1.324003e-001):8.854810e-002,((4:3.715470e-001,3:3.174321e-001):9.811892e-002,2:3.230921e-001):6.303007e-002,1:4.386247e-001);
   tree gen.162500 = [&U] (((7:5.528785e-001,(((((13:2.866090e-001,((15:1.895637e-001,16:1.918218e-001):1.399602e-001,14:2.594350e-001):3.078517e-002):1.714036e-001,(11:4.203450e-001,12:2.740457e-001):1.186100e-001):3.198168e-002,(((20:2.860106e-001,(21:2.487276e-001,22:2.565376e-001):1.297932e-001):6.085720e-002,((17:3.402010e-001,18:3.356694e-001):8.478787e-002,19:2.587817e-001):9.024482e-002):2.307200e-001,23:3.097492e-001):1.414911e-001):8.064493e-001,6:6.589954e-001):1.714317e-001,(9:4.268626e-001,10:3.293948e-001):2.428330e-001):1.264887e-001):1.299606e-001,(8:5.178774e-001,5:1.250983e-001):1.201326e-001):8.592134e-002,(2:2.514575e-001,(4:3.686210e-001,3:3.209546e-001):5.802100e-002):1.491631e-001,1:4.351704e-001);
   tree gen.163000 = [&U] (((7:4.704575e-001,(((((((15:1.567562e-001,16:1.889095e-001):1.902514e-001,13:2.822576e-001):6.339610e-002,14:2.554962e-001):1.625322e-001,(11:4.710153e-001,12:2.698850e-001):1.168093e-001):5.134851e-002,(((20:2.900998e-001,(21:2.367001e-001,22:2.148488e-001):1.578659e-001):4.302023e-002,((17:3.368994e-001,18:3.305732e-001):1.253792e-001,19:2.548528e-001):7.462412e-002):1.949233e-001,23:3.050465e-001):1.711377e-001):8.705271e-001,6:6.283706e-001):1.571272e-001,(9:3.974264e-001,10:3.243938e-001):2.138356e-001):1.245683e-001):4.666615e-002,(8:5.100148e-001,5:2.144169e-001):1.183087e-001):8.308088e-002,(3:3.184654e-001,(4:3.639042e-001,2:2.588372e-001):6.269900e-002):1.468984e-001,1:4.285635e-001);
   tree gen.163500 = [&U] (3:3.119089e-001,(((7:4.747278e-001,((((((13:3.139009e-001,(15:1.581791e-001,16:1.906242e-001):1.937019e-001):3.928065e-002,14:2.578153e-001):1.821635e-001,(11:4.752907e-001,12:2.726020e-001):1.475675e-001):5.865247e-002,(((20:3.154747e-001,(21:2.414903e-001,22:2.650695e-001):1.515644e-001):6.458296e-002,((17:3.399574e-001,18:2.814085e-001):1.238990e-001,19:2.747559e-001):4.913925e-002):1.575040e-001,23:3.174391e-001):1.390213e-001):8.784288e-001,6:6.119338e-001):2.344439e-001,(9:4.219685e-001,10:2.240456e-001):2.472210e-001):9.588591e-002):1.058325e-001,(8:5.146442e-001,5:2.163632e-001):9.629282e-002):1.730715e-001,(4:3.551281e-001,2:2.851605e-001):6.326812e-002):4.297180e-002,1:4.535059e-001);
   tree gen.164000 = [&U] (3:3.319914e-001,((4:3.598148e-001,2:2.136398e-001):9.136222e-002,((7:4.809929e-001,(((((((15:1.602666e-001,16:2.222310e-001):2.105236e-001,13:3.180434e-001):3.951300e-002,14:2.947576e-001):1.839703e-001,(11:4.815632e-001,12:2.761996e-001):1.626262e-001):7.216073e-002,(((20:2.469253e-001,(21:2.506939e-001,22:2.685677e-001):1.240321e-001):1.342703e-001,((17:4.108216e-001,18:2.851223e-001):9.537348e-002,19:2.783818e-001):3.926845e-002):1.939087e-001,23:3.216283e-001):1.219396e-001):8.280898e-001,6:4.850002e-001):2.595702e-001,(9:4.275373e-001,10:2.985843e-001):2.062113e-001):1.438864e-001):9.359369e-002,(8:5.059023e-001,5:1.841796e-001):9.756361e-002):9.303082e-002):8.362882e-002,1:4.594909e-001);
   tree gen.164500 = [&U] (((7:5.106360e-001,(((((13:3.180434e-001,(14:2.947576e-001,(15:1.649853e-001,16:2.222310e-001):2.088944e-001):3.850823e-002):1.174797e-001,(11:5.126035e-001,12:2.818479e-001):1.380648e-001):7.216073e-002,(((20:2.469253e-001,(21:2.147363e-001,22:2.701232e-001):1.453713e-001):9.553497e-002,((17:3.320126e-001,18:2.851223e-001):8.088912e-002,19:2.343885e-001):5.093518e-002):1.753939e-001,23:3.216283e-001):1.178874e-001):8.280898e-001,6:6.231483e-001):1.483158e-001,(9:4.275373e-001,10:3.357861e-001):1.854934e-001):8.399970e-002):9.202297e-002,(8:5.059023e-001,5:1.787681e-001):1.048792e-001):1.250988e-001,((4:3.940111e-001,2:2.179648e-001):8.276555e-002,3:3.300215e-001):1.306483e-001,1:4.165330e-001);
   tree gen.165000 = [&U] (((4:4.445152e-001,2:2.281307e-001):8.651285e-002,3:3.382997e-001):6.427675e-002,((7:5.189530e-001,(((((13:2.883521e-001,((15:1.530294e-001,16:2.130615e-001):2.151769e-001,14:2.754941e-001):3.068931e-002):1.234025e-001,(11:4.820179e-001,12:2.864385e-001):1.403135e-001):1.079012e-001,(((20:2.509471e-001,(21:2.182338e-001,22:2.189346e-001):1.666030e-001):1.095267e-001,((17:3.374203e-001,18:2.897662e-001):8.220661e-002,19:2.382061e-001):7.411961e-002):1.782506e-001,23:3.697897e-001):1.198075e-001):8.739946e-001,6:6.332979e-001):1.828539e-001,(9:4.345008e-001,10:2.786427e-001):2.638125e-001):7.610359e-002):9.352180e-002,(8:5.848397e-001,5:2.422853e-001):1.232297e-001):8.783578e-002,1:4.794079e-001);
   tree gen.165500 = [&U] (((4:4.250499e-001,2:2.227365e-001):7.329724e-002,3:3.334967e-001):8.285586e-002,((7:4.207989e-001,(((((14:2.755484e-001,((15:1.385729e-001,16:2.230184e-001):2.215504e-001,13:2.815341e-001):3.441616e-002):1.622162e-001,(11:4.256822e-001,12:2.796657e-001):1.369958e-001):6.666844e-002,(((20:2.478348e-001,(21:2.130737e-001,22:2.156587e-001):1.674420e-001):8.518859e-002,((17:3.294420e-001,18:2.829147e-001):1.036622e-001,19:2.110006e-001):4.644016e-002):2.036954e-001,23:3.610461e-001):1.433955e-001):8.533291e-001,6:6.183237e-001):2.404862e-001,(9:4.690084e-001,10:3.016024e-001):2.186033e-001):8.723566e-002):5.138226e-002,(8:5.710113e-001,5:1.588932e-001):9.869668e-002):1.498402e-001,1:4.680724e-001);
   tree gen.166000 = [&U] ((2:3.202106e-001,(3:3.201984e-001,4:3.736240e-001):7.156693e-002):1.068500e-001,((7:4.266647e-001,(((((((15:1.378141e-001,16:2.302375e-001):2.135463e-001,14:2.755484e-001):6.509424e-002,13:2.815341e-001):1.305394e-001,(11:4.256822e-001,12:2.281847e-001):1.380372e-001):6.207456e-002,(((20:3.084772e-001,(21:1.883456e-001,22:2.365985e-001):1.674420e-001):8.762842e-002,((17:3.232005e-001,18:3.097538e-001):8.711664e-002,19:2.110006e-001):1.148703e-001):1.859330e-001,23:3.370887e-001):1.433955e-001):8.533291e-001,6:6.183237e-001):1.586060e-001,(9:4.690084e-001,10:2.730825e-001):2.173208e-001):1.300863e-001):7.941450e-002,(8:5.710113e-001,5:2.197081e-001):8.282315e-002):1.258930e-001,1:3.507130e-001);
   tree gen.166500 = [&U] ((3:3.212668e-001,(4:4.282148e-001,2:2.372589e-001):1.138254e-001):1.557144e-001,((7:4.697738e-001,((((((20:3.095064e-001,(21:1.889740e-001,22:2.373879e-001):1.580552e-001):1.041088e-001,((17:3.153453e-001,18:3.356268e-001):8.740732e-002,19:2.287952e-001):6.727473e-002):1.570128e-001,23:3.332231e-001):1.438739e-001,((11:4.627606e-001,12:2.781562e-001):1.329872e-001,(13:2.824734e-001,((15:1.518668e-001,16:2.156102e-001):2.047027e-001,14:2.764678e-001):4.928133e-002):1.388642e-001):4.713796e-002):9.024976e-001,6:7.225792e-001):1.846543e-001,(9:4.705733e-001,10:2.791604e-001):1.975219e-001):1.643764e-001):3.281788e-002,(8:5.729165e-001,5:2.204411e-001):8.309950e-002):1.325137e-001,1:3.518832e-001);
   tree gen.167000 = [&U] ((3:3.212668e-001,(4:4.282148e-001,2:2.081713e-001):1.178714e-001):1.436839e-001,((7:4.879013e-001,((((((20:2.739135e-001,(21:2.476572e-001,22:2.373879e-001):1.580552e-001):4.687332e-002,((17:2.818267e-001,18:2.956237e-001):8.008104e-002,19:2.287952e-001):8.350880e-002):1.921336e-001,23:3.332231e-001):1.438739e-001,((11:4.627606e-001,12:2.586860e-001):1.417898e-001,(((15:1.522575e-001,16:2.156102e-001):2.113590e-001,13:2.824734e-001):5.304845e-002,14:2.764678e-001):1.582868e-001):5.067652e-002):8.646067e-001,6:5.599150e-001):2.076168e-001,(9:3.712134e-001,10:2.791604e-001):2.161337e-001):1.644938e-001):8.485963e-002,(8:4.975152e-001,5:2.306324e-001):1.356687e-001):7.537585e-002,1:4.648247e-001);
   tree gen.167500 = [&U] ((2:2.881827e-001,(4:3.604529e-001,3:3.212668e-001):1.331265e-001):7.337785e-002,((7:4.425965e-001,((((((20:3.003237e-001,(21:2.247432e-001,22:2.373879e-001):1.742962e-001):6.372534e-002,((17:4.197469e-001,18:2.956237e-001):8.620714e-002,19:2.490173e-001):5.345330e-002):1.921336e-001,23:3.332231e-001):1.561551e-001,((11:3.737535e-001,12:2.586860e-001):1.417898e-001,((13:2.570732e-001,14:2.764678e-001):4.831471e-002,(15:1.909872e-001,16:2.156102e-001):1.723743e-001):1.663319e-001):9.452732e-002):8.300838e-001,6:5.471812e-001):2.491589e-001,(9:3.712134e-001,10:2.680484e-001):2.818283e-001):1.070475e-001):8.493198e-002,(8:4.635714e-001,5:2.306324e-001):1.150966e-001):8.279533e-002,1:5.017785e-001);
   tree gen.168000 = [&U] (3:3.120924e-001,(((7:4.601059e-001,((((((20:3.018374e-001,(21:2.258759e-001,22:2.810689e-001):1.502064e-001):4.579553e-002,((17:4.218624e-001,18:2.971137e-001):9.172575e-002,19:2.231608e-001):6.151942e-002):1.807060e-001,23:3.466794e-001):9.400061e-002,(((14:2.637063e-001,13:2.583689e-001):8.583910e-002,(15:1.506391e-001,16:2.166969e-001):1.794854e-001):1.417152e-001,(11:3.823543e-001,12:2.698152e-001):1.606343e-001):4.221102e-002):8.915930e-001,6:5.708729e-001):1.787451e-001,(9:3.730843e-001,10:2.693994e-001):2.280991e-001):1.165709e-001):8.283882e-002,(8:4.659078e-001,5:2.434062e-001):8.326963e-002):1.686883e-001,(4:4.252721e-001,2:2.843688e-001):7.092679e-002):1.015414e-001,1:4.236785e-001);
   tree gen.168500 = [&U] ((3:2.815601e-001,(4:3.973179e-001,2:2.447099e-001):8.666540e-002):8.475169e-002,((7:4.633457e-001,((((((20:2.729176e-001,(21:2.553986e-001,22:2.830480e-001):1.512641e-001):8.092175e-002,((17:3.904747e-001,18:2.992058e-001):1.078349e-001,19:2.501255e-001):4.975439e-002):1.621667e-001,23:3.491205e-001):1.334414e-001,((((15:1.516998e-001,16:2.240810e-001):2.111132e-001,13:2.601881e-001):3.231545e-002,14:2.748746e-001):1.373438e-001,(11:3.961623e-001,12:2.308974e-001):1.295561e-001):6.601068e-002):7.238878e-001,6:5.515023e-001):2.340957e-001,(9:4.605903e-001,10:2.484902e-001):3.126584e-001):1.078169e-001):1.175153e-001,(8:4.691884e-001,5:2.868899e-001):1.013166e-001):6.452512e-002,1:4.574286e-001);
   tree gen.169000 = [&U] ((3:2.857191e-001,(4:4.182376e-001,2:2.923519e-001):7.516603e-002):9.099839e-002,((7:4.701899e-001,((((((20:2.769490e-001,(21:2.591712e-001,22:2.872290e-001):1.314917e-001):7.322934e-002,((17:3.763649e-001,18:3.036254e-001):6.443739e-002,19:2.464463e-001):7.784574e-002):1.645621e-001,23:3.098722e-001):1.354125e-001,(((15:1.477840e-001,16:2.038885e-001):1.794810e-001,(14:2.971935e-001,13:2.640314e-001):2.817048e-002):1.405599e-001,(11:4.020141e-001,12:2.142663e-001):1.368026e-001):7.166704e-002):7.718869e-001,6:5.596487e-001):1.923412e-001,(9:4.315122e-001,10:2.471671e-001):3.056402e-001):8.043694e-002):6.691516e-002,(8:5.070784e-001,5:2.261409e-001):1.249162e-001):9.428064e-002,1:4.831925e-001);
   tree gen.169500 = [&U] (((3:2.857191e-001,4:3.723628e-001):7.259965e-002,2:2.706489e-001):1.191101e-001,((7:4.701899e-001,((((((20:2.977877e-001,(21:2.591712e-001,22:2.872290e-001):1.388875e-001):7.322934e-002,((17:3.763649e-001,18:3.036254e-001):6.756842e-002,19:2.464463e-001):7.784574e-002):1.645621e-001,23:3.098722e-001):1.063954e-001,((14:2.971935e-001,((15:1.622639e-001,16:2.038885e-001):1.793041e-001,13:2.640314e-001):2.899889e-002):1.692804e-001,(11:4.020141e-001,12:2.135787e-001):1.247134e-001):6.010166e-002):7.718869e-001,6:5.596487e-001):2.108201e-001,(9:4.520417e-001,10:2.534915e-001):2.079998e-001):9.792376e-002):8.967918e-002,(8:5.070784e-001,5:2.261409e-001):8.989759e-002):1.560795e-001,1:4.831925e-001);
   tree gen.170000 = [&U] (((3:3.088801e-001,4:3.800057e-001):6.858480e-002,2:2.533055e-001):6.793799e-002,((7:5.314457e-001,((((((20:2.978889e-001,(21:2.234976e-001,22:2.486564e-001):1.498754e-001):7.322934e-002,((17:4.210067e-001,18:3.036254e-001):8.307412e-002,19:2.305770e-001):6.830666e-002):1.986412e-001,23:3.098722e-001):1.063954e-001,((14:2.472731e-001,(13:2.640314e-001,(15:1.825180e-001,16:2.038885e-001):2.273816e-001):4.346839e-002):1.413942e-001,(11:4.935851e-001,12:2.444306e-001):1.227718e-001):1.038097e-001):7.718869e-001,6:6.615376e-001):1.557957e-001,(9:4.257023e-001,10:2.102847e-001):2.774501e-001):9.792376e-002):7.685980e-002,(8:5.070784e-001,5:1.976969e-001):9.126364e-002):7.973953e-002,1:4.616061e-001);
   tree gen.170500 = [&U] (((4:4.537130e-001,2:2.695351e-001):7.581502e-002,3:3.139565e-001):2.594641e-002,((7:5.077576e-001,((((((20:3.027847e-001,(21:2.271708e-001,22:2.527430e-001):1.523386e-001):5.899976e-002,((17:4.456273e-001,18:3.086155e-001):9.222583e-002,19:2.681838e-001):7.190386e-002):2.233907e-001,23:3.019566e-001):8.306047e-002,((14:2.513371e-001,(13:2.683708e-001,(15:1.497672e-001,16:2.072394e-001):2.388477e-001):6.851989e-002):1.518019e-001,(11:5.016972e-001,12:2.413816e-001):1.753191e-001):9.529348e-002):7.845729e-001,6:6.724100e-001):1.713493e-001,(9:4.326987e-001,10:3.791788e-001):2.282548e-001):7.966362e-002):9.009544e-002,(8:5.054433e-001,5:2.770797e-001):7.481412e-002):1.386406e-001,1:4.420821e-001);
   tree gen.171000 = [&U] (((4:3.566778e-001,2:2.396175e-001):7.702078e-002,(8:4.659231e-001,((7:4.411000e-001,((((((20:2.890154e-001,(21:1.848635e-001,22:2.397548e-001):1.871218e-001):1.079451e-001,((17:3.497612e-001,18:3.079463e-001):9.289068e-002,19:2.701172e-001):5.841089e-002):1.824457e-001,23:3.179885e-001):1.245235e-001,((14:2.328903e-001,(13:2.703055e-001,(15:1.508469e-001,16:2.087334e-001):2.577156e-001):6.580824e-002):1.186393e-001,(11:5.053139e-001,12:2.640699e-001):1.208560e-001):4.675594e-002):7.902289e-001,6:6.772574e-001):1.808789e-001,(9:4.358181e-001,10:2.793890e-001):3.304211e-001):8.023792e-002):1.136193e-001,5:2.655064e-001):6.777660e-002):1.330153e-001):5.091740e-002,3:3.162198e-001,1:4.452691e-001);
   tree gen.171500 = [&U] (((4:3.664164e-001,2:2.223631e-001):9.001263e-002,((7:5.873239e-001,(((((11:4.415608e-001,12:2.427448e-001):1.922070e-001,(13:2.651751e-001,((15:1.649171e-001,16:1.806780e-001):2.262069e-001,14:2.806934e-001):6.511039e-002):8.652239e-002):4.198792e-002,(((20:2.687435e-001,(21:2.023209e-001,22:2.426020e-001):1.122204e-001):6.025150e-002,((17:4.103840e-001,18:3.116032e-001):8.711201e-002,19:2.107135e-001):6.933008e-002):1.857615e-001,23:3.112345e-001):1.829634e-001):9.164389e-001,6:6.853000e-001):1.686114e-001,(9:4.409935e-001,10:2.661631e-001):3.117209e-001):8.048694e-002):7.980944e-002,(8:4.714561e-001,5:2.370632e-001):7.513328e-002):1.129980e-001):7.261033e-002,3:3.199750e-001,1:4.505568e-001);
   tree gen.172000 = [&U] (((4:4.577157e-001,2:2.176863e-001):5.604411e-002,3:3.022615e-001):1.111239e-001,((7:4.582081e-001,(((((11:4.415608e-001,12:2.528111e-001):1.709880e-001,(((20:2.687435e-001,(21:2.547507e-001,22:2.384807e-001):1.458873e-001):7.602575e-002,((17:3.139076e-001,18:2.879987e-001):9.793620e-002,19:2.426450e-001):4.107540e-002):1.989266e-001,23:3.220229e-001):1.829634e-001):3.784721e-002,(13:2.744754e-001,((15:1.649171e-001,16:2.041586e-001):2.475537e-001,14:2.806934e-001):4.932195e-002):1.169753e-001):8.869050e-001,6:5.671501e-001):1.972519e-001,(9:4.409935e-001,10:2.144680e-001):3.036641e-001):1.012338e-001):7.249212e-002,(8:4.417558e-001,5:1.757260e-001):1.305803e-001):1.209221e-001,1:4.158948e-001);
   tree gen.172500 = [&U] (((4:3.674085e-001,2:2.784869e-001):1.091482e-001,3:3.578856e-001):1.065661e-001,((7:4.557371e-001,(((((11:4.391796e-001,12:2.554281e-001):1.753422e-001,(((20:2.423588e-001,(21:2.205751e-001,22:2.767564e-001):1.451006e-001):7.900036e-002,((17:3.122148e-001,18:2.503523e-001):1.119229e-001,19:2.597171e-001):8.202225e-002):2.046904e-001,23:3.202864e-001):1.806490e-001):5.416974e-002,(14:2.658319e-001,((15:1.543480e-001,16:2.030576e-001):2.355908e-001,13:2.542467e-001):6.974055e-002):9.948794e-002):9.278398e-001,6:6.282496e-001):1.462917e-001,(9:4.430876e-001,10:2.940029e-001):3.274499e-001):7.882778e-002):6.778301e-002,(8:4.461500e-001,5:1.461361e-001):1.589176e-001):1.122136e-001,1:4.553082e-001);
   tree gen.173000 = [&U] (((4:4.620700e-001,2:2.750312e-001):1.212512e-001,3:2.835932e-001):8.277357e-002,((7:4.557371e-001,(((((11:4.111563e-001,12:2.554281e-001):1.753422e-001,(((20:2.423588e-001,(21:2.205751e-001,22:2.702878e-001):1.625384e-001):9.155113e-002,((17:3.291307e-001,18:2.503523e-001):8.194643e-002,19:2.597171e-001):5.978486e-002):2.046904e-001,23:2.981595e-001):1.677574e-001):5.099740e-002,(14:2.658319e-001,((15:1.451400e-001,16:1.817690e-001):2.229963e-001,13:2.542467e-001):5.284117e-002):9.620871e-002):8.774632e-001,6:6.156677e-001):2.441573e-001,(9:4.430876e-001,10:2.940029e-001):3.005066e-001):5.067055e-002):5.135246e-002,(8:4.461500e-001,5:2.344542e-001):1.056188e-001):1.543802e-001,1:4.553082e-001);
   tree gen.173500 = [&U] (((4:4.620700e-001,2:3.288812e-001):1.212512e-001,((8:5.532081e-001,5:1.914892e-001):7.620896e-002,((((((((20:2.423588e-001,(21:2.027698e-001,22:2.702878e-001):1.625384e-001):9.155113e-002,((17:3.255691e-001,18:2.885509e-001):7.637735e-002,19:2.597171e-001):5.978486e-002):1.835103e-001,23:3.314529e-001):1.573312e-001,(11:4.055262e-001,12:2.477803e-001):1.747835e-001):7.398361e-002,(13:2.542467e-001,((15:1.607274e-001,16:1.817690e-001):2.222451e-001,14:2.256094e-001):3.387958e-002):9.864453e-002):7.295139e-001,6:5.615071e-001):2.614475e-001,(9:4.464372e-001,10:2.808821e-001):2.451893e-001):1.595924e-001,7:5.003266e-001):6.429560e-002):1.078953e-001):8.579925e-002,3:3.032465e-001,1:4.553082e-001);
   tree gen.174000 = [&U] (((4:4.704007e-001,2:2.373127e-001):6.911548e-002,3:3.516726e-001):4.268662e-002,((8:4.888969e-001,5:2.327065e-001):1.081441e-001,((((((11:4.281451e-001,12:2.522475e-001):1.693101e-001,(13:2.588306e-001,(14:2.296769e-001,(15:1.711975e-001,16:1.862687e-001):2.032937e-001):4.207602e-002):1.233747e-001):3.194156e-003,(((20:2.467283e-001,(21:2.064255e-001,22:2.751609e-001):1.773365e-001):7.682970e-002,((17:3.314388e-001,18:2.937532e-001):1.023242e-001,19:2.512814e-001):7.784288e-002):2.180120e-001,23:3.374287e-001):1.542722e-001):7.695903e-001,6:5.716305e-001):2.658462e-001,(9:4.544860e-001,10:3.223905e-001):2.542576e-001):1.033994e-001,7:5.093471e-001):6.034891e-002):1.098406e-001,1:4.635170e-001);
   tree gen.174500 = [&U] (((4:3.749449e-001,2:3.007373e-001):6.171335e-002,3:3.450894e-001):1.269306e-001,((8:5.293879e-001,5:1.811652e-001):1.145003e-001,((((((11:4.214680e-001,12:2.378437e-001):1.575932e-001,(13:2.547940e-001,(14:3.133955e-001,(15:1.685276e-001,16:1.833637e-001):1.799308e-001):6.040899e-002):1.387881e-001):5.527648e-002,(((20:2.428805e-001,(21:2.332057e-001,22:2.750682e-001):1.531948e-001):8.768377e-002,((17:3.262699e-001,18:2.891720e-001):8.899862e-002,19:2.473626e-001):8.381832e-002):1.566882e-001,23:3.321664e-001):1.452172e-001):7.803336e-001,6:4.955792e-001):1.905907e-001,(9:4.473981e-001,10:3.027523e-001):2.670586e-001):1.148185e-001,7:5.014036e-001):7.598573e-002):1.081276e-001,1:4.562883e-001);
   tree gen.175000 = [&U] (((4:3.830244e-001,2:2.458988e-001):6.053973e-002,3:3.068094e-001):1.831642e-001,((8:6.254714e-001,5:1.822088e-001):1.126369e-001,(((((((20:2.585381e-001,(21:1.891567e-001,22:2.766615e-001):1.348742e-001):8.257044e-002,((17:3.735478e-001,18:2.734640e-001):1.038514e-001,19:2.487875e-001):5.656778e-002):1.575898e-001,23:3.340798e-001):1.460537e-001,((11:4.882480e-001,12:2.392137e-001):1.656404e-001,(14:2.961834e-001,((15:1.495962e-001,16:1.844199e-001):2.396594e-001,13:3.008494e-001):3.076310e-002):1.333445e-001):3.984327e-002):7.848286e-001,6:5.057196e-001):2.217881e-001,(9:4.499753e-001,10:3.044962e-001):1.428319e-001):1.062590e-001,7:4.604968e-001):7.642342e-002):9.687426e-002,1:4.709226e-001);
   tree gen.175500 = [&U] (((4:4.096593e-001,2:2.781011e-001):8.528125e-002,3:3.706727e-001):8.848338e-002,((8:4.858669e-001,5:2.052593e-001):1.768651e-001,(((((((20:3.186410e-001,(21:1.919779e-001,22:2.766615e-001):1.589332e-001):8.257044e-002,((17:3.425100e-001,18:2.734640e-001):1.305906e-001,19:2.183188e-001):7.292726e-002):1.590210e-001,23:3.425454e-001):1.376913e-001,((11:4.477332e-001,12:2.392137e-001):1.656404e-001,(((15:1.540105e-001,16:1.974417e-001):2.123519e-001,13:2.806750e-001):3.524500e-002,14:2.229876e-001):9.329758e-002):6.492456e-002):7.982994e-001,6:5.057196e-001):1.968047e-001,(9:4.499753e-001,10:3.044962e-001):2.070741e-001):9.270404e-002,7:4.678004e-001):9.120328e-002):1.178043e-001,1:4.366284e-001);
   tree gen.176000 = [&U] (((4:4.077355e-001,3:3.425159e-001):7.708218e-002,2:2.299500e-001):7.047536e-002,((8:4.835853e-001,5:2.042954e-001):1.929596e-001,(((((((20:3.171446e-001,(21:2.408856e-001,22:2.753623e-001):1.499364e-001):9.065537e-002,((17:3.409016e-001,18:2.721799e-001):1.242680e-001,19:2.172935e-001):7.258479e-002):1.582743e-001,23:3.967718e-001):1.444786e-001,((11:4.456306e-001,12:2.380904e-001):1.926812e-001,(((15:1.710083e-001,16:1.965145e-001):2.006342e-001,14:2.613783e-001):2.305488e-002,13:3.049287e-001):1.202067e-001):4.331227e-002):8.088661e-001,6:5.907667e-001):1.306597e-001,(9:4.930829e-001,10:3.030663e-001):2.050945e-001):8.331179e-002,7:5.026118e-001):4.529673e-002):1.349612e-001,1:4.345780e-001);
   tree gen.176500 = [&U] ((3:3.125739e-001,(2:3.106700e-001,4:4.191315e-001):8.196511e-002):7.523880e-002,((8:4.821965e-001,5:2.100053e-001):1.398038e-001,(((((((20:2.671495e-001,(21:1.862772e-001,22:2.830586e-001):1.406377e-001):7.210415e-002,((17:3.441700e-001,18:2.797871e-001):6.935214e-002,19:1.990032e-001):1.213544e-001):1.626980e-001,23:4.078613e-001):1.845854e-001,((11:4.238640e-001,12:2.447449e-001):1.491636e-001,(((15:1.281690e-001,16:2.266436e-001):1.835923e-001,14:2.651931e-001):3.792739e-002,13:3.134513e-001):1.251291e-001):5.019385e-002):7.176611e-001,6:6.072783e-001):2.074319e-001,(9:3.550865e-001,10:2.791925e-001):2.290717e-001):1.239130e-001,7:5.166595e-001):6.994795e-002):1.136179e-001,1:4.342786e-001);
   tree gen.177000 = [&U] (((4:3.597809e-001,2:2.764108e-001):7.387013e-002,((8:4.821965e-001,5:1.870764e-001):9.727171e-002,(((((11:4.002477e-001,12:2.447449e-001):1.473293e-001,((((15:1.331634e-001,16:2.266436e-001):2.308925e-001,14:2.651931e-001):5.934059e-002,13:3.134513e-001):1.195580e-001,(((20:2.671495e-001,(21:2.428422e-001,22:2.830586e-001):1.263558e-001):1.012059e-001,((17:3.441700e-001,18:2.753978e-001):1.100891e-001,19:1.990032e-001):7.579938e-002):1.559474e-001,23:3.048590e-001):2.380699e-001):6.868694e-002):8.572343e-001,6:6.072783e-001):1.961792e-001,(9:4.219551e-001,10:2.854498e-001):2.034165e-001):1.644468e-001,7:5.166595e-001):5.046601e-002):1.432447e-001):8.565743e-002,3:3.222263e-001,1:4.342786e-001);
   tree gen.177500 = [&U] (((8:4.842151e-001,5:1.863734e-001):8.811195e-002,((((((11:4.019233e-001,12:2.267742e-001):1.456590e-001,((15:1.550570e-001,16:2.275924e-001):2.184452e-001,(13:2.467614e-001,14:2.663033e-001):4.817764e-002):1.200585e-001):3.531619e-002,(((20:2.682679e-001,(21:2.481526e-001,22:2.459377e-001):1.261725e-001):7.216405e-002,((17:3.456108e-001,18:2.765507e-001):1.074593e-001,19:1.998362e-001):7.611670e-002):2.003808e-001,23:3.513631e-001):1.211363e-001):9.042239e-001,6:6.098206e-001):8.971811e-002,(9:4.237215e-001,10:3.414434e-001):1.560798e-001):1.165431e-001,7:5.188224e-001):7.724317e-002):1.120585e-001,(2:2.775679e-001,(4:3.807928e-001,3:3.235752e-001):8.069273e-002):7.792137e-002,1:4.201845e-001);
   tree gen.178000 = [&U] (((8:4.906040e-001,5:1.502760e-001):1.943435e-001,((((((11:4.985328e-001,12:2.315617e-001):1.430614e-001,((13:3.000690e-001,14:2.719252e-001):5.383602e-002,(15:1.531805e-001,16:1.686078e-001):2.226129e-001):1.098565e-001):3.550722e-002,(((20:2.739313e-001,(21:1.911699e-001,22:2.515887e-001):1.288362e-001):5.919865e-002,((17:3.529070e-001,18:2.823890e-001):1.097279e-001,19:2.040550e-001):7.380617e-002):1.850321e-001,23:3.278516e-001):1.779441e-001):8.411798e-001,6:6.226946e-001):1.584110e-001,(9:4.416115e-001,10:3.571448e-001):1.976755e-001):1.271501e-001,7:5.297753e-001):7.425843e-002):1.099188e-001,(3:2.669239e-001,(4:4.342261e-001,2:2.219354e-001):7.614886e-002):8.865065e-002,1:4.225170e-001);
   tree gen.178500 = [&U] (((((((((15:1.647843e-001,16:1.686078e-001):2.398927e-001,14:2.922397e-001):2.990877e-002,13:3.042423e-001):1.241904e-001,((((20:2.739313e-001,(21:2.439403e-001,22:2.515887e-001):1.425763e-001):8.803597e-002,((17:3.529070e-001,18:2.823890e-001):1.030210e-001,19:2.037641e-001):6.532718e-002):1.850321e-001,23:3.553041e-001):1.836278e-001,(11:4.985328e-001,12:2.315617e-001):1.448618e-001):5.259814e-002):8.060207e-001,6:6.563971e-001):1.481410e-001,(9:4.813555e-001,10:3.571448e-001):2.029016e-001):1.362284e-001,7:5.297753e-001):3.669409e-002,(8:4.906040e-001,5:2.142598e-001):1.463835e-001):1.179593e-001,(3:3.290634e-001,(4:4.354011e-001,2:3.094011e-001):6.829985e-002):1.013651e-001,1:4.225170e-001);
   tree gen.179000 = [&U] ((((((((((20:3.062650e-001,(21:2.442165e-001,22:2.518736e-001):1.427377e-001):1.032278e-001,((17:3.533067e-001,18:2.827088e-001):1.189787e-001,19:2.244695e-001):6.540117e-002):1.852417e-001,23:3.126320e-001):1.838358e-001,(11:4.766846e-001,12:2.852079e-001):1.492045e-001):4.816205e-002,(((15:1.659791e-001,16:1.687987e-001):2.358501e-001,14:3.019674e-001):4.623891e-002,13:2.675319e-001):1.037389e-001):7.619874e-001,6:6.571406e-001):2.271079e-001,(9:4.819007e-001,10:3.001851e-001):2.436086e-001):9.837016e-002,7:5.391545e-001):5.285954e-002,(8:4.911597e-001,5:2.060392e-001):1.625680e-001):1.180929e-001,(3:3.067070e-001,(4:3.853454e-001,2:3.029969e-001):1.038663e-001):6.170442e-002,1:4.229956e-001);
   tree gen.179500 = [&U] (((((((((15:1.757575e-001,16:1.761433e-001):1.876700e-001,13:2.675319e-001):4.939061e-002,14:3.019674e-001):9.241715e-002,((11:4.048946e-001,12:2.460668e-001):1.581328e-001,(((20:3.252296e-001,(21:2.230815e-001,22:2.518736e-001):1.801423e-001):1.123881e-001,((17:3.533067e-001,18:2.799741e-001):1.241134e-001,19:2.886682e-001):5.081881e-002):2.071547e-001,23:3.169881e-001):1.746835e-001):1.106619e-002):8.784391e-001,6:6.132906e-001):2.232049e-001,(9:3.856081e-001,10:2.687918e-001):2.272659e-001):9.284540e-002,7:5.391545e-001):2.940469e-002,(8:5.233517e-001,5:2.722224e-001):5.532635e-002):1.535398e-001,(3:3.355156e-001,(4:3.284684e-001,2:2.672500e-001):9.109082e-002):9.190515e-002,1:4.229956e-001);
   tree gen.180000 = [&U] ((((((((11:4.048946e-001,12:2.460668e-001):1.367032e-001,(((20:3.252296e-001,(21:2.230815e-001,22:2.687846e-001):1.253091e-001):1.078992e-001,((17:3.533067e-001,18:2.942465e-001):1.042791e-001,19:2.916330e-001):5.071591e-002):2.071547e-001,23:3.169881e-001):1.867367e-001):4.812982e-002,(((15:1.662325e-001,16:1.903768e-001):2.103626e-001,13:2.562944e-001):7.289371e-002,14:2.565417e-001):9.217220e-002):8.784391e-001,6:6.132906e-001):2.054492e-001,(9:3.889007e-001,10:2.687918e-001):3.043707e-001):1.162210e-001,7:5.391545e-001):4.787202e-002,(8:5.233517e-001,5:1.969794e-001):1.063521e-001):9.179979e-002,((4:3.960554e-001,3:3.815084e-001):2.787937e-002,2:2.672500e-001):1.442809e-001,1:4.538504e-001);
   tree gen.180500 = [&U] (((((((((15:1.487286e-001,16:1.861892e-001):2.258458e-001,(14:2.448951e-001,13:2.506568e-001):6.002453e-002):1.322598e-001,(((20:2.660747e-001,(21:2.450469e-001,22:2.491980e-001):1.343914e-001):9.865849e-002,((17:3.455353e-001,18:2.868068e-001):1.019854e-001,19:2.318251e-001):4.960034e-002):2.025981e-001,23:3.100156e-001):1.365418e-001):3.630561e-002,(11:4.940205e-001,12:2.448258e-001):1.345205e-001):8.357635e-001,6:5.998005e-001):1.862467e-001,(9:4.607361e-001,10:2.628794e-001):2.372735e-001):6.252415e-002,7:5.272951e-001):9.045219e-002,(8:5.118399e-001,5:1.974011e-001):7.440779e-002):1.308892e-001,((2:2.613714e-001,4:3.873437e-001):8.166589e-002,3:3.731166e-001):8.288489e-002,1:4.438673e-001);
   tree gen.181000 = [&U] (((((((((20:2.734223e-001,(21:2.118593e-001,22:2.560796e-001):1.381027e-001):1.013830e-001,((17:3.550773e-001,18:2.946754e-001):8.335167e-002,19:2.382270e-001):5.693853e-002):2.100489e-001,23:3.253596e-001):9.225459e-002,((11:4.480460e-001,12:2.928634e-001):1.443526e-001,((13:2.653239e-001,(15:1.528357e-001,16:1.761933e-001):1.730617e-001):4.059058e-002,14:2.516579e-001):1.810366e-001):7.355804e-002):8.061527e-001,6:6.163640e-001):2.581660e-001,(9:4.734594e-001,10:2.701388e-001):2.438259e-001):7.551817e-002,7:5.360167e-001):9.926640e-002,(8:4.972555e-001,5:2.028523e-001):1.202769e-001):1.129211e-001,(2:3.035879e-001,(4:3.741570e-001,3:3.834202e-001):1.761705e-002):1.048352e-001,1:4.561248e-001);
   tree gen.181500 = [&U] (((((((((20:2.738349e-001,(21:2.121790e-001,22:2.523299e-001):1.415640e-001):1.015359e-001,((17:3.556131e-001,18:2.749017e-001):1.161583e-001,19:2.385864e-001):7.441923e-002):2.103658e-001,23:3.258505e-001):9.239379e-002,((11:4.487221e-001,12:2.695732e-001):1.453634e-001,((13:3.088418e-001,(15:1.379865e-001,16:1.764592e-001):1.733229e-001):3.670811e-002,14:2.520376e-001):1.610448e-001):8.311076e-002):7.226382e-001,6:5.238340e-001):2.583502e-001,(9:4.741738e-001,10:3.319867e-001):2.062577e-001):5.996406e-002,7:5.368255e-001):8.287596e-002,(8:4.980058e-001,5:1.953348e-001):1.204584e-001):9.938698e-002,(2:2.593382e-001,(4:3.965228e-001,3:3.247747e-001):3.664770e-002):1.212707e-001,1:4.568130e-001);
   tree gen.182000 = [&U] (((((((((20:2.899434e-001,(21:2.389614e-001,22:2.528358e-001):1.284834e-001):7.661834e-002,((17:3.563260e-001,18:2.595433e-001):1.166388e-001,19:2.521820e-001):5.647302e-002):2.069968e-001,23:3.265037e-001):1.279322e-001,((11:4.309929e-001,12:2.554557e-001):1.645601e-001,((13:3.094609e-001,(15:1.382631e-001,16:2.096263e-001):1.766644e-001):3.492613e-002,14:2.525429e-001):1.599009e-001):8.088947e-002):8.667684e-001,6:5.248841e-001):1.968358e-001,(9:4.644441e-001,10:3.457881e-001):2.244613e-001):7.455993e-002,7:5.258390e-001):8.369849e-002,(8:4.497090e-001,5:1.884319e-001):1.193313e-001):1.051597e-001,((4:3.804710e-001,2:2.584945e-001):7.460365e-002,3:3.399319e-001):1.074864e-001,1:4.624919e-001);
   tree gen.182500 = [&U] (((((((((20:3.048895e-001,(21:2.481376e-001,22:2.432769e-001):1.675535e-001):7.118761e-002,((17:3.520616e-001,18:2.729223e-001):1.163316e-001,19:2.651816e-001):5.874806e-002):2.176671e-001,23:2.974637e-001):1.339938e-001,((11:4.532098e-001,12:2.653356e-001):1.455868e-001,((14:2.821954e-001,(15:1.414948e-001,16:2.104488e-001):1.927526e-001):2.191661e-002,13:3.254131e-001):1.531546e-001):4.248276e-002):9.443862e-001,6:5.961502e-001):1.860096e-001,(9:4.883853e-001,10:3.636129e-001):1.973519e-001):3.379493e-002,7:5.529450e-001):6.100625e-002,(8:4.541155e-001,5:2.419723e-001):1.062854e-001):1.517958e-001,(2:2.944084e-001,(3:3.574548e-001,4:4.128397e-001):4.325195e-002):7.899067e-002,1:4.863325e-001);
   tree gen.183000 = [&U] (((((((((20:2.949179e-001,(21:2.400221e-001,22:2.353204e-001):1.620735e-001):6.885938e-002,((17:3.556519e-001,18:2.639962e-001):1.219880e-001,19:2.923254e-001):5.120366e-002):1.828154e-001,23:3.537456e-001):1.257566e-001,((11:4.383874e-001,12:2.815242e-001):1.408253e-001,(14:2.729660e-001,(13:3.208051e-001,(15:1.464437e-001,16:1.696950e-001):1.967002e-001):3.459209e-002):1.453283e-001):5.986111e-002):7.202887e-001,6:5.734366e-001):2.612307e-001,(9:4.570470e-001,10:3.517207e-001):1.926316e-001):1.231758e-001,7:4.976166e-001):7.816394e-002,(8:5.570740e-001,5:1.893941e-001):1.409137e-001):1.947505e-001,(3:3.457640e-001,(4:3.993375e-001,2:2.847796e-001):4.198659e-002):1.043884e-001,1:4.907039e-001);
   tree gen.183500 = [&U] (((((((((20:3.203985e-001,(21:2.421504e-001,22:2.374070e-001):1.249659e-001):6.915807e-002,((17:3.305767e-001,18:2.986291e-001):1.017446e-001,19:2.304574e-001):7.315096e-002):2.045474e-001,23:2.996664e-001):1.295753e-001,((11:5.155121e-001,12:2.840204e-001):1.101051e-001,(14:2.755580e-001,(13:2.821987e-001,(15:1.477422e-001,16:1.711997e-001):2.146171e-001):3.828216e-002):1.757332e-001):6.247198e-002):7.266755e-001,6:5.960255e-001):2.298672e-001,(9:5.108423e-001,10:2.359959e-001):2.352365e-001):1.169144e-001,7:4.082350e-001):5.463435e-002,(8:4.887823e-001,5:1.910734e-001):1.052613e-001):1.136560e-001,(2:2.587718e-001,(4:3.802224e-001,3:3.729462e-001):6.430710e-002):1.053140e-001,1:5.095997e-001);
   tree gen.184000 = [&U] (((((((((20:3.207445e-001,(21:2.159065e-001,22:2.254002e-001):1.688570e-001):7.710993e-002,((17:3.600508e-001,18:2.989516e-001):1.224005e-001,19:2.307062e-001):7.029874e-002):2.047683e-001,23:2.999900e-001):1.644506e-001,((11:5.160688e-001,12:2.843272e-001):1.781279e-001,((14:2.758556e-001,(15:1.616542e-001,16:1.916371e-001):2.094256e-001):6.021666e-002,13:2.655700e-001):1.445598e-001):3.850183e-002):7.274602e-001,6:6.085882e-001):2.301154e-001,(9:4.824202e-001,10:2.531226e-001):2.591547e-001):1.170407e-001,7:4.042009e-001):1.392585e-001,(8:4.616088e-001,5:2.215794e-001):1.302663e-001):9.091002e-002,(3:3.604841e-001,(4:3.806330e-001,2:2.293721e-001):4.719671e-002):1.125256e-001,1:4.696987e-001);
   tree gen.184500 = [&U] (((((((((20:3.174740e-001,(21:1.848030e-001,22:2.467013e-001):1.788933e-001):1.121893e-001,((17:3.563795e-001,18:2.959033e-001):7.856644e-002,19:2.283538e-001):6.537200e-002):2.080567e-001,23:2.896860e-001):1.627738e-001,((11:5.156609e-001,12:2.814280e-001):1.863187e-001,(13:2.830984e-001,(14:2.730428e-001,(15:1.613516e-001,16:1.903783e-001):2.152999e-001):6.738361e-002):1.254377e-001):3.441059e-002):7.652270e-001,6:6.023826e-001):1.101436e-001,(9:4.248819e-001,10:2.811743e-001):1.972795e-001):1.477502e-001,7:5.227289e-001):5.716878e-002,(8:4.569019e-001,5:2.011914e-001):1.028086e-001):1.004270e-001,((4:4.479848e-001,2:2.270333e-001):1.270591e-001,3:3.568084e-001):3.664231e-002,1:4.649093e-001);
   tree gen.185000 = [&U] (((((((((20:3.410595e-001,(21:1.820875e-001,22:2.430763e-001):1.452422e-001):7.522334e-002,((17:3.511429e-001,18:2.915554e-001):1.103413e-001,19:2.249984e-001):8.007798e-002):1.469756e-001,23:2.755122e-001):1.603820e-001,((11:5.080838e-001,12:2.649253e-001):1.677604e-001,((14:2.690307e-001,(15:1.589807e-001,16:1.875808e-001):1.987053e-001):4.972360e-002,13:2.857553e-001):1.296899e-001):5.780211e-002):7.539828e-001,6:5.935313e-001):1.995411e-001,(9:4.476291e-001,10:3.238913e-001):2.422829e-001):1.035249e-001,7:4.520457e-001):4.934188e-002,(8:4.501882e-001,5:1.719370e-001):1.677100e-001):9.001293e-002,((4:4.435338e-001,3:3.515655e-001):3.304443e-002,2:2.648553e-001):1.315150e-001,1:4.338360e-001);
   tree gen.185500 = [&U] (((((((((20:2.975321e-001,(21:1.803604e-001,22:3.011344e-001):1.315508e-001):7.746707e-002,((17:3.623309e-001,18:3.002518e-001):1.080596e-001,19:2.822389e-001):1.037302e-001):2.024636e-001,23:3.027211e-001):1.361302e-001,((11:5.232387e-001,12:2.776754e-001):1.475694e-001,(13:2.942787e-001,((15:1.396546e-001,16:1.697993e-001):2.037476e-001,14:2.461379e-001):6.396971e-002):1.314104e-001):6.177712e-002):7.536984e-001,6:5.992721e-001):2.195037e-001,(9:4.609808e-001,10:2.556467e-001):2.495096e-001):1.378925e-001,7:4.655292e-001):5.909253e-002,(8:4.636163e-001,5:1.770655e-001):1.129146e-001):8.304394e-002,(2:2.727553e-001,(3:3.620519e-001,4:4.330146e-001):9.803939e-002):7.977737e-002,1:4.367574e-001);
   tree gen.186000 = [&U] (((((((((20:2.884910e-001,(21:2.277443e-001,22:3.105878e-001):1.317562e-001):1.007986e-001,((17:3.672598e-001,18:3.043362e-001):9.482724e-002,19:2.860783e-001):4.490153e-002):1.907882e-001,23:3.566659e-001):1.379820e-001,((13:2.982819e-001,((15:1.818414e-001,16:1.680890e-001):2.315991e-001,14:2.494862e-001):3.039331e-002):1.081564e-001,(11:5.303565e-001,12:2.333194e-001):1.172357e-001):3.621150e-002):7.877143e-001,6:6.234434e-001):1.559475e-001,(9:4.330178e-001,10:2.591244e-001):2.798422e-001):1.444506e-001,7:4.357615e-001):5.998319e-002,(8:4.745314e-001,5:2.179402e-001):1.093534e-001):1.048159e-001,(3:3.669770e-001,(4:4.389051e-001,2:2.764657e-001):6.703019e-002):9.403211e-002,1:4.426987e-001);
   tree gen.186500 = [&U] ((((((((11:5.425076e-001,12:2.379644e-001):1.398817e-001,(((20:2.942344e-001,(21:2.178913e-001,22:3.167711e-001):1.252519e-001):1.028054e-001,((17:3.745714e-001,18:3.103951e-001):7.581211e-002,19:2.917737e-001):5.521513e-002):1.542638e-001,23:3.637666e-001):2.103608e-001):7.561427e-002,(13:3.042202e-001,((15:1.342278e-001,16:2.298265e-001):2.109532e-001,14:2.493346e-001):2.765562e-002):1.337473e-001):8.033966e-001,6:5.219562e-001):2.115973e-001,(9:4.416386e-001,10:2.712071e-001):1.872514e-001):1.107412e-001,7:4.972623e-001):1.420220e-001,(8:5.655753e-001,5:2.188085e-001):1.115305e-001):6.978260e-002,(2:2.865256e-001,(4:4.476430e-001,3:3.383899e-001):5.392560e-002):9.033936e-002,1:4.296476e-001);
   tree gen.187000 = [&U] ((((((((11:5.088343e-001,12:2.502000e-001):1.408800e-001,(((20:2.959700e-001,(21:2.104848e-001,22:2.872800e-001):1.482982e-001):1.010554e-001,((17:3.681954e-001,18:3.051115e-001):1.238161e-001,19:2.658308e-001):4.992681e-002):1.507831e-001,23:3.575745e-001):2.067800e-001):7.196386e-002,(14:2.491635e-001,((15:1.352651e-001,16:2.259143e-001):2.092274e-001,13:3.135730e-001):4.386184e-002):7.955848e-002):7.867256e-001,6:6.030003e-001):2.129345e-001,(9:4.464465e-001,10:2.665906e-001):1.991922e-001):8.311546e-002,7:4.797340e-001):9.528864e-002,(8:5.281376e-001,5:2.150839e-001):1.071385e-001):9.614965e-002,(3:3.506934e-001,(4:4.400232e-001,2:1.798572e-001):1.114176e-001):8.880159e-002,1:4.223340e-001);
   tree gen.187500 = [&U] ((((((((11:5.062666e-001,12:2.489374e-001):1.564817e-001,(((20:3.323417e-001,(21:2.175525e-001,22:2.356971e-001):1.505472e-001):1.015549e-001,((17:3.663374e-001,18:3.035718e-001):8.525244e-002,19:2.644894e-001):6.391399e-002):2.098912e-001,23:3.557701e-001):1.896613e-001):5.736163e-002,(13:3.119906e-001,((15:1.561890e-001,16:2.221074e-001):1.783230e-001,14:2.684394e-001):2.214767e-002):7.603528e-002):7.827556e-001,6:5.999574e-001):2.187477e-001,(9:4.441936e-001,10:2.652453e-001):1.981870e-001):7.236595e-002,7:4.887065e-001):1.081978e-001,(8:4.672843e-001,5:1.874434e-001):1.544405e-001):6.167425e-002,(3:3.489237e-001,(4:4.343203e-001,2:2.416077e-001):1.013051e-001):1.080565e-001,1:4.633788e-001);
   tree gen.188000 = [&U] ((((((((11:5.062666e-001,12:2.489374e-001):1.564817e-001,(((20:2.467041e-001,(21:2.175525e-001,22:2.356971e-001):1.067248e-001):1.224165e-001,((17:3.663374e-001,18:3.014193e-001):8.525244e-002,19:2.644894e-001):9.481410e-002):1.650274e-001,23:3.557701e-001):1.896613e-001):2.475048e-002,(13:3.119906e-001,((15:1.348431e-001,16:1.680518e-001):2.151486e-001,14:2.684394e-001):1.605755e-002):8.093935e-002):7.623628e-001,6:5.999574e-001):2.187477e-001,(9:4.296868e-001,10:3.191993e-001):1.765948e-001):1.131620e-001,7:4.603459e-001):7.830364e-002,(8:4.672843e-001,5:1.587817e-001):1.295058e-001):1.440042e-001,(3:3.489237e-001,(4:4.779085e-001,2:2.068670e-001):5.503157e-002):1.066627e-001,1:4.659850e-001);
   tree gen.188500 = [&U] ((((((((11:5.062666e-001,12:2.489374e-001):1.368178e-001,(((20:3.563966e-001,(21:2.175525e-001,22:2.036164e-001):1.838984e-001):6.554663e-002,((17:3.606943e-001,18:3.041197e-001):1.154980e-001,19:2.644894e-001):5.105213e-002):1.574926e-001,23:3.606899e-001):1.934557e-001):7.812318e-002,((13:2.899229e-001,14:2.806200e-001):4.114247e-002,(15:1.220657e-001,16:2.243172e-001):2.045402e-001):1.223794e-001):6.952688e-001,6:5.999574e-001):2.187477e-001,(9:4.936248e-001,10:3.045051e-001):2.896836e-001):1.163368e-001,7:4.603459e-001):7.830364e-002,(8:4.672843e-001,5:2.436437e-001):9.862667e-002):1.110487e-001,(3:3.489237e-001,(4:4.960179e-001,2:2.282224e-001):9.469308e-002):1.123260e-001,1:4.659850e-001);
   tree gen.189000 = [&U] ((((((((13:2.899229e-001,(14:2.806200e-001,(15:1.378421e-001,16:2.243172e-001):1.947253e-001):4.393418e-002):1.151865e-001,(11:4.513728e-001,12:2.489374e-001):1.746487e-001):6.736790e-002,(((20:3.563966e-001,(21:2.615672e-001,22:2.453740e-001):1.177219e-001):6.554663e-002,((17:3.606943e-001,18:3.007474e-001):6.940940e-002,19:2.644894e-001):7.208212e-002):1.564215e-001,23:3.606899e-001):1.347159e-001):7.303537e-001,6:5.433903e-001):2.044281e-001,(9:4.878417e-001,10:3.080114e-001):2.271267e-001):8.334489e-002,7:4.603459e-001):9.258639e-002,(8:4.672843e-001,5:2.278783e-001):1.104675e-001):9.468700e-002,(2:2.728126e-001,(4:4.273558e-001,3:3.489237e-001):4.070910e-002):1.242175e-001,1:4.057758e-001);
   tree gen.189500 = [&U] ((((((((13:2.981497e-001,((15:1.432434e-001,16:1.656493e-001):2.380383e-001,14:2.885829e-001):2.013407e-002):1.432480e-001,(11:4.641809e-001,12:2.612231e-001):1.834032e-001):7.482815e-002,(((20:2.546418e-001,(21:2.217558e-001,22:2.568229e-001):1.535542e-001):9.413572e-002,((17:3.709293e-001,18:3.139013e-001):7.559355e-002,19:2.847030e-001):3.038054e-002):1.692759e-001,23:3.674062e-001):1.231137e-001):7.510781e-001,6:5.588095e-001):2.102290e-001,(9:3.970594e-001,10:2.880884e-001):2.345415e-001):1.669343e-001,7:5.519103e-001):1.157501e-001,(8:4.805439e-001,5:2.394601e-001):1.136021e-001):5.077760e-002,(3:3.588247e-001,(2:2.640171e-001,4:4.394824e-001):6.292545e-002):8.241894e-002,1:4.172901e-001);
   tree gen.190000 = [&U] ((((((((((20:2.980370e-001,(21:2.001313e-001,22:2.467133e-001):1.457649e-001):1.017166e-001,((17:3.563280e-001,18:3.015449e-001):8.596126e-002,19:2.734960e-001):4.757754e-002):1.390659e-001,23:3.246623e-001):1.498372e-001,((13:2.855907e-001,(15:1.376048e-001,16:2.203289e-001):1.858834e-001):5.897525e-002,14:2.772231e-001):1.529954e-001):6.526183e-003,(11:4.960719e-001,12:2.600157e-001):1.872435e-001):7.969305e-001,6:5.368125e-001):2.407852e-001,(9:3.882761e-001,10:3.023078e-001):2.253090e-001):5.890914e-002,7:5.301848e-001):1.020168e-001,(8:4.616278e-001,5:2.789870e-001):6.490061e-002):1.306183e-001,((4:3.954571e-001,3:3.446999e-001):9.679484e-002,2:2.497272e-001):1.131314e-001,1:3.944040e-001);
   tree gen.190500 = [&U] (((((((((20:2.993035e-001,(21:2.009817e-001,22:2.477617e-001):1.463843e-001):7.406508e-002,((17:3.578421e-001,18:3.128567e-001):6.876474e-002,19:2.508054e-001):7.274510e-002):1.396568e-001,23:3.260419e-001):1.504739e-001,((11:4.668496e-001,12:2.611205e-001):1.891294e-001,((15:1.383478e-001,16:1.956208e-001):2.131455e-001,(14:2.655099e-001,13:2.766179e-001):4.808132e-002):1.529775e-001):1.304470e-002):8.323235e-001,6:5.390935e-001):2.460732e-001,(9:4.395885e-001,10:2.781851e-001):2.041027e-001):9.625110e-002,7:4.293260e-001):4.019298e-002,(8:4.889042e-001,5:2.801725e-001):1.595654e-001):1.352172e-001,((4:4.147271e-001,2:2.733158e-001):9.421000e-002,3:3.190219e-001):1.136121e-001,1:3.960799e-001);
   tree gen.191000 = [&U] ((3:3.190219e-001,(4:4.147271e-001,2:2.301993e-001):8.980610e-002):1.584041e-002,((((((((20:3.188955e-001,(21:2.239061e-001,22:2.477617e-001):1.390157e-001):7.406508e-002,((17:3.578421e-001,18:2.783128e-001):1.095471e-001,19:2.249911e-001):8.135964e-002):1.985314e-001,23:3.260419e-001):1.613493e-001,((11:4.226874e-001,12:2.611205e-001):1.572582e-001,((15:1.335193e-001,16:1.956208e-001):1.984408e-001,(14:2.655099e-001,13:2.766179e-001):3.335570e-002):1.488612e-001):2.752421e-002):8.238878e-001,6:6.207989e-001):2.666822e-001,(9:4.395885e-001,10:2.781851e-001):2.580482e-001):1.148508e-001,7:4.293260e-001):1.166748e-001,(8:4.957555e-001,5:2.154306e-001):8.734262e-002):1.442265e-001,1:5.016636e-001);
   tree gen.191500 = [&U] ((3:3.684520e-001,(4:3.761712e-001,2:2.380206e-001):1.119338e-001):2.559072e-002,((((((13:2.860163e-001,(14:2.432045e-001,(15:1.512722e-001,16:2.022672e-001):2.060697e-001):5.305169e-002):1.455996e-001,((((20:2.961852e-001,(21:2.315135e-001,22:2.561797e-001):1.437389e-001):7.177965e-002,((17:3.700002e-001,18:2.877688e-001):8.172061e-002,19:2.326354e-001):5.241648e-002):2.052767e-001,23:3.875107e-001):1.717247e-001,(11:4.370487e-001,12:2.699924e-001):1.397485e-001):2.225646e-002):7.031213e-001,6:5.527977e-001):3.135154e-001,(9:4.486959e-001,10:2.876367e-001):2.521328e-001):8.380657e-002,7:4.666401e-001):1.124253e-001,(8:5.347006e-001,5:2.227501e-001):9.334170e-002):1.259955e-001,1:4.697964e-001);
   tree gen.192000 = [&U] ((3:3.259081e-001,(4:4.327633e-001,2:2.363518e-001):6.782816e-002):9.382496e-002,((7:5.298776e-001,((((((20:2.941086e-001,(21:1.986855e-001,22:2.845590e-001):1.464695e-001):7.815033e-002,((17:3.674061e-001,18:3.173697e-001):7.278986e-002,19:2.591631e-001):8.735749e-002):2.358444e-001,23:3.847938e-001):8.295263e-002,((11:4.339845e-001,12:2.680995e-001):1.387687e-001,((15:1.804541e-001,16:2.008491e-001):2.393452e-001,(14:2.414994e-001,13:2.875992e-001):8.170014e-002):1.402203e-001):6.376563e-002):7.874863e-001,6:5.612873e-001):2.254231e-001,(9:4.383936e-001,10:3.209939e-001):2.433300e-001):6.644791e-002):7.223522e-002,(8:4.929542e-001,5:2.324402e-001):1.078913e-001):1.837126e-001,1:5.063674e-001);
   tree gen.192500 = [&U] (((4:4.130108e-001,2:2.637104e-001):9.038017e-002,3:3.110328e-001):8.814607e-002,((7:5.471841e-001,((((((20:3.124670e-001,(21:2.028549e-001,22:2.715710e-001):1.397843e-001):1.044241e-001,((17:3.506367e-001,18:2.812289e-001):7.552369e-002,19:2.473342e-001):6.075133e-002):1.539234e-001,23:3.145812e-001):1.411457e-001,((11:4.141763e-001,12:2.558627e-001):1.324349e-001,(14:2.581770e-001,((15:1.573833e-001,16:1.884597e-001):1.938721e-001,13:2.468820e-001):5.788467e-002):1.346928e-001):8.711917e-002):7.515434e-001,6:5.356687e-001):2.215765e-001,(9:4.527037e-001,10:2.985312e-001):2.443452e-001):9.264804e-002):1.141401e-001,(8:5.302358e-001,5:2.131847e-001):1.441776e-001):1.282332e-001,1:4.832555e-001);
   tree gen.193000 = [&U] (((4:4.154489e-001,2:2.657346e-001):1.154368e-001,3:4.307726e-001):4.649862e-002,((7:5.504142e-001,((((((20:3.198088e-001,(21:2.040523e-001,22:2.535014e-001):1.545739e-001):1.040518e-001,((17:3.869927e-001,18:2.742814e-001):5.693498e-002,19:2.487943e-001):8.745982e-002):1.853644e-001,23:3.037564e-001):6.603382e-002,((11:3.976788e-001,12:2.573731e-001):1.239513e-001,(((15:1.459190e-001,16:1.895722e-001):2.047043e-001,14:2.597010e-001):6.101780e-002,13:3.131929e-001):1.354879e-001):1.192788e-001):7.441471e-001,6:5.388308e-001):2.228845e-001,(9:4.109529e-001,10:2.718915e-001):2.289121e-001):1.822849e-001):1.064233e-001,(8:4.621248e-001,5:2.061042e-001):1.077698e-001):9.564127e-002,1:4.566882e-001);
   tree gen.193500 = [&U] (((4:4.154489e-001,2:2.001748e-001):8.277427e-002,3:3.564909e-001):3.677156e-002,((7:5.504142e-001,((((((20:3.064195e-001,(21:2.040523e-001,22:2.432170e-001):1.726519e-001):8.636097e-002,((17:3.544423e-001,18:3.167238e-001):8.763587e-002,19:2.669951e-001):6.821265e-002):1.980045e-001,23:3.028876e-001):1.069474e-001,((11:4.210257e-001,12:2.987977e-001):1.881804e-001,(((15:1.487932e-001,16:1.895722e-001):2.023603e-001,13:2.811837e-001):4.690475e-002,14:2.597010e-001):1.313673e-001):9.275675e-002):8.304301e-001,6:5.644307e-001):2.118926e-001,(9:4.109529e-001,10:3.227772e-001):2.285285e-001):9.740668e-002):7.509362e-002,(8:4.621248e-001,5:2.350498e-001):9.106998e-002):1.000935e-001,1:4.473569e-001);
   tree gen.194000 = [&U] (((4:4.070780e-001,2:2.646275e-001):1.337224e-001,3:3.403385e-001):1.178405e-001,((7:5.320775e-001,((((((17:3.216767e-001,18:3.061723e-001):1.226579e-001,(19:1.938055e-001,(20:2.962113e-001,(21:2.418058e-001,22:2.351144e-001):1.577597e-001):1.400781e-001):4.207899e-002):1.552234e-001,23:2.927971e-001):1.368251e-001,((14:2.679538e-001,((15:1.382953e-001,16:1.832567e-001):1.919308e-001,13:2.718162e-001):4.379845e-002):1.396500e-001,(11:4.069994e-001,12:2.888434e-001):9.113229e-002):5.613201e-002):7.890345e-001,6:5.456270e-001):1.863478e-001,(9:3.867425e-001,10:3.120241e-001):2.272137e-001):9.416163e-002):7.259192e-002,(8:5.209476e-001,5:2.625348e-001):8.651205e-002):9.675891e-002,1:4.324535e-001);
   tree gen.194500 = [&U] ((2:2.741164e-001,(3:2.874926e-001,4:3.810912e-001):9.258126e-002):1.356948e-001,((7:5.511564e-001,((((((20:3.068326e-001,(21:2.061593e-001,22:2.435450e-001):1.776969e-001):1.013298e-001,(19:2.535182e-001,(17:3.332112e-001,18:3.291171e-001):1.043741e-001):7.062696e-002):1.919357e-001,23:3.032960e-001):1.171268e-001,((14:2.775619e-001,((15:1.584884e-001,16:1.898279e-001):2.065585e-001,13:2.658636e-001):5.013079e-002):1.217439e-001,(11:4.355308e-001,12:2.481354e-001):1.584494e-001):8.219427e-002):8.173273e-001,6:5.854483e-001):1.930297e-001,(9:4.006101e-001,10:3.232125e-001):2.353609e-001):1.208837e-001):1.086726e-001,(8:4.981550e-001,5:2.511812e-001):3.972685e-002):1.222454e-001,1:4.479601e-001);
   tree gen.195000 = [&U] (((3:3.094081e-001,4:3.775434e-001):7.028369e-002,2:2.388496e-001):1.096139e-001,((7:4.811359e-001,((((((20:3.068326e-001,(21:2.061593e-001,22:2.435450e-001):1.776969e-001):6.570949e-002,(19:2.288871e-001,(17:3.332112e-001,18:2.868524e-001):1.012245e-001):5.730331e-002):1.919357e-001,23:3.115815e-001):1.057395e-001,((((15:1.584884e-001,16:2.294662e-001):1.970961e-001,14:2.775619e-001):3.934236e-002,13:2.658636e-001):1.343917e-001,(11:4.179839e-001,12:2.439469e-001):1.764247e-001):4.171493e-002):8.173273e-001,6:5.854483e-001):1.930297e-001,(9:4.125626e-001,10:2.269316e-001):2.144438e-001):1.058520e-001):1.082119e-001,(8:5.011119e-001,5:2.431349e-001):1.193611e-001):8.894247e-002,1:4.479601e-001);
   tree gen.195500 = [&U] (((3:3.190114e-001,4:3.891176e-001):9.433887e-002,2:2.461720e-001):1.156894e-001,((7:4.958859e-001,((((((20:3.162391e-001,(21:1.835801e-001,22:2.694963e-001):1.650966e-001):6.772392e-002,(19:2.312919e-001,(17:3.281084e-001,18:2.767952e-001):1.247075e-001):7.654944e-002):1.950043e-001,23:3.211335e-001):1.089811e-001,(((14:2.830125e-001,13:2.740141e-001):3.792383e-002,(15:1.724246e-001,16:2.365009e-001):2.042129e-001):1.427874e-001,(11:4.307978e-001,12:2.514255e-001):1.341425e-001):8.503908e-002):7.811295e-001,6:5.921652e-001):2.267193e-001,(9:4.252104e-001,10:3.279815e-001):1.391250e-001):1.247186e-001):9.005910e-002,(8:5.164743e-001,5:1.743455e-001):1.315889e-001):1.014040e-001,1:4.616931e-001);
   tree gen.196000 = [&U] ((3:3.122564e-001,(4:3.959761e-001,2:2.505109e-001):9.289846e-002):7.035765e-002,((7:5.344554e-001,((((((20:2.777467e-001,(21:1.868158e-001,22:2.750834e-001):1.680065e-001):9.570999e-002,(19:2.610465e-001,(17:3.338916e-001,18:2.816740e-001):7.547841e-002):6.292785e-002):1.444467e-001,23:3.267938e-001):1.078876e-001,((14:2.919135e-001,((15:1.517325e-001,16:2.406694e-001):1.842756e-001,13:2.788438e-001):3.113667e-002):1.411792e-001,(11:4.383909e-001,12:2.558570e-001):1.226447e-001):8.653795e-002):1.021767e+000,6:6.026025e-001):2.259504e-001,(9:4.327050e-001,10:3.280767e-001):1.855920e-001):1.258716e-001):3.615919e-002,(8:5.453538e-001,5:1.774185e-001):1.400188e-001):1.436032e-001,1:4.033954e-001);
   tree gen.196500 = [&U] ((3:3.122564e-001,(4:3.780520e-001,2:2.329691e-001):9.289846e-002):7.529778e-002,((7:5.344554e-001,((((((20:2.777467e-001,(21:1.868158e-001,22:2.750834e-001):1.378008e-001):7.797958e-002,(19:2.610465e-001,(17:3.338916e-001,18:2.816740e-001):8.917501e-002):7.734510e-002):1.932871e-001,23:3.267938e-001):1.401682e-001,((13:2.646019e-001,((15:1.517325e-001,16:1.779510e-001):1.816840e-001,14:2.534062e-001):5.050919e-002):1.025403e-001,(11:4.383909e-001,12:2.153249e-001):1.688701e-001):8.300380e-002):8.148365e-001,6:5.536271e-001):1.682490e-001,(9:4.327050e-001,10:3.280767e-001):2.246224e-001):1.437146e-001):8.901622e-002,(8:5.381203e-001,5:2.281037e-001):1.444366e-001):1.060768e-001,1:4.295149e-001);
   tree gen.197000 = [&U] ((3:3.138007e-001,(4:3.799217e-001,2:2.745615e-001):7.968895e-002):1.150916e-001,((8:5.407817e-001,5:1.852276e-001):1.494028e-001,(((((((20:3.462308e-001,(21:1.877397e-001,22:2.854217e-001):1.096255e-001):6.387146e-002,(19:1.950539e-001,(17:3.355429e-001,18:2.830670e-001):8.021701e-002):7.010232e-002):1.340836e-001,23:3.284099e-001):1.315621e-001,((((15:1.799573e-001,16:1.720149e-001):1.825825e-001,14:2.546595e-001):5.477153e-002,13:2.525158e-001):1.255522e-001,(11:4.405590e-001,12:2.163898e-001):1.717376e-001):7.117163e-002):8.188663e-001,6:5.563651e-001):2.177093e-001,(9:4.348450e-001,10:3.296992e-001):2.059705e-001):9.339175e-002,7:4.681666e-001):8.799381e-002):8.990516e-002,1:4.322769e-001);
   tree gen.197500 = [&U] ((2:2.944273e-001,(4:3.901196e-001,3:3.222237e-001):7.313125e-002):1.025256e-001,((8:5.552974e-001,5:2.396196e-001):1.057678e-001,(((((((20:3.172617e-001,(21:1.927791e-001,22:2.150736e-001):1.748018e-001):6.558590e-002,(19:2.137910e-001,(17:3.445495e-001,18:2.906651e-001):1.217073e-001):4.463408e-002):1.690505e-001,23:3.372251e-001):9.418607e-002,(((14:2.728317e-001,(15:1.789226e-001,16:1.766322e-001):1.710599e-001):4.914134e-002,13:2.606702e-001):1.200655e-001,(11:4.427374e-001,12:2.221981e-001):1.318956e-001):1.201124e-001):8.441350e-001,6:7.536521e-001):1.374621e-001,(9:4.465171e-001,10:2.945422e-001):1.865419e-001):9.625385e-002,7:4.807332e-001):1.160668e-001):9.395937e-002,1:4.438801e-001);
   tree gen.198000 = [&U] (((2:2.876426e-001,4:3.811297e-001):6.066779e-002,3:3.275990e-001):1.399900e-001,((8:5.425011e-001,5:1.652439e-001):1.217501e-001,(((((((20:2.808820e-001,(21:2.167696e-001,22:2.115917e-001):1.707736e-001):8.554233e-002,(19:2.315873e-001,(17:3.666687e-001,18:2.839670e-001):7.489947e-002):6.639477e-002):1.644152e-001,23:3.294541e-001):1.470842e-001,(((14:2.735589e-001,(15:1.677525e-001,16:1.725619e-001):2.514851e-001):3.611092e-002,13:2.944737e-001):1.189348e-001,(11:4.325350e-001,12:2.080350e-001):1.797316e-001):6.244313e-002):7.144628e-001,6:7.362850e-001):1.278599e-001,(9:4.441171e-001,10:3.154724e-001):2.154789e-001):1.431330e-001,7:4.799992e-001):5.705562e-002):8.282755e-002,1:4.188044e-001);
   tree gen.198500 = [&U] ((3:3.178659e-001,(2:2.790966e-001,4:3.639852e-001):6.096468e-002):1.095586e-001,((8:5.536094e-001,5:1.603344e-001):1.257268e-001,(((((((20:3.133407e-001,(21:2.103293e-001,22:2.755999e-001):1.656999e-001):9.344083e-002,(19:2.247067e-001,(17:3.557747e-001,18:2.755302e-001):1.250789e-001):7.339480e-002):1.678582e-001,23:3.196659e-001):1.441474e-001,((13:2.857248e-001,((15:1.545152e-001,16:1.674350e-001):2.472526e-001,14:2.654313e-001):1.936118e-002):1.390321e-001,(11:4.196841e-001,12:2.199500e-001):1.280831e-001):7.319798e-002):8.396884e-001,6:7.048599e-001):1.373742e-001,(9:4.309222e-001,10:2.282633e-001):2.493913e-001):1.176675e-001,7:4.169290e-001):8.214856e-002):7.783550e-002,1:4.436450e-001);
   tree gen.199000 = [&U] ((2:2.429072e-001,(4:3.521057e-001,3:3.074916e-001):6.172616e-002):6.978573e-002,((8:5.355411e-001,5:1.551016e-001):1.104102e-001,(((((((20:3.031141e-001,(21:1.978679e-001,22:2.530079e-001):1.394830e-001):8.407962e-002,(19:2.480294e-001,(17:3.441632e-001,18:3.358548e-001):6.414490e-002):6.351467e-002):1.623798e-001,23:3.092328e-001):1.431013e-001,((((15:1.494723e-001,16:1.761859e-001):2.314610e-001,14:2.699812e-001):1.952438e-002,13:2.763995e-001):1.476186e-001,(11:4.059867e-001,12:2.796824e-001):1.445309e-001):5.333007e-002):8.122832e-001,6:5.741733e-001):2.542718e-001,(9:4.107753e-001,10:2.604093e-001):2.574971e-001):1.107138e-001,7:4.868022e-001):4.576868e-002):1.081664e-001,1:4.091502e-001);
   tree gen.199500 = [&U] (((3:3.133500e-001,4:4.343073e-001):9.203100e-002,2:2.578675e-001):7.457209e-002,((8:4.945906e-001,5:1.936278e-001):1.349590e-001,(((((((20:3.038233e-001,(21:2.253784e-001,22:2.535998e-001):1.804792e-001):8.166421e-002,(19:2.486097e-001,(17:3.449684e-001,18:3.366406e-001):1.098921e-001):6.366327e-002):1.627597e-001,23:3.219149e-001):1.067074e-001,((14:2.518971e-001,(13:2.584800e-001,(15:1.545136e-001,16:2.055720e-001):2.567329e-001):3.874498e-002):1.243036e-001,(11:4.069366e-001,12:2.803367e-001):1.390789e-001):6.246015e-002):8.141836e-001,6:5.982093e-001):2.607244e-001,(9:4.117363e-001,10:3.400384e-001):2.435423e-001):1.070131e-001,7:4.879411e-001):7.304606e-002):1.335840e-001,1:3.924861e-001);
   tree gen.200000 = [&U] (((4:4.343073e-001,3:2.525602e-001):8.622133e-002,2:2.824490e-001):9.595844e-002,((8:4.945906e-001,5:1.936278e-001):7.980274e-002,(((((((20:3.038233e-001,(21:1.946893e-001,22:2.615379e-001):1.384297e-001):7.569042e-002,(19:2.486097e-001,(17:3.449684e-001,18:3.071891e-001):1.141499e-001):5.730874e-002):2.169058e-001,23:3.219149e-001):1.493139e-001,((13:3.244190e-001,((15:1.609346e-001,16:2.055720e-001):2.385189e-001,14:2.518971e-001):4.165262e-002):1.401891e-001,(11:4.069366e-001,12:2.798429e-001):1.346893e-001):7.263234e-002):7.189371e-001,6:5.982093e-001):2.607244e-001,(9:4.243376e-001,10:3.400384e-001):1.761465e-001):1.331131e-001,7:4.879411e-001):7.304606e-002):9.782324e-002,1:3.993200e-001);
   tree gen.200500 = [&U] (((4:4.563386e-001,3:3.108926e-001):6.872266e-002,2:2.967769e-001):1.155379e-001,((8:5.196799e-001,5:1.943208e-001):1.495183e-001,(((((((20:2.948476e-001,(21:2.050914e-001,22:2.748050e-001):1.628893e-001):6.895589e-002,(19:2.792440e-001,(17:3.624677e-001,18:3.227720e-001):1.199404e-001):6.148133e-002):1.903492e-001,23:3.382447e-001):1.163609e-001,((((15:1.198480e-001,16:2.160001e-001):2.385507e-001,14:2.646752e-001):7.313345e-002,13:2.451804e-001):1.473005e-001,(11:4.275794e-001,12:2.896509e-001):1.797104e-001):8.178078e-002):7.827578e-001,6:5.763748e-001):3.258236e-001,(9:4.458631e-001,10:2.885315e-001):2.014984e-001):1.237697e-001,7:5.126931e-001):4.265944e-002):1.233655e-001,1:4.195765e-001);
   tree gen.201000 = [&U] (((4:4.283798e-001,2:2.466790e-001):1.031915e-001,3:3.094834e-001):1.125684e-001,((8:4.894344e-001,5:2.089722e-001):1.444304e-001,(((((((20:2.767830e-001,(21:1.925259e-001,22:2.579683e-001):1.529094e-001):9.952287e-002,(19:2.312964e-001,(17:3.565635e-001,18:3.029965e-001):1.258652e-001):4.277347e-002):1.648223e-001,23:3.175213e-001):1.170987e-001,((((15:1.752094e-001,16:2.027663e-001):1.661878e-001,13:2.875936e-001):4.371211e-002,14:2.367057e-001):1.442091e-001,(11:4.013826e-001,12:2.796476e-001):1.795334e-001):6.583387e-002):8.411986e-001,6:4.712117e-001):2.735193e-001,(9:4.185461e-001,10:2.497076e-001):2.586037e-001):1.184827e-001,7:4.812816e-001):6.098073e-002):1.319955e-001,1:3.938700e-001);
   tree gen.201500 = [&U] (((4:4.351172e-001,2:2.505587e-001):5.376227e-002,3:3.143509e-001):1.161471e-001,((8:4.381660e-001,5:2.430271e-001):1.342039e-001,(((((((20:3.094740e-001,(21:1.955539e-001,22:2.620256e-001):1.553143e-001):6.976909e-002,(19:2.349342e-001,(17:3.621714e-001,18:3.155419e-001):8.371583e-002):9.039527e-002):1.723227e-001,23:3.225151e-001):1.226124e-001,((13:2.715763e-001,((15:1.639881e-001,16:1.964689e-001):1.889094e-001,14:2.404285e-001):4.726158e-002):1.495570e-001,(11:4.076954e-001,12:2.490307e-001):1.504906e-001):6.695143e-002):8.544287e-001,6:5.615493e-001):2.499492e-001,(9:4.414095e-001,10:2.536349e-001):2.283669e-001):1.607244e-001,7:4.888510e-001):9.840799e-002):9.065658e-002,1:3.837099e-001);
   tree gen.202000 = [&U] (((8:5.210555e-001,5:2.439155e-001):7.637457e-002,(((((((20:3.594453e-001,(21:1.962688e-001,22:2.629834e-001):1.619807e-001):7.301495e-002,(19:2.353679e-001,(17:3.138789e-001,18:2.643177e-001):9.454464e-002):5.286180e-002):1.782453e-001,23:3.236942e-001):1.354362e-001,(((14:2.517312e-001,(15:1.645876e-001,16:1.971871e-001):1.871535e-001):4.135287e-002,13:3.162492e-001):1.708169e-001,(11:4.091858e-001,12:2.725589e-001):1.875090e-001):7.021650e-002):8.575522e-001,6:5.636022e-001):1.716403e-001,(9:4.991129e-001,10:2.707616e-001):1.334700e-001):2.109989e-001,7:4.906381e-001):5.660882e-002):1.026248e-001,((4:3.989998e-001,2:2.437039e-001):1.038316e-001,3:3.155000e-001):1.077159e-001,1:3.952584e-001);
   tree gen.202500 = [&U] (((8:4.928483e-001,5:2.489744e-001):9.310775e-002,(((((((20:3.584342e-001,(21:1.984446e-001,22:2.684379e-001):1.496463e-001):7.452933e-002,(19:2.456911e-001,(17:3.444833e-001,18:2.787307e-001):1.090365e-001):6.717807e-002):1.979418e-001,23:3.300843e-001):1.432767e-001,((((15:1.696089e-001,16:2.012769e-001):1.864632e-001,14:2.569523e-001):4.205486e-002,13:3.228084e-001):1.733888e-001,(11:4.118633e-001,12:2.782119e-001):1.000567e-001):3.721343e-002):8.753383e-001,6:5.735252e-001):1.772980e-001,(9:4.121250e-001,10:2.887117e-001):2.523982e-001):1.094219e-001,7:5.008142e-001):4.624409e-002):1.260931e-001,((4:4.135537e-001,2:2.708256e-001):1.516872e-001,3:2.860046e-001):8.681466e-002,1:4.148478e-001);
   tree gen.203000 = [&U] (((8:4.928483e-001,5:2.364977e-001):9.763179e-002,(((((((20:3.157506e-001,(21:2.258874e-001,22:2.885086e-001):1.496463e-001):9.354987e-002,(19:2.456911e-001,(17:3.444833e-001,18:2.787307e-001):8.212736e-002):9.053781e-002):1.792627e-001,23:2.895836e-001):1.328702e-001,((((15:1.737474e-001,16:2.367374e-001):1.711594e-001,14:2.569523e-001):5.213225e-002,13:3.228084e-001):1.733888e-001,(11:4.118633e-001,12:2.782119e-001):1.530938e-001):5.918567e-002):8.297187e-001,6:5.735252e-001):2.598616e-001,(9:4.121250e-001,10:2.887117e-001):2.523982e-001):7.702660e-002,7:5.008142e-001):1.151336e-001):1.230742e-001,((4:4.135537e-001,2:2.625888e-001):8.212162e-002,3:2.860046e-001):1.294311e-001,1:4.148478e-001);
   tree gen.203500 = [&U] (((7:4.955462e-001,((((((20:2.856482e-001,(21:2.235113e-001,22:2.819929e-001):1.614317e-001):5.615772e-002,(19:2.733085e-001,(17:3.408597e-001,18:2.757987e-001):8.325217e-002):9.645811e-002):1.773771e-001,23:3.249408e-001):1.177409e-001,((((15:1.187928e-001,16:2.342472e-001):2.357250e-001,13:3.194128e-001):3.486520e-002,14:2.542494e-001):1.658212e-001,(11:4.717693e-001,12:2.752855e-001):1.174563e-001):6.090159e-002):8.209909e-001,6:6.400626e-001):1.782270e-001,(9:4.986089e-001,10:2.527192e-001):2.059511e-001):8.687857e-002):7.372358e-002,(8:4.876641e-001,5:1.926207e-001):1.065632e-001):1.323131e-001,((4:4.092036e-001,3:3.294733e-001):1.094038e-001,2:2.598266e-001):1.168623e-001,1:4.104840e-001);
   tree gen.204000 = [&U] (((7:4.754463e-001,(((((((20:3.301208e-001,(21:2.144454e-001,22:2.761056e-001):1.542961e-001):8.763599e-002,(19:2.622228e-001,(17:3.822106e-001,18:2.804291e-001):1.136006e-001):7.281081e-002):1.453279e-001,23:3.117608e-001):2.086159e-001,(11:4.526338e-001,12:2.822984e-001):1.277974e-001):6.016812e-002,(((15:1.523697e-001,16:2.247458e-001):1.922465e-001,13:2.351672e-001):7.638592e-002,14:2.379351e-001):1.000947e-001):8.892891e-001,6:5.783567e-001):2.280730e-001,(9:4.210051e-001,10:2.940729e-001):2.054371e-001):1.351147e-001):8.301070e-002,(8:4.945370e-001,5:1.682031e-001):9.583747e-002):1.126515e-001,((4:3.396438e-001,3:2.833815e-001):1.049662e-001,2:2.492877e-001):1.125740e-001,1:3.753885e-001);
   tree gen.204500 = [&U] (((7:4.663545e-001,(((((((20:3.238081e-001,(21:2.373885e-001,22:2.708257e-001):1.787797e-001):7.447756e-002,(19:2.572085e-001,(17:3.749018e-001,18:3.214591e-001):8.103355e-002):5.448067e-002):1.927425e-001,23:3.057992e-001):2.159108e-001,(11:4.439783e-001,12:2.769001e-001):1.440524e-001):8.938446e-002,(14:2.654460e-001,((15:1.743677e-001,16:2.486398e-001):1.880536e-001,13:2.699618e-001):6.085360e-002):9.573618e-002):7.894401e-001,6:5.672971e-001):2.658437e-001,(9:4.919986e-001,10:2.363277e-001):2.806461e-001):1.119827e-001):6.118300e-002,(8:4.850802e-001,5:1.819522e-001):1.088684e-001):1.153323e-001,((4:3.737249e-001,3:3.572367e-001):6.425557e-002,2:2.578649e-001):1.356102e-001,1:4.192406e-001);
   tree gen.205000 = [&U] (((7:4.380832e-001,(((((11:4.742434e-001,12:2.676843e-001):1.723146e-001,(13:2.609769e-001,((15:1.645629e-001,16:1.817374e-001):1.768802e-001,14:2.566114e-001):5.735979e-002):1.824313e-001):9.350396e-002,(((20:3.008285e-001,(21:2.294877e-001,22:2.618121e-001):1.313942e-001):6.848160e-002,(19:2.518564e-001,(17:3.811358e-001,18:2.961335e-001):8.346686e-002):5.266744e-002):2.014180e-001,23:2.991258e-001):1.730549e-001):8.091554e-001,6:4.629717e-001):2.569958e-001,(9:4.187196e-001,10:3.124401e-001):2.640657e-001):8.087270e-002):7.847427e-002,(8:5.260583e-001,5:2.497217e-001):1.597293e-001):7.374185e-002,(2:2.492826e-001,(3:3.453471e-001,4:3.408458e-001):5.466208e-002):1.037491e-001,1:3.812301e-001);
   tree gen.205500 = [&U] (((7:4.353612e-001,(((((11:4.712967e-001,12:2.331218e-001):1.243937e-001,(14:2.799501e-001,(13:2.897473e-001,(15:1.467157e-001,16:2.042788e-001):2.213507e-001):3.025943e-002):1.412919e-001):9.292299e-002,(((20:2.989594e-001,(21:2.280618e-001,22:2.164078e-001):1.447221e-001):7.417657e-002,(19:2.234844e-001,(17:3.483592e-001,18:2.942935e-001):7.639483e-002):7.179007e-002):1.893753e-001,23:3.502794e-001):1.019646e-001):8.041278e-001,6:5.352045e-001):2.553990e-001,(9:4.161179e-001,10:2.182055e-001):2.624250e-001):1.124260e-001):7.798669e-002,(8:4.344761e-001,5:2.481701e-001):1.019560e-001):9.828187e-002,(2:3.046103e-001,(4:3.387280e-001,3:3.121615e-001):4.451603e-002):9.317524e-002,1:4.011786e-001);
   tree gen.206000 = [&U] (((7:4.552034e-001,(((((11:4.891844e-001,12:2.601329e-001):1.291150e-001,(((15:1.553875e-001,16:2.120320e-001):2.286839e-001,14:2.822903e-001):7.173974e-002,13:2.779485e-001):1.301640e-001):9.037416e-002,(((20:3.103061e-001,(21:2.367177e-001,22:2.874201e-001):1.576755e-001):8.659792e-002,(19:2.444659e-001,(17:3.615809e-001,18:3.054631e-001):1.066402e-001):6.124720e-002):1.718511e-001,23:3.635739e-001):1.178785e-001):9.130931e-001,6:5.555177e-001):2.050602e-001,(9:4.534773e-001,10:2.264873e-001):2.723851e-001):1.008518e-001):9.763171e-002,(8:4.770125e-001,5:1.603975e-001):1.656496e-001):1.370299e-001,(2:2.827227e-001,(3:3.240094e-001,4:3.843526e-001):2.513124e-002):1.480017e-001,1:4.164050e-001);
   tree gen.206500 = [&U] (((7:4.552034e-001,(((((11:4.124184e-001,12:2.388394e-001):1.713814e-001,(14:2.486037e-001,(13:2.750260e-001,(15:1.608968e-001,16:1.764260e-001):1.898189e-001):5.590737e-002):1.254754e-001):9.784934e-002,(((20:3.103061e-001,(21:2.367177e-001,22:2.293397e-001):1.152921e-001):6.982905e-002,(19:2.444659e-001,(17:3.355859e-001,18:3.054631e-001):1.320520e-001):6.027256e-002):1.718511e-001,23:3.176419e-001):9.661225e-002):9.772785e-001,6:5.555177e-001):2.050602e-001,(9:4.534773e-001,10:2.618836e-001):2.888151e-001):1.179352e-001):7.689576e-002,(8:4.770125e-001,5:1.603975e-001):1.279820e-001):1.504198e-001,((4:4.288933e-001,3:3.240094e-001):8.093690e-002,2:2.533663e-001):7.929725e-002,1:4.205754e-001);
   tree gen.207000 = [&U] (((7:4.482896e-001,(((((11:4.880887e-001,12:2.540894e-001):1.747162e-001,(13:3.137695e-001,((15:1.753693e-001,16:1.808370e-001):2.235337e-001,14:2.360866e-001):4.821967e-002):1.510705e-001):9.461554e-002,(((20:3.112961e-001,(21:2.276109e-001,22:2.645055e-001):1.668005e-001):7.672246e-002,(19:2.297526e-001,(17:3.659015e-001,18:3.008236e-001):5.896430e-002):8.816391e-002):1.862501e-001,23:3.128174e-001):9.834663e-002):8.093712e-001,6:6.649917e-001):2.969462e-001,(9:4.465897e-001,10:2.487626e-001):2.844284e-001):1.016237e-001):8.097456e-002,(8:5.167180e-001,5:2.046032e-001):8.695149e-002):1.046281e-001,((4:4.223791e-001,2:2.495181e-001):6.980802e-002,3:3.770003e-001):7.369520e-002,1:4.050800e-001);
   tree gen.207500 = [&U] (((7:4.296577e-001,(((((11:4.509646e-001,12:2.204742e-001):1.745657e-001,(14:2.262744e-001,((15:1.558085e-001,16:1.733210e-001):2.210786e-001,13:2.467417e-001):4.823429e-002):1.447917e-001):1.017032e-001,(((20:3.022117e-001,(21:2.181509e-001,22:2.589424e-001):1.479716e-001):8.540091e-002,(19:2.202036e-001,(17:3.494338e-001,18:2.883208e-001):8.697131e-002):6.977212e-002):1.639926e-001,23:3.449493e-001):9.425913e-002):7.757320e-001,6:6.373532e-001):2.846045e-001,(9:4.001359e-001,10:2.384235e-001):2.726070e-001):1.225115e-001):9.609953e-002,(8:4.952421e-001,5:2.248431e-001):1.067932e-001):8.824439e-002,((4:3.674271e-001,2:2.508575e-001):6.633454e-002,3:3.305634e-001):6.688062e-002,1:5.277389e-001);
   tree gen.208000 = [&U] (((7:4.983014e-001,(((((11:4.512428e-001,12:2.117648e-001):1.740251e-001,(14:2.671909e-001,((15:1.443781e-001,16:2.147825e-001):2.051864e-001,13:2.914860e-001):3.564786e-002):1.246922e-001):4.129525e-002,(((20:3.388996e-001,(21:2.287649e-001,22:2.591021e-001):1.652575e-001):8.176471e-002,(19:2.203394e-001,(17:3.496494e-001,18:2.884986e-001):8.652356e-002):6.981517e-002):1.795078e-001,23:3.052908e-001):1.486311e-001):7.762106e-001,6:6.377464e-001):2.835823e-001,(9:4.478532e-001,10:4.071114e-001):1.366184e-001):6.601069e-002):1.209178e-001,(8:4.955477e-001,5:1.871810e-001):1.135324e-001):8.627713e-002,((3:3.572063e-001,4:3.440072e-001):9.416501e-002,2:2.536085e-001):8.630227e-002,1:5.280645e-001);
   tree gen.208500 = [&U] (((7:5.210203e-001,(((((11:4.375175e-001,12:2.659085e-001):1.709760e-001,(((15:1.612324e-001,16:2.009272e-001):2.184984e-001,13:2.826200e-001):5.313052e-002,14:2.590639e-001):1.123573e-001):5.172855e-002,(((20:2.769387e-001,(21:1.865947e-001,22:2.512211e-001):1.709070e-001):7.927770e-002,(19:2.638877e-001,(17:3.390142e-001,18:2.656845e-001):1.277509e-001):6.700119e-002):1.740478e-001,23:3.314799e-001):1.441102e-001):7.526008e-001,6:6.183483e-001):1.734847e-001,(9:4.342310e-001,10:3.162532e-001):1.693476e-001):1.432693e-001):4.178066e-002,(8:4.857753e-001,5:1.814876e-001):1.100791e-001):8.266998e-002,(3:3.624852e-001,(4:3.335437e-001,2:2.458945e-001):1.268502e-001):9.597188e-002,1:5.120026e-001);
   tree gen.209000 = [&U] (((7:5.130882e-001,(((((11:4.720939e-001,12:2.639552e-001):1.803639e-001,(14:2.551198e-001,((15:1.439503e-001,16:1.978682e-001):2.151168e-001,13:2.910721e-001):6.457429e-002):1.097905e-001):3.367809e-002,(((20:3.421767e-001,(21:2.403008e-001,22:2.473965e-001):1.285158e-001):7.189565e-002,(19:2.598702e-001,(17:3.338530e-001,18:2.616396e-001):1.258060e-001):3.228655e-002):1.730348e-001,23:3.264333e-001):1.419162e-001):7.297037e-001,6:6.089344e-001):1.613184e-001,(9:4.276201e-001,10:3.114385e-001):1.903944e-001):1.551483e-001):7.001669e-002,(8:4.750558e-001,5:2.118344e-001):6.494757e-002):1.107473e-001,(3:3.569667e-001,(4:4.213172e-001,2:2.421510e-001):8.953076e-002):6.041856e-002,1:5.042077e-001);
   tree gen.209500 = [&U] (((7:5.020592e-001,(((((11:4.619461e-001,12:2.582814e-001):1.750835e-001,(((20:3.348215e-001,(21:2.701083e-001,22:2.420786e-001):1.418893e-001):6.671184e-002,(19:2.542842e-001,(17:3.303505e-001,18:3.849554e-001):5.163800e-002):6.293731e-002):1.936336e-001,23:3.194165e-001):1.854512e-001):3.233099e-002,(14:2.496359e-001,((15:1.469882e-001,16:1.936150e-001):1.928926e-001,13:3.117610e-001):5.220889e-002):1.116917e-001):8.872570e-001,6:5.958452e-001):1.490494e-001,(9:4.030866e-001,10:3.235540e-001):1.863019e-001):9.394771e-002):6.902777e-002,(8:5.371196e-001,5:2.072810e-001):1.098960e-001):9.606120e-002,(3:3.492935e-001,(4:4.122609e-001,2:2.369459e-001):1.219158e-001):6.180888e-002,1:4.705142e-001);
   tree gen.210000 = [&U] (((7:4.745458e-001,((((11:4.370701e-001,12:2.725733e-001):1.656552e-001,((14:2.412636e-001,(13:2.949725e-001,(15:1.390729e-001,16:2.553286e-001):1.874878e-001):5.003627e-002):9.664139e-002,(((20:3.167912e-001,(21:2.555629e-001,22:2.290426e-001):1.342485e-001):6.873843e-002,(19:2.526106e-001,(17:3.995401e-001,18:3.420150e-001):9.146914e-002):4.939685e-002):1.832063e-001,23:3.035285e-001):2.295550e-001):2.193532e-002):8.274414e-001,6:5.815868e-001):2.318765e-001,(9:4.501894e-001,10:3.245596e-001):1.913492e-001):1.142097e-001):8.238295e-002,(8:5.081954e-001,5:1.887792e-001):1.205494e-001):1.032557e-001,(3:3.304839e-001,(4:3.900605e-001,2:2.241862e-001):1.233974e-001):5.848044e-002,1:4.557649e-001);
   tree gen.210500 = [&U] (((3:3.169836e-001,4:4.281348e-001):5.737152e-002,2:2.546604e-001):8.885102e-002,((7:4.745458e-001,((((11:4.796456e-001,12:2.725733e-001):1.508216e-001,((((20:3.167912e-001,(21:2.555629e-001,22:2.290426e-001):1.559865e-001):6.575289e-002,(19:2.566238e-001,(17:3.137768e-001,18:3.095694e-001):1.016452e-001):8.425784e-002):1.862302e-001,23:3.035285e-001):2.132000e-001,(13:2.949725e-001,((15:1.568768e-001,16:2.609727e-001):2.264439e-001,14:2.607028e-001):2.479246e-002):1.311862e-001):2.509953e-002):7.874892e-001,6:5.815868e-001):1.335533e-001,(9:4.459469e-001,10:2.930230e-001):2.417160e-001):1.142097e-001):7.770933e-002,(8:5.081954e-001,5:1.573378e-001):1.205494e-001):1.237057e-001,1:4.557649e-001);
   tree gen.211000 = [&U] ((3:2.465009e-001,(4:4.163880e-001,2:2.922059e-001):6.804549e-002):7.198760e-002,((7:4.619313e-001,((((11:4.668956e-001,12:2.420223e-001):1.417460e-001,((((20:3.083702e-001,(21:2.487695e-001,22:3.034459e-001):1.690209e-001):1.085443e-001,(19:2.504293e-001,(17:3.054359e-001,18:3.013404e-001):9.894326e-002):6.186456e-002):1.721439e-001,23:2.954601e-001):2.154033e-001,(((15:1.765275e-001,16:1.835915e-001):2.106252e-001,14:2.537728e-001):4.473632e-002,13:2.871315e-001):1.059018e-001):1.120634e-002):8.467369e-001,6:6.404661e-001):2.273476e-001,(9:4.105887e-001,10:3.048834e-001):2.352907e-001):1.081161e-001):1.988539e-002,(8:4.946865e-001,5:1.935219e-001):1.062344e-001):1.238538e-001,1:4.562202e-001);
   tree gen.211500 = [&U] (((3:2.559518e-001,4:4.163880e-001):7.959234e-002,2:2.922059e-001):5.065725e-002,((((((11:4.697881e-001,12:2.435442e-001):1.381920e-001,((14:2.796062e-001,(15:1.761213e-001,16:1.835915e-001):2.048203e-001):3.391676e-002,13:2.871315e-001):1.220424e-001):1.117119e-002,(((20:2.823230e-001,(21:2.585486e-001,22:2.770445e-001):1.668820e-001):1.140346e-001,(19:2.504293e-001,(17:4.051851e-001,18:3.013404e-001):8.901904e-002):4.260741e-002):1.772768e-001,23:3.514141e-001):2.206646e-001):8.334030e-001,6:6.404661e-001):2.273476e-001,(9:4.462764e-001,10:3.187096e-001):2.059850e-001):1.081161e-001,((8:5.970294e-001,5:1.983043e-001):9.076199e-002,7:5.420749e-001):3.427335e-002):1.055565e-001,1:4.562202e-001);
   tree gen.212000 = [&U] (((4:4.009655e-001,2:2.813830e-001):9.206361e-002,3:3.115120e-001):7.913463e-002,(((((((11:4.265920e-001,12:2.348237e-001):1.456658e-001,(((20:2.855870e-001,(21:2.489723e-001,22:2.667832e-001):1.404848e-001):1.132235e-001,(19:2.411537e-001,(17:3.259385e-001,18:2.901792e-001):9.213875e-002):6.733022e-002):1.585454e-001,23:3.344267e-001):2.124914e-001):1.368203e-002,((13:2.764966e-001,14:2.692499e-001):5.261856e-002,(15:1.629170e-001,16:1.962872e-001):1.965167e-001):1.581708e-001):8.354277e-001,6:6.167441e-001):3.090501e-001,(9:4.036705e-001,10:3.150317e-001):1.983556e-001):1.231142e-001,7:5.139697e-001):4.926399e-002,(8:4.721554e-001,5:1.838253e-001):1.223423e-001):1.368176e-001,1:4.393224e-001);
   tree gen.212500 = [&U] (3:3.227372e-001,((4:4.154143e-001,2:2.543861e-001):9.930157e-002,((((((11:4.419641e-001,12:2.432855e-001):1.523170e-001,((13:2.048317e-001,((15:1.306942e-001,16:1.831571e-001):2.009916e-001,14:2.775865e-001):7.076357e-002):1.211507e-001,(((20:3.218218e-001,(21:2.162745e-001,22:2.444008e-001):1.573010e-001):9.917539e-002,(19:2.112681e-001,(17:3.420755e-001,18:3.006357e-001):9.545895e-002):4.633003e-002):2.056078e-001,23:3.464777e-001):2.023080e-001):3.592646e-002):7.102595e-001,6:5.394172e-001):2.290385e-001,(9:4.182166e-001,10:3.199031e-001):2.332357e-001):1.129591e-001,7:5.239834e-001):7.388940e-002,(8:4.980278e-001,5:2.207627e-001):1.326609e-001):9.994782e-002):7.979334e-002,1:4.755009e-001);
   tree gen.213000 = [&U] ((((((((15:1.454579e-001,16:1.838019e-001):1.973281e-001,(14:2.671416e-001,13:3.476268e-001):7.326876e-002):7.941679e-002,((11:4.820067e-001,12:2.441419e-001):1.550502e-001,(((20:2.821400e-001,(21:2.170358e-001,22:2.452611e-001):1.578547e-001):1.211784e-001,(19:2.562077e-001,(17:3.432797e-001,18:2.619213e-001):9.969946e-002):4.985645e-002):1.855466e-001,23:3.365546e-001):2.259680e-001):2.432447e-002):8.250651e-001,6:5.785336e-001):1.727901e-001,(9:4.200484e-001,10:2.961627e-001):2.105519e-001):1.007257e-001,7:5.258278e-001):9.051536e-002,(8:4.997809e-001,5:2.215398e-001):8.735358e-002):7.271527e-002,((3:4.058437e-001,2:2.552815e-001):4.617740e-002,4:4.168765e-001):1.045329e-001,1:4.534616e-001);
   tree gen.213500 = [&U] (((2:2.590127e-001,4:4.168765e-001):1.267549e-001,(((((((13:3.098381e-001,14:2.671416e-001):7.643379e-002,(15:1.453967e-001,16:1.838019e-001):1.909506e-001):1.050986e-001,((11:4.223620e-001,12:2.441419e-001):1.322168e-001,(((20:2.821400e-001,(21:2.170358e-001,22:2.186987e-001):1.578547e-001):8.152944e-002,((17:3.432797e-001,18:2.613325e-001):1.104249e-001,19:2.755962e-001):7.993155e-002):1.784090e-001,23:3.254606e-001):2.049909e-001):6.589235e-002):9.200314e-001,6:6.130713e-001):1.973842e-001,(9:4.154215e-001,10:3.115690e-001):2.156486e-001):1.087927e-001,7:4.162718e-001):1.090127e-001,(8:4.997809e-001,5:1.876074e-001):1.325217e-001):1.305472e-001):7.845715e-002,3:2.970026e-001,1:4.534616e-001);
   tree gen.214000 = [&U] (((2:2.637992e-001,4:4.219265e-001):1.119453e-001,3:3.024911e-001):9.291866e-002,((((((14:2.720783e-001,((15:1.519407e-001,16:2.097671e-001):1.962206e-001,13:2.714795e-001):7.120550e-002):9.049415e-002,((11:4.635845e-001,12:2.752097e-001):1.382808e-001,(((20:2.873539e-001,(21:2.322801e-001,22:2.238345e-001):1.592430e-001):8.558424e-002,((17:3.501280e-001,18:2.661619e-001):7.781012e-002,19:2.322985e-001):3.999347e-002):1.634687e-001,23:3.721188e-001):2.354298e-001):6.281241e-002):9.370334e-001,6:6.244007e-001):2.260732e-001,(9:4.942170e-001,10:2.952146e-001):1.814178e-001):1.574842e-001,7:4.239644e-001):9.259459e-002,(8:5.126782e-001,5:2.618027e-001):9.122740e-002):1.027424e-001,1:4.618415e-001);
   tree gen.214500 = [&U] (((2:2.470622e-001,4:4.187623e-001):5.598952e-002,3:3.002226e-001):1.012503e-001,(((((((15:1.355939e-001,16:1.919128e-001):1.525779e-001,(13:2.681134e-001,14:2.972786e-001):6.073130e-002):1.126636e-001,((11:4.601079e-001,12:2.399027e-001):1.372438e-001,(((20:2.851989e-001,(21:2.305381e-001,22:2.221558e-001):1.530957e-001):7.851428e-002,((17:3.475022e-001,18:2.415552e-001):1.254998e-001,19:2.305564e-001):6.612022e-002):1.386698e-001,23:3.693282e-001):1.769881e-001):2.061492e-002):9.300062e-001,6:6.197180e-001):1.766305e-001,(9:5.517082e-001,10:2.302988e-001):1.797395e-001):1.329372e-001,7:4.695043e-001):8.171647e-002,(8:5.088334e-001,5:2.598394e-001):1.136638e-001):1.254175e-001,1:4.594348e-001);
   tree gen.215000 = [&U] (((4:4.140603e-001,3:3.269352e-001):6.701813e-002,2:2.560136e-001):9.882704e-002,(((((((13:2.924838e-001,(15:1.405067e-001,16:1.988661e-001):1.942001e-001):4.724838e-002,14:3.080494e-001):1.045190e-001,((11:4.767782e-001,12:2.485947e-001):1.446085e-001,(((20:2.955320e-001,(21:2.162950e-001,22:2.270083e-001):1.752260e-001):9.982562e-002,((17:3.713283e-001,18:2.503070e-001):8.895668e-002,19:2.389098e-001):4.663632e-002):1.647878e-001,23:3.903233e-001):1.975531e-001):5.723134e-002):7.969023e-001,6:5.722476e-001):2.404077e-001,(9:3.980677e-001,10:3.020979e-001):2.537301e-001):1.077178e-001,7:4.865150e-001):6.622121e-002,(8:5.272691e-001,5:1.319847e-001):1.177820e-001):1.201689e-001,1:5.023027e-001);
   tree gen.215500 = [&U] ((3:3.269305e-001,(4:4.140543e-001,2:2.273318e-001):8.968569e-002):1.077512e-001,((((((14:3.080449e-001,(13:2.924796e-001,(15:1.405046e-001,16:2.069039e-001):2.373319e-001):2.173350e-002):1.124720e-001,((11:4.536759e-001,12:2.485910e-001):1.446064e-001,(((20:2.835103e-001,(21:2.360809e-001,22:2.270050e-001):1.508890e-001):6.756279e-002,((17:3.882690e-001,18:2.503034e-001):9.224678e-002,19:2.389063e-001):1.010686e-001):1.433292e-001,23:3.903176e-001):1.861132e-001):3.441141e-002):7.869899e-001,6:5.722392e-001):2.172041e-001,(9:3.980619e-001,10:2.513982e-001):2.051988e-001):7.865665e-002,7:4.779277e-001):9.012215e-002,(8:5.272615e-001,5:2.121755e-001):1.344302e-001):8.531099e-002,1:5.022954e-001);
   tree gen.216000 = [&U] ((3:3.269305e-001,(4:4.140543e-001,2:2.273318e-001):1.026682e-001):1.160816e-001,(((((((14:3.080449e-001,(15:1.492901e-001,16:2.434308e-001):2.464470e-001):3.472785e-002,13:2.924796e-001):1.213094e-001,((11:4.303328e-001,12:2.485910e-001):1.427337e-001,(((20:2.686396e-001,(21:2.248811e-001,22:2.427290e-001):1.728598e-001):9.360653e-002,((17:3.882690e-001,18:2.696292e-001):1.051418e-001,19:2.491774e-001):5.411553e-002):1.859568e-001,23:3.903176e-001):1.861132e-001):4.193313e-002):7.869899e-001,6:5.911414e-001):2.156026e-001,(9:4.913262e-001,10:3.395673e-001):2.318501e-001):1.057014e-001,7:4.779277e-001):1.060067e-001,(8:5.055333e-001,5:2.121755e-001):1.168424e-001):8.531099e-002,1:5.022954e-001);
   tree gen.216500 = [&U] ((3:3.237918e-001,(4:4.274219e-001,2:2.242417e-001):6.729603e-002):1.009090e-001,((((((((20:2.632694e-001,(21:2.227221e-001,22:2.426246e-001):1.712003e-001):5.666972e-002,((17:3.842775e-001,18:3.104823e-001):1.006918e-001,19:2.769667e-001):6.422761e-002):2.042636e-001,23:2.893153e-001):1.436167e-001,((11:4.262015e-001,12:2.462045e-001):1.413634e-001,(((15:1.489322e-001,16:2.410938e-001):1.640641e-001,14:2.515400e-001):5.037177e-002,13:2.896717e-001):1.219882e-001):4.383706e-002):7.794345e-001,6:6.242729e-001):2.182450e-001,(9:4.272704e-001,10:2.931407e-001):2.296243e-001):9.673801e-002,7:4.733394e-001):8.017056e-002,(8:5.035702e-001,5:1.834151e-001):9.998721e-002):1.070140e-001,1:4.882622e-001);
   tree gen.217000 = [&U] (((4:4.285211e-001,2:2.248183e-001):1.418346e-001,3:3.246245e-001):5.510052e-002,((((((((20:2.707913e-001,(21:2.232949e-001,22:2.432485e-001):1.495953e-001):9.285152e-002,((17:3.915316e-001,18:2.884342e-001):1.077405e-001,19:2.776790e-001):4.218546e-002):2.047889e-001,23:3.816673e-001):1.439860e-001,((11:4.272975e-001,12:2.468376e-001):1.475851e-001,(13:2.882045e-001,((15:1.846657e-001,16:1.820341e-001):2.213438e-001,14:2.593932e-001):4.107058e-002):1.438108e-001):6.941882e-002):7.814389e-001,6:6.258783e-001):2.310209e-001,(9:4.283692e-001,10:2.938946e-001):2.263575e-001):1.527089e-001,7:4.745567e-001):1.017496e-001,(8:4.478475e-001,5:1.825988e-001):1.390058e-001):1.067825e-001,1:4.895178e-001);
   tree gen.217500 = [&U] (((4:3.310230e-001,2:2.773969e-001):1.205146e-001,3:3.224033e-001):1.047911e-001,(((((((20:3.047744e-001,(21:2.217670e-001,22:2.389673e-001):1.621293e-001):8.170622e-002,((17:4.108254e-001,18:2.864607e-001):8.059460e-002,19:2.757790e-001):7.262929e-002):1.999005e-001,23:3.776954e-001):9.218110e-002,((11:5.198268e-001,12:2.451487e-001):1.225062e-001,(13:2.722359e-001,((15:1.334938e-001,16:1.807885e-001):2.113103e-001,14:2.576183e-001):3.919708e-002):1.428268e-001):7.223976e-002):7.760921e-001,6:5.481546e-001):3.004308e-001,(7:4.769831e-001,(9:4.254381e-001,10:2.961328e-001):2.953404e-001):2.695666e-002):7.408882e-002,(8:4.447832e-001,5:1.707118e-001):9.249336e-002):1.063622e-001,1:4.861684e-001);
   tree gen.218000 = [&U] (((4:4.643097e-001,2:2.734824e-001):1.323380e-001,3:3.178536e-001):7.689398e-002,((((((((20:3.140160e-001,(21:2.186375e-001,22:2.424496e-001):1.301425e-001):5.946183e-002,((17:3.436837e-001,18:2.824182e-001):8.178707e-002,19:2.718873e-001):3.746677e-002):1.970796e-001,23:3.341777e-001):5.022362e-002,((11:5.124911e-001,12:2.541210e-001):1.276639e-001,(14:2.539829e-001,((15:1.681587e-001,16:1.875750e-001):2.133302e-001,13:2.683942e-001):3.750191e-002):1.506645e-001):1.006076e-001):7.070707e-001,6:6.432078e-001):2.143930e-001,(9:4.039734e-001,10:3.097212e-001):2.592108e-001):4.764729e-002,7:4.659083e-001):9.856442e-002,(8:5.047471e-001,5:1.683028e-001):8.357014e-002):1.440383e-001,1:4.169975e-001);
   tree gen.218500 = [&U] (((4:3.997324e-001,2:2.530065e-001):8.621472e-002,3:3.447762e-001):7.020400e-002,((((((((20:3.406135e-001,(21:2.371563e-001,22:2.270431e-001):1.411658e-001):1.061473e-001,((17:3.437208e-001,18:3.063393e-001):9.579037e-002,19:2.688937e-001):7.698238e-002):1.763075e-001,23:3.624829e-001):9.083095e-002,((11:3.849130e-001,12:2.756453e-001):1.384771e-001,((13:2.806354e-001,(15:1.801981e-001,16:2.124690e-001):1.968325e-001):5.546349e-002,14:2.754955e-001):1.276732e-001):1.091292e-001):7.170327e-001,6:6.976882e-001):1.940241e-001,(9:4.649361e-001,10:2.496336e-001):2.607328e-001):7.163535e-002,7:4.819256e-001):9.437513e-002,(8:5.474997e-001,5:2.038521e-001):9.064862e-002):1.196949e-001,1:4.523177e-001);
   tree gen.219000 = [&U] (((4:4.200067e-001,2:2.530065e-001):9.724237e-002,3:3.171929e-001):5.851204e-002,((((((((20:3.370838e-001,(21:2.371563e-001,22:2.531469e-001):1.681388e-001):9.681907e-002,((17:3.437208e-001,18:3.063393e-001):8.069587e-002,19:2.342327e-001):4.840282e-002):1.644936e-001,23:3.624829e-001):8.655426e-002,((11:4.447665e-001,12:2.756453e-001):1.659958e-001,((13:2.806354e-001,14:2.754955e-001):4.522789e-002,(15:1.801981e-001,16:1.910135e-001):2.066569e-001):1.276732e-001):1.091292e-001):7.457240e-001,6:6.976882e-001):1.408886e-001,(9:4.110301e-001,10:2.505652e-001):2.587857e-001):7.163535e-002,7:5.490620e-001):8.482687e-002,(8:5.474997e-001,5:2.336646e-001):1.102012e-001):8.125943e-002,1:4.590820e-001);
   tree gen.219500 = [&U] (((4:3.951808e-001,2:2.535491e-001):6.633893e-002,3:3.178731e-001):8.319668e-002,((((((((20:2.702017e-001,(21:2.376649e-001,22:2.483859e-001):1.393014e-001):6.693577e-002,((17:3.914574e-001,18:2.550372e-001):8.271511e-002,19:2.679610e-001):5.994864e-002):2.057202e-001,23:3.632603e-001):9.345334e-002,((11:4.516712e-001,12:2.762365e-001):1.266673e-001,(13:2.812372e-001,((15:1.400103e-001,16:1.914232e-001):2.530167e-001,14:2.524673e-001):6.366560e-002):1.327113e-001):1.093632e-001):9.537183e-001,6:5.604920e-001):1.890125e-001,(9:4.288477e-001,10:2.511025e-001):2.230305e-001):1.108952e-001,7:4.962084e-001):1.077559e-001,(8:5.486739e-001,5:2.444415e-001):1.154470e-001):1.008982e-001,1:4.561294e-001);
   tree gen.220000 = [&U] (((4:4.337978e-001,2:2.593530e-001):8.312524e-002,3:2.926944e-001):9.632564e-002,((((((((20:3.088587e-001,(21:1.982331e-001,22:2.772242e-001):1.455884e-001):9.582723e-002,((17:3.666230e-001,18:2.839371e-001):8.460850e-002,19:2.043265e-001):6.546080e-002):1.630336e-001,23:3.325364e-001):6.857371e-002,((11:4.575016e-001,12:2.825596e-001):1.730041e-001,(((15:1.678852e-001,16:1.958049e-001):2.757521e-001,13:2.876749e-001):3.962483e-002,14:2.043880e-001):1.299603e-001):1.096273e-001):7.593864e-001,6:5.733219e-001):2.350682e-001,(9:4.386642e-001,10:3.246559e-001):2.281358e-001):1.332835e-001,7:5.075668e-001):4.613150e-002,(8:5.612332e-001,5:2.494894e-001):1.251766e-001):8.193659e-002,1:4.266629e-001);
   tree gen.220500 = [&U] (((4:4.339117e-001,2:2.632596e-001):1.112870e-001,3:3.734731e-001):7.984725e-002,((((((((20:3.135110e-001,(21:2.393716e-001,22:2.092478e-001):1.477813e-001):8.497699e-002,((17:4.222353e-001,18:2.882140e-001):1.157413e-001,19:2.818585e-001):6.250194e-002):1.758936e-001,23:3.707415e-001):8.288393e-002,((11:4.643928e-001,12:1.953188e-001):1.751023e-001,(13:2.890262e-001,(14:2.539311e-001,(15:1.451490e-001,16:1.987543e-001):2.014674e-001):4.898363e-002):1.293246e-001):1.216485e-001):7.708249e-001,6:5.819577e-001):2.386090e-001,(9:4.452717e-001,10:2.659497e-001):2.148512e-001):1.436552e-001,7:5.152122e-001):5.025542e-002,(8:5.427817e-001,5:1.482888e-001):1.312895e-001):1.505491e-001,1:4.075135e-001);
   tree gen.221000 = [&U] (((2:2.598870e-001,4:4.283529e-001):1.039078e-001,3:3.686886e-001):8.256584e-002,((((((((20:3.131350e-001,(21:2.099650e-001,22:2.065672e-001):1.726954e-001):9.390974e-002,((17:4.485309e-001,18:2.845217e-001):8.134325e-002,19:2.771759e-001):7.403373e-002):1.342766e-001,23:3.659919e-001):1.103100e-001,((11:4.584435e-001,12:2.883312e-001):1.619895e-001,(((15:1.248671e-001,16:1.962081e-001):2.110691e-001,14:2.506780e-001):4.739997e-002,13:2.492153e-001):1.276678e-001):8.926289e-002):7.609499e-001,6:5.745023e-001):2.355522e-001,(9:3.887235e-001,10:3.432520e-001):2.120988e-001):9.332660e-002,7:4.215282e-001):4.744889e-002,(8:5.785674e-001,5:1.899712e-001):1.612152e-001):1.574682e-001,1:3.977195e-001);
   tree gen.221500 = [&U] (((2:2.361014e-001,4:4.385805e-001):1.041791e-001,3:3.774916e-001):1.468364e-001,((((((((20:3.206116e-001,(21:2.149783e-001,22:2.114993e-001):1.604141e-001):6.131530e-002,((17:3.323978e-001,18:2.913151e-001):9.907925e-002,19:2.469380e-001):6.811563e-002):1.410949e-001,23:3.747306e-001):8.466716e-002,((11:4.693896e-001,12:2.148927e-001):1.538284e-001,((13:2.804430e-001,14:2.743778e-001):6.029977e-002,(15:1.413689e-001,16:2.008928e-001):1.797577e-001):1.269301e-001):8.084156e-002):7.405251e-001,6:5.281822e-001):1.481224e-001,(9:3.980049e-001,10:3.139176e-001):2.240649e-001):1.376523e-001,7:5.629231e-001):6.961192e-002,(8:5.171339e-001,5:2.179508e-001):1.327413e-001):8.812466e-002,1:3.837371e-001);
   tree gen.222000 = [&U] ((2:2.344969e-001,(3:3.708628e-001,4:4.308790e-001):7.268092e-002):1.101994e-001,((((((((20:2.952628e-001,(21:2.112032e-001,22:2.598560e-001):1.575972e-001):7.676539e-002,((17:3.265609e-001,18:2.861996e-001):7.117286e-002,19:2.426017e-001):8.215647e-002):1.759497e-001,23:3.573814e-001):8.318039e-002,((11:3.936543e-001,12:2.363155e-001):1.511271e-001,(13:2.755184e-001,(14:2.695596e-001,(15:1.388865e-001,16:1.973651e-001):2.135452e-001):7.863866e-002):1.139137e-001):5.922690e-002):7.544767e-001,6:5.777884e-001):3.005920e-001,(9:3.910159e-001,10:2.890581e-001):2.201303e-001):7.164493e-002,7:5.135143e-001):1.001039e-001,(8:5.140524e-001,5:2.141235e-001):1.161742e-001):8.065830e-002,1:3.769986e-001);
   tree gen.222500 = [&U] (((2:2.856349e-001,4:4.270445e-001):1.560086e-001,3:3.675885e-001):6.417882e-002,((((((((20:3.414587e-001,(21:2.231193e-001,22:2.912003e-001):1.425795e-001):9.070608e-002,((17:3.702041e-001,18:2.887145e-001):5.870137e-002,19:2.447335e-001):7.088087e-002):1.831418e-001,23:3.605218e-001):8.391133e-002,((11:3.971135e-001,12:2.241988e-001):1.663739e-001,(13:3.462059e-001,(14:2.719284e-001,(15:1.790011e-001,16:2.186542e-001):1.957510e-001):2.785922e-002):1.591999e-001):1.184864e-001):8.085049e-001,6:5.828657e-001):1.759326e-001,(9:3.944519e-001,10:2.614358e-001):2.052010e-001):9.760699e-002,7:5.180267e-001):1.057560e-001,(8:5.309846e-001,5:2.290392e-001):1.171951e-001):1.209503e-001,1:4.000132e-001);
   tree gen.223000 = [&U] (((2:2.291171e-001,4:3.752499e-001):9.487687e-002,3:3.439476e-001):5.891911e-002,((((((((20:3.192774e-001,(21:2.086254e-001,22:2.722838e-001):1.333175e-001):1.032569e-001,((17:3.780307e-001,18:2.774923e-001):1.258713e-001,19:2.559003e-001):7.505963e-002):1.514830e-001,23:3.371022e-001):7.846042e-002,((11:4.873802e-001,12:2.096347e-001):1.539393e-001,(14:2.407157e-001,((15:1.909791e-001,16:1.940786e-001):2.139492e-001,13:2.668127e-001):3.632843e-002):1.438844e-001):1.300874e-001):6.101335e-001,6:5.450025e-001):1.740833e-001,(9:3.699692e-001,10:2.568841e-001):1.920779e-001):1.174196e-001,7:4.843755e-001):5.774572e-002,(8:5.010576e-001,5:2.168850e-001):1.016253e-001):1.244106e-001,1:4.511804e-001);
   tree gen.223500 = [&U] (((2:2.266169e-001,4:3.897269e-001):9.396364e-002,((((((((20:3.037342e-001,(21:2.039620e-001,22:1.937982e-001):1.775116e-001):4.590797e-002,((17:3.358299e-001,18:2.712895e-001):1.230577e-001,19:2.847647e-001):6.071725e-002):1.911439e-001,23:3.295670e-001):8.436896e-002,((11:4.764858e-001,12:2.049488e-001):1.504983e-001,(((15:1.434731e-001,16:1.851899e-001):2.056060e-001,13:2.608486e-001):6.611857e-002,14:2.353350e-001):1.557338e-001):8.408591e-002):6.301913e-001,6:6.323583e-001):1.727500e-001,(9:4.795423e-001,10:2.407058e-001):2.755096e-001):1.544464e-001,7:4.735483e-001):6.946636e-002,(8:4.898575e-001,5:2.120370e-001):1.429629e-001):1.438233e-001):5.692286e-002,3:3.362593e-001,1:4.386333e-001);
   tree gen.224000 = [&U] (((2:2.341073e-001,4:4.181526e-001):9.328279e-002,3:3.008927e-001):6.722530e-002,((((((((20:2.782705e-001,(21:2.047022e-001,22:3.106676e-001):1.417737e-001):1.032557e-001,((17:3.370486e-001,18:2.722740e-001):1.235043e-001,19:2.672137e-001):6.186470e-002):1.593046e-001,23:3.365324e-001):9.793814e-002,((11:4.257292e-001,12:2.430304e-001):1.421965e-001,(((15:1.600551e-001,16:1.858619e-001):2.009964e-001,13:2.617952e-001):6.415677e-002,14:2.109732e-001):1.568880e-001):6.734226e-002):8.320892e-001,6:6.346531e-001):1.733768e-001,(9:4.311427e-001,10:2.415793e-001):3.093554e-001):1.505954e-001,7:5.103273e-001):5.880341e-002,(8:4.916351e-001,5:2.004734e-001):7.395695e-002):1.511629e-001,1:4.402250e-001);
   tree gen.224500 = [&U] (((2:2.653510e-001,4:4.181526e-001):1.561106e-001,3:2.910267e-001):8.213090e-002,((((((((20:3.390020e-001,(21:2.039123e-001,22:2.230055e-001):1.417737e-001):8.371448e-002,((17:3.370486e-001,18:2.722740e-001):1.032064e-001,19:2.672137e-001):5.900247e-002):2.003234e-001,23:3.365324e-001):5.822467e-002,((11:4.257292e-001,12:2.620747e-001):1.421965e-001,((15:1.482621e-001,16:1.941827e-001):2.168328e-001,(13:2.617952e-001,14:2.739449e-001):8.611701e-002):1.556412e-001):1.039564e-001):8.320892e-001,6:6.346531e-001):2.236342e-001,(9:4.248905e-001,10:2.820833e-001):2.236626e-001):6.102910e-002,7:5.103273e-001):4.750165e-002,(8:4.916351e-001,5:2.004734e-001):1.692059e-001):1.303605e-001,1:4.971246e-001);
   tree gen.225000 = [&U] (((4:4.473049e-001,2:2.538455e-001):1.075395e-001,3:4.273533e-001):3.874855e-002,((((((((20:3.243029e-001,(21:1.950707e-001,22:2.133360e-001):1.764981e-001):7.326342e-002,((17:3.332825e-001,18:2.604682e-001):9.873142e-002,19:2.122508e-001):5.836477e-002):1.538225e-001,23:3.046062e-001):3.028590e-002,((11:4.515760e-001,12:2.507113e-001):1.360309e-001,(((15:1.390976e-001,16:2.498446e-001):1.588446e-001,13:3.309494e-001):4.561062e-002,14:2.620667e-001):1.488926e-001):1.518471e-001):6.775936e-001,6:6.071347e-001):2.139375e-001,(9:4.768230e-001,10:2.734333e-001):1.928979e-001):1.225909e-001,7:4.881996e-001):4.679911e-002,(8:4.703180e-001,5:1.733890e-001):1.133194e-001):1.604518e-001,1:3.967943e-001);
   tree gen.225500 = [&U] ((3:3.214864e-001,(4:3.462546e-001,2:2.546694e-001):1.097811e-001):6.870941e-002,((((((((20:2.618669e-001,(21:2.013925e-001,22:2.140285e-001):1.770710e-001):9.441147e-002,((17:3.690726e-001,18:3.397202e-001):8.623901e-002,19:2.350122e-001):6.458210e-002):1.527433e-001,23:3.599051e-001):7.604165e-002,((11:4.262998e-001,12:2.834759e-001):1.364724e-001,(14:2.629173e-001,(13:3.320236e-001,(15:1.348222e-001,16:2.033625e-001):1.655576e-001):4.252605e-002):1.526558e-001):1.523399e-001):7.968206e-001,6:6.091053e-001):2.386233e-001,(9:4.600403e-001,10:2.929068e-001):1.855939e-001):1.153867e-001,7:5.143493e-001):6.766886e-002,(8:5.388272e-001,5:1.405209e-001):1.611222e-001):8.009284e-002,1:3.980822e-001);
   tree gen.226000 = [&U] (((4:4.293975e-001,2:2.546694e-001):1.135141e-001,3:3.718254e-001):7.468296e-002,((((((((20:2.447629e-001,(21:2.013925e-001,22:2.201121e-001):1.893848e-001):7.997704e-002,((17:3.690726e-001,18:2.624091e-001):1.084182e-001,19:2.225057e-001):7.416303e-002):1.791011e-001,23:3.599051e-001):9.938261e-002,((11:4.451939e-001,12:2.533953e-001):1.860531e-001,((14:2.414218e-001,(15:1.419357e-001,16:2.033625e-001):1.842463e-001):2.405013e-002,13:3.320236e-001):1.564088e-001):6.488753e-002):8.097138e-001,6:6.091053e-001):1.653374e-001,(9:3.461293e-001,10:3.144589e-001):2.059884e-001):1.228656e-001,7:5.096551e-001):5.039681e-002,(8:5.388272e-001,5:2.228700e-001):7.863043e-002):1.055070e-001,1:3.980822e-001);
   tree gen.226500 = [&U] ((3:3.654093e-001,(4:4.219879e-001,2:2.755162e-001):9.386005e-002):1.332538e-001,((((((((20:2.989861e-001,(21:2.354268e-001,22:2.163138e-001):1.861168e-001):8.298265e-002,((17:3.627040e-001,18:3.039128e-001):1.198548e-001,19:2.321912e-001):6.488226e-002):1.758164e-001,23:3.347395e-001):8.403546e-002,((11:4.619870e-001,12:2.490228e-001):1.576011e-001,(((15:1.630253e-001,16:1.998533e-001):1.843632e-001,13:2.911118e-001):7.929328e-002,14:2.372559e-001):1.356702e-001):6.376784e-002):6.850208e-001,6:5.985947e-001):2.653492e-001,(9:3.808514e-001,10:3.174896e-001):2.054064e-001):9.506131e-002,7:5.008605e-001):4.220537e-002,(8:5.451646e-001,5:2.190242e-001):1.618413e-001):1.431375e-001,1:3.970775e-001);
   tree gen.227000 = [&U] ((2:2.852083e-001,(4:4.180416e-001,3:3.262139e-001):1.012423e-001):9.378403e-002,((((((((20:3.042110e-001,(21:2.474858e-001,22:2.142909e-001):1.704569e-001):7.329507e-002,((17:3.593121e-001,18:3.010707e-001):9.734053e-002,19:3.004515e-001):6.427550e-002):1.865229e-001,23:3.316091e-001):1.471251e-001,((11:4.205667e-001,12:2.466940e-001):1.561623e-001,(13:2.883895e-001,((15:1.836470e-001,16:1.770899e-001):2.295495e-001,14:2.735320e-001):7.828784e-002):1.344015e-001):6.317150e-002):8.778932e-001,6:5.492966e-001):2.369126e-001,(9:3.650151e-001,10:2.512240e-001):2.325015e-001):8.147756e-002,7:4.961767e-001):1.112195e-001,(8:5.400665e-001,5:2.435359e-001):6.160268e-002):1.059228e-001,1:4.088731e-001);
   tree gen.227500 = [&U] ((2:2.856333e-001,(4:3.678595e-001,3:3.267000e-001):6.411561e-002):7.078054e-002,(((((((11:4.683436e-001,12:2.387543e-001):1.529057e-001,((14:2.739396e-001,(15:1.842437e-001,16:1.997522e-001):2.337239e-001):4.679866e-002,13:2.591750e-001):1.354375e-001):8.495911e-003,(((20:3.046644e-001,(21:2.040841e-001,22:2.344425e-001):1.376324e-001):8.620102e-002,((17:3.328718e-001,18:3.015194e-001):1.012298e-001,19:2.235364e-001):7.973405e-002):1.549576e-001,23:3.153775e-001):1.594215e-001):7.048771e-001,6:5.771131e-001):2.372656e-001,(9:3.655590e-001,10:2.306340e-001):2.328480e-001):9.110169e-002,7:4.969161e-001):1.049949e-001,(8:4.418742e-001,5:2.793740e-001):6.799543e-002):1.060807e-001,1:4.094824e-001);
   tree gen.228000 = [&U] ((2:2.397755e-001,(4:3.967969e-001,3:3.760432e-001):6.423745e-002):1.186079e-001,((((((((15:1.350501e-001,16:2.523121e-001):2.501629e-001,13:2.648147e-001):5.196643e-002,14:2.799005e-001):1.182917e-001,((11:4.785348e-001,12:2.439496e-001):1.600575e-001,(((20:3.112939e-001,(21:1.961909e-001,22:2.395440e-001):1.282130e-001):9.630087e-002,((17:4.031219e-001,18:2.852756e-001):7.458904e-002,19:2.138024e-001):7.365750e-002):1.701455e-001,23:3.222401e-001):1.832393e-001):2.245394e-002):7.202152e-001,6:5.936105e-001):2.047455e-001,(9:3.735135e-001,10:2.277366e-001):2.524080e-001):1.527646e-001,7:5.077289e-001):5.378703e-002,(8:4.643336e-001,5:2.733805e-001):7.216988e-002):9.941786e-002,1:4.183927e-001);
   tree gen.228500 = [&U] (((3:3.632277e-001,4:3.832740e-001):6.017980e-002,2:2.316040e-001):1.092798e-001,((((((((15:1.417591e-001,16:2.240120e-001):1.755350e-001,13:2.557898e-001):4.580104e-002,14:2.519070e-001):1.118109e-001,((11:4.673616e-001,12:2.356358e-001):1.705447e-001,(((20:2.883847e-001,(21:2.238782e-001,22:2.412764e-001):1.609294e-001):8.580604e-002,((17:3.860145e-001,18:2.755534e-001):1.111136e-001,19:2.698779e-001):4.495208e-002):2.330420e-001,23:3.112581e-001):1.859706e-001):2.305001e-002):6.956702e-001,6:6.336436e-001):2.531505e-001,(9:3.607842e-001,10:3.358006e-001):2.438060e-001):9.368139e-002,7:4.904255e-001):9.966300e-002,(8:4.485091e-001,5:1.779896e-001):1.206047e-001):8.043412e-002,1:4.737914e-001);
   tree gen.229000 = [&U] ((3:3.262531e-001,(4:4.175510e-001,2:2.523168e-001):1.156527e-001):7.800618e-002,((((((14:2.880965e-001,(13:3.440612e-001,(15:1.682996e-001,16:2.234667e-001):2.192840e-001):4.791805e-002):8.564564e-002,((11:5.091588e-001,12:2.735441e-001):1.338588e-001,(((20:3.056423e-001,(21:2.439001e-001,22:2.628542e-001):1.753217e-001):8.567117e-002,((17:3.565253e-001,18:3.302581e-001):7.916409e-002,19:2.368446e-001):7.963119e-002):1.651585e-001,23:3.390946e-001):2.026023e-001):5.385641e-002):7.874312e-001,6:4.956188e-001):3.178717e-001,(9:3.930499e-001,10:3.081506e-001):2.472710e-001):8.869798e-002,7:5.283106e-001):6.221106e-002,(8:4.947827e-001,5:1.868279e-001):1.068564e-001):8.762752e-002,1:4.007855e-001);
   tree gen.229500 = [&U] ((3:3.213035e-001,(4:3.750087e-001,2:1.960773e-001):1.053408e-001):6.775296e-002,((7:4.924045e-001,(((((13:3.388415e-001,(15:1.757185e-001,16:2.200765e-001):2.018502e-001):4.764627e-002,14:2.568156e-001):7.542609e-002,((11:3.799306e-001,12:2.803767e-001):1.881859e-001,(((20:2.950297e-001,(21:1.884011e-001,22:2.588665e-001):1.726619e-001):8.325380e-002,((17:3.895329e-001,18:3.252478e-001):7.583783e-002,19:2.332514e-001):9.552448e-002):1.808196e-001,23:3.230632e-001):1.995286e-001):4.995535e-002):7.255476e-001,6:4.880998e-001):2.273765e-001,(9:4.440341e-001,10:3.034756e-001):2.449669e-001):1.417921e-001):7.023381e-002,(8:4.872764e-001,5:1.827776e-001):1.042077e-001):1.803506e-001,1:4.181384e-001);
   tree gen.230000 = [&U] (((7:5.746162e-001,((((((15:1.324927e-001,16:1.883768e-001):2.579904e-001,13:3.388415e-001):2.194644e-002,14:2.568156e-001):1.088004e-001,((11:4.132183e-001,12:2.803767e-001):1.544893e-001,(((20:2.950297e-001,(21:2.452930e-001,22:2.737047e-001):1.407540e-001):9.160639e-002,((17:3.159241e-001,18:3.252478e-001):1.131481e-001,19:2.332514e-001):4.136549e-002):1.656386e-001,23:3.219727e-001):2.190627e-001):4.647743e-002):7.645154e-001,6:6.274757e-001):1.710856e-001,(9:3.791635e-001,10:2.920026e-001):1.728797e-001):1.374165e-001):4.278709e-002,(8:4.872764e-001,5:2.553534e-001):1.816908e-001):1.039505e-001,((4:4.458689e-001,2:2.378480e-001):9.879216e-002,3:3.366194e-001):8.537502e-002,1:4.181384e-001);
   tree gen.230500 = [&U] (((((((((20:2.936869e-001,(21:2.441766e-001,22:2.724590e-001):1.461258e-001):9.118944e-002,((17:3.413239e-001,18:3.237674e-001):8.855038e-002,19:2.072905e-001):8.548679e-002):1.503404e-001,23:3.508588e-001):1.764277e-001,(11:4.227617e-001,12:2.231996e-001):1.823252e-001):5.375535e-002,(13:2.817121e-001,(14:2.636184e-001,(15:1.506182e-001,16:1.875194e-001):2.020303e-001):4.255864e-002):1.010793e-001):8.179805e-001,6:6.246198e-001):2.108498e-001,(9:3.774377e-001,10:2.743800e-001):2.594310e-001):1.458268e-001,((8:5.320259e-001,5:2.214646e-001):6.307559e-002,7:5.720009e-001):1.943828e-002):1.034774e-001,((4:4.438395e-001,2:2.295708e-001):1.059934e-001,3:3.133044e-001):1.189748e-001,1:3.616818e-001);
   tree gen.231000 = [&U] ((7:5.002554e-001,((8:5.202511e-001,5:2.198797e-001):1.272396e-001,(((((((20:2.939858e-001,(21:2.444251e-001,22:2.727362e-001):1.462745e-001):7.720511e-002,((17:3.294767e-001,18:3.240969e-001):5.697347e-002,19:2.575975e-001):7.870248e-002):2.169647e-001,23:3.512159e-001):1.661267e-001,(11:4.127851e-001,12:2.184925e-001):1.651191e-001):1.657713e-002,((14:2.638867e-001,(15:1.547076e-001,16:1.877102e-001):2.113684e-001):7.225395e-002,13:2.819988e-001):1.055758e-001):8.741747e-001,6:6.252555e-001):2.212472e-001,(9:3.778218e-001,10:2.746592e-001):1.795570e-001):1.594430e-001):2.013171e-002):9.174314e-002,(2:2.759245e-001,(3:3.419645e-001,4:3.737182e-001):4.921902e-002):1.277194e-001,1:3.939711e-001);
   tree gen.231500 = [&U] (((8:5.061474e-001,5:2.139189e-001):9.384976e-002,(7:4.866938e-001,(((((((20:3.183169e-001,(21:2.377989e-001,22:2.653425e-001):1.142828e-001):8.028922e-002,((17:3.794530e-001,18:3.153109e-001):9.734775e-002,19:3.069844e-001):3.248888e-002):1.571415e-001,23:3.829734e-001):1.521939e-001,(11:4.015947e-001,12:2.391988e-001):1.606428e-001):5.659553e-002,(13:2.743540e-001,((15:1.461296e-001,16:1.746791e-001):1.997635e-001,14:2.228782e-001):6.818273e-002):9.017719e-002):8.038314e-001,6:6.083052e-001):2.168882e-001,(9:3.675793e-001,10:3.064076e-001):1.994972e-001):9.980897e-002):3.788514e-002):1.195616e-001,((3:2.956118e-001,4:3.635870e-001):4.934536e-002,2:2.684443e-001):8.413208e-002,1:4.263309e-001);
   tree gen.232000 = [&U] (((8:5.148545e-001,5:1.947791e-001):1.832261e-001,(((((((20:2.932953e-001,(21:2.418896e-001,22:2.507221e-001):1.162488e-001):1.018605e-001,((17:4.051569e-001,18:3.207350e-001):6.835200e-002,19:3.122653e-001):2.811495e-002):1.666586e-001,23:3.729708e-001):1.548120e-001,((11:4.264307e-001,12:2.433137e-001):1.374605e-001,(14:2.267122e-001,((15:1.462607e-001,16:1.776841e-001):1.995418e-001,13:2.989618e-001):4.459255e-002):1.523577e-001):7.195101e-002):7.902603e-001,6:5.643577e-001):1.632718e-001,(9:3.739027e-001,10:2.893938e-001):2.860320e-001):9.060814e-002,7:4.950662e-001):4.094837e-002):6.971700e-002,(3:3.569110e-001,(2:2.609856e-001,4:3.924875e-001):7.592170e-002):1.422382e-001,1:4.022736e-001);
   tree gen.232500 = [&U] (((8:5.148545e-001,5:1.947791e-001):1.559409e-001,(((((((15:1.592646e-001,16:1.776841e-001):2.487687e-001,14:2.267122e-001):4.821069e-002,13:2.665071e-001):1.586877e-001,((11:4.264307e-001,12:2.678703e-001):1.374605e-001,(((19:3.122653e-001,(17:3.400041e-001,18:3.207350e-001):8.338339e-002):1.808427e-002,(20:2.932953e-001,(21:2.418896e-001,22:2.524026e-001):1.407239e-001):1.018605e-001):1.757473e-001,23:3.729708e-001):1.521235e-001):1.657874e-002):7.902603e-001,6:6.170069e-001):1.508150e-001,(9:3.739027e-001,10:2.975337e-001):2.860320e-001):1.486349e-001,7:4.950662e-001):6.956155e-002):5.585308e-002,((4:3.924875e-001,3:3.569110e-001):1.076837e-001,2:2.609856e-001):8.905316e-002,1:3.966463e-001);
   tree gen.233000 = [&U] (((8:4.673489e-001,5:1.947791e-001):1.470641e-001,((((((11:4.706357e-001,12:2.678703e-001):1.470639e-001,(((19:2.404427e-001,(17:3.418501e-001,18:2.957615e-001):1.269925e-001):9.070592e-002,(20:2.932953e-001,(21:2.418896e-001,22:2.524026e-001):1.586559e-001):7.061579e-002):1.899158e-001,23:3.007287e-001):2.003625e-001):3.546327e-002,(((15:1.396535e-001,16:2.149203e-001):2.289175e-001,13:2.665071e-001):8.296351e-002,14:2.267122e-001):1.284936e-001):7.698631e-001,6:6.290016e-001):1.765491e-001,(9:3.739027e-001,10:2.859198e-001):2.683387e-001):1.509135e-001,7:5.757274e-001):8.573483e-002):8.927936e-002,(3:3.381497e-001,(2:2.645679e-001,4:3.924875e-001):1.118755e-001):8.795681e-002,1:3.623079e-001);
   tree gen.233500 = [&U] (((8:4.811098e-001,5:2.001930e-001):1.385350e-001,(((((((19:2.160818e-001,(17:3.519158e-001,18:2.649292e-001):9.612734e-002):9.599001e-002,(20:2.540393e-001,(21:2.159434e-001,22:2.598345e-001):1.607389e-001):8.793861e-002):1.517914e-001,23:3.095835e-001):1.300767e-001,((11:5.043440e-001,12:2.621940e-001):1.377880e-001,(((15:1.315987e-001,16:2.212485e-001):1.871437e-001,14:2.333877e-001):4.137084e-002,13:2.610629e-001):1.482771e-001):2.627044e-002):7.670407e-001,6:5.770977e-001):2.866414e-001,(9:4.723921e-001,10:2.667329e-001):2.762398e-001):4.885076e-002,7:5.775853e-001):6.397970e-002):1.343302e-001,((2:2.550037e-001,4:4.040441e-001):6.727313e-002,3:3.481064e-001):1.246795e-001,1:3.754751e-001);
   tree gen.234000 = [&U] (((8:5.517940e-001,5:2.055356e-001):1.324459e-001,((((((((19:2.218484e-001,(17:2.975897e-001,18:2.853460e-001):1.688063e-001):5.064491e-002,(20:3.594346e-001,(21:2.397580e-001,22:2.763682e-001):1.664927e-001):8.534894e-002):1.786018e-001,23:3.149427e-001):1.524753e-001,((14:2.396162e-001,13:2.680299e-001):6.458263e-002,(15:1.660260e-001,16:1.916643e-001):2.007144e-001):1.366824e-001):3.274798e-002,(11:5.178035e-001,12:2.691912e-001):1.453560e-001):7.875109e-001,6:5.281246e-001):2.074201e-001,(9:4.849989e-001,10:2.738513e-001):2.137489e-001):1.803337e-001,7:4.937433e-001):5.669058e-002):1.432804e-001,((2:2.280994e-001,4:4.066442e-001):1.243240e-001,3:2.917134e-001):1.155183e-001,1:4.198535e-001);
   tree gen.234500 = [&U] (((7:5.023094e-001,((((11:5.110591e-001,12:2.448054e-001):1.067724e-001,((((19:2.182288e-001,(17:3.622248e-001,18:2.806904e-001):9.727077e-002):6.362995e-002,(20:3.419823e-001,(21:2.358462e-001,22:2.529914e-001):1.165432e-001):9.580532e-002):1.756878e-001,23:3.098042e-001):1.732915e-001,(((15:1.217508e-001,16:2.179520e-001):1.974396e-001,13:2.636568e-001):3.221388e-002,14:3.149824e-001):1.027856e-001):2.048895e-002):7.897959e-001,6:6.119601e-001):2.596652e-001,(9:4.770858e-001,10:2.693832e-001):2.384574e-001):7.719553e-002):6.649941e-002,(8:5.427911e-001,5:1.882389e-001):1.040664e-001):1.298023e-001,((2:2.243778e-001,4:4.414086e-001):1.202462e-001,3:2.869539e-001):7.378752e-002,1:4.130033e-001);
   tree gen.235000 = [&U] (((7:4.727486e-001,((((11:5.228235e-001,12:2.841716e-001):1.121538e-001,((((19:2.216914e-001,(17:3.705631e-001,18:2.871518e-001):1.250109e-001):7.843385e-002,(20:2.671434e-001,(21:2.412753e-001,22:2.686319e-001):1.471033e-001):1.080998e-001):1.640533e-001,23:3.093655e-001):1.924692e-001,(((15:1.685741e-001,16:2.199830e-001):2.071276e-001,14:3.222331e-001):3.874024e-002,13:2.721169e-001):1.281157e-001):5.250418e-002):8.258255e-001,6:6.054707e-001):2.656426e-001,(9:4.880682e-001,10:3.121814e-001):2.439466e-001):8.136699e-002):8.218571e-002,(8:4.632143e-001,5:1.925721e-001):8.695891e-002):1.263648e-001,((2:2.417252e-001,4:3.497581e-001):1.014278e-001,3:3.282539e-001):8.657120e-002,1:4.225105e-001);
   tree gen.235500 = [&U] (((4:3.497863e-001,3:3.282804e-001):4.952569e-002,2:2.221443e-001):9.657932e-002,((7:5.042391e-001,((((((15:1.646682e-001,16:1.589666e-001):2.108640e-001,13:2.721389e-001):3.097589e-002,14:2.664574e-001):8.815295e-002,((((19:2.217093e-001,(17:3.947024e-001,18:2.814926e-001):5.784154e-002):6.752046e-002,(20:3.521359e-001,(21:2.412948e-001,22:2.686535e-001):1.471151e-001):6.918399e-002):2.263390e-001,23:3.093904e-001):1.924847e-001,(11:4.357182e-001,12:2.445330e-001):1.491936e-001):6.938748e-002):8.258920e-001,6:6.055195e-001):1.615511e-001,(9:4.546421e-001,10:3.122066e-001):1.947980e-001):6.599786e-002):1.249070e-001,(8:4.985224e-001,5:2.460512e-001):1.413061e-001):8.161290e-002,1:4.742892e-001);
   tree gen.236000 = [&U] (((4:3.679636e-001,3:3.207353e-001):5.450045e-002,2:3.176993e-001):9.910152e-002,((7:5.023716e-001,(((((15:1.562919e-001,16:1.553130e-001):2.392205e-001,(13:2.788419e-001,14:2.592065e-001):3.019342e-002):7.749086e-002,((((19:2.166136e-001,(17:3.856307e-001,18:2.900660e-001):7.278445e-002):6.596859e-002,(20:3.440425e-001,(21:2.456175e-001,22:2.525295e-001):1.437339e-001):6.109046e-002):2.211369e-001,23:3.022795e-001):1.967398e-001,(11:4.488521e-001,12:2.389127e-001):1.457646e-001):8.599343e-002):7.815839e-001,6:5.648478e-001):1.633241e-001,(9:4.441928e-001,10:3.050310e-001):1.952117e-001):9.980124e-002):8.058812e-002,(8:4.870645e-001,5:2.542243e-001):8.869588e-002):8.074231e-002,1:4.266267e-001);
   tree gen.236500 = [&U] ((2:3.129103e-001,(4:3.306534e-001,3:3.576275e-001):2.979052e-002):1.140630e-001,((7:4.937898e-001,((((((15:1.590740e-001,16:2.087274e-001):2.384889e-001,13:2.674049e-001):3.640867e-002,14:2.552992e-001):8.858598e-002,((((19:2.398224e-001,(17:3.230986e-001,18:3.598136e-001):9.031655e-002):6.061715e-002,(20:2.399017e-001,(21:2.155842e-001,22:2.487229e-001):1.507705e-001):8.080256e-002):2.445262e-001,23:4.020356e-001):1.783629e-001,(11:4.420861e-001,12:2.353114e-001):1.476203e-001):7.092381e-002):7.698023e-001,6:5.563333e-001):1.608621e-001,(9:4.629377e-001,10:3.244949e-001):1.682081e-001):1.053838e-001):7.463658e-002,(8:4.797225e-001,5:2.265605e-001):1.354958e-001):1.216416e-001,1:5.223933e-001);
   tree gen.237000 = [&U] ((2:2.441284e-001,(4:4.059314e-001,3:3.044812e-001):8.569757e-002):9.094209e-002,((7:4.979635e-001,((((13:2.753838e-001,((15:1.590981e-001,16:2.104916e-001):2.304713e-001,14:2.574571e-001):6.125518e-002):8.789733e-002,(((((17:3.258295e-001,18:3.628548e-001):1.084032e-001,19:2.874166e-001):1.943124e-002,(20:3.116054e-001,(21:1.824379e-001,22:2.508252e-001):1.520449e-001):1.099906e-001):1.731542e-001,23:4.054337e-001):2.013792e-001,(11:4.458227e-001,12:2.293245e-001):1.488681e-001):8.480240e-002):8.097551e-001,6:5.610356e-001):1.622218e-001,(9:4.286317e-001,10:3.272376e-001):2.689781e-001):1.545840e-001):1.123112e-001,(8:5.468304e-001,5:1.883529e-001):8.487920e-002):8.384742e-002,1:4.243009e-001);
   tree gen.237500 = [&U] (((4:4.044976e-001,2:2.695870e-001):1.239891e-001,((7:4.947765e-001,((((13:2.506961e-001,((15:1.580799e-001,16:2.021400e-001):2.414973e-001,14:2.821458e-001):4.615498e-002):8.353644e-002,(((((17:4.125583e-001,18:2.479268e-001):8.397991e-002,19:2.521211e-001):5.800883e-002,(20:2.866728e-001,(21:1.812703e-001,22:2.703204e-001):1.754411e-001):8.400552e-002):1.700732e-001,23:3.610085e-001):1.520692e-001,(11:4.429695e-001,12:2.278569e-001):1.271062e-001):5.700191e-002):8.234054e-001,6:5.574450e-001):2.124621e-001,(9:4.258885e-001,10:2.111790e-001):2.673637e-001):1.011228e-001):5.337248e-002,(8:5.433307e-001,5:1.520993e-001):1.019643e-001):9.987250e-002):1.010267e-001,3:3.121364e-001,1:4.215854e-001);
   tree gen.238000 = [&U] (((4:4.285325e-001,2:2.239638e-001):1.026099e-001,((7:5.241757e-001,(((((((15:1.625299e-001,16:2.141510e-001):2.354542e-001,14:2.815861e-001):3.755467e-002,13:2.655922e-001):1.490468e-001,(11:4.310928e-001,12:2.413960e-001):1.275928e-001):5.589939e-002,((((17:4.370722e-001,18:3.042839e-001):6.303156e-002,19:2.671019e-001):6.288114e-002,(20:3.277644e-001,(21:1.902070e-001,22:2.298713e-001):1.591817e-001):9.830860e-002):1.735494e-001,23:3.824593e-001):1.611050e-001):8.723315e-001,6:5.186511e-001):2.607874e-001,(9:4.511944e-001,10:2.945075e-001):2.822371e-001):8.168939e-002):1.019331e-001,(8:5.410329e-001,5:1.824010e-001):1.080229e-001):9.188981e-002):7.784765e-002,3:3.089620e-001,1:5.089274e-001);
   tree gen.238500 = [&U] ((2:2.974011e-001,(3:2.993952e-001,4:3.648898e-001):8.108089e-002):7.284557e-002,((7:5.079449e-001,(((((((15:1.619471e-001,16:2.075199e-001):2.121775e-001,14:2.889397e-001):4.629195e-002,13:2.573683e-001):1.432301e-001,(11:4.369032e-001,12:2.339212e-001):1.376574e-001):4.665682e-002,((((17:3.423220e-001,18:2.872751e-001):1.158958e-001,19:2.745147e-001):5.598842e-002,(20:3.176153e-001,(21:2.361891e-001,22:2.375673e-001):1.697926e-001):1.006292e-001):1.755155e-001,23:3.706167e-001):1.083605e-001):8.453202e-001,6:5.961618e-001):2.527123e-001,(9:3.830620e-001,10:2.853883e-001):2.280782e-001):1.295850e-001):5.556627e-002,(8:5.242801e-001,5:2.005455e-001):1.077474e-001):1.644097e-001,1:4.931688e-001);
   tree gen.239000 = [&U] (((3:3.512086e-001,4:3.648898e-001):6.773508e-002,2:2.474853e-001):7.027222e-002,((7:5.079449e-001,((((11:4.369032e-001,12:2.338514e-001):2.065186e-001,((((15:1.564557e-001,16:2.075199e-001):2.117397e-001,14:2.889397e-001):4.102352e-002,13:2.265544e-001):1.487491e-001,((((17:3.423220e-001,18:2.872751e-001):1.158958e-001,19:2.745147e-001):8.090486e-002,(20:2.446984e-001,(21:2.484301e-001,22:2.406225e-001):1.685150e-001):1.086794e-001):1.755155e-001,23:3.706167e-001):1.667770e-001):1.053743e-002):8.656074e-001,6:5.961618e-001):1.723568e-001,(9:3.830620e-001,10:3.019752e-001):2.269273e-001):5.350969e-002):6.514160e-002,(8:5.242801e-001,5:2.005455e-001):1.077474e-001):1.276330e-001,1:4.531673e-001);
   tree gen.239500 = [&U] ((3:3.185101e-001,(4:3.648898e-001,2:2.419625e-001):7.602203e-002):9.027461e-002,((8:5.187695e-001,5:2.005455e-001):1.041055e-001,((((((((17:3.693694e-001,18:2.872751e-001):1.004353e-001,19:2.320838e-001):3.325703e-002,(20:2.318626e-001,(21:2.484301e-001,22:2.551337e-001):1.495371e-001):1.148954e-001):1.733501e-001,23:3.706167e-001):1.194757e-001,((13:2.255923e-001,(14:2.889397e-001,(15:1.510455e-001,16:2.075199e-001):2.126497e-001):4.178004e-002):1.350826e-001,(11:4.369032e-001,12:1.980705e-001):1.708374e-001):7.005000e-002):7.852625e-001,6:6.349901e-001):2.534073e-001,(9:4.632724e-001,10:3.019752e-001):2.194951e-001):1.155065e-001,7:5.079449e-001):9.798930e-002):1.081652e-001,1:4.531673e-001);
   tree gen.240000 = [&U] ((3:2.975127e-001,(4:3.794347e-001,2:2.516074e-001):1.276630e-001):9.877389e-002,((8:4.803413e-001,5:2.202954e-001):1.082552e-001,((((((((17:3.840929e-001,18:2.255261e-001):1.044388e-001,19:1.929177e-001):5.674597e-002,(20:3.302234e-001,(21:2.583328e-001,22:2.718838e-001):1.124662e-001):7.971728e-002):2.244204e-001,23:3.285693e-001):1.242381e-001,((14:3.169128e-001,((15:1.574132e-001,16:2.157919e-001):1.923286e-001,13:2.758389e-001):5.265050e-002):1.556604e-001,(11:4.543186e-001,12:2.522466e-001):1.316137e-001):5.422946e-002):7.569573e-001,6:5.019525e-001):2.399813e-001,(9:4.656094e-001,10:3.140123e-001):2.320453e-001):1.308551e-001,7:5.003187e-001):1.049462e-001):1.137459e-001,1:4.500650e-001);
   tree gen.240500 = [&U] ((2:2.471622e-001,(4:3.727311e-001,3:2.922564e-001):8.734675e-002):9.914050e-002,((8:5.734970e-001,5:2.286218e-001):7.977774e-002,((((((((17:3.773069e-001,18:2.377684e-001):9.241305e-002,19:2.890071e-001):7.133851e-002,(20:3.243892e-001,(21:2.537687e-001,22:2.670803e-001):1.307798e-001):8.200550e-002):1.862075e-001,23:3.130775e-001):1.179815e-001,((13:2.650731e-001,((15:1.296923e-001,16:2.119794e-001):1.888672e-001,14:2.663619e-001):2.451239e-002):1.613690e-001,(11:4.462920e-001,12:2.492174e-001):1.347038e-001):9.077704e-002):8.374912e-001,6:4.930843e-001):2.030677e-001,(9:4.560192e-001,10:3.240604e-001):2.279457e-001):1.144068e-001,7:5.248494e-001):9.129831e-002):9.636726e-002,1:4.421135e-001);
   tree gen.241000 = [&U] (((4:4.012371e-001,3:2.786380e-001):8.378992e-002,2:2.766522e-001):1.020471e-001,((8:5.467734e-001,5:2.465966e-001):8.334217e-002,(((((((20:2.528450e-001,(21:2.419437e-001,22:2.546350e-001):1.683097e-001):9.135901e-002,(19:2.450623e-001,(17:3.749705e-001,18:3.123535e-001):7.116003e-002):5.953743e-002):1.743564e-001,23:2.984888e-001):1.250272e-001,((14:2.565511e-001,((15:1.351913e-001,16:2.021017e-001):1.955732e-001,13:2.514337e-001):5.049764e-002):1.691709e-001,(11:4.254959e-001,12:2.818208e-001):1.186936e-001):4.705879e-002):7.906954e-001,6:6.506084e-001):1.596107e-001,(9:5.153331e-001,10:2.236893e-001):2.685299e-001):5.483488e-002,7:4.945708e-001):1.253602e-001):9.459537e-002,1:4.215121e-001);
   tree gen.241500 = [&U] (((2:2.344702e-001,4:4.012371e-001):7.833371e-002,3:2.786380e-001):7.792445e-002,((8:4.934621e-001,5:2.465966e-001):1.335949e-001,(((((((20:2.528450e-001,(21:1.818387e-001,22:2.329073e-001):1.916196e-001):9.135901e-002,(19:2.450623e-001,(17:3.558387e-001,18:3.401072e-001):9.568009e-002):5.953743e-002):1.768632e-001,23:3.245404e-001):1.109446e-001,((((15:1.414788e-001,16:2.021017e-001):2.235110e-001,14:2.902877e-001):6.188642e-002,13:2.572824e-001):1.864228e-001,(11:4.254959e-001,12:2.360460e-001):1.186936e-001):6.462789e-002):9.117330e-001,6:6.506084e-001):1.007471e-001,(9:4.960004e-001,10:2.562869e-001):1.916682e-001):1.260882e-001,7:4.608274e-001):1.513839e-001):9.816946e-002,1:4.849686e-001);
   tree gen.242000 = [&U] (((4:3.976877e-001,2:2.323960e-001):1.091597e-001,3:2.761731e-001):7.759147e-002,((8:4.920422e-001,5:2.444152e-001):1.064280e-001,(((((((20:2.632213e-001,(21:2.576410e-001,22:2.186148e-001):1.555020e-001):7.753454e-002,(19:2.718067e-001,(17:3.728094e-001,18:3.051498e-001):1.209920e-001):6.479773e-002):1.752987e-001,23:3.216694e-001):1.099631e-001,((13:2.550064e-001,((15:1.464166e-001,16:2.003138e-001):2.187130e-001,14:3.033961e-001):5.685951e-002):1.322193e-001,(11:4.883052e-001,12:2.754510e-001):1.245093e-001):1.085402e-001):8.824405e-001,6:6.448529e-001):1.485089e-001,(9:3.967097e-001,10:2.284743e-001):1.897606e-001):1.819561e-001,7:4.811926e-001):1.020061e-001):1.366309e-001,1:4.781349e-001);
   tree gen.242500 = [&U] ((2:2.737493e-001,(3:2.972061e-001,4:3.976877e-001):7.442692e-002):9.993377e-002,((8:4.920422e-001,5:2.303232e-001):1.110368e-001,(((((((20:3.711515e-001,(21:2.040524e-001,22:2.235881e-001):1.375629e-001):5.541132e-002,(19:2.380849e-001,(17:3.728094e-001,18:3.051498e-001):7.269890e-002):7.350781e-002):1.772569e-001,23:3.216694e-001):1.099631e-001,((14:2.643989e-001,(13:2.796011e-001,(15:1.464166e-001,16:2.003138e-001):2.051270e-001):5.356477e-002):1.468844e-001,(11:4.012695e-001,12:2.293505e-001):1.782708e-001):1.039553e-001):8.225842e-001,6:5.565504e-001):2.152274e-001,(9:4.594530e-001,10:2.284743e-001):2.511491e-001):6.592258e-002,7:5.444925e-001):1.183026e-001):1.113489e-001,1:4.164070e-001);
   tree gen.243000 = [&U] ((2:2.836381e-001,(3:2.725178e-001,4:4.035762e-001):8.834357e-002):1.039621e-001,((8:5.225571e-001,5:1.947797e-001):1.128099e-001,(((((((20:3.845588e-001,(21:2.114235e-001,22:2.316649e-001):1.291866e-001):9.867131e-002,(19:2.466854e-001,(17:3.863966e-001,18:3.063749e-001):8.017780e-002):7.155494e-002):1.749314e-001,23:3.901119e-001):1.139354e-001,((((15:1.555014e-001,16:2.059521e-001):2.272495e-001,14:2.739500e-001):6.736327e-002,13:2.897013e-001):1.083532e-001,(11:3.858734e-001,12:2.376355e-001):1.965846e-001):5.643652e-002):8.352915e-001,6:5.924424e-001):1.953758e-001,(9:4.760501e-001,10:2.163038e-001):2.602215e-001):1.096474e-001,7:4.398352e-001):2.128311e-002):1.396456e-001,1:4.178673e-001);
   tree gen.243500 = [&U] ((3:2.635463e-001,(4:3.902902e-001,2:2.306018e-001):1.282555e-001):9.237762e-002,((8:5.053541e-001,5:2.401390e-001):9.358809e-002,(((((((20:3.683326e-001,(21:2.044633e-001,22:2.653606e-001):1.249337e-001):7.191784e-002,(19:2.518824e-001,(17:3.970978e-001,18:2.962889e-001):8.206733e-002):7.377073e-002):1.889231e-001,23:3.553710e-001):1.101846e-001,(((14:2.361845e-001,(15:1.482085e-001,16:1.857179e-001):2.066132e-001):3.097912e-002,13:2.925422e-001):1.077758e-001,(11:3.823269e-001,12:2.298124e-001):1.901129e-001):9.066886e-002):8.077932e-001,6:5.791870e-001):1.960256e-001,(9:4.603782e-001,10:3.548489e-001):2.445782e-001):3.785330e-002,7:4.909432e-001):1.288567e-001):1.020821e-001,1:4.041108e-001);
   tree gen.244000 = [&U] ((3:3.095318e-001,(4:3.837730e-001,2:2.796108e-001):7.785035e-002):1.013663e-001,((8:4.445585e-001,5:2.361290e-001):1.194880e-001,(((((((20:3.635719e-001,(21:2.010491e-001,22:2.461410e-001):1.508196e-001):8.563122e-002,(19:2.476764e-001,(17:3.904669e-001,18:2.932515e-001):9.268436e-002):6.220195e-002):1.408664e-001,23:3.494369e-001):7.638400e-002,(((14:3.023033e-001,(15:1.234774e-001,16:2.124684e-001):2.572270e-001):4.729006e-002,13:2.876572e-001):1.125128e-001,(11:4.657710e-001,12:2.259749e-001):1.869383e-001):1.374795e-001):7.337503e-001,6:5.695155e-001):1.993106e-001,(9:5.077460e-001,10:3.489235e-001):2.404942e-001):8.162236e-002,7:4.827452e-001):1.267050e-001):1.026237e-001,1:3.973628e-001);
   tree gen.244500 = [&U] ((3:2.993946e-001,(4:3.712043e-001,2:2.674369e-001):7.801299e-002):1.519609e-001,(7:4.886050e-001,((8:4.611468e-001,5:2.454677e-001):9.359526e-002,((((((20:3.548084e-001,(21:1.944046e-001,22:2.380798e-001):1.458802e-001):7.470039e-002,(19:2.281062e-001,(17:3.776791e-001,18:2.748840e-001):8.964893e-002):4.234086e-002):1.744754e-001,23:3.379928e-001):8.422394e-002,((14:2.690192e-001,(13:2.782364e-001,(15:1.371424e-001,16:2.055100e-001):2.445882e-001):4.394225e-002):1.120377e-001,(11:4.505170e-001,12:2.359907e-001):1.600124e-001):1.224916e-001):7.097198e-001,6:5.508638e-001):2.614671e-001,(9:4.761747e-001,10:2.738128e-001):1.954764e-001):1.509412e-001):6.747307e-002):9.883277e-002,1:3.843491e-001);
   tree gen.245000 = [&U] (((8:4.705802e-001,5:2.660899e-001):8.219125e-002,(((((((20:2.525814e-001,(21:1.983814e-001,22:2.308503e-001):1.731828e-001):7.729639e-002,(19:2.506533e-001,(17:3.854050e-001,18:2.805071e-001):9.950276e-002):5.783801e-002):1.979626e-001,23:3.449069e-001):1.077387e-001,(((14:2.467871e-001,13:2.839281e-001):4.055846e-002,(15:1.923035e-001,16:1.813803e-001):1.651704e-001):1.398189e-001,(11:4.597328e-001,12:2.261725e-001):1.677120e-001):4.889177e-002):7.701294e-001,6:5.763536e-001):1.898475e-001,(9:4.859154e-001,10:2.794140e-001):1.994751e-001):7.347477e-002,7:4.986000e-001):1.047908e-001):1.087699e-001,((4:3.808122e-001,2:2.573341e-001):9.715200e-002,3:2.958365e-001):8.222294e-002,1:3.799422e-001);
   tree gen.245500 = [&U] (((8:4.884572e-001,5:2.025966e-001):1.283034e-001,(((((((20:3.170836e-001,(21:1.958828e-001,22:2.404218e-001):1.325217e-001):6.926194e-002,(19:2.671399e-001,(17:4.000462e-001,18:2.844718e-001):1.160745e-001):6.699867e-002):2.054831e-001,23:3.040556e-001):1.078361e-001,((13:3.027653e-001,((15:1.880743e-001,16:1.882709e-001):1.946037e-001,14:2.561624e-001):4.913660e-002):1.176364e-001,(11:4.305257e-001,12:2.347647e-001):1.412241e-001):1.163211e-001):7.993861e-001,6:5.745562e-001):2.242630e-001,(9:4.175356e-001,10:2.724019e-001):1.957460e-001):1.213194e-001,7:5.152606e-001):1.057029e-001):7.187679e-002,((4:3.952790e-001,2:2.671100e-001):7.006061e-002,3:3.303667e-001):1.255909e-001,1:3.943759e-001);
   tree gen.246000 = [&U] (((8:4.983261e-001,5:2.318893e-001):1.308957e-001,(((((((20:2.931634e-001,(21:1.998404e-001,22:2.452793e-001):1.351992e-001):1.045038e-001,(19:2.253752e-001,(17:4.081289e-001,18:3.020305e-001):7.616523e-002):6.040319e-002):2.060100e-001,23:3.962766e-001):7.988858e-002,(((13:2.587524e-001,(15:1.842473e-001,16:1.920747e-001):1.940484e-001):5.210108e-002,14:2.707696e-001):1.200132e-001,(11:4.392242e-001,12:2.846485e-001):1.440774e-001):9.516418e-002):8.155371e-001,6:6.797346e-001):2.031351e-001,(9:3.728771e-001,10:3.517952e-001):2.148342e-001):6.916386e-002,7:4.328731e-001):1.319136e-001):9.040747e-002,(2:2.725068e-001,(4:4.379611e-001,3:3.438594e-001):8.952538e-002):6.483800e-002,1:5.323917e-001);
   tree gen.246500 = [&U] (((8:4.704804e-001,5:2.062487e-001):7.372844e-002,(((((((20:2.767819e-001,(21:1.776252e-001,22:2.315735e-001):1.276445e-001):1.105378e-001,(19:2.464058e-001,(17:3.780146e-001,18:2.851535e-001):1.368436e-001):3.254233e-002):1.944985e-001,23:3.022819e-001):6.606731e-002,((((15:1.584549e-001,16:1.863468e-001):1.789188e-001,14:2.411312e-001):8.233270e-002,13:2.226531e-001):1.193470e-001,(11:4.146810e-001,12:2.840554e-001):1.360266e-001):1.036386e-001):7.699661e-001,6:6.417520e-001):1.691544e-001,(9:4.105860e-001,10:3.321374e-001):2.498221e-001):1.132104e-001,7:5.322623e-001):9.869968e-002):1.120808e-001,(2:3.145320e-001,(4:4.435535e-001,3:3.246450e-001):1.058041e-001):7.455371e-002,1:4.520452e-001);
   tree gen.247000 = [&U] (((8:4.704804e-001,5:1.786146e-001):2.045079e-001,(((((((20:2.767819e-001,(21:1.945600e-001,22:2.487556e-001):1.276445e-001):1.105378e-001,(19:2.464058e-001,(17:3.613470e-001,18:3.404440e-001):5.483703e-002):9.081504e-002):1.834953e-001,23:3.022819e-001):1.201825e-001,((13:3.068714e-001,(14:2.411312e-001,(15:1.584549e-001,16:1.938292e-001):2.280937e-001):2.255664e-002):1.153648e-001,(11:4.538660e-001,12:3.106553e-001):1.383954e-001):1.236504e-001):8.051997e-001,6:6.174452e-001):1.123246e-001,(9:4.105860e-001,10:3.034249e-001):1.987252e-001):9.737536e-002,7:5.322623e-001):1.006771e-001):1.207928e-001,(2:3.294867e-001,(4:4.435535e-001,3:3.028248e-001):6.809995e-002):9.159850e-002,1:4.631619e-001);
   tree gen.247500 = [&U] (((8:4.586268e-001,5:2.072505e-001):1.012562e-001,(((((((20:2.765703e-001,(21:1.944112e-001,22:2.567097e-001):1.201296e-001):1.202230e-001,(19:2.716955e-001,(17:3.638779e-001,18:3.402585e-001):1.087453e-001):4.521203e-002):2.186240e-001,23:3.020507e-001):1.200906e-001,((14:2.778702e-001,(13:3.129532e-001,(15:1.571189e-001,16:1.936810e-001):2.365378e-001):4.278329e-002):1.152766e-001,(11:4.508643e-001,12:2.345674e-001):1.382896e-001):1.105447e-001):8.105940e-001,6:6.169731e-001):1.648351e-001,(9:4.102720e-001,10:2.290005e-001):2.597293e-001):9.730090e-002,7:4.415720e-001):4.389226e-002):1.248618e-001,(2:2.729847e-001,(4:4.432143e-001,3:3.025933e-001):5.707067e-002):9.839131e-002,1:4.628077e-001);
   tree gen.248000 = [&U] (((8:4.534358e-001,5:2.294150e-001):1.574938e-001,(((((((17:3.597592e-001,18:3.258507e-001):1.075144e-001,(19:2.686203e-001,(20:2.734398e-001,(21:1.922107e-001,22:2.538041e-001):1.727047e-001):1.048555e-001):1.862241e-002):1.790769e-001,23:2.942532e-001):1.187313e-001,((((15:1.508642e-001,16:1.914888e-001):2.323685e-001,13:2.613320e-001):3.105900e-002,14:2.747250e-001):1.323323e-001,(11:4.457611e-001,12:2.242178e-001):1.730803e-001):6.006647e-002):7.005512e-001,6:6.099898e-001):2.267073e-001,(9:4.125212e-001,10:3.222519e-001):2.211720e-001):1.080963e-001,7:5.766531e-001):1.013605e-001):1.316622e-001,(2:2.932949e-001,(4:4.381977e-001,3:2.990496e-001):5.229037e-002):1.001545e-001,1:4.285860e-001);
   tree gen.248500 = [&U] (((8:4.900897e-001,5:2.287801e-001):6.752221e-002,((((((((17:3.587637e-001,18:2.650957e-001):1.090664e-001,19:2.678769e-001):5.025388e-002,(20:2.726831e-001,(21:2.155186e-001,22:2.649485e-001):1.783231e-001):9.818275e-002):1.785813e-001,23:2.934389e-001):1.174250e-001,(((14:2.199022e-001,(15:1.504467e-001,16:1.909589e-001):2.230503e-001):6.638630e-002,13:2.606088e-001):9.536775e-002,(11:4.372672e-001,12:2.605876e-001):1.726014e-001):9.402934e-002):6.986125e-001,6:5.917656e-001):1.981349e-001,(9:4.113796e-001,10:3.394292e-001):1.999791e-001):1.288530e-001,7:4.577819e-001):1.273067e-001):1.309713e-001,(3:3.562735e-001,(4:3.814335e-001,2:2.932469e-001):8.527390e-002):7.983612e-002,1:4.164671e-001);
   tree gen.249000 = [&U] (((8:5.020774e-001,5:2.343761e-001):1.029278e-001,((((((((17:3.675391e-001,18:2.822438e-001):1.125573e-001,19:2.744293e-001):8.245549e-002,(20:2.793531e-001,(21:1.986850e-001,22:2.283906e-001):1.741276e-001):8.378479e-002):1.701630e-001,23:3.152984e-001):1.096409e-001,((((15:1.655488e-001,16:1.956298e-001):2.285062e-001,14:2.175979e-001):6.072682e-002,13:2.756977e-001):9.815435e-002,(11:4.479629e-001,12:2.625834e-001):1.705040e-001):1.201574e-001):7.157008e-001,6:6.062404e-001):1.813973e-001,(9:4.214421e-001,10:2.642373e-001):2.548706e-001):1.623428e-001,7:4.704186e-001):6.736364e-002):1.832538e-001,(2:2.539963e-001,(4:3.549266e-001,3:3.649881e-001):6.076987e-002):1.018160e-001,1:4.080624e-001);
   tree gen.249500 = [&U] (((8:5.148849e-001,5:1.990905e-001):1.389742e-001,((((((((17:3.412356e-001,18:2.894435e-001):1.046281e-001,19:2.327523e-001):4.283405e-002,(20:2.864791e-001,(21:2.037532e-001,22:2.342166e-001):1.747816e-001):1.194381e-001):1.730661e-001,23:3.341688e-001):1.124377e-001,(((13:2.827304e-001,(15:1.306458e-001,16:2.006201e-001):2.351535e-001):2.925182e-002,14:2.822745e-001):1.169583e-001,(11:4.593900e-001,12:2.196691e-001):2.107954e-001):8.366436e-002):8.392680e-001,6:6.217050e-001):1.578531e-001,(9:4.373412e-001,10:3.216244e-001):2.811669e-001):1.109620e-001,7:4.876623e-001):8.424172e-002):1.111143e-001,((2:2.708213e-001,4:3.639804e-001):6.632738e-002,3:3.484703e-001):1.015347e-001,1:4.184717e-001);
   tree gen.250000 = [&U] (((8:5.016992e-001,5:2.109736e-001):1.246659e-001,((((((((17:3.676232e-001,18:2.820312e-001):1.019486e-001,19:2.205931e-001):8.585639e-002,(20:2.791426e-001,(21:1.985353e-001,22:2.282186e-001):1.703056e-001):6.674374e-002):2.608926e-001,23:3.256111e-001):1.107274e-001,((14:2.475916e-001,(13:2.872007e-001,(15:1.700877e-001,16:2.233455e-001):1.693229e-001):6.855475e-002):1.328612e-001,(11:4.649070e-001,12:2.140435e-001):1.826010e-001):5.331614e-002):7.396301e-001,6:6.500014e-001):1.538107e-001,(9:4.261413e-001,10:3.133879e-001):2.524215e-001):6.936782e-002,7:4.910559e-001):8.208437e-002):1.334794e-001,((2:2.638858e-001,4:3.364644e-001):1.480760e-001,3:3.395667e-001):1.030024e-001,1:4.077550e-001);
   tree gen.250500 = [&U] (((8:4.995244e-001,5:2.372734e-001):5.251725e-002,((((((((17:3.365728e-001,18:3.705207e-001):1.063412e-001,19:2.612562e-001):5.189670e-002,(20:2.779326e-001,(21:2.005021e-001,22:2.175163e-001):1.620585e-001):1.065145e-001):1.947188e-001,23:3.241996e-001):1.102474e-001,((((15:1.471444e-001,16:1.776962e-001):2.045368e-001,13:2.859557e-001):2.069011e-002,14:2.465183e-001):1.513345e-001,(11:4.628917e-001,12:2.243935e-001):1.448938e-001):5.991558e-002):7.364239e-001,6:6.930556e-001):2.400841e-001,(9:4.587087e-001,10:2.730680e-001):2.513273e-001):5.245809e-002,7:4.889272e-001):5.109176e-002):1.213693e-001,(2:2.483037e-001,(3:3.380947e-001,4:3.350058e-001):7.368616e-002):9.555629e-002,1:4.676500e-001);
   tree gen.251000 = [&U] (((8:5.242117e-001,5:2.253738e-001):5.318561e-002,((((((((17:3.351887e-001,18:3.560197e-001):7.443456e-002,19:2.796443e-001):3.864920e-002,(20:2.808122e-001,(21:2.001818e-001,22:2.420657e-001):1.549144e-001):8.424262e-002):1.939180e-001,23:3.813312e-001):1.196996e-001,(((15:1.710477e-001,16:1.769654e-001):1.928149e-001,(13:2.847797e-001,14:2.455045e-001):4.097103e-002):1.507122e-001,(11:4.609880e-001,12:2.234707e-001):1.442979e-001):5.966917e-002):8.103042e-001,6:5.518893e-001):2.034121e-001,(9:3.380151e-001,10:2.719450e-001):2.502937e-001):1.203176e-001,7:4.869164e-001):5.188862e-002):9.450552e-002,(3:3.367042e-001,(2:2.480525e-001,4:4.751209e-001):9.540348e-002):9.451343e-002,1:4.767538e-001);
   tree gen.251500 = [&U] (((8:4.606475e-001,5:2.173007e-001):1.199710e-001,((((((13:2.907103e-001,((15:1.421005e-001,16:1.751281e-001):2.028663e-001,14:2.506171e-001):5.695245e-002):1.448471e-001,((((17:3.421690e-001,18:3.634338e-001):8.771527e-002,19:1.887356e-001):1.032751e-001,(20:2.710645e-001,(21:1.990914e-001,22:2.471067e-001):1.810861e-001):7.615929e-002):1.890252e-001,23:3.892724e-001):1.695304e-001):2.153763e-002,(11:4.538650e-001,12:2.174620e-001):1.233100e-001):8.397572e-001,6:5.633823e-001):2.152229e-001,(9:4.385503e-001,10:2.899969e-001):2.557764e-001):9.219612e-002,7:5.487461e-001):8.236946e-002):1.253223e-001,((3:3.598091e-001,4:3.735503e-001):4.376130e-002,2:2.652989e-001):8.195893e-002,1:4.866822e-001);
   tree gen.252000 = [&U] ((2:2.790117e-001,(3:3.618531e-001,4:3.618796e-001):9.961225e-002):7.569540e-002,((8:5.384571e-001,5:2.042201e-001):1.190954e-001,(((((((((17:3.623067e-001,18:2.532430e-001):6.738298e-002,19:3.000017e-001):5.526357e-002,(20:2.574634e-001,(21:1.928713e-001,22:2.455484e-001):1.522964e-001):1.208858e-001):1.699643e-001,23:2.882085e-001):1.674585e-001,(11:4.396851e-001,12:3.221692e-001):1.194575e-001):5.587930e-002,(((15:1.691190e-001,16:1.795860e-001):2.077007e-001,14:2.427872e-001):5.723790e-002,13:2.679520e-001):1.215374e-001):8.156498e-001,6:5.457808e-001):3.234461e-001,(9:4.025968e-001,10:2.809366e-001):1.598092e-001):6.067861e-002,7:5.316019e-001):1.285280e-001):1.109023e-001,1:4.224394e-001);
   tree gen.252500 = [&U] ((3:3.960044e-001,(4:3.913423e-001,2:2.198879e-001):1.049908e-001):5.809109e-002,((8:5.416720e-001,5:2.054394e-001):1.234921e-001,((((((((17:3.644698e-001,18:2.987047e-001):6.806587e-002,19:2.245432e-001):6.858540e-002,(20:3.392388e-001,(21:1.940228e-001,22:2.470145e-001):1.703312e-001):1.216075e-001):1.901897e-001,23:2.793064e-001):1.684583e-001,((11:4.322834e-001,12:2.417219e-001):1.398371e-001,(13:2.695518e-001,((15:1.836576e-001,16:1.997508e-001):2.218460e-001,14:2.891983e-001):6.108872e-002):1.414822e-001):4.844590e-002):7.699567e-001,6:5.490394e-001):1.947067e-001,(9:4.712687e-001,10:3.069343e-001):2.181237e-001):1.088089e-001,7:4.853111e-001):8.591504e-002):1.152891e-001,1:4.770196e-001);
   tree gen.253000 = [&U] (((4:3.832985e-001,2:2.480924e-001):1.028328e-001,3:3.007077e-001):8.519745e-002,((8:5.305383e-001,5:2.255133e-001):1.437928e-001,(((((((((17:3.569784e-001,18:2.925651e-001):1.000672e-001,19:2.199279e-001):4.838362e-002,(20:3.322660e-001,(21:1.920222e-001,22:2.195358e-001):1.798472e-001):1.047766e-001):1.862805e-001,23:4.285183e-001):1.832037e-001,(((15:1.916735e-001,16:1.956451e-001):1.810013e-001,14:2.832540e-001):4.563261e-002,13:2.680925e-001):1.209868e-001):4.508861e-002,(11:4.185388e-001,12:2.251499e-001):1.133985e-001):7.783023e-001,6:5.855697e-001):2.620772e-001,(9:4.629483e-001,10:2.593532e-001):2.454739e-001):1.075214e-001,7:4.753359e-001):8.994675e-002):1.163581e-001,1:4.351824e-001);
   tree gen.253500 = [&U] (((4:3.767268e-001,2:2.438387e-001):1.051500e-001,3:4.124188e-001):8.580699e-002,((8:4.493014e-001,5:2.116663e-001):1.918344e-001,(((((11:4.075666e-001,12:2.212896e-001):1.921630e-001,((((15:1.692242e-001,16:2.208368e-001):2.015980e-001,14:2.783976e-001):5.232604e-002,13:2.634960e-001):1.401337e-001,((19:2.074733e-001,((20:2.809570e-001,(21:1.887299e-001,22:2.462607e-001):1.664799e-001):1.185601e-001,(17:3.432374e-001,18:3.516755e-001):8.599597e-002):4.928438e-002):1.400539e-001,23:4.211712e-001):1.890558e-001):2.430708e-002):8.154942e-001,6:5.755300e-001):2.575838e-001,(9:4.724153e-001,10:2.520363e-001):2.370346e-001):1.056779e-001,7:4.671861e-001):1.101635e-001):1.102770e-001,1:4.277211e-001);
   tree gen.254000 = [&U] ((2:2.472877e-001,(4:4.003617e-001,3:3.944581e-001):6.017846e-002):1.031261e-001,((8:4.556565e-001,5:2.146602e-001):8.264684e-002,((((((13:2.458850e-001,(15:1.365412e-001,16:2.239604e-001):2.411133e-001):3.666610e-002,14:2.642474e-001):1.186635e-001,((((20:3.017629e-001,(21:2.570120e-001,22:2.497439e-001):1.688347e-001):7.978019e-002,((17:3.480923e-001,18:3.566498e-001):1.122655e-001,19:2.104079e-001):7.994306e-002):1.821307e-001,23:3.433110e-001):1.917299e-001,(11:4.162194e-001,12:2.244196e-001):1.516454e-001):4.229449e-002):8.106256e-001,6:5.836706e-001):2.190070e-001,(9:5.065632e-001,10:2.556012e-001):2.508795e-001):9.770896e-002,7:4.737942e-001):5.236219e-002):1.230696e-001,1:4.285562e-001);
   tree gen.254500 = [&U] (((3:4.081299e-001,2:2.460218e-001):8.109301e-002,4:3.919120e-001):8.557434e-002,((8:5.258618e-001,5:2.135613e-001):1.419702e-001,((((((11:4.260522e-001,12:2.237222e-001):1.508691e-001,(((20:3.399554e-001,(21:2.556963e-001,22:2.484654e-001):1.679704e-001):5.844101e-002,((17:3.310925e-001,18:3.548240e-001):7.535217e-002,19:2.699095e-001):7.491863e-002):1.811983e-001,23:3.415535e-001):1.638744e-001):8.015658e-002,(13:2.354229e-001,(14:2.864975e-001,(15:1.404975e-001,16:2.191814e-001):2.035296e-001):3.816952e-002):1.027966e-001):8.017986e-001,6:5.806826e-001):1.905876e-001,(9:5.297883e-001,10:2.612889e-001):2.495952e-001):1.059223e-001,7:4.488797e-001):5.209414e-002):8.768888e-002,1:4.130957e-001);
   tree gen.255000 = [&U] ((3:3.786231e-001,(4:3.919120e-001,2:2.460218e-001):9.166986e-002):6.841857e-002,((8:5.157216e-001,5:2.715632e-001):1.254086e-001,((((((11:4.260522e-001,12:2.949757e-001):1.281588e-001,(((20:2.883970e-001,(21:2.240436e-001,22:2.484654e-001):1.349428e-001):1.061595e-001,((17:3.652113e-001,18:2.727398e-001):9.578945e-002,19:2.699095e-001):5.644580e-002):1.729755e-001,23:3.677581e-001):1.851743e-001):6.904987e-002,((15:1.452400e-001,16:1.887860e-001):2.042276e-001,(13:2.354229e-001,14:2.703817e-001):5.834867e-002):7.995926e-002):8.017986e-001,6:5.806826e-001):2.069234e-001,(9:5.297883e-001,10:2.820829e-001):3.349383e-001):1.082873e-001,7:4.726149e-001):8.274071e-002):1.101746e-001,1:4.558082e-001);
   tree gen.255500 = [&U] (((3:2.907032e-001,4:4.002628e-001):9.275174e-002,2:2.512640e-001):9.989503e-002,((8:5.267105e-001,5:2.074041e-001):9.662608e-002,((((((11:4.351305e-001,12:3.012610e-001):1.308895e-001,(((17:3.729932e-001,18:2.785513e-001):9.783053e-002,(19:2.756607e-001,(20:2.986117e-001,(21:2.451082e-001,22:2.665648e-001):1.378182e-001):9.870391e-002):4.992117e-002):1.449421e-001,23:3.418114e-001):1.699734e-001):7.052118e-002,(((15:1.737533e-001,16:1.930497e-001):2.099753e-001,13:2.964474e-001):2.712935e-002,14:2.944387e-001):7.997258e-002):8.198970e-001,6:5.537939e-001):2.591642e-001,7:4.826853e-001):5.512180e-002,(9:4.993634e-001,10:2.926528e-001):3.420752e-001):7.446628e-002):1.430731e-001,1:4.173470e-001);
   tree gen.256000 = [&U] (((3:2.945751e-001,4:3.113863e-001):7.369428e-002,2:2.546106e-001):1.051430e-001,((8:5.337259e-001,5:2.101665e-001):1.349746e-001,((((((11:4.361257e-001,12:2.806654e-001):1.457166e-001,(((17:3.629589e-001,18:2.822614e-001):1.094844e-001,((20:2.819831e-001,(21:2.483728e-001,22:2.639481e-001):1.518626e-001):5.470837e-002,19:2.793323e-001):4.714043e-002):2.121605e-001,23:3.463641e-001):1.414212e-001):4.664623e-002,((13:3.003958e-001,(15:1.506382e-001,16:1.956210e-001):2.624165e-001):4.398283e-002,14:2.983604e-001):1.062561e-001):8.561880e-001,6:4.909095e-001):2.626161e-001,(9:4.313039e-001,10:1.956613e-001):2.778976e-001):4.281279e-002,7:5.412901e-001):1.078947e-001):1.280392e-001,1:4.885226e-001);
   tree gen.256500 = [&U] (((4:4.280724e-001,2:2.495745e-001):9.121072e-002,3:2.887484e-001):6.913649e-002,((8:5.231688e-001,5:2.226806e-001):6.715264e-002,(((((((20:2.949252e-001,(21:1.920162e-001,22:2.587272e-001):1.105835e-001):9.408657e-002,(19:2.749195e-001,(17:3.557796e-001,18:2.766783e-001):1.044042e-001):3.558888e-002):1.742635e-001,23:3.395130e-001):1.373271e-001,((11:4.274992e-001,12:2.751139e-001):1.815892e-001,(13:2.944540e-001,(14:2.924588e-001,(15:1.605128e-001,16:2.038111e-001):2.428628e-001):1.378057e-002):1.119757e-001):2.216651e-002):7.826202e-001,6:4.471324e-001):2.677414e-001,(9:4.789547e-001,10:2.658896e-001):1.852708e-001):1.447738e-001,7:5.125294e-001):8.569859e-002):1.255846e-001,1:4.788597e-001);
   tree gen.257000 = [&U] (((4:4.482578e-001,3:2.810000e-001):5.468642e-002,2:2.491272e-001):8.098666e-002,((8:5.091299e-001,5:2.167051e-001):1.291025e-001,((((((11:4.914531e-001,12:2.677314e-001):1.612764e-001,(((20:2.757448e-001,(21:1.868636e-001,22:3.452006e-001):1.472782e-001):1.127952e-001,(19:2.478789e-001,(17:3.462324e-001,18:2.692538e-001):1.016026e-001):5.646171e-002):1.695873e-001,23:3.304024e-001):2.024185e-001):4.662931e-002,(((15:1.634687e-001,16:2.291417e-001):1.886554e-001,14:2.389538e-001):6.065984e-002,13:3.014118e-001):9.978219e-002):7.616190e-001,6:5.532895e-001):2.108030e-001,(9:3.879846e-001,10:2.785110e-001):2.034842e-001):1.354751e-001,7:3.741960e-001):1.002374e-001):1.090663e-001,1:4.660098e-001);
   tree gen.257500 = [&U] ((2:2.792345e-001,(3:3.877290e-001,4:4.494814e-001):5.482329e-002):5.167061e-002,((8:5.105196e-001,5:2.234359e-001):8.031282e-002,(((((11:4.927946e-001,12:2.684622e-001):1.223620e-001,((((15:1.594436e-001,16:2.297672e-001):1.999294e-001,13:2.663862e-001):3.291133e-002,14:2.396060e-001):1.431915e-001,(((20:2.653714e-001,(21:2.286916e-001,22:3.424281e-001):9.860677e-002):6.110154e-002,(19:2.485555e-001,(17:3.659784e-001,18:2.699887e-001):1.018799e-001):4.911007e-002):2.109805e-001,23:3.313043e-001):1.945370e-001):2.299195e-002):7.541495e-001,6:5.547998e-001):2.113784e-001,(9:3.890437e-001,10:2.792713e-001):2.047449e-001):8.432363e-002,7:3.752174e-001):7.608364e-002):1.154809e-001,1:4.672818e-001);
   tree gen.258000 = [&U] ((2:2.738773e-001,(3:3.367786e-001,4:4.446308e-001):6.613226e-002):6.386943e-002,((8:5.050104e-001,5:2.202928e-001):7.944613e-002,(((((14:2.902302e-001,((15:1.616713e-001,16:2.322427e-001):2.222386e-001,13:2.635115e-001):2.741787e-002):1.045749e-001,((11:4.269395e-001,12:2.357530e-001):1.538333e-001,(((20:2.969313e-001,(21:2.259437e-001,22:2.707674e-001):1.670445e-001):8.692712e-002,(19:2.458732e-001,(17:3.620290e-001,18:3.171453e-001):1.206191e-001):3.311873e-002):2.267069e-001,23:3.212248e-001):1.874146e-001):6.232267e-002):7.460112e-001,6:5.488127e-001):2.330754e-001,(9:4.011907e-001,10:2.762576e-001):2.626728e-001):8.341366e-002,7:3.711683e-001):1.924111e-001):8.552086e-002,1:5.252567e-001);
   tree gen.258500 = [&U] ((2:2.497791e-001,(4:3.954561e-001,3:3.351414e-001):6.581076e-002):7.728625e-002,((8:5.025553e-001,5:2.098285e-001):1.196571e-001,(((((13:2.622305e-001,((15:1.555640e-001,16:2.311136e-001):2.158880e-001,14:2.604385e-001):2.957413e-002):1.101794e-001,((11:5.047403e-001,12:2.346069e-001):1.499659e-001,(((17:3.602690e-001,18:3.156035e-001):8.585263e-002,(19:2.467253e-001,(20:2.759178e-001,(21:1.890218e-001,22:2.615355e-001):1.662325e-001):9.910562e-002):7.400389e-002):1.471673e-001,23:3.067414e-001):1.956260e-001):5.332362e-002):7.040355e-001,6:6.626015e-001):2.303561e-001,(9:3.992403e-001,10:2.592320e-001):1.628518e-001):1.621028e-001,7:3.693639e-001):1.298515e-001):8.510510e-002,1:4.232176e-001);
   tree gen.259000 = [&U] (((2:2.645246e-001,4:4.142757e-001):1.139280e-001,((8:5.264718e-001,5:2.151692e-001):1.410967e-001,((((((14:2.755559e-001,(15:1.523221e-001,16:2.421123e-001):2.154334e-001):4.251180e-002,13:2.747099e-001):2.950436e-002,((11:4.808955e-001,12:2.457718e-001):1.415640e-001,((((17:3.635529e-001,18:3.306230e-001):8.446570e-002,19:2.584669e-001):7.661641e-002,(20:2.890486e-001,(21:2.398417e-001,22:2.481040e-001):1.960753e-001):9.769445e-002):1.931133e-001,23:3.246063e-001):1.769774e-001):9.948779e-002):7.382771e-001,6:6.375182e-001):2.168454e-001,(9:4.182400e-001,10:2.715687e-001):1.762247e-001):1.359654e-001,7:3.869418e-001):1.183974e-001):2.150423e-001):7.598207e-002,3:4.253392e-001,1:4.229881e-001);
   tree gen.259500 = [&U] (((2:2.604708e-001,4:4.079271e-001):8.843096e-002,((8:4.733530e-001,5:1.606854e-001):1.238220e-001,(((((14:2.713331e-001,((15:1.476095e-001,16:2.123568e-001):2.223474e-001,13:2.965843e-001):3.867436e-002):3.408952e-002,((11:4.134700e-001,12:2.420054e-001):1.582215e-001,((((17:3.579816e-001,18:2.808962e-001):8.317129e-002,19:2.545060e-001):7.544230e-002,(20:2.846191e-001,(21:2.361662e-001,22:2.443019e-001):1.774611e-001):6.807538e-002):2.124831e-001,23:3.196318e-001):1.649971e-001):7.266495e-002):7.189065e-001,6:6.277485e-001):1.993606e-001,(9:4.118307e-001,10:3.276315e-001):1.976958e-001):1.327027e-001,7:4.862061e-001):5.872622e-002):2.136931e-001):5.069614e-002,3:4.188211e-001,1:4.165060e-001);
   tree gen.260000 = [&U] (((8:4.689915e-001,5:2.712868e-001):1.103972e-001,(((((((15:1.718081e-001,16:1.988666e-001):2.196014e-001,13:2.938515e-001):3.275529e-002,14:2.688330e-001):6.228647e-002,((11:4.096603e-001,12:2.474670e-001):1.567637e-001,((((17:3.546831e-001,18:2.783080e-001):8.240495e-002,19:2.521609e-001):5.575049e-002,(20:2.819966e-001,(21:2.503545e-001,22:2.785501e-001):1.435601e-001):1.038050e-001):2.105252e-001,23:3.166867e-001):1.611767e-001):9.890316e-002):7.122825e-001,6:6.219644e-001):2.291491e-001,(9:4.524365e-001,10:3.150168e-001):2.149384e-001):1.048623e-001,7:5.122795e-001):7.303215e-002):5.015765e-002,((2:2.106937e-001,4:4.041684e-001):1.208949e-001,3:3.663037e-001):8.014567e-002,1:4.126683e-001);
   tree gen.260500 = [&U] (((8:4.627434e-001,5:2.066838e-001):1.251341e-001,(((((((15:1.483597e-001,16:1.962172e-001):2.141815e-001,14:2.591550e-001):3.605919e-002,13:2.899367e-001):1.023340e-001,((11:4.696211e-001,12:2.443468e-001):1.769251e-001,((((17:3.499579e-001,18:2.865960e-001):6.643912e-002,19:2.488015e-001):6.513212e-002,(20:2.769425e-001,(21:2.279534e-001,22:2.226881e-001):1.698481e-001):9.821266e-002):1.996961e-001,23:3.820546e-001):1.871744e-001):5.234301e-002):7.027931e-001,6:6.136782e-001):2.260962e-001,(9:4.464089e-001,10:3.108200e-001):1.815537e-001):1.840243e-001,7:4.481309e-001):7.205918e-002):1.338411e-001,(3:3.488731e-001,(4:3.987839e-001,2:2.720877e-001):1.119025e-001):1.009702e-001,1:4.232430e-001);
   tree gen.261000 = [&U] (((8:5.168820e-001,5:2.089961e-001):1.390522e-001,(((((((15:1.358423e-001,16:1.983631e-001):2.254806e-001,14:2.567438e-001):4.847780e-002,13:2.872391e-001):5.784571e-002,((11:4.652517e-001,12:2.420733e-001):1.067932e-001,((((17:3.894556e-001,18:2.839295e-001):7.190198e-002,19:2.395235e-001):5.719682e-002,(20:2.743658e-001,(21:2.103871e-001,22:2.206161e-001):1.715867e-001):1.020182e-001):1.973241e-001,23:3.578100e-001):2.057200e-001):1.059409e-001):8.240468e-001,6:6.079685e-001):2.220901e-001,(9:5.052620e-001,10:3.079281e-001):1.364604e-001):6.687197e-002,7:4.439615e-001):1.387483e-001):7.462245e-002,(2:2.695562e-001,(4:3.950736e-001,3:2.757182e-001):5.417129e-002):1.179418e-001,1:4.758554e-001);
   tree gen.261500 = [&U] (((8:5.096247e-001,5:1.682760e-001):1.375694e-001,((((((15:1.339350e-001,16:1.842076e-001):2.764681e-001,(13:2.549320e-001,14:2.531390e-001):3.291447e-002):7.571203e-002,((11:4.457490e-001,12:2.380261e-001):1.977341e-001,((((17:3.621294e-001,18:2.799430e-001):6.593215e-002,19:2.361605e-001):7.155898e-002,(20:2.705135e-001,(21:2.074332e-001,22:2.280851e-001):1.691775e-001):1.005858e-001):1.945535e-001,23:3.527861e-001):1.807288e-001):8.871785e-002):7.636247e-001,6:5.994323e-001):1.703075e-001,(9:4.981679e-001,10:3.362072e-001):1.564257e-001):1.275423e-001,7:4.739159e-001):8.151246e-002):1.455523e-001,(2:2.412835e-001,(4:3.895265e-001,3:4.009280e-001):6.097066e-002):9.663377e-002,1:4.691742e-001);
   tree gen.262000 = [&U] (((8:5.172620e-001,5:1.692713e-001):8.958301e-002,(((((14:2.569325e-001,((15:1.603026e-001,16:1.908446e-001):1.601545e-001,13:2.680198e-001):4.603824e-002):8.606332e-002,((11:4.219529e-001,12:2.415932e-001):1.079487e-001,((((17:3.675563e-001,18:2.841382e-001):1.258622e-001,19:2.396996e-001):7.284887e-002,(20:2.946009e-001,(21:2.105418e-001,22:2.232580e-001):1.721398e-001):8.759467e-002):1.974691e-001,23:3.455594e-001):1.871932e-001):3.487746e-002):8.949028e-001,6:7.250879e-001):1.072443e-001,(9:4.481112e-001,10:2.226834e-001):2.880624e-001):6.571660e-002,7:4.810180e-001):7.622692e-002):1.012591e-001,((2:2.320921e-001,4:4.332088e-001):8.980069e-002,3:3.550985e-001):1.473910e-001,1:5.257881e-001);
   tree gen.262500 = [&U] (((8:5.168290e-001,5:2.563297e-001):8.684919e-002,((((((14:2.567175e-001,(15:1.565116e-001,16:1.906849e-001):1.651832e-001):4.760897e-002,13:2.677954e-001):9.333361e-002,((11:4.549714e-001,12:2.324682e-001):1.491745e-001,((((17:3.672486e-001,18:2.839004e-001):7.893942e-002,19:2.177884e-001):8.843561e-002,(20:2.943543e-001,(21:2.103655e-001,22:2.481914e-001):1.807002e-001):6.239602e-002):1.710061e-001,23:3.098844e-001):1.675559e-001):6.776758e-002):8.728879e-001,6:5.705063e-001):2.283812e-001,(9:4.477361e-001,10:2.703663e-001):2.878213e-001):9.324977e-002,7:5.184741e-001):3.839557e-002):1.582616e-001,((2:2.318978e-001,4:4.328462e-001):1.150549e-001,3:3.482356e-001):5.808009e-002,1:3.917784e-001);
   tree gen.263000 = [&U] (((8:5.253409e-001,5:2.105244e-001):1.148336e-001,((((((15:1.590893e-001,16:2.045462e-001):1.746519e-001,(13:2.609399e-001,14:2.609455e-001):6.328604e-002):9.399213e-002,((11:4.886985e-001,12:2.115206e-001):1.300061e-001,((((17:3.845776e-001,18:2.604140e-001):9.602669e-002,19:2.213752e-001):9.507848e-002,(20:2.992022e-001,(21:2.082555e-001,22:2.522790e-001):1.836762e-001):6.000876e-002):1.738225e-001,23:3.162854e-001):1.810040e-001):3.764299e-002):8.426907e-001,6:5.799022e-001):2.321425e-001,(9:5.208608e-001,10:2.748191e-001):2.514366e-001):7.192644e-002,7:4.775163e-001):1.130260e-001):1.265193e-001,((2:2.219099e-001,4:3.736388e-001):8.749124e-002,3:3.701692e-001):8.182586e-002,1:3.982307e-001);
   tree gen.263500 = [&U] (((8:5.158722e-001,5:2.005259e-001):8.995944e-002,((((((13:2.562368e-001,((15:1.572922e-001,16:2.008595e-001):1.894266e-001,14:2.562423e-001):8.101335e-002):1.802863e-001,(11:4.798903e-001,12:2.119145e-001):1.701093e-001):4.343934e-002,((((17:3.776461e-001,18:2.557203e-001):1.052219e-001,19:2.637873e-001):6.794888e-002,(20:2.938094e-001,(21:2.205455e-001,22:2.477320e-001):1.370042e-001):6.889805e-002):1.876248e-001,23:3.202839e-001):1.524844e-001):8.275022e-001,6:5.552704e-001):1.469129e-001,(9:5.402716e-001,10:2.685731e-001):1.985625e-001):1.018479e-001,7:4.891553e-001):1.095855e-001):1.111744e-001,((2:2.842387e-001,4:3.669045e-001):8.591432e-002,3:3.634973e-001):1.098136e-001,1:3.910531e-001);
   tree gen.264000 = [&U] (((4:3.732164e-001,2:2.878022e-001):1.063261e-001,3:3.571234e-001):1.124682e-001,((8:5.223398e-001,5:2.030399e-001):1.253786e-001,((((((14:2.493444e-001,((15:1.378034e-001,16:2.033777e-001):2.314076e-001,13:2.594492e-001):4.647645e-002):1.542909e-001,(11:4.859067e-001,12:2.132625e-001):1.373892e-001):3.226992e-002,((((17:3.823806e-001,18:3.306382e-001):8.142058e-002,19:2.670944e-001):5.861336e-002,(20:2.974929e-001,(21:2.233105e-001,22:2.712395e-001):1.628246e-001):8.777357e-002):2.097847e-001,23:3.242993e-001):1.277715e-001):8.378766e-001,6:5.622319e-001):1.936703e-001,(9:4.456057e-001,10:3.931506e-001):1.723793e-001):1.205699e-001,7:4.952879e-001):1.046503e-001):8.181494e-002,1:4.858918e-001);
   tree gen.264500 = [&U] (((4:3.732164e-001,3:3.445987e-001):6.593367e-002,2:2.878022e-001):7.948549e-002,((8:4.788444e-001,5:1.674953e-001):1.653330e-001,((((((14:2.493444e-001,(13:2.594492e-001,(15:1.347114e-001,16:2.103515e-001):1.992445e-001):6.504213e-002):1.617221e-001,(11:4.435245e-001,12:2.132625e-001):9.431324e-002):5.807191e-002,((((17:3.079205e-001,18:3.433462e-001):9.194108e-002,19:2.826814e-001):3.457467e-002,(20:2.974929e-001,(21:2.233105e-001,22:2.712395e-001):1.772712e-001):7.958875e-002):2.045950e-001,23:2.845544e-001):1.277715e-001):8.409600e-001,6:6.327876e-001):1.833032e-001,(9:4.597044e-001,10:4.045748e-001):2.104085e-001):1.096235e-001,7:4.869610e-001):8.170348e-002):1.084799e-001,1:4.858918e-001);
   tree gen.265000 = [&U] ((2:2.838769e-001,(4:3.900386e-001,3:3.208182e-001):6.977622e-002):1.066739e-001,((8:4.904266e-001,5:2.300474e-001):8.595918e-002,((((((((15:1.687013e-001,16:2.090464e-001):2.147161e-001,14:2.645437e-001):4.807885e-002,13:2.657248e-001):1.612407e-001,(11:4.366132e-001,12:2.184208e-001):1.761039e-001):3.928855e-002,((((17:3.218038e-001,18:2.991524e-001):1.024624e-001,19:2.895189e-001):3.541096e-002,(20:3.104759e-001,(21:2.127982e-001,22:2.778002e-001):1.620874e-001):8.083497e-002):2.095437e-001,23:2.914371e-001):9.767055e-002):8.613010e-001,6:6.480934e-001):1.877369e-001,(9:4.708237e-001,10:2.634486e-001):2.154978e-001):6.563940e-002,7:4.987395e-001):8.672048e-002):1.083660e-001,1:4.628762e-001);
   tree gen.265500 = [&U] ((3:3.328159e-001,(4:3.910590e-001,2:2.719885e-001):9.194585e-002):9.851111e-002,((8:5.463151e-001,5:2.632336e-001):8.618406e-002,(((((((14:3.002525e-001,(15:1.696678e-001,16:2.095933e-001):1.916379e-001):4.881426e-002,13:2.946903e-001):1.365088e-001,(11:4.816468e-001,12:2.530621e-001):1.628584e-001):8.445255e-002,((((17:3.106514e-001,18:3.104791e-001):1.107900e-001,19:2.902763e-001):5.347440e-002,(20:3.112881e-001,(21:1.891307e-001,22:2.785270e-001):1.373147e-001):9.714899e-002):2.441570e-001,23:2.921996e-001):9.792607e-002):8.635543e-001,6:5.338532e-001):1.978805e-001,(9:4.396912e-001,10:2.641378e-001):3.002636e-001):1.180009e-001,7:4.324247e-001):6.008687e-002):1.760172e-001,1:4.640872e-001);
   tree gen.266000 = [&U] (((4:3.729144e-001,2:2.628526e-001):5.765601e-002,3:3.173736e-001):1.015002e-001,((8:4.558209e-001,5:2.372624e-001):1.315756e-001,(((((((13:2.852345e-001,(15:1.617954e-001,16:1.794100e-001):1.827461e-001):4.359404e-002,14:2.863212e-001):1.487533e-001,(11:4.592990e-001,12:2.337946e-001):1.484870e-001):8.238648e-002,((((17:2.962375e-001,18:3.361870e-001):1.056495e-001,19:2.768078e-001):8.308429e-002,(20:3.135879e-001,(21:1.948694e-001,22:2.656037e-001):1.309435e-001):9.264139e-002):1.951206e-001,23:2.786419e-001):1.117700e-001):9.132120e-001,6:5.840503e-001):2.254430e-001,(9:4.192901e-001,10:2.801255e-001):2.099635e-001):5.149110e-002,7:4.123607e-001):5.729891e-002):1.394114e-001,1:4.445319e-001);
   tree gen.266500 = [&U] (((4:3.488098e-001,2:2.542918e-001):8.706373e-002,3:3.214666e-001):1.182177e-001,((8:4.616994e-001,5:2.290033e-001):1.140261e-001,(((((((13:2.923723e-001,14:2.536661e-001):4.843594e-002,(15:1.608906e-001,16:1.993080e-001):1.931471e-001):1.705563e-001,(11:4.662366e-001,12:2.368097e-001):1.564830e-001):8.344898e-002,((((17:3.191867e-001,18:3.334741e-001):1.052338e-001,19:2.218678e-001):2.446564e-002,(20:3.176321e-001,(21:2.131021e-001,22:2.690290e-001):1.326322e-001):8.438307e-002):1.935704e-001,23:3.416339e-001):9.355451e-002):8.491707e-001,6:5.312187e-001):2.283504e-001,(9:4.209791e-001,10:2.837381e-001):2.564996e-001):4.585803e-002,7:5.214383e-001):9.718031e-002):1.155938e-001,1:4.502649e-001);
   tree gen.267000 = [&U] (((4:4.215139e-001,2:2.185642e-001):5.056007e-002,3:3.235137e-001):1.058385e-001,((8:4.696932e-001,5:2.031516e-001):7.659594e-002,((((((((15:1.659128e-001,16:2.005772e-001):1.984233e-001,14:2.760578e-001):3.223229e-002,13:2.942341e-001):1.437307e-001,(11:4.692055e-001,12:2.383177e-001):1.777911e-001):1.086837e-001,((((17:3.482667e-001,18:2.775100e-001):8.617455e-002,19:2.401495e-001):6.684213e-002,(20:3.196548e-001,(21:2.144591e-001,22:2.707422e-001):1.334768e-001):8.996904e-002):2.521940e-001,23:3.465032e-001):4.928922e-002):8.823783e-001,6:6.153876e-001):1.782304e-001,(9:4.642701e-001,10:2.713657e-001):2.327225e-001):1.563919e-001,7:4.356224e-001):8.954022e-002):9.899280e-002,1:4.277620e-001);
   tree gen.267500 = [&U] (((4:4.235706e-001,2:2.196307e-001):1.159180e-001,3:3.250922e-001):4.830604e-002,((8:5.437803e-001,5:2.201362e-001):8.769879e-002,((((((14:2.774047e-001,((15:1.802831e-001,16:2.015559e-001):1.704487e-001,13:2.956697e-001):4.067192e-002):1.362482e-001,(11:4.714949e-001,12:2.550679e-001):1.324271e-001):9.732562e-002,((((17:3.499659e-001,18:2.788641e-001):1.387157e-001,19:2.413212e-001):5.225863e-002,(20:3.212144e-001,(21:2.155055e-001,22:2.720632e-001):1.390246e-001):5.417374e-002):1.504421e-001,23:3.293259e-001):1.179354e-001):8.866836e-001,6:6.183902e-001):1.791000e-001,(9:3.986010e-001,10:2.726897e-001):2.217792e-001):1.571549e-001,7:4.377479e-001):8.390677e-002):1.267750e-001,1:4.808047e-001);
   tree gen.268000 = [&U] ((3:3.310162e-001,(4:4.670396e-001,2:2.069488e-001):1.155825e-001):1.008446e-001,((8:5.536895e-001,5:2.201434e-001):1.089325e-001,((((((((15:1.448265e-001,16:1.822130e-001):1.759540e-001,13:3.097859e-001):4.541583e-002,14:2.824598e-001):1.324509e-001,(11:4.983531e-001,12:2.597159e-001):1.752942e-001):6.643251e-002,((((17:3.563432e-001,18:2.813138e-001):1.412434e-001,19:2.900680e-001):4.265485e-002,(20:3.129444e-001,(21:2.500090e-001,22:2.370703e-001):1.432794e-001):6.870626e-002):1.531836e-001,23:3.353271e-001):1.006056e-001):8.914455e-001,6:6.296589e-001):1.823637e-001,(9:3.513884e-001,10:2.776589e-001):2.258133e-001):1.725338e-001,7:5.222858e-001):6.703432e-002):1.380049e-001,1:4.895662e-001);
   tree gen.268500 = [&U] ((3:3.310198e-001,(4:3.779408e-001,2:2.674427e-001):1.262398e-001):1.037807e-001,((8:5.536955e-001,5:1.832680e-001):9.955580e-002,(((((((14:2.824628e-001,(15:1.386966e-001,16:2.171878e-001):1.755721e-001):4.407421e-002,13:3.097893e-001):1.276933e-001,(11:4.983586e-001,12:2.470694e-001):1.753586e-001):7.882464e-002,((((17:3.624620e-001,18:3.092176e-001):9.646178e-002,19:2.716460e-001):6.584465e-002,(20:2.755632e-001,(21:2.500117e-001,22:2.350556e-001):1.693822e-001):6.071236e-002):2.373563e-001,23:3.061733e-001):1.006067e-001):9.329843e-001,6:5.861452e-001):1.333642e-001,(9:5.479480e-001,10:2.776619e-001):2.543817e-001):8.991612e-002,7:5.222914e-001):6.583171e-002):9.604956e-002,1:4.963290e-001);
   tree gen.269000 = [&U] ((3:3.465339e-001,(4:3.801200e-001,2:2.902753e-001):7.582291e-002):1.123294e-001,((8:4.930032e-001,5:2.261046e-001):1.306699e-001,((((((14:2.685183e-001,((15:1.702077e-001,16:1.795479e-001):2.096916e-001,13:2.427845e-001):3.207332e-002):1.618136e-001,(11:4.623108e-001,12:2.357493e-001):1.668145e-001):9.768195e-002,((((17:3.516742e-001,18:2.868510e-001):6.601159e-002,19:2.519971e-001):6.108191e-002,(20:2.961991e-001,(21:2.319277e-001,22:2.180534e-001):1.571302e-001):8.485867e-002):2.099995e-001,23:2.374710e-001):1.573273e-001):7.610637e-001,6:5.437476e-001):2.005040e-001,(9:4.316557e-001,10:2.863770e-001):2.359815e-001):1.212283e-001,7:4.845126e-001):1.098346e-001):1.037112e-001,1:4.604281e-001);
   tree gen.269500 = [&U] (((4:3.782910e-001,2:2.888786e-001):9.047232e-002,3:2.957906e-001):8.406492e-002,((8:4.906310e-001,5:2.447915e-001):1.640849e-001,((((((13:2.311440e-001,((15:1.425630e-001,16:1.988934e-001):1.766881e-001,14:2.672263e-001):6.197992e-002):1.409814e-001,(11:4.600863e-001,12:2.346149e-001):1.846385e-001):3.909101e-002,((((17:3.499821e-001,18:2.903731e-001):6.214167e-002,19:2.922743e-001):8.615710e-002,(20:2.947738e-001,(21:2.308117e-001,22:2.777407e-001):1.883433e-001):6.212435e-002):1.665974e-001,23:3.410150e-001):1.176931e-001):7.574017e-001,6:6.269343e-001):1.995393e-001,(9:4.345463e-001,10:2.849990e-001):1.829741e-001):1.432007e-001,7:4.821812e-001):5.784958e-002):1.212234e-001,1:4.582127e-001);
   tree gen.270000 = [&U] ((3:2.995290e-001,(4:3.767299e-001,2:2.640979e-001):9.657658e-002):9.706973e-002,((8:5.512984e-001,5:2.437813e-001):1.121616e-001,((((((13:3.141725e-001,((15:1.164225e-001,16:1.919054e-001):2.072984e-001,14:2.612912e-001):2.457152e-002):1.470989e-001,(11:4.914233e-001,12:2.314638e-001):1.557211e-001):1.081033e-001,((((17:3.174764e-001,18:2.891748e-001):8.871079e-002,19:2.972300e-001):5.904959e-002,(20:2.935573e-001,(21:2.145337e-001,22:2.765945e-001):1.875661e-001):8.437158e-002):2.218991e-001,23:3.396077e-001):1.172074e-001):6.800843e-001,6:6.033888e-001):1.919879e-001,(9:4.528902e-001,10:2.838229e-001):1.709238e-001):1.498590e-001,7:4.801914e-001):9.279065e-002):1.162190e-001,1:4.637385e-001);
   tree gen.270500 = [&U] ((2:2.562365e-001,(4:3.688053e-001,3:3.137265e-001):6.346613e-002):1.438942e-001,((8:4.804693e-001,5:2.386533e-001):1.286726e-001,(7:4.714328e-001,(((((((15:1.436876e-001,16:1.878686e-001):2.082073e-001,14:2.557949e-001):6.045509e-002,13:2.606471e-001):1.311645e-001,(11:4.810861e-001,12:2.441495e-001):1.755845e-001):6.453508e-002,((((17:3.329611e-001,18:2.830919e-001):8.137027e-002,19:2.422233e-001):4.697943e-002,(20:2.714877e-001,(21:2.040321e-001,22:2.707763e-001):1.836206e-001):9.117501e-002):1.797815e-001,23:3.324639e-001):1.102043e-001):7.648449e-001,6:5.918190e-001):1.879494e-001,(9:5.247690e-001,10:2.716478e-001):1.970448e-001):1.631367e-001):4.984730e-002):9.062135e-002,1:4.539836e-001);
   tree gen.271000 = [&U] ((3:3.303747e-001,(4:4.153016e-001,2:2.514601e-001):1.056289e-001):6.633640e-002,((8:4.910304e-001,5:2.319850e-001):1.276877e-001,(7:4.817953e-001,(((((14:2.614175e-001,(15:1.886747e-001,16:1.919982e-001):2.425062e-001):6.645791e-002,13:2.663763e-001):1.155175e-001,((11:4.916608e-001,12:2.375071e-001):1.196161e-001,((((20:2.774552e-001,(21:1.802142e-001,22:2.889722e-001):1.556691e-001):7.985795e-002,(17:3.402799e-001,18:2.893146e-001):1.017580e-001):4.124055e-002,19:2.597038e-001):1.580223e-001,23:3.658746e-001):1.565661e-001):6.801181e-002):9.270000e-001,6:6.048277e-001):1.219906e-001,(9:5.200915e-001,10:2.527633e-001):2.427398e-001):1.374492e-001):1.100107e-001):1.373008e-001,1:4.767193e-001);
   tree gen.271500 = [&U] ((2:2.250271e-001,(4:4.068146e-001,3:3.236233e-001):7.362020e-002):1.351180e-001,((8:4.809959e-001,5:2.118755e-001):1.250784e-001,(7:4.719495e-001,(((((11:4.816134e-001,12:2.326535e-001):1.297318e-001,((((17:3.681474e-001,18:2.834022e-001):1.205792e-001,19:2.543966e-001):4.124946e-002,(20:3.504575e-001,(21:2.352580e-001,22:2.314266e-001):1.849018e-001):7.067189e-002):1.698681e-001,23:3.583978e-001):1.589455e-001):8.274083e-002,((14:2.560752e-001,(15:1.506331e-001,16:1.978173e-001):2.049786e-001):5.013219e-002,13:2.737789e-001):1.411754e-001):9.031513e-001,6:6.221949e-001):1.546071e-001,(9:5.094631e-001,10:2.475980e-001):2.933098e-001):1.219114e-001):1.002206e-001):1.175612e-001,1:4.816724e-001);
   tree gen.272000 = [&U] ((2:2.886265e-001,(4:3.999082e-001,3:2.865078e-001):8.819352e-002):7.603219e-002,((8:4.754043e-001,5:2.094124e-001):1.305287e-001,(7:4.664631e-001,(((((((17:3.638677e-001,18:2.801077e-001):8.897374e-002,19:2.514392e-001):4.163839e-002,(20:2.972154e-001,(21:2.325231e-001,22:2.800709e-001):1.827523e-001):1.110179e-001):1.678933e-001,23:3.435506e-001):1.246978e-001,((((15:1.677076e-001,16:1.955176e-001):2.091171e-001,13:2.705961e-001):5.049563e-002,14:2.639477e-001):1.246220e-001,(11:4.299951e-001,12:2.445512e-001):1.395904e-001):9.577480e-002):7.751840e-001,6:6.149618e-001):2.320181e-001,(9:5.350309e-001,10:2.952910e-001):2.431532e-001):4.223187e-002):1.058657e-001):1.189586e-001,1:4.482548e-001);
[truncated: 2,528,343 more chars]
