# Supplementary material for: Metabolic and Chaperone Gene Loss Marks the Origin of Animals: Evidence for Hsp104 and Hsp78 Chaperones Sharing Mitochondrial Enzymes as Clients
Source: PLoS One. 2015 Feb 24;10(2):e0117192. doi: 10.1371/journal.pone.0117192 (PMC4339202; doi:10.1371/journal.pone.0117192)
Supplement: S2 File — (ZIP) [file pone.0117192.s004.zip › M1_ANKCLP/ANKCLP_v02.nex.run2.p]

[ID: 8937961221]
Gen	LnL	TL	aamodel
0	-4.103115e+004	4.300000e+000	0
500	-3.064007e+004	1.125610e+001	5
1000	-2.998147e+004	1.067698e+001	5
1500	-2.987977e+004	1.075044e+001	5
2000	-2.987318e+004	1.047970e+001	5
2500	-2.986106e+004	1.050831e+001	5
3000	-2.987893e+004	1.045934e+001	5
3500	-2.986789e+004	1.080709e+001	5
4000	-2.987292e+004	1.062125e+001	5
4500	-2.986987e+004	1.097672e+001	5
5000	-2.987419e+004	1.091587e+001	5
5500	-2.987438e+004	1.096712e+001	5
6000	-2.986215e+004	1.080149e+001	5
6500	-2.986672e+004	1.070145e+001	5
7000	-2.987635e+004	1.086814e+001	5
7500	-2.986845e+004	1.067391e+001	5
8000	-2.987541e+004	1.052022e+001	5
8500	-2.986571e+004	1.068623e+001	5
9000	-2.986799e+004	1.065530e+001	5
9500	-2.987113e+004	1.080784e+001	5
10000	-2.987238e+004	1.067291e+001	5
10500	-2.987211e+004	1.066787e+001	5
11000	-2.986352e+004	1.064968e+001	5
11500	-2.986261e+004	1.073735e+001	5
12000	-2.986827e+004	1.078476e+001	5
12500	-2.987984e+004	1.062795e+001	5
13000	-2.987072e+004	1.069235e+001	5
13500	-2.987231e+004	1.094504e+001	5
14000	-2.986887e+004	1.088127e+001	5
14500	-2.987763e+004	1.079310e+001	5
15000	-2.987531e+004	1.085156e+001	5
15500	-2.986813e+004	1.101186e+001	5
16000	-2.987033e+004	1.085850e+001	5
16500	-2.987122e+004	1.065190e+001	5
17000	-2.987997e+004	1.054258e+001	5
17500	-2.986749e+004	1.070535e+001	5
18000	-2.986215e+004	1.079397e+001	5
18500	-2.986984e+004	1.067541e+001	5
19000	-2.987167e+004	1.066089e+001	5
19500	-2.987196e+004	1.084522e+001	5
20000	-2.987735e+004	1.066156e+001	5
20500	-2.986290e+004	1.086911e+001	5
21000	-2.986751e+004	1.078703e+001	5
21500	-2.986760e+004	1.061091e+001	5
22000	-2.987266e+004	1.055701e+001	5
22500	-2.987820e+004	1.088556e+001	5
23000	-2.986950e+004	1.071726e+001	5
23500	-2.986688e+004	1.056609e+001	5
24000	-2.987028e+004	1.065257e+001	5
24500	-2.987083e+004	1.061812e+001	5
25000	-2.986449e+004	1.071943e+001	5
25500	-2.986587e+004	1.068781e+001	5
26000	-2.986995e+004	1.080683e+001	5
26500	-2.986430e+004	1.055718e+001	5
27000	-2.986641e+004	1.086004e+001	5
27500	-2.986404e+004	1.073859e+001	5
28000	-2.986829e+004	1.069020e+001	5
28500	-2.986708e+004	1.061365e+001	5
29000	-2.986989e+004	1.059006e+001	5
29500	-2.986685e+004	1.054844e+001	5
30000	-2.986950e+004	1.056263e+001	5
30500	-2.986732e+004	1.058647e+001	5
31000	-2.987092e+004	1.040892e+001	5
31500	-2.987060e+004	1.079572e+001	5
32000	-2.986972e+004	1.075637e+001	5
32500	-2.986887e+004	1.074137e+001	5
33000	-2.986424e+004	1.066826e+001	5
33500	-2.987197e+004	1.035149e+001	5
34000	-2.987858e+004	1.059376e+001	5
34500	-2.986547e+004	1.095982e+001	5
35000	-2.987184e+004	1.083792e+001	5
35500	-2.986650e+004	1.093446e+001	5
36000	-2.987738e+004	1.075335e+001	5
36500	-2.986866e+004	1.071852e+001	5
37000	-2.986609e+004	1.084439e+001	5
37500	-2.986539e+004	1.078341e+001	5
38000	-2.986101e+004	1.088367e+001	5
38500	-2.986366e+004	1.078922e+001	5
39000	-2.986453e+004	1.069454e+001	5
39500	-2.986879e+004	1.084870e+001	5
40000	-2.986908e+004	1.068446e+001	5
40500	-2.987583e+004	1.055091e+001	5
41000	-2.986677e+004	1.085960e+001	5
41500	-2.986806e+004	1.081060e+001	5
42000	-2.987233e+004	1.066570e+001	5
42500	-2.986591e+004	1.085807e+001	5
43000	-2.987507e+004	1.067888e+001	5
43500	-2.986484e+004	1.074963e+001	5
44000	-2.986811e+004	1.061785e+001	5
44500	-2.986601e+004	1.071034e+001	5
45000	-2.986358e+004	1.079646e+001	5
45500	-2.986741e+004	1.070585e+001	5
46000	-2.986729e+004	1.076522e+001	5
46500	-2.986556e+004	1.093236e+001	5
47000	-2.986695e+004	1.082979e+001	5
47500	-2.986649e+004	1.091782e+001	5
48000	-2.987227e+004	1.085606e+001	5
48500	-2.986980e+004	1.065008e+001	5
49000	-2.986680e+004	1.046857e+001	5
49500	-2.987481e+004	1.087345e+001	5
50000	-2.987272e+004	1.054215e+001	5
50500	-2.988440e+004	1.079007e+001	5
51000	-2.987865e+004	1.064277e+001	5
51500	-2.987709e+004	1.062631e+001	5
52000	-2.986763e+004	1.093330e+001	5
52500	-2.986658e+004	1.077493e+001	5
53000	-2.987144e+004	1.120908e+001	5
53500	-2.987502e+004	1.074857e+001	5
54000	-2.987322e+004	1.065903e+001	5
54500	-2.986494e+004	1.070992e+001	5
55000	-2.986788e+004	1.070286e+001	5
55500	-2.987539e+004	1.056884e+001	5
56000	-2.986917e+004	1.091257e+001	5
56500	-2.987026e+004	1.076765e+001	5
57000	-2.986830e+004	1.084248e+001	5
57500	-2.986687e+004	1.061481e+001	5
58000	-2.986852e+004	1.056284e+001	5
58500	-2.987123e+004	1.076587e+001	5
59000	-2.986930e+004	1.067461e+001	5
59500	-2.987974e+004	1.082113e+001	5
60000	-2.987553e+004	1.063021e+001	5
60500	-2.986870e+004	1.050982e+001	5
61000	-2.986537e+004	1.060211e+001	5
61500	-2.986603e+004	1.072900e+001	5
62000	-2.986040e+004	1.084295e+001	5
62500	-2.987295e+004	1.079838e+001	5
63000	-2.987383e+004	1.084144e+001	5
63500	-2.986925e+004	1.057138e+001	5
64000	-2.986779e+004	1.066536e+001	5
64500	-2.986348e+004	1.081135e+001	5
65000	-2.986559e+004	1.066592e+001	5
65500	-2.987574e+004	1.068846e+001	5
66000	-2.986791e+004	1.077495e+001	5
66500	-2.986821e+004	1.087405e+001	5
67000	-2.987378e+004	1.073610e+001	5
67500	-2.986636e+004	1.066554e+001	5
68000	-2.987726e+004	1.071937e+001	5
68500	-2.987794e+004	1.077721e+001	5
69000	-2.987165e+004	1.078963e+001	5
69500	-2.987024e+004	1.055003e+001	5
70000	-2.986534e+004	1.056961e+001	5
70500	-2.986894e+004	1.051577e+001	5
71000	-2.986936e+004	1.060326e+001	5
71500	-2.986427e+004	1.090729e+001	5
72000	-2.987195e+004	1.059529e+001	5
72500	-2.986532e+004	1.058104e+001	5
73000	-2.987636e+004	1.058582e+001	5
73500	-2.987525e+004	1.059344e+001	5
74000	-2.987108e+004	1.091142e+001	5
74500	-2.986645e+004	1.068402e+001	5
75000	-2.986146e+004	1.081669e+001	5
75500	-2.986763e+004	1.073828e+001	5
76000	-2.986810e+004	1.061471e+001	5
76500	-2.986643e+004	1.088305e+001	5
77000	-2.987492e+004	1.069892e+001	5
77500	-2.986660e+004	1.064300e+001	5
78000	-2.985878e+004	1.084120e+001	5
78500	-2.986218e+004	1.072856e+001	5
79000	-2.986247e+004	1.083384e+001	5
79500	-2.986426e+004	1.089705e+001	5
80000	-2.987481e+004	1.070074e+001	5
80500	-2.987250e+004	1.077921e+001	5
81000	-2.986937e+004	1.065327e+001	5
81500	-2.987475e+004	1.082488e+001	5
82000	-2.987557e+004	1.059416e+001	5
82500	-2.987635e+004	1.074368e+001	5
83000	-2.987332e+004	1.086544e+001	5
83500	-2.987146e+004	1.057037e+001	5
84000	-2.986898e+004	1.100458e+001	5
84500	-2.986759e+004	1.062738e+001	5
85000	-2.986627e+004	1.089755e+001	5
85500	-2.987881e+004	1.049324e+001	5
86000	-2.987194e+004	1.077639e+001	5
86500	-2.987914e+004	1.055333e+001	5
87000	-2.986304e+004	1.087419e+001	5
87500	-2.986394e+004	1.082201e+001	5
88000	-2.986654e+004	1.090091e+001	5
88500	-2.987118e+004	1.063211e+001	5
89000	-2.987101e+004	1.077434e+001	5
89500	-2.986548e+004	1.065823e+001	5
90000	-2.986522e+004	1.072896e+001	5
90500	-2.986587e+004	1.079662e+001	5
91000	-2.986436e+004	1.081106e+001	5
91500	-2.986901e+004	1.085833e+001	5
92000	-2.987876e+004	1.065599e+001	5
92500	-2.987172e+004	1.089557e+001	5
93000	-2.987445e+004	1.057332e+001	5
93500	-2.987930e+004	1.061845e+001	5
94000	-2.987522e+004	1.053553e+001	5
94500	-2.987620e+004	1.069820e+001	5
95000	-2.986807e+004	1.094670e+001	5
95500	-2.987819e+004	1.068474e+001	5
96000	-2.987171e+004	1.080916e+001	5
96500	-2.986387e+004	1.107998e+001	5
97000	-2.987047e+004	1.084185e+001	5
97500	-2.986869e+004	1.085356e+001	5
98000	-2.986424e+004	1.066558e+001	5
98500	-2.986446e+004	1.081438e+001	5
99000	-2.986340e+004	1.073758e+001	5
99500	-2.986670e+004	1.079144e+001	5
100000	-2.987010e+004	1.073141e+001	5
100500	-2.987083e+004	1.070836e+001	5
101000	-2.987789e+004	1.055544e+001	5
101500	-2.986507e+004	1.076127e+001	5
102000	-2.986165e+004	1.081627e+001	5
102500	-2.986832e+004	1.051720e+001	5
103000	-2.986546e+004	1.080861e+001	5
103500	-2.986914e+004	1.075006e+001	5
104000	-2.986054e+004	1.086795e+001	5
104500	-2.986913e+004	1.048074e+001	5
105000	-2.986549e+004	1.085064e+001	5
105500	-2.986808e+004	1.090745e+001	5
106000	-2.986585e+004	1.052493e+001	5
106500	-2.986889e+004	1.068064e+001	5
107000	-2.986867e+004	1.079999e+001	5
107500	-2.987170e+004	1.064236e+001	5
108000	-2.987026e+004	1.067833e+001	5
108500	-2.987332e+004	1.080459e+001	5
109000	-2.987983e+004	1.063408e+001	5
109500	-2.986776e+004	1.055428e+001	5
110000	-2.986508e+004	1.051768e+001	5
110500	-2.987232e+004	1.055991e+001	5
111000	-2.986306e+004	1.086633e+001	5
111500	-2.987454e+004	1.066880e+001	5
112000	-2.987016e+004	1.080923e+001	5
112500	-2.986850e+004	1.084547e+001	5
113000	-2.987348e+004	1.064501e+001	5
113500	-2.987377e+004	1.041009e+001	5
114000	-2.985918e+004	1.072119e+001	5
114500	-2.986328e+004	1.093400e+001	5
115000	-2.986903e+004	1.049227e+001	5
115500	-2.986797e+004	1.084980e+001	5
116000	-2.987057e+004	1.082184e+001	5
116500	-2.986645e+004	1.080672e+001	5
117000	-2.986796e+004	1.069764e+001	5
117500	-2.987316e+004	1.085234e+001	5
118000	-2.986965e+004	1.116597e+001	5
118500	-2.986945e+004	1.090299e+001	5
119000	-2.987382e+004	1.070931e+001	5
119500	-2.986771e+004	1.077114e+001	5
120000	-2.987794e+004	1.063593e+001	5
120500	-2.987284e+004	1.069095e+001	5
121000	-2.986840e+004	1.065824e+001	5
121500	-2.987038e+004	1.052577e+001	5
122000	-2.986827e+004	1.069190e+001	5
122500	-2.987239e+004	1.076772e+001	5
123000	-2.987221e+004	1.094754e+001	5
123500	-2.986991e+004	1.066648e+001	5
124000	-2.987000e+004	1.070978e+001	5
124500	-2.986489e+004	1.096624e+001	5
125000	-2.986171e+004	1.069781e+001	5
125500	-2.986641e+004	1.052422e+001	5
126000	-2.987012e+004	1.051718e+001	5
126500	-2.986632e+004	1.056163e+001	5
127000	-2.986370e+004	1.085840e+001	5
127500	-2.986648e+004	1.076663e+001	5
128000	-2.986286e+004	1.062727e+001	5
128500	-2.986900e+004	1.088505e+001	5
129000	-2.986868e+004	1.079787e+001	5
129500	-2.986783e+004	1.065542e+001	5
130000	-2.987817e+004	1.058410e+001	5
130500	-2.986733e+004	1.075321e+001	5
131000	-2.986821e+004	1.069900e+001	5
131500	-2.987102e+004	1.079872e+001	5
132000	-2.986525e+004	1.083382e+001	5
132500	-2.985933e+004	1.086088e+001	5
133000	-2.986437e+004	1.063591e+001	5
133500	-2.986617e+004	1.056173e+001	5
134000	-2.986347e+004	1.067911e+001	5
134500	-2.987007e+004	1.065467e+001	5
135000	-2.986934e+004	1.041791e+001	5
135500	-2.987864e+004	1.048465e+001	5
136000	-2.988208e+004	1.046728e+001	5
136500	-2.987194e+004	1.086167e+001	5
137000	-2.987206e+004	1.061768e+001	5
137500	-2.987735e+004	1.066701e+001	5
138000	-2.987623e+004	1.100332e+001	5
138500	-2.987436e+004	1.063865e+001	5
139000	-2.987529e+004	1.069947e+001	5
139500	-2.986496e+004	1.069943e+001	5
140000	-2.986962e+004	1.051489e+001	5
140500	-2.987521e+004	1.055755e+001	5
141000	-2.987149e+004	1.063468e+001	5
141500	-2.986917e+004	1.087780e+001	5
142000	-2.987506e+004	1.083110e+001	5
142500	-2.986861e+004	1.065448e+001	5
143000	-2.986394e+004	1.084505e+001	5
143500	-2.985891e+004	1.082568e+001	5
144000	-2.986427e+004	1.064303e+001	5
144500	-2.987336e+004	1.046409e+001	5
145000	-2.986415e+004	1.074054e+001	5
145500	-2.987258e+004	1.095861e+001	5
146000	-2.987251e+004	1.074928e+001	5
146500	-2.986746e+004	1.096920e+001	5
147000	-2.987885e+004	1.118066e+001	5
147500	-2.987615e+004	1.074636e+001	5
148000	-2.986791e+004	1.051508e+001	5
148500	-2.986876e+004	1.087082e+001	5
149000	-2.986670e+004	1.088787e+001	5
149500	-2.987045e+004	1.077082e+001	5
150000	-2.986409e+004	1.073216e+001	5
150500	-2.986757e+004	1.074772e+001	5
151000	-2.986870e+004	1.101325e+001	5
151500	-2.988227e+004	1.072372e+001	5
152000	-2.987244e+004	1.074605e+001	5
152500	-2.987539e+004	1.088715e+001	5
153000	-2.986881e+004	1.078415e+001	5
153500	-2.987005e+004	1.066862e+001	5
154000	-2.987150e+004	1.088056e+001	5
154500	-2.988084e+004	1.103276e+001	5
155000	-2.986758e+004	1.063680e+001	5
155500	-2.986957e+004	1.079324e+001	5
156000	-2.987642e+004	1.077471e+001	5
156500	-2.988274e+004	1.085585e+001	5
157000	-2.987570e+004	1.082067e+001	5
157500	-2.987924e+004	1.070546e+001	5
158000	-2.987152e+004	1.097380e+001	5
158500	-2.987350e+004	1.113422e+001	5
159000	-2.987283e+004	1.052728e+001	5
159500	-2.987915e+004	1.091784e+001	5
160000	-2.988359e+004	1.085648e+001	5
160500	-2.987662e+004	1.062875e+001	5
161000	-2.987748e+004	1.074475e+001	5
161500	-2.987715e+004	1.085499e+001	5
162000	-2.987321e+004	1.065326e+001	5
162500	-2.987090e+004	1.075582e+001	5
163000	-2.986935e+004	1.078264e+001	5
163500	-2.986665e+004	1.089677e+001	5
164000	-2.987205e+004	1.072207e+001	5
164500	-2.987251e+004	1.058047e+001	5
165000	-2.987325e+004	1.095962e+001	5
165500	-2.987548e+004	1.076832e+001	5
166000	-2.987965e+004	1.057043e+001	5
166500	-2.986899e+004	1.077107e+001	5
167000	-2.986678e+004	1.076779e+001	5
167500	-2.987025e+004	1.055367e+001	5
168000	-2.986810e+004	1.088139e+001	5
168500	-2.986719e+004	1.074686e+001	5
169000	-2.986316e+004	1.075855e+001	5
169500	-2.986223e+004	1.073732e+001	5
170000	-2.987159e+004	1.066830e+001	5
170500	-2.987200e+004	1.086926e+001	5
171000	-2.986659e+004	1.083944e+001	5
171500	-2.986647e+004	1.077856e+001	5
172000	-2.986700e+004	1.062316e+001	5
172500	-2.986855e+004	1.050443e+001	5
173000	-2.987801e+004	1.052035e+001	5
173500	-2.987117e+004	1.041147e+001	5
174000	-2.987176e+004	1.046944e+001	5
174500	-2.986950e+004	1.073010e+001	5
175000	-2.987524e+004	1.080454e+001	5
175500	-2.986552e+004	1.079265e+001	5
176000	-2.986745e+004	1.067242e+001	5
176500	-2.986661e+004	1.047399e+001	5
177000	-2.986828e+004	1.097141e+001	5
177500	-2.986885e+004	1.086673e+001	5
178000	-2.987950e+004	1.060139e+001	5
178500	-2.986743e+004	1.080051e+001	5
179000	-2.987037e+004	1.062301e+001	5
179500	-2.986814e+004	1.064050e+001	5
180000	-2.987390e+004	1.094452e+001	5
180500	-2.987377e+004	1.049364e+001	5
181000	-2.986558e+004	1.084336e+001	5
181500	-2.987323e+004	1.056214e+001	5
182000	-2.987507e+004	1.079689e+001	5
182500	-2.986973e+004	1.070285e+001	5
183000	-2.986445e+004	1.083002e+001	5
183500	-2.985983e+004	1.079780e+001	5
184000	-2.986887e+004	1.084204e+001	5
184500	-2.987116e+004	1.079167e+001	5
185000	-2.986914e+004	1.050080e+001	5
185500	-2.986942e+004	1.064773e+001	5
186000	-2.987678e+004	1.088763e+001	5
186500	-2.986751e+004	1.074336e+001	5
187000	-2.986451e+004	1.056915e+001	5
187500	-2.986580e+004	1.080501e+001	5
188000	-2.986584e+004	1.096531e+001	5
188500	-2.987431e+004	1.054353e+001	5
189000	-2.987556e+004	1.098808e+001	5
189500	-2.987481e+004	1.095784e+001	5
190000	-2.986792e+004	1.077176e+001	5
190500	-2.987641e+004	1.061859e+001	5
191000	-2.987194e+004	1.090509e+001	5
191500	-2.986621e+004	1.060787e+001	5
192000	-2.986751e+004	1.069619e+001	5
192500	-2.986686e+004	1.051556e+001	5
193000	-2.986331e+004	1.078294e+001	5
193500	-2.986569e+004	1.061589e+001	5
194000	-2.986422e+004	1.061362e+001	5
194500	-2.987328e+004	1.082657e+001	5
195000	-2.987318e+004	1.072515e+001	5
195500	-2.987167e+004	1.075014e+001	5
196000	-2.987255e+004	1.080686e+001	5
196500	-2.987411e+004	1.071007e+001	5
197000	-2.987183e+004	1.043702e+001	5
197500	-2.986892e+004	1.072383e+001	5
198000	-2.987665e+004	1.080749e+001	5
198500	-2.988035e+004	1.056164e+001	5
199000	-2.986616e+004	1.080711e+001	5
199500	-2.986492e+004	1.074717e+001	5
200000	-2.986393e+004	1.069817e+001	5
200500	-2.987667e+004	1.093857e+001	5
201000	-2.986507e+004	1.060547e+001	5
201500	-2.986787e+004	1.071041e+001	5
202000	-2.987424e+004	1.050529e+001	5
202500	-2.986985e+004	1.050677e+001	5
203000	-2.986481e+004	1.097010e+001	5
203500	-2.985885e+004	1.071685e+001	5
204000	-2.986395e+004	1.078030e+001	5
204500	-2.987591e+004	1.072207e+001	5
205000	-2.987388e+004	1.050192e+001	5
205500	-2.986675e+004	1.082598e+001	5
206000	-2.986882e+004	1.101213e+001	5
206500	-2.986767e+004	1.079642e+001	5
207000	-2.987185e+004	1.105398e+001	5
207500	-2.987537e+004	1.075837e+001	5
208000	-2.987214e+004	1.065243e+001	5
208500	-2.986933e+004	1.060933e+001	5
209000	-2.986510e+004	1.070993e+001	5
209500	-2.988355e+004	1.074217e+001	5
210000	-2.987465e+004	1.067354e+001	5
210500	-2.987110e+004	1.070310e+001	5
211000	-2.987352e+004	1.039826e+001	5
211500	-2.986056e+004	1.098950e+001	5
212000	-2.986729e+004	1.080559e+001	5
212500	-2.986853e+004	1.083550e+001	5
213000	-2.986611e+004	1.084848e+001	5
213500	-2.987291e+004	1.083626e+001	5
214000	-2.986560e+004	1.088582e+001	5
214500	-2.986999e+004	1.044524e+001	5
215000	-2.986720e+004	1.091408e+001	5
215500	-2.986957e+004	1.063123e+001	5
216000	-2.987066e+004	1.097527e+001	5
216500	-2.987100e+004	1.086267e+001	5
217000	-2.988159e+004	1.100060e+001	5
217500	-2.986807e+004	1.062083e+001	5
218000	-2.986271e+004	1.077819e+001	5
218500	-2.987137e+004	1.063164e+001	5
219000	-2.987029e+004	1.062205e+001	5
219500	-2.986633e+004	1.057928e+001	5
220000	-2.986566e+004	1.076468e+001	5
220500	-2.986531e+004	1.071913e+001	5
221000	-2.987209e+004	1.084368e+001	5
221500	-2.987020e+004	1.063199e+001	5
222000	-2.987982e+004	1.053687e+001	5
222500	-2.987219e+004	1.068996e+001	5
223000	-2.986870e+004	1.049528e+001	5
223500	-2.987756e+004	1.057493e+001	5
224000	-2.986705e+004	1.085921e+001	5
224500	-2.986769e+004	1.067619e+001	5
225000	-2.987254e+004	1.073014e+001	5
225500	-2.988297e+004	1.080836e+001	5
226000	-2.987659e+004	1.064215e+001	5
226500	-2.987350e+004	1.054451e+001	5
227000	-2.987322e+004	1.077407e+001	5
227500	-2.987186e+004	1.074782e+001	5
228000	-2.988346e+004	1.052146e+001	5
228500	-2.987484e+004	1.038345e+001	5
229000	-2.987333e+004	1.085695e+001	5
229500	-2.987158e+004	1.037269e+001	5
230000	-2.985989e+004	1.064070e+001	5
230500	-2.987175e+004	1.069284e+001	5
231000	-2.987628e+004	1.072531e+001	5
231500	-2.987416e+004	1.068077e+001	5
232000	-2.986764e+004	1.084134e+001	5
232500	-2.986411e+004	1.096520e+001	5
233000	-2.987748e+004	1.066596e+001	5
233500	-2.987315e+004	1.068282e+001	5
234000	-2.987311e+004	1.058142e+001	5
234500	-2.987262e+004	1.086677e+001	5
235000	-2.987688e+004	1.066015e+001	5
235500	-2.987858e+004	1.085616e+001	5
236000	-2.988029e+004	1.079265e+001	5
236500	-2.987723e+004	1.076390e+001	5
237000	-2.986571e+004	1.067330e+001	5
237500	-2.986969e+004	1.065872e+001	5
238000	-2.987504e+004	1.058028e+001	5
238500	-2.987375e+004	1.085211e+001	5
239000	-2.987228e+004	1.072531e+001	5
239500	-2.987110e+004	1.066649e+001	5
240000	-2.988168e+004	1.056740e+001	5
240500	-2.987430e+004	1.077938e+001	5
241000	-2.986677e+004	1.068387e+001	5
241500	-2.987140e+004	1.078524e+001	5
242000	-2.987200e+004	1.073446e+001	5
242500	-2.987926e+004	1.089309e+001	5
243000	-2.988394e+004	1.039852e+001	5
243500	-2.987249e+004	1.070591e+001	5
244000	-2.986830e+004	1.054562e+001	5
244500	-2.986431e+004	1.093885e+001	5
245000	-2.986885e+004	1.061098e+001	5
245500	-2.986704e+004	1.066319e+001	5
246000	-2.986834e+004	1.071699e+001	5
246500	-2.986208e+004	1.063825e+001	5
247000	-2.986962e+004	1.087306e+001	5
247500	-2.987300e+004	1.076647e+001	5
248000	-2.986371e+004	1.078574e+001	5
248500	-2.986672e+004	1.088635e+001	5
249000	-2.987257e+004	1.079939e+001	5
249500	-2.986742e+004	1.080947e+001	5
250000	-2.987435e+004	1.069919e+001	5
250500	-2.986788e+004	1.070080e+001	5
251000	-2.986559e+004	1.070920e+001	5
251500	-2.987024e+004	1.070955e+001	5
252000	-2.986947e+004	1.076493e+001	5
252500	-2.986753e+004	1.088076e+001	5
253000	-2.986134e+004	1.078458e+001	5
253500	-2.986421e+004	1.062076e+001	5
254000	-2.986448e+004	1.066084e+001	5
254500	-2.986605e+004	1.089573e+001	5
255000	-2.987051e+004	1.087468e+001	5
255500	-2.986112e+004	1.110776e+001	5
256000	-2.987181e+004	1.048022e+001	5
256500	-2.986641e+004	1.062476e+001	5
257000	-2.986916e+004	1.077526e+001	5
257500	-2.986305e+004	1.068343e+001	5
258000	-2.986542e+004	1.069010e+001	5
258500	-2.987097e+004	1.094140e+001	5
259000	-2.986692e+004	1.082204e+001	5
259500	-2.988125e+004	1.096718e+001	5
260000	-2.986500e+004	1.100219e+001	5
260500	-2.987598e+004	1.074128e+001	5
261000	-2.987164e+004	1.064148e+001	5
261500	-2.987601e+004	1.063550e+001	5
262000	-2.987889e+004	1.066312e+001	5
262500	-2.987125e+004	1.086087e+001	5
263000	-2.987928e+004	1.088602e+001	5
263500	-2.987148e+004	1.073013e+001	5
264000	-2.987646e+004	1.073514e+001	5
264500	-2.987162e+004	1.039566e+001	5
265000	-2.987245e+004	1.074318e+001	5
265500	-2.986480e+004	1.103521e+001	5
266000	-2.986443e+004	1.069964e+001	5
266500	-2.987276e+004	1.069754e+001	5
267000	-2.987174e+004	1.089460e+001	5
267500	-2.986909e+004	1.098089e+001	5
268000	-2.987316e+004	1.108171e+001	5
268500	-2.987204e+004	1.050939e+001	5
269000	-2.987631e+004	1.073703e+001	5
269500	-2.986803e+004	1.071602e+001	5
270000	-2.986799e+004	1.087646e+001	5
270500	-2.987160e+004	1.078325e+001	5
271000	-2.986779e+004	1.073780e+001	5
271500	-2.987076e+004	1.086049e+001	5
272000	-2.986659e+004	1.051629e+001	5
272500	-2.986342e+004	1.050199e+001	5
273000	-2.986718e+004	1.055614e+001	5
273500	-2.987647e+004	1.075753e+001	5
274000	-2.987385e+004	1.041607e+001	5
274500	-2.987264e+004	1.074741e+001	5
275000	-2.987903e+004	1.064102e+001	5
275500	-2.987204e+004	1.094648e+001	5
276000	-2.986690e+004	1.071753e+001	5
276500	-2.986530e+004	1.074300e+001	5
277000	-2.987294e+004	1.060223e+001	5
277500	-2.987289e+004	1.075228e+001	5
278000	-2.988112e+004	1.083326e+001	5
278500	-2.986710e+004	1.070986e+001	5
279000	-2.986886e+004	1.061126e+001	5
279500	-2.986913e+004	1.051501e+001	5
280000	-2.986483e+004	1.090252e+001	5
280500	-2.986205e+004	1.082758e+001	5
281000	-2.986644e+004	1.083742e+001	5
281500	-2.987294e+004	1.064278e+001	5
282000	-2.986577e+004	1.082000e+001	5
282500	-2.986392e+004	1.084234e+001	5
283000	-2.986440e+004	1.073171e+001	5
283500	-2.986977e+004	1.073358e+001	5
284000	-2.986817e+004	1.078384e+001	5
284500	-2.987988e+004	1.035144e+001	5
285000	-2.987345e+004	1.072000e+001	5
285500	-2.987238e+004	1.077247e+001	5
286000	-2.986578e+004	1.048664e+001	5
286500	-2.986717e+004	1.094227e+001	5
287000	-2.986691e+004	1.079554e+001	5
287500	-2.986304e+004	1.082014e+001	5
288000	-2.986509e+004	1.069035e+001	5
288500	-2.987333e+004	1.069646e+001	5
289000	-2.986138e+004	1.068528e+001	5
289500	-2.985899e+004	1.069338e+001	5
290000	-2.986608e+004	1.065912e+001	5
290500	-2.986971e+004	1.039945e+001	5
291000	-2.986663e+004	1.082339e+001	5
291500	-2.986752e+004	1.099486e+001	5
292000	-2.987184e+004	1.088775e+001	5
292500	-2.986631e+004	1.077291e+001	5
293000	-2.987152e+004	1.073657e+001	5
293500	-2.987470e+004	1.057949e+001	5
294000	-2.987110e+004	1.045030e+001	5
294500	-2.987130e+004	1.075340e+001	5
295000	-2.987034e+004	1.104460e+001	5
295500	-2.985901e+004	1.085423e+001	5
296000	-2.987375e+004	1.070970e+001	5
296500	-2.986430e+004	1.078907e+001	5
297000	-2.985717e+004	1.081788e+001	5
297500	-2.986447e+004	1.054702e+001	5
298000	-2.986015e+004	1.054980e+001	5
298500	-2.986718e+004	1.048044e+001	5
299000	-2.986444e+004	1.080733e+001	5
299500	-2.986527e+004	1.087498e+001	5
300000	-2.987152e+004	1.069046e+001	5
300500	-2.987010e+004	1.045666e+001	5
301000	-2.987535e+004	1.104187e+001	5
301500	-2.987707e+004	1.082427e+001	5
302000	-2.986444e+004	1.072415e+001	5
302500	-2.986088e+004	1.096998e+001	5
303000	-2.985930e+004	1.074300e+001	5
303500	-2.986771e+004	1.094414e+001	5
304000	-2.987227e+004	1.078254e+001	5
304500	-2.987119e+004	1.070267e+001	5
305000	-2.987448e+004	1.060510e+001	5
305500	-2.987288e+004	1.046241e+001	5
306000	-2.986849e+004	1.066225e+001	5
306500	-2.987619e+004	1.080825e+001	5
307000	-2.987824e+004	1.114838e+001	5
307500	-2.988460e+004	1.067364e+001	5
308000	-2.986526e+004	1.087954e+001	5
308500	-2.986463e+004	1.105833e+001	5
309000	-2.986436e+004	1.107178e+001	5
309500	-2.987131e+004	1.089944e+001	5
310000	-2.987235e+004	1.099260e+001	5
310500	-2.988146e+004	1.070376e+001	5
311000	-2.987562e+004	1.078254e+001	5
311500	-2.986580e+004	1.086192e+001	5
312000	-2.988824e+004	1.068877e+001	5
312500	-2.987476e+004	1.082674e+001	5
313000	-2.986897e+004	1.057680e+001	5
313500	-2.986660e+004	1.070392e+001	5
314000	-2.986481e+004	1.065649e+001	5
314500	-2.987038e+004	1.081422e+001	5
315000	-2.987144e+004	1.095264e+001	5
315500	-2.987199e+004	1.080393e+001	5
316000	-2.986852e+004	1.086263e+001	5
316500	-2.987307e+004	1.095919e+001	5
317000	-2.986628e+004	1.069342e+001	5
317500	-2.986677e+004	1.094508e+001	5
318000	-2.987032e+004	1.056987e+001	5
318500	-2.986970e+004	1.088781e+001	5
319000	-2.988581e+004	1.055561e+001	5
319500	-2.987500e+004	1.083652e+001	5
320000	-2.987740e+004	1.099853e+001	5
320500	-2.987189e+004	1.073154e+001	5
321000	-2.987904e+004	1.076083e+001	5
321500	-2.986890e+004	1.058934e+001	5
322000	-2.987086e+004	1.066007e+001	5
322500	-2.987226e+004	1.063336e+001	5
323000	-2.987241e+004	1.098303e+001	5
323500	-2.987182e+004	1.078167e+001	5
324000	-2.986394e+004	1.072578e+001	5
324500	-2.986871e+004	1.078547e+001	5
325000	-2.987578e+004	1.075901e+001	5
325500	-2.987001e+004	1.058948e+001	5
326000	-2.987040e+004	1.077095e+001	5
326500	-2.986528e+004	1.088946e+001	5
327000	-2.986457e+004	1.074561e+001	5
327500	-2.987038e+004	1.066260e+001	5
328000	-2.987117e+004	1.077301e+001	5
328500	-2.987174e+004	1.079901e+001	5
329000	-2.987885e+004	1.085456e+001	5
329500	-2.986643e+004	1.067010e+001	5
330000	-2.987616e+004	1.089495e+001	5
330500	-2.987570e+004	1.071370e+001	5
331000	-2.987423e+004	1.077476e+001	5
331500	-2.986925e+004	1.102843e+001	5
332000	-2.986696e+004	1.080188e+001	5
332500	-2.986969e+004	1.087997e+001	5
333000	-2.986978e+004	1.066958e+001	5
333500	-2.986556e+004	1.093370e+001	5
334000	-2.987154e+004	1.076303e+001	5
334500	-2.986557e+004	1.090121e+001	5
335000	-2.986188e+004	1.070071e+001	5
335500	-2.986347e+004	1.085717e+001	5
336000	-2.986956e+004	1.038676e+001	5
336500	-2.987174e+004	1.056173e+001	5
337000	-2.986608e+004	1.070518e+001	5
337500	-2.987161e+004	1.052098e+001	5
338000	-2.987375e+004	1.052412e+001	5
338500	-2.986937e+004	1.044733e+001	5
339000	-2.987509e+004	1.070324e+001	5
339500	-2.986817e+004	1.099173e+001	5
340000	-2.986689e+004	1.077427e+001	5
340500	-2.986784e+004	1.066360e+001	5
341000	-2.985967e+004	1.071358e+001	5
341500	-2.986218e+004	1.082034e+001	5
342000	-2.986186e+004	1.094139e+001	5
342500	-2.986659e+004	1.056797e+001	5
343000	-2.986270e+004	1.052083e+001	5
343500	-2.987284e+004	1.082695e+001	5
344000	-2.987263e+004	1.060001e+001	5
344500	-2.987285e+004	1.074407e+001	5
345000	-2.987520e+004	1.057611e+001	5
345500	-2.987135e+004	1.064385e+001	5
346000	-2.986498e+004	1.091098e+001	5
346500	-2.987184e+004	1.097955e+001	5
347000	-2.987880e+004	1.043231e+001	5
347500	-2.988337e+004	1.065229e+001	5
348000	-2.987213e+004	1.089249e+001	5
348500	-2.986853e+004	1.083331e+001	5
349000	-2.986861e+004	1.093184e+001	5
349500	-2.987625e+004	1.084328e+001	5
350000	-2.987214e+004	1.069892e+001	5
350500	-2.986971e+004	1.078088e+001	5
351000	-2.986884e+004	1.074997e+001	5
351500	-2.986746e+004	1.048618e+001	5
352000	-2.986737e+004	1.090250e+001	5
352500	-2.986672e+004	1.074429e+001	5
353000	-2.986809e+004	1.053323e+001	5
353500	-2.986879e+004	1.067346e+001	5
354000	-2.986686e+004	1.044401e+001	5
354500	-2.986962e+004	1.049258e+001	5
355000	-2.987170e+004	1.071927e+001	5
355500	-2.988033e+004	1.072455e+001	5
356000	-2.987439e+004	1.054586e+001	5
356500	-2.987263e+004	1.085757e+001	5
357000	-2.987999e+004	1.051440e+001	5
357500	-2.987836e+004	1.059402e+001	5
358000	-2.987279e+004	1.071054e+001	5
358500	-2.986986e+004	1.085441e+001	5
359000	-2.987515e+004	1.060638e+001	5
359500	-2.986597e+004	1.067974e+001	5
360000	-2.986810e+004	1.064931e+001	5
360500	-2.987325e+004	1.039724e+001	5
361000	-2.986952e+004	1.098562e+001	5
361500	-2.986667e+004	1.066731e+001	5
362000	-2.986311e+004	1.086570e+001	5
362500	-2.986288e+004	1.076728e+001	5
363000	-2.986748e+004	1.087914e+001	5
363500	-2.986954e+004	1.071704e+001	5
364000	-2.986549e+004	1.097647e+001	5
364500	-2.987200e+004	1.075141e+001	5
365000	-2.986527e+004	1.069740e+001	5
365500	-2.988185e+004	1.062683e+001	5
366000	-2.987101e+004	1.061105e+001	5
366500	-2.986994e+004	1.085880e+001	5
367000	-2.986624e+004	1.060739e+001	5
367500	-2.986871e+004	1.077681e+001	5
368000	-2.986964e+004	1.062346e+001	5
368500	-2.986285e+004	1.099847e+001	5
369000	-2.986270e+004	1.105771e+001	5
369500	-2.987073e+004	1.069574e+001	5
370000	-2.987334e+004	1.103678e+001	5
370500	-2.986406e+004	1.075585e+001	5
371000	-2.986314e+004	1.071875e+001	5
371500	-2.986934e+004	1.066636e+001	5
372000	-2.986846e+004	1.067406e+001	5
372500	-2.987134e+004	1.087184e+001	5
373000	-2.987540e+004	1.055426e+001	5
373500	-2.987100e+004	1.079133e+001	5
374000	-2.986526e+004	1.078618e+001	5
374500	-2.986939e+004	1.056365e+001	5
375000	-2.986119e+004	1.067770e+001	5
375500	-2.986771e+004	1.078610e+001	5
376000	-2.986953e+004	1.090347e+001	5
376500	-2.986529e+004	1.076854e+001	5
377000	-2.986625e+004	1.075185e+001	5
377500	-2.986508e+004	1.062210e+001	5
378000	-2.986260e+004	1.081643e+001	5
378500	-2.986874e+004	1.057579e+001	5
379000	-2.987795e+004	1.050574e+001	5
379500	-2.987354e+004	1.086333e+001	5
380000	-2.987562e+004	1.085155e+001	5
380500	-2.987243e+004	1.053998e+001	5
381000	-2.987442e+004	1.046201e+001	5
381500	-2.987419e+004	1.035885e+001	5
382000	-2.986908e+004	1.067202e+001	5
382500	-2.987897e+004	1.087351e+001	5
383000	-2.987561e+004	1.050358e+001	5
383500	-2.986829e+004	1.073805e+001	5
384000	-2.986925e+004	1.081614e+001	5
384500	-2.986883e+004	1.066815e+001	5
385000	-2.987484e+004	1.067073e+001	5
385500	-2.986354e+004	1.071720e+001	5
386000	-2.986170e+004	1.086647e+001	5
386500	-2.986729e+004	1.074001e+001	5
387000	-2.986245e+004	1.075709e+001	5
387500	-2.987445e+004	1.058212e+001	5
388000	-2.986952e+004	1.055486e+001	5
388500	-2.986928e+004	1.102956e+001	5
389000	-2.986846e+004	1.088840e+001	5
389500	-2.987225e+004	1.065445e+001	5
390000	-2.987059e+004	1.094269e+001	5
390500	-2.986738e+004	1.080863e+001	5
391000	-2.987095e+004	1.101746e+001	5
391500	-2.987334e+004	1.070756e+001	5
392000	-2.986735e+004	1.067778e+001	5
392500	-2.987361e+004	1.066964e+001	5
393000	-2.987200e+004	1.065695e+001	5
393500	-2.987792e+004	1.103353e+001	5
394000	-2.986755e+004	1.063906e+001	5
394500	-2.987039e+004	1.054717e+001	5
395000	-2.986642e+004	1.055968e+001	5
395500	-2.986418e+004	1.079209e+001	5
396000	-2.986349e+004	1.093582e+001	5
396500	-2.986640e+004	1.061324e+001	5
397000	-2.986658e+004	1.072611e+001	5
397500	-2.986221e+004	1.074881e+001	5
398000	-2.986553e+004	1.071197e+001	5
398500	-2.987275e+004	1.058882e+001	5
399000	-2.987828e+004	1.106051e+001	5
399500	-2.987677e+004	1.052446e+001	5
400000	-2.987059e+004	1.053911e+001	5
400500	-2.987394e+004	1.059113e+001	5
401000	-2.986104e+004	1.067047e+001	5
401500	-2.987090e+004	1.057638e+001	5
402000	-2.987040e+004	1.045945e+001	5
402500	-2.987264e+004	1.073165e+001	5
403000	-2.986990e+004	1.082898e+001	5
403500	-2.986788e+004	1.055211e+001	5
404000	-2.987138e+004	1.065712e+001	5
404500	-2.987392e+004	1.099433e+001	5
405000	-2.987811e+004	1.043240e+001	5
405500	-2.987583e+004	1.050703e+001	5
406000	-2.987240e+004	1.070255e+001	5
406500	-2.987896e+004	1.055723e+001	5
407000	-2.987427e+004	1.061955e+001	5
407500	-2.987671e+004	1.061188e+001	5
408000	-2.987425e+004	1.047087e+001	5
408500	-2.986822e+004	1.076422e+001	5
409000	-2.986784e+004	1.081798e+001	5
409500	-2.986185e+004	1.079585e+001	5
410000	-2.987254e+004	1.064643e+001	5
410500	-2.986709e+004	1.076540e+001	5
411000	-2.987050e+004	1.080321e+001	5
411500	-2.987019e+004	1.100189e+001	5
412000	-2.987069e+004	1.069822e+001	5
412500	-2.986568e+004	1.057477e+001	5
413000	-2.986543e+004	1.063900e+001	5
413500	-2.987653e+004	1.060277e+001	5
414000	-2.987206e+004	1.050685e+001	5
414500	-2.987945e+004	1.056162e+001	5
415000	-2.987646e+004	1.082894e+001	5
415500	-2.987238e+004	1.092425e+001	5
416000	-2.986558e+004	1.077973e+001	5
416500	-2.986304e+004	1.089984e+001	5
417000	-2.986562e+004	1.058852e+001	5
417500	-2.987178e+004	1.091882e+001	5
418000	-2.987640e+004	1.076300e+001	5
418500	-2.987973e+004	1.014591e+001	5
419000	-2.987486e+004	1.064791e+001	5
419500	-2.987677e+004	1.078698e+001	5
420000	-2.987512e+004	1.091786e+001	5
420500	-2.986930e+004	1.058166e+001	5
421000	-2.986583e+004	1.066761e+001	5
421500	-2.986790e+004	1.071109e+001	5
422000	-2.986870e+004	1.098572e+001	5
422500	-2.986945e+004	1.056879e+001	5
423000	-2.986893e+004	1.073188e+001	5
423500	-2.987040e+004	1.070667e+001	5
424000	-2.987153e+004	1.071077e+001	5
424500	-2.987117e+004	1.067516e+001	5
425000	-2.986901e+004	1.081741e+001	5
425500	-2.987246e+004	1.092103e+001	5
426000	-2.986943e+004	1.067979e+001	5
426500	-2.987314e+004	1.073666e+001	5
427000	-2.987257e+004	1.111839e+001	5
427500	-2.987065e+004	1.111753e+001	5
428000	-2.987148e+004	1.082618e+001	5
428500	-2.987587e+004	1.045491e+001	5
429000	-2.986957e+004	1.071517e+001	5
429500	-2.986690e+004	1.088266e+001	5
430000	-2.986494e+004	1.050355e+001	5
430500	-2.986971e+004	1.058694e+001	5
431000	-2.986945e+004	1.088223e+001	5
431500	-2.987219e+004	1.072581e+001	5
432000	-2.987250e+004	1.065861e+001	5
432500	-2.986999e+004	1.064106e+001	5
433000	-2.987640e+004	1.066174e+001	5
433500	-2.986834e+004	1.098117e+001	5
434000	-2.987098e+004	1.093963e+001	5
434500	-2.987277e+004	1.062754e+001	5
435000	-2.988298e+004	1.036792e+001	5
435500	-2.986778e+004	1.060225e+001	5
436000	-2.987652e+004	1.074174e+001	5
436500	-2.987557e+004	1.057100e+001	5
437000	-2.988234e+004	1.073363e+001	5
437500	-2.986440e+004	1.089944e+001	5
438000	-2.986236e+004	1.091070e+001	5
438500	-2.987037e+004	1.102513e+001	5
439000	-2.986938e+004	1.087269e+001	5
439500	-2.987011e+004	1.080671e+001	5
440000	-2.986704e+004	1.104122e+001	5
440500	-2.986747e+004	1.051441e+001	5
441000	-2.986379e+004	1.066974e+001	5
441500	-2.986810e+004	1.064464e+001	5
442000	-2.986377e+004	1.092575e+001	5
442500	-2.987667e+004	1.088382e+001	5
443000	-2.987375e+004	1.081326e+001	5
443500	-2.987477e+004	1.077579e+001	5
444000	-2.987167e+004	1.072356e+001	5
444500	-2.986730e+004	1.108124e+001	5
445000	-2.986788e+004	1.074994e+001	5
445500	-2.986929e+004	1.068138e+001	5
446000	-2.985973e+004	1.058043e+001	5
446500	-2.986351e+004	1.068549e+001	5
447000	-2.986618e+004	1.052100e+001	5
447500	-2.986863e+004	1.071347e+001	5
448000	-2.986961e+004	1.101908e+001	5
448500	-2.987305e+004	1.069194e+001	5
449000	-2.987561e+004	1.046861e+001	5
449500	-2.988074e+004	1.061324e+001	5
450000	-2.986700e+004	1.085789e+001	5
450500	-2.986826e+004	1.094518e+001	5
451000	-2.987210e+004	1.063804e+001	5
451500	-2.986808e+004	1.079127e+001	5
452000	-2.986445e+004	1.100198e+001	5
452500	-2.986983e+004	1.058078e+001	5
453000	-2.987020e+004	1.082107e+001	5
453500	-2.987387e+004	1.082226e+001	5
454000	-2.986997e+004	1.079744e+001	5
454500	-2.987505e+004	1.088811e+001	5
455000	-2.987189e+004	1.069195e+001	5
455500	-2.986307e+004	1.089570e+001	5
456000	-2.987114e+004	1.062387e+001	5
456500	-2.987544e+004	1.067188e+001	5
457000	-2.987112e+004	1.067146e+001	5
457500	-2.987044e+004	1.034196e+001	5
458000	-2.986791e+004	1.082756e+001	5
458500	-2.987039e+004	1.078878e+001	5
459000	-2.986504e+004	1.075420e+001	5
459500	-2.987265e+004	1.063280e+001	5
460000	-2.988216e+004	1.051288e+001	5
460500	-2.988207e+004	1.044901e+001	5
461000	-2.987431e+004	1.059866e+001	5
461500	-2.986389e+004	1.069244e+001	5
462000	-2.986541e+004	1.059176e+001	5
462500	-2.987018e+004	1.049984e+001	5
463000	-2.987488e+004	1.073187e+001	5
463500	-2.987696e+004	1.076622e+001	5
464000	-2.986664e+004	1.068520e+001	5
464500	-2.986423e+004	1.070249e+001	5
465000	-2.986254e+004	1.103871e+001	5
465500	-2.987807e+004	1.090755e+001	5
466000	-2.987410e+004	1.077268e+001	5
466500	-2.988025e+004	1.080879e+001	5
467000	-2.986657e+004	1.071997e+001	5
467500	-2.986896e+004	1.076962e+001	5
468000	-2.987112e+004	1.058708e+001	5
468500	-2.986980e+004	1.080727e+001	5
469000	-2.986934e+004	1.059759e+001	5
469500	-2.987480e+004	1.076236e+001	5
470000	-2.986524e+004	1.076464e+001	5
470500	-2.986508e+004	1.070466e+001	5
471000	-2.986934e+004	1.070443e+001	5
471500	-2.986584e+004	1.113561e+001	5
472000	-2.985880e+004	1.087208e+001	5
472500	-2.986729e+004	1.058135e+001	5
473000	-2.987564e+004	1.069793e+001	5
473500	-2.987453e+004	1.064121e+001	5
474000	-2.986895e+004	1.104415e+001	5
474500	-2.987217e+004	1.079955e+001	5
475000	-2.987469e+004	1.067630e+001	5
475500	-2.986476e+004	1.065425e+001	5
476000	-2.986569e+004	1.060665e+001	5
476500	-2.987120e+004	1.075337e+001	5
477000	-2.987234e+004	1.085955e+001	5
477500	-2.987609e+004	1.091475e+001	5
478000	-2.987553e+004	1.057685e+001	5
478500	-2.987603e+004	1.058109e+001	5
479000	-2.987465e+004	1.067597e+001	5
479500	-2.987133e+004	1.077093e+001	5
480000	-2.987305e+004	1.080759e+001	5
480500	-2.986356e+004	1.067931e+001	5
481000	-2.987050e+004	1.065483e+001	5
481500	-2.987682e+004	1.078401e+001	5
482000	-2.987424e+004	1.070008e+001	5
482500	-2.986798e+004	1.080276e+001	5
483000	-2.986971e+004	1.080520e+001	5
483500	-2.987037e+004	1.062066e+001	5
484000	-2.986981e+004	1.097172e+001	5
484500	-2.986524e+004	1.054248e+001	5
485000	-2.986377e+004	1.078117e+001	5
485500	-2.987077e+004	1.056800e+001	5
486000	-2.987170e+004	1.073270e+001	5
486500	-2.986438e+004	1.070802e+001	5
487000	-2.986517e+004	1.065118e+001	5
487500	-2.986916e+004	1.062699e+001	5
488000	-2.986038e+004	1.086422e+001	5
488500	-2.986296e+004	1.076132e+001	5
489000	-2.985924e+004	1.068064e+001	5
489500	-2.985965e+004	1.079473e+001	5
490000	-2.986560e+004	1.041993e+001	5
490500	-2.987337e+004	1.088602e+001	5
491000	-2.987104e+004	1.083732e+001	5
491500	-2.986666e+004	1.064369e+001	5
492000	-2.987346e+004	1.057972e+001	5
492500	-2.986854e+004	1.080341e+001	5
493000	-2.986253e+004	1.062618e+001	5
493500	-2.986737e+004	1.059105e+001	5
494000	-2.986484e+004	1.079904e+001	5
494500	-2.986836e+004	1.066998e+001	5
495000	-2.986997e+004	1.052086e+001	5
495500	-2.987443e+004	1.056435e+001	5
496000	-2.987263e+004	1.053208e+001	5
496500	-2.987159e+004	1.074987e+001	5
497000	-2.986722e+004	1.068462e+001	5
497500	-2.987433e+004	1.053642e+001	5
498000	-2.986964e+004	1.057145e+001	5
498500	-2.987597e+004	1.071477e+001	5
499000	-2.987146e+004	1.059262e+001	5
499500	-2.987723e+004	1.050456e+001	5
500000	-2.987271e+004	1.069201e+001	5
500500	-2.987527e+004	1.064396e+001	5
501000	-2.988176e+004	1.074795e+001	5
501500	-2.987865e+004	1.053026e+001	5
502000	-2.986540e+004	1.084722e+001	5
502500	-2.986428e+004	1.091666e+001	5
503000	-2.987730e+004	1.051245e+001	5
503500	-2.987183e+004	1.062769e+001	5
504000	-2.987496e+004	1.081756e+001	5
504500	-2.986327e+004	1.087274e+001	5
505000	-2.986003e+004	1.051076e+001	5
505500	-2.987332e+004	1.061157e+001	5
506000	-2.986793e+004	1.087411e+001	5
506500	-2.986999e+004	1.101395e+001	5
507000	-2.986213e+004	1.065614e+001	5
507500	-2.986744e+004	1.065396e+001	5
508000	-2.986465e+004	1.076789e+001	5
508500	-2.986808e+004	1.050890e+001	5
509000	-2.986965e+004	1.072823e+001	5
509500	-2.986481e+004	1.073047e+001	5
510000	-2.986708e+004	1.065384e+001	5
510500	-2.986660e+004	1.079893e+001	5
511000	-2.986947e+004	1.075606e+001	5
511500	-2.986261e+004	1.085842e+001	5
512000	-2.987585e+004	1.053760e+001	5
512500	-2.986616e+004	1.077910e+001	5
513000	-2.987524e+004	1.079989e+001	5
513500	-2.988360e+004	1.056528e+001	5
514000	-2.987154e+004	1.085422e+001	5
514500	-2.986477e+004	1.070058e+001	5
515000	-2.987144e+004	1.071140e+001	5
515500	-2.987866e+004	1.091143e+001	5
516000	-2.987518e+004	1.057226e+001	5
516500	-2.987371e+004	1.055076e+001	5
517000	-2.986738e+004	1.068742e+001	5
517500	-2.986529e+004	1.073979e+001	5
518000	-2.986836e+004	1.082252e+001	5
518500	-2.987176e+004	1.045921e+001	5
519000	-2.986693e+004	1.087189e+001	5
519500	-2.987280e+004	1.045316e+001	5
520000	-2.987285e+004	1.059792e+001	5
520500	-2.986739e+004	1.075438e+001	5
521000	-2.986354e+004	1.075208e+001	5
521500	-2.987599e+004	1.064020e+001	5
522000	-2.987510e+004	1.068299e+001	5
522500	-2.987478e+004	1.059911e+001	5
523000	-2.987616e+004	1.086112e+001	5
523500	-2.987145e+004	1.067155e+001	5
524000	-2.987344e+004	1.041453e+001	5
524500	-2.987585e+004	1.087071e+001	5
525000	-2.987864e+004	1.076921e+001	5
525500	-2.986958e+004	1.067733e+001	5
526000	-2.987362e+004	1.060333e+001	5
526500	-2.987206e+004	1.060878e+001	5
527000	-2.987664e+004	1.059194e+001	5
527500	-2.987664e+004	1.075257e+001	5
528000	-2.986808e+004	1.070374e+001	5
528500	-2.986680e+004	1.055218e+001	5
529000	-2.987497e+004	1.086506e+001	5
529500	-2.986851e+004	1.058862e+001	5
530000	-2.987435e+004	1.063692e+001	5
530500	-2.986562e+004	1.065410e+001	5
531000	-2.987569e+004	1.087689e+001	5
531500	-2.987107e+004	1.063562e+001	5
532000	-2.987578e+004	1.089597e+001	5
532500	-2.987342e+004	1.089423e+001	5
533000	-2.986641e+004	1.057978e+001	5
533500	-2.986977e+004	1.081869e+001	5
534000	-2.986311e+004	1.067597e+001	5
534500	-2.986029e+004	1.106954e+001	5
535000	-2.987861e+004	1.062089e+001	5
535500	-2.986971e+004	1.074178e+001	5
536000	-2.987153e+004	1.070408e+001	5
536500	-2.987287e+004	1.074236e+001	5
537000	-2.986358e+004	1.062446e+001	5
537500	-2.987142e+004	1.087666e+001	5
538000	-2.986911e+004	1.071506e+001	5
538500	-2.986817e+004	1.104672e+001	5
539000	-2.986294e+004	1.084612e+001	5
539500	-2.986459e+004	1.074753e+001	5
540000	-2.987138e+004	1.087719e+001	5
540500	-2.986491e+004	1.079218e+001	5
541000	-2.987043e+004	1.090536e+001	5
541500	-2.986373e+004	1.053655e+001	5
542000	-2.986840e+004	1.079943e+001	5
542500	-2.986266e+004	1.077284e+001	5
543000	-2.986920e+004	1.053098e+001	5
543500	-2.986316e+004	1.053347e+001	5
544000	-2.986315e+004	1.065848e+001	5
544500	-2.986884e+004	1.086638e+001	5
545000	-2.987148e+004	1.082957e+001	5
545500	-2.986718e+004	1.092578e+001	5
546000	-2.986898e+004	1.069001e+001	5
546500	-2.987198e+004	1.082946e+001	5
547000	-2.987390e+004	1.079369e+001	5
547500	-2.987533e+004	1.092042e+001	5
548000	-2.987159e+004	1.074355e+001	5
548500	-2.986289e+004	1.083211e+001	5
549000	-2.986601e+004	1.084357e+001	5
549500	-2.986987e+004	1.081122e+001	5
550000	-2.986993e+004	1.059275e+001	5
550500	-2.987637e+004	1.081246e+001	5
551000	-2.987524e+004	1.067686e+001	5
551500	-2.989240e+004	1.061244e+001	5
552000	-2.988349e+004	1.056519e+001	5
552500	-2.986523e+004	1.082919e+001	5
553000	-2.986475e+004	1.068591e+001	5
553500	-2.986742e+004	1.078510e+001	5
554000	-2.986991e+004	1.074509e+001	5
554500	-2.986432e+004	1.083399e+001	5
555000	-2.986214e+004	1.076223e+001	5
555500	-2.986221e+004	1.073951e+001	5
556000	-2.986542e+004	1.085797e+001	5
556500	-2.986428e+004	1.047292e+001	5
557000	-2.987026e+004	1.072055e+001	5
557500	-2.987695e+004	1.044740e+001	5
558000	-2.986933e+004	1.087272e+001	5
558500	-2.987125e+004	1.082298e+001	5
559000	-2.986706e+004	1.085239e+001	5
559500	-2.986357e+004	1.089464e+001	5
560000	-2.986592e+004	1.059748e+001	5
560500	-2.987172e+004	1.081519e+001	5
561000	-2.986696e+004	1.074019e+001	5
561500	-2.986837e+004	1.086995e+001	5
562000	-2.987505e+004	1.073590e+001	5
562500	-2.988005e+004	1.059678e+001	5
563000	-2.988156e+004	1.072190e+001	5
563500	-2.987373e+004	1.051567e+001	5
564000	-2.986669e+004	1.089741e+001	5
564500	-2.986786e+004	1.086949e+001	5
565000	-2.986914e+004	1.067061e+001	5
565500	-2.986463e+004	1.080932e+001	5
566000	-2.986546e+004	1.081117e+001	5
566500	-2.986751e+004	1.062461e+001	5
567000	-2.987303e+004	1.049929e+001	5
567500	-2.987548e+004	1.044807e+001	5
568000	-2.986642e+004	1.080549e+001	5
568500	-2.987054e+004	1.073690e+001	5
569000	-2.986563e+004	1.088659e+001	5
569500	-2.986758e+004	1.093310e+001	5
570000	-2.986882e+004	1.057306e+001	5
570500	-2.987311e+004	1.054407e+001	5
571000	-2.987253e+004	1.092629e+001	5
571500	-2.986748e+004	1.054867e+001	5
572000	-2.987189e+004	1.074332e+001	5
572500	-2.986919e+004	1.082072e+001	5
573000	-2.987558e+004	1.085811e+001	5
573500	-2.987124e+004	1.077063e+001	5
574000	-2.986902e+004	1.071709e+001	5
574500	-2.986808e+004	1.074536e+001	5
575000	-2.986959e+004	1.086971e+001	5
575500	-2.987606e+004	1.081733e+001	5
576000	-2.986322e+004	1.081017e+001	5
576500	-2.987236e+004	1.087187e+001	5
577000	-2.987230e+004	1.044938e+001	5
577500	-2.987878e+004	1.072898e+001	5
578000	-2.986986e+004	1.084830e+001	5
578500	-2.987115e+004	1.081260e+001	5
579000	-2.987040e+004	1.074836e+001	5
579500	-2.987240e+004	1.066576e+001	5
580000	-2.986319e+004	1.074576e+001	5
580500	-2.986506e+004	1.077444e+001	5
581000	-2.985860e+004	1.085061e+001	5
581500	-2.986375e+004	1.053645e+001	5
582000	-2.986528e+004	1.076148e+001	5
582500	-2.986856e+004	1.082231e+001	5
583000	-2.986544e+004	1.070356e+001	5
583500	-2.986950e+004	1.085066e+001	5
584000	-2.986885e+004	1.081702e+001	5
584500	-2.987500e+004	1.085380e+001	5
585000	-2.987242e+004	1.068448e+001	5
585500	-2.987172e+004	1.074341e+001	5
586000	-2.986991e+004	1.100590e+001	5
586500	-2.986918e+004	1.052531e+001	5
587000	-2.986756e+004	1.105721e+001	5
587500	-2.986393e+004	1.069363e+001	5
588000	-2.986025e+004	1.069578e+001	5
588500	-2.986624e+004	1.081371e+001	5
589000	-2.986831e+004	1.057399e+001	5
589500	-2.986923e+004	1.080464e+001	5
590000	-2.986703e+004	1.091996e+001	5
590500	-2.988001e+004	1.059194e+001	5
591000	-2.986963e+004	1.058352e+001	5
591500	-2.987232e+004	1.089133e+001	5
592000	-2.986007e+004	1.098415e+001	5
592500	-2.987559e+004	1.089084e+001	5
593000	-2.986845e+004	1.068812e+001	5
593500	-2.986621e+004	1.081086e+001	5
594000	-2.986781e+004	1.066296e+001	5
594500	-2.987016e+004	1.083173e+001	5
595000	-2.986791e+004	1.054272e+001	5
595500	-2.986579e+004	1.079164e+001	5
596000	-2.986276e+004	1.088120e+001	5
596500	-2.986524e+004	1.062874e+001	5
597000	-2.986869e+004	1.074867e+001	5
597500	-2.986886e+004	1.058437e+001	5
598000	-2.988533e+004	1.066665e+001	5
598500	-2.987523e+004	1.077507e+001	5
599000	-2.987391e+004	1.094587e+001	5
599500	-2.987176e+004	1.096638e+001	5
600000	-2.987081e+004	1.092763e+001	5
600500	-2.986908e+004	1.083527e+001	5
601000	-2.986864e+004	1.061610e+001	5
601500	-2.987917e+004	1.065898e+001	5
602000	-2.986931e+004	1.056257e+001	5
602500	-2.987290e+004	1.068026e+001	5
603000	-2.987080e+004	1.063895e+001	5
603500	-2.987203e+004	1.066150e+001	5
604000	-2.987749e+004	1.097885e+001	5
604500	-2.987474e+004	1.059264e+001	5
605000	-2.986613e+004	1.079873e+001	5
605500	-2.986751e+004	1.035850e+001	5
606000	-2.987189e+004	1.058530e+001	5
606500	-2.986969e+004	1.089166e+001	5
607000	-2.986863e+004	1.056041e+001	5
607500	-2.987010e+004	1.062627e+001	5
608000	-2.987424e+004	1.095597e+001	5
608500	-2.986553e+004	1.091516e+001	5
609000	-2.986752e+004	1.068094e+001	5
609500	-2.987099e+004	1.051363e+001	5
610000	-2.986443e+004	1.081251e+001	5
610500	-2.987644e+004	1.039248e+001	5
611000	-2.987792e+004	1.072218e+001	5
611500	-2.987247e+004	1.084966e+001	5
612000	-2.986941e+004	1.113375e+001	5
612500	-2.987027e+004	1.070645e+001	5
613000	-2.987047e+004	1.081356e+001	5
613500	-2.986727e+004	1.064399e+001	5
614000	-2.987194e+004	1.055154e+001	5
614500	-2.986596e+004	1.078935e+001	5
615000	-2.986915e+004	1.065742e+001	5
615500	-2.986778e+004	1.060110e+001	5
616000	-2.986776e+004	1.088042e+001	5
616500	-2.987574e+004	1.076045e+001	5
617000	-2.987381e+004	1.049341e+001	5
617500	-2.987210e+004	1.040936e+001	5
618000	-2.987020e+004	1.063126e+001	5
618500	-2.987084e+004	1.080189e+001	5
619000	-2.987195e+004	1.065424e+001	5
619500	-2.986665e+004	1.072153e+001	5
620000	-2.986987e+004	1.083125e+001	5
620500	-2.987253e+004	1.078984e+001	5
621000	-2.986466e+004	1.101187e+001	5
621500	-2.986705e+004	1.080367e+001	5
622000	-2.987263e+004	1.047827e+001	5
622500	-2.986577e+004	1.041122e+001	5
623000	-2.986925e+004	1.060239e+001	5
623500	-2.986892e+004	1.085200e+001	5
624000	-2.986500e+004	1.056093e+001	5
624500	-2.986668e+004	1.059135e+001	5
625000	-2.986295e+004	1.070270e+001	5
625500	-2.987126e+004	1.077727e+001	5
626000	-2.986962e+004	1.054286e+001	5
626500	-2.986663e+004	1.072637e+001	5
627000	-2.986933e+004	1.072859e+001	5
627500	-2.986915e+004	1.073683e+001	5
628000	-2.986611e+004	1.045138e+001	5
628500	-2.986750e+004	1.055890e+001	5
629000	-2.986996e+004	1.066016e+001	5
629500	-2.987815e+004	1.091786e+001	5
630000	-2.987550e+004	1.070904e+001	5
630500	-2.986342e+004	1.097573e+001	5
631000	-2.986826e+004	1.074376e+001	5
631500	-2.986676e+004	1.074774e+001	5
632000	-2.987038e+004	1.049995e+001	5
632500	-2.987326e+004	1.068845e+001	5
633000	-2.986458e+004	1.073967e+001	5
633500	-2.985727e+004	1.063601e+001	5
634000	-2.986760e+004	1.068664e+001	5
634500	-2.987083e+004	1.057381e+001	5
635000	-2.987326e+004	1.039362e+001	5
635500	-2.986589e+004	1.053145e+001	5
636000	-2.987247e+004	1.073745e+001	5
636500	-2.986342e+004	1.063165e+001	5
637000	-2.987993e+004	1.025040e+001	5
637500	-2.987233e+004	1.063649e+001	5
638000	-2.987123e+004	1.070927e+001	5
638500	-2.986731e+004	1.060262e+001	5
639000	-2.986829e+004	1.070886e+001	5
639500	-2.986490e+004	1.098707e+001	5
640000	-2.986640e+004	1.096395e+001	5
640500	-2.986280e+004	1.070986e+001	5
641000	-2.987433e+004	1.081840e+001	5
641500	-2.987288e+004	1.056922e+001	5
642000	-2.987480e+004	1.087981e+001	5
642500	-2.987105e+004	1.074035e+001	5
643000	-2.986425e+004	1.095829e+001	5
643500	-2.986326e+004	1.069468e+001	5
644000	-2.986836e+004	1.075607e+001	5
644500	-2.986626e+004	1.070470e+001	5
645000	-2.985860e+004	1.072058e+001	5
645500	-2.986180e+004	1.075125e+001	5
646000	-2.986128e+004	1.082235e+001	5
646500	-2.987496e+004	1.049923e+001	5
647000	-2.988019e+004	1.071699e+001	5
647500	-2.987093e+004	1.083125e+001	5
648000	-2.988509e+004	1.043011e+001	5
648500	-2.987324e+004	1.087068e+001	5
649000	-2.986527e+004	1.078644e+001	5
649500	-2.987017e+004	1.057762e+001	5
650000	-2.987663e+004	1.066965e+001	5
650500	-2.987374e+004	1.072538e+001	5
651000	-2.986856e+004	1.072312e+001	5
651500	-2.986377e+004	1.061861e+001	5
652000	-2.987149e+004	1.088170e+001	5
652500	-2.987142e+004	1.090621e+001	5
653000	-2.986895e+004	1.075321e+001	5
653500	-2.987206e+004	1.075715e+001	5
654000	-2.987144e+004	1.049914e+001	5
654500	-2.987230e+004	1.068359e+001	5
655000	-2.986925e+004	1.070811e+001	5
655500	-2.986866e+004	1.080696e+001	5
656000	-2.986753e+004	1.060892e+001	5
656500	-2.986717e+004	1.084305e+001	5
657000	-2.987096e+004	1.070633e+001	5
657500	-2.986613e+004	1.093201e+001	5
658000	-2.987265e+004	1.060455e+001	5
658500	-2.987950e+004	1.057602e+001	5
659000	-2.987620e+004	1.094937e+001	5
659500	-2.987099e+004	1.065141e+001	5
660000	-2.986861e+004	1.067971e+001	5
660500	-2.987170e+004	1.065945e+001	5
661000	-2.987146e+004	1.075406e+001	5
661500	-2.987393e+004	1.101882e+001	5
662000	-2.988133e+004	1.086570e+001	5
662500	-2.986146e+004	1.091571e+001	5
663000	-2.986344e+004	1.098577e+001	5
663500	-2.986597e+004	1.087559e+001	5
664000	-2.987106e+004	1.051154e+001	5
664500	-2.987086e+004	1.066052e+001	5
665000	-2.987427e+004	1.062491e+001	5
665500	-2.986841e+004	1.066839e+001	5
666000	-2.986697e+004	1.073360e+001	5
666500	-2.986843e+004	1.056141e+001	5
667000	-2.986522e+004	1.086853e+001	5
667500	-2.987252e+004	1.060173e+001	5
668000	-2.988296e+004	1.101938e+001	5
668500	-2.987417e+004	1.099339e+001	5
669000	-2.987371e+004	1.075451e+001	5
669500	-2.987676e+004	1.066747e+001	5
670000	-2.987056e+004	1.082644e+001	5
670500	-2.987856e+004	1.078510e+001	5
671000	-2.986763e+004	1.085824e+001	5
671500	-2.986627e+004	1.075221e+001	5
672000	-2.987292e+004	1.046582e+001	5
672500	-2.986724e+004	1.066674e+001	5
673000	-2.987271e+004	1.052094e+001	5
673500	-2.986998e+004	1.074040e+001	5
674000	-2.986505e+004	1.065004e+001	5
674500	-2.987294e+004	1.087433e+001	5
675000	-2.987826e+004	1.084128e+001	5
675500	-2.988696e+004	1.091461e+001	5
676000	-2.987340e+004	1.073845e+001	5
676500	-2.987135e+004	1.079122e+001	5
677000	-2.987233e+004	1.094644e+001	5
677500	-2.986308e+004	1.082007e+001	5
678000	-2.986964e+004	1.090895e+001	5
678500	-2.987392e+004	1.046227e+001	5
679000	-2.986850e+004	1.075413e+001	5
679500	-2.986978e+004	1.060393e+001	5
680000	-2.987076e+004	1.062089e+001	5
680500	-2.987011e+004	1.078097e+001	5
681000	-2.987061e+004	1.080086e+001	5
681500	-2.987092e+004	1.057778e+001	5
682000	-2.987255e+004	1.063015e+001	5
682500	-2.986642e+004	1.059094e+001	5
683000	-2.987009e+004	1.073189e+001	5
683500	-2.986734e+004	1.053162e+001	5
684000	-2.986897e+004	1.037183e+001	5
684500	-2.986313e+004	1.068744e+001	5
685000	-2.986807e+004	1.083435e+001	5
685500	-2.986514e+004	1.098493e+001	5
686000	-2.987461e+004	1.089633e+001	5
686500	-2.987221e+004	1.069359e+001	5
687000	-2.987065e+004	1.070308e+001	5
687500	-2.987152e+004	1.078053e+001	5
688000	-2.986685e+004	1.069335e+001	5
688500	-2.987603e+004	1.073293e+001	5
689000	-2.987196e+004	1.069673e+001	5
689500	-2.987000e+004	1.079663e+001	5
690000	-2.986925e+004	1.075451e+001	5
690500	-2.987335e+004	1.075562e+001	5
691000	-2.986139e+004	1.077936e+001	5
691500	-2.987334e+004	1.065628e+001	5
692000	-2.986322e+004	1.081458e+001	5
692500	-2.987383e+004	1.090110e+001	5
693000	-2.987249e+004	1.068443e+001	5
693500	-2.987563e+004	1.070550e+001	5
694000	-2.987479e+004	1.080262e+001	5
694500	-2.987289e+004	1.086709e+001	5
695000	-2.986121e+004	1.081245e+001	5
695500	-2.986467e+004	1.082237e+001	5
696000	-2.986360e+004	1.080434e+001	5
696500	-2.986943e+004	1.115673e+001	5
697000	-2.986893e+004	1.078576e+001	5
697500	-2.986469e+004	1.067929e+001	5
698000	-2.987592e+004	1.026499e+001	5
698500	-2.986990e+004	1.085930e+001	5
699000	-2.986797e+004	1.073081e+001	5
699500	-2.986144e+004	1.080746e+001	5
700000	-2.987168e+004	1.082878e+001	5
700500	-2.986613e+004	1.062554e+001	5
701000	-2.986672e+004	1.093424e+001	5
701500	-2.986654e+004	1.079357e+001	5
702000	-2.987255e+004	1.045320e+001	5
702500	-2.987182e+004	1.080430e+001	5
703000	-2.987554e+004	1.066412e+001	5
703500	-2.987148e+004	1.068709e+001	5
704000	-2.987272e+004	1.065032e+001	5
704500	-2.987483e+004	1.050017e+001	5
705000	-2.986645e+004	1.073404e+001	5
705500	-2.986496e+004	1.077391e+001	5
706000	-2.987396e+004	1.045867e+001	5
706500	-2.987447e+004	1.063240e+001	5
707000	-2.987356e+004	1.071300e+001	5
707500	-2.988476e+004	1.095116e+001	5
708000	-2.988419e+004	1.079314e+001	5
708500	-2.988129e+004	1.069571e+001	5
709000	-2.988406e+004	1.083968e+001	5
709500	-2.987337e+004	1.069136e+001	5
710000	-2.987431e+004	1.088670e+001	5
710500	-2.987445e+004	1.056112e+001	5
711000	-2.987719e+004	1.091090e+001	5
711500	-2.986413e+004	1.065589e+001	5
712000	-2.987172e+004	1.073115e+001	5
712500	-2.987139e+004	1.072786e+001	5
713000	-2.987160e+004	1.071317e+001	5
713500	-2.987772e+004	1.056221e+001	5
714000	-2.987478e+004	1.091251e+001	5
714500	-2.986714e+004	1.090239e+001	5
715000	-2.986695e+004	1.075040e+001	5
715500	-2.987151e+004	1.078120e+001	5
716000	-2.987233e+004	1.096345e+001	5
716500	-2.986996e+004	1.087994e+001	5
717000	-2.986672e+004	1.073016e+001	5
717500	-2.987013e+004	1.079673e+001	5
718000	-2.987050e+004	1.073276e+001	5
718500	-2.987209e+004	1.056219e+001	5
719000	-2.986499e+004	1.068002e+001	5
719500	-2.987298e+004	1.057507e+001	5
720000	-2.986935e+004	1.070731e+001	5
720500	-2.986437e+004	1.081843e+001	5
721000	-2.986609e+004	1.063982e+001	5
721500	-2.986829e+004	1.072889e+001	5
722000	-2.986345e+004	1.063796e+001	5
722500	-2.986371e+004	1.064667e+001	5
723000	-2.988118e+004	1.083299e+001	5
723500	-2.987542e+004	1.074870e+001	5
724000	-2.987191e+004	1.065764e+001	5
724500	-2.987486e+004	1.064653e+001	5
725000	-2.987300e+004	1.054198e+001	5
725500	-2.987009e+004	1.082347e+001	5
726000	-2.987249e+004	1.073170e+001	5
726500	-2.986958e+004	1.069984e+001	5
727000	-2.987487e+004	1.068399e+001	5
727500	-2.987061e+004	1.090342e+001	5
728000	-2.987875e+004	1.104982e+001	5
728500	-2.987728e+004	1.075718e+001	5
729000	-2.986590e+004	1.071433e+001	5
729500	-2.988602e+004	1.043705e+001	5
730000	-2.987499e+004	1.065533e+001	5
730500	-2.987643e+004	1.074452e+001	5
731000	-2.987732e+004	1.073325e+001	5
731500	-2.987292e+004	1.086399e+001	5
732000	-2.987613e+004	1.037263e+001	5
732500	-2.987113e+004	1.090468e+001	5
733000	-2.986473e+004	1.095896e+001	5
733500	-2.987067e+004	1.096446e+001	5
734000	-2.986193e+004	1.100981e+001	5
734500	-2.986107e+004	1.057410e+001	5
735000	-2.986624e+004	1.050137e+001	5
735500	-2.986449e+004	1.074738e+001	5
736000	-2.987116e+004	1.046066e+001	5
736500	-2.986824e+004	1.048765e+001	5
737000	-2.986661e+004	1.078965e+001	5
737500	-2.987393e+004	1.052086e+001	5
738000	-2.986284e+004	1.085599e+001	5
738500	-2.986765e+004	1.062913e+001	5
739000	-2.987250e+004	1.047266e+001	5
739500	-2.987453e+004	1.048956e+001	5
740000	-2.987484e+004	1.093087e+001	5
740500	-2.987467e+004	1.032124e+001	5
741000	-2.987303e+004	1.077462e+001	5
741500	-2.986891e+004	1.076256e+001	5
742000	-2.987436e+004	1.068833e+001	5
742500	-2.987547e+004	1.121999e+001	5
743000	-2.986908e+004	1.096626e+001	5
743500	-2.986653e+004	1.087088e+001	5
744000	-2.987500e+004	1.076777e+001	5
744500	-2.986805e+004	1.069031e+001	5
745000	-2.986647e+004	1.089875e+001	5
745500	-2.986828e+004	1.064081e+001	5
746000	-2.986388e+004	1.091931e+001	5
746500	-2.986669e+004	1.089710e+001	5
747000	-2.987399e+004	1.106095e+001	5
747500	-2.986689e+004	1.077214e+001	5
748000	-2.986910e+004	1.066315e+001	5
748500	-2.987272e+004	1.045711e+001	5
749000	-2.987121e+004	1.065114e+001	5
749500	-2.987219e+004	1.046789e+001	5
750000	-2.987254e+004	1.049544e+001	5
750500	-2.986778e+004	1.071486e+001	5
751000	-2.987289e+004	1.096672e+001	5
751500	-2.987517e+004	1.071646e+001	5
752000	-2.987565e+004	1.068606e+001	5
752500	-2.987983e+004	1.060360e+001	5
753000	-2.988147e+004	1.052006e+001	5
753500	-2.987755e+004	1.057171e+001	5
754000	-2.988374e+004	1.030642e+001	5
754500	-2.987780e+004	1.059519e+001	5
755000	-2.987005e+004	1.082448e+001	5
755500	-2.987360e+004	1.087845e+001	5
756000	-2.987420e+004	1.081812e+001	5
756500	-2.986712e+004	1.072062e+001	5
757000	-2.987202e+004	1.083733e+001	5
757500	-2.986626e+004	1.076238e+001	5
758000	-2.987362e+004	1.105890e+001	5
758500	-2.987736e+004	1.062704e+001	5
759000	-2.987591e+004	1.090469e+001	5
759500	-2.987255e+004	1.049352e+001	5
760000	-2.986912e+004	1.083613e+001	5
760500	-2.986595e+004	1.071833e+001	5
761000	-2.987120e+004	1.065875e+001	5
761500	-2.986944e+004	1.041924e+001	5
762000	-2.987469e+004	1.084416e+001	5
762500	-2.987125e+004	1.074337e+001	5
763000	-2.986487e+004	1.051351e+001	5
763500	-2.987438e+004	1.077167e+001	5
764000	-2.988712e+004	1.081682e+001	5
764500	-2.988277e+004	1.058655e+001	5
765000	-2.988194e+004	1.062175e+001	5
765500	-2.986684e+004	1.073371e+001	5
766000	-2.986298e+004	1.086907e+001	5
766500	-2.987171e+004	1.098092e+001	5
767000	-2.987033e+004	1.061786e+001	5
767500	-2.987289e+004	1.056416e+001	5
768000	-2.986952e+004	1.051609e+001	5
768500	-2.986646e+004	1.079570e+001	5
769000	-2.987114e+004	1.074426e+001	5
769500	-2.987296e+004	1.091333e+001	5
770000	-2.986590e+004	1.048654e+001	5
770500	-2.987162e+004	1.055339e+001	5
771000	-2.986900e+004	1.102180e+001	5
771500	-2.986334e+004	1.070869e+001	5
772000	-2.987023e+004	1.043453e+001	5
772500	-2.986776e+004	1.073576e+001	5
773000	-2.986779e+004	1.090440e+001	5
773500	-2.986851e+004	1.068624e+001	5
774000	-2.986418e+004	1.065952e+001	5
774500	-2.986488e+004	1.064469e+001	5
775000	-2.986569e+004	1.075989e+001	5
775500	-2.986997e+004	1.064344e+001	5
776000	-2.987071e+004	1.072675e+001	5
776500	-2.986971e+004	1.077871e+001	5
777000	-2.986958e+004	1.060328e+001	5
777500	-2.986899e+004	1.097170e+001	5
778000	-2.987731e+004	1.061770e+001	5
778500	-2.987252e+004	1.080970e+001	5
779000	-2.986373e+004	1.075932e+001	5
779500	-2.987068e+004	1.053009e+001	5
780000	-2.986723e+004	1.070470e+001	5
780500	-2.986401e+004	1.064696e+001	5
781000	-2.986561e+004	1.061617e+001	5
781500	-2.987141e+004	1.067528e+001	5
782000	-2.987178e+004	1.073586e+001	5
782500	-2.987082e+004	1.070135e+001	5
783000	-2.986643e+004	1.060295e+001	5
783500	-2.987216e+004	1.044888e+001	5
784000	-2.987515e+004	1.071960e+001	5
784500	-2.986519e+004	1.108085e+001	5
785000	-2.986694e+004	1.080839e+001	5
785500	-2.986134e+004	1.084314e+001	5
786000	-2.987268e+004	1.075538e+001	5
786500	-2.986988e+004	1.088317e+001	5
787000	-2.987128e+004	1.082596e+001	5
787500	-2.986746e+004	1.075655e+001	5
788000	-2.987461e+004	1.069915e+001	5
788500	-2.987142e+004	1.072715e+001	5
789000	-2.986471e+004	1.081444e+001	5
789500	-2.987723e+004	1.111559e+001	5
790000	-2.987027e+004	1.063869e+001	5
790500	-2.986962e+004	1.089130e+001	5
791000	-2.986713e+004	1.070345e+001	5
791500	-2.986241e+004	1.075555e+001	5
792000	-2.986741e+004	1.064909e+001	5
792500	-2.986314e+004	1.078460e+001	5
793000	-2.987235e+004	1.087243e+001	5
793500	-2.986767e+004	1.064250e+001	5
794000	-2.986592e+004	1.069696e+001	5
794500	-2.986689e+004	1.073725e+001	5
795000	-2.986537e+004	1.103846e+001	5
795500	-2.987112e+004	1.054920e+001	5
796000	-2.987394e+004	1.059781e+001	5
796500	-2.987368e+004	1.056671e+001	5
797000	-2.987956e+004	1.074927e+001	5
797500	-2.988416e+004	1.045337e+001	5
798000	-2.987868e+004	1.097261e+001	5
798500	-2.988185e+004	1.055194e+001	5
799000	-2.987591e+004	1.058630e+001	5
799500	-2.986788e+004	1.084322e+001	5
800000	-2.986145e+004	1.070548e+001	5
800500	-2.986169e+004	1.089158e+001	5
801000	-2.986541e+004	1.102707e+001	5
801500	-2.986584e+004	1.062853e+001	5
802000	-2.986711e+004	1.077163e+001	5
802500	-2.987159e+004	1.042093e+001	5
803000	-2.986763e+004	1.070685e+001	5
803500	-2.986823e+004	1.086201e+001	5
804000	-2.986570e+004	1.082612e+001	5
804500	-2.986721e+004	1.085744e+001	5
805000	-2.987723e+004	1.076784e+001	5
805500	-2.987819e+004	1.080234e+001	5
806000	-2.988088e+004	1.091431e+001	5
806500	-2.987136e+004	1.058878e+001	5
807000	-2.986743e+004	1.065848e+001	5
807500	-2.986337e+004	1.090575e+001	5
808000	-2.986508e+004	1.070363e+001	5
808500	-2.987830e+004	1.064819e+001	5
809000	-2.987081e+004	1.062581e+001	5
809500	-2.986626e+004	1.097662e+001	5
810000	-2.987240e+004	1.064889e+001	5
810500	-2.987648e+004	1.057202e+001	5
811000	-2.987292e+004	1.050343e+001	5
811500	-2.987020e+004	1.067233e+001	5
812000	-2.986882e+004	1.056908e+001	5
812500	-2.987313e+004	1.046838e+001	5
813000	-2.986612e+004	1.084123e+001	5
813500	-2.986397e+004	1.071377e+001	5
814000	-2.986553e+004	1.072636e+001	5
814500	-2.986895e+004	1.094186e+001	5
815000	-2.986288e+004	1.088177e+001	5
815500	-2.985975e+004	1.087048e+001	5
816000	-2.986328e+004	1.073407e+001	5
816500	-2.986645e+004	1.084376e+001	5
817000	-2.987087e+004	1.075668e+001	5
817500	-2.986933e+004	1.085216e+001	5
818000	-2.986727e+004	1.056319e+001	5
818500	-2.987766e+004	1.049716e+001	5
819000	-2.986643e+004	1.078213e+001	5
819500	-2.986698e+004	1.080537e+001	5
820000	-2.986679e+004	1.063544e+001	5
820500	-2.986971e+004	1.053370e+001	5
821000	-2.986919e+004	1.061762e+001	5
821500	-2.986817e+004	1.071233e+001	5
822000	-2.987501e+004	1.094939e+001	5
822500	-2.987632e+004	1.079143e+001	5
823000	-2.987854e+004	1.081734e+001	5
823500	-2.987410e+004	1.087107e+001	5
824000	-2.986817e+004	1.062940e+001	5
824500	-2.986754e+004	1.072606e+001	5
825000	-2.986767e+004	1.062862e+001	5
825500	-2.986592e+004	1.072452e+001	5
826000	-2.986261e+004	1.053610e+001	5
826500	-2.987148e+004	1.042401e+001	5
827000	-2.987176e+004	1.070105e+001	5
827500	-2.987811e+004	1.071129e+001	5
828000	-2.986616e+004	1.077810e+001	5
828500	-2.987380e+004	1.087443e+001	5
829000	-2.986517e+004	1.086703e+001	5
829500	-2.986848e+004	1.076626e+001	5
830000	-2.986141e+004	1.075692e+001	5
830500	-2.986882e+004	1.055769e+001	5
831000	-2.987817e+004	1.078587e+001	5
831500	-2.987510e+004	1.086625e+001	5
832000	-2.987261e+004	1.087379e+001	5
832500	-2.986772e+004	1.065613e+001	5
833000	-2.986820e+004	1.048156e+001	5
833500	-2.986342e+004	1.072359e+001	5
834000	-2.986609e+004	1.070606e+001	5
834500	-2.987046e+004	1.051375e+001	5
835000	-2.986727e+004	1.092728e+001	5
835500	-2.987471e+004	1.078194e+001	5
836000	-2.986687e+004	1.076488e+001	5
836500	-2.986626e+004	1.083523e+001	5
837000	-2.986841e+004	1.085734e+001	5
837500	-2.986388e+004	1.100561e+001	5
838000	-2.986908e+004	1.076548e+001	5
838500	-2.986773e+004	1.068247e+001	5
839000	-2.986710e+004	1.112334e+001	5
839500	-2.987180e+004	1.062887e+001	5
840000	-2.986246e+004	1.072087e+001	5
840500	-2.986311e+004	1.063700e+001	5
841000	-2.986268e+004	1.070019e+001	5
841500	-2.986812e+004	1.059952e+001	5
842000	-2.986882e+004	1.056615e+001	5
842500	-2.986669e+004	1.073514e+001	5
843000	-2.987620e+004	1.071220e+001	5
843500	-2.987169e+004	1.069966e+001	5
844000	-2.986808e+004	1.085527e+001	5
844500	-2.987726e+004	1.066494e+001	5
845000	-2.986325e+004	1.092452e+001	5
845500	-2.986840e+004	1.058623e+001	5
846000	-2.988640e+004	1.034492e+001	5
846500	-2.986827e+004	1.082965e+001	5
847000	-2.986649e+004	1.069171e+001	5
847500	-2.988399e+004	1.058096e+001	5
848000	-2.987571e+004	1.082135e+001	5
848500	-2.988178e+004	1.089575e+001	5
849000	-2.987393e+004	1.068988e+001	5
849500	-2.987074e+004	1.046165e+001	5
850000	-2.987727e+004	1.044742e+001	5
850500	-2.987351e+004	1.053043e+001	5
851000	-2.987259e+004	1.065188e+001	5
851500	-2.986775e+004	1.066644e+001	5
852000	-2.986816e+004	1.067313e+001	5
852500	-2.986286e+004	1.074052e+001	5
853000	-2.986503e+004	1.075624e+001	5
853500	-2.987227e+004	1.086230e+001	5
854000	-2.986874e+004	1.081301e+001	5
854500	-2.987644e+004	1.047976e+001	5
855000	-2.986419e+004	1.067753e+001	5
855500	-2.987079e+004	1.064858e+001	5
856000	-2.987048e+004	1.075701e+001	5
856500	-2.988102e+004	1.032664e+001	5
857000	-2.987103e+004	1.072203e+001	5
857500	-2.986768e+004	1.050043e+001	5
858000	-2.986816e+004	1.082528e+001	5
858500	-2.986873e+004	1.049013e+001	5
859000	-2.986935e+004	1.079640e+001	5
859500	-2.987578e+004	1.047844e+001	5
860000	-2.987020e+004	1.097466e+001	5
860500	-2.986813e+004	1.062665e+001	5
861000	-2.986530e+004	1.082360e+001	5
861500	-2.987143e+004	1.097137e+001	5
862000	-2.987033e+004	1.077101e+001	5
862500	-2.986695e+004	1.076270e+001	5
863000	-2.987226e+004	1.081988e+001	5
863500	-2.986249e+004	1.083256e+001	5
864000	-2.986356e+004	1.051564e+001	5
864500	-2.986433e+004	1.074288e+001	5
865000	-2.987219e+004	1.081565e+001	5
865500	-2.986847e+004	1.079326e+001	5
866000	-2.986646e+004	1.056777e+001	5
866500	-2.986191e+004	1.091667e+001	5
867000	-2.986480e+004	1.072641e+001	5
867500	-2.986177e+004	1.083588e+001	5
868000	-2.986352e+004	1.082368e+001	5
868500	-2.987219e+004	1.064969e+001	5
869000	-2.987064e+004	1.076959e+001	5
869500	-2.987097e+004	1.070426e+001	5
870000	-2.986411e+004	1.064776e+001	5
870500	-2.986598e+004	1.064838e+001	5
871000	-2.986629e+004	1.063997e+001	5
871500	-2.987209e+004	1.087559e+001	5
872000	-2.986561e+004	1.050213e+001	5
872500	-2.986440e+004	1.067956e+001	5
873000	-2.987022e+004	1.071559e+001	5
873500	-2.987296e+004	1.058009e+001	5
874000	-2.987590e+004	1.062735e+001	5
874500	-2.987980e+004	1.056109e+001	5
875000	-2.987115e+004	1.073423e+001	5
875500	-2.986519e+004	1.048719e+001	5
876000	-2.987148e+004	1.076888e+001	5
876500	-2.986650e+004	1.055921e+001	5
877000	-2.986504e+004	1.066366e+001	5
877500	-2.987270e+004	1.065163e+001	5
878000	-2.987185e+004	1.059030e+001	5
878500	-2.987928e+004	1.087111e+001	5
879000	-2.988093e+004	1.104606e+001	5
879500	-2.987392e+004	1.062480e+001	5
880000	-2.987819e+004	1.076000e+001	5
880500	-2.987193e+004	1.062589e+001	5
881000	-2.987616e+004	1.078959e+001	5
881500	-2.987545e+004	1.071286e+001	5
882000	-2.987195e+004	1.054925e+001	5
882500	-2.986500e+004	1.073361e+001	5
883000	-2.986671e+004	1.059464e+001	5
883500	-2.986829e+004	1.075162e+001	5
884000	-2.987049e+004	1.060922e+001	5
884500	-2.987581e+004	1.084773e+001	5
885000	-2.988635e+004	1.045853e+001	5
885500	-2.987566e+004	1.076645e+001	5
886000	-2.987465e+004	1.063508e+001	5
886500	-2.987557e+004	1.051067e+001	5
887000	-2.987074e+004	1.081286e+001	5
887500	-2.987178e+004	1.062531e+001	5
888000	-2.986652e+004	1.087876e+001	5
888500	-2.987151e+004	1.030327e+001	5
889000	-2.986548e+004	1.069247e+001	5
889500	-2.987581e+004	1.064365e+001	5
890000	-2.987687e+004	1.053265e+001	5
890500	-2.987925e+004	1.104044e+001	5
891000	-2.987007e+004	1.044986e+001	5
891500	-2.986576e+004	1.072378e+001	5
892000	-2.987213e+004	1.049703e+001	5
892500	-2.987285e+004	1.069467e+001	5
893000	-2.986585e+004	1.093489e+001	5
893500	-2.986844e+004	1.064429e+001	5
894000	-2.986399e+004	1.093271e+001	5
894500	-2.986991e+004	1.066627e+001	5
895000	-2.985974e+004	1.074874e+001	5
895500	-2.986818e+004	1.075964e+001	5
896000	-2.986551e+004	1.048791e+001	5
896500	-2.986283e+004	1.088400e+001	5
897000	-2.987030e+004	1.068708e+001	5
897500	-2.987386e+004	1.085714e+001	5
898000	-2.986267e+004	1.078096e+001	5
898500	-2.986976e+004	1.040228e+001	5
899000	-2.986774e+004	1.084608e+001	5
899500	-2.987205e+004	1.076252e+001	5
900000	-2.988103e+004	1.078804e+001	5
900500	-2.987025e+004	1.086464e+001	5
901000	-2.987001e+004	1.093699e+001	5
901500	-2.986839e+004	1.073870e+001	5
902000	-2.986436e+004	1.045403e+001	5
902500	-2.986430e+004	1.084753e+001	5
903000	-2.987285e+004	1.069034e+001	5
903500	-2.986313e+004	1.080734e+001	5
904000	-2.986771e+004	1.081132e+001	5
904500	-2.986462e+004	1.058893e+001	5
905000	-2.987048e+004	1.094153e+001	5
905500	-2.986743e+004	1.106623e+001	5
906000	-2.987558e+004	1.071478e+001	5
906500	-2.988426e+004	1.052892e+001	5
907000	-2.987343e+004	1.088583e+001	5
907500	-2.986862e+004	1.091503e+001	5
908000	-2.987494e+004	1.043616e+001	5
908500	-2.987830e+004	1.048318e+001	5
909000	-2.987529e+004	1.073238e+001	5
909500	-2.987327e+004	1.085051e+001	5
910000	-2.987593e+004	1.095695e+001	5
910500	-2.987207e+004	1.059410e+001	5
911000	-2.987273e+004	1.070607e+001	5
911500	-2.986676e+004	1.085014e+001	5
912000	-2.988019e+004	1.055896e+001	5
912500	-2.987195e+004	1.079137e+001	5
913000	-2.987039e+004	1.059435e+001	5
913500	-2.986545e+004	1.087281e+001	5
914000	-2.986847e+004	1.071305e+001	5
914500	-2.987589e+004	1.043943e+001	5
915000	-2.987362e+004	1.070038e+001	5
915500	-2.987927e+004	1.068327e+001	5
916000	-2.988175e+004	1.079462e+001	5
916500	-2.986260e+004	1.087310e+001	5
917000	-2.986446e+004	1.049805e+001	5
917500	-2.986506e+004	1.096804e+001	5
918000	-2.987266e+004	1.055521e+001	5
918500	-2.987357e+004	1.064090e+001	5
919000	-2.986486e+004	1.060271e+001	5
919500	-2.987180e+004	1.089971e+001	5
920000	-2.987892e+004	1.086116e+001	5
920500	-2.986905e+004	1.058964e+001	5
921000	-2.987089e+004	1.053535e+001	5
921500	-2.986806e+004	1.083281e+001	5
922000	-2.987387e+004	1.068460e+001	5
922500	-2.987747e+004	1.098995e+001	5
923000	-2.988027e+004	1.052649e+001	5
923500	-2.987440e+004	1.066911e+001	5
924000	-2.987246e+004	1.076876e+001	5
924500	-2.986604e+004	1.087264e+001	5
925000	-2.986462e+004	1.081992e+001	5
925500	-2.987138e+004	1.035338e+001	5
926000	-2.987995e+004	1.058327e+001	5
926500	-2.986871e+004	1.092447e+001	5
927000	-2.986866e+004	1.072546e+001	5
927500	-2.986830e+004	1.056465e+001	5
928000	-2.987061e+004	1.055149e+001	5
928500	-2.986419e+004	1.082699e+001	5
929000	-2.986759e+004	1.079938e+001	5
929500	-2.987032e+004	1.077542e+001	5
930000	-2.987043e+004	1.084176e+001	5
930500	-2.987628e+004	1.086695e+001	5
931000	-2.986528e+004	1.060690e+001	5
931500	-2.986351e+004	1.070680e+001	5
932000	-2.986559e+004	1.053945e+001	5
932500	-2.986451e+004	1.064510e+001	5
933000	-2.986961e+004	1.089844e+001	5
933500	-2.987279e+004	1.080198e+001	5
934000	-2.987238e+004	1.090146e+001	5
934500	-2.986857e+004	1.086385e+001	5
935000	-2.986209e+004	1.064749e+001	5
935500	-2.986447e+004	1.075858e+001	5
936000	-2.987025e+004	1.055760e+001	5
936500	-2.986859e+004	1.066170e+001	5
937000	-2.986545e+004	1.052451e+001	5
937500	-2.986610e+004	1.066479e+001	5
938000	-2.987128e+004	1.043491e+001	5
938500	-2.986972e+004	1.060594e+001	5
939000	-2.986715e+004	1.062378e+001	5
939500	-2.987408e+004	1.070585e+001	5
940000	-2.986631e+004	1.061671e+001	5
940500	-2.986578e+004	1.084132e+001	5
941000	-2.986675e+004	1.065049e+001	5
941500	-2.986502e+004	1.090486e+001	5
942000	-2.986888e+004	1.089596e+001	5
942500	-2.986600e+004	1.058574e+001	5
943000	-2.986901e+004	1.049922e+001	5
943500	-2.986810e+004	1.087681e+001	5
944000	-2.986849e+004	1.097072e+001	5
944500	-2.986563e+004	1.085299e+001	5
945000	-2.987012e+004	1.073191e+001	5
945500	-2.987232e+004	1.066299e+001	5
946000	-2.987029e+004	1.092392e+001	5
946500	-2.986916e+004	1.067048e+001	5
947000	-2.986207e+004	1.058573e+001	5
947500	-2.986951e+004	1.066281e+001	5
948000	-2.987851e+004	1.077181e+001	5
948500	-2.987403e+004	1.061193e+001	5
949000	-2.987674e+004	1.061634e+001	5
949500	-2.987239e+004	1.062449e+001	5
950000	-2.986651e+004	1.106101e+001	5
950500	-2.986772e+004	1.071584e+001	5
951000	-2.987247e+004	1.082785e+001	5
951500	-2.988122e+004	1.065404e+001	5
952000	-2.986778e+004	1.065435e+001	5
952500	-2.986308e+004	1.085661e+001	5
953000	-2.986906e+004	1.053108e+001	5
953500	-2.986889e+004	1.059735e+001	5
954000	-2.987961e+004	1.064599e+001	5
954500	-2.987003e+004	1.080092e+001	5
955000	-2.987373e+004	1.060670e+001	5
955500	-2.987415e+004	1.074804e+001	5
956000	-2.987553e+004	1.060260e+001	5
956500	-2.986892e+004	1.074532e+001	5
957000	-2.986269e+004	1.085276e+001	5
957500	-2.987301e+004	1.098750e+001	5
958000	-2.986840e+004	1.068451e+001	5
958500	-2.986835e+004	1.057038e+001	5
959000	-2.986775e+004	1.080376e+001	5
959500	-2.987061e+004	1.043853e+001	5
960000	-2.987362e+004	1.058859e+001	5
960500	-2.987356e+004	1.054466e+001	5
961000	-2.988022e+004	1.032257e+001	5
961500	-2.987101e+004	1.078119e+001	5
962000	-2.986615e+004	1.089276e+001	5
962500	-2.986727e+004	1.058434e+001	5
963000	-2.986794e+004	1.060741e+001	5
963500	-2.986634e+004	1.076072e+001	5
964000	-2.986749e+004	1.089962e+001	5
964500	-2.987093e+004	1.041748e+001	5
965000	-2.986145e+004	1.067235e+001	5
965500	-2.986534e+004	1.059371e+001	5
966000	-2.987285e+004	1.058286e+001	5
966500	-2.986863e+004	1.054843e+001	5
967000	-2.986823e+004	1.072759e+001	5
967500	-2.987147e+004	1.088034e+001	5
968000	-2.986605e+004	1.080330e+001	5
968500	-2.986820e+004	1.078576e+001	5
969000	-2.987014e+004	1.054991e+001	5
969500	-2.986149e+004	1.059059e+001	5
970000	-2.986677e+004	1.062054e+001	5
970500	-2.987664e+004	1.065191e+001	5
971000	-2.986790e+004	1.071513e+001	5
971500	-2.986336e+004	1.082907e+001	5
972000	-2.986285e+004	1.072448e+001	5
972500	-2.987275e+004	1.071165e+001	5
973000	-2.987365e+004	1.071163e+001	5
973500	-2.987346e+004	1.066344e+001	5
974000	-2.986833e+004	1.054020e+001	5
974500	-2.986974e+004	1.070011e+001	5
975000	-2.987411e+004	1.033476e+001	5
975500	-2.987711e+004	1.051098e+001	5
976000	-2.987553e+004	1.083847e+001	5
976500	-2.988056e+004	1.053267e+001	5
977000	-2.987203e+004	1.055824e+001	5
977500	-2.987076e+004	1.064100e+001	5
978000	-2.987680e+004	1.049854e+001	5
978500	-2.987687e+004	1.067296e+001	5
979000	-2.987503e+004	1.075809e+001	5
979500	-2.987369e+004	1.069853e+001	5
980000	-2.986752e+004	1.078855e+001	5
980500	-2.987659e+004	1.056329e+001	5
981000	-2.987237e+004	1.076735e+001	5
981500	-2.987839e+004	1.050610e+001	5
982000	-2.987044e+004	1.087942e+001	5
982500	-2.987453e+004	1.074040e+001	5
983000	-2.987419e+004	1.080953e+001	5
983500	-2.987143e+004	1.081655e+001	5
984000	-2.987135e+004	1.083963e+001	5
984500	-2.986823e+004	1.058843e+001	5
985000	-2.987162e+004	1.119610e+001	5
985500	-2.987139e+004	1.067239e+001	5
986000	-2.986495e+004	1.083620e+001	5
986500	-2.985893e+004	1.100716e+001	5
987000	-2.986264e+004	1.063396e+001	5
987500	-2.987097e+004	1.045414e+001	5
988000	-2.986591e+004	1.086547e+001	5
988500	-2.986922e+004	1.100062e+001	5
989000	-2.986214e+004	1.075220e+001	5
989500	-2.986500e+004	1.070284e+001	5
990000	-2.986822e+004	1.081675e+001	5
990500	-2.987098e+004	1.086744e+001	5
991000	-2.988334e+004	1.052225e+001	5
991500	-2.987256e+004	1.048657e+001	5
992000	-2.986606e+004	1.077304e+001	5
992500	-2.986614e+004	1.099881e+001	5
993000	-2.987272e+004	1.099416e+001	5
993500	-2.987111e+004	1.081201e+001	5
994000	-2.987628e+004	1.059696e+001	5
994500	-2.987327e+004	1.072474e+001	5
995000	-2.987191e+004	1.084349e+001	5
995500	-2.987158e+004	1.067083e+001	5
996000	-2.987452e+004	1.077637e+001	5
996500	-2.988638e+004	1.085701e+001	5
997000	-2.987081e+004	1.069057e+001	5
997500	-2.986716e+004	1.086619e+001	5
998000	-2.986411e+004	1.065914e+001	5
998500	-2.986469e+004	1.056120e+001	5
[truncated: 2,003 more rows]
