# Supplementary material for: Metabolic and Chaperone Gene Loss Marks the Origin of Animals: Evidence for Hsp104 and Hsp78 Chaperones Sharing Mitochondrial Enzymes as Clients
Source: PLoS One. 2015 Feb 24;10(2):e0117192. doi: 10.1371/journal.pone.0117192 (PMC4339202; doi:10.1371/journal.pone.0117192)
Supplement: S2 File — (ZIP) [file pone.0117192.s004.zip › M1_ANKCLP/ANKCLP_v02.nex.run2.t]

#NEXUS
[ID: 8937961221]
[Param: tree]
begin trees;
   translate
       1 Homo_sapiens_NP_001245322.1_ANKCLP,
       2 Capitella_teleta_ELU00197.1_ANKCLP,
       3 Lottia_gigantea_XP_009060869.1_ANKCLP,
       4 Helobdella_robusta_XP_009029944.1_ANKCLP,
       5 Nematostella_vectensis_XP_001641860.1_ANKCLP,
       6 Mnemiopsis_leidyi_ML063914a_ANKCLP,
       7 Trichoplax_adhaerens_XP_002116137.1_ANKCLP,
       8 Amphimedon_queenslandica_XP_003390365.1_ANKCLP,
       9 Monosiga_brevicollis_XP_001744067.1_ANKCLP,
      10 Salpingoeca_rosetta_XP_004992453.1_ANKCLP,
      11 Saccharomyces_cerevisiae_NP_013074.1_HSP104,
      12 Schizosaccharomyces_pombe_NP_596503.1_HSP104,
      13 Batrachochytrium_dendrobatidis_XP_006677385.1_HSP104,
      14 Capsaspora_owczarzaki_XP_004348638.1_HSP104,
      15 Monosiga_brevicollis_XP_001748844.1_HSP104,
      16 Salpingoeca_rosetta_XP_004995761.1_HSP104,
      17 Saccharomyces_cerevisiae_NP_010544.3_HSP78,
      18 Schizosaccharomyces_pombe_NP_596117.1_HSP78,
      19 Batrachochytrium_dendrobatidis_XP_006675052.1_HSP78,
      20 Capsaspora_owczarzaki_XP_004365738.1_HSP78,
      21 Monosiga_brevicollis_XP_001747710.1_HSP78,
      22 Salpingoeca_rosetta_XP_004992814.1_HSP78,
      23 Escherichia_coli_clpB;
   tree gen.0 = [&U] ((23:1.000000e-001,(14:1.000000e-001,(19:1.000000e-001,(8:1.000000e-001,(12:1.000000e-001,(6:1.000000e-001,((20:1.000000e-001,(21:1.000000e-001,13:1.000000e-001):1.000000e-001):1.000000e-001,((16:1.000000e-001,5:1.000000e-001):1.000000e-001,((11:1.000000e-001,(17:1.000000e-001,9:1.000000e-001):1.000000e-001):1.000000e-001,(18:1.000000e-001,(22:1.000000e-001,((15:1.000000e-001,10:1.000000e-001):1.000000e-001,4:1.000000e-001):1.000000e-001):1.000000e-001):1.000000e-001):1.000000e-001):1.000000e-001):1.000000e-001):1.000000e-001):1.000000e-001):1.000000e-001):1.000000e-001):1.000000e-001):1.000000e-001,((7:1.000000e-001,2:1.000000e-001):1.000000e-001,3:1.000000e-001):1.000000e-001,1:1.000000e-001);
   tree gen.500 = [&U] ((3:4.050382e-001,(4:3.904352e-001,2:3.144214e-001):1.547582e-001):1.559724e-001,((7:4.546868e-001,((((23:3.929351e-001,(21:4.912485e-001,(((18:2.928612e-001,19:2.496326e-001):1.040340e-001,20:2.818401e-001):1.749276e-001,(17:4.455372e-001,22:4.116489e-001):9.697076e-003):1.414335e-001):1.329300e-001):1.916682e-001,((6:2.473728e-001,13:1.836801e-001):1.010949e-001,(14:2.264919e-001,(15:1.442645e-001,16:2.580284e-001):2.160766e-001):7.574314e-002):2.878826e-001):1.589522e-002,(11:4.176836e-001,12:2.852197e-001):2.263655e-001):7.358112e-001,5:3.077317e-001):1.158718e-003):1.382351e-001,(8:6.645560e-001,(10:3.690892e-001,9:4.052952e-001):2.042802e-001):4.473967e-002):1.397692e-001,1:3.639267e-001);
   tree gen.1000 = [&U] (((2:2.827513e-001,4:4.187838e-001):8.885142e-002,3:3.969136e-001):6.180936e-002,(7:4.455663e-001,(((8:4.200075e-001,5:2.979385e-001):8.055515e-002,(10:3.139827e-001,9:3.971654e-001):1.896337e-001):6.856177e-002,(6:3.610343e-001,(((14:3.108607e-001,(15:1.413707e-001,16:2.153578e-001):2.179999e-001):4.073299e-002,13:2.256812e-001):1.010660e-001,((11:4.859415e-001,12:2.162984e-001):2.258570e-001,(23:3.850533e-001,((20:2.761867e-001,(22:2.216733e-001,21:3.941442e-001):1.289513e-001):5.188248e-003,(19:2.211980e-001,(18:2.986363e-001,17:3.586669e-001):9.036401e-002):1.147969e-001):1.428473e-001):1.815241e-001):1.038458e-002):6.242043e-001):7.210517e-001):2.325123e-002):1.175054e-001,1:3.566267e-001);
   tree gen.1500 = [&U] (((2:2.526513e-001,4:4.601694e-001):3.382107e-002,3:3.863947e-001):8.848114e-002,((8:5.736364e-001,5:2.900426e-001):8.511020e-002,(((10:2.989387e-001,9:3.990958e-001):1.978087e-001,(6:5.069230e-001,(((11:4.235425e-001,12:2.105661e-001):1.503630e-001,(23:3.748486e-001,((20:3.078217e-001,(22:2.168787e-001,21:2.477084e-001):1.527849e-001):4.385608e-002,(19:2.372174e-001,(18:3.074970e-001,17:3.491615e-001):9.822143e-002):8.997971e-002):1.859805e-001):1.706460e-001):4.696587e-002,(13:2.250506e-001,(14:2.745444e-001,(15:1.418622e-001,16:2.214495e-001):2.082795e-001):4.759438e-002):1.247737e-001):8.089112e-001):3.523645e-001):1.072169e-001,7:5.079627e-001):1.458901e-002):1.130397e-001,1:4.156924e-001);
   tree gen.2000 = [&U] (((4:4.326428e-001,3:3.239000e-001):7.853914e-002,2:2.526513e-001):1.008974e-001,((8:4.647836e-001,5:1.806711e-001):9.069094e-002,(((10:2.735302e-001,9:3.968116e-001):1.963157e-001,(6:5.069230e-001,((23:3.577887e-001,((20:3.078217e-001,(22:2.513995e-001,21:1.990126e-001):1.056489e-001):8.322329e-002,(19:2.736696e-001,(18:2.883849e-001,17:3.491615e-001):3.968592e-002):1.163576e-001):1.595637e-001):1.775316e-001,((13:2.551446e-001,(14:2.505047e-001,(15:1.413500e-001,16:2.214495e-001):2.198960e-001):4.506480e-002):1.247216e-001,(11:4.737462e-001,12:2.193021e-001):1.687716e-001):2.599498e-002):8.289390e-001):2.142495e-001):1.093903e-001,7:4.681873e-001):8.008649e-002):1.407862e-001,1:4.845082e-001);
   tree gen.2500 = [&U] ((3:3.366439e-001,(2:2.600975e-001,4:4.017574e-001):8.306076e-002):9.025902e-002,((8:4.784817e-001,5:2.479166e-001):1.039378e-001,(((10:2.815917e-001,9:4.085064e-001):1.846744e-001,(6:6.249681e-001,((23:3.125127e-001,((20:3.168938e-001,(22:2.588087e-001,21:2.048780e-001):1.228392e-001):1.093880e-001,(19:2.545553e-001,(18:2.968842e-001,17:3.432937e-001):8.344446e-002):4.705090e-002):1.812685e-001):1.137811e-001,((11:4.855018e-001,12:2.252117e-001):1.533030e-001,(13:2.626643e-001,(14:2.578876e-001,(15:1.333424e-001,16:1.849208e-001):2.141249e-001):2.516308e-002):1.548005e-001):7.878692e-002):7.509670e-001):2.540842e-001):1.128842e-001,7:4.819857e-001):8.381624e-002):1.051212e-001,1:3.962533e-001);
   tree gen.3000 = [&U] ((3:3.328601e-001,(4:4.017574e-001,2:3.242677e-001):1.827420e-002):1.064871e-001,((8:4.877455e-001,5:2.336000e-001):1.297717e-001,(((10:2.815917e-001,9:4.932659e-001):1.846744e-001,(6:4.447470e-001,((23:3.107852e-001,((20:2.135465e-001,(22:2.307458e-001,21:2.249148e-001):1.604412e-001):9.516748e-002,(19:2.772386e-001,(18:2.968842e-001,17:3.875772e-001):9.048802e-002):7.293276e-002):1.943828e-001):1.137811e-001,((11:4.556984e-001,12:2.155462e-001):1.533030e-001,(13:2.626643e-001,((15:1.771436e-001,16:1.786558e-001):2.005437e-001,14:2.578876e-001):4.639107e-002):1.514464e-001):8.128965e-002):7.509670e-001):2.150168e-001):1.183267e-001,7:4.819857e-001):1.318857e-001):7.640311e-002,1:3.962533e-001);
   tree gen.3500 = [&U] ((3:3.179549e-001,(4:3.997868e-001,2:2.634833e-001):1.134614e-001):7.760225e-002,((8:4.853531e-001,5:2.707264e-001):1.326296e-001,(((10:2.802105e-001,9:4.908465e-001):1.671899e-001,(6:6.061442e-001,((23:3.092608e-001,((20:3.577528e-001,(22:2.296140e-001,21:2.033670e-001):1.596542e-001):7.538263e-002,(19:2.758788e-001,(18:2.954280e-001,17:3.856762e-001):1.167872e-001):5.631281e-002):1.719844e-001):1.132230e-001,((11:4.534632e-001,12:2.144890e-001):1.525510e-001,(((15:1.762747e-001,16:1.777794e-001):1.834705e-001,14:2.806286e-001):5.215392e-002,13:2.639949e-001):1.550216e-001):9.245389e-002):8.356681e-001):1.635216e-001):9.826481e-002,7:4.796216e-001):1.222924e-001):1.554193e-001,1:3.943097e-001);
   tree gen.4000 = [&U] (((8:4.053295e-001,5:2.339763e-001):1.652599e-001,(((10:3.504413e-001,9:3.999829e-001):2.053654e-001,(6:6.061442e-001,((23:3.937635e-001,((20:3.041284e-001,(22:2.648117e-001,21:2.339833e-001):1.210270e-001):7.613627e-002,(19:2.642676e-001,(18:2.954280e-001,17:3.199419e-001):7.060319e-002):3.902583e-002):1.610018e-001):1.132230e-001,((11:4.405691e-001,12:2.695561e-001):1.399654e-001,(13:2.639949e-001,((15:1.631363e-001,16:2.298754e-001):1.724683e-001,14:2.806286e-001):4.718735e-002):1.612847e-001):9.367392e-002):8.356681e-001):1.985024e-001):1.055415e-001,7:4.567361e-001):1.222924e-001):6.404280e-002,((4:3.997868e-001,2:2.273068e-001):1.286779e-001,3:2.937613e-001):1.084467e-001,1:3.943097e-001);
   tree gen.4500 = [&U] (((8:5.228040e-001,5:2.430261e-001):1.488348e-001,(((10:3.335122e-001,9:4.756549e-001):1.223171e-001,(6:6.693650e-001,((23:3.937635e-001,((20:3.216326e-001,(22:2.546743e-001,21:2.339833e-001):1.517087e-001):8.677897e-002,(19:2.201385e-001,(18:3.088584e-001,17:3.199419e-001):7.060319e-002):7.403682e-002):1.838930e-001):1.202307e-001,((11:4.661075e-001,12:2.695561e-001):1.399654e-001,(13:2.843548e-001,((15:1.691031e-001,16:2.248628e-001):1.782378e-001,14:2.806286e-001):5.436843e-002):1.612847e-001):9.637594e-002):8.356681e-001):1.958601e-001):1.527385e-001,7:4.953672e-001):6.119657e-002):1.316570e-001,((4:3.672595e-001,2:2.112760e-001):1.187629e-001,3:2.949257e-001):8.908876e-002,1:4.423198e-001);
   tree gen.5000 = [&U] (((8:5.228040e-001,5:2.430261e-001):8.924233e-002,(((10:2.341350e-001,9:4.756549e-001):2.896561e-001,(6:6.693650e-001,((23:4.185632e-001,((20:3.216326e-001,(22:2.546743e-001,21:2.141613e-001):1.843507e-001):6.110170e-002,(19:2.188528e-001,(18:3.088584e-001,17:3.230993e-001):4.494622e-002):6.475859e-002):1.910797e-001):1.211465e-001,((11:4.289314e-001,12:2.512330e-001):1.443408e-001,(((15:1.457765e-001,16:1.797410e-001):1.791913e-001,13:2.787087e-001):6.826846e-002,14:2.806286e-001):1.346096e-001):9.755566e-002):8.275859e-001):1.546492e-001):1.389487e-001,7:4.752703e-001):1.353780e-001):1.111953e-001,((4:4.105122e-001,2:2.790445e-001):1.190930e-001,3:3.068356e-001):7.494196e-002,1:4.423198e-001);
   tree gen.5500 = [&U] (((8:5.228040e-001,5:1.697644e-001):8.639336e-002,(((10:2.526893e-001,9:4.756549e-001):2.733896e-001,(6:6.352636e-001,((23:4.185632e-001,((20:3.216326e-001,(22:2.527677e-001,21:1.809928e-001):1.341009e-001):1.020959e-001,(19:2.188528e-001,(18:3.127278e-001,17:3.955781e-001):9.380926e-002):1.074769e-001):1.609526e-001):1.232919e-001,((11:4.289314e-001,12:2.788386e-001):1.593891e-001,((15:1.457765e-001,16:1.893159e-001):1.744603e-001,(14:2.806286e-001,13:2.787087e-001):7.136800e-002):1.591613e-001):8.905189e-002):7.335399e-001):2.127727e-001):7.624989e-002,7:4.738281e-001):8.191931e-002):1.107182e-001,(3:3.951304e-001,(2:2.790445e-001,4:4.105122e-001):1.148826e-001):7.583432e-002,1:5.082521e-001);
   tree gen.6000 = [&U] (((((10:2.413046e-001,9:4.784946e-001):2.250852e-001,(6:6.200148e-001,((23:3.268758e-001,((20:3.235527e-001,(22:2.912310e-001,21:2.073857e-001):1.624355e-001):6.426382e-002,(19:2.201593e-001,(18:2.842166e-001,17:3.979396e-001):9.436930e-002):4.892271e-002):1.619134e-001):1.455069e-001,((11:4.314921e-001,12:2.265375e-001):1.612551e-001,(((15:1.519320e-001,16:1.904461e-001):2.192665e-001,13:2.934812e-001):4.284474e-002,14:2.809810e-001):1.530753e-001):9.215791e-002):8.327213e-001):1.604229e-001):1.528691e-001,7:4.766568e-001):7.388686e-002,(8:4.657979e-001,5:2.160621e-001):1.021780e-001):8.650239e-002,(3:3.974893e-001,(2:2.807104e-001,4:4.129630e-001):6.390431e-002):8.834566e-002,1:4.538431e-001);
   tree gen.6500 = [&U] (((((10:2.531389e-001,9:4.632618e-001):2.179196e-001,(6:5.858227e-001,((23:3.164697e-001,((20:2.770657e-001,(22:2.819597e-001,21:2.052775e-001):1.324919e-001):1.046002e-001,(19:2.131506e-001,(18:2.889672e-001,17:3.852713e-001):1.020210e-001):5.363742e-002):1.922614e-001):1.154135e-001,((11:4.075756e-001,12:2.562635e-001):1.460378e-001,((14:2.634289e-001,13:2.841383e-001):4.443237e-002,(15:1.509062e-001,16:2.052503e-001):1.806011e-001):1.433052e-001):1.088923e-001):8.062118e-001):2.302946e-001):1.555840e-001,7:4.448779e-001):1.073779e-001,(8:5.800817e-001,5:2.091838e-001):5.899210e-002):9.503700e-002,(2:2.508920e-001,(4:4.047294e-001,3:3.848353e-001):5.593473e-002):1.312919e-001,1:4.065629e-001);
   tree gen.7000 = [&U] (((((10:2.382758e-001,9:4.632618e-001):1.712299e-001,(6:6.682136e-001,((23:3.164697e-001,((20:2.770657e-001,(22:2.819597e-001,21:2.011234e-001):1.324919e-001):1.093752e-001,(19:2.536797e-001,(18:2.714982e-001,17:3.165007e-001):7.615595e-002):6.496849e-002):1.805664e-001):1.656887e-001,((11:4.780238e-001,12:2.645105e-001):1.038968e-001,(((15:1.635746e-001,16:2.052503e-001):1.924107e-001,14:3.143729e-001):4.593025e-002,13:3.159918e-001):1.188320e-001):2.059364e-002):8.099064e-001):2.135412e-001):1.414039e-001,7:4.448779e-001):5.191374e-002,(8:5.603100e-001,5:2.434750e-001):8.589296e-002):1.178414e-001,((2:2.997702e-001,3:3.848353e-001):7.224430e-002,4:4.047294e-001):1.122963e-001,1:5.131927e-001);
   tree gen.7500 = [&U] (((((10:3.278985e-001,9:4.417256e-001):1.440915e-001,(6:6.512176e-001,((14:3.063768e-001,((15:1.548654e-001,16:2.000298e-001):2.042824e-001,13:3.079545e-001):6.028065e-002):1.211061e-001,((11:4.495256e-001,12:2.424192e-001):1.437548e-001,(23:3.655801e-001,((20:2.700185e-001,(22:2.747881e-001,21:1.960078e-001):1.941806e-001):1.118028e-001,(19:2.472274e-001,(18:2.818410e-001,17:3.354828e-001):1.074288e-001):4.733540e-002):1.671478e-001):1.718109e-001):1.386484e-002):7.671976e-001):1.631464e-001):1.340865e-001,7:4.335624e-001):6.509817e-002,(8:5.460586e-001,5:2.333352e-001):7.229875e-002):1.080564e-001,(3:3.808073e-001,(4:4.241191e-001,2:2.457468e-001):7.142495e-002):9.647058e-002,1:3.924582e-001);
   tree gen.8000 = [&U] (((((10:3.257570e-001,9:3.825934e-001):2.189949e-001,(6:6.187445e-001,((14:3.063768e-001,((15:1.545594e-001,16:2.000298e-001):2.102644e-001,13:3.079545e-001):3.130791e-002):1.306285e-001,((11:4.578150e-001,12:2.424192e-001):1.813087e-001,(23:2.754052e-001,((20:3.383774e-001,(22:2.619802e-001,21:1.960078e-001):1.519908e-001):7.158723e-002,(19:2.472274e-001,(18:2.830121e-001,17:3.297192e-001):1.117083e-001):5.245406e-002):1.650118e-001):2.532428e-001):9.931427e-003):8.014866e-001):1.064749e-001):1.406202e-001,7:5.367146e-001):5.586802e-002,(8:4.525153e-001,5:2.212937e-001):1.390163e-001):1.124823e-001,(3:3.145111e-001,(4:3.700200e-001,2:2.235969e-001):6.762296e-002):7.400733e-002,1:3.875814e-001);
   tree gen.8500 = [&U] (((((10:2.688034e-001,9:4.365287e-001):2.249151e-001,(6:5.915674e-001,(((11:4.461818e-001,12:2.381572e-001):1.613447e-001,(23:3.808340e-001,((20:3.324283e-001,(22:2.573743e-001,21:1.925618e-001):1.575504e-001):9.174903e-002,(19:2.428809e-001,(18:2.992738e-001,17:3.420387e-001):1.125861e-001):9.214005e-002):1.425646e-001):1.912511e-001):2.413379e-002,((14:3.009904e-001,(15:1.385048e-001,16:1.965131e-001):2.236252e-001):2.787682e-002,13:3.025404e-001):1.283319e-001):8.038333e-001):1.882202e-001):5.736562e-002,7:5.272786e-001):7.478256e-002,(8:4.445596e-001,5:1.625358e-001):1.167829e-001):1.186247e-001,(3:3.525881e-001,(4:4.022311e-001,2:2.332605e-001):8.690856e-002):7.270621e-002,1:4.993061e-001);
   tree gen.9000 = [&U] (((((10:3.093972e-001,9:3.982856e-001):2.199835e-001,(6:5.915674e-001,(((11:4.504373e-001,12:2.588248e-001):1.259603e-001,(23:3.225758e-001,((20:3.075789e-001,(22:2.628205e-001,21:1.925618e-001):1.575504e-001):8.374307e-002,(19:2.744944e-001,(18:2.992738e-001,17:3.441275e-001):1.052588e-001):5.361603e-002):1.838574e-001):1.912511e-001):3.223858e-002,(13:2.595270e-001,((15:1.385048e-001,16:1.965131e-001):1.532083e-001,14:2.568666e-001):4.061656e-002):1.118043e-001):7.918621e-001):1.882202e-001):6.874414e-002,7:5.641050e-001):9.922878e-002,(8:4.445596e-001,5:1.752741e-001):1.350109e-001):1.186247e-001,(3:3.525881e-001,(4:3.975817e-001,2:2.821443e-001):1.460623e-001):6.953994e-002,1:4.993061e-001);
   tree gen.9500 = [&U] (((((10:3.106879e-001,9:3.999472e-001):2.535832e-001,(6:5.940353e-001,(((11:4.523165e-001,12:2.599046e-001):1.224398e-001,((15:1.539273e-001,16:2.291097e-001):1.741387e-001,(13:3.201549e-001,14:2.579382e-001):3.569591e-002):1.682748e-001):4.938551e-002,(23:3.458701e-001,((20:3.088621e-001,(22:2.589227e-001,21:2.362482e-001):1.534294e-001):7.900128e-002,(19:2.359490e-001,(18:3.005223e-001,17:3.455632e-001):1.056980e-001):6.615189e-002):1.828684e-001):1.920490e-001):6.819882e-001):1.914626e-001):1.022547e-001,7:4.871252e-001):8.402248e-002,(8:4.464143e-001,5:2.807641e-001):1.481060e-001):7.494097e-002,(3:3.924684e-001,(4:3.528152e-001,2:2.833214e-001):1.254856e-001):6.261012e-002,1:5.013891e-001);
   tree gen.10000 = [&U] (((((10:2.645917e-001,9:4.490358e-001):2.506140e-001,(6:6.465485e-001,((11:4.679031e-001,12:2.563726e-001):1.362990e-001,((13:3.255214e-001,((15:1.498183e-001,16:2.017773e-001):1.743748e-001,14:2.549180e-001):2.113574e-002):1.576685e-001,(23:2.922032e-001,((20:3.052456e-001,(22:2.558909e-001,21:1.881195e-001):1.273032e-001):4.821609e-002,(19:2.375915e-001,(18:2.970035e-001,17:3.415170e-001):1.211238e-001):6.971820e-002):1.807272e-001):1.901786e-001):2.383939e-002):7.564526e-001):1.781446e-001):1.162532e-001,7:5.758433e-001):8.653036e-002,(8:4.411872e-001,5:2.579810e-001):1.367114e-001):9.748943e-002,(3:3.375229e-001,(4:3.405638e-001,2:2.775514e-001):5.531657e-002):8.458705e-002,1:4.955183e-001);
   tree gen.10500 = [&U] (((((10:2.607557e-001,9:4.051158e-001):2.469806e-001,(6:5.857035e-001,((23:2.879669e-001,((20:3.066570e-001,(22:2.521811e-001,21:2.446275e-001):1.653167e-001):7.265320e-002,(19:2.341470e-001,(18:3.230830e-001,17:3.256691e-001):9.700465e-002):7.077258e-002):1.757910e-001):1.827468e-001,(((13:3.310093e-001,(15:1.440730e-001,16:1.997292e-001):2.085727e-001):2.329666e-002,14:2.512222e-001):1.158120e-001,(11:3.922808e-001,12:2.654642e-001):1.641434e-001):1.050641e-002):8.127228e-001):2.661598e-001):9.875241e-002,7:5.674948e-001):2.701873e-002,(8:4.347909e-001,5:2.542408e-001):1.449871e-001):8.197618e-002,(3:3.326296e-001,(4:3.360998e-001,2:2.735275e-001):1.158524e-001):1.104305e-001,1:4.679046e-001);
   tree gen.11000 = [&U] (((8:4.347909e-001,5:2.086713e-001):1.068717e-001,(7:5.674948e-001,((10:2.607557e-001,9:4.148957e-001):2.469806e-001,(6:5.857035e-001,((14:2.538339e-001,((15:1.756373e-001,16:1.739710e-001):2.221370e-001,13:2.743497e-001):5.369742e-002):9.415143e-002,((23:3.606442e-001,((20:3.066570e-001,(22:2.521811e-001,21:2.446275e-001):1.514362e-001):8.275123e-002,(19:2.874978e-001,(18:3.162592e-001,17:3.256691e-001):9.047670e-002):4.266675e-002):1.757910e-001):1.474780e-001,(11:4.103454e-001,12:2.736349e-001):1.428524e-001):5.677902e-002):8.122564e-001):1.713571e-001):8.936496e-002):7.143188e-002):1.014416e-001,((3:3.222950e-001,4:3.787500e-001):7.160259e-002,2:2.735275e-001):1.053419e-001,1:5.106253e-001);
   tree gen.11500 = [&U] (((8:5.357919e-001,5:2.140263e-001):9.078246e-002,(7:5.009234e-001,((10:2.607557e-001,9:4.148957e-001):2.824222e-001,(6:5.857035e-001,(((11:4.103454e-001,12:2.359158e-001):1.644616e-001,((13:2.615134e-001,(15:1.340643e-001,16:2.436473e-001):2.142501e-001):6.628810e-002,14:2.538339e-001):1.338603e-001):2.968899e-002,(23:3.391698e-001,((20:3.009496e-001,(22:2.473866e-001,21:2.139892e-001):1.514362e-001):7.320993e-002,(19:2.874978e-001,(18:3.162592e-001,17:3.256691e-001):8.785132e-002):5.319989e-002):1.851159e-001):1.517735e-001):8.417346e-001):1.824293e-001):1.517055e-001):9.541146e-002):8.290523e-002,(2:2.735275e-001,(3:3.222950e-001,4:3.787500e-001):7.545103e-002):1.378051e-001,1:4.286605e-001);
   tree gen.12000 = [&U] ((7:5.009234e-001,(((10:2.831405e-001,9:4.148957e-001):3.182316e-001,(6:5.726851e-001,((11:4.547100e-001,12:2.359158e-001):1.438367e-001,((((15:1.536442e-001,16:1.791730e-001):2.152556e-001,14:2.683532e-001):3.725549e-002,13:2.673075e-001):1.765019e-001,(23:3.197579e-001,((20:3.009496e-001,(22:2.473866e-001,21:2.139892e-001):1.514362e-001):6.350390e-002,(19:2.214680e-001,(18:3.162592e-001,17:3.489100e-001):8.785132e-002):1.017535e-001):1.889264e-001):1.482849e-001):1.243911e-002):8.636916e-001):1.824293e-001):7.333805e-002,(8:5.843722e-001,5:2.513001e-001):1.444432e-001):5.741007e-002):1.120060e-001,((4:3.787500e-001,2:2.735275e-001):7.350281e-002,3:3.222950e-001):9.428909e-002,1:4.286605e-001);
   tree gen.12500 = [&U] (((8:4.732504e-001,5:2.482403e-001):2.277820e-001,(((10:2.732912e-001,9:4.446743e-001):3.143568e-001,(6:5.605470e-001,(((23:3.158646e-001,((20:2.972853e-001,(22:2.443745e-001,21:2.417424e-001):1.588154e-001):8.559942e-002,(19:2.187714e-001,(18:3.124085e-001,17:3.579807e-001):9.929528e-002):8.576076e-002):1.866261e-001):1.464794e-001,(11:4.375737e-001,12:2.132852e-001):1.428925e-001):5.725257e-003,(13:3.268522e-001,((15:1.517734e-001,16:2.047895e-001):2.155779e-001,14:2.650858e-001):3.216184e-002):1.127255e-001):7.944045e-001):1.802081e-001):8.598085e-002,7:4.246700e-001):4.261542e-002):1.667031e-001,((4:3.826944e-001,2:2.658544e-001):8.818478e-002,3:3.416436e-001):2.996252e-002,1:4.234412e-001);
   tree gen.13000 = [&U] (((8:3.984091e-001,5:2.487641e-001):1.197686e-001,(((10:2.738678e-001,9:4.394397e-001):1.464245e-001,(6:6.157413e-001,(((11:4.207283e-001,12:2.659328e-001):1.437387e-001,(23:3.320710e-001,((20:2.979126e-001,(22:2.448902e-001,21:1.910319e-001):1.609762e-001):7.514480e-002,(19:2.119614e-001,(18:2.857927e-001,17:3.587361e-001):9.950481e-002):8.377905e-002):1.924843e-001):1.941139e-001):3.396973e-003,(13:3.275419e-001,(14:2.453870e-001,(15:1.561675e-001,16:2.052217e-001):2.074326e-001):5.304350e-002):1.104653e-001):8.354220e-001):2.029912e-001):1.861579e-001,7:5.419692e-001):5.582997e-002):1.738500e-001,(2:2.776961e-001,(3:3.423645e-001,4:3.678797e-001):7.452100e-002):9.946154e-002,1:4.243348e-001);
   tree gen.13500 = [&U] ((7:5.511340e-001,(((10:2.937460e-001,9:4.468707e-001):2.204644e-001,(6:6.728169e-001,((23:3.344695e-001,((20:3.029504e-001,(22:2.490313e-001,21:2.296598e-001):1.863191e-001):7.641551e-002,(19:2.908126e-001,(18:2.906255e-001,17:3.694754e-001):1.011875e-001):5.750576e-002):1.957392e-001):1.853373e-001,((14:2.495365e-001,((15:1.756032e-001,16:2.185763e-001):2.161376e-001,13:3.330807e-001):4.922432e-002):1.165538e-001,(11:4.278429e-001,12:2.539161e-001):1.044294e-001):7.132904e-003):7.999428e-001):1.816168e-001):1.213749e-001,(8:4.677352e-001,5:2.064162e-001):7.544263e-002):2.444405e-002):1.277341e-001,(3:3.791630e-001,(4:3.741006e-001,2:2.849082e-001):9.469650e-002):1.011434e-001,1:4.997256e-001);
   tree gen.14000 = [&U] (((7:5.261664e-001,(8:4.997227e-001,5:2.278784e-001):1.077928e-001):1.055830e-002,((10:2.937460e-001,9:4.468707e-001):2.378213e-001,(6:6.728169e-001,((11:4.278429e-001,12:2.539161e-001):1.362152e-001,((23:3.487725e-001,((20:2.921882e-001,(22:2.381397e-001,21:2.273103e-001):1.179560e-001):8.670586e-002,(19:2.435857e-001,(18:2.772698e-001,17:3.694754e-001):7.498479e-002):8.428792e-002):2.042718e-001):1.390233e-001,(((15:1.261795e-001,16:2.185763e-001):2.185131e-001,14:2.495365e-001):2.652033e-002,13:3.330807e-001):1.576300e-001):9.806128e-003):7.851065e-001):2.431805e-001):1.718730e-001):1.263634e-001,(3:3.606511e-001,(2:2.678773e-001,4:3.741006e-001):6.601903e-002):1.012147e-001,1:4.997256e-001);
   tree gen.14500 = [&U] (((((10:3.266339e-001,9:4.321083e-001):2.506686e-001,(6:6.227669e-001,((11:4.173351e-001,12:2.550255e-001):1.596447e-001,((((15:1.075136e-001,16:2.195313e-001):2.007557e-001,14:2.506269e-001):4.828367e-002,13:3.371309e-001):1.639860e-001,(23:3.603726e-001,((20:2.304937e-001,(22:2.986820e-001,21:2.283035e-001):1.719716e-001):1.085430e-001,(19:2.446500e-001,(18:2.784813e-001,17:3.184179e-001):1.051266e-001):6.327559e-002):1.911586e-001):1.341242e-001):1.017035e-002):9.135517e-001):1.742608e-001):6.883676e-002,7:5.284654e-001):3.891077e-002,(8:5.184479e-001,5:2.288740e-001):8.678783e-002):1.177717e-001,(4:3.757352e-001,(3:3.622269e-001,2:2.690478e-001):7.569471e-002):8.226595e-002,1:4.164440e-001);
   tree gen.15000 = [&U] (((8:5.154884e-001,5:2.275676e-001):1.753756e-001,(((10:3.201644e-001,9:4.296417e-001):2.094937e-001,(6:6.416288e-001,((11:4.149528e-001,12:2.535698e-001):1.587334e-001,((13:3.352065e-001,(14:2.491962e-001,(15:1.685771e-001,16:1.963674e-001):1.891415e-001):4.912197e-002):1.290727e-001,(23:3.583155e-001,((20:2.724073e-001,(22:2.969770e-001,21:2.242636e-001):1.483672e-001):6.415931e-002,(19:2.432535e-001,(18:2.768916e-001,17:3.166003e-001):9.028429e-002):7.353731e-002):1.342501e-001):2.178004e-001):3.120933e-002):9.021667e-001):2.161318e-001):1.223749e-001,7:5.254487e-001):2.062494e-002):1.370126e-001,(2:2.182735e-001,(4:3.735904e-001,3:3.601592e-001):6.829365e-002):8.179635e-002,1:4.140668e-001);
   tree gen.15500 = [&U] (((8:5.154884e-001,5:2.626565e-001):5.916774e-002,(((10:3.201644e-001,9:4.314104e-001):2.094937e-001,(6:6.719592e-001,((13:3.314844e-001,(14:2.491962e-001,(15:1.749166e-001,16:1.963674e-001):2.096097e-001):2.718173e-002):1.415195e-001,((11:4.530611e-001,12:2.049683e-001):1.567000e-001,(23:3.936432e-001,((20:2.724073e-001,(22:2.648300e-001,21:2.377920e-001):1.483672e-001):9.484544e-002,(19:2.432535e-001,(18:3.050830e-001,17:3.166003e-001):9.955728e-002):7.423681e-002):1.635197e-001):1.910549e-001):3.543072e-002):9.105294e-001):1.854434e-001):8.304719e-002,7:5.737137e-001):4.808423e-002):9.920505e-002,((4:3.764771e-001,3:3.601592e-001):7.847357e-002,2:2.502705e-001):1.233129e-001,1:4.671770e-001);
   tree gen.16000 = [&U] (((8:5.727928e-001,5:2.541356e-001):1.218629e-001,(((10:3.075486e-001,9:4.144110e-001):2.667943e-001,(6:6.454812e-001,(((13:3.184226e-001,14:3.033676e-001):3.758673e-002,(15:1.344039e-001,16:1.886297e-001):2.164670e-001):8.673952e-002,((11:4.352086e-001,12:2.407250e-001):1.505254e-001,(23:3.323616e-001,((20:3.289640e-001,(22:2.232286e-001,21:2.398339e-001):1.370553e-001):5.649499e-002,(19:2.475667e-001,(18:3.159099e-001,17:3.041249e-001):1.228139e-001):6.157533e-002):2.089055e-001):1.491217e-001):5.759664e-002):7.213461e-001):1.767703e-001):5.787258e-002,7:5.381081e-001):7.687643e-002):8.647343e-002,(3:3.351526e-001,(2:3.011758e-001,4:4.298198e-001):1.017679e-001):1.037165e-001,1:4.487682e-001);
   tree gen.16500 = [&U] (((8:5.659367e-001,5:2.030611e-001):1.002813e-001,(((10:2.854154e-001,9:4.085748e-001):2.636008e-001,(6:5.248327e-001,((((15:1.327952e-001,16:2.010313e-001):2.154081e-001,14:2.997364e-001):3.700365e-002,13:3.146111e-001):9.692985e-002,((11:4.938214e-001,12:2.378436e-001):1.226815e-001,(23:3.580418e-001,((20:3.250264e-001,(22:2.205566e-001,21:2.144340e-001):1.264402e-001):1.045244e-001,(19:2.446034e-001,(18:2.913936e-001,17:4.004182e-001):5.400868e-002):9.551470e-002):1.438049e-001):1.630904e-001):1.660836e-002):7.468574e-001):2.157066e-001):9.260676e-002,7:4.836768e-001):9.744938e-002):9.103598e-002,(3:3.686553e-001,(2:2.975708e-001,4:3.808514e-001):7.003440e-002):1.020249e-001,1:4.433966e-001);
   tree gen.17000 = [&U] (((8:5.285378e-001,5:1.717741e-001):1.585168e-001,(((10:2.854154e-001,9:3.911159e-001):2.361253e-001,(6:6.843775e-001,(((11:4.673139e-001,12:3.276441e-001):1.280946e-001,(23:3.266713e-001,((20:2.602125e-001,(22:2.254311e-001,21:2.144340e-001):1.576084e-001):1.235173e-001,(19:2.446034e-001,(18:3.136353e-001,17:3.019412e-001):9.802185e-002):7.028009e-002):1.291000e-001):2.391085e-001):3.902287e-002,((14:2.429744e-001,(15:1.312252e-001,16:2.010313e-001):2.060913e-001):3.531863e-002,13:3.146111e-001):1.105323e-001):7.468574e-001):1.950646e-001):9.919051e-002,7:4.836768e-001):6.239219e-002):6.047801e-002,(3:2.728947e-001,(4:3.808514e-001,2:2.596920e-001):5.366319e-002):1.201367e-001,1:4.433966e-001);
   tree gen.17500 = [&U] (((8:5.285378e-001,5:2.149269e-001):1.254918e-001,(((10:2.854154e-001,9:3.896072e-001):2.473996e-001,(6:6.843775e-001,(((11:4.379800e-001,12:1.980897e-001):1.805764e-001,(((15:1.430967e-001,16:2.239118e-001):2.138543e-001,14:2.429744e-001):3.764153e-002,13:2.816227e-001):1.063953e-001):8.875779e-002,(23:3.266713e-001,((20:2.602125e-001,(22:2.683698e-001,21:2.144340e-001):1.924315e-001):7.014752e-002,(19:2.446034e-001,(18:3.269408e-001,17:3.490589e-001):9.184540e-002):6.761209e-002):1.663153e-001):1.759716e-001):7.468574e-001):1.814351e-001):1.296359e-001,7:4.836768e-001):6.380641e-002):6.297395e-002,((4:3.808514e-001,2:2.691130e-001):8.937665e-002,3:3.469369e-001):1.220148e-001,1:4.433966e-001);
   tree gen.18000 = [&U] (((8:5.208760e-001,5:2.108407e-001):1.199381e-001,(((10:2.812779e-001,9:3.927962e-001):2.580147e-001,(6:6.744566e-001,(((11:4.316309e-001,12:2.210753e-001):1.671928e-001,(((15:1.447996e-001,16:2.132324e-001):2.253583e-001,14:2.394522e-001):4.275366e-002,13:2.775402e-001):1.500955e-001):8.296527e-002,(23:3.219358e-001,((20:2.891086e-001,(22:2.644795e-001,21:1.979346e-001):2.050429e-001):4.438077e-002,(19:2.410576e-001,(18:2.782610e-001,17:3.439989e-001):1.084973e-001):5.242763e-002):1.639044e-001):1.252853e-001):8.570285e-001):1.928875e-001):1.289973e-001,7:5.441828e-001):7.976124e-002):8.711459e-002,((4:3.753305e-001,2:2.652118e-001):8.808102e-002,3:3.570182e-001):8.594041e-002,1:4.418062e-001);
   tree gen.18500 = [&U] (((8:5.431198e-001,5:2.056646e-001):1.385058e-001,(((10:2.743727e-001,9:4.144092e-001):2.572480e-001,(6:6.578990e-001,(((11:4.210345e-001,12:2.090599e-001):1.840359e-001,(14:2.688952e-001,(13:2.707267e-001,(15:1.380548e-001,16:2.076398e-001):1.807742e-001):7.215556e-002):1.055718e-001):7.828517e-002,(23:3.581478e-001,((20:2.548197e-001,(22:2.579866e-001,21:1.930754e-001):1.351827e-001):1.079489e-001,(19:2.041640e-001,(18:2.753529e-001,17:3.421935e-001):1.300168e-001):7.421590e-002):1.868048e-001):1.212005e-001):8.727100e-001):1.924163e-001):1.457108e-001,7:4.737915e-001):4.396872e-002):8.497596e-002,((4:3.661163e-001,3:3.192937e-001):5.114960e-002,2:2.587010e-001):1.295054e-001,1:4.685060e-001);
   tree gen.19000 = [&U] (((7:4.737915e-001,((10:2.686334e-001,9:4.551303e-001):2.492511e-001,(6:6.348572e-001,(((11:5.097833e-001,12:2.034153e-001):1.436570e-001,(13:2.707267e-001,((15:1.593691e-001,16:1.655104e-001):1.670396e-001,14:2.688952e-001):5.142980e-002):1.166403e-001):7.911240e-002,(23:3.581478e-001,((20:2.796560e-001,(22:2.579866e-001,21:2.626329e-001):1.468440e-001):9.338690e-002,(19:2.188527e-001,(18:3.241629e-001,17:3.119832e-001):1.014383e-001):1.027820e-001):1.700299e-001):1.020985e-001):7.559376e-001):1.924163e-001):1.325971e-001):7.016108e-002,(8:5.431198e-001,5:2.056646e-001):1.385058e-001):1.047593e-001,((4:4.684030e-001,2:2.387268e-001):9.378636e-002,3:3.192937e-001):7.738336e-002,1:3.728908e-001);
   tree gen.19500 = [&U] (((7:5.364076e-001,((10:3.004676e-001,9:4.679976e-001):2.159668e-001,(6:6.542546e-001,(((11:4.455412e-001,12:2.528538e-001):1.630790e-001,(13:2.783806e-001,(14:2.764974e-001,(15:1.570561e-001,16:1.701897e-001):1.791406e-001):5.480049e-002):1.199379e-001):9.039625e-002,(23:3.478799e-001,((20:2.875623e-001,(22:2.652803e-001,21:2.091079e-001):1.509955e-001):7.607959e-002,(19:2.250400e-001,(18:2.854372e-001,17:4.379265e-001):5.267704e-002):1.165424e-001):2.041903e-001):1.061914e-001):7.773093e-001):2.248995e-001):7.170383e-002):8.790517e-002,(8:5.584747e-001,5:1.411773e-001):1.424216e-001):1.022834e-001,((4:4.816456e-001,2:2.454760e-001):8.451599e-002,3:3.283207e-001):8.777496e-002,1:3.834331e-001);
   tree gen.20000 = [&U] (((7:4.360598e-001,((10:2.909887e-001,9:4.888854e-001):2.507708e-001,(6:6.336149e-001,(((11:4.428564e-001,12:2.361116e-001):1.695449e-001,(14:2.677747e-001,((15:1.484197e-001,16:2.381956e-001):1.646323e-001,13:2.974480e-001):8.558616e-002):1.165403e-001):3.808254e-002,(23:3.316029e-001,((20:3.030061e-001,(22:2.569115e-001,21:2.025112e-001):1.666717e-001):8.106109e-002,(19:2.034305e-001,(18:2.975503e-001,17:4.241113e-001):5.101524e-002):3.655026e-002):1.766233e-001):1.441880e-001):7.527875e-001):1.480611e-001):9.973189e-002):8.489810e-002,(8:5.408565e-001,5:2.422150e-001):9.072276e-002):9.905669e-002,((4:3.810445e-001,2:2.960069e-001):6.561383e-002,3:3.179632e-001):6.155172e-002,1:5.003000e-001);
   tree gen.20500 = [&U] (((7:4.432387e-001,((10:2.957793e-001,9:4.438476e-001):1.981134e-001,(6:6.440462e-001,(((11:4.501472e-001,12:2.399988e-001):1.632492e-001,(13:3.000110e-001,(14:2.415966e-001,(15:1.470563e-001,16:2.001470e-001):2.171489e-001):3.319833e-002):1.145946e-001):7.215846e-002,(23:3.370622e-001,((19:2.067796e-001,(18:3.228775e-001,17:3.888926e-001):1.247083e-001):5.489248e-002,(20:3.079946e-001,(22:2.666510e-001,21:1.988405e-001):1.694157e-001):1.064510e-001):1.603782e-001):1.530544e-001):7.701820e-001):1.745416e-001):1.353695e-001):7.012085e-002,(8:5.497608e-001,5:2.131934e-001):9.821477e-002):1.236292e-001,((4:4.446146e-001,2:2.303977e-001):7.362735e-002,3:3.626966e-001):1.118983e-001,1:5.085366e-001);
   tree gen.21000 = [&U] (((7:4.357394e-001,((10:3.334769e-001,9:4.212115e-001):2.114462e-001,(6:5.507949e-001,(((11:5.135120e-001,12:2.359381e-001):1.604872e-001,((13:3.092077e-001,(15:1.703714e-001,16:2.180227e-001):2.110192e-001):6.131429e-002,14:2.911113e-001):1.240927e-001):3.044884e-002,(23:3.313593e-001,((19:2.032810e-001,(18:3.174146e-001,17:3.840856e-001):7.164120e-002):8.210529e-002,(20:2.940500e-001,(22:2.621394e-001,21:1.954763e-001):1.665493e-001):8.088127e-002):1.751359e-001):1.409508e-001):7.961454e-001):2.296907e-001):1.113713e-001):3.314809e-002,(8:5.404591e-001,5:2.480996e-001):1.076845e-001):1.033180e-001,(3:3.565599e-001,(2:2.831897e-001,4:3.801195e-001):6.610010e-002):1.156974e-001,1:4.321799e-001);
   tree gen.21500 = [&U] (((7:4.312988e-001,((10:2.637761e-001,9:4.169190e-001):2.818837e-001,(6:5.451818e-001,(((11:4.185408e-001,12:2.335337e-001):1.652782e-001,((13:3.060566e-001,(15:1.686352e-001,16:2.158008e-001):1.980169e-001):3.085014e-002,14:2.881446e-001):1.465935e-001):4.590574e-002,(23:3.279824e-001,((19:2.782494e-001,(18:3.141799e-001,17:4.073547e-001):7.153044e-002):3.812850e-002,(20:2.910534e-001,(22:2.688251e-001,21:2.127709e-001):1.627327e-001):8.005702e-002):1.809776e-001):1.395144e-001):7.954224e-001):1.848220e-001):8.495869e-002):1.091628e-001,(8:5.349514e-001,5:2.455713e-001):8.754464e-002):6.467468e-002,((4:4.280839e-001,3:2.524394e-001):7.808828e-002,2:2.851630e-001):1.024789e-001,1:4.277756e-001);
   tree gen.22000 = [&U] (((4:4.319253e-001,3:2.547047e-001):7.672762e-002,2:2.782331e-001):1.068982e-001,((7:4.550812e-001,((10:2.661431e-001,9:4.206602e-001):2.102478e-001,(6:5.500740e-001,(((11:4.232885e-001,12:2.681681e-001):1.457028e-001,((14:2.907303e-001,(15:1.861695e-001,16:1.734673e-001):1.784556e-001):7.720761e-002,13:2.817142e-001):1.200524e-001):4.631767e-002,(23:3.292025e-001,((19:2.807462e-001,(18:2.616392e-001,17:3.960108e-001):8.771175e-002):9.324898e-002,(20:2.705149e-001,(22:2.712373e-001,21:1.909765e-001):1.404708e-001):8.140364e-002):1.826016e-001):1.147495e-001):8.266949e-001):2.268078e-001):9.830622e-002):7.427966e-002,(8:5.397517e-001,5:1.776180e-001):8.408350e-002):1.553668e-001,1:4.316143e-001);
   tree gen.22500 = [&U] (((4:4.319253e-001,2:2.282853e-001):7.672762e-002,3:3.164717e-001):1.257717e-001,((7:4.550812e-001,((10:2.782586e-001,9:4.644069e-001):2.060332e-001,(6:6.335004e-001,(((11:4.232885e-001,12:2.326738e-001):2.177181e-001,(14:2.907303e-001,((15:1.377239e-001,16:2.305123e-001):2.296421e-001,13:2.817142e-001):7.563130e-002):1.246301e-001):5.696884e-002,(23:3.664251e-001,((19:2.710976e-001,(18:3.058629e-001,17:3.960108e-001):6.821052e-002):9.324898e-002,(20:2.705149e-001,(22:2.712373e-001,21:1.929940e-001):1.243344e-001):1.321376e-001):2.024578e-001):7.724961e-002):7.924678e-001):2.601197e-001):1.109176e-001):1.255334e-001,(8:5.397517e-001,5:1.776180e-001):7.959039e-002):7.846823e-002,1:4.316143e-001);
   tree gen.23000 = [&U] ((2:2.317215e-001,(3:3.519261e-001,4:3.797845e-001):6.620467e-002):1.089983e-001,((7:4.227694e-001,((10:2.402948e-001,9:4.713973e-001):2.221314e-001,(6:5.750230e-001,((11:4.296599e-001,12:2.314770e-001):1.175290e-001,((14:2.951064e-001,((15:1.475469e-001,16:2.125830e-001):2.330987e-001,13:2.870787e-001):3.324954e-002):1.456868e-001,(23:3.719406e-001,((19:2.468809e-001,(18:3.104668e-001,17:4.019716e-001):6.440160e-002):8.032497e-002,(20:2.745868e-001,(22:2.825183e-001,21:2.129192e-001):1.740599e-001):8.385185e-002):1.575670e-001):1.608363e-001):6.595572e-002):7.407790e-001):2.551481e-001):1.312573e-001):1.079562e-001,(8:5.478761e-001,5:2.403369e-001):5.396527e-002):9.572394e-002,1:4.526687e-001);
   tree gen.23500 = [&U] (((4:3.703763e-001,3:3.432081e-001):8.207377e-002,2:2.259812e-001):1.114962e-001,((7:5.015735e-001,((10:3.066004e-001,9:4.560893e-001):2.867156e-001,(6:5.766409e-001,((((13:2.799671e-001,(15:1.619258e-001,16:1.891570e-001):1.951097e-001):4.883486e-002,14:2.877959e-001):1.420778e-001,(11:4.362181e-001,12:2.159482e-001):1.389726e-001):1.008132e-001,(23:3.139244e-001,((19:2.407651e-001,(18:3.027758e-001,17:3.056510e-001):7.485315e-002):4.516682e-002,(20:2.677846e-001,(22:2.525247e-001,21:2.415891e-001):1.800194e-001):7.707255e-002):1.684817e-001):1.223409e-001):7.857106e-001):2.488275e-001):8.354839e-002):8.853796e-002,(8:5.343039e-001,5:1.678367e-001):1.036317e-001):1.036739e-001,1:3.994938e-001);
   tree gen.24000 = [&U] (((4:3.703763e-001,3:3.432081e-001):5.385009e-002,2:2.259812e-001):1.621509e-001,((7:4.595439e-001,((10:3.066004e-001,9:4.244387e-001):2.762191e-001,(6:6.998074e-001,((((13:2.799671e-001,(15:1.714184e-001,16:1.796177e-001):1.971440e-001):4.975428e-002,14:2.554039e-001):1.583928e-001,(11:4.436486e-001,12:2.176249e-001):1.500843e-001):6.158241e-002,(23:3.139244e-001,((19:2.407651e-001,(18:3.027758e-001,17:3.056510e-001):8.955675e-002):4.101505e-002,(20:2.789303e-001,(22:2.359954e-001,21:1.829943e-001):1.800194e-001):1.158090e-001):2.262218e-001):1.577689e-001):7.857106e-001):1.600459e-001):8.365193e-002):9.512419e-002,(8:5.819152e-001,5:1.678367e-001):1.008595e-001):1.012683e-001,1:4.179171e-001);
   tree gen.24500 = [&U] ((2:2.519033e-001,(4:3.782701e-001,3:3.432081e-001):7.527471e-002):1.147574e-001,(((10:2.875042e-001,9:4.244387e-001):2.762191e-001,(6:5.965102e-001,((((15:1.393898e-001,16:1.796177e-001):2.332111e-001,14:2.420874e-001):5.288312e-002,13:2.799671e-001):1.782856e-001,((23:3.139244e-001,((19:2.507599e-001,(18:2.661905e-001,17:3.997345e-001):1.056894e-001):6.147753e-002,(20:2.632724e-001,(22:2.673703e-001,21:2.000639e-001):1.518828e-001):7.699510e-002):1.872957e-001):2.019554e-001,(11:4.231222e-001,12:2.448747e-001):1.232658e-001):3.290095e-002):8.895577e-001):1.600459e-001):1.178840e-001,((8:4.595939e-001,5:2.041074e-001):9.631616e-002,7:4.778102e-001):1.819326e-002):1.523868e-001,1:4.179171e-001);
   tree gen.25000 = [&U] ((2:2.712822e-001,(4:4.453595e-001,3:3.212732e-001):6.226250e-002):1.138119e-001,((((10:2.875042e-001,9:4.519059e-001):1.975791e-001,(6:5.965102e-001,((11:4.231222e-001,12:2.448747e-001):1.280772e-001,((14:2.420874e-001,((15:1.331234e-001,16:1.829504e-001):2.016914e-001,13:2.903801e-001):6.436647e-002):1.465942e-001,(23:3.139244e-001,((19:2.484514e-001,(18:3.387741e-001,17:4.331846e-001):8.391890e-002):5.824549e-002,(20:3.153259e-001,(22:2.572273e-001,21:2.085491e-001):1.370250e-001):1.023344e-001):1.751426e-001):1.751487e-001):4.545839e-002):8.895577e-001):1.600459e-001):9.485606e-002,7:4.778102e-001):1.002847e-001,(8:4.595939e-001,5:2.041074e-001):9.631616e-002):1.214719e-001,1:4.179171e-001);
   tree gen.25500 = [&U] (((2:2.926195e-001,4:4.415261e-001):9.893731e-002,3:3.127997e-001):8.561607e-002,((((10:2.598142e-001,9:4.274513e-001):2.107508e-001,(6:5.913758e-001,(((23:3.515760e-001,((19:2.463129e-001,(18:3.358582e-001,17:4.294560e-001):8.803561e-002):5.774414e-002,(20:3.046423e-001,(22:2.125852e-001,21:2.508599e-001):1.570921e-001):9.269849e-002):1.736351e-001):1.736412e-001,(11:4.687736e-001,12:2.427669e-001):1.425129e-001):2.320343e-002,((13:2.878806e-001,(15:1.358776e-001,16:1.813757e-001):1.916034e-001):3.917116e-002,14:2.400037e-001):1.298367e-001):8.508169e-001):1.586684e-001):1.673694e-001,7:5.067737e-001):4.139022e-002,(8:4.556380e-001,5:1.992026e-001):9.517500e-002):1.204263e-001,1:4.143199e-001);
   tree gen.26000 = [&U] (((((10:3.215473e-001,9:5.085644e-001):1.823871e-001,(6:5.913758e-001,((23:3.515760e-001,((19:2.463129e-001,(18:3.324768e-001,17:4.334856e-001):5.751619e-002):5.890345e-002,(20:3.046423e-001,(22:2.125852e-001,21:1.941176e-001):1.687586e-001):1.071956e-001):1.994020e-001):1.489879e-001,((14:2.780235e-001,((15:1.537177e-001,16:1.813757e-001):1.809509e-001,13:2.878806e-001):1.983666e-002):1.385610e-001,(11:4.327396e-001,12:2.702730e-001):1.495715e-001):1.069832e-002):8.861674e-001):1.967801e-001):9.648097e-002,7:4.094526e-001):9.017022e-002,(8:5.636764e-001,5:1.992026e-001):9.729051e-002):1.210364e-001,((2:2.507365e-001,4:4.065403e-001):1.023630e-001,3:3.127997e-001):7.879590e-002,1:4.718695e-001);
   tree gen.26500 = [&U] (((((10:3.215473e-001,9:4.508405e-001):1.816533e-001,(6:5.913758e-001,(((11:4.392401e-001,12:2.702730e-001):1.404058e-001,((13:2.969207e-001,(15:1.488287e-001,16:1.813757e-001):1.860750e-001):3.120672e-002,14:2.780235e-001):1.215876e-001):3.309381e-002,(23:3.398336e-001,((19:2.307566e-001,(18:2.860929e-001,17:3.097937e-001):1.263014e-001):6.475743e-002,(20:3.046423e-001,(22:2.081449e-001,21:1.941176e-001):1.549302e-001):9.597827e-002):1.847225e-001):1.685475e-001):8.644966e-001):1.967801e-001):1.363866e-001,7:4.816979e-001):1.060439e-001,(8:4.391850e-001,5:2.405781e-001):1.000566e-001):9.988628e-002,((4:4.065403e-001,3:3.127997e-001):7.019735e-002,2:2.505875e-001):7.526246e-002,1:4.356139e-001);
   tree gen.27000 = [&U] (((((10:3.269380e-001,9:4.583989e-001):2.678276e-001,(6:6.012902e-001,((23:3.578798e-001,((19:2.346252e-001,(18:3.048861e-001,17:3.149874e-001):8.108240e-002):6.524493e-002,(20:3.126340e-001,(22:2.244390e-001,21:2.251576e-001):1.699786e-001):9.758735e-002):1.878193e-001):1.713732e-001,((11:4.466040e-001,12:2.748041e-001):1.550776e-001,(((15:1.535191e-001,16:1.844165e-001):1.911807e-001,14:2.478410e-001):5.980933e-002,13:3.018986e-001):1.635822e-001):2.299660e-002):8.539945e-001):2.000791e-001):9.538055e-002,7:4.897735e-001):9.824103e-002,(8:5.133839e-001,5:2.004708e-001):8.757339e-002):4.561746e-002,((4:4.133560e-001,3:3.036587e-001):4.711486e-002,2:3.318621e-001):9.327716e-002,1:4.823784e-001);
   tree gen.27500 = [&U] ((3:3.036587e-001,(4:4.133560e-001,2:2.427996e-001):8.124453e-002):1.467017e-001,((((10:2.816091e-001,9:4.179429e-001):1.984339e-001,(6:6.012902e-001,(((13:3.018986e-001,((15:1.535191e-001,16:1.813461e-001):2.027847e-001,14:2.561933e-001):3.233035e-002):1.598654e-001,(23:3.607157e-001,((19:2.346252e-001,(18:3.048861e-001,17:3.149874e-001):8.990441e-002):8.060598e-002,(20:3.125670e-001,(22:2.244390e-001,21:1.852271e-001):1.699786e-001):6.935528e-002):1.818484e-001):1.782549e-001):2.799533e-002,(11:4.466040e-001,12:2.313974e-001):1.685741e-001):8.167218e-001):2.244511e-001):1.793972e-001,7:4.897735e-001):4.750073e-002,(8:5.133839e-001,5:2.004708e-001):1.385186e-001):1.142096e-001,1:4.572263e-001);
   tree gen.28000 = [&U] ((3:3.334447e-001,(4:3.798030e-001,2:2.492581e-001):7.794040e-002):1.529429e-001,((((10:2.980378e-001,9:4.205293e-001):2.459032e-001,(6:6.050112e-001,(((23:3.629479e-001,((19:2.360771e-001,(18:3.067728e-001,17:2.978650e-001):1.007151e-001):6.366008e-002,(20:3.145012e-001,(22:2.258279e-001,21:2.333368e-001):1.577603e-001):1.358534e-001):1.789410e-001):1.793580e-001,(11:4.493677e-001,12:2.328293e-001):2.018857e-001):4.781192e-002,(((15:1.628500e-001,16:1.824683e-001):1.882701e-001,13:3.037668e-001):3.753927e-002,14:2.577787e-001):9.984966e-002):8.275454e-001):1.409375e-001):1.112224e-001,7:4.928044e-001):4.523439e-002,(8:5.047803e-001,5:2.017114e-001):1.594358e-001):7.811796e-002,1:4.075041e-001);
   tree gen.28500 = [&U] (((4:4.022665e-001,2:2.341933e-001):1.135541e-001,3:3.136694e-001):9.500949e-002,((((10:3.091066e-001,9:4.201384e-001):2.050921e-001,(6:6.044489e-001,((23:3.626106e-001,((19:2.601318e-001,(18:3.064877e-001,17:2.975882e-001):8.072344e-002):5.367333e-002,(20:2.612542e-001,(22:2.256180e-001,21:2.525158e-001):1.645735e-001):9.189659e-002):1.655937e-001):1.976135e-001,((11:4.189579e-001,12:2.326129e-001):1.446021e-001,(14:2.282094e-001,(13:2.635514e-001,(15:1.560162e-001,16:1.817098e-001):2.244648e-001):7.775448e-002):1.336314e-001):1.209024e-002):8.035578e-001):2.594122e-001):8.077205e-002,7:4.923464e-001):7.652460e-002,(8:5.043112e-001,5:2.017628e-001):1.632499e-001):1.039204e-001,1:4.364348e-001);
   tree gen.29000 = [&U] (((4:4.041430e-001,2:2.352858e-001):6.052749e-002,3:4.089955e-001):6.650141e-002,((((10:3.105486e-001,9:4.606911e-001):1.995070e-001,(6:6.257293e-001,((((15:1.590354e-001,16:1.721192e-001):1.783364e-001,13:2.833170e-001):5.258149e-002,14:2.287788e-001):1.188216e-001,((23:3.525845e-001,((19:2.613453e-001,(18:3.079175e-001,17:3.402195e-001):1.101726e-001):6.503539e-002,(20:3.001243e-001,(22:2.552296e-001,21:1.966516e-001):1.892618e-001):7.554617e-002):1.663662e-001):1.985354e-001,(11:4.655681e-001,12:2.336980e-001):1.468413e-001):9.498031e-003):7.136886e-001):1.810600e-001):1.117728e-001,7:4.946431e-001):1.611446e-002,(8:4.940323e-001,5:1.869593e-001):1.680853e-001):1.141911e-001,1:4.699966e-001);
   tree gen.29500 = [&U] (((4:3.749112e-001,2:2.290152e-001):1.365222e-001,3:3.302075e-001):1.187829e-001,((((10:3.105486e-001,9:4.371596e-001):1.997479e-001,(6:5.867786e-001,(((11:4.337198e-001,12:2.336980e-001):1.606613e-001,(14:2.347435e-001,((15:1.505154e-001,16:1.721192e-001):1.879907e-001,13:2.752012e-001):5.857376e-002):1.671161e-001):1.671655e-003,(23:2.778190e-001,((19:2.573564e-001,(18:2.764648e-001,17:3.402195e-001):1.020550e-001):7.093610e-002,(20:3.203379e-001,(22:2.490694e-001,21:1.966516e-001):1.683010e-001):8.035328e-002):1.994641e-001):1.783298e-001):7.575353e-001):2.387103e-001):8.707130e-002,7:4.946431e-001):9.852386e-002,(8:4.889597e-001,5:1.869593e-001):1.839945e-001):8.383200e-002,1:4.111656e-001);
   tree gen.30000 = [&U] ((3:3.096135e-001,(4:3.887020e-001,2:2.386511e-001):8.854899e-002):1.278761e-001,((((10:3.165601e-001,9:4.424219e-001):2.546667e-001,(6:5.834380e-001,(((11:4.421156e-001,12:2.382219e-001):1.548802e-001,((14:2.392876e-001,(15:1.605013e-001,16:2.110060e-001):2.310677e-001):1.848510e-002,13:2.805285e-001):1.268201e-001):3.382298e-002,(23:3.317428e-001,((19:2.623382e-001,(18:2.818165e-001,17:3.468054e-001):9.051589e-002):5.006568e-002,(20:3.084960e-001,(22:1.963688e-001,21:2.803980e-001):1.435329e-001):8.190873e-002):1.364829e-001):1.427561e-001):7.629511e-001):2.433312e-001):8.444753e-002,7:5.042183e-001):1.034900e-001,(8:4.959087e-001,5:1.635764e-001):1.575172e-001):8.761813e-002,1:4.191248e-001);
   tree gen.30500 = [&U] ((2:2.779365e-001,(4:3.887020e-001,3:3.100309e-001):8.555105e-002):1.238288e-001,((((10:3.165601e-001,9:4.151017e-001):2.546667e-001,(6:5.834380e-001,(((((15:1.591709e-001,16:2.164213e-001):2.174947e-001,13:2.805285e-001):2.699466e-002,14:2.429399e-001):1.834906e-001,(11:4.567465e-001,12:2.208608e-001):1.243181e-001):7.948416e-002,(23:3.317428e-001,((19:2.791020e-001,(18:2.818165e-001,17:3.468054e-001):7.629097e-002):5.871370e-002,(20:3.007029e-001,(22:2.795193e-001,21:1.969981e-001):1.435329e-001):8.122025e-002):1.618676e-001):1.459126e-001):7.155387e-001):1.395467e-001):9.621360e-002,7:5.063989e-001):8.168645e-002,(8:4.959087e-001,5:1.635764e-001):1.575172e-001):1.378321e-001,1:4.437558e-001);
   tree gen.31000 = [&U] (((4:3.947074e-001,3:3.148208e-001):6.539691e-002,2:2.822305e-001):4.698243e-002,((((10:2.182577e-001,9:3.885237e-001):2.992651e-001,(6:6.112747e-001,(((13:2.848626e-001,((15:1.509245e-001,16:2.067633e-001):2.250257e-001,14:2.466933e-001):6.814203e-002):1.316263e-001,(11:4.417669e-001,12:2.242730e-001):1.696136e-001):4.779946e-002,(23:3.368681e-001,((19:2.834140e-001,(18:3.477667e-001,17:3.521635e-001):7.746965e-002):5.420411e-002,(20:3.053487e-001,(22:2.727844e-001,21:2.038315e-001):1.118760e-001):9.075905e-002):1.869073e-001):1.159073e-001):7.295376e-001):1.949767e-001):1.080035e-001,7:4.155863e-001):1.169314e-001,(8:4.650749e-001,5:1.706274e-001):1.364724e-001):9.584404e-002,1:4.176148e-001);
   tree gen.31500 = [&U] ((2:2.962396e-001,(3:3.270439e-001,4:4.893184e-001):6.323938e-002):1.123703e-001,((((10:3.151430e-001,9:4.036083e-001):1.910583e-001,(6:6.350078e-001,(((14:2.515398e-001,(13:2.959225e-001,(15:1.567843e-001,16:2.147910e-001):1.779680e-001):6.961517e-002):1.322136e-001,(11:4.589187e-001,12:2.329806e-001):1.981172e-001):1.321090e-001,(23:2.788296e-001,((19:2.944177e-001,(18:2.704050e-001,17:3.658364e-001):1.120007e-001):5.630861e-002,(20:3.172040e-001,(22:2.588263e-001,21:2.117454e-001):1.155414e-001):1.101570e-001):1.941640e-001):8.714705e-002):7.409873e-001):1.965999e-001):1.258204e-001,7:4.317217e-001):5.217110e-002,(8:5.030584e-001,5:1.867516e-001):1.461242e-001):1.244143e-001,1:4.615022e-001);
   tree gen.32000 = [&U] ((2:3.121106e-001,(3:3.270439e-001,4:4.893184e-001):6.323938e-002):7.054673e-002,((((10:2.358438e-001,9:4.678912e-001):2.593329e-001,(6:6.350078e-001,(((13:2.715307e-001,(14:2.598676e-001,(15:1.264146e-001,16:1.925639e-001):1.929040e-001):4.915415e-002):1.299466e-001,(11:4.375967e-001,12:2.329806e-001):1.670141e-001):1.309182e-001,(23:3.478804e-001,((19:2.847627e-001,(18:2.704050e-001,17:3.658364e-001):9.805060e-002):6.294758e-002,(20:2.497563e-001,(22:2.588263e-001,21:2.117454e-001):1.564683e-001):1.584143e-001):1.620272e-001):9.020856e-002):7.323688e-001):1.965999e-001):1.258204e-001,7:4.317217e-001):7.440955e-002,(8:5.030584e-001,5:1.867516e-001):1.566661e-001):1.189207e-001,1:4.615022e-001);
   tree gen.32500 = [&U] ((2:3.150637e-001,(4:3.335731e-001,3:3.743617e-001):7.498434e-002):7.220166e-002,((((10:2.380753e-001,9:4.723183e-001):2.166586e-001,(6:6.410161e-001,(((((15:1.775842e-001,16:1.943859e-001):1.947292e-001,13:2.740999e-001):5.132446e-002,14:2.700416e-001):1.443282e-001,(11:4.417371e-001,12:2.426668e-001):1.449421e-001):1.178034e-001,(23:3.511720e-001,((19:2.818079e-001,(18:2.729635e-001,17:3.666653e-001):9.897834e-002):8.463226e-002,(20:2.746487e-001,(22:2.372537e-001,21:2.039415e-001):1.688473e-001):6.020138e-002):1.560053e-001):9.106209e-002):7.392983e-001):1.772885e-001):1.270109e-001,7:4.358065e-001):1.347640e-001,(8:4.571647e-001,5:2.053971e-001):1.509363e-001):1.255535e-001,1:5.480750e-001);
   tree gen.33000 = [&U] ((2:2.600179e-001,(4:3.441020e-001,3:3.743617e-001):5.964084e-002):1.263030e-001,((((10:2.960896e-001,9:4.723183e-001):1.936343e-001,(6:6.728277e-001,(((14:2.700416e-001,(15:1.416062e-001,16:1.943859e-001):1.946859e-001):5.553508e-002,13:2.740999e-001):1.337527e-001,((11:4.417371e-001,12:2.426668e-001):1.742972e-001,(23:3.511720e-001,((19:2.818079e-001,(18:2.729635e-001,17:3.666653e-001):1.269108e-001):5.898741e-002,(20:3.298881e-001,(22:2.372537e-001,21:1.947478e-001):1.471110e-001):7.838390e-002):1.744630e-001):1.838212e-001):6.153146e-002):7.482495e-001):1.825277e-001):1.353722e-001,7:4.358065e-001):8.263716e-002,(8:4.571647e-001,5:2.053971e-001):1.270057e-001):9.131021e-002,1:4.149802e-001);
   tree gen.33500 = [&U] ((2:2.522819e-001,(4:4.194850e-001,3:3.449454e-001):5.948867e-002):7.265037e-002,((((10:2.458148e-001,9:4.539278e-001):2.585049e-001,(6:6.528100e-001,((23:3.347871e-001,((19:2.410606e-001,(18:2.638875e-001,17:3.557564e-001):1.078359e-001):7.468004e-002,(20:3.200734e-001,(22:2.398688e-001,21:1.796878e-001):1.397045e-001):7.283305e-002):1.692724e-001):1.478365e-001,((11:4.285948e-001,12:2.354471e-001):1.733498e-001,((14:2.620074e-001,13:2.659450e-001):4.910393e-002,(15:1.795253e-001,16:1.886027e-001):1.817189e-001):1.258700e-001):1.709467e-002):7.433168e-001):2.412330e-001):8.423376e-002,7:4.228406e-001):6.026762e-002,(8:3.970582e-001,5:1.904139e-001):1.491353e-001):1.432182e-001,1:4.053204e-001);
   tree gen.34000 = [&U] (((2:2.345742e-001,4:4.194850e-001):1.076496e-001,3:3.449454e-001):1.039247e-001,((((10:2.362846e-001,9:4.304940e-001):2.325976e-001,(6:5.836693e-001,((23:3.422620e-001,((19:2.053133e-001,(18:2.638875e-001,17:3.826915e-001):4.784752e-002):7.468004e-002,(20:2.792739e-001,(22:2.398688e-001,21:1.796878e-001):1.572174e-001):5.299238e-002):1.692724e-001):1.814835e-001,((11:4.285948e-001,12:2.354471e-001):1.622122e-001,(13:2.970728e-001,(14:2.620074e-001,(15:1.636321e-001,16:2.082885e-001):1.621460e-001):7.244918e-002):1.281148e-001):7.850615e-002):8.585834e-001):1.934537e-001):1.416571e-001,7:4.228406e-001):5.885718e-002,(8:4.493126e-001,5:2.264373e-001):1.528121e-001):1.300540e-001,1:4.911837e-001);
   tree gen.34500 = [&U] ((2:2.793461e-001,(4:3.731411e-001,3:3.449454e-001):1.056821e-001):1.188332e-001,((((10:3.492432e-001,9:4.304940e-001):2.048765e-001,(6:5.836693e-001,(((11:4.936931e-001,12:2.099350e-001):2.012175e-001,(((15:1.751506e-001,16:1.933062e-001):2.156299e-001,13:2.970728e-001):4.982654e-002,14:2.699355e-001):1.136608e-001):8.812833e-002,(23:3.422620e-001,((19:2.525024e-001,(18:2.768133e-001,17:3.890542e-001):9.809608e-002):7.894803e-002,(20:3.180598e-001,(22:2.398688e-001,21:1.700550e-001):1.659572e-001):9.278339e-002):1.692724e-001):1.048107e-001):7.953684e-001):2.115489e-001):1.249989e-001,7:5.251749e-001):3.894628e-002,(8:4.870648e-001,5:2.517928e-001):1.075857e-001):1.298828e-001,1:4.911837e-001);
   tree gen.35000 = [&U] ((3:3.503339e-001,(4:3.650597e-001,2:2.793461e-001):1.099111e-001):6.693547e-002,((((10:2.053842e-001,9:4.144264e-001):2.745136e-001,(6:5.836693e-001,(((11:4.936931e-001,12:2.062455e-001):1.599247e-001,(((15:1.309547e-001,16:1.731158e-001):2.118899e-001,13:2.604906e-001):3.027889e-002,14:2.820653e-001):1.402999e-001):8.812833e-002,(23:3.071339e-001,((19:2.525024e-001,(18:2.821618e-001,17:3.900863e-001):1.294711e-001):5.168876e-002,(20:3.238767e-001,(22:2.398688e-001,21:2.828517e-001):1.319665e-001):8.322826e-002):1.833667e-001):1.213015e-001):9.171876e-001):1.769688e-001):7.844390e-002,7:4.662966e-001):9.436256e-002,(8:4.870648e-001,5:2.323913e-001):1.683012e-001):1.508440e-001,1:4.598884e-001);
   tree gen.35500 = [&U] ((3:3.503339e-001,(2:2.749668e-001,4:3.808552e-001):8.853417e-002):8.441401e-002,((((10:3.660909e-001,9:4.786455e-001):2.164768e-001,(6:5.836693e-001,(((11:4.858526e-001,12:2.062455e-001):2.017831e-001,(((15:1.541970e-001,16:2.073951e-001):2.138834e-001,14:2.958061e-001):4.303968e-002,13:2.911491e-001):1.771440e-001):8.812833e-002,(23:3.071339e-001,((19:2.670926e-001,(18:2.821618e-001,17:3.732107e-001):8.415238e-002):8.107641e-002,(20:3.238767e-001,(22:2.609078e-001,21:1.740190e-001):1.319665e-001):6.725931e-002):1.833667e-001):7.724577e-002):9.171876e-001):2.014612e-001):9.503296e-002,7:4.662966e-001):5.706934e-002,(8:4.870648e-001,5:2.323913e-001):1.129125e-001):1.225506e-001,1:4.404135e-001);
   tree gen.36000 = [&U] (((4:3.808552e-001,3:3.350872e-001):4.808574e-002,2:3.280905e-001):1.235714e-001,((((10:3.660909e-001,9:3.382417e-001):2.189175e-001,(6:5.836693e-001,(((11:4.892153e-001,12:2.246412e-001):1.301296e-001,(((15:1.503923e-001,16:2.071308e-001):1.832125e-001,13:2.614583e-001):4.312666e-002,14:2.692548e-001):1.369934e-001):8.812833e-002,(23:3.071339e-001,((19:2.670926e-001,(18:2.819896e-001,17:3.732107e-001):6.929999e-002):8.107641e-002,(20:3.016471e-001,(22:2.609078e-001,21:2.448443e-001):1.423158e-001):1.461688e-001):2.151272e-001):9.329411e-002):7.358532e-001):2.363090e-001):5.690182e-002,7:4.960825e-001):9.958216e-002,(8:4.870648e-001,5:2.323913e-001):1.088952e-001):1.787261e-001,1:4.311406e-001);
   tree gen.36500 = [&U] ((3:3.095197e-001,(2:2.343440e-001,4:4.043076e-001):9.603717e-002):8.440817e-002,((((10:3.660909e-001,9:3.382417e-001):2.929210e-001,(6:6.143390e-001,(((11:4.892153e-001,12:2.246412e-001):1.381013e-001,(((15:1.479423e-001,16:2.071308e-001):2.160985e-001,13:2.814758e-001):2.390591e-002,14:2.692548e-001):1.505556e-001):7.052079e-002,(23:3.052136e-001,((19:2.405599e-001,(18:2.923781e-001,17:3.732107e-001):6.929999e-002):6.073498e-002,(20:3.135867e-001,(22:3.009463e-001,21:2.448443e-001):1.779131e-001):6.285331e-002):1.979554e-001):9.573192e-002):7.766474e-001):1.717828e-001):7.917198e-002,7:4.960825e-001):6.137577e-002,(8:5.208954e-001,5:2.323913e-001):1.129794e-001):1.417690e-001,1:4.311406e-001);
   tree gen.37000 = [&U] ((3:3.909635e-001,(2:2.323960e-001,4:4.117842e-001):7.231924e-002):7.473348e-002,((((10:3.799540e-001,9:4.315078e-001):2.677703e-001,(6:5.942139e-001,(((11:4.813250e-001,12:2.600756e-001):1.406552e-001,(((15:1.533038e-001,16:2.109612e-001):2.178906e-001,14:2.926893e-001):4.625351e-002,13:2.310503e-001):1.357121e-001):8.352716e-002,(23:2.963389e-001,((19:2.450085e-001,(18:2.977849e-001,17:3.801123e-001):9.916194e-002):3.731389e-002,(20:3.044316e-001,(22:2.606305e-001,21:2.493721e-001):1.311218e-001):1.171989e-001):2.016161e-001):8.336128e-002):7.844533e-001):2.023749e-001):9.999612e-002,7:5.052563e-001):4.744161e-002,(8:5.009534e-001,5:2.240374e-001):1.179445e-001):1.102845e-001,1:4.391134e-001);
   tree gen.37500 = [&U] (((2:2.282857e-001,4:4.045012e-001):9.031765e-002,3:3.840487e-001):7.341170e-002,((((10:3.732339e-001,9:4.482725e-001):1.606699e-001,(6:5.679319e-001,(((11:4.324975e-001,12:2.554758e-001):1.853682e-001,(((15:1.394423e-001,16:2.072300e-001):2.299765e-001,13:2.528261e-001):2.346019e-002,14:2.875127e-001):1.289279e-001):9.337163e-002,(23:2.796326e-001,((19:2.406751e-001,(18:2.828613e-001,17:3.769796e-001):9.300446e-002):5.340521e-002,(20:2.990473e-001,(22:2.560209e-001,21:2.304475e-001):1.573823e-001):1.045454e-001):1.896773e-001):1.475196e-001):7.705790e-001):1.870608e-001):1.132279e-001,7:5.097672e-001):1.084389e-001,(8:4.920933e-001,5:2.196158e-001):1.597397e-001):1.135840e-001,1:4.313470e-001);
   tree gen.38000 = [&U] (((((10:3.672518e-001,9:4.419959e-001):1.838010e-001,(6:6.231160e-001,(((11:4.425386e-001,12:2.839176e-001):1.487219e-001,(13:2.586958e-001,((15:1.408770e-001,16:1.919183e-001):2.367972e-001,14:2.941877e-001):5.350841e-002):1.323869e-001):9.553938e-002,(23:3.443327e-001,((19:2.704153e-001,(18:3.272144e-001,17:3.843217e-001):7.037968e-002):6.378240e-002,(20:2.988767e-001,(22:2.619648e-001,21:2.317489e-001):1.793758e-001):8.501899e-002):1.698422e-001):1.080254e-001):7.180310e-001):2.075287e-001):1.170367e-001,7:5.216022e-001):8.297695e-002,(8:5.035179e-001,5:1.928530e-001):1.279599e-001):8.366593e-002,((2:2.335857e-001,4:4.138922e-001):8.872515e-002,3:3.929649e-001):6.741548e-002,1:4.413613e-001);
   tree gen.38500 = [&U] (((((10:3.094659e-001,9:4.196707e-001):2.122965e-001,(6:5.404393e-001,(((11:4.425386e-001,12:2.839176e-001):1.487219e-001,(((15:1.372063e-001,16:1.919183e-001):2.347806e-001,13:2.586958e-001):6.219005e-002,14:3.194176e-001):1.334145e-001):4.970764e-002,(23:3.604323e-001,((19:2.763560e-001,(18:2.710299e-001,17:3.843217e-001):7.037968e-002):9.419769e-002,(20:2.988767e-001,(22:2.484205e-001,21:2.317489e-001):1.499851e-001):8.501899e-002):1.698422e-001):1.273171e-001):7.266924e-001):2.855437e-001):1.023282e-001,7:5.104103e-001):9.632298e-002,(8:5.035179e-001,5:1.928530e-001):1.231975e-001):1.005553e-001,(2:2.726426e-001,(3:3.619011e-001,4:4.138922e-001):7.071820e-002):7.497096e-002,1:4.413613e-001);
   tree gen.39000 = [&U] (((4:4.042891e-001,2:2.644713e-001):6.948847e-002,3:3.535043e-001):8.312093e-002,((((10:3.021689e-001,9:3.661052e-001):2.016587e-001,(6:6.957783e-001,(((11:4.322708e-001,12:2.773301e-001):1.452713e-001,(((15:1.518048e-001,16:1.874654e-001):2.020316e-001,13:3.008894e-001):3.075583e-002,14:2.352292e-001):1.855538e-001):6.352296e-002,(23:2.960132e-001,((19:2.699440e-001,(18:2.972777e-001,17:3.754047e-001):1.109980e-001):5.241276e-002,(20:2.919422e-001,(22:2.761334e-001,21:2.263718e-001):1.373180e-001):9.543034e-002):1.659016e-001):1.243631e-001):8.641941e-001):1.404675e-001):6.705609e-002,7:4.985678e-001):1.051596e-001,(8:4.918353e-001,5:1.883784e-001):7.905703e-002):1.222944e-001,1:4.653054e-001);
   tree gen.39500 = [&U] (((4:4.414137e-001,2:2.644713e-001):7.195654e-002,3:3.535043e-001):7.225705e-002,((((10:3.021689e-001,9:3.661052e-001):2.782752e-001,(6:5.678523e-001,(((11:4.322708e-001,12:2.296135e-001):1.452713e-001,(13:3.008894e-001,(14:2.352292e-001,(15:1.342300e-001,16:1.874654e-001):2.039092e-001):3.964703e-002):1.344393e-001):9.665607e-002,(23:3.112623e-001,((19:2.844753e-001,(18:3.098531e-001,17:3.754047e-001):1.226182e-001):3.447531e-002,(20:3.059223e-001,(22:2.761334e-001,21:2.343985e-001):1.832737e-001):9.429109e-002):1.853872e-001):1.243631e-001):8.600903e-001):1.945402e-001):1.529586e-001,7:4.156028e-001):1.074033e-001,(8:4.918353e-001,5:1.576159e-001):1.680285e-001):1.177626e-001,1:4.833762e-001);
   tree gen.40000 = [&U] ((2:2.580627e-001,(4:3.456821e-001,3:3.535043e-001):7.997214e-002):1.054190e-001,((((10:2.768395e-001,9:3.661052e-001):2.782752e-001,(6:5.678523e-001,(((11:4.080336e-001,12:3.106655e-001):1.589494e-001,((13:2.631015e-001,(15:1.306847e-001,16:1.874654e-001):2.003436e-001):3.661125e-002,14:2.742090e-001):1.344393e-001):7.777464e-002,(23:3.652453e-001,((19:2.844753e-001,(18:3.098531e-001,17:3.754047e-001):7.882907e-002):7.042792e-002,(20:3.198386e-001,(22:2.761334e-001,21:1.988684e-001):1.580525e-001):8.044243e-002):1.790173e-001):1.291516e-001):8.055375e-001):1.984098e-001):8.845476e-002,7:4.156028e-001):1.074033e-001,(8:4.918353e-001,5:2.596646e-001):7.131682e-002):1.490936e-001,1:4.574127e-001);
   tree gen.40500 = [&U] (((2:2.111860e-001,4:3.456821e-001):9.910264e-002,3:3.535043e-001):1.020076e-001,((((10:3.039812e-001,9:4.280311e-001):2.279816e-001,(6:6.432872e-001,((((15:1.355776e-001,16:2.187033e-001):1.802132e-001,13:2.631015e-001):2.792952e-002,14:2.679614e-001):1.308712e-001,((11:3.934241e-001,12:3.106655e-001):1.072573e-001,(23:2.977308e-001,((19:2.844753e-001,(18:3.098531e-001,17:3.754047e-001):8.687740e-002):6.138767e-002,(20:3.198386e-001,(22:2.481609e-001,21:2.264854e-001):1.098122e-001):1.153126e-001):1.859817e-001):1.803691e-001):6.536482e-002):8.410481e-001):1.622539e-001):1.302570e-001,7:4.156028e-001):6.979710e-002,(8:4.918353e-001,5:2.038553e-001):7.131682e-002):9.001264e-002,1:4.574127e-001);
   tree gen.41000 = [&U] (((2:2.154324e-001,4:4.800781e-001):1.088108e-001,((((10:2.839370e-001,9:4.780232e-001):2.132092e-001,(6:6.562221e-001,((13:2.782656e-001,(14:2.733495e-001,(15:1.383037e-001,16:2.231009e-001):2.368306e-001):3.360175e-002):7.488840e-002,((23:3.013638e-001,((19:2.228006e-001,(18:3.080385e-001,17:3.829531e-001):1.056780e-001):5.212833e-002,(20:3.262697e-001,(22:2.531508e-001,21:2.362625e-001):1.436003e-001):8.445885e-002):1.897213e-001):1.871821e-001,(11:4.169913e-001,12:2.700775e-001):1.350607e-001):3.591088e-002):8.623124e-001):2.141293e-001):1.040968e-001,7:5.341738e-001):5.046047e-002,(8:5.017249e-001,5:2.045901e-001):6.794401e-002):1.146041e-001):7.901200e-002,3:3.392452e-001,1:4.416090e-001);
   tree gen.41500 = [&U] (((2:2.154324e-001,4:4.091911e-001):1.396241e-001,3:3.273810e-001):6.169740e-002,((((10:3.027785e-001,9:3.770413e-001):2.280912e-001,(6:6.562221e-001,((11:4.416714e-001,12:2.700775e-001):1.071629e-001,((23:3.013638e-001,((19:2.228006e-001,(18:3.080385e-001,17:3.829531e-001):1.092580e-001):4.101217e-002,(20:2.944588e-001,(22:2.515987e-001,21:2.362625e-001):1.371658e-001):8.025947e-002):2.234750e-001):1.969305e-001,(14:2.733495e-001,((15:1.396140e-001,16:1.586427e-001):2.049828e-001,13:2.771968e-001):7.929316e-002):1.356893e-001):3.606095e-002):8.774592e-001):2.141293e-001):1.115440e-001,7:5.341738e-001):7.477340e-002,(8:5.017249e-001,5:2.045901e-001):1.363970e-001):7.071529e-002,1:4.583210e-001);
   tree gen.42000 = [&U] (((2:2.154324e-001,4:3.842557e-001):1.325726e-001,((((10:2.941962e-001,9:3.770413e-001):2.036780e-001,(6:6.562221e-001,((((15:1.382496e-001,16:1.586427e-001):2.230357e-001,(13:2.485361e-001,14:2.733495e-001):8.350022e-002):1.337351e-001,(23:3.013638e-001,((19:2.228006e-001,(18:3.155639e-001,17:3.336858e-001):1.092580e-001):5.854680e-002,(20:2.842911e-001,(22:2.714323e-001,21:1.967967e-001):1.371658e-001):7.739090e-002):1.634982e-001):1.969305e-001):1.800195e-002,(11:4.494780e-001,12:2.700775e-001):1.347409e-001):8.192887e-001):2.141293e-001):1.342376e-001,7:5.341738e-001):1.103621e-001,(8:4.612231e-001,5:2.045901e-001):1.254436e-001):1.438896e-001):6.919479e-002,3:3.273810e-001,1:4.583210e-001);
   tree gen.42500 = [&U] (((2:2.468578e-001,4:3.979273e-001):9.331844e-002,3:3.390290e-001):9.733116e-002,((((10:3.021657e-001,9:3.904562e-001):1.972566e-001,(6:6.795701e-001,((14:2.419300e-001,((15:1.386523e-001,16:1.883549e-001):2.259781e-001,13:2.573788e-001):8.249089e-002):1.588305e-001,((11:4.635702e-001,12:2.422006e-001):1.208713e-001,(23:3.120862e-001,((19:2.291897e-001,(18:3.267915e-001,17:3.455581e-001):9.784024e-002):6.062986e-002,(20:3.097988e-001,(22:2.810898e-001,21:2.123403e-001):1.771315e-001):1.150015e-001):1.482788e-001):2.039372e-001):1.619927e-002):8.924894e-001):1.783430e-001):1.120047e-001,7:5.531794e-001):5.082490e-002,(8:4.602665e-001,5:2.118693e-001):1.364613e-001):1.033818e-001,1:4.592075e-001);
   tree gen.43000 = [&U] ((2:2.468578e-001,(4:3.143090e-001,3:3.390290e-001):8.440946e-002):1.243527e-001,((((10:2.434017e-001,9:4.564307e-001):2.423671e-001,(6:6.215963e-001,(((14:2.503053e-001,((15:1.123671e-001,16:2.172237e-001):2.259781e-001,13:2.976977e-001):2.628147e-002):1.321956e-001,(11:4.635702e-001,12:2.422006e-001):1.167794e-001):1.148190e-001,(23:3.120862e-001,((19:2.713925e-001,(18:3.571860e-001,17:3.285306e-001):9.413486e-002):4.942977e-002,(20:3.097988e-001,(22:2.810898e-001,21:2.123403e-001):1.424103e-001):1.096081e-001):1.525749e-001):1.501061e-001):8.306960e-001):1.275826e-001):1.290507e-001,7:4.740823e-001):1.092654e-001,(8:4.602665e-001,5:1.882051e-001):1.364613e-001):7.515557e-002,1:5.052511e-001);
   tree gen.43500 = [&U] ((3:3.500916e-001,(4:3.769006e-001,2:2.484589e-001):1.072564e-001):1.100852e-001,((((10:3.064834e-001,9:4.599662e-001):2.987045e-001,(6:7.032908e-001,(((13:2.996286e-001,((15:1.454501e-001,16:2.186326e-001):2.210250e-001,14:2.467074e-001):2.977449e-002):1.503869e-001,(11:4.665769e-001,12:2.705680e-001):1.189215e-001):1.155637e-001,(23:3.141104e-001,((19:2.337449e-001,(18:2.638615e-001,17:3.306615e-001):9.474542e-002):5.099992e-002,(20:3.118081e-001,(22:2.516456e-001,21:2.137175e-001):1.315541e-001):8.752678e-002):1.714443e-001):1.113116e-001):8.522506e-001):1.284101e-001):7.427501e-002,7:4.771572e-001):4.704129e-002,(8:4.824357e-001,5:2.392612e-001):1.008646e-001):1.263925e-001,1:4.099339e-001);
   tree gen.44000 = [&U] ((3:3.500065e-001,(4:3.768090e-001,2:2.487631e-001):7.968907e-002):6.287124e-002,((((10:3.024796e-001,9:4.030625e-001):2.380486e-001,(6:6.358042e-001,((((13:2.995558e-001,14:2.466474e-001):3.242331e-002,(15:1.454148e-001,16:2.137681e-001):2.293998e-001):1.857316e-001,(11:4.664636e-001,12:2.624219e-001):1.125584e-001):4.665365e-002,(23:3.565318e-001,((19:2.527786e-001,(18:2.637973e-001,17:3.305811e-001):8.078038e-002):8.578569e-002,(20:3.117324e-001,(22:2.515844e-001,21:2.136656e-001):1.382921e-001):5.423996e-002):2.114278e-001):1.204492e-001):8.520435e-001):1.142999e-001):7.666983e-002,7:4.759580e-001):7.346947e-002,(8:4.823184e-001,5:2.392030e-001):1.104991e-001):1.043334e-001,1:4.788349e-001);
   tree gen.44500 = [&U] ((3:3.515237e-001,(4:3.823703e-001,2:2.498414e-001):7.345711e-002):6.865155e-002,((((10:3.037908e-001,9:5.255823e-001):1.671690e-001,(6:6.385603e-001,(((13:2.834900e-001,((15:1.342711e-001,16:2.238131e-001):2.206804e-001,14:2.597917e-001):4.296805e-002):1.298391e-001,(11:4.684856e-001,12:2.084905e-001):1.185559e-001):8.100764e-002,(23:3.580774e-001,((19:2.606232e-001,(18:2.649409e-001,17:3.320142e-001):8.759131e-002):1.027275e-001,(20:3.076788e-001,(22:2.526750e-001,21:2.145918e-001):1.627667e-001):5.642193e-002):2.190276e-001):1.155049e-001):7.634913e-001):1.859102e-001):1.374328e-001,7:4.780213e-001):9.396103e-002,(8:4.532869e-001,5:2.010464e-001):1.195634e-001):1.297324e-001,1:4.809106e-001);
   tree gen.45000 = [&U] (((4:3.846042e-001,3:3.535774e-001):7.750678e-002,2:2.843610e-001):6.629716e-002,((((10:2.270303e-001,9:4.640313e-001):2.228246e-001,(6:5.509325e-001,(((14:2.613095e-001,((15:1.402797e-001,16:2.251206e-001):2.278158e-001,13:2.706080e-001):4.869283e-002):1.477520e-001,(11:4.712226e-001,12:2.097086e-001):1.684570e-001):1.249615e-001,(23:3.601693e-001,((19:2.621458e-001,(18:3.109968e-001,17:3.339539e-001):8.637398e-002):4.287105e-002,(20:3.094764e-001,(22:2.541512e-001,21:2.158455e-001):1.637176e-001):1.159131e-001):1.914147e-001):7.306566e-002):7.679518e-001):2.214981e-001):1.115279e-001,7:4.808140e-001):1.175779e-001,(8:4.559351e-001,5:2.442435e-001):1.425242e-001):1.234746e-001,1:4.837202e-001);
   tree gen.45500 = [&U] ((3:2.919415e-001,(2:2.822518e-001,4:4.037650e-001):6.547755e-002):1.076486e-001,((((10:2.975437e-001,9:4.466229e-001):2.211719e-001,(6:5.468461e-001,((((14:2.834316e-001,(15:1.392392e-001,16:2.234509e-001):2.261260e-001):4.661737e-002,13:2.686008e-001):1.525453e-001,(11:4.677274e-001,12:1.780401e-001):1.672075e-001):9.522107e-002,(23:3.126319e-001,((19:2.602014e-001,(18:3.086901e-001,17:3.314769e-001):7.777973e-002):6.489161e-002,(20:3.071809e-001,(22:2.522661e-001,21:2.142445e-001):1.625032e-001):6.390584e-002):1.858965e-001):1.486375e-001):7.272003e-001):2.198552e-001):1.466341e-001,7:4.772477e-001):5.598788e-002,(8:4.720540e-001,5:2.790307e-001):9.833998e-002):1.276372e-001,1:5.000808e-001);
   tree gen.46000 = [&U] (3:3.502512e-001,(((((10:2.870768e-001,9:4.618229e-001):1.931099e-001,(6:5.654570e-001,(((14:2.463673e-001,(13:2.851538e-001,(15:1.420883e-001,16:2.310556e-001):1.947579e-001):6.323799e-002):1.593594e-001,(11:4.836457e-001,12:2.513711e-001):1.575328e-001):1.014585e-001,(23:3.232718e-001,((19:2.690569e-001,(18:2.971078e-001,17:3.427581e-001):7.974730e-002):4.886262e-002,(20:3.215844e-001,(22:2.608515e-001,21:2.215359e-001):1.165555e-001):1.088844e-001):1.740999e-001):9.628432e-002):7.519492e-001):2.273376e-001):1.457641e-001,7:4.492224e-001):4.629290e-002,(8:4.881195e-001,5:2.094100e-001):1.748983e-001):1.147332e-001,(2:2.641357e-001,4:4.175064e-001):7.043526e-002):5.396680e-002,1:5.171002e-001);
   tree gen.46500 = [&U] (3:3.502512e-001,((2:2.641357e-001,4:3.811235e-001):1.166929e-001,((((10:2.671086e-001,9:4.618229e-001):2.581791e-001,(6:5.654570e-001,(((13:2.851538e-001,((15:1.452818e-001,16:2.210323e-001):1.982941e-001,14:2.579737e-001):2.859090e-002):2.064695e-001,(11:4.339007e-001,12:2.513711e-001):1.320830e-001):7.646801e-002,(23:3.232718e-001,((19:2.469982e-001,(18:2.971078e-001,17:3.427581e-001):8.477587e-002):8.578463e-002,(20:3.215844e-001,(22:2.608515e-001,21:2.215359e-001):1.424722e-001):6.337524e-002):2.236846e-001):1.177587e-001):7.519492e-001):2.282557e-001):9.648556e-002,7:5.607067e-001):1.214379e-001,(8:4.881195e-001,5:2.168033e-001):1.144854e-001):1.291439e-001):7.221695e-002,1:5.194050e-001);
   tree gen.47000 = [&U] (((((10:2.682761e-001,9:4.158403e-001):1.641746e-001,(6:5.924239e-001,(((((15:1.459168e-001,16:2.219983e-001):1.909167e-001,14:2.398874e-001):3.734990e-002,13:2.864001e-001):1.633105e-001,(11:4.357971e-001,12:2.524698e-001):1.344204e-001):7.625987e-002,(23:3.246847e-001,((19:2.701240e-001,(18:2.752358e-001,17:3.442562e-001):1.050109e-001):6.126791e-002,(20:2.868180e-001,(22:2.619916e-001,21:2.449302e-001):1.379540e-001):8.406895e-002):1.719382e-001):1.360847e-001):7.552358e-001):3.083713e-001):1.693135e-001,7:5.631574e-001):1.018938e-001,(8:4.902530e-001,5:2.177509e-001):1.342191e-001):1.454365e-001,((2:2.652902e-001,4:3.827893e-001):7.120894e-002,3:2.996386e-001):7.817642e-002,1:5.172435e-001);
   tree gen.47500 = [&U] ((2:2.652902e-001,(4:3.683585e-001,3:3.514099e-001):5.936987e-002):1.093698e-001,((((10:2.437746e-001,9:4.422360e-001):3.136250e-001,(6:6.746865e-001,(((((15:1.421172e-001,16:2.219983e-001):2.240538e-001,13:2.864001e-001):4.897900e-002,14:2.398874e-001):1.530994e-001,(11:4.357971e-001,12:2.027798e-001):1.344204e-001):6.426711e-002,(23:3.476565e-001,((19:2.717256e-001,(18:2.752358e-001,17:3.741256e-001):1.050109e-001):7.512042e-002,(20:3.302500e-001,(22:2.737414e-001,21:2.243010e-001):1.096062e-001):7.739251e-002):2.002480e-001):1.521437e-001):8.907262e-001):1.732141e-001):1.336354e-001,7:4.328471e-001):8.231706e-002,(8:4.902530e-001,5:2.036609e-001):1.126708e-001):8.343117e-002,1:5.165839e-001);
   tree gen.48000 = [&U] ((2:3.005490e-001,(4:4.467986e-001,3:3.587073e-001):5.639398e-002):1.023750e-001,((((10:2.930676e-001,9:4.204689e-001):2.571845e-001,(6:5.840937e-001,(((((15:1.295340e-001,16:2.484716e-001):2.462951e-001,14:2.135646e-001):6.063053e-002,13:2.723034e-001):1.273521e-001,(11:3.868917e-001,12:2.560028e-001):1.278041e-001):5.803207e-002,(23:3.305446e-001,((19:2.366606e-001,(18:3.135586e-001,17:3.081214e-001):1.397841e-001):4.025015e-002,(20:3.139949e-001,(22:2.313218e-001,21:2.132608e-001):1.723837e-001):8.580112e-002):2.060939e-001):1.446551e-001):8.468842e-001):2.859571e-001):7.419203e-002,7:5.318075e-001):1.101920e-001,(8:4.451899e-001,5:2.266750e-001):1.071251e-001):7.009094e-002,1:4.749921e-001);
   tree gen.48500 = [&U] ((3:3.610106e-001,(4:4.358250e-001,2:2.464733e-001):1.109771e-001):8.740894e-002,((((10:2.858697e-001,9:4.101419e-001):2.690824e-001,(6:5.765841e-001,(((13:2.656155e-001,((15:1.703570e-001,16:1.777043e-001):1.764412e-001,14:2.714574e-001):3.593257e-002):1.276007e-001,(11:4.998699e-001,12:2.497152e-001):1.726090e-001):4.293005e-002,(23:3.511808e-001,((19:1.979165e-001,(18:2.829786e-001,17:3.005538e-001):7.118900e-002):8.054984e-002,(20:3.062830e-001,(22:2.633615e-001,21:2.080230e-001):1.144078e-001):7.225795e-002):1.906271e-001):1.451382e-001):8.260842e-001):2.044454e-001):4.613795e-002,7:5.187460e-001):5.668450e-002,(8:5.498923e-001,5:2.053374e-001):1.003547e-001):1.210016e-001,1:4.633261e-001);
   tree gen.49000 = [&U] ((3:3.214067e-001,(4:4.358250e-001,2:2.255952e-001):9.285688e-002):1.055515e-001,((((10:2.458272e-001,9:4.101419e-001):2.690824e-001,(6:5.214623e-001,(((23:3.030682e-001,((19:1.954423e-001,(18:3.243346e-001,17:3.005538e-001):1.015689e-001):7.784889e-002,(20:3.062830e-001,(22:2.324952e-001,21:2.096223e-001):1.372672e-001):6.739304e-002):1.906271e-001):1.451382e-001,(11:4.163646e-001,12:2.497152e-001):1.445144e-001):3.571665e-002,(((15:1.578615e-001,16:2.189133e-001):1.958524e-001,14:2.646500e-001):4.245848e-002,13:2.656155e-001):1.274236e-001):8.462368e-001):2.482510e-001):1.185684e-001,7:4.726942e-001):6.700667e-002,(8:4.958796e-001,5:2.053374e-001):9.632001e-002):1.070035e-001,1:4.727912e-001);
   tree gen.49500 = [&U] ((3:3.291794e-001,(4:4.598110e-001,2:2.953584e-001):9.285688e-002):9.863063e-002,((((10:2.985176e-001,9:3.953424e-001):3.837204e-001,(6:6.277374e-001,((23:3.030682e-001,((19:3.048352e-001,(18:3.006905e-001,17:2.997514e-001):1.119535e-001):6.527979e-002,(20:3.218225e-001,(22:2.309391e-001,21:2.096223e-001):1.372672e-001):9.556088e-002):1.534172e-001):1.498599e-001,(((13:2.533112e-001,(15:1.503000e-001,16:2.189133e-001):2.476377e-001):1.894560e-002,14:2.646500e-001):1.373179e-001,(11:4.291535e-001,12:2.497152e-001):1.442646e-001):4.692637e-002):7.688378e-001):2.649035e-001):8.712613e-002,7:4.726942e-001):6.885047e-002,(8:4.367307e-001,5:2.184772e-001):1.228303e-001):1.025360e-001,1:5.041075e-001);
   tree gen.50000 = [&U] (((3:2.971295e-001,4:4.598110e-001):9.176322e-002,2:3.033374e-001):8.716472e-002,((((10:3.041480e-001,9:3.953424e-001):1.708826e-001,(6:6.277374e-001,((23:3.030682e-001,((19:2.213545e-001,(18:3.006905e-001,17:2.997514e-001):8.118610e-002):9.658484e-002,(20:2.690888e-001,(22:2.070505e-001,21:2.008426e-001):1.778045e-001):9.785102e-002):1.852923e-001):1.471396e-001,((((15:1.484951e-001,16:1.808800e-001):1.769718e-001,14:2.646500e-001):5.735298e-002,13:2.460994e-001):1.481538e-001,(11:4.661289e-001,12:2.497152e-001):1.303065e-001):4.675260e-002):7.605062e-001):1.882014e-001):1.644931e-001,7:5.256335e-001):8.123449e-002,(8:4.367307e-001,5:2.184772e-001):1.508861e-001):7.134942e-002,1:5.041075e-001);
   tree gen.50500 = [&U] (((3:2.930135e-001,4:4.747140e-001):6.936842e-002,2:3.516882e-001):1.127388e-001,((((10:3.376596e-001,9:4.467153e-001):1.325532e-001,(6:5.225154e-001,((23:2.832953e-001,((19:2.307689e-001,(18:3.006905e-001,17:2.997514e-001):1.115902e-001):9.658484e-002,(20:3.062734e-001,(22:2.070505e-001,21:2.473710e-001):1.778045e-001):9.785102e-002):1.852923e-001):1.483719e-001,(((13:2.460994e-001,(15:1.892553e-001,16:1.540578e-001):1.926411e-001):4.632435e-002,14:2.626826e-001):1.866830e-001,(11:4.448828e-001,12:2.497152e-001):1.303065e-001):6.207089e-002):7.605062e-001):2.193319e-001):2.088264e-001,7:5.256335e-001):8.510332e-002,(8:4.621184e-001,5:1.754268e-001):1.724313e-001):7.820790e-002,1:5.041075e-001);
   tree gen.51000 = [&U] (((4:4.602100e-001,3:3.045221e-001):5.582399e-002,2:2.436278e-001):7.232379e-002,((((10:3.105865e-001,9:4.687787e-001):2.919169e-001,(6:5.097777e-001,((23:2.763893e-001,((19:2.251433e-001,(18:2.933604e-001,17:4.101392e-001):1.062030e-001):5.266812e-002,(20:3.126786e-001,(22:2.175019e-001,21:2.370044e-001):1.549040e-001):8.318621e-002):1.456742e-001):1.305008e-001,((14:2.562790e-001,((15:1.762677e-001,16:1.501814e-001):2.182002e-001,13:2.707102e-001):4.875412e-002):1.606768e-001,(11:4.004267e-001,12:2.261910e-001):1.675104e-001):9.352164e-002):7.419669e-001):2.139851e-001):1.012066e-001,7:5.128199e-001):1.104304e-001,(8:4.508531e-001,5:2.614984e-001):6.889338e-002):1.576588e-001,1:4.918186e-001);
   tree gen.51500 = [&U] (((4:4.318462e-001,3:3.249847e-001):5.050153e-002,2:2.236418e-001):8.410222e-002,((((10:2.975171e-001,9:4.257128e-001):2.410277e-001,(6:6.942600e-001,((23:2.949615e-001,((19:2.402721e-001,(18:3.130730e-001,17:3.441812e-001):1.218850e-001):2.899833e-002,(20:3.336893e-001,(22:2.321172e-001,21:2.128269e-001):1.445439e-001):7.124121e-002):1.688438e-001):1.439988e-001,((14:2.726110e-001,((15:1.794021e-001,16:1.564357e-001):2.248535e-001,13:2.889008e-001):4.854567e-002):9.110563e-002,(11:4.273337e-001,12:2.147548e-001):1.787664e-001):8.766419e-002):7.918241e-001):1.197144e-001):1.268731e-001,7:5.425494e-001):5.589821e-002,(8:4.130746e-001,5:2.507561e-001):8.556436e-002):1.185104e-001,1:5.269466e-001);
   tree gen.52000 = [&U] ((3:4.007770e-001,(2:2.236418e-001,4:4.318462e-001):1.173081e-001):4.042562e-002,((((10:2.975171e-001,9:4.595320e-001):2.410277e-001,(6:6.942600e-001,((((15:1.539844e-001,16:2.186151e-001):2.236833e-001,14:2.346033e-001):4.614321e-002,13:2.889008e-001):1.421702e-001,((11:4.199209e-001,12:2.099910e-001):1.804478e-001,(23:3.305826e-001,((19:2.261370e-001,(18:3.694322e-001,17:3.649016e-001):7.391175e-002):5.752465e-002,(20:3.336893e-001,(22:2.449165e-001,21:2.128269e-001):1.524270e-001):6.642696e-002):2.095749e-001):1.768716e-001):1.358895e-002):7.918241e-001):1.760939e-001):1.129796e-001,7:5.425494e-001):6.275909e-002,(8:4.872468e-001,5:2.507561e-001):1.042124e-001):9.393457e-002,1:4.533374e-001);
   tree gen.52500 = [&U] (((4:4.428059e-001,2:2.640556e-001):1.087021e-001,3:3.271119e-001):5.226155e-002,((((10:3.169271e-001,9:4.716673e-001):1.825760e-001,(6:5.852006e-001,(((23:3.445812e-001,((19:2.321089e-001,(18:2.399905e-001,17:3.745379e-001):8.289585e-002):7.954207e-002,(20:3.099167e-001,(22:2.513842e-001,21:2.184472e-001):1.564523e-001):1.052114e-001):2.105355e-001):2.173235e-001,(11:4.310101e-001,12:2.344150e-001):1.793504e-001):2.020651e-002,((13:2.788378e-001,(15:1.571914e-001,16:2.243883e-001):2.300503e-001):3.962789e-002,14:2.407987e-001):9.907629e-002):8.482888e-001):1.309910e-001):1.475818e-001,7:4.734960e-001):7.668015e-002,(8:5.001140e-001,5:1.983788e-001):1.069644e-001):1.179408e-001,1:4.653092e-001);
   tree gen.53000 = [&U] (((4:4.428059e-001,2:2.640556e-001):1.228268e-001,3:3.271119e-001):9.699121e-002,((((10:2.952555e-001,9:4.716673e-001):2.172324e-001,(6:7.335853e-001,(((23:3.495199e-001,((19:2.980883e-001,(18:3.394785e-001,17:3.745379e-001):9.431286e-002):3.251890e-002,(20:3.085255e-001,(22:2.513842e-001,21:2.139507e-001):1.924236e-001):6.740973e-002):1.930121e-001):2.173235e-001,(11:4.310101e-001,12:2.492362e-001):1.770238e-001):1.695721e-002,(((15:1.887339e-001,16:2.243883e-001):1.749721e-001,14:2.407987e-001):7.360419e-002,13:2.788378e-001):1.154857e-001):7.534142e-001):2.575503e-001):1.110083e-001,7:4.665812e-001):7.369104e-002,(8:5.001140e-001,5:2.614666e-001):1.481148e-001):1.015569e-001,1:4.605202e-001);
   tree gen.53500 = [&U] (((4:3.228464e-001,2:2.393785e-001):9.026311e-002,3:3.497357e-001):1.227857e-001,((((10:2.952555e-001,9:4.716673e-001):1.821792e-001,(6:6.933538e-001,(((23:3.450076e-001,((19:2.975731e-001,(18:3.394785e-001,17:3.287505e-001):1.016050e-001):4.444500e-002,(20:3.085255e-001,(22:2.513842e-001,21:2.139507e-001):1.280785e-001):6.740973e-002):1.930121e-001):1.483378e-001,(11:4.310101e-001,12:2.492362e-001):1.687514e-001):5.945089e-002,((14:2.407987e-001,(15:1.208370e-001,16:2.243883e-001):1.942577e-001):1.015402e-001,13:3.073797e-001):8.779813e-002):7.534142e-001):2.649258e-001):1.056152e-001,7:4.665812e-001):8.306870e-002,(8:4.587617e-001,5:2.115880e-001):9.434181e-002):1.217577e-001,1:4.680464e-001);
   tree gen.54000 = [&U] ((3:3.497357e-001,(4:3.907940e-001,2:2.368485e-001):8.859475e-002):1.002547e-001,((((10:3.356949e-001,9:3.817352e-001):2.553718e-001,(6:6.933538e-001,(((23:3.450076e-001,((19:2.975731e-001,(18:3.394785e-001,17:3.574002e-001):6.088502e-002):4.402030e-002,(20:3.085255e-001,(22:2.513842e-001,21:2.139507e-001):1.802178e-001):1.193752e-001):1.332311e-001):1.909585e-001,(11:4.004498e-001,12:2.246806e-001):1.471503e-001):2.440700e-002,(13:3.046574e-001,((15:1.564746e-001,16:2.243883e-001):1.785715e-001,14:2.819458e-001):2.994421e-002):8.779813e-002):7.386841e-001):1.948875e-001):7.156164e-002,7:4.573486e-001):8.341846e-002,(8:4.587617e-001,5:2.115880e-001):1.454956e-001):9.438380e-002,1:4.680464e-001);
   tree gen.54500 = [&U] (((3:3.367373e-001,4:3.907940e-001):8.648788e-002,2:2.368485e-001):1.125165e-001,((((10:2.523326e-001,9:4.187501e-001):2.553718e-001,(6:6.413884e-001,(((23:3.450076e-001,((19:2.550543e-001,(18:3.485085e-001,17:3.143677e-001):7.392150e-002):8.219638e-002,(20:3.101085e-001,(22:2.513842e-001,21:2.430247e-001):1.251277e-001):7.291416e-002):1.526540e-001):1.929847e-001,(11:4.004498e-001,12:2.246806e-001):1.471503e-001):4.532007e-002,((15:1.564746e-001,16:2.133187e-001):2.372110e-001,(14:2.819458e-001,13:2.939174e-001):3.109726e-002):9.457143e-002):8.333619e-001):2.160693e-001):1.113185e-001,7:4.573486e-001):1.057502e-001,(8:5.114414e-001,5:1.832480e-001):1.389156e-001):7.548200e-002,1:4.523664e-001);
   tree gen.55000 = [&U] (3:2.846941e-001,((4:3.921354e-001,2:2.530544e-001):1.023709e-001,((((10:2.588958e-001,9:4.201875e-001):2.562484e-001,(6:6.435901e-001,(((23:3.461919e-001,((19:2.559299e-001,(18:3.448963e-001,17:3.321581e-001):7.417525e-002):6.514820e-002,(20:3.111730e-001,(22:2.358712e-001,21:2.173433e-001):1.760900e-001):9.530544e-002):1.596890e-001):1.665706e-001,(11:4.018244e-001,12:2.889336e-001):1.603980e-001):7.532598e-002,((14:2.997568e-001,(15:1.514456e-001,16:2.140510e-001):1.965791e-001):3.274145e-002,13:3.251759e-001):7.371581e-002):8.362225e-001):2.168110e-001):8.619923e-002,7:4.867254e-001):9.038575e-002,(8:4.843551e-001,5:1.838771e-001):8.170867e-002):1.475251e-001):5.329676e-002,1:4.240913e-001);
   tree gen.55500 = [&U] ((2:2.882172e-001,(3:3.465814e-001,4:3.921354e-001):5.953567e-002):9.398855e-002,((((10:3.035044e-001,9:3.582115e-001):1.903452e-001,(6:6.435901e-001,(((23:3.543474e-001,((19:2.795180e-001,(18:2.945325e-001,17:3.321581e-001):7.604262e-002):9.078431e-002,(20:3.111730e-001,(22:2.358712e-001,21:1.999072e-001):1.324510e-001):5.088647e-002):2.006866e-001):1.322124e-001,(11:3.975058e-001,12:2.396026e-001):1.012844e-001):6.320193e-002,((13:3.251759e-001,14:2.997568e-001):5.845170e-002,(15:1.341198e-001,16:1.978245e-001):1.751312e-001):9.339004e-002):8.711818e-001):2.046752e-001):1.122124e-001,7:4.867254e-001):9.038575e-002,(8:4.667222e-001,5:1.838771e-001):1.428198e-001):1.306611e-001,1:4.274525e-001);
   tree gen.56000 = [&U] ((2:2.845441e-001,(3:3.463048e-001,4:3.918224e-001):4.575474e-002):9.741034e-002,((((10:3.032621e-001,9:4.458867e-001):2.155179e-001,(6:6.430763e-001,(((23:3.571861e-001,((19:2.792949e-001,(18:2.942974e-001,17:3.779531e-001):7.685433e-002):6.053044e-002,(20:3.109246e-001,(22:2.322434e-001,21:2.036183e-001):1.691149e-001):7.108796e-002):1.698623e-001):1.335437e-001,(11:4.279233e-001,12:2.394113e-001):1.922968e-001):9.655085e-002,((13:2.853735e-001,14:2.658346e-001):6.165215e-002,(15:1.610702e-001,16:1.976666e-001):1.796454e-001):7.160225e-002):8.704864e-001):3.194161e-001):1.121228e-001,7:4.863369e-001):7.214115e-002,(8:4.618642e-001,5:1.837303e-001):1.625576e-001):1.276887e-001,1:4.271113e-001);
   tree gen.56500 = [&U] ((2:2.845441e-001,(3:3.278017e-001,4:4.147803e-001):5.827511e-002):1.132152e-001,((((10:3.032621e-001,9:4.458867e-001):2.155179e-001,(6:5.172042e-001,(((23:2.907402e-001,((19:2.974198e-001,(18:2.679530e-001,17:3.267752e-001):1.205500e-001):2.582760e-002,(20:2.860504e-001,(22:2.709849e-001,21:2.343346e-001):1.599917e-001):9.798337e-002):2.069910e-001):1.657623e-001,(11:4.279233e-001,12:2.465316e-001):1.898916e-001):7.504369e-002,(14:2.970031e-001,(13:2.853735e-001,(15:1.610702e-001,16:1.867072e-001):1.946067e-001):5.866535e-002):5.478016e-002):8.704864e-001):2.624737e-001):1.121228e-001,7:4.744937e-001):1.214075e-001,(8:4.618642e-001,5:2.240317e-001):1.509041e-001):6.141512e-002,1:4.190075e-001);
   tree gen.57000 = [&U] (((4:3.956965e-001,2:2.614461e-001):6.747160e-002,3:3.450402e-001):1.461385e-001,((((10:3.032621e-001,9:4.458867e-001):2.294137e-001,(6:5.234989e-001,(((23:3.925991e-001,((19:2.974198e-001,(18:2.788652e-001,17:3.589905e-001):1.231295e-001):6.413273e-002,(20:3.528631e-001,(22:2.709849e-001,21:2.186381e-001):1.563341e-001):6.759800e-002):1.890964e-001):1.657623e-001,(11:4.279233e-001,12:2.235767e-001):1.578990e-001):6.948001e-002,(((15:1.610702e-001,16:1.867072e-001):1.946067e-001,14:2.436198e-001):5.625986e-002,13:2.853735e-001):4.543898e-002):8.757710e-001):2.410057e-001):7.346841e-002,7:4.939648e-001):8.323676e-002,(8:4.923506e-001,5:2.060126e-001):1.398559e-001):1.115840e-001,1:4.190075e-001);
   tree gen.57500 = [&U] (((4:4.192756e-001,3:3.434154e-001):6.163422e-002,2:2.655569e-001):6.648337e-002,((((10:2.023325e-001,9:4.437869e-001):2.789041e-001,(6:5.210336e-001,(((23:3.907502e-001,((19:2.304989e-001,(18:2.775520e-001,17:3.353965e-001):1.252684e-001):7.334654e-002,(20:3.545193e-001,(22:2.478433e-001,21:2.086848e-001):1.520977e-001):6.654000e-002):1.597862e-001):1.988254e-001,(11:4.309231e-001,12:2.266556e-001):1.646428e-001):6.008025e-002,(13:2.840296e-001,((15:1.422125e-001,16:1.858279e-001):1.939223e-001,14:2.424726e-001):5.726189e-002):9.049820e-002):8.160651e-001):2.398708e-001):1.248639e-001,7:4.916387e-001):1.259800e-001,(8:4.835274e-001,5:2.050424e-001):9.767181e-002):1.110586e-001,1:4.170343e-001);
   tree gen.58000 = [&U] (((((10:2.481901e-001,9:4.082850e-001):2.978374e-001,(6:5.177022e-001,(((23:3.456082e-001,((19:2.290251e-001,(18:3.277488e-001,17:3.332519e-001):8.607605e-002):7.550349e-002,(20:2.886613e-001,(22:2.462586e-001,21:2.234792e-001):1.450446e-001):6.353679e-002):1.978379e-001):1.975541e-001,(11:4.081592e-001,12:2.252064e-001):1.635901e-001):5.563340e-002,(((15:1.427046e-001,16:2.142038e-001):1.959972e-001,13:2.773862e-001):3.453692e-002,14:2.409222e-001):8.991955e-002):8.183682e-001):2.990672e-001):1.075018e-001,7:4.884951e-001):7.744586e-002,(8:4.804358e-001,5:1.869861e-001):1.364169e-001):7.298862e-002,((4:3.456348e-001,2:2.211893e-001):9.001310e-002,3:3.412196e-001):1.005277e-001,1:5.166893e-001);
   tree gen.58500 = [&U] ((3:3.752227e-001,(4:3.857672e-001,2:3.015932e-001):1.363334e-001):1.178752e-001,((((10:2.479729e-001,9:3.458056e-001):2.629889e-001,(6:5.502491e-001,((23:3.453058e-001,((19:2.288247e-001,(18:3.274620e-001,17:3.329603e-001):8.200126e-002):5.889190e-002,(20:2.884087e-001,(22:2.474377e-001,21:2.178460e-001):1.449177e-001):8.868331e-002):2.315618e-001):1.468306e-001,((11:4.588532e-001,12:2.250093e-001):1.711793e-001,(((15:1.210010e-001,16:2.140164e-001):1.958257e-001,14:2.296718e-001):5.769692e-002,13:2.771434e-001):1.327632e-001):3.301513e-002):8.528790e-001):2.575094e-001):7.206960e-002,7:4.880677e-001):9.907590e-002,(8:4.800154e-001,5:1.868225e-001):1.638474e-001):8.554198e-002,1:4.989209e-001);
   tree gen.59000 = [&U] (((4:3.495322e-001,3:3.634954e-001):6.453725e-002,2:2.921672e-001):5.800509e-002,((((10:2.402228e-001,9:4.359213e-001):3.159840e-001,(6:7.699671e-001,((23:3.247327e-001,((19:2.471096e-001,(18:2.805738e-001,17:3.357332e-001):7.959908e-002):7.135438e-002,(20:2.793948e-001,(22:2.397043e-001,21:2.290373e-001):1.403884e-001):8.591160e-002):1.615614e-001):1.422415e-001,((11:4.445122e-001,12:2.179768e-001):1.518255e-001,(((15:1.664352e-001,16:2.073275e-001):2.059733e-001,14:2.224937e-001):1.004383e-001,13:2.684816e-001):1.378312e-001):6.613417e-002):7.875068e-001):1.698399e-001):7.919014e-002,7:4.728136e-001):9.732440e-002,(8:4.837763e-001,5:1.809835e-001):1.074218e-001):1.158250e-001,1:4.833276e-001);
   tree gen.59500 = [&U] (((4:3.495322e-001,3:3.314881e-001):7.001766e-002,2:2.710216e-001):1.432663e-001,((((10:2.577539e-001,9:4.359213e-001):3.507167e-001,(6:7.699671e-001,(((11:4.522383e-001,12:2.415707e-001):1.594596e-001,(((15:1.750265e-001,16:1.987179e-001):2.141257e-001,14:1.950079e-001):8.036830e-002,13:2.684816e-001):1.426942e-001):3.509843e-002,(23:3.247327e-001,((19:2.471096e-001,(18:2.805738e-001,17:3.357332e-001):1.165964e-001):8.990013e-002,(20:2.322619e-001,(22:2.397043e-001,21:2.288813e-001):1.403884e-001):8.365189e-002):2.070872e-001):1.195855e-001):7.875068e-001):2.522732e-001):1.039190e-001,7:4.728136e-001):9.938031e-002,(8:5.163529e-001,5:1.893977e-001):1.095604e-001):1.184309e-001,1:3.828121e-001);
   tree gen.60000 = [&U] ((2:2.391276e-001,(4:3.814734e-001,3:3.265109e-001):8.555488e-002):1.579261e-001,((((10:3.323010e-001,9:4.146712e-001):3.208564e-001,(6:6.287333e-001,(((11:4.596966e-001,12:2.217326e-001):1.620894e-001,(((15:1.225124e-001,16:2.107338e-001):2.201715e-001,14:2.721263e-001):3.599370e-002,13:2.708631e-001):8.812888e-002):9.289181e-002,(23:3.300882e-001,((19:2.604542e-001,(20:2.360924e-001,(22:2.436575e-001,21:2.326560e-001):1.427037e-001):9.431087e-002):2.398263e-002,(18:2.855780e-001,17:3.827989e-001):1.185194e-001):1.882019e-001):1.154109e-001):8.071803e-001):1.560411e-001):5.825842e-002,7:4.806112e-001):5.678273e-002,(8:5.248686e-001,5:2.043717e-001):9.821372e-002):1.196540e-001,1:4.256811e-001);
   tree gen.60500 = [&U] (((4:3.814734e-001,3:3.265109e-001):7.227675e-002,2:2.013379e-001):1.079439e-001,((((10:3.139744e-001,9:4.546351e-001):2.476179e-001,(6:5.245918e-001,(((11:4.596966e-001,12:2.217326e-001):1.370915e-001,(((15:1.225124e-001,16:2.107338e-001):2.015863e-001,14:2.437201e-001):5.815020e-002,13:2.846200e-001):1.357748e-001):6.051300e-002,(23:3.300882e-001,((19:2.604542e-001,(18:2.855780e-001,17:3.745874e-001):1.185194e-001):1.940840e-002,(20:2.785040e-001,(22:2.770262e-001,21:1.842748e-001):1.477305e-001):7.504936e-002):1.882019e-001):1.237340e-001):8.071803e-001):2.646942e-001):1.032838e-001,7:4.245398e-001):8.771693e-002,(8:5.262160e-001,5:1.671318e-001):1.350691e-001):1.027062e-001,1:4.616358e-001);
   tree gen.61000 = [&U] ((2:2.932524e-001,(4:3.817183e-001,3:3.331671e-001):6.590056e-002):1.029554e-001,((((10:3.203751e-001,9:4.267918e-001):2.559541e-001,(6:5.380763e-001,(((11:4.010747e-001,12:2.606646e-001):1.398862e-001,(13:2.904223e-001,(14:2.486886e-001,(15:1.494202e-001,16:2.077876e-001):2.056958e-001):3.590920e-002):1.321889e-001):6.386630e-002,(23:2.914905e-001,((19:2.637520e-001,(18:2.913998e-001,17:3.822237e-001):1.092408e-001):1.992295e-002,(20:2.679286e-001,(22:2.119107e-001,21:2.197261e-001):1.507422e-001):1.113030e-001):1.960896e-001):1.262564e-001):8.509851e-001):1.909320e-001):8.471981e-002,7:4.331945e-001):1.091552e-001,(8:4.921889e-001,5:2.057504e-001):1.435628e-001):1.247886e-001,1:4.710467e-001);
   tree gen.61500 = [&U] ((2:2.622165e-001,(3:3.328781e-001,4:3.813872e-001):7.948172e-002):1.091695e-001,((((10:2.663725e-001,9:4.264216e-001):2.808175e-001,(6:5.376095e-001,(((11:4.082575e-001,12:2.604686e-001):1.692234e-001,(14:2.382932e-001,((15:1.483930e-001,16:2.076073e-001):2.006119e-001,13:2.901703e-001):6.205900e-002):1.360689e-001):7.089360e-002,(23:3.585456e-001,((19:2.635233e-001,(20:2.676962e-001,(22:2.890517e-001,21:2.084235e-001):1.575011e-001):1.006792e-001):3.715257e-002,(18:2.862828e-001,17:3.818922e-001):8.983611e-002):1.667911e-001):1.229024e-001):8.502470e-001):2.624344e-001):8.681296e-002,7:4.328187e-001):7.141736e-002,(8:4.917619e-001,5:2.055719e-001):8.521625e-002):1.635524e-001,1:4.804860e-001);
   tree gen.62000 = [&U] ((2:2.649318e-001,(3:3.363251e-001,4:3.853365e-001):8.030476e-002):9.042592e-002,((((10:2.691308e-001,9:4.363669e-001):1.845323e-001,(6:6.233194e-001,(((11:4.775966e-001,12:2.631658e-001):1.476233e-001,(((15:1.506604e-001,16:2.097571e-001):2.124121e-001,14:2.909985e-001):2.311953e-002,13:2.931751e-001):1.701150e-001):2.797152e-002,(23:3.622584e-001,((20:3.105231e-001,(22:2.634973e-001,21:2.237812e-001):1.698762e-001):8.000494e-002,(19:2.662521e-001,(18:2.892473e-001,17:3.858467e-001):8.609684e-002):3.731459e-002):2.147902e-001):1.241750e-001):8.590514e-001):1.826119e-001):1.768377e-001,7:4.373006e-001):8.156475e-002,(8:4.968542e-001,5:2.077007e-001):1.257016e-001):1.001526e-001,1:4.242386e-001);
   tree gen.62500 = [&U] ((2:2.372915e-001,(3:3.494273e-001,4:3.776054e-001):1.064653e-001):1.753311e-001,((((10:2.637312e-001,9:5.566589e-001):1.594788e-001,(6:6.108136e-001,(((11:4.955253e-001,12:2.633727e-001):1.446615e-001,(((15:1.520986e-001,16:2.419795e-001):1.799355e-001,13:2.872931e-001):3.764792e-002,14:2.851602e-001):1.667020e-001):6.081863e-002,(23:3.251356e-001,((20:2.848795e-001,(22:2.618903e-001,21:2.192914e-001):1.677615e-001):8.375595e-002,(19:2.609102e-001,(18:3.025282e-001,17:3.781054e-001):7.335079e-002):7.601385e-002):1.648991e-001):1.016693e-001):8.674558e-001):1.789481e-001):1.379879e-001,7:4.285270e-001):6.662683e-002,(8:4.564754e-001,5:2.035335e-001):1.231797e-001):1.043064e-001,1:3.791504e-001);
   tree gen.63000 = [&U] ((3:3.438523e-001,(4:3.715808e-001,2:2.335056e-001):1.013749e-001):9.377898e-002,((((10:2.595234e-001,9:5.477775e-001):1.666551e-001,(6:6.057241e-001,(((11:4.876193e-001,12:2.591707e-001):1.586011e-001,(((15:1.504004e-001,16:2.230816e-001):2.300173e-001,14:2.827408e-001):3.650939e-002,13:2.827093e-001):1.695419e-001):1.203481e-001,(23:3.395073e-001,((20:2.803343e-001,(22:2.214226e-001,21:2.228218e-001):1.635917e-001):1.376714e-001,(19:2.567474e-001,(18:2.977014e-001,17:3.720728e-001):8.474773e-002):2.748656e-002):1.265236e-001):1.025408e-001):8.536157e-001):1.747367e-001):1.288598e-001,7:4.216899e-001):1.355744e-001,(8:4.491924e-001,5:2.002862e-001):1.212143e-001):8.000822e-002,1:5.185797e-001);
   tree gen.63500 = [&U] ((2:2.475007e-001,(4:3.607880e-001,3:3.338649e-001):7.474092e-002):7.419175e-002,((((10:3.418195e-001,9:4.122341e-001):1.618145e-001,(6:6.436782e-001,(((11:4.734561e-001,12:2.166666e-001):1.540322e-001,(((15:1.506186e-001,16:1.977868e-001):1.974941e-001,14:2.756823e-001):4.941309e-002,13:3.042723e-001):1.126303e-001):9.800726e-002,(23:3.184524e-001,((20:2.552847e-001,(22:2.149913e-001,21:2.044281e-001):1.885972e-001):1.089712e-001,(19:2.838463e-001,(18:2.890545e-001,17:3.139542e-001):8.317971e-002):3.736723e-002):1.825122e-001):1.022437e-001):8.465926e-001):2.284240e-001):1.587662e-001,7:4.321707e-001):1.069442e-001,(8:4.361453e-001,5:2.173526e-001):1.049339e-001):1.023922e-001,1:4.740800e-001);
   tree gen.64000 = [&U] ((2:2.524195e-001,(4:3.607880e-001,3:3.172682e-001):7.661013e-002):1.312211e-001,((((10:3.023288e-001,9:4.521958e-001):2.399179e-001,(6:5.094694e-001,(((11:4.700337e-001,12:2.105190e-001):1.940923e-001,(((15:1.506186e-001,16:2.213422e-001):1.823645e-001,13:2.971287e-001):2.513198e-002,14:2.756823e-001):1.126303e-001):1.009797e-001,(23:3.044924e-001,((20:2.552847e-001,(22:2.445608e-001,21:2.209930e-001):1.308966e-001):1.089712e-001,(19:2.513861e-001,(18:2.890545e-001,17:3.423709e-001):1.080947e-001):4.371019e-002):1.825122e-001):1.228115e-001):8.465926e-001):2.461908e-001):1.136586e-001,7:5.107860e-001):8.061034e-002,(8:4.944855e-001,5:2.654733e-001):1.322751e-001):7.452271e-002,1:4.128831e-001);
   tree gen.64500 = [&U] (((4:4.286500e-001,2:2.567945e-001):8.571268e-002,((((10:2.823183e-001,9:4.431576e-001):2.279084e-001,(6:5.599174e-001,(((11:4.781805e-001,12:2.141678e-001):1.651068e-001,(((15:1.599586e-001,16:2.292430e-001):1.859986e-001,14:2.804606e-001):4.327524e-002,13:2.862920e-001):1.451487e-001):8.497802e-002,(23:3.148396e-001,((20:2.597094e-001,(22:2.487996e-001,21:2.200369e-001):1.526265e-001):5.285849e-002,(19:2.557432e-001,(18:2.940645e-001,17:3.836274e-001):9.363679e-002):9.188179e-002):1.651979e-001):1.249401e-001):8.748103e-001):2.100970e-001):1.070569e-001,7:4.687829e-001):7.574396e-002,(8:5.190316e-001,5:2.700746e-001):6.513548e-002):1.417828e-001):7.129437e-002,3:3.227672e-001,1:4.695400e-001);
   tree gen.65000 = [&U] (((((10:3.577530e-001,9:4.431576e-001):1.784330e-001,(6:5.599174e-001,(((11:4.781805e-001,12:2.142744e-001):1.738143e-001,(((15:1.599586e-001,16:2.122357e-001):2.076943e-001,14:2.779332e-001):6.184438e-002,13:2.862920e-001):1.451487e-001):8.812910e-002,(23:3.148396e-001,((20:2.678412e-001,(22:2.572022e-001,21:1.930796e-001):1.521858e-001):6.728018e-002,(19:2.165962e-001,(18:2.559326e-001,17:3.581782e-001):1.641296e-001):7.378783e-002):1.799707e-001):9.703238e-002):7.931076e-001):2.254720e-001):9.300349e-002,7:4.687829e-001):7.746923e-002,(8:4.810223e-001,5:2.530670e-001):9.589656e-002):1.013782e-001,((4:4.286500e-001,3:3.227672e-001):5.671667e-002,2:2.698982e-001):8.150525e-002,1:4.743568e-001);
   tree gen.65500 = [&U] (((((10:2.252919e-001,9:4.545146e-001):1.830058e-001,(6:5.872725e-001,(((11:5.056466e-001,12:2.197657e-001):1.547901e-001,(((15:1.325692e-001,16:2.176748e-001):1.959523e-001,13:2.917033e-001):5.813878e-002,14:2.850559e-001):1.483721e-001):9.038763e-002,(23:3.229081e-001,((20:3.648024e-001,(22:2.637936e-001,21:1.980278e-001):1.560860e-001):7.119666e-002,(19:2.221470e-001,(18:3.160800e-001,17:3.468126e-001):8.862044e-002):8.158621e-002):1.653808e-001):9.951907e-002):8.134329e-001):2.035005e-001):4.733657e-002,7:4.807967e-001):9.579139e-002,(8:5.520558e-001,5:1.465314e-001):8.593298e-002):1.328809e-001,(3:3.459700e-001,(2:2.207888e-001,4:4.396352e-001):8.134695e-002):8.662613e-002,1:5.087269e-001);
   tree gen.66000 = [&U] (((((10:2.425763e-001,9:4.527408e-001):2.171699e-001,(6:5.443328e-001,(((11:5.036733e-001,12:2.530092e-001):1.541861e-001,(((15:1.760005e-001,16:1.446589e-001):1.958785e-001,13:2.905649e-001):5.169242e-002,14:2.839435e-001):1.411699e-001):9.448337e-002,(23:3.216480e-001,((20:3.459898e-001,(22:2.545699e-001,21:2.504938e-001):1.554768e-001):5.468163e-002,(19:2.212801e-001,(18:3.148465e-001,17:3.454591e-001):1.141703e-001):6.047143e-002):1.879598e-001):9.913069e-002):8.102584e-001):2.291875e-001):1.221446e-001,7:4.497927e-001):9.747335e-002,(8:5.499014e-001,5:1.959434e-001):1.384410e-001):7.246245e-002,((2:2.882478e-001,4:4.379195e-001):6.665197e-002,3:3.010856e-001):8.065757e-002,1:4.625270e-001);
   tree gen.66500 = [&U] (((((10:2.351299e-001,9:4.557079e-001):2.185931e-001,(6:6.519029e-001,(((11:4.145793e-001,12:2.546673e-001):1.535021e-001,(((15:1.883405e-001,16:1.456070e-001):2.014203e-001,13:2.586108e-001):4.158952e-002,14:2.338394e-001):1.630862e-001):9.346809e-002,(23:3.742406e-001,((20:2.764359e-001,(22:2.118995e-001,21:2.521355e-001):1.564958e-001):9.508746e-002,(19:2.448827e-001,(18:3.169099e-001,17:3.477231e-001):8.049656e-002):8.094606e-002):2.059697e-001):9.978036e-002):7.585034e-001):2.221080e-001):1.069676e-001,7:5.480340e-001):1.035302e-001,(8:5.535052e-001,5:1.972275e-001):1.260588e-001):1.111586e-001,((4:4.407894e-001,2:2.901369e-001):9.088799e-002,3:3.362787e-001):7.025924e-002,1:4.655583e-001);
   tree gen.67000 = [&U] (((4:4.407894e-001,2:2.356957e-001):7.103114e-002,((((10:2.351299e-001,9:4.557079e-001):2.444939e-001,(6:6.519029e-001,(((11:4.145793e-001,12:2.546673e-001):1.371642e-001,(((15:1.883405e-001,16:2.163502e-001):2.014203e-001,13:2.556484e-001):4.283893e-002,14:2.453836e-001):1.634451e-001):9.180844e-002,(23:3.847271e-001,((20:2.486238e-001,(22:2.563454e-001,21:2.521355e-001):1.715452e-001):7.564051e-002,(19:2.448827e-001,(18:2.950428e-001,17:3.477231e-001):8.049656e-002):4.217693e-002):1.725436e-001):1.186747e-001):8.002216e-001):2.022732e-001):6.557564e-002,7:4.132786e-001):1.034480e-001,(8:5.535052e-001,5:1.972275e-001):8.873715e-002):1.850104e-001):9.514700e-002,3:3.362787e-001,1:4.584408e-001);
   tree gen.67500 = [&U] ((2:2.416771e-001,(3:3.540198e-001,4:3.646637e-001):1.206982e-001):1.004004e-001,((((10:3.210704e-001,9:4.557079e-001):2.411829e-001,(6:6.519029e-001,(((11:4.483986e-001,12:2.936052e-001):1.236617e-001,(((15:1.521292e-001,16:2.163502e-001):1.948471e-001,14:2.800738e-001):5.164219e-002,13:2.556484e-001):1.311313e-001):5.045982e-002,(23:3.163329e-001,((20:2.486238e-001,(22:2.319493e-001,21:2.142489e-001):1.749087e-001):7.564051e-002,(19:2.835700e-001,(18:2.950428e-001,17:3.477231e-001):8.049656e-002):8.372595e-002):1.818528e-001):1.186747e-001):8.002216e-001):2.022732e-001):1.070421e-001,7:5.035758e-001):3.324338e-002,(8:4.524113e-001,5:1.947901e-001):1.392825e-001):9.425940e-002,1:4.363776e-001);
   tree gen.68000 = [&U] (((4:3.640756e-001,2:3.114484e-001):7.849438e-002,3:2.911697e-001):1.029791e-001,((((10:3.205526e-001,9:3.607307e-001):2.137769e-001,(6:7.026660e-001,((23:3.158227e-001,((20:2.482228e-001,(22:2.315752e-001,21:2.245640e-001):1.746266e-001):1.085827e-001,(19:2.831127e-001,(18:2.883057e-001,17:3.471623e-001):1.330513e-001):4.420393e-002):1.815595e-001):1.798425e-001,((11:4.506689e-001,12:2.931317e-001):1.133098e-001,((13:3.269838e-001,(15:1.425307e-001,16:2.175444e-001):1.922283e-001):3.706473e-002,14:2.796221e-001):1.289237e-001):4.278736e-002):7.395341e-001):2.019470e-001):1.541251e-001,7:5.027636e-001):8.060415e-002,(8:4.516816e-001,5:1.321745e-001):1.752354e-001):6.726236e-002,1:4.827222e-001);
   tree gen.68500 = [&U] ((3:3.077928e-001,(4:4.097728e-001,2:2.622702e-001):8.416089e-002):1.278574e-001,((((10:3.205526e-001,9:3.897047e-001):2.137769e-001,(6:7.026660e-001,(((13:3.218757e-001,(14:2.796221e-001,(15:1.235671e-001,16:2.150721e-001):2.198748e-001):4.086875e-002):1.398803e-001,(23:3.877813e-001,((20:2.759579e-001,(22:2.425478e-001,21:2.373245e-001):1.652224e-001):9.839506e-002,(19:2.831127e-001,(18:3.012407e-001,17:4.001732e-001):9.398465e-002):6.312464e-002):2.095013e-001):1.317425e-001):5.341805e-002,(11:4.476304e-001,12:2.119641e-001):1.156640e-001):6.429963e-001):2.297177e-001):4.841216e-002,7:5.027636e-001):8.060415e-002,(8:5.634523e-001,5:1.941079e-001):1.151428e-001):1.515884e-001,1:3.703241e-001);
   tree gen.69000 = [&U] (((3:3.077928e-001,4:3.951569e-001):8.447755e-002,2:2.622702e-001):1.286157e-001,((((10:3.205526e-001,9:4.518089e-001):1.771979e-001,(6:7.026660e-001,(((14:2.458111e-001,((15:1.808952e-001,16:1.579613e-001):2.101597e-001,13:2.787429e-001):5.034745e-002):1.354455e-001,(11:4.562985e-001,12:2.119641e-001):1.798787e-001):3.079622e-002,(23:3.009053e-001,((20:2.759579e-001,(22:2.521102e-001,21:2.644636e-001):1.780128e-001):1.028006e-001,(19:2.653785e-001,(18:3.039273e-001,17:4.001732e-001):7.478200e-002):6.180117e-002):1.415025e-001):1.317425e-001):7.193932e-001):1.763990e-001):1.407234e-001,7:5.027636e-001):1.280896e-001,(8:5.560104e-001,5:2.290562e-001):1.221812e-001):9.896587e-002,1:3.936505e-001);
   tree gen.69500 = [&U] ((3:3.077928e-001,(4:3.951569e-001,2:2.503245e-001):1.013721e-001):1.336916e-001,((((10:3.205526e-001,9:3.573539e-001):1.943046e-001,(6:7.026660e-001,(((13:2.787429e-001,((15:1.704768e-001,16:1.579613e-001):1.963541e-001,14:2.598970e-001):4.806633e-002):1.354455e-001,(11:4.562985e-001,12:2.119641e-001):1.686814e-001):1.158116e-001,(23:3.221880e-001,((20:3.027251e-001,(22:2.764213e-001,21:2.644636e-001):1.198507e-001):7.891320e-002,(19:2.653785e-001,(18:3.039273e-001,17:3.766117e-001):8.678889e-002):7.191577e-002):1.961180e-001):8.710245e-002):8.269039e-001):9.780999e-002):1.152710e-001,7:4.365236e-001):9.041118e-002,(8:4.821510e-001,5:1.865874e-001):8.796634e-002):1.080605e-001,1:4.030279e-001);
   tree gen.70000 = [&U] ((3:3.047021e-001,(4:3.920942e-001,2:2.358499e-001):1.057772e-001):6.740185e-002,((((10:3.020143e-001,9:3.801025e-001):3.010019e-001,(6:5.148634e-001,(((13:3.057949e-001,((15:1.395863e-001,16:1.778346e-001):2.171631e-001,14:2.729652e-001):3.179053e-002):1.256299e-001,(11:4.562985e-001,12:2.296842e-001):1.686814e-001):9.445655e-002,(23:3.221880e-001,((20:3.027251e-001,(22:2.764213e-001,21:2.638788e-001):1.591739e-001):7.538503e-002,(19:2.653785e-001,(18:3.039273e-001,17:3.700880e-001):8.717059e-002):4.514552e-002):1.717041e-001):8.368943e-002):7.716849e-001):2.742327e-001):5.968125e-002,7:5.163206e-001):9.085155e-002,(8:4.967713e-001,5:1.865874e-001):9.612710e-002):1.006452e-001,1:4.261432e-001);
   tree gen.70500 = [&U] ((2:2.755676e-001,(4:3.990579e-001,3:3.212075e-001):9.275753e-002):1.143884e-001,((((6:5.137986e-001,(((14:2.696985e-001,(13:2.682310e-001,(15:1.396109e-001,16:1.757064e-001):1.900870e-001):5.255436e-002):1.238390e-001,(11:4.508378e-001,12:2.269355e-001):1.506427e-001):1.014430e-001,(23:3.183322e-001,((20:2.991023e-001,(22:2.778120e-001,21:2.095985e-001):2.068490e-001):6.820921e-002,(19:2.172021e-001,(18:3.002901e-001,17:3.656590e-001):1.116361e-001):3.956884e-002):2.065547e-001):1.020781e-001):7.624498e-001):2.332017e-001,(10:2.983999e-001,9:3.755537e-001):2.649395e-001):4.111072e-002,7:5.329593e-001):7.583326e-002,(8:4.908263e-001,5:1.774410e-001):1.536022e-001):8.158945e-002,1:4.386060e-001);
   tree gen.71000 = [&U] (((4:4.060295e-001,3:3.268191e-001):8.691625e-002,2:2.803819e-001):8.324177e-002,((((6:6.880367e-001,(((((15:1.371498e-001,16:1.968671e-001):2.191552e-001,14:2.678879e-001):4.304129e-002,13:2.981811e-001):1.170472e-001,(11:3.773391e-001,12:2.309001e-001):1.532744e-001):9.302258e-002,(23:3.238935e-001,((20:3.043277e-001,(22:2.826654e-001,21:1.674176e-001):1.598497e-001):9.433812e-002,(19:2.209966e-001,(18:3.055362e-001,17:3.374189e-001):8.885487e-002):4.026011e-002):2.101632e-001):1.315092e-001):7.757699e-001):1.563380e-001,(10:3.046524e-001,9:3.821147e-001):2.318864e-001):4.564926e-002,7:5.548436e-001):1.046081e-001,(8:4.994011e-001,5:2.013647e-001):1.246715e-001):1.031678e-001,1:4.462686e-001);
   tree gen.71500 = [&U] (((4:4.314072e-001,3:2.922769e-001):9.391207e-002,2:2.979063e-001):8.844455e-002,((((6:6.252499e-001,(((11:4.009236e-001,12:2.453318e-001):1.682229e-001,(13:2.781261e-001,(14:2.846315e-001,(15:1.481819e-001,16:1.862331e-001):2.329156e-001):4.767004e-002):1.292187e-001):3.588389e-002,(23:3.672647e-001,((20:3.233488e-001,(22:2.460957e-001,21:2.260135e-001):1.698407e-001):5.918194e-002,(19:2.494729e-001,(18:3.246329e-001,17:3.585083e-001):9.440848e-002):4.277645e-002):1.699993e-001):1.397288e-001):8.291860e-001):2.217772e-001,(10:3.236938e-001,9:3.594381e-001):2.463798e-001):1.422433e-001,7:5.895225e-001):3.746800e-002,(8:4.631185e-001,5:2.131638e-001):1.279433e-001):1.213865e-001,1:4.741613e-001);
   tree gen.72000 = [&U] ((2:2.324614e-001,(3:2.891964e-001,4:3.722286e-001):1.268160e-001):8.494870e-002,((((6:6.186600e-001,(((11:4.709145e-001,12:2.427461e-001):1.638064e-001,((15:1.466201e-001,16:1.842703e-001):2.205685e-001,(14:2.673321e-001,13:2.784509e-001):4.475369e-002):1.226540e-001):3.921241e-002,(23:3.633939e-001,((20:2.703346e-001,(22:2.435019e-001,21:2.027719e-001):1.680506e-001):8.052300e-002,(19:2.414267e-001,(18:3.343311e-001,17:3.547297e-001):5.635321e-002):1.142070e-001):1.532992e-001):1.382561e-001):7.927400e-001):2.194398e-001,(10:3.202822e-001,9:3.556497e-001):1.639892e-001):9.982071e-002,7:5.833091e-001):7.407712e-002,(8:4.582374e-001,5:2.109171e-001):1.278293e-001):9.301584e-002,1:4.691638e-001);
   tree gen.72500 = [&U] (((4:3.722286e-001,3:3.835090e-001):7.869938e-002,2:2.324614e-001):8.914678e-002,((((6:5.641305e-001,(((11:4.545826e-001,12:2.427461e-001):1.660883e-001,((14:2.673321e-001,(15:1.429762e-001,16:1.842703e-001):2.148658e-001):6.337152e-002,13:2.657576e-001):1.518836e-001):3.504340e-002,(23:3.217252e-001,((20:3.443912e-001,(22:2.435019e-001,21:1.828740e-001):1.230675e-001):4.723139e-002,(19:2.414267e-001,(18:3.153012e-001,17:3.547297e-001):8.835650e-002):6.391119e-002):1.989340e-001):1.441699e-001):7.659052e-001):2.194398e-001,(10:2.865489e-001,9:4.509192e-001):1.590202e-001):1.098150e-001,7:5.286081e-001):1.156781e-001,(8:5.122968e-001,5:2.109171e-001):1.242526e-001):8.292213e-002,1:4.360066e-001);
   tree gen.73000 = [&U] ((2:3.247492e-001,(4:3.640643e-001,3:3.453042e-001):6.881852e-002):9.218423e-002,((((6:5.517571e-001,(((11:4.401392e-001,12:2.210001e-001):1.129956e-001,(((15:1.723856e-001,16:1.802286e-001):2.031846e-001,14:2.603115e-001):6.935528e-002,13:2.599286e-001):1.202173e-001):6.832713e-002,(23:3.297303e-001,((20:3.233673e-001,(22:2.482706e-001,21:2.590641e-001):2.028164e-001):6.806548e-002,(19:2.822632e-001,(18:2.524841e-001,17:3.469493e-001):1.035730e-001):6.781259e-002):2.058186e-001):1.208340e-001):7.491062e-001):1.701416e-001,(10:2.332609e-001,9:3.799770e-001):2.440225e-001):1.091510e-001,7:5.170139e-001):1.432623e-001,(8:5.818809e-001,5:2.062910e-001):9.255097e-002):8.732441e-002,1:4.058408e-001);
   tree gen.73500 = [&U] ((2:3.378702e-001,(4:3.787738e-001,3:3.592556e-001):8.801982e-002):9.590879e-002,(7:5.379030e-001,((8:4.920269e-001,5:2.108726e-001):1.404897e-001,((6:5.538291e-001,(((11:4.579223e-001,12:2.495911e-001):1.554506e-001,(23:3.351913e-001,((20:3.364324e-001,(22:2.583016e-001,21:2.695311e-001):1.221688e-001):6.440493e-002,(19:2.936676e-001,(18:2.775881e-001,17:3.455449e-001):9.648259e-002):6.162838e-002):1.697799e-001):1.488909e-001):2.047760e-002,(13:2.518152e-001,(14:2.708289e-001,(15:1.793506e-001,16:1.875105e-001):2.182201e-001):2.730249e-002):1.321510e-001):7.160771e-001):1.617652e-001,(10:2.426854e-001,9:3.953294e-001):2.538818e-001):9.940825e-002):3.141230e-002):9.972046e-002,1:4.679747e-001);
   tree gen.74000 = [&U] ((2:2.736670e-001,(4:3.787738e-001,3:3.592556e-001):8.006253e-002):6.432927e-002,(((8:4.920269e-001,5:1.742173e-001):1.384177e-001,7:5.379030e-001):4.567792e-002,((6:5.538291e-001,((((14:2.708289e-001,(15:1.721490e-001,16:1.875105e-001):2.276119e-001):4.786303e-002,13:2.918388e-001):1.719222e-001,(23:3.351913e-001,((20:3.384085e-001,(22:2.196496e-001,21:1.877694e-001):1.805662e-001):7.905549e-002,(19:2.405799e-001,(18:3.340305e-001,17:3.455449e-001):1.212951e-001):6.162838e-002):1.541334e-001):2.018780e-001):4.228509e-002,(11:4.579223e-001,12:2.412810e-001):1.410379e-001):7.797496e-001):2.291647e-001,(10:2.426854e-001,9:4.533853e-001):3.220784e-001):1.349700e-001):1.322505e-001,1:4.669969e-001);
   tree gen.74500 = [&U] (((4:3.787738e-001,2:2.344591e-001):7.883224e-002,3:3.592556e-001):6.292804e-002,((8:4.920269e-001,5:1.742173e-001):8.603919e-002,(7:5.008563e-001,((6:6.264643e-001,((11:4.676602e-001,12:2.412810e-001):1.471051e-001,((((15:1.365289e-001,16:1.875105e-001):1.813119e-001,13:2.918388e-001):3.865577e-002,14:2.535042e-001):1.309970e-001,(23:3.351913e-001,((20:2.647277e-001,(22:2.196496e-001,21:1.877694e-001):1.805662e-001):8.894105e-002,(19:2.382429e-001,(18:3.362800e-001,17:3.748092e-001):8.219049e-002):6.162838e-002):1.909698e-001):1.516727e-001):2.319475e-002):8.025305e-001):2.262543e-001,(10:2.927100e-001,9:5.109669e-001):2.435127e-001):1.406916e-001):4.789522e-002):1.463836e-001,1:4.669969e-001);
   tree gen.75000 = [&U] ((3:3.668249e-001,(2:2.370296e-001,4:3.867543e-001):1.177995e-001):7.459511e-002,((8:5.023936e-001,5:1.934820e-001):1.132023e-001,(7:5.114090e-001,((6:6.610112e-001,(((23:3.691828e-001,((20:2.745809e-001,(22:2.242774e-001,21:2.625691e-001):1.379391e-001):9.081497e-002,(19:2.522772e-001,(18:2.939280e-001,17:3.508849e-001):7.993465e-002):6.611233e-002):1.949934e-001):1.865687e-001,(14:2.505439e-001,((15:1.616328e-001,16:1.914612e-001):1.806933e-001,13:2.917010e-001):3.525843e-002):1.437151e-001):8.427377e-003,(11:4.765012e-001,12:2.692620e-001):1.445317e-001):8.584313e-001):1.831049e-001,(10:2.988773e-001,9:4.194019e-001):1.583595e-001):1.072141e-001):8.945064e-002):1.227222e-001,1:4.768362e-001);
   tree gen.75500 = [&U] ((3:3.166577e-001,(2:2.359846e-001,4:4.127560e-001):1.013378e-001):5.868506e-002,((8:5.142370e-001,5:2.051763e-001):1.113700e-001,(7:4.684639e-001,((6:5.828455e-001,((13:2.904150e-001,(14:2.506979e-001,(15:1.652503e-001,16:1.906171e-001):1.820967e-001):6.864372e-002):1.382631e-001,((23:2.875411e-001,((20:2.748350e-001,(22:2.335130e-001,21:2.503761e-001):1.373310e-001):9.012548e-002,(19:2.511650e-001,(18:2.926322e-001,17:3.493380e-001):6.762463e-002):5.088418e-002):2.116493e-001):1.728757e-001,(11:4.549140e-001,12:3.202599e-001):1.573600e-001):1.035053e-002):8.426408e-001):2.033746e-001,(10:2.975596e-001,9:4.175530e-001):2.580755e-001):1.347408e-001):1.204303e-001):7.477456e-002,1:4.828624e-001);
   tree gen.76000 = [&U] ((3:3.079757e-001,(2:2.380544e-001,4:3.924505e-001):7.647731e-002):1.177774e-001,(((8:4.746812e-001,5:1.995508e-001):1.453906e-001,((6:5.824268e-001,(((11:4.299573e-001,12:2.708399e-001):1.324240e-001,(23:3.724633e-001,((20:2.728787e-001,(22:2.271106e-001,21:2.189915e-001):1.423103e-001):6.544992e-002,(19:2.700920e-001,(18:2.846088e-001,17:3.787045e-001):1.160560e-001):4.743768e-002):1.934772e-001):1.681358e-001):1.285787e-002,((15:1.510886e-001,16:1.988598e-001):2.160272e-001,(14:2.593449e-001,13:2.824525e-001):5.361592e-002):1.362123e-001):9.077415e-001):1.481739e-001,(10:2.506161e-001,9:4.311857e-001):2.542227e-001):1.125059e-001):4.186049e-002,7:4.513608e-001):1.112384e-001,1:4.696233e-001);
   tree gen.76500 = [&U] ((3:3.126643e-001,(2:2.881296e-001,4:3.698080e-001):7.236640e-002):1.138350e-001,((((6:7.064780e-001,(((11:4.535601e-001,12:2.749631e-001):1.242501e-001,(23:3.400613e-001,((20:2.870151e-001,(22:2.602813e-001,21:2.121502e-001):1.376526e-001):7.542436e-002,(19:2.742039e-001,(18:3.363371e-001,17:3.844699e-001):7.159746e-002):5.893748e-002):1.964227e-001):1.763546e-001):3.308894e-002,(14:2.632932e-001,(13:2.867525e-001,(15:1.533888e-001,16:1.906875e-001):2.139367e-001):6.018886e-002):1.392925e-001):7.387137e-001):1.659791e-001,(10:2.544315e-001,9:4.377501e-001):2.177390e-001):1.667334e-001,7:4.582324e-001):1.952397e-002,(8:5.535886e-001,5:2.850681e-001):1.102534e-001):1.306765e-001,1:4.767729e-001);
   tree gen.77000 = [&U] ((3:4.229276e-001,(2:2.843489e-001,4:3.621392e-001):5.040454e-002):1.366735e-001,((((6:5.041889e-001,((13:2.713698e-001,((15:1.777277e-001,16:1.710501e-001):2.014599e-001,14:2.460945e-001):5.031963e-002):1.468996e-001,((11:4.843730e-001,12:2.713552e-001):1.193568e-001,(23:3.355992e-001,((20:2.832490e-001,(22:2.121574e-001,21:2.093665e-001):1.402008e-001):5.504865e-002,(19:2.706060e-001,(18:3.338962e-001,17:3.794251e-001):1.159257e-001):5.180172e-002):1.919756e-001):1.702794e-001):3.185671e-002):7.897111e-001):1.620287e-001,(10:2.708463e-001,9:4.531973e-001):2.723411e-001):8.427511e-002,7:4.838131e-001):4.606523e-002,(8:5.463247e-001,5:2.317293e-001):1.368684e-001):9.904138e-002,1:4.405993e-001);
   tree gen.77500 = [&U] ((2:2.746347e-001,(3:3.237521e-001,4:3.631020e-001):4.235292e-002):1.065921e-001,((((6:6.175557e-001,((((15:1.569350e-001,16:1.667518e-001):1.930108e-001,(14:2.467487e-001,13:2.720913e-001):5.889474e-002):1.518885e-001,(23:3.364914e-001,((20:3.518896e-001,(22:2.127214e-001,21:2.387886e-001):1.405736e-001):6.850850e-002,(19:2.363683e-001,(18:2.999566e-001,17:3.804339e-001):1.025442e-001):5.065619e-002):1.924860e-001):1.707321e-001):3.534651e-002,(11:4.856608e-001,12:2.720767e-001):1.194897e-001):7.832604e-001):1.954352e-001,(10:2.689805e-001,9:4.112693e-001):1.947193e-001):1.057723e-001,7:5.183528e-001):6.041015e-002,(8:5.477772e-001,5:2.111743e-001):1.372323e-001):9.781204e-002,1:4.417707e-001);
   tree gen.78000 = [&U] ((2:2.731251e-001,(3:3.063468e-001,4:3.583891e-001):8.974743e-002):9.453801e-002,((((6:6.141612e-001,((11:4.617478e-001,12:2.418521e-001):1.188329e-001,((23:3.346418e-001,((20:2.912964e-001,(22:2.731422e-001,21:2.374760e-001):1.398009e-001):9.018879e-002,(19:2.350691e-001,(18:3.170772e-001,17:3.783427e-001):9.301016e-002):8.698426e-002):1.560907e-001):2.037883e-001,(13:2.705957e-001,((15:1.508216e-001,16:2.096313e-001):2.013215e-001,14:2.453924e-001):5.799335e-002):1.510536e-001):3.771277e-002):7.789550e-001):2.043514e-001,(10:3.125419e-001,9:4.746518e-001):2.464896e-001):1.266548e-001,7:5.465104e-001):6.007809e-002,(8:5.094815e-001,5:1.978146e-001):1.193403e-001):1.255661e-001,1:4.185922e-001);
   tree gen.78500 = [&U] (((3:3.364855e-001,4:3.510978e-001):9.154211e-002,2:2.675685e-001):7.515486e-002,((((6:5.468159e-001,((23:3.099913e-001,((20:3.097890e-001,(22:2.675852e-001,21:2.326447e-001):1.502388e-001):9.077957e-002,(19:2.302867e-001,(18:3.106264e-001,17:3.706455e-001):1.019344e-001):5.193676e-002):1.489062e-001):1.107407e-001,((11:4.252299e-001,12:2.369317e-001):2.057759e-001,(((15:1.540335e-001,16:2.053665e-001):2.097892e-001,13:2.650906e-001):4.714550e-002,14:2.781688e-001):1.358627e-001):7.920571e-002):7.841856e-001):2.771432e-001,(10:3.125488e-001,9:4.649953e-001):2.446646e-001):1.054430e-001,7:5.353919e-001):9.883767e-002,(8:4.991163e-001,5:1.937902e-001):1.169124e-001):8.807990e-002,1:4.100761e-001);
   tree gen.79000 = [&U] (((3:2.898724e-001,4:3.579592e-001):8.253309e-002,2:2.727975e-001):6.216329e-002,((((6:5.747584e-001,((23:3.578376e-001,((20:3.139910e-001,(22:2.798787e-001,21:2.150619e-001):1.531749e-001):8.595201e-002,(19:2.347871e-001,(18:3.166969e-001,17:3.778889e-001):1.081220e-001):6.618755e-002):1.460680e-001):1.171473e-001,((11:4.339697e-001,12:2.415620e-001):1.326133e-001,(14:2.836050e-001,((15:1.594551e-001,16:2.131463e-001):2.171736e-001,13:2.702712e-001):3.298336e-002):1.324086e-001):7.516162e-002):8.813958e-001):1.528144e-001,(10:3.186568e-001,9:4.407992e-001):2.494460e-001):7.013925e-002,7:5.458549e-001):1.182053e-001,(8:5.318262e-001,5:1.975773e-001):1.333349e-001):1.020157e-001,1:4.865490e-001);
   tree gen.79500 = [&U] ((3:2.862652e-001,(4:4.417073e-001,2:2.694028e-001):9.987804e-002):9.716283e-002,((((6:6.607249e-001,((23:3.533846e-001,((20:3.100836e-001,(22:2.763959e-001,21:2.265970e-001):1.654369e-001):8.488241e-002,(19:2.954310e-001,(18:3.043726e-001,17:3.731864e-001):8.631227e-002):4.465666e-002):2.047030e-001):1.457303e-001,((11:4.264448e-001,12:2.565027e-001):1.348550e-001,(14:2.800758e-001,((15:1.545304e-001,16:2.140408e-001):1.820117e-001,13:2.876553e-001):2.447117e-002):1.391916e-001):7.093982e-002):7.543858e-001):1.605164e-001,(10:3.146914e-001,9:4.353138e-001):2.275942e-001):1.043413e-001,7:5.374752e-001):8.126866e-002,(8:4.647290e-001,5:2.480614e-001):5.831708e-002):1.243887e-001,1:4.889337e-001);
   tree gen.80000 = [&U] (((3:2.910787e-001,2:2.739327e-001):5.034192e-002,4:3.879227e-001):9.984456e-002,((((6:6.636401e-001,((23:3.948453e-001,((19:2.585054e-001,(18:2.860335e-001,17:3.794615e-001):8.328382e-002):3.303899e-002,(20:2.657968e-001,(22:2.810434e-001,21:2.304072e-001):1.065779e-001):8.408676e-002):2.081450e-001):8.626841e-002,((11:4.453227e-001,12:2.468010e-001):1.332013e-001,((13:2.769933e-001,14:2.795073e-001):2.870528e-002,(15:1.627850e-001,16:2.176399e-001):2.083063e-001):1.197341e-001):1.091555e-001):7.265262e-001):1.849351e-001,(10:3.007832e-001,9:3.778919e-001):1.946237e-001):1.445338e-001,7:5.465127e-001):9.609075e-002,(8:5.117918e-001,5:2.460939e-001):1.055761e-001):7.582393e-002,1:4.971550e-001);
   tree gen.80500 = [&U] (((2:3.035616e-001,4:4.386705e-001):5.345887e-002,3:3.068269e-001):1.023162e-001,((((6:6.609929e-001,((23:3.138220e-001,((19:2.574742e-001,(18:2.605842e-001,17:3.779478e-001):9.606322e-002):3.983442e-002,(20:3.298913e-001,(22:2.799223e-001,21:2.146148e-001):1.257258e-001):8.192312e-002):1.892769e-001):7.141095e-002,((11:4.031526e-001,12:2.895470e-001):1.326700e-001,(13:2.758884e-001,((15:1.303072e-001,16:2.167717e-001):1.921993e-001,14:2.783923e-001):3.244594e-002):1.619632e-001):9.532275e-002):6.677852e-001):2.493481e-001,(10:3.901684e-001,9:3.763845e-001):1.923564e-001):1.255680e-001,7:5.443327e-001):5.945858e-002,(8:5.097503e-001,5:2.606941e-001):1.384776e-001):1.056164e-001,1:4.462925e-001);
   tree gen.81000 = [&U] ((3:3.062041e-001,(2:2.485997e-001,4:3.721656e-001):9.464714e-002):1.046409e-001,((((6:6.494113e-001,((23:3.203735e-001,((19:2.240874e-001,(18:2.600552e-001,17:3.771806e-001):9.324081e-002):5.773860e-002,(20:3.292216e-001,(22:2.793541e-001,21:2.141791e-001):1.254706e-001):6.840242e-002):1.888927e-001):9.605457e-002,((11:4.740754e-001,12:2.889592e-001):1.127805e-001,(((15:1.286076e-001,16:1.683202e-001):2.192773e-001,13:2.753283e-001):4.261889e-002,14:2.554533e-001):1.124791e-001):1.141441e-001):6.664295e-001):2.499969e-001,(10:3.210215e-001,9:4.617095e-001):2.338184e-001):1.270612e-001,7:5.035087e-001):6.885382e-002,(8:5.087155e-001,5:2.601649e-001):7.740834e-002):1.039503e-001,1:4.686686e-001);
   tree gen.81500 = [&U] (((2:2.485997e-001,4:3.818351e-001):8.363765e-002,3:3.249759e-001):8.029269e-002,(((6:6.132435e-001,((23:3.203735e-001,((19:2.240874e-001,(18:2.811488e-001,17:3.771806e-001):9.239205e-002):6.364330e-002,(20:3.292216e-001,(22:2.615486e-001,21:2.267363e-001):1.254706e-001):7.482679e-002):2.000510e-001):8.409570e-002,((11:4.644189e-001,12:2.889592e-001):1.659041e-001,(13:2.753283e-001,(14:2.817029e-001,(15:1.527233e-001,16:1.683202e-001):1.933883e-001):5.632344e-002):1.583261e-001):1.000668e-001):6.664295e-001):2.467342e-001,(10:3.280996e-001,9:4.617095e-001):1.870617e-001):2.729692e-001,(7:5.770120e-001,(8:5.439733e-001,5:2.013388e-001):6.975749e-002):2.033809e-002):8.196684e-002,1:4.686686e-001);
   tree gen.82000 = [&U] ((2:2.485997e-001,(4:3.588987e-001,3:3.249759e-001):8.445805e-002):1.411550e-001,(((8:5.088951e-001,5:1.923665e-001):1.422379e-001,((6:6.132435e-001,((23:3.063358e-001,((19:2.240874e-001,(18:3.042054e-001,17:3.771806e-001):9.239205e-002):5.448895e-002,(20:2.848274e-001,(22:2.413923e-001,21:2.267363e-001):1.349354e-001):8.585050e-002):1.764212e-001):1.355616e-001,((11:4.644189e-001,12:2.151675e-001):1.440884e-001,((15:1.533916e-001,16:1.962058e-001):2.418712e-001,(14:2.817029e-001,13:2.753283e-001):5.194453e-002):1.583261e-001):4.050498e-002):6.664295e-001):1.951560e-001,(10:3.256902e-001,9:4.617095e-001):1.579877e-001):1.264486e-001):3.746932e-002,7:6.196340e-001):5.277033e-002,1:4.686686e-001);
   tree gen.82500 = [&U] ((2:2.526665e-001,(4:3.650848e-001,3:3.273997e-001):5.464736e-002):6.932921e-002,((((6:6.232752e-001,(((11:4.671226e-001,12:2.186873e-001):1.382445e-001,(23:3.318122e-001,((19:2.365535e-001,(18:3.604978e-001,17:3.703811e-001):8.576213e-002):5.538031e-002,(20:3.383080e-001,(22:2.960422e-001,21:2.358077e-001):1.597751e-001):6.656622e-002):1.323652e-001):1.902793e-001):2.614274e-002,((14:2.863112e-001,(15:1.667635e-001,16:2.075683e-001):1.955745e-001):6.273068e-002,13:2.798323e-001):1.260962e-001):7.121549e-001):1.773834e-001,(10:2.521451e-001,9:4.692624e-001):1.835731e-001):9.721578e-002,7:6.297703e-001):4.727354e-002,(8:5.172198e-001,5:1.955134e-001):1.686711e-001):1.030943e-001,1:4.633965e-001);
   tree gen.83000 = [&U] ((2:2.461036e-001,(4:4.360016e-001,3:3.399800e-001):5.168669e-002):1.355828e-001,((((6:6.070860e-001,(((15:1.399846e-001,16:2.021768e-001):2.055522e-001,(13:2.725638e-001,14:2.525052e-001):3.330296e-002):6.361031e-002,((23:3.231936e-001,((19:2.593624e-001,(18:3.511340e-001,17:3.228521e-001):9.387215e-002):6.643661e-002,(20:3.295206e-001,(22:2.883526e-001,21:1.877242e-001):1.548175e-001):1.068323e-001):1.523459e-001):2.329296e-001,(11:4.647857e-001,12:2.468421e-001):1.288531e-001):5.426264e-002):6.936571e-001):2.831035e-001,(10:3.025233e-001,9:4.570735e-001):2.344323e-001):6.598324e-002,7:6.134123e-001):7.873797e-002,(8:5.037853e-001,5:1.904350e-001):1.306456e-001):1.151909e-001,1:4.462073e-001);
   tree gen.83500 = [&U] ((3:3.423076e-001,(2:2.477885e-001,4:3.720148e-001):6.387571e-002):9.383753e-002,((((6:6.112423e-001,((((15:1.453925e-001,16:1.796480e-001):2.163175e-001,13:2.861468e-001):3.286623e-002,14:2.542339e-001):6.649886e-002,((23:3.389202e-001,((19:2.478240e-001,(18:3.132183e-001,17:3.812561e-001):9.436645e-002):5.627893e-002,(20:3.436451e-001,(22:2.415244e-001,21:2.191749e-001):1.558775e-001):1.284138e-001):1.533889e-001):1.998949e-001,(11:4.537149e-001,12:2.365089e-001):1.748926e-001):2.685182e-002):7.976199e-001):1.329692e-001,(10:3.045945e-001,9:4.602028e-001):2.372654e-001):4.944692e-002,7:4.827630e-001):7.484948e-002,(8:5.072344e-001,5:1.884850e-001):1.315400e-001):7.621913e-002,1:4.492622e-001);
   tree gen.84000 = [&U] (((4:4.366146e-001,3:3.639026e-001):1.061121e-001,2:2.415600e-001):1.310112e-001,((((6:6.243375e-001,((13:2.922772e-001,((15:1.374421e-001,16:2.565342e-001):2.373410e-001,14:2.596806e-001):6.073978e-002):7.103902e-002,((23:3.285676e-001,((19:2.531334e-001,(18:3.199287e-001,17:3.894242e-001):9.638816e-002):5.700525e-002,(20:3.510074e-001,(22:2.466989e-001,21:2.120490e-001):1.592170e-001):8.524250e-002):1.901897e-001):2.041775e-001,(11:4.634354e-001,12:2.415758e-001):1.186420e-001):8.951535e-002):8.264975e-001):1.812543e-001,(10:3.066309e-001,9:3.939708e-001):2.612532e-001):5.050628e-002,7:4.931057e-001):9.055334e-002,(8:5.265345e-001,5:1.574810e-001):1.602048e-001):7.290904e-002,1:4.588872e-001);
   tree gen.84500 = [&U] ((3:3.588819e-001,(2:2.500876e-001,4:4.122958e-001):8.902591e-002):6.771565e-002,((((6:5.277420e-001,((((15:1.355458e-001,16:2.009612e-001):2.352543e-001,13:2.882447e-001):4.555496e-002,14:2.725918e-001):6.031886e-002,((23:3.773360e-001,((19:2.360457e-001,(18:2.560243e-001,17:3.483849e-001):8.572801e-002):7.771192e-002,(20:2.760384e-001,(22:2.706144e-001,21:1.886385e-001):1.570203e-001):1.120833e-001):1.875657e-001):2.013605e-001,(11:4.570414e-001,12:2.382428e-001):1.587868e-001):5.982323e-002):8.110780e-001):1.787536e-001,(10:3.024004e-001,9:4.589848e-001):2.322671e-001):1.040626e-001,7:4.932282e-001):8.904836e-002,(8:5.246135e-001,5:1.553082e-001):1.407781e-001):1.171562e-001,1:3.870361e-001);
   tree gen.85000 = [&U] (((2:2.562305e-001,4:4.224231e-001):6.574395e-002,3:4.049926e-001):9.488100e-002,((((6:5.262733e-001,((((15:1.404384e-001,16:2.152642e-001):2.344382e-001,14:2.792875e-001):4.804957e-002,13:2.953249e-001):1.056332e-001,((23:3.866046e-001,((19:2.503254e-001,(18:2.590784e-001,17:3.569423e-001):8.068542e-002):7.023577e-002,(20:2.828188e-001,(22:2.279005e-001,21:1.932720e-001):1.670877e-001):8.340360e-002):1.921729e-001):1.766280e-001,(11:4.641780e-001,12:2.440948e-001):1.448904e-001):6.129268e-002):7.735990e-001):1.935409e-001,(10:3.098283e-001,9:5.382265e-001):2.838272e-001):9.659719e-002,7:4.397504e-001):1.065589e-001,(8:5.374996e-001,5:2.437999e-001):1.216434e-001):7.718437e-002,1:4.449056e-001);
   tree gen.85500 = [&U] (((2:2.560501e-001,4:4.221257e-001):7.313894e-002,3:3.986315e-001):6.917299e-002,((((6:5.259028e-001,((((15:1.216629e-001,16:2.366344e-001):1.997917e-001,14:2.897781e-001):6.278230e-002,13:2.788760e-001):8.802596e-002,((23:3.863324e-001,((19:2.501492e-001,(18:2.822784e-001,17:3.814287e-001):8.689345e-002):8.655618e-002,(20:2.689990e-001,(22:2.310697e-001,21:2.327523e-001):1.246494e-001):8.621473e-002):1.274939e-001):2.100097e-001,(11:4.638512e-001,12:2.405272e-001):1.673609e-001):6.320461e-002):6.388145e-001):1.915162e-001,(10:2.562080e-001,9:3.417401e-001):2.280976e-001):1.514928e-001,7:5.122751e-001):7.506140e-002,(8:5.371212e-001,5:2.053198e-001):7.181044e-002):1.268500e-001,1:4.445924e-001);
   tree gen.86000 = [&U] (((2:2.653225e-001,4:4.261457e-001):9.495722e-002,3:3.825732e-001):1.091446e-001,((((6:5.053824e-001,(((14:2.925377e-001,(15:1.377920e-001,16:2.388879e-001):1.990911e-001):3.498764e-002,13:2.815318e-001):8.979824e-002,((23:3.814804e-001,((19:2.525314e-001,(18:2.849666e-001,17:3.650336e-001):1.094711e-001):6.854621e-002,(20:2.715607e-001,(22:2.332702e-001,21:1.909257e-001):1.374033e-001):7.734059e-002):1.367456e-001):2.120097e-001,(11:4.682686e-001,12:2.421728e-001):1.565876e-001):5.613725e-002):8.666109e-001):2.458669e-001,(10:2.811590e-001,9:3.449946e-001):2.548583e-001):1.934311e-001,7:4.595779e-001):1.114550e-001,(8:4.832760e-001,5:2.040003e-001):1.270582e-001):7.543413e-002,1:4.260609e-001);
   tree gen.86500 = [&U] (((2:2.653225e-001,4:4.082075e-001):7.473679e-002,3:3.370768e-001):9.360596e-002,((((6:5.053824e-001,((23:3.814804e-001,((19:2.525314e-001,(18:3.313086e-001,17:3.087343e-001):8.536615e-002):7.605123e-002,(20:2.720870e-001,(22:2.332702e-001,21:2.658231e-001):1.343456e-001):7.168181e-002):1.367456e-001):1.840807e-001,((13:2.616854e-001,((15:1.140853e-001,16:2.041311e-001):2.283522e-001,14:2.540705e-001):5.515377e-002):9.880852e-002,(11:4.682686e-001,12:2.421728e-001):1.565936e-001):2.047180e-002):8.290373e-001):2.732372e-001,(10:2.811590e-001,9:3.449946e-001):2.916679e-001):1.660604e-001,7:4.702213e-001):1.085817e-001,(8:4.182063e-001,5:2.040003e-001):9.979495e-002):1.186737e-001,1:4.260609e-001);
   tree gen.87000 = [&U] ((2:2.653225e-001,(4:4.082075e-001,3:3.370768e-001):6.173862e-002):9.753563e-002,((((6:5.496390e-001,((13:2.675218e-001,((15:1.770975e-001,16:2.041311e-001):2.491481e-001,14:2.540705e-001):6.126087e-002):1.481266e-001,((23:3.814804e-001,((19:2.397554e-001,(18:2.859783e-001,17:3.433061e-001):1.027388e-001):7.331368e-002,(20:3.226659e-001,(22:2.332702e-001,21:2.385062e-001):1.639284e-001):1.031916e-001):1.815605e-001):1.881376e-001,(11:4.700721e-001,12:2.421728e-001):1.646948e-001):1.568002e-002):8.233372e-001):1.937355e-001,(10:2.811590e-001,9:3.975801e-001):2.345410e-001):1.040319e-001,7:4.702213e-001):1.126534e-001,(8:5.136773e-001,5:2.040003e-001):1.161957e-001):1.656670e-001,1:4.260609e-001);
   tree gen.87500 = [&U] ((3:3.103698e-001,(4:4.116478e-001,2:2.599605e-001):9.389521e-002):8.910868e-002,((((6:6.810085e-001,(((11:4.600893e-001,12:2.370298e-001):1.240231e-001,((14:2.486749e-001,(15:1.767634e-001,16:1.997960e-001):2.437422e-001):7.474797e-002,13:2.604370e-001):1.469321e-001):6.764462e-002,(23:3.733790e-001,((19:2.346638e-001,(18:2.846087e-001,17:3.691461e-001):1.015602e-001):5.393752e-002,(20:3.158135e-001,(22:2.283163e-001,21:2.334411e-001):1.371909e-001):8.419221e-002):2.002845e-001):1.154377e-001):9.110676e-001):1.373549e-001,(10:2.751881e-001,9:3.891368e-001):2.376161e-001):1.481133e-001,7:4.602354e-001):1.132302e-001,(8:5.208883e-001,5:1.986800e-001):9.750991e-002):6.379887e-002,1:4.513454e-001);
   tree gen.88000 = [&U] ((3:3.943673e-001,(4:4.198254e-001,2:2.657270e-001):1.096907e-001):6.491454e-002,((((6:6.835724e-001,((23:3.785979e-001,((19:2.379438e-001,(18:3.006427e-001,17:3.743059e-001):1.044055e-001):9.236122e-002,(20:3.202278e-001,(22:2.315076e-001,21:2.367041e-001):1.266863e-001):6.711974e-002):2.030840e-001):8.521327e-002,((11:4.525629e-001,12:2.403429e-001):1.195966e-001,(((15:1.533931e-001,16:2.224073e-001):1.958581e-001,14:2.521508e-001):5.936329e-002,13:2.640773e-001):1.449961e-001):7.465006e-002):9.585937e-001):1.700987e-001,(10:2.538980e-001,9:3.945760e-001):1.864681e-001):1.501835e-001,7:4.968700e-001):6.529431e-002,(8:5.000424e-001,5:2.014570e-001):1.134550e-001):7.602321e-002,1:4.576541e-001);
   tree gen.88500 = [&U] ((3:3.544391e-001,(4:3.971114e-001,2:2.548845e-001):7.642114e-002):6.491454e-002,((((6:6.275171e-001,((23:3.641140e-001,((19:2.517294e-001,(18:2.997220e-001,17:3.126516e-001):1.246753e-001):4.894591e-002,(20:2.935299e-001,(22:2.175672e-001,21:2.367041e-001):1.630734e-001):5.768528e-002):2.021578e-001):1.015363e-001,((11:4.266693e-001,12:2.309034e-001):1.752488e-001,((14:2.885397e-001,13:2.640773e-001):4.089120e-002,(15:1.514981e-001,16:2.224073e-001):1.939117e-001):1.188269e-001):1.355971e-001):7.620039e-001):1.896644e-001,(10:2.538980e-001,9:3.945760e-001):1.791058e-001):1.312021e-001,7:5.462820e-001):1.154843e-001,(8:5.069608e-001,5:2.566520e-001):7.990881e-002):6.372871e-002,1:4.546876e-001);
   tree gen.89000 = [&U] ((3:3.544391e-001,(4:3.971114e-001,2:2.437659e-001):1.002085e-001):6.756503e-002,((((6:6.275171e-001,((23:3.012030e-001,((19:2.733019e-001,(18:2.997220e-001,17:3.712615e-001):7.185707e-002):6.346694e-002,(20:3.403418e-001,(22:2.219225e-001,21:2.570562e-001):1.375535e-001):1.059802e-001):2.021578e-001):1.799462e-001,((11:4.266693e-001,12:2.395237e-001):1.669867e-001,(13:3.167130e-001,((15:1.560535e-001,16:1.723521e-001):2.045585e-001,14:2.086243e-001):4.541334e-002):1.220633e-001):7.998965e-002):7.620039e-001):1.562241e-001,(10:2.538980e-001,9:4.485747e-001):1.791058e-001):1.285353e-001,7:5.462820e-001):7.004101e-002,(8:5.293862e-001,5:2.566520e-001):1.048243e-001):1.288002e-001,1:4.546876e-001);
   tree gen.89500 = [&U] ((3:3.544391e-001,(4:3.971114e-001,2:2.437659e-001):9.292525e-002):8.986677e-002,((((6:6.000442e-001,((23:3.012030e-001,((19:2.549560e-001,(18:2.622053e-001,17:3.550314e-001):1.173793e-001):5.497645e-002,(20:2.580884e-001,(22:2.219225e-001,21:2.570562e-001):1.689262e-001):8.046346e-002):1.712497e-001):1.363337e-001,((11:4.266693e-001,12:2.389048e-001):1.554714e-001,(((15:1.620616e-001,16:1.723521e-001):1.895498e-001,14:2.601388e-001):4.476801e-002,13:2.984805e-001):1.615322e-001):2.951974e-002):7.620039e-001):1.959473e-001,(10:3.974669e-001,9:4.485747e-001):1.941835e-001):1.008661e-001,7:5.014703e-001):8.295814e-002,(8:5.293862e-001,5:2.085646e-001):1.690433e-001):1.015966e-001,1:4.087736e-001);
   tree gen.90000 = [&U] ((3:3.558769e-001,(4:3.913082e-001,2:2.447548e-001):1.013969e-001):8.070544e-002,((((6:6.024784e-001,((23:3.274787e-001,((19:2.741909e-001,(18:3.125604e-001,17:3.564716e-001):7.244044e-002):8.406721e-002,(20:2.711777e-001,(22:2.366140e-001,21:1.949031e-001):1.538236e-001):1.157514e-001):1.719444e-001):1.680020e-001,(((13:2.996913e-001,(15:1.476181e-001,16:2.223656e-001):1.920203e-001):6.104010e-002,14:2.611941e-001):1.400636e-001,(11:5.069420e-001,12:2.398739e-001):1.527327e-001):1.355202e-002):7.650950e-001):1.660010e-001,(10:3.399638e-001,9:4.446885e-001):1.543485e-001):1.422074e-001,7:5.035045e-001):9.039979e-002,(8:5.315337e-001,5:2.094107e-001):7.619456e-002):1.487226e-001,1:4.038498e-001);
   tree gen.90500 = [&U] ((3:3.581309e-001,(4:3.937867e-001,2:2.463050e-001):1.007820e-001):3.392082e-002,((((6:5.893971e-001,(((23:3.295529e-001,((19:2.503654e-001,(18:3.145401e-001,17:3.587295e-001):9.630890e-002):5.755703e-002,(20:2.388028e-001,(22:2.381127e-001,21:2.360715e-001):1.615973e-001):1.077210e-001):1.667129e-001):1.690661e-001,(11:5.101530e-001,12:2.413932e-001):1.365355e-001):1.678014e-002,((14:2.628484e-001,(15:1.280360e-001,16:2.237740e-001):1.932365e-001):6.663970e-002,13:3.015895e-001):1.172787e-001):8.164050e-001):2.617321e-001,(10:3.168594e-001,9:4.475051e-001):1.615935e-001):1.750875e-001,7:4.776703e-001):7.525648e-002,(8:5.201660e-001,5:1.935231e-001):1.083815e-001):1.405519e-001,1:4.561643e-001);
   tree gen.91000 = [&U] ((3:3.615199e-001,(4:3.902341e-001,2:2.708172e-001):1.439763e-001):5.850809e-002,((((6:5.754351e-001,((23:3.326714e-001,((19:2.314301e-001,(18:3.175166e-001,17:3.330658e-001):1.142422e-001):6.625082e-002,(20:2.410626e-001,(22:2.385556e-001,21:2.253916e-001):1.464234e-001):1.030031e-001):1.682905e-001):1.725974e-001,((((15:1.422748e-001,16:2.258916e-001):1.975745e-001,13:3.011685e-001):3.366200e-002,14:2.653357e-001):1.140794e-001,(11:5.017910e-001,12:2.436775e-001):1.388903e-001):3.274451e-002):8.216154e-001):2.606406e-001,(10:3.190400e-001,9:4.517398e-001):1.631227e-001):1.081627e-001,7:4.821904e-001):8.386506e-002,(8:5.250883e-001,5:2.255939e-001):1.094071e-001):1.120319e-001,1:4.604810e-001);
   tree gen.91500 = [&U] (3:2.926965e-001,((4:3.825851e-001,2:2.839673e-001):1.358811e-001,((((6:5.677516e-001,((23:3.318282e-001,((19:2.648718e-001,(18:2.477470e-001,17:3.564613e-001):1.147016e-001):4.893456e-002,(20:2.404516e-001,(22:2.379509e-001,21:2.248203e-001):1.878158e-001):8.077972e-002):2.008438e-001):1.447208e-001,((11:5.005191e-001,12:2.691650e-001):1.110667e-001,((13:3.004051e-001,(15:1.717300e-001,16:1.840368e-001):1.970737e-001):4.684708e-002,14:2.646632e-001):1.571840e-001):5.459297e-002):7.303929e-001):2.361081e-001,(10:3.073346e-001,9:4.950919e-001):2.474128e-001):1.652718e-001,7:4.809682e-001):8.472279e-002,(8:5.237573e-001,5:2.465309e-001):8.187457e-002):1.288613e-001):5.175676e-002,1:4.761567e-001);
   tree gen.92000 = [&U] ((((((6:5.677516e-001,(((23:3.541212e-001,((19:2.648718e-001,(18:2.507562e-001,17:3.426139e-001):1.323193e-001):4.893456e-002,(20:2.596264e-001,(22:2.571634e-001,21:2.248203e-001):1.528568e-001):8.305052e-002):1.803337e-001):1.610148e-001,(11:4.104526e-001,12:2.839105e-001):9.762621e-002):2.865777e-002,(((15:1.316373e-001,16:2.456207e-001):2.164206e-001,13:3.004051e-001):4.846657e-002,14:2.981468e-001):1.744173e-001):7.916174e-001):2.112661e-001,(10:2.802930e-001,9:5.281629e-001):2.748449e-001):1.078052e-001,7:4.809682e-001):8.336659e-002,(8:4.212684e-001,5:2.090997e-001):1.052076e-001):1.234713e-001,(4:3.825851e-001,2:2.635470e-001):5.437700e-002):5.325884e-002,3:2.926965e-001,1:4.761567e-001);
   tree gen.92500 = [&U] (((((6:5.677516e-001,(((11:4.104526e-001,12:2.451830e-001):1.442018e-001,((15:1.317265e-001,16:2.011826e-001):1.832708e-001,(13:3.004051e-001,14:2.940553e-001):2.396232e-002):1.552953e-001):3.520621e-002,(23:3.541212e-001,((19:2.648718e-001,(18:2.708060e-001,17:3.426139e-001):1.237306e-001):8.352600e-002,(20:3.053814e-001,(22:2.615684e-001,21:2.366898e-001):1.742516e-001):6.930038e-002):1.575260e-001):1.612472e-001):7.916174e-001):1.935082e-001,(10:2.240766e-001,9:5.035093e-001):2.548215e-001):1.708073e-001,7:5.498323e-001):3.478393e-002,(8:4.475469e-001,5:2.090997e-001):1.384660e-001):1.466434e-001,((4:4.896034e-001,3:2.926965e-001):7.236475e-002,2:2.635470e-001):1.294827e-001,1:4.848404e-001);
   tree gen.93000 = [&U] (((((6:5.557329e-001,((13:2.757958e-001,(14:2.914920e-001,(15:1.305042e-001,16:2.219348e-001):1.762869e-001):3.999911e-002):1.047456e-001,((11:4.145181e-001,12:1.887381e-001):1.386815e-001,(23:3.466248e-001,((19:2.592647e-001,(18:3.209726e-001,17:3.353611e-001):1.296268e-001):4.359429e-002,(20:2.989168e-001,(22:2.469340e-001,21:2.100088e-001):1.313791e-001):8.348733e-002):1.537623e-001):1.578338e-001):5.635491e-002):7.748597e-001):2.313440e-001,(10:2.193331e-001,9:4.928505e-001):2.343219e-001):5.946624e-002,7:5.381929e-001):1.083088e-001,(8:4.380728e-001,5:2.110983e-001):1.355348e-001):1.258711e-001,((4:4.792390e-001,2:2.579680e-001):7.083286e-002,3:3.094115e-001):9.948258e-002,1:4.745769e-001);
   tree gen.93500 = [&U] (((((6:6.448161e-001,(((14:2.401402e-001,((15:1.561609e-001,16:2.219348e-001):2.009496e-001,13:2.757958e-001):5.839688e-002):1.017545e-001,(11:4.145181e-001,12:1.940380e-001):1.831814e-001):4.786835e-002,(23:3.466248e-001,((19:2.592647e-001,(18:2.671902e-001,17:3.353611e-001):7.568358e-002):9.561931e-002,(20:2.862885e-001,(22:2.254505e-001,21:1.891196e-001):1.757258e-001):7.147509e-002):1.744980e-001):1.578338e-001):7.543022e-001):2.212844e-001,(10:2.411231e-001,9:4.965491e-001):2.226460e-001):5.108242e-002,7:5.381929e-001):1.197652e-001,(8:4.380728e-001,5:1.748889e-001):1.237837e-001):1.425765e-001,((2:2.990145e-001,3:4.144828e-001):4.995167e-002,4:3.710824e-001):1.056598e-001,1:4.542998e-001);
   tree gen.94000 = [&U] (((((6:6.453570e-001,((13:2.760271e-001,(14:2.410488e-001,(15:1.587105e-001,16:2.248430e-001):2.080549e-001):5.082262e-002):9.755538e-002,((23:3.469156e-001,((19:2.518827e-001,(18:2.674143e-001,17:3.009337e-001):1.141095e-001):8.488778e-002,(20:3.253862e-001,(22:2.256396e-001,21:2.402191e-001):1.554406e-001):6.614188e-002):1.681866e-001):1.773937e-001,(11:4.336666e-001,12:1.942007e-001):1.821182e-001):4.940676e-002):7.549349e-001):2.214700e-001,(10:2.483176e-001,9:3.847737e-001):2.251495e-001):1.425228e-001,7:4.484332e-001):7.843317e-002,(8:4.384403e-001,5:2.611202e-001):1.427449e-001):3.625214e-002,(2:2.776397e-001,(4:3.820608e-001,3:3.995248e-001):5.798982e-002):1.201870e-001,1:4.291768e-001);
   tree gen.94500 = [&U] (((((6:6.371658e-001,((23:3.469156e-001,((19:2.518827e-001,(18:3.037488e-001,17:4.137063e-001):1.136289e-001):6.015816e-002,(20:3.253862e-001,(22:2.248591e-001,21:2.234833e-001):1.123650e-001):1.130358e-001):1.681866e-001):1.804478e-001,((11:4.608338e-001,12:3.205922e-001):1.564683e-001,(((15:1.587105e-001,16:2.209266e-001):2.053255e-001,13:2.760271e-001):6.369188e-002,14:2.365084e-001):1.174472e-001):6.342497e-002):7.900932e-001):1.644032e-001,(10:2.483176e-001,9:3.650959e-001):2.789496e-001):7.790540e-002,7:4.484332e-001):7.389511e-002,(8:4.384403e-001,5:2.563412e-001):7.422987e-002):1.096695e-001,(3:3.473272e-001,(4:3.820608e-001,2:2.734869e-001):6.525716e-002):1.201870e-001,1:4.291768e-001);
   tree gen.95000 = [&U] (((((6:7.520361e-001,((23:3.469156e-001,((19:2.503942e-001,(18:3.037488e-001,17:3.473818e-001):1.091212e-001):6.736427e-002,(20:3.253862e-001,(22:2.681394e-001,21:2.234833e-001):1.338425e-001):9.714933e-002):1.481518e-001):1.630141e-001,((13:2.517125e-001,((15:1.604224e-001,16:1.987048e-001):2.302479e-001,14:2.398313e-001):5.223860e-002):1.574909e-001,(11:4.608338e-001,12:3.205922e-001):1.649720e-001):3.230532e-002):8.091530e-001):2.015444e-001,(10:2.481378e-001,9:3.618601e-001):2.878644e-001):1.169549e-001,7:4.765626e-001):5.903316e-002,(8:5.104184e-001,5:2.563412e-001):8.896586e-002):1.167647e-001,(3:3.408005e-001,(4:3.820608e-001,2:2.734869e-001):1.209244e-001):9.293482e-002,1:3.974094e-001);
   tree gen.95500 = [&U] (((8:5.104184e-001,5:1.800825e-001):1.066027e-001,(((6:6.584365e-001,(((14:3.295178e-001,((15:1.299743e-001,16:1.677141e-001):2.184153e-001,13:2.517125e-001):4.856345e-002):7.668595e-002,(11:4.608338e-001,12:2.114528e-001):1.649720e-001):4.073701e-002,(23:3.469156e-001,((19:2.503942e-001,(18:3.353548e-001,17:3.473818e-001):8.328149e-002):4.428085e-002,(20:2.832991e-001,(22:2.410689e-001,21:2.734056e-001):1.549618e-001):9.742100e-002):2.149749e-001):1.617344e-001):7.716848e-001):2.673608e-001,(10:2.481378e-001,9:4.374851e-001):2.241395e-001):7.610690e-002,7:4.765626e-001):3.754123e-002):1.258038e-001,(3:3.408005e-001,(4:4.238256e-001,2:2.734869e-001):7.058378e-002):1.232195e-001,1:3.974094e-001);
   tree gen.96000 = [&U] (((8:5.104184e-001,5:2.596531e-001):9.367507e-002,(((6:7.203583e-001,(((14:2.594709e-001,(15:1.331872e-001,16:1.677141e-001):2.239896e-001):3.507051e-002,13:2.517125e-001):1.287533e-001,((11:4.643279e-001,12:2.750301e-001):1.519426e-001,(23:2.790378e-001,((19:2.503942e-001,(18:3.353548e-001,17:3.473818e-001):1.259850e-001):3.549114e-002,(20:2.768555e-001,(22:2.410689e-001,21:2.368994e-001):1.566105e-001):8.684175e-002):2.149749e-001):2.056279e-001):3.320474e-003):7.822743e-001):2.194738e-001,(10:2.658290e-001,9:4.135601e-001):2.265621e-001):9.273063e-002,7:5.805631e-001):5.366079e-002):9.752865e-002,(3:3.666428e-001,(4:4.238256e-001,2:2.734869e-001):8.060325e-002):6.386410e-002,1:3.974094e-001);
   tree gen.96500 = [&U] (((8:5.104184e-001,5:2.020744e-001):8.730890e-002,(((6:7.203583e-001,(((13:2.517125e-001,((15:1.649839e-001,16:1.927281e-001):2.157841e-001,14:2.594709e-001):5.781186e-002):1.428649e-001,(23:3.574132e-001,((19:2.268002e-001,(18:3.353548e-001,17:3.473818e-001):9.630819e-002):7.762596e-002,(20:2.768555e-001,(22:2.410689e-001,21:2.485641e-001):1.566105e-001):8.684175e-002):1.951628e-001):1.662227e-001):1.303964e-002,(11:4.643279e-001,12:2.205352e-001):1.807309e-001):8.156660e-001):2.743562e-001,(10:2.703436e-001,9:4.135601e-001):2.265621e-001):1.019732e-001,7:4.827074e-001):1.430771e-001):1.045378e-001,((3:3.699855e-001,4:4.238256e-001):6.796126e-002,2:2.812201e-001):9.561842e-002,1:5.122262e-001);
   tree gen.97000 = [&U] (((8:5.104184e-001,5:2.020744e-001):1.491325e-001,(((6:7.539521e-001,((23:3.574132e-001,((19:2.325522e-001,(18:2.991479e-001,17:3.473818e-001):9.619166e-002):4.219538e-002,(20:2.768555e-001,(22:2.410689e-001,21:3.068696e-001):1.272307e-001):7.978609e-002):2.019123e-001):1.662227e-001,((11:4.703223e-001,12:2.205352e-001):1.802276e-001,(((15:1.649839e-001,16:1.927281e-001):2.182213e-001,13:2.517125e-001):5.960716e-002,14:2.594709e-001):1.488141e-001):1.173385e-002):8.144381e-001):1.646534e-001,(10:2.632694e-001,9:4.147852e-001):2.351590e-001):1.037430e-001,7:4.718345e-001):1.363245e-001):9.360206e-002,(3:3.223780e-001,(4:4.238256e-001,2:2.812201e-001):5.908483e-002):6.968743e-002,1:4.190845e-001);
   tree gen.97500 = [&U] (((4:4.456236e-001,2:2.956836e-001):4.870804e-002,3:3.389583e-001):6.574038e-002,((8:5.584567e-001,5:2.124673e-001):6.636801e-002,(((6:5.653364e-001,(((23:3.142746e-001,((19:2.445126e-001,(18:3.145334e-001,17:3.590750e-001):1.246027e-001):3.128870e-002,(20:2.910946e-001,(22:2.534674e-001,21:1.941145e-001):1.901741e-001):7.786441e-002):2.061005e-001):1.747718e-001,(11:4.524014e-001,12:2.318776e-001):1.785995e-001):1.298744e-002,(13:2.646584e-001,((15:1.670115e-001,16:2.026404e-001):2.150182e-001,14:3.313806e-001):1.432260e-002):1.279793e-001):8.563258e-001):2.419492e-001,(10:2.967182e-001,9:4.328317e-001):1.746423e-001):1.160971e-001,7:4.961016e-001):9.738532e-002):1.195526e-001,1:4.498592e-001);
   tree gen.98000 = [&U] ((2:2.882138e-001,(3:3.095198e-001,4:4.343659e-001):7.631902e-002):1.183314e-001,((8:4.507418e-001,5:2.110457e-001):1.321705e-001,(((6:5.522135e-001,((14:2.847055e-001,((15:1.591053e-001,16:1.975211e-001):2.346760e-001,13:2.482982e-001):1.523819e-002):1.363886e-001,((23:3.063352e-001,((19:2.090456e-001,(18:2.915688e-001,17:3.500038e-001):1.214549e-001):5.728173e-002,(20:2.730348e-001,(22:2.470641e-001,21:2.038735e-001):1.378251e-001):1.125768e-001):2.008939e-001):1.915448e-001,(11:4.261524e-001,12:2.260198e-001):1.601859e-001):2.572969e-002):8.745580e-001):2.039494e-001,(10:2.856149e-001,9:4.211419e-001):2.574130e-001):1.104510e-001,7:4.835687e-001):7.198699e-002):1.289601e-001,1:4.384945e-001);
   tree gen.98500 = [&U] ((2:2.585682e-001,(3:3.628820e-001,4:4.355140e-001):3.955368e-002):1.045093e-001,((8:5.478814e-001,5:2.079698e-001):7.948595e-002,(((6:6.498036e-001,(((15:1.474391e-001,16:2.004177e-001):1.891077e-001,(14:2.782161e-001,13:3.092454e-001):5.633419e-002):1.360577e-001,((23:3.371370e-001,((19:2.332006e-001,(18:2.958446e-001,17:3.183193e-001):8.080292e-002):5.570365e-002,(20:2.806088e-001,(22:2.413528e-001,21:2.068633e-001):1.583630e-001):6.160488e-002):1.506264e-001):2.048567e-001,(11:4.324018e-001,12:2.293343e-001):1.403177e-001):2.610701e-002):8.873833e-001):1.776227e-001,(10:2.898034e-001,9:4.273179e-001):2.611879e-001):1.300599e-001,7:4.906602e-001):1.175076e-001):9.301026e-002,1:4.833963e-001);
   tree gen.99000 = [&U] ((3:3.575578e-001,(2:2.573229e-001,4:3.749367e-001):6.075008e-002):1.014495e-001,((8:5.120893e-001,5:2.078390e-001):1.446555e-001,(((6:6.426166e-001,(((23:3.403721e-001,((19:2.260187e-001,(18:2.925725e-001,17:3.147986e-001):1.210434e-001):4.762532e-002,(20:2.576628e-001,(22:2.468576e-001,21:2.045753e-001):1.566115e-001):5.840393e-002):1.783771e-001):1.897813e-001,(11:4.601404e-001,12:2.918102e-001):1.445268e-001):3.161948e-002,(((15:1.531965e-001,16:1.982011e-001):1.886001e-001,14:2.751390e-001):5.921914e-002,13:3.058251e-001):1.420312e-001):8.265426e-001):1.756582e-001,(10:2.843931e-001,9:4.302103e-001):2.003217e-001):1.255090e-001,7:4.852334e-001):7.567515e-002):1.066597e-001,1:4.831463e-001);
   tree gen.99500 = [&U] (((4:3.782369e-001,3:3.607050e-001):8.534412e-002,2:2.595878e-001):1.302095e-001,((8:5.656930e-001,5:2.096683e-001):1.215592e-001,(((6:6.993541e-001,(((23:3.151407e-001,((19:2.669501e-001,(18:2.669263e-001,17:3.046970e-001):1.202926e-001):4.997722e-002,(20:2.739854e-001,(22:2.490304e-001,21:2.316688e-001):1.584376e-001):1.312467e-001):1.607662e-001):1.906981e-001,(11:4.641905e-001,12:2.943787e-001):1.406877e-001):1.480373e-002,(14:2.990577e-001,((15:1.478295e-001,16:1.999456e-001):1.867946e-001,13:3.012420e-001):4.376994e-002):1.174101e-001):7.136480e-001):2.243951e-001,(10:2.868963e-001,9:4.339970e-001):2.020849e-001):1.266137e-001,7:4.643063e-001):7.061593e-002):1.232662e-001,1:4.053346e-001);
   tree gen.100000 = [&U] ((2:2.595878e-001,(4:3.782369e-001,3:3.607050e-001):7.476854e-002):7.156472e-002,((8:5.656930e-001,5:2.549774e-001):1.215592e-001,(((6:6.216015e-001,(((23:2.853750e-001,((19:2.363641e-001,(18:2.669263e-001,17:3.046970e-001):1.243411e-001):4.997722e-002,(20:3.223691e-001,(22:2.490304e-001,21:2.316688e-001):1.558728e-001):9.720774e-002):1.629260e-001):1.983471e-001,(11:4.405757e-001,12:2.943787e-001):1.374295e-001):5.967423e-002,(13:3.012420e-001,((15:1.517735e-001,16:1.999456e-001):1.856728e-001,14:2.978436e-001):6.920216e-002):9.714364e-002):7.137754e-001):2.492261e-001,(10:2.868963e-001,9:3.704470e-001):2.020849e-001):1.168352e-001,7:4.643063e-001):1.051974e-001):8.457439e-002,1:5.093865e-001);
   tree gen.100500 = [&U] ((2:3.280338e-001,(4:3.782369e-001,3:3.607050e-001):6.184677e-002):1.252519e-001,((8:5.656930e-001,5:2.013305e-001):1.022752e-001,(((6:5.675548e-001,(((23:2.852531e-001,((19:2.169861e-001,(18:3.321246e-001,17:3.046970e-001):9.861375e-002):5.576526e-002,(20:3.001601e-001,(22:2.561498e-001,21:2.270292e-001):1.913556e-001):4.768559e-002):1.956198e-001):1.964510e-001,(11:4.434835e-001,12:2.217137e-001):1.736844e-001):5.967423e-002,(13:2.265512e-001,((15:1.517735e-001,16:1.999456e-001):2.279302e-001,14:2.815923e-001):5.178029e-002):9.567648e-002):7.889044e-001):1.794455e-001,(10:3.222212e-001,9:4.596223e-001):2.020849e-001):8.800491e-002,7:4.643063e-001):1.010682e-001):1.092190e-001,1:4.608556e-001);
   tree gen.101000 = [&U] (((3:3.217607e-001,4:3.790297e-001):9.286019e-002,2:2.350008e-001):1.331851e-001,((8:5.248005e-001,5:1.867768e-001):1.157816e-001,(((6:5.813628e-001,((((13:3.129744e-001,14:2.564065e-001):6.912567e-002,(15:1.323301e-001,16:1.991713e-001):2.146247e-001):1.061304e-001,(11:3.901055e-001,12:2.056866e-001):1.511544e-001):3.849722e-002,(23:2.646329e-001,((19:1.986166e-001,(18:3.081162e-001,17:3.818457e-001):1.040695e-001):1.221303e-001,(20:2.823450e-001,(22:2.454949e-001,21:2.183071e-001):1.775230e-001):9.479598e-002):1.814790e-001):1.704951e-001):8.355047e-001):1.854311e-001,(10:2.989287e-001,9:4.171679e-001):2.817948e-001):8.164327e-002,7:4.307428e-001):9.874750e-002):1.013239e-001,1:4.275416e-001);
   tree gen.101500 = [&U] (((4:3.803182e-001,2:2.587552e-001):9.109841e-002,3:3.083078e-001):1.332710e-001,((8:5.265845e-001,5:1.940361e-001):1.064250e-001,(((6:5.833390e-001,((((14:2.439716e-001,(15:1.261678e-001,16:1.998483e-001):2.153543e-001):6.936066e-002,13:3.140384e-001):1.279090e-001,(11:4.637739e-001,12:3.093180e-001):1.417881e-001):6.084964e-002,(23:3.417274e-001,((19:2.314939e-001,(18:3.091636e-001,17:3.323152e-001):1.194401e-001):7.530592e-002,(20:2.937179e-001,(22:2.463294e-001,21:2.190492e-001):1.781265e-001):7.768614e-002):2.008341e-001):7.955327e-002):8.310641e-001):1.882267e-001,(10:2.999448e-001,9:4.185860e-001):2.827528e-001):7.745051e-002,7:4.721734e-001):7.062980e-002):1.016683e-001,1:4.595145e-001);
   tree gen.102000 = [&U] (((4:3.880695e-001,2:2.770719e-001):7.222458e-002,3:3.145915e-001):7.957421e-002,((8:5.207239e-001,5:1.946196e-001):1.266074e-001,(((6:6.772814e-001,(((13:3.204388e-001,(14:2.425862e-001,(15:1.287392e-001,16:2.039215e-001):2.197435e-001):5.924339e-002):1.431470e-001,(11:4.510906e-001,12:2.172751e-001):1.446779e-001):8.387828e-002,(23:3.486921e-001,((19:3.045494e-001,(18:3.154647e-001,17:3.270629e-001):1.154277e-001):6.008846e-002,(20:2.945192e-001,(22:2.513499e-001,21:2.235137e-001):1.529279e-001):7.445393e-002):2.057806e-001):7.935498e-002):8.480021e-001):1.653360e-001,(10:2.565137e-001,9:4.271172e-001):2.885156e-001):1.135684e-001,7:4.817968e-001):7.206931e-002):1.147385e-001,1:4.299169e-001);
   tree gen.102500 = [&U] ((3:3.145915e-001,(4:3.876025e-001,2:2.572615e-001):9.780391e-002):8.058512e-002,((8:4.685540e-001,5:1.810982e-001):1.087228e-001,(((6:6.772814e-001,((((13:2.930077e-001,(15:1.410641e-001,16:1.760929e-001):2.289882e-001):4.035104e-002,14:2.612561e-001):1.565825e-001,(11:4.510906e-001,12:2.634177e-001):1.239672e-001):1.128335e-001,(23:3.486921e-001,((19:2.272030e-001,(18:3.385021e-001,17:3.334842e-001):1.154277e-001):8.062894e-002,(20:2.945192e-001,(22:2.232772e-001,21:2.071834e-001):1.792731e-001):8.470851e-002):1.641212e-001):7.935498e-002):7.053947e-001):2.507033e-001,(10:1.984732e-001,9:4.271172e-001):2.548527e-001):1.106975e-001,7:4.817968e-001):1.060074e-001):8.914711e-002,1:3.944868e-001);
   tree gen.103000 = [&U] ((3:3.275896e-001,(4:4.036173e-001,2:2.806080e-001):6.821864e-002):6.425971e-002,((8:4.879136e-001,5:2.249446e-001):1.214930e-001,(((6:6.072974e-001,(((14:2.614094e-001,(13:3.051141e-001,(15:1.412050e-001,16:1.881585e-001):2.153708e-001):4.338416e-002):1.199520e-001,(11:4.697286e-001,12:2.743015e-001):1.290892e-001):8.269816e-002,(23:3.630993e-001,((19:3.016599e-001,(18:2.817218e-001,17:3.812895e-001):6.979536e-002):4.562650e-002,(20:2.903258e-001,(22:2.161509e-001,21:2.516402e-001):1.898814e-001):8.422665e-002):1.638085e-001):1.121608e-001):7.635293e-001):1.391501e-001,(10:2.940449e-001,9:4.447647e-001):2.751734e-001):6.791783e-002,7:5.467842e-001):1.056181e-001):1.026367e-001,1:5.012504e-001);
   tree gen.103500 = [&U] ((4:3.857242e-001,(3:3.130669e-001,2:2.679458e-001):1.026880e-001):1.203719e-001,((8:4.662834e-001,5:2.402281e-001):9.407866e-002,(((6:6.838596e-001,(((13:2.915878e-001,((15:1.590420e-001,16:2.143198e-001):2.126284e-001,14:2.498206e-001):5.404698e-002):1.014057e-001,(11:4.507422e-001,12:2.503834e-001):1.233664e-001):9.974709e-002,(23:3.470023e-001,((19:2.882867e-001,(18:2.692325e-001,17:3.643862e-001):8.774590e-002):6.871187e-002,(20:2.774551e-001,(22:2.065685e-001,21:2.230772e-001):1.701290e-001):8.441455e-002):1.803001e-001):1.196687e-001):7.206668e-001):2.510587e-001,(10:2.879498e-001,9:4.899306e-001):2.216328e-001):7.152227e-002,7:5.225441e-001):5.731464e-002):1.168993e-001,1:4.422257e-001);
   tree gen.104000 = [&U] ((3:3.320235e-001,(2:2.751022e-001,4:3.960261e-001):8.030582e-002):8.043425e-002,((8:4.787369e-001,5:2.495413e-001):9.435383e-002,(((6:7.021241e-001,(((11:4.081175e-001,12:2.365298e-001):1.329562e-001,(23:3.422396e-001,((19:2.641168e-001,(18:2.764232e-001,17:3.741182e-001):9.008942e-002):5.721050e-002,(20:2.927623e-001,(22:2.931483e-001,21:2.071749e-001):1.466307e-001):7.921794e-002):1.915425e-001):1.963769e-001):7.677946e-002,(((15:1.403677e-001,16:2.200438e-001):2.118946e-001,14:2.468258e-001):5.330742e-002,13:2.853931e-001):1.090183e-001):7.668950e-001):2.334638e-001,(10:3.098515e-001,9:5.030156e-001):1.983034e-001):1.252653e-001,7:5.169671e-001):6.773340e-002):1.056479e-001,1:4.198785e-001);
   tree gen.104500 = [&U] (((4:3.816502e-001,3:3.199709e-001):8.540947e-002,2:2.651158e-001):9.872006e-002,((8:4.613585e-001,5:2.404829e-001):1.279408e-001,(((6:5.891077e-001,(((11:3.933026e-001,12:2.279437e-001):1.281298e-001,(23:3.298162e-001,((19:2.632171e-001,(18:2.549461e-001,17:3.605376e-001):8.132755e-002):5.513373e-002,(20:2.986205e-001,(22:2.709304e-001,21:2.198755e-001):1.709699e-001):7.070347e-002):1.465833e-001):1.976882e-001):9.696311e-002,(14:2.513889e-001,((15:1.590928e-001,16:2.120562e-001):2.042253e-001,13:3.050691e-001):3.277019e-002):8.044357e-002):8.314795e-001):1.312153e-001,(10:2.661490e-001,9:4.847560e-001):2.233523e-001):8.293379e-002,7:4.925251e-001):7.604830e-002):7.889332e-002,1:4.318961e-001);
   tree gen.105000 = [&U] ((2:2.725824e-001,(3:3.289824e-001,4:3.923988e-001):8.927900e-002):1.031348e-001,((8:4.743520e-001,5:2.091835e-001):1.083617e-001,(((6:6.509906e-001,(((11:4.043794e-001,12:2.343634e-001):1.222298e-001,(23:3.391049e-001,((19:2.708105e-001,(18:2.621263e-001,17:3.840051e-001):8.393160e-002):6.512758e-002,(20:3.070307e-001,(22:3.030181e-001,21:2.138766e-001):1.423491e-001):7.377004e-002):1.764537e-001):1.884926e-001):6.370052e-002,((14:2.886556e-001,13:3.136609e-001):3.564121e-002,(15:1.495152e-001,16:2.180284e-001):1.878967e-001):8.657068e-002):8.548968e-001):1.654296e-001,(10:3.222569e-001,9:4.984083e-001):2.296427e-001):4.056020e-002,7:5.063963e-001):7.848504e-002):1.114377e-001,1:4.991242e-001);
   tree gen.105500 = [&U] ((2:2.637222e-001,(3:3.723875e-001,4:3.888483e-001):5.865149e-002):7.883171e-002,((8:4.700599e-001,5:2.319282e-001):1.036236e-001,(((6:6.955365e-001,(((11:4.811774e-001,12:2.322428e-001):1.952467e-001,(23:3.697114e-001,((19:2.683602e-001,(18:2.597545e-001,17:3.365412e-001):1.259601e-001):8.077158e-002,(20:3.042526e-001,(22:2.742384e-001,21:2.276256e-001):1.604213e-001):6.282079e-002):1.748571e-001):1.867871e-001):5.355167e-002,(13:3.108228e-001,((15:1.716255e-001,16:2.160556e-001):1.804515e-001,14:2.397727e-001):4.197763e-002):9.259236e-002):7.618617e-001):1.639327e-001,(10:2.828186e-001,9:4.938986e-001):2.538809e-001):5.443388e-002,7:5.018143e-001):5.546040e-002):1.335345e-001,1:4.946080e-001);
   tree gen.106000 = [&U] ((2:2.653858e-001,(3:2.902009e-001,4:3.913010e-001):6.978619e-002):6.464970e-002,((8:4.665357e-001,5:2.331233e-001):1.058218e-001,(((6:5.879323e-001,(((11:4.842125e-001,12:2.443382e-001):1.381389e-001,(23:3.321017e-001,((19:2.335568e-001,(18:2.613930e-001,17:3.386640e-001):1.016744e-001):5.975398e-002,(20:3.061718e-001,(22:2.753840e-001,21:2.290614e-001):1.614333e-001):8.219047e-002):1.893383e-001):1.612704e-001):6.142727e-002,(14:2.450691e-001,(13:3.127834e-001,(15:1.512631e-001,16:1.676182e-001):2.095267e-001):4.865908e-002):9.317642e-002):7.711716e-001):2.340122e-001,(10:3.274485e-001,9:3.850584e-001):1.715496e-001):7.619300e-002,7:5.049797e-001):5.839102e-002):1.354540e-001,1:4.977279e-001);
   tree gen.106500 = [&U] ((2:2.277876e-001,(3:3.721416e-001,4:4.438499e-001):5.029244e-002):1.156963e-001,((8:5.546905e-001,5:2.657603e-001):9.040408e-002,(((6:5.719242e-001,(((11:4.706147e-001,12:2.266402e-001):1.784624e-001,((15:1.273641e-001,16:2.167128e-001):1.923775e-001,(14:2.468666e-001,13:3.073432e-001):4.167245e-002):1.412536e-001):1.201519e-001,(23:3.366394e-001,((19:2.352700e-001,(18:2.728281e-001,17:3.411481e-001):8.248110e-002):5.584932e-002,(20:2.678043e-001,(22:2.563200e-001,21:2.400819e-001):1.481649e-001):8.279334e-002):1.907271e-001):9.564880e-002):7.772164e-001):1.545587e-001,(10:3.298504e-001,9:3.878828e-001):2.088727e-001):7.675187e-002,7:4.972710e-001):8.439453e-002):1.187730e-001,1:4.773052e-001);
   tree gen.107000 = [&U] ((2:2.348922e-001,(4:3.913641e-001,3:3.837485e-001):5.837163e-002):1.453656e-001,((8:5.520152e-001,5:2.410281e-001):1.037312e-001,(((6:6.645484e-001,(((11:4.836106e-001,12:2.205796e-001):1.535445e-001,(14:2.405273e-001,((15:1.336201e-001,16:1.954630e-001):1.939450e-001,13:3.279651e-001):3.900665e-002):1.830302e-001):1.447169e-001,(23:2.981008e-001,((19:2.426079e-001,(18:2.813375e-001,17:3.517884e-001):8.505364e-002):6.100491e-002,(20:2.848471e-001,(22:2.643145e-001,21:2.215425e-001):1.294887e-001):1.206855e-001):1.656174e-001):6.636132e-002):7.145903e-001):2.223891e-001,(10:3.243406e-001,9:3.999807e-001):2.150334e-001):1.046169e-001,7:5.152074e-001):7.079786e-002):9.096950e-002,1:4.782360e-001);
   tree gen.107500 = [&U] ((3:3.893488e-001,(4:4.463788e-001,2:2.361971e-001):7.079607e-002):1.200976e-001,((8:5.090252e-001,5:2.095800e-001):1.043075e-001,(((6:6.540654e-001,(((11:4.862972e-001,12:2.572566e-001):9.793881e-002,(14:2.456304e-001,((15:1.414332e-001,16:1.965489e-001):2.069890e-001,13:2.714497e-001):2.508979e-002):1.499307e-001):1.136973e-001,(23:2.997569e-001,((19:2.255969e-001,(18:3.190650e-001,17:3.359161e-001):6.073617e-002):8.493946e-002,(20:2.864295e-001,(22:2.657829e-001,21:2.227733e-001):1.645431e-001):5.976634e-002):1.665374e-001):6.631760e-002):6.991795e-001):1.919703e-001,(10:2.992553e-001,9:3.918229e-001):2.623734e-001):1.256971e-001,7:5.098630e-001):1.004038e-001):9.068217e-002,1:4.808928e-001);
   tree gen.108000 = [&U] ((2:2.345783e-001,(4:3.248360e-001,3:3.866804e-001):6.692639e-002):1.192745e-001,((8:5.055365e-001,5:2.081436e-001):8.725906e-002,(((6:6.495827e-001,(((11:4.829644e-001,12:2.119437e-001):1.793400e-001,((14:2.601302e-001,(15:1.362762e-001,16:1.595894e-001):2.360710e-001):3.446882e-002,13:2.547573e-001):1.805048e-001):9.277019e-002,(23:3.430035e-001,((19:2.525754e-001,(18:3.168783e-001,17:3.844536e-001):7.069249e-002):7.268293e-002,(20:2.844665e-001,(22:2.639613e-001,21:2.212465e-001):1.237908e-001):1.022114e-001):1.819473e-001):8.151339e-002):7.660150e-001):1.936459e-001,(10:2.972043e-001,9:3.891375e-001):2.129135e-001):1.466624e-001,7:4.991067e-001):1.127787e-001):7.221655e-002,1:4.775969e-001);
   tree gen.108500 = [&U] ((3:3.506482e-001,(4:3.170125e-001,2:2.345783e-001):1.109590e-001):1.345816e-001,((8:5.055365e-001,5:1.689208e-001):1.652189e-001,(((6:6.495827e-001,(((11:5.219393e-001,12:2.505365e-001):1.566491e-001,((14:2.601302e-001,(15:1.482451e-001,16:2.327716e-001):2.268277e-001):3.531027e-002,13:2.547573e-001):1.263566e-001):9.277019e-002,(23:3.391314e-001,((19:2.525754e-001,(18:2.530402e-001,17:3.351865e-001):1.027062e-001):6.569141e-002,(20:2.844665e-001,(22:2.485472e-001,21:2.029877e-001):1.766049e-001):7.394855e-002):2.282271e-001):1.205964e-001):7.216207e-001):1.917328e-001,(10:3.289408e-001,9:3.891375e-001):2.410308e-001):7.218120e-002,7:5.769830e-001):9.061826e-002):8.770662e-002,1:4.775969e-001);
   tree gen.109000 = [&U] (((3:3.555127e-001,4:5.052577e-001):5.456654e-002,2:2.705250e-001):1.103268e-001,((8:5.434061e-001,5:1.712642e-001):1.675109e-001,(((6:5.603432e-001,(((11:4.316524e-001,12:2.253490e-001):1.857867e-001,((14:2.637389e-001,(15:1.735180e-001,16:2.146406e-001):2.012959e-001):4.045903e-002,13:2.480111e-001):1.167777e-001):6.772781e-002,(23:3.438360e-001,((19:2.463745e-001,(18:2.565506e-001,17:3.913535e-001):1.041310e-001):5.900069e-002,(20:3.015032e-001,(22:2.519952e-001,21:2.399422e-001):1.076991e-001):1.013516e-001):1.795786e-001):1.126870e-001):7.316316e-001):1.880629e-001,(10:3.213843e-001,9:3.945359e-001):2.764992e-001):2.631235e-002,7:3.881220e-001):1.424348e-001):1.449759e-001,1:4.164484e-001);
   tree gen.109500 = [&U] ((3:3.558204e-001,(4:3.449447e-001,2:2.431286e-001):9.473696e-002):1.068691e-001,((8:5.112435e-001,5:2.032080e-001):1.240087e-001,(((6:6.536867e-001,(((11:4.149568e-001,12:2.623822e-001):1.668991e-001,(14:2.639672e-001,((15:1.581278e-001,16:2.148264e-001):2.085089e-001,13:2.482257e-001):4.361100e-002):1.199589e-001):7.494960e-002,(23:3.441336e-001,((19:2.465877e-001,(18:3.030212e-001,17:3.916922e-001):1.042211e-001):6.637523e-002,(20:3.021780e-001,(22:2.509237e-001,21:1.792442e-001):1.834729e-001):7.808952e-002):1.985551e-001):6.195152e-002):7.804161e-001):2.406145e-001,(10:2.949075e-001,9:3.948774e-001):2.165490e-001):6.603475e-002,7:4.387036e-001):7.794812e-002):7.090101e-002,1:4.488187e-001);
   tree gen.110000 = [&U] ((2:2.431286e-001,(4:3.982069e-001,3:3.290209e-001):7.447947e-002):9.013438e-002,((8:5.359838e-001,5:1.809114e-001):1.059897e-001,(((6:5.879353e-001,(((11:4.366027e-001,12:2.860626e-001):1.437086e-001,(13:2.482257e-001,((15:1.831792e-001,16:1.712930e-001):2.236799e-001,14:2.639672e-001):2.966316e-002):1.199589e-001):1.043107e-001,(23:3.312549e-001,((19:2.465877e-001,(18:2.934218e-001,17:3.357306e-001):1.042211e-001):5.641461e-002,(20:2.901371e-001,(22:2.589610e-001,21:2.401739e-001):1.321357e-001):9.591065e-002):1.858992e-001):6.195152e-002):7.804161e-001):2.305199e-001,(10:2.949075e-001,9:3.849232e-001):1.765048e-001):1.591768e-001,7:4.509174e-001):9.592523e-002):1.063266e-001,1:4.488187e-001);
   tree gen.110500 = [&U] (((2:2.459584e-001,4:4.028417e-001):8.171371e-002,3:3.826607e-001):5.527142e-002,((8:5.588029e-001,5:2.435292e-001):1.181736e-001,(((6:5.021023e-001,(((11:4.416844e-001,12:2.893921e-001):1.453813e-001,((14:2.670395e-001,(15:1.853113e-001,16:1.587707e-001):2.069288e-001):5.314903e-002,13:2.819488e-001):1.221415e-001):1.178001e-001,(23:3.166412e-001,((19:2.494578e-001,(18:2.968370e-001,17:3.446655e-001):7.705597e-002):4.194161e-002,(20:2.749076e-001,(22:2.619751e-001,21:2.429693e-001):1.735751e-001):6.951809e-002):1.880629e-001):1.022243e-001):7.894995e-001):2.048543e-001,(10:3.177652e-001,9:4.375995e-001):1.312863e-001):1.156351e-001,7:4.561657e-001):5.720301e-002):9.542870e-002,1:4.540425e-001);
   tree gen.111000 = [&U] (((2:2.311160e-001,4:3.966165e-001):8.045096e-002,3:3.767474e-001):1.190374e-001,((8:5.501675e-001,5:2.177340e-001):9.125063e-002,(((6:6.498441e-001,(((11:4.348589e-001,12:2.849200e-001):1.593244e-001,(14:2.629129e-001,(13:3.136475e-001,(15:1.602154e-001,16:2.238899e-001):1.735533e-001):5.314607e-002):1.403107e-001):8.340874e-002,(23:3.117480e-001,((19:2.575808e-001,(18:2.922499e-001,17:4.043185e-001):8.783254e-002):4.845034e-002,(20:3.354411e-001,(22:2.579267e-001,21:2.392146e-001):1.661375e-001):6.292243e-002):1.851567e-001):8.161702e-002):7.772991e-001):1.996641e-001,(10:2.826103e-001,9:4.717268e-001):1.810908e-001):1.138481e-001,7:4.491164e-001):9.794184e-002):1.117313e-001,1:4.475518e-001);
   tree gen.111500 = [&U] (((3:3.271883e-001,4:3.728817e-001):9.155290e-002,2:2.737757e-001):1.142188e-001,((8:5.172437e-001,5:2.305512e-001):1.363233e-001,(((6:6.109553e-001,(((11:5.004257e-001,12:2.707908e-001):1.476767e-001,((15:1.593964e-001,16:2.104916e-001):1.521886e-001,(14:2.968376e-001,13:2.948778e-001):4.593411e-002):1.443916e-001):8.731341e-002,(23:2.930920e-001,((19:2.421664e-001,(18:2.747607e-001,17:3.251343e-001):8.594479e-002):4.245136e-002,(20:3.378321e-001,(22:2.318159e-001,21:2.248992e-001):1.021114e-001):8.124863e-002):1.987168e-001):7.673280e-002):7.307830e-001):2.658715e-001,(10:2.319252e-001,9:4.564511e-001):2.027752e-001):1.059333e-001,7:5.349344e-001):7.035576e-002):8.552240e-002,1:4.823276e-001);
   tree gen.112000 = [&U] ((3:3.271883e-001,(4:4.625162e-001,2:2.737757e-001):8.761859e-002):5.454963e-002,((8:4.934347e-001,5:2.175766e-001):1.196204e-001,(((6:6.109553e-001,(((11:4.222963e-001,12:2.168147e-001):1.422326e-001,(13:2.866917e-001,((15:1.635426e-001,16:2.104916e-001):2.276964e-001,14:2.968376e-001):4.068500e-002):1.673387e-001):5.677059e-002,(23:3.100470e-001,((19:2.421664e-001,(18:2.747607e-001,17:3.570723e-001):1.397370e-001):5.927747e-002,(20:3.378321e-001,(22:2.498561e-001,21:1.742753e-001):1.062885e-001):8.124863e-002):1.431074e-001):1.318158e-001):7.307830e-001):2.957199e-001,(10:3.265451e-001,9:4.564511e-001):2.337386e-001):8.389488e-002,7:5.349344e-001):7.265897e-002):1.049226e-001,1:4.834662e-001);
   tree gen.112500 = [&U] ((3:3.348539e-001,(4:3.456916e-001,2:3.099257e-001):8.055933e-002):5.662581e-002,((8:5.049953e-001,5:2.226742e-001):1.224230e-001,(((6:5.642061e-001,(((11:4.392810e-001,12:2.534684e-001):1.609840e-001,((14:2.728894e-001,(15:1.632962e-001,16:2.154232e-001):2.422018e-001):1.985339e-002,13:2.958970e-001):1.659585e-001):3.996816e-002,(23:3.173110e-001,((19:2.534100e-001,(18:2.811980e-001,17:3.566420e-001):7.983394e-002):8.320097e-002,(20:3.370807e-001,(22:2.557100e-001,21:1.783583e-001):1.022695e-001):7.514768e-002):2.091963e-001):1.599023e-001):8.343154e-001):2.370454e-001,(10:3.341956e-001,9:4.752931e-001):2.510001e-001):9.996910e-002,7:4.727248e-001):7.111903e-002):8.414140e-002,1:4.852288e-001);
   tree gen.113000 = [&U] (3:3.376850e-001,(((8:5.092649e-001,5:2.245569e-001):5.744018e-002,(((6:5.689763e-001,(((((15:1.601593e-001,16:1.871461e-001):2.063878e-001,13:2.983987e-001):1.429407e-002,14:2.751966e-001):1.205971e-001,(11:4.303114e-001,12:2.556115e-001):1.544015e-001):1.131016e-002,(23:3.353345e-001,((19:2.418199e-001,(18:3.188260e-001,17:3.596573e-001):9.228809e-002):5.666849e-002,(20:2.910298e-001,(22:2.625158e-001,21:2.453716e-001):1.017710e-001):1.004390e-001):1.420670e-001):2.035864e-001):7.337999e-001):1.805181e-001,(10:3.370212e-001,9:4.633192e-001):1.519988e-001):1.412405e-001,7:4.767109e-001):1.243574e-001):1.166752e-001,(4:4.563585e-001,2:2.751844e-001):1.044347e-001):3.094497e-002,1:4.893313e-001);
   tree gen.113500 = [&U] ((3:3.296288e-001,(4:3.431606e-001,2:2.569736e-001):1.047487e-001):6.895075e-002,((8:4.769440e-001,5:2.686668e-001):8.303057e-002,(((6:5.661416e-001,(((11:4.711868e-001,12:2.543380e-001):1.258334e-001,(13:2.969121e-001,((15:1.167248e-001,16:1.667223e-001):2.171391e-001,14:2.738256e-001):1.449245e-002):1.300705e-001):1.219225e-002,(23:3.429709e-001,((19:2.406151e-001,(18:3.046850e-001,17:3.578655e-001):9.671179e-002):6.922231e-002,(20:3.059014e-001,(22:2.182814e-001,21:2.441491e-001):1.548615e-001):7.490911e-002):1.385198e-001):1.901622e-001):7.194779e-001):1.912212e-001,(10:2.445106e-001,9:3.994410e-001):2.749886e-001):1.182230e-001,7:4.743359e-001):8.089732e-002):1.445401e-001,1:4.459186e-001);
   tree gen.114000 = [&U] (((4:4.041366e-001,2:2.569736e-001):8.656953e-002,3:3.296288e-001):9.644921e-002,((8:4.864827e-001,5:2.294039e-001):1.669664e-001,(((6:5.661416e-001,((23:3.429709e-001,((19:2.385089e-001,(18:2.914750e-001,17:3.578655e-001):8.884857e-002):5.192365e-002,(20:3.059014e-001,(22:2.182814e-001,21:2.172396e-001):1.548615e-001):7.490911e-002):2.012588e-001):1.682169e-001,((11:4.711868e-001,12:2.421633e-001):1.416101e-001,(((15:1.368232e-001,16:1.860610e-001):2.195248e-001,14:2.863195e-001):3.356464e-002,13:2.969121e-001):1.451157e-001):4.538764e-002):8.084767e-001):2.179046e-001,(10:3.152712e-001,9:3.994410e-001):1.991299e-001):9.232670e-002,7:4.743359e-001):1.460259e-001):8.267540e-002,1:4.459186e-001);
   tree gen.114500 = [&U] (((4:4.175124e-001,2:2.654788e-001):1.031036e-001,3:3.216064e-001):6.957040e-002,((8:4.955180e-001,5:3.216477e-001):8.838787e-002,(((6:5.848794e-001,((23:3.543223e-001,((19:2.513151e-001,(18:3.011220e-001,17:3.697099e-001):9.660843e-002):5.364218e-002,(20:3.160259e-001,(22:2.255059e-001,21:2.114905e-001):1.599870e-001):9.437935e-002):1.627486e-001):1.737844e-001,((11:4.867819e-001,12:2.183281e-001):1.462970e-001,((14:2.957959e-001,(15:1.413517e-001,16:2.147481e-001):2.212639e-001):4.685067e-002,13:3.067391e-001):1.499186e-001):5.024732e-002):7.916508e-001):2.489202e-001,(10:3.463369e-001,9:3.814077e-001):2.151720e-001):8.966140e-002,7:4.549975e-001):8.420348e-002):1.208762e-001,1:4.841044e-001);
   tree gen.115000 = [&U] (((4:4.125250e-001,2:2.623075e-001):4.397789e-002,3:3.481593e-001):1.252749e-001,((8:4.895988e-001,5:2.308694e-001):1.429988e-001,(((6:5.778928e-001,((23:2.644766e-001,((19:2.483130e-001,(18:2.777542e-001,17:3.652935e-001):9.545440e-002):6.708764e-002,(20:3.122509e-001,(22:2.463187e-001,21:2.089642e-001):1.497474e-001):9.421034e-002):1.783674e-001):1.288022e-001,((11:4.405445e-001,12:2.187540e-001):1.445494e-001,((13:2.774523e-001,(15:1.111119e-001,16:2.121828e-001):2.364926e-001):5.068862e-002,14:2.399253e-001):1.712045e-001):6.427545e-002):7.386758e-001):1.917814e-001,(10:3.058266e-001,9:3.768516e-001):2.162775e-001):1.646670e-001,7:4.495624e-001):4.784909e-002):8.463311e-002,1:4.783216e-001);
   tree gen.115500 = [&U] (((4:4.125250e-001,3:3.481593e-001):6.334819e-002,2:2.754217e-001):1.394127e-001,((8:4.895988e-001,5:2.308694e-001):9.105610e-002,(((6:5.778928e-001,((23:2.644766e-001,((19:2.483130e-001,(18:3.194848e-001,17:3.652935e-001):1.152175e-001):5.410420e-002,(20:3.122509e-001,(22:2.463187e-001,21:2.089642e-001):1.615414e-001):8.085756e-002):2.106786e-001):1.303169e-001,((11:4.405445e-001,12:2.187540e-001):1.865539e-001,((13:3.077945e-001,(15:1.758070e-001,16:1.631736e-001):1.960125e-001):6.015133e-002,14:2.391203e-001):1.467461e-001):8.755907e-002):7.386758e-001):3.044897e-001,(10:3.543385e-001,9:3.768516e-001):1.900672e-001):1.334664e-001,7:5.398778e-001):6.275897e-002):1.026330e-001,1:4.783216e-001);
   tree gen.116000 = [&U] (((4:4.059057e-001,2:2.919063e-001):7.307295e-002,3:3.476510e-001):1.137296e-001,((8:4.873739e-001,5:1.894508e-001):1.141845e-001,(((6:5.475849e-001,((23:3.568226e-001,((19:2.363076e-001,(18:3.118668e-001,17:3.594321e-001):9.389068e-002):9.813280e-002,(20:3.072405e-001,(22:2.624054e-001,21:2.427690e-001):1.773119e-001):4.711361e-002):2.072981e-001):1.275766e-001,((11:4.387982e-001,12:2.152439e-001):1.474273e-001,(14:2.352834e-001,(13:2.625586e-001,(15:1.684775e-001,16:1.605554e-001):2.678552e-001):3.225478e-002):1.314279e-001):5.652641e-002):7.268231e-001):2.282684e-001,(10:3.579579e-001,9:4.205772e-001):2.194083e-001):9.918762e-002,7:5.312150e-001):7.891341e-002):1.250841e-001,1:5.189693e-001);
   tree gen.116500 = [&U] ((2:2.911428e-001,(4:4.048440e-001,3:3.467416e-001):6.239345e-002):9.376768e-002,((8:4.860991e-001,5:2.480401e-001):1.138858e-001,(((6:5.516309e-001,((23:3.558892e-001,((19:2.549761e-001,(18:2.957971e-001,17:3.424838e-001):1.172810e-001):6.063159e-002,(20:3.207203e-001,(22:2.684785e-001,21:1.939274e-001):1.423385e-001):5.214983e-002):2.018830e-001):8.620923e-002,((11:4.376505e-001,12:2.738006e-001):1.470417e-001,(((15:1.423734e-001,16:2.277307e-001):1.927200e-001,14:2.521817e-001):3.776085e-002,13:2.528505e-001):1.451868e-001):1.039509e-001):8.682087e-001):1.669918e-001,(10:2.275148e-001,9:3.969659e-001):2.248064e-001):1.133017e-001,7:5.298255e-001):1.149919e-001):1.419426e-001,1:5.176118e-001);
   tree gen.117000 = [&U] (((4:3.912751e-001,2:2.176361e-001):8.023829e-002,3:3.370444e-001):8.097963e-002,((8:5.137896e-001,5:1.907681e-001):1.107008e-001,(((6:5.513418e-001,((23:3.459362e-001,((19:2.478452e-001,(18:2.619969e-001,17:3.838648e-001):9.826013e-002):2.803725e-002,(20:3.705017e-001,(22:2.609700e-001,21:2.475492e-001):1.326618e-001):8.947751e-002):1.810703e-001):9.139150e-002,((11:4.614701e-001,12:2.079682e-001):1.429294e-001,((13:2.670898e-001,(15:1.383917e-001,16:1.829772e-001):2.175072e-001):3.781119e-002,14:2.451290e-001):1.126070e-001):9.236234e-002):8.439277e-001):2.388560e-001,(10:2.487854e-001,9:4.730574e-001):2.835365e-001):1.013954e-001,7:5.150080e-001):1.041947e-001):1.062192e-001,1:4.630806e-001);
   tree gen.117500 = [&U] (((4:3.765445e-001,3:3.735897e-001):6.997525e-002,2:2.404222e-001):1.025581e-001,((8:5.517045e-001,5:1.905656e-001):1.290581e-001,(((6:6.662676e-001,((23:3.455690e-001,((19:2.884196e-001,(18:3.401378e-001,17:3.834574e-001):4.795512e-002):5.575493e-002,(20:3.105880e-001,(22:2.606930e-001,21:2.279908e-001):1.300545e-001):8.340500e-002):2.409404e-001):7.999127e-002,((11:4.609803e-001,12:2.077475e-001):1.385757e-001,(14:2.583393e-001,((15:1.319546e-001,16:1.827830e-001):2.220905e-001,13:2.668064e-001):6.552359e-002):1.116539e-001):9.048830e-002):6.749725e-001):2.729792e-001,(10:2.485214e-001,9:4.357461e-001):2.832356e-001):1.020427e-001,7:5.180941e-001):1.323121e-001):7.723953e-002,1:4.746116e-001);
   tree gen.118000 = [&U] (((4:4.183209e-001,3:3.943160e-001):7.120530e-002,2:2.433793e-001):1.009277e-001,((8:5.517045e-001,5:1.905656e-001):1.290581e-001,(((6:6.849581e-001,(((15:1.564507e-001,16:2.216826e-001):2.220905e-001,(13:2.668064e-001,14:2.938643e-001):6.176972e-002):9.853425e-002,((11:4.277479e-001,12:2.543443e-001):1.157388e-001,(23:3.397890e-001,((19:2.976463e-001,(18:3.055936e-001,17:3.435437e-001):1.091408e-001):5.918274e-002,(20:2.578691e-001,(22:2.606930e-001,21:2.279908e-001):1.975320e-001):8.340500e-002):1.977383e-001):1.715880e-001):9.048830e-002):8.312422e-001):2.106484e-001,(10:2.766790e-001,9:5.330570e-001):1.724780e-001):1.294039e-001,7:5.180941e-001):5.794550e-002):1.114523e-001,1:4.793066e-001);
   tree gen.118500 = [&U] ((2:2.870767e-001,(4:4.183209e-001,3:3.597052e-001):5.566840e-002):1.043654e-001,((8:5.517045e-001,5:1.977127e-001):1.007719e-001,(((6:6.063989e-001,((13:2.668064e-001,((15:1.564507e-001,16:2.216826e-001):2.013467e-001,14:3.200912e-001):4.473923e-002):9.078923e-002,((11:4.277479e-001,12:2.543443e-001):1.157388e-001,(23:3.397890e-001,((19:2.976463e-001,(18:2.686827e-001,17:3.435437e-001):7.718763e-002):7.373756e-002,(20:2.818172e-001,(22:3.188669e-001,21:2.279908e-001):1.409418e-001):8.846691e-002):1.550616e-001):2.212734e-001):5.029735e-002):8.312422e-001):2.341477e-001,(10:2.342624e-001,9:4.945585e-001):2.989976e-001):8.285026e-002,7:4.949177e-001):9.062606e-002):1.114523e-001,1:3.631686e-001);
   tree gen.119000 = [&U] ((2:2.456841e-001,(4:4.217902e-001,3:3.206305e-001):7.200067e-002):1.037872e-001,((8:5.562800e-001,5:1.993524e-001):1.016076e-001,(((6:4.925754e-001,((13:2.746924e-001,((15:1.212640e-001,16:1.999591e-001):2.030165e-001,14:3.227458e-001):7.479946e-002):7.943184e-002,((11:4.313972e-001,12:2.487430e-001):1.417734e-001,(23:3.426070e-001,((19:2.675884e-001,(18:2.709110e-001,17:3.636362e-001):7.725907e-002):7.456964e-002,(20:2.901451e-001,(22:3.215113e-001,21:2.052450e-001):1.292948e-001):6.723702e-002):1.911727e-001):2.231085e-001):4.357357e-002):8.381359e-001):1.927642e-001,(10:2.362052e-001,9:4.533373e-001):3.014772e-001):9.462267e-002,7:5.138551e-001):8.630047e-002):1.378903e-001,1:3.753300e-001);
   tree gen.119500 = [&U] (((3:3.205577e-001,4:4.216944e-001):1.043768e-001,2:2.456283e-001):1.451813e-001,((8:5.561536e-001,5:2.064085e-001):1.039038e-001,(((6:4.924635e-001,((((15:1.775854e-001,16:1.999137e-001):1.952144e-001,13:2.746300e-001):2.548626e-002,14:3.224284e-001):7.453657e-002,((11:4.312992e-001,12:2.486865e-001):1.436569e-001,(23:3.604070e-001,((19:2.684118e-001,(18:3.111038e-001,17:3.635536e-001):5.416938e-002):7.980813e-002,(20:2.900792e-001,(22:2.230136e-001,21:2.330938e-001):1.502772e-001):6.838263e-002):1.911293e-001):1.842461e-001):6.143808e-002):8.379455e-001):1.797797e-001,(10:3.309554e-001,9:4.532343e-001):2.054770e-001):1.125455e-001,7:5.137383e-001):6.823802e-002):8.945826e-002,1:4.508491e-001);
   tree gen.120000 = [&U] ((3:3.159265e-001,(2:2.370299e-001,4:3.655804e-001):9.785747e-002):8.038049e-002,((8:4.534444e-001,5:2.064085e-001):7.781316e-002,(((6:5.546288e-001,((((15:1.810745e-001,16:1.656627e-001):2.463497e-001,14:2.542798e-001):2.962458e-002,13:2.746300e-001):3.945219e-002,((11:4.227555e-001,12:2.486865e-001):1.037890e-001,(23:3.604070e-001,((19:2.684118e-001,(18:2.750156e-001,17:3.635536e-001):9.863296e-002):4.491047e-002,(20:2.900792e-001,(22:3.023883e-001,21:2.310463e-001):1.265179e-001):1.014019e-001):2.215249e-001):1.832444e-001):7.106151e-002):8.469774e-001):2.399710e-001,(10:3.252938e-001,9:5.002092e-001):2.186699e-001):7.648477e-002,7:5.125658e-001):5.069741e-002):1.066669e-001,1:4.648218e-001);
   tree gen.120500 = [&U] ((3:3.154353e-001,(2:2.366613e-001,4:3.577151e-001):7.983800e-002):7.723704e-002,(7:5.117689e-001,(((6:5.537665e-001,(((14:2.480204e-001,(15:1.738316e-001,16:1.654051e-001):2.616005e-001):4.696695e-002,13:3.270655e-001):8.589420e-002,((11:4.138471e-001,12:2.468407e-001):1.341243e-001,(23:3.598467e-001,((19:2.374751e-001,(18:2.745880e-001,17:3.629884e-001):9.847961e-002):6.583088e-002,(20:2.823841e-001,(22:2.514151e-001,21:2.405041e-001):2.000273e-001):1.065664e-001):2.014266e-001):1.829595e-001):6.586391e-002):8.456606e-001):2.253901e-001,(10:3.247880e-001,9:3.732192e-001):2.326512e-001):1.294728e-001,(8:4.527394e-001,5:2.022656e-001):1.432355e-001):3.309944e-002):9.794966e-002,1:4.640992e-001);
   tree gen.121000 = [&U] ((3:3.128575e-001,(4:3.865432e-001,2:2.347273e-001):9.091409e-002):9.414129e-002,((7:5.075867e-001,((6:7.059711e-001,(((13:3.101804e-001,(15:1.574568e-001,16:1.699023e-001):2.077343e-001):5.548018e-002,14:2.531871e-001):1.143857e-001,((11:3.981644e-001,12:2.448235e-001):1.360196e-001,(23:2.731530e-001,((19:2.355345e-001,(18:2.723440e-001,17:3.600220e-001):7.278182e-002):7.935843e-002,(20:2.802230e-001,(22:2.493605e-001,21:2.385387e-001):1.337916e-001):1.002270e-001):1.997806e-001):1.805903e-001):6.660815e-002):7.613892e-001):2.439787e-001,(10:3.058940e-001,9:4.957277e-001):2.772849e-001):6.765559e-002):5.844417e-002,(8:4.490396e-001,5:2.029267e-001):1.349238e-001):9.132154e-002,1:4.472660e-001);
   tree gen.121500 = [&U] (((4:3.634565e-001,2:2.554478e-001):1.259559e-001,3:3.099048e-001):8.624164e-002,((7:5.027960e-001,((6:6.973543e-001,((13:3.072529e-001,((15:1.637577e-001,16:1.938022e-001):2.082993e-001,14:2.769521e-001):2.669594e-002):9.591494e-002,((11:3.925922e-001,12:2.425128e-001):1.632902e-001,(23:3.577042e-001,((19:2.750624e-001,(18:3.012243e-001,17:3.566241e-001):7.209490e-002):4.782382e-002,(20:2.644333e-001,(22:2.470070e-001,21:2.357615e-001):1.325288e-001):7.349758e-002):1.978950e-001):1.788859e-001):4.985157e-002):7.542031e-001):2.122706e-001,(10:2.391171e-001,9:3.649900e-001):2.653078e-001):1.424361e-001):1.070666e-001,(8:4.860970e-001,5:1.954382e-001):8.698963e-002):8.772538e-002,1:3.815084e-001);
   tree gen.122000 = [&U] (((7:5.209734e-001,((6:5.784112e-001,((13:2.726811e-001,((15:1.341703e-001,16:2.227492e-001):1.868902e-001,14:2.599873e-001):2.878064e-002):9.938252e-002,((11:4.067854e-001,12:2.512803e-001):1.141467e-001,(23:3.486623e-001,((19:2.150954e-001,(18:3.121143e-001,17:3.695170e-001):1.026324e-001):7.501038e-002,(20:2.960647e-001,(22:2.438433e-001,21:2.338266e-001):1.373201e-001):6.520670e-002):2.195521e-001):1.716139e-001):3.825129e-002):7.474812e-001):2.225941e-001,(10:2.723961e-001,9:5.021114e-001):3.020389e-001):1.307866e-001):7.640474e-002,(8:5.067864e-001,5:2.025038e-001):1.139967e-001):9.089688e-002,(3:3.620246e-001,(2:2.707123e-001,4:3.685759e-001):8.329190e-002):1.390476e-001,1:3.953010e-001);
   tree gen.122500 = [&U] (((2:2.727589e-001,4:3.713623e-001):1.320682e-001,((7:4.452094e-001,((6:5.827840e-001,((((14:2.974676e-001,(15:1.385004e-001,16:2.280571e-001):2.119381e-001):5.908433e-002,13:3.172237e-001):1.241562e-001,(11:3.880571e-001,12:2.647151e-001):1.430079e-001):3.009322e-002,(23:3.512981e-001,((19:2.167215e-001,(18:2.889554e-001,17:3.723105e-001):9.994171e-002):7.389453e-002,(20:2.983029e-001,(22:2.180433e-001,21:2.333326e-001):1.322031e-001):9.931220e-002):2.109433e-001):1.882407e-001):7.938879e-001):2.242769e-001,(10:3.486971e-001,9:4.938002e-001):2.146715e-001):5.403998e-002):1.118394e-001,(8:5.106177e-001,5:1.775436e-001):1.016958e-001):1.364169e-001):7.510604e-002,3:3.391340e-001,1:3.960106e-001);
   tree gen.123000 = [&U] (3:3.433481e-001,((2:2.761482e-001,4:4.278491e-001):1.348808e-001,((7:5.237586e-001,((6:5.900256e-001,(((23:3.556633e-001,((19:2.613633e-001,(18:2.925460e-001,17:3.623799e-001):9.464451e-002):5.987510e-002,(20:2.660876e-001,(22:2.096825e-001,21:2.362320e-001):1.711377e-001):9.601979e-002):2.135645e-001):1.305619e-001,(11:3.928791e-001,12:2.680044e-001):1.285822e-001):6.575819e-002,((14:2.733930e-001,(15:1.402214e-001,16:2.308909e-001):2.145716e-001):3.081069e-002,13:3.278341e-001):6.931607e-002):8.721419e-001):2.688095e-001,(10:3.141385e-001,9:4.023929e-001):2.336200e-001):7.556521e-002):1.356044e-001,(8:5.169626e-001,5:2.275208e-001):9.246773e-002):1.462226e-001):7.313535e-002,1:4.009314e-001);
   tree gen.123500 = [&U] (((7:5.054797e-001,((6:5.892197e-001,(((11:3.631359e-001,12:2.587746e-001):1.610117e-001,(23:3.432509e-001,((19:2.508301e-001,(18:2.823363e-001,17:3.236170e-001):1.038275e-001):6.197008e-002,(20:2.992760e-001,(22:2.197824e-001,21:2.279877e-001):1.609068e-001):1.048693e-001):1.892401e-001):1.365720e-001):6.921460e-002,(13:3.378956e-001,((15:1.308786e-001,16:1.874751e-001):1.796159e-001,14:2.834902e-001):5.318949e-002):9.901551e-002):7.768333e-001):2.769911e-001,(10:3.323391e-001,9:4.816809e-001):2.073258e-001):7.360954e-002):9.488998e-002,(8:4.989209e-001,5:1.953617e-001):1.061187e-001):9.162182e-002,((2:2.665108e-001,4:4.129175e-001):6.012326e-002,3:3.431941e-001):8.076060e-002,1:4.444174e-001);
   tree gen.124000 = [&U] (((((6:6.185870e-001,((23:3.432509e-001,((19:2.508301e-001,(18:2.823363e-001,17:3.323353e-001):1.061030e-001):6.284489e-002,(20:3.193349e-001,(22:2.317344e-001,21:2.279877e-001):1.609068e-001):8.434914e-002):1.630881e-001):9.127124e-002,((11:3.952528e-001,12:2.587746e-001):1.737731e-001,(((15:1.308786e-001,16:1.838129e-001):1.682562e-001,13:3.378956e-001):4.961893e-002,14:2.698800e-001):1.081528e-001):1.044262e-001):7.768333e-001):1.601035e-001,(10:3.679287e-001,9:5.056965e-001):1.756359e-001):1.225540e-001,(8:5.157530e-001,5:1.953617e-001):1.457885e-001):4.354928e-002,7:5.054797e-001):1.060241e-001,((4:3.816992e-001,2:2.549567e-001):8.664050e-002,3:3.459096e-001):9.779747e-002,1:4.663847e-001);
   tree gen.124500 = [&U] (((4:4.676356e-001,2:2.386847e-001):1.146724e-001,((((6:5.410765e-001,((23:3.495262e-001,((19:2.554157e-001,(18:2.874979e-001,17:3.384110e-001):1.028314e-001):6.399381e-002,(20:3.251730e-001,(22:2.511410e-001,21:2.321557e-001):1.487951e-001):7.433610e-002):1.571601e-001):9.293984e-002,((11:4.751852e-001,12:2.910700e-001):1.637327e-001,(13:3.344857e-001,((15:1.261270e-001,16:2.135209e-001):2.118615e-001,14:2.748138e-001):4.328842e-002):1.186767e-001):7.951993e-002):8.314984e-001):2.677739e-001,(10:3.008461e-001,9:5.149415e-001):2.424068e-001):7.114856e-002,7:4.621330e-001):1.083785e-001,(8:5.251819e-001,5:1.989333e-001):1.076794e-001):1.130708e-001):5.711880e-002,3:3.522335e-001,1:4.391665e-001);
   tree gen.125000 = [&U] (((2:2.394290e-001,4:4.690940e-001):1.194731e-001,3:3.196105e-001):8.291282e-002,((((6:5.427640e-001,((23:3.181700e-001,((19:2.562123e-001,(18:2.883945e-001,17:3.394664e-001):1.031521e-001):5.371313e-002,(20:2.896167e-001,(22:2.519242e-001,21:2.133635e-001):1.492591e-001):9.480369e-002):1.807438e-001):1.087403e-001,((11:4.766672e-001,12:2.239994e-001):1.941258e-001,(14:2.756709e-001,(13:2.928062e-001,(15:1.306135e-001,16:2.031857e-001):2.209633e-001):5.707138e-002):1.304891e-001):8.133258e-002):7.453727e-001):2.686090e-001,(10:2.959856e-001,9:3.928604e-001):2.170836e-001):1.467444e-001,7:4.635742e-001):4.041671e-002,(8:5.423383e-001,5:1.839653e-001):1.481029e-001):1.044500e-001,1:4.405361e-001);
   tree gen.125500 = [&U] ((2:2.394290e-001,(4:4.690940e-001,3:3.178734e-001):8.989890e-002):7.145357e-002,((((6:5.358198e-001,((23:3.181700e-001,((19:2.187755e-001,(18:2.883945e-001,17:3.394664e-001):1.149956e-001):7.890153e-002,(20:2.896167e-001,(22:2.519242e-001,21:2.010343e-001):1.492591e-001):9.480369e-002):1.807438e-001):1.013656e-001,((11:4.766672e-001,12:2.239994e-001):1.941258e-001,(13:2.575994e-001,((15:1.306135e-001,16:2.031857e-001):2.191715e-001,14:2.497757e-001):5.746958e-002):1.480120e-001):9.180189e-002):7.083401e-001):2.686090e-001,(10:2.959856e-001,9:3.926739e-001):2.447984e-001):8.127218e-002,7:4.571920e-001):7.195029e-002,(8:5.423383e-001,5:2.016794e-001):7.129533e-002):1.475250e-001,1:4.371200e-001);
   tree gen.126000 = [&U] (((4:4.690940e-001,3:3.178734e-001):8.381100e-002,2:2.394290e-001):9.082741e-002,((((6:5.856688e-001,((23:3.181700e-001,((19:2.744052e-001,(18:3.155788e-001,17:3.394664e-001):1.066154e-001):8.911812e-002,(20:2.896167e-001,(22:2.492289e-001,21:2.010343e-001):1.492591e-001):6.769486e-002):1.542593e-001):1.143199e-001,((11:4.209832e-001,12:2.205918e-001):1.661582e-001,((14:2.497757e-001,(15:1.325047e-001,16:2.031857e-001):2.243599e-001):2.862376e-002,13:2.579394e-001):1.939572e-001):4.897350e-002):7.356026e-001):2.478159e-001,(10:2.959856e-001,9:3.926739e-001):2.291089e-001):1.051908e-001,7:4.571920e-001):1.030237e-001,(8:4.523245e-001,5:1.662082e-001):1.745555e-001):6.831926e-002,1:4.866547e-001);
   tree gen.126500 = [&U] (((4:3.840957e-001,2:2.697336e-001):6.920316e-002,3:3.518461e-001):8.240031e-002,((((6:5.320965e-001,((23:3.281193e-001,((19:3.109527e-001,(18:3.066431e-001,17:3.954815e-001):5.816857e-002):4.895080e-002,(20:2.986731e-001,(22:2.584680e-001,21:1.992595e-001):1.539265e-001):8.811667e-002):1.887923e-001):9.010258e-002,((11:4.595935e-001,12:2.274898e-001):1.307387e-001,(14:2.638925e-001,((15:1.719070e-001,16:1.851358e-001):1.807574e-001,13:2.844408e-001):2.903308e-002):1.823217e-001):1.156811e-001):7.763775e-001):1.411697e-001,(10:2.780850e-001,9:4.168538e-001):2.497191e-001):9.221532e-002,7:4.958633e-001):8.732628e-002,(8:5.165060e-001,5:2.301709e-001):1.052934e-001):8.500004e-002,1:4.410232e-001);
   tree gen.127000 = [&U] (((4:4.332570e-001,2:2.628242e-001):5.534115e-002,3:3.618772e-001):8.088610e-002,((((6:5.264566e-001,((23:3.385285e-001,((19:2.529336e-001,(18:2.908368e-001,17:3.912896e-001):9.160420e-002):8.792786e-002,(20:2.955074e-001,(22:2.557284e-001,21:2.281356e-001):1.522950e-001):8.062435e-002):1.867913e-001):8.468553e-002,((11:4.739454e-001,12:2.820970e-001):1.088826e-001,((13:2.814259e-001,(15:1.364208e-001,16:1.988294e-001):2.273560e-001):2.448860e-002,14:2.610954e-001):1.581977e-001):1.144550e-001):8.506176e-001):2.622951e-001,(10:2.751375e-001,9:4.124354e-001):2.413745e-001):1.423034e-001,7:4.906075e-001):1.187588e-001,(8:5.110314e-001,5:2.440998e-001):6.834902e-002):8.032136e-002,1:4.363487e-001);
   tree gen.127500 = [&U] (((4:3.415827e-001,2:2.598887e-001):9.008624e-002,3:3.031860e-001):7.451108e-002,((7:4.906075e-001,(8:5.110314e-001,5:2.440998e-001):1.072660e-001):3.137703e-002,((6:6.714320e-001,((23:3.385285e-001,((19:2.325783e-001,(18:2.908368e-001,17:3.598149e-001):9.160420e-002):9.535692e-002,(20:3.208165e-001,(22:2.636852e-001,21:2.076908e-001):1.452211e-001):4.693981e-002):1.471239e-001):9.340340e-002,((11:4.739454e-001,12:2.820970e-001):1.234102e-001,(14:2.646015e-001,((15:1.414277e-001,16:2.063665e-001):2.182929e-001,13:2.815630e-001):4.829669e-002):1.376994e-001):1.058940e-001):8.506176e-001):2.085352e-001,(10:2.751375e-001,9:4.668149e-001):2.037009e-001):1.479104e-001):1.353056e-001,1:4.363487e-001);
   tree gen.128000 = [&U] (((4:4.123150e-001,3:2.905804e-001):8.634071e-002,2:2.525190e-001):1.312063e-001,((7:4.881983e-001,((6:5.755740e-001,((23:3.030984e-001,((19:2.641870e-001,(18:2.787446e-001,17:3.448548e-001):8.779556e-002):9.416422e-002,(20:3.074779e-001,(22:2.422833e-001,21:2.310204e-001):1.496935e-001):7.018090e-002):1.740173e-001):1.437349e-001,((11:4.542401e-001,12:2.623580e-001):1.520920e-001,((14:2.536001e-001,(15:1.626590e-001,16:1.872804e-001):1.815370e-001):5.310895e-002,13:2.908435e-001):1.346509e-001):4.701876e-002):8.024302e-001):2.544044e-001,(10:3.205238e-001,9:4.006779e-001):2.787003e-001):1.315137e-001):5.488510e-002,(8:4.480290e-001,5:2.339508e-001):8.692150e-002):9.180411e-002,1:4.160565e-001);
   tree gen.128500 = [&U] (((4:4.390803e-001,2:2.396498e-001):1.085532e-001,3:3.513574e-001):9.699894e-002,((7:5.198895e-001,((6:6.129372e-001,((23:3.230978e-001,((19:2.729784e-001,(18:2.744214e-001,17:3.672410e-001):1.384211e-001):9.160571e-002,(20:2.390625e-001,(22:2.580110e-001,21:2.457417e-001):1.482485e-001):5.933606e-002):2.063490e-001):1.530654e-001,((11:4.837269e-001,12:2.028276e-001):1.720316e-001,(((15:1.702890e-001,16:2.272500e-001):1.885224e-001,13:2.828754e-001):3.665581e-002,14:2.700625e-001):1.379269e-001):4.979079e-002):6.907232e-001):2.224320e-001,(10:2.981679e-001,9:5.147557e-001):2.276141e-001):1.400509e-001):6.293241e-002,(8:5.187848e-001,5:1.972982e-001):1.018604e-001):8.775370e-002,1:4.546712e-001);
   tree gen.129000 = [&U] (((4:3.998053e-001,3:3.513574e-001):9.659050e-002,2:2.440147e-001):1.243684e-001,((7:4.531589e-001,((6:6.129372e-001,((23:3.230978e-001,((19:2.729784e-001,(18:3.191179e-001,17:3.672410e-001):7.886368e-002):7.223493e-002,(20:3.694558e-001,(22:2.580110e-001,21:2.499155e-001):1.891261e-001):9.409907e-002):1.729811e-001):1.063801e-001,((11:4.837269e-001,12:2.061442e-001):1.720316e-001,(14:2.700625e-001,(13:2.564395e-001,(15:1.508449e-001,16:2.164205e-001):1.931992e-001):5.599538e-002):1.191013e-001):5.809677e-002):6.907232e-001):2.361646e-001,(10:2.981679e-001,9:4.529457e-001):1.955780e-001):1.400509e-001):1.007475e-001,(8:5.355747e-001,5:1.972982e-001):7.961056e-002):1.195731e-001,1:4.136389e-001);
   tree gen.129500 = [&U] (((2:2.440147e-001,4:3.992668e-001):9.123257e-002,3:3.513574e-001):7.783857e-002,((7:4.141855e-001,((6:6.356255e-001,((23:3.230978e-001,((19:2.729784e-001,(18:2.777599e-001,17:3.692445e-001):9.608959e-002):3.179600e-002,(20:3.694558e-001,(22:2.580110e-001,21:2.499155e-001):1.642398e-001):6.886998e-002):1.573644e-001):1.056157e-001,((11:4.705116e-001,12:2.443033e-001):1.563849e-001,(((15:1.536720e-001,16:2.107941e-001):2.080151e-001,14:2.734424e-001):5.057040e-002,13:2.564395e-001):1.134871e-001):1.340512e-001):7.352954e-001):2.342312e-001,(10:2.981679e-001,9:4.529457e-001):1.678677e-001):1.400509e-001):6.148198e-002,(8:5.073333e-001,5:2.075098e-001):7.137931e-002):1.257635e-001,1:4.237645e-001);
   tree gen.130000 = [&U] (((2:2.440147e-001,4:3.992668e-001):4.922587e-002,3:3.513574e-001):7.783857e-002,((7:5.287514e-001,((6:6.555630e-001,((23:3.507136e-001,((19:2.823624e-001,(18:2.848273e-001,17:3.890114e-001):7.928007e-002):7.487789e-002,(20:2.593273e-001,(22:2.580110e-001,21:2.195085e-001):1.554876e-001):1.270203e-001):1.636667e-001):1.041973e-001,((11:4.705116e-001,12:2.305257e-001):1.062969e-001,((15:1.413104e-001,16:1.639570e-001):2.335343e-001,(14:2.734424e-001,13:2.564395e-001):2.939892e-002):1.948876e-001):6.586304e-002):7.352954e-001):1.284019e-001,(10:3.557318e-001,9:4.165664e-001):2.141056e-001):1.009865e-001):7.261130e-002,(8:5.073333e-001,5:1.824158e-001):7.276337e-002):1.536469e-001,1:4.237645e-001);
   tree gen.130500 = [&U] (((4:4.027840e-001,3:3.410852e-001):6.483826e-002,2:2.568004e-001):8.811465e-002,((7:5.056375e-001,((6:6.555630e-001,((23:3.457313e-001,((19:2.764437e-001,(18:2.848273e-001,17:3.320701e-001):1.034566e-001):3.716049e-002,(20:2.593273e-001,(22:2.610852e-001,21:2.354727e-001):1.545765e-001):9.048790e-002):1.652496e-001):8.218510e-002,((11:4.894531e-001,12:2.305257e-001):1.156416e-001,(((15:1.492644e-001,16:1.639570e-001):2.548039e-001,14:2.606045e-001):4.598619e-002,13:2.554724e-001):1.703176e-001):1.062800e-001):8.656866e-001):2.293951e-001,(10:2.772622e-001,9:4.076378e-001):2.694597e-001):1.149695e-001):7.261130e-002,(8:5.450827e-001,5:1.887504e-001):6.844754e-002):1.049369e-001,1:4.237645e-001);
   tree gen.131000 = [&U] ((3:3.166726e-001,(2:2.655731e-001,4:4.165436e-001):7.980021e-002):8.081002e-002,((7:4.953333e-001,((6:5.852223e-001,((23:2.727730e-001,((19:2.934573e-001,(18:2.945574e-001,17:3.434140e-001):9.021354e-002):5.093220e-002,(20:2.681863e-001,(22:2.191114e-001,21:2.062366e-001):1.741445e-001):1.060399e-001):1.740288e-001):1.508023e-001,((11:4.218363e-001,12:2.640869e-001):1.324155e-001,(14:2.695070e-001,(13:2.927813e-001,(15:1.523360e-001,16:1.868729e-001):2.596724e-001):4.560060e-002):1.418797e-001):5.994380e-002):8.952595e-001):1.637335e-001,(10:2.690993e-001,9:3.873036e-001):2.577760e-001):1.313599e-001):6.771982e-002,(8:5.637034e-001,5:2.815545e-001):8.626675e-002):7.766354e-002,1:4.067736e-001);
   tree gen.131500 = [&U] ((2:2.715609e-001,(4:3.544157e-001,3:3.209528e-001):9.968801e-002):9.110354e-002,((7:5.020283e-001,((6:5.931322e-001,((23:3.671298e-001,((19:2.974237e-001,(18:2.687445e-001,17:3.480556e-001):1.250827e-001):1.106121e-001,(20:2.718111e-001,(22:2.760196e-001,21:2.090241e-001):1.388261e-001):9.135988e-002):1.763810e-001):9.964362e-002,((11:4.275379e-001,12:2.676563e-001):1.533585e-001,(13:2.967386e-001,((15:1.736452e-001,16:1.893987e-001):2.163237e-001,14:2.731497e-001):4.684781e-002):1.082001e-001):1.231140e-001):8.445426e-001):2.234338e-001,(10:2.453179e-001,9:4.344760e-001):2.139699e-001):1.254081e-001):9.171677e-002,(8:5.608051e-001,5:2.142090e-001):5.020485e-002):9.340109e-002,1:4.122715e-001);
   tree gen.132000 = [&U] (((2:2.753470e-001,4:3.914860e-001):7.108159e-002,3:3.159800e-001):6.041707e-002,((7:4.942500e-001,((6:5.839423e-001,((23:3.486680e-001,((19:2.928155e-001,(18:2.842467e-001,17:3.426629e-001):1.214387e-001):6.771884e-002,(20:2.675997e-001,(22:2.717430e-001,21:2.057855e-001):1.505986e-001):6.858033e-002):2.006212e-001):9.396935e-002,((11:4.894123e-001,12:2.635093e-001):1.475328e-001,(((15:1.708760e-001,16:1.864642e-001):1.924219e-001,14:2.689176e-001):2.520948e-002,13:2.835431e-001):1.830447e-001):9.130843e-002):8.314574e-001):1.893804e-001,(10:2.415170e-001,9:4.941213e-001):3.181808e-001):1.254990e-001):7.761849e-002,(8:4.823837e-001,5:2.385729e-001):1.127125e-001):8.277063e-002,1:4.284169e-001);
   tree gen.132500 = [&U] (((2:2.675995e-001,4:3.804707e-001):1.050338e-001,3:3.043464e-001):1.069531e-001,((7:4.803431e-001,((6:5.675118e-001,((23:3.388575e-001,((19:2.640297e-001,(18:2.843902e-001,17:3.567880e-001):8.301808e-002):6.010869e-002,(20:2.947038e-001,(22:2.463024e-001,21:2.106179e-001):1.442583e-001):8.251332e-002):1.949763e-001):9.132531e-002,((11:4.756416e-001,12:2.560949e-001):1.818629e-001,((14:2.649288e-001,(15:1.605994e-001,16:2.198056e-001):2.128370e-001):6.253255e-002,13:2.755650e-001):1.341633e-001):9.279280e-002):7.330928e-001):3.123488e-001,(10:2.992556e-001,9:4.802181e-001):2.081928e-001):9.932482e-002):1.131369e-001,(8:5.138971e-001,5:2.434198e-001):1.513665e-001):8.928794e-002,1:4.163624e-001);
   tree gen.133000 = [&U] (((2:2.647474e-001,4:4.267895e-001):1.210520e-001,3:3.011026e-001):9.114174e-002,((7:4.752235e-001,((6:5.614631e-001,((23:3.352458e-001,((19:2.612156e-001,(18:3.416761e-001,17:3.261389e-001):1.162371e-001):4.660757e-002,(20:2.915628e-001,(22:2.436772e-001,21:1.992915e-001):1.427207e-001):6.108162e-002):2.217400e-001):1.307123e-001,((11:4.413796e-001,12:2.697630e-001):1.275301e-001,(14:2.621052e-001,((15:1.656203e-001,16:2.174629e-001):2.278693e-001,13:2.717947e-001):5.671085e-002):1.136262e-001):4.974504e-002):7.552087e-001):2.030842e-001,(10:2.960661e-001,9:4.294430e-001):2.264170e-001):9.905417e-002):6.157407e-002,(8:5.084199e-001,5:1.931957e-001):1.693082e-001):1.191797e-001,1:4.119247e-001);
   tree gen.133500 = [&U] (((2:2.555600e-001,4:4.198901e-001):9.744053e-002,3:3.093625e-001):9.946493e-002,((7:4.675411e-001,((6:5.523865e-001,((23:3.100149e-001,((19:2.569928e-001,(18:3.361526e-001,17:4.044110e-001):6.350960e-002):3.870472e-002,(20:3.131635e-001,(22:2.397380e-001,21:1.960698e-001):1.404135e-001):1.274479e-001):1.422389e-001):1.285992e-001,((11:4.471536e-001,12:2.504469e-001):1.254685e-001,(13:2.674009e-001,((15:1.447011e-001,16:2.139474e-001):2.431811e-001,14:2.377944e-001):5.689666e-002):1.185869e-001):7.769483e-002):7.430001e-001):2.717694e-001,(10:2.912799e-001,9:4.225006e-001):2.157405e-001):1.145655e-001):5.705261e-002,(8:5.002008e-001,5:1.900725e-001):1.255578e-001):9.966111e-002,1:4.479537e-001);
   tree gen.134000 = [&U] (((4:3.816713e-001,2:2.555600e-001):7.627306e-002,3:3.639078e-001):1.078653e-001,((7:4.675411e-001,((6:6.187288e-001,((23:3.297423e-001,((19:3.064981e-001,(18:3.060232e-001,17:3.754930e-001):9.557260e-002):3.352138e-002,(20:2.836132e-001,(22:2.383534e-001,21:1.985389e-001):1.340856e-001):7.931408e-002):1.346181e-001):1.285992e-001,((11:4.933665e-001,12:2.504469e-001):1.564731e-001,(13:2.674009e-001,(14:2.397937e-001,(15:1.414963e-001,16:2.139474e-001):2.093773e-001):3.534050e-002):1.351893e-001):1.054733e-001):8.014574e-001):1.823540e-001,(10:2.919201e-001,9:4.431245e-001):2.545172e-001):1.227572e-001):8.515116e-002,(8:5.002008e-001,5:2.031264e-001):1.144558e-001):6.826200e-002,1:4.479537e-001);
   tree gen.134500 = [&U] ((2:2.287273e-001,(3:3.535999e-001,4:3.708602e-001):1.041248e-001):1.073702e-001,((7:4.542978e-001,((6:6.012030e-001,((23:3.204022e-001,((19:2.101588e-001,(18:2.973550e-001,17:3.648570e-001):7.105670e-002):4.944052e-002,(20:3.190468e-001,(22:2.585989e-001,21:2.252325e-001):1.275986e-001):1.224510e-001):2.025556e-001):8.032813e-002,((11:4.813267e-001,12:2.433529e-001):1.594466e-001,((13:3.053042e-001,14:2.461343e-001):6.080694e-002,(15:1.348578e-001,16:2.078872e-001):1.962670e-001):9.667882e-002):1.212485e-001):8.423351e-001):1.771888e-001,(10:2.836513e-001,9:4.305728e-001):1.704616e-001):1.174334e-001):8.629335e-002,(8:5.650766e-001,5:1.841856e-001):1.356681e-001):1.039606e-001,1:4.352652e-001);
   tree gen.135000 = [&U] ((3:2.766686e-001,(4:3.628060e-001,2:2.298445e-001):1.041248e-001):1.113589e-001,((7:4.542978e-001,((6:5.603991e-001,((23:3.204022e-001,((19:2.426630e-001,(18:3.024456e-001,17:3.648570e-001):1.039855e-001):4.947476e-002,(20:3.190468e-001,(22:2.503754e-001,21:2.127193e-001):1.275986e-001):9.152788e-002):1.580994e-001):7.903236e-002,((11:4.813267e-001,12:2.433529e-001):1.594466e-001,((14:2.610065e-001,(15:1.348578e-001,16:2.078872e-001):1.962670e-001):7.443572e-002,13:3.053042e-001):1.221926e-001):7.396333e-002):7.605617e-001):1.731561e-001,(10:2.836513e-001,9:3.679716e-001):2.973859e-001):1.168974e-001):4.166581e-002,(8:5.321523e-001,5:1.983580e-001):9.226332e-002):1.378251e-001,1:4.342488e-001);
   tree gen.135500 = [&U] ((2:2.836336e-001,(4:3.354904e-001,3:2.766686e-001):6.069988e-002):8.009578e-002,((7:4.316826e-001,((6:5.603991e-001,((23:3.204022e-001,((19:2.755419e-001,(18:2.848386e-001,17:3.648570e-001):1.039855e-001):3.306818e-002,(20:2.380114e-001,(22:2.569724e-001,21:2.375379e-001):1.798621e-001):9.214829e-002):1.857797e-001):7.946286e-002,((11:4.813267e-001,12:2.239872e-001):1.606062e-001,((13:3.161412e-001,(15:1.344962e-001,16:2.051945e-001):2.483741e-001):3.389395e-002,14:2.520672e-001):1.533078e-001):8.808868e-002):7.605617e-001):1.248739e-001,(10:2.836513e-001,9:4.709584e-001):2.932922e-001):9.204061e-002):4.379794e-002,(8:5.252378e-001,5:1.983580e-001):1.689923e-001):1.100109e-001,1:4.342488e-001);
   tree gen.136000 = [&U] (((4:3.227659e-001,3:4.241764e-001):5.927041e-002,2:2.728759e-001):8.910306e-002,((7:4.153097e-001,((6:5.774364e-001,((23:3.082500e-001,((19:2.650911e-001,(18:3.007821e-001,17:3.510186e-001):1.000415e-001):6.357434e-002,(20:3.699703e-001,(22:2.472259e-001,21:2.135744e-001):1.269572e-001):1.117158e-001):1.805600e-001):1.723053e-001,(((13:2.667243e-001,(15:1.259379e-001,16:1.974119e-001):2.415098e-001):2.403307e-002,14:2.425067e-001):1.268314e-001,(11:4.340478e-001,12:2.154918e-001):1.545147e-001):4.689654e-002):6.283030e-001):2.168834e-001,(10:2.957443e-001,9:4.251214e-001):2.821681e-001):1.414471e-001):6.614287e-002,(8:4.449622e-001,5:1.943039e-001):9.679320e-002):1.537699e-001,1:4.737331e-001);
   tree gen.136500 = [&U] (((4:5.029036e-001,3:2.358085e-001):5.337008e-002,2:2.753973e-001):1.288984e-001,((7:4.345817e-001,((6:6.042318e-001,((13:2.791014e-001,((15:1.359360e-001,16:1.965220e-001):1.743959e-001,14:2.537600e-001):5.825448e-002):1.155057e-001,((11:5.231180e-001,12:2.254915e-001):1.616848e-001,(23:3.225540e-001,((19:2.773924e-001,(18:3.147396e-001,17:3.673073e-001):9.591542e-002):5.864510e-002,(20:3.399916e-001,(22:2.361708e-001,21:1.959741e-001):1.328485e-001):6.619149e-002):1.994321e-001):1.803009e-001):6.737645e-002):8.568662e-001):2.146645e-001,(10:2.903962e-001,9:4.448488e-001):2.366845e-001):1.015443e-001):9.252636e-002,(8:5.022050e-001,5:2.033204e-001):1.105255e-001):9.857085e-002,1:4.957162e-001);
   tree gen.137000 = [&U] ((3:2.796461e-001,(2:2.753973e-001,4:4.300248e-001):1.070551e-001):1.197715e-001,((7:4.449965e-001,((6:6.282280e-001,(((23:3.225540e-001,((19:2.679076e-001,(18:3.088489e-001,17:3.209432e-001):1.248895e-001):5.295840e-002,(20:3.399916e-001,(22:2.390678e-001,21:1.959741e-001):1.328485e-001):6.619149e-002):1.994321e-001):1.803009e-001,(11:5.231180e-001,12:2.691530e-001):1.191723e-001):2.813129e-002,(13:2.506503e-001,((15:1.631003e-001,16:1.808613e-001):2.251874e-001,14:2.533609e-001):2.605258e-002):1.405002e-001):6.889364e-001):2.146645e-001,(10:2.903962e-001,9:4.448488e-001):2.379552e-001):8.948168e-002):6.186403e-002,(8:5.022050e-001,5:2.033204e-001):9.905923e-002):7.292034e-002,1:4.957162e-001);
   tree gen.137500 = [&U] (((3:2.852602e-001,2:2.809262e-001):6.344666e-002,4:4.386580e-001):9.103300e-002,((7:5.263960e-001,((6:6.178905e-001,((11:4.124186e-001,12:2.745565e-001):1.184711e-001,((23:3.073583e-001,((19:2.846288e-001,(18:3.078629e-001,17:3.273864e-001):1.316176e-001):4.324864e-002,(20:3.468172e-001,(22:2.438673e-001,21:1.999084e-001):1.398302e-001):8.348653e-002):2.029272e-001):1.795897e-001,(14:2.899885e-001,((15:1.663747e-001,16:1.844922e-001):2.406104e-001,13:2.556823e-001):3.741047e-002):1.182824e-001):4.027598e-002):6.922495e-001):2.189741e-001,(10:2.235070e-001,9:4.537795e-001):3.032522e-001):1.249148e-001):3.636741e-003,(8:5.122872e-001,5:1.900078e-001):1.256515e-001):8.938521e-002,1:4.886572e-001);
   tree gen.138000 = [&U] (((4:4.433060e-001,2:2.064368e-001):1.342723e-001,3:2.882828e-001):1.137232e-001,((7:5.319738e-001,(8:4.979892e-001,5:2.010611e-001):1.800226e-001):3.623372e-002,((6:6.212424e-001,((23:3.106151e-001,((19:2.876448e-001,(18:3.111251e-001,17:4.180789e-001):6.901514e-002):9.212085e-002,(20:2.829824e-001,(22:2.464513e-001,21:2.511065e-001):1.350881e-001):8.437117e-002):2.034545e-001):1.089072e-001,((11:4.607156e-001,12:2.774657e-001):1.479522e-001,(13:2.583916e-001,((15:1.750984e-001,16:1.864471e-001):2.453525e-001,14:2.468204e-001):5.545549e-002):1.599607e-001):6.177715e-002):8.752003e-001):1.783711e-001,(10:2.258754e-001,9:4.585878e-001):3.275179e-001):1.378878e-001):7.257720e-002,1:3.963614e-001);
   tree gen.138500 = [&U] ((3:3.244194e-001,(2:2.717416e-001,4:4.205160e-001):8.790067e-002):1.006335e-001,((7:5.446519e-001,((6:5.893048e-001,((23:2.946466e-001,((19:2.728572e-001,(18:2.680262e-001,17:3.965858e-001):5.002765e-002):5.746115e-002,(20:2.684345e-001,(22:2.337814e-001,21:2.381973e-001):1.605900e-001):1.270180e-001):1.929950e-001):1.298377e-001,((11:4.604446e-001,12:2.632014e-001):1.403461e-001,(13:2.409973e-001,((15:1.709277e-001,16:1.976771e-001):1.953979e-001,14:2.387625e-001):4.484262e-002):1.427970e-001):6.314225e-002):8.302069e-001):1.918524e-001,(10:2.142633e-001,9:4.350122e-001):3.106804e-001):2.777700e-002):1.272818e-001,(8:4.723879e-001,5:2.684790e-001):1.030282e-001):9.353705e-002,1:3.759847e-001);
   tree gen.139000 = [&U] (((7:4.072137e-001,((6:6.095232e-001,((23:3.047556e-001,((19:2.821943e-001,(18:3.444549e-001,17:4.101922e-001):6.883256e-002):5.304432e-002,(20:2.776442e-001,(22:2.504506e-001,21:1.837040e-001):1.660997e-001):7.930662e-002):1.996165e-001):1.342923e-001,((11:4.440035e-001,12:2.523452e-001):1.451612e-001,(((15:1.247653e-001,16:2.044592e-001):2.293108e-001,14:2.469542e-001):5.861738e-002,13:2.328551e-001):1.119685e-001):6.743259e-002):8.017160e-001):1.862942e-001,(10:1.976561e-001,9:4.499370e-001):2.913611e-001):9.048668e-002):1.118865e-001,(8:5.203534e-001,5:2.996108e-001):1.473217e-001):1.152685e-001,((2:2.810648e-001,4:4.349435e-001):8.715581e-002,3:3.355499e-001):7.078388e-002,1:3.888844e-001);
   tree gen.139500 = [&U] (((7:5.291799e-001,((6:6.170295e-001,((23:3.085086e-001,((19:2.796349e-001,(18:2.716705e-001,17:3.366718e-001):1.018565e-001):5.369756e-002,(20:2.987092e-001,(22:2.535349e-001,21:2.071731e-001):1.460478e-001):8.028328e-002):2.029332e-001):1.359461e-001,((11:4.494714e-001,12:2.159859e-001):1.780144e-001,(14:2.533340e-001,((15:1.325434e-001,16:2.069771e-001):2.339986e-001,13:2.357227e-001):6.543628e-002):1.347962e-001):2.814609e-002):8.115891e-001):1.885884e-001,(10:2.462085e-001,9:4.554779e-001):3.287456e-001):1.032478e-001):9.850864e-002,(8:5.267616e-001,5:1.918863e-001):1.115094e-001):8.709213e-002,((2:2.756474e-001,4:4.402998e-001):6.898205e-002,3:3.294195e-001):8.449166e-002,1:3.936735e-001);
   tree gen.140000 = [&U] (((7:4.442133e-001,((6:6.170295e-001,((23:3.085086e-001,((19:2.354181e-001,(18:2.640004e-001,17:3.366718e-001):1.018565e-001):5.851627e-002,(20:2.987092e-001,(22:2.535349e-001,21:2.071731e-001):1.460478e-001):1.013423e-001):1.655064e-001):1.359461e-001,((11:4.466071e-001,12:2.042211e-001):1.833425e-001,(13:2.357227e-001,((15:1.727467e-001,16:1.781299e-001):2.412801e-001,14:2.533340e-001):6.789735e-002):1.337987e-001):7.559507e-002):8.115891e-001):1.151698e-001,(10:2.234943e-001,9:4.554779e-001):3.287456e-001):4.591981e-002):1.102492e-001,(8:5.246012e-001,5:2.199170e-001):1.194846e-001):8.660589e-002,(3:3.041616e-001,(4:3.900937e-001,2:2.756474e-001):7.882414e-002):8.912865e-002,1:4.686280e-001);
   tree gen.140500 = [&U] (((7:4.636325e-001,((6:6.170295e-001,((23:3.085086e-001,((19:2.570447e-001,(18:3.367363e-001,17:3.366718e-001):9.625784e-002):3.225183e-002,(20:2.987092e-001,(22:2.535349e-001,21:2.071731e-001):1.353673e-001):1.077392e-001):1.388551e-001):1.359461e-001,((11:4.466071e-001,12:2.160684e-001):1.833425e-001,(((15:1.312390e-001,16:2.106661e-001):1.768424e-001,13:2.357227e-001):6.191138e-002,14:2.754912e-001):1.209276e-001):4.996755e-002):8.066972e-001):1.847624e-001,(10:3.310595e-001,9:4.556926e-001):2.961097e-001):1.283735e-001):4.516614e-002,(8:4.973215e-001,5:1.938335e-001):1.532816e-001):6.867405e-002,(2:2.710810e-001,(3:3.041616e-001,4:3.762287e-001):5.666312e-002):1.610144e-001,1:3.931824e-001);
   tree gen.141000 = [&U] (((7:5.377986e-001,((6:6.473256e-001,((23:3.236564e-001,((19:2.570090e-001,(18:2.316402e-001,17:3.532024e-001):1.272615e-001):4.985954e-002,(20:3.348218e-001,(22:2.126106e-001,21:1.995582e-001):1.778872e-001):8.643302e-002):1.900122e-001):1.244471e-001,((11:4.685355e-001,12:2.416998e-001):1.281912e-001,((13:2.670066e-001,(15:1.275226e-001,16:2.210098e-001):1.888724e-001):4.489821e-002,14:2.890178e-001):1.266026e-001):8.504437e-002):8.463060e-001):1.307995e-001,(10:2.322369e-001,9:4.780671e-001):2.102500e-001):1.346767e-001):2.119283e-002,(8:5.217399e-001,5:1.690414e-001):1.282658e-001):1.011586e-001,(2:2.843910e-001,(3:3.298291e-001,4:4.489959e-001):6.112356e-002):7.785208e-002,1:4.168254e-001);
   tree gen.141500 = [&U] (((7:4.710444e-001,((6:6.234607e-001,((23:3.402224e-001,((19:2.570090e-001,(18:2.991903e-001,17:3.532024e-001):8.674454e-002):6.455203e-002,(20:3.003371e-001,(22:2.637371e-001,21:1.995582e-001):1.423487e-001):7.362017e-002):2.226849e-001):1.229136e-001,((11:5.234069e-001,12:2.320866e-001):1.281912e-001,(13:2.590619e-001,(14:2.890178e-001,(15:1.323282e-001,16:2.210098e-001):1.840678e-001):8.600243e-002):1.319258e-001):8.504437e-002):9.145071e-001):2.049030e-001,(10:2.600498e-001,9:4.903901e-001):1.970533e-001):1.383344e-001):7.444236e-002,(8:5.217399e-001,5:1.593690e-001):7.390153e-002):1.370821e-001,(2:2.843910e-001,(3:3.625721e-001,4:3.449974e-001):5.997679e-002):1.145024e-001,1:4.468161e-001);
   tree gen.142000 = [&U] (((7:5.356267e-001,((6:6.123706e-001,((13:2.460145e-001,((15:1.573833e-001,16:2.277302e-001):1.765185e-001,14:2.896351e-001):4.270973e-002):1.044428e-001,((11:5.164120e-001,12:2.243804e-001):1.899045e-001,(23:3.385072e-001,((19:2.483720e-001,(18:2.996668e-001,17:3.537649e-001):1.437595e-001):7.165500e-002,(20:2.656036e-001,(22:2.264843e-001,21:1.998760e-001):1.393099e-001):1.019195e-001):2.230395e-001):1.456411e-001):1.406417e-002):7.765589e-001):2.666568e-001,(10:2.484984e-001,9:3.713031e-001):2.305977e-001):1.116142e-001):8.598569e-002,(8:5.141129e-001,5:2.407356e-001):7.401921e-002):1.373004e-001,(2:2.937819e-001,(3:3.611529e-001,4:4.580127e-001):6.713045e-002):5.131955e-002,1:4.475276e-001);
   tree gen.142500 = [&U] (((7:4.573244e-001,((6:5.484435e-001,((11:5.039616e-001,12:2.189707e-001):1.381165e-001,((23:3.303460e-001,((19:2.423839e-001,(18:2.924420e-001,17:3.473822e-001):1.118629e-001):6.181560e-002,(20:2.592001e-001,(22:2.210239e-001,21:1.950571e-001):1.350781e-001):8.485313e-002):2.113448e-001):1.839289e-001,((14:2.826522e-001,(15:1.665001e-001,16:2.222398e-001):2.063711e-001):4.252225e-002,13:2.794930e-001):1.280506e-001):9.119243e-003):7.977609e-001):2.780099e-001,(10:3.306310e-001,9:3.623512e-001):2.564363e-001):8.305161e-002):1.423033e-001,(8:5.017180e-001,5:1.791746e-001):1.185360e-001):7.094880e-002,(3:3.524458e-001,(4:4.469703e-001,2:2.632926e-001):9.146503e-002):6.216567e-002,1:4.367380e-001);
   tree gen.143000 = [&U] (((7:4.942271e-001,((6:6.597794e-001,((11:5.018173e-001,12:2.574696e-001):1.327045e-001,((14:2.814496e-001,(13:2.783038e-001,(15:1.657917e-001,16:1.754039e-001):1.973661e-001):3.227459e-002):1.892548e-001,(23:3.148346e-001,((19:2.582157e-001,(18:2.911977e-001,17:3.459041e-001):8.045592e-002):5.676809e-002,(20:3.084561e-001,(22:2.200835e-001,21:2.315346e-001):1.345034e-001):7.611132e-002):1.890627e-001):1.861117e-001):1.644250e-002):7.943665e-001):2.002213e-001,(10:2.396243e-001,9:4.460147e-001):3.243972e-001):1.055957e-001):1.017943e-001,(8:4.995832e-001,5:1.719668e-001):1.162931e-001):8.494415e-002,(2:2.746932e-001,(4:4.048153e-001,3:3.509462e-001):1.178617e-001):7.978391e-002,1:4.566227e-001);
   tree gen.143500 = [&U] (((7:5.009603e-001,((6:5.632082e-001,((((15:1.686052e-001,16:1.871568e-001):2.323044e-001,14:2.525891e-001):7.791393e-002,13:2.820953e-001):1.167442e-001,((23:3.138887e-001,((19:2.307024e-001,(18:2.951649e-001,17:3.506166e-001):1.068665e-001):6.965893e-002,(20:2.869497e-001,(22:2.230818e-001,21:2.349006e-001):1.893028e-001):7.714824e-002):1.710504e-001):1.694689e-001,(11:4.756759e-001,12:2.609773e-001):1.285578e-001):3.626376e-002):8.553246e-001):1.953012e-001,(10:3.249636e-001,9:4.520911e-001):2.216087e-001):1.104076e-001):7.986019e-002,(8:5.482781e-001,5:1.745840e-001):1.164573e-001):1.024993e-001,(3:3.217199e-001,(4:4.173460e-001,2:2.784356e-001):8.123388e-002):8.087086e-002,1:4.628436e-001);
   tree gen.144000 = [&U] (((7:5.009603e-001,((6:5.632082e-001,((((15:1.156431e-001,16:1.907949e-001):2.418527e-001,14:2.828416e-001):2.801356e-002,13:2.714609e-001):9.690493e-002,((23:3.138887e-001,((19:2.477757e-001,(18:2.754554e-001,17:3.804170e-001):8.683190e-002):7.646038e-002,(20:2.869497e-001,(22:2.202399e-001,21:2.374843e-001):1.251686e-001):9.772585e-002):1.710504e-001):1.854927e-001,(11:4.756759e-001,12:2.562017e-001):1.204600e-001):5.107800e-002):7.902583e-001):2.578986e-001,(10:3.131485e-001,9:4.520911e-001):2.189674e-001):7.248576e-002):1.160477e-001,(8:4.953491e-001,5:1.706910e-001):7.823574e-002):1.024993e-001,((3:3.598925e-001,4:4.173460e-001):6.790038e-002,2:2.767933e-001):9.054798e-002,1:4.628436e-001);
   tree gen.144500 = [&U] (((7:4.748817e-001,((6:5.707265e-001,(((14:2.514184e-001,(15:1.124734e-001,16:1.859521e-001):2.275322e-001):6.518180e-002,13:3.022664e-001):8.004781e-002,((23:3.186752e-001,((19:2.638710e-001,(18:2.614534e-001,17:3.606136e-001):1.046693e-001):5.871096e-002,(20:2.679064e-001,(22:2.202754e-001,21:2.625510e-001):1.404444e-001):9.926439e-002):1.698330e-001):2.264575e-001,(11:4.509136e-001,12:2.488060e-001):9.765122e-002):4.597087e-002):7.756106e-001):2.467875e-001,(10:2.477471e-001,9:4.285566e-001):2.267383e-001):7.009524e-002):4.270772e-002,(8:5.002715e-001,5:2.127918e-001):1.402265e-001):7.892706e-002,((3:3.411575e-001,4:3.838086e-001):5.473465e-002,2:2.609695e-001):1.075326e-001,1:4.768788e-001);
   tree gen.145000 = [&U] (((((6:5.707265e-001,((14:2.571664e-001,(13:2.969503e-001,(15:1.571752e-001,16:1.798043e-001):2.173652e-001):3.320756e-002):1.152065e-001,((23:3.648736e-001,((19:2.640463e-001,(18:2.852075e-001,17:3.606136e-001):1.093685e-001):3.048096e-002,(20:2.679064e-001,(22:2.399643e-001,21:2.625510e-001):1.292785e-001):9.028920e-002):1.698330e-001):2.170185e-001,(11:4.509136e-001,12:2.826972e-001):1.626524e-001):3.591125e-002):7.427919e-001):2.481106e-001,(10:2.834106e-001,9:4.285566e-001):2.759227e-001):8.824341e-002,7:5.448626e-001):4.400234e-002,(8:5.002715e-001,5:1.954403e-001):1.261508e-001):1.066665e-001,(2:2.609695e-001,(4:3.852020e-001,3:3.592040e-001):5.028330e-002):7.236782e-002,1:4.768788e-001);
   tree gen.145500 = [&U] ((7:5.457423e-001,((8:5.106655e-001,5:2.255015e-001):1.223210e-001,((6:5.765376e-001,((23:3.685887e-001,((19:2.667348e-001,(18:3.093796e-001,17:3.642853e-001):1.104821e-001):4.724216e-002,(20:2.982373e-001,(22:3.124563e-001,21:1.795114e-001):1.524303e-001):9.406484e-002):2.218287e-001):1.168031e-001,((13:2.688581e-001,((15:1.650849e-001,16:2.028309e-001):1.810382e-001,14:2.597849e-001):6.173005e-002):1.163795e-001,(11:4.555048e-001,12:2.807628e-001):1.736028e-001):6.020974e-002):9.016734e-001):1.850304e-001,(10:2.830687e-001,9:4.329201e-001):2.787321e-001):7.188847e-002):6.682625e-003):1.077526e-001,(2:2.793380e-001,(4:3.193314e-001,3:3.550843e-001):7.104558e-002):1.357243e-001,1:4.817343e-001);
   tree gen.146000 = [&U] (((8:4.808600e-001,5:2.255015e-001):1.011698e-001,(7:4.476620e-001,((6:6.341696e-001,((23:3.475277e-001,((19:2.667348e-001,(18:3.093796e-001,17:3.642853e-001):6.670478e-002):7.216924e-002,(20:2.622209e-001,(22:2.089001e-001,21:2.003749e-001):1.524303e-001):1.109497e-001):1.975888e-001):1.310066e-001,(((14:2.887390e-001,(15:1.804894e-001,16:1.717337e-001):1.886061e-001):3.846059e-002,13:2.688581e-001):1.284191e-001,(11:4.555048e-001,12:2.224579e-001):1.645633e-001):3.606696e-002):9.854119e-001):2.263037e-001,(10:2.830687e-001,9:4.329201e-001):1.701364e-001):8.144476e-002):5.946174e-002):1.660289e-001,(2:2.994124e-001,(4:4.236476e-001,3:3.121446e-001):9.988813e-002):9.297419e-002,1:3.929007e-001);
   tree gen.146500 = [&U] (((8:4.787241e-001,5:2.194647e-001):1.353654e-001,(7:4.184097e-001,((6:6.341696e-001,(((11:4.881316e-001,12:2.051042e-001):1.319578e-001,((13:2.688581e-001,(15:1.742742e-001,16:1.876302e-001):2.002034e-001):5.933579e-002,14:2.576615e-001):1.408620e-001):4.842908e-002,(23:3.575331e-001,((19:2.667348e-001,(18:3.509075e-001,17:3.743754e-001):8.918622e-002):5.919147e-002,(20:2.622209e-001,(22:2.393280e-001,21:2.003749e-001):1.524303e-001):9.354931e-002):1.975888e-001):1.310066e-001):9.854119e-001):2.425921e-001,(10:2.830687e-001,9:5.087169e-001):2.135965e-001):1.166821e-001):3.740924e-002):1.194196e-001,(3:3.402148e-001,(4:4.236476e-001,2:2.545844e-001):1.102912e-001):7.625701e-002,1:4.343040e-001);
   tree gen.147000 = [&U] (((8:4.822994e-001,5:2.475633e-001):1.407462e-001,(7:4.215346e-001,((6:6.361004e-001,(((11:4.917772e-001,12:2.601156e-001):1.435732e-001,(13:2.383665e-001,((15:1.721423e-001,16:1.890315e-001):2.106617e-001,14:2.732334e-001):4.942907e-002):1.376874e-001):4.488573e-002,(23:3.602034e-001,((19:2.096643e-001,(18:3.684194e-001,17:3.799039e-001):8.985231e-002):6.370659e-002,(20:3.635351e-001,(22:2.347244e-001,21:2.018714e-001):1.367700e-001):9.685159e-002):1.595191e-001):1.319850e-001):9.544851e-001):2.341043e-001,(10:3.382721e-001,9:4.580338e-001):2.169007e-001):1.628400e-001):5.801180e-002):1.283960e-001,(4:4.268117e-001,(3:3.427557e-001,2:2.400998e-001):5.194711e-002):1.654990e-001,1:4.663508e-001);
   tree gen.147500 = [&U] (((8:4.090785e-001,5:2.366526e-001):1.535540e-001,(7:4.277838e-001,((6:6.455305e-001,(((11:4.386948e-001,12:2.376105e-001):1.519917e-001,(23:2.975482e-001,((19:2.368582e-001,(18:3.738812e-001,17:3.855359e-001):9.118436e-002):4.751083e-002,(20:3.724712e-001,(22:2.382042e-001,21:2.427414e-001):1.575944e-001):5.887344e-002):2.071413e-001):1.646695e-001):3.067268e-002,(((15:1.473212e-001,16:1.868220e-001):2.097045e-001,14:2.905633e-001):2.995087e-002,13:2.419003e-001):1.185765e-001):9.686352e-001):1.528481e-001,(10:2.884801e-001,9:4.633740e-001):1.939679e-001):1.274229e-001):8.310593e-002):7.582461e-002,((4:4.331391e-001,3:2.855906e-001):5.306972e-002,2:2.436592e-001):1.186073e-001,1:4.280148e-001);
   tree gen.148000 = [&U] (((8:5.447650e-001,5:2.329567e-001):8.650947e-002,(7:5.101396e-001,((6:6.354491e-001,((((15:1.412148e-001,16:1.839044e-001):2.160626e-001,14:2.357223e-001):3.418833e-002,13:3.049121e-001):1.475148e-001,((23:3.656070e-001,((19:2.331592e-001,(18:2.736438e-001,17:3.321125e-001):8.212343e-002):5.591232e-002,(20:2.934662e-001,(22:2.344841e-001,21:1.959527e-001):1.579306e-001):8.416316e-002):2.039063e-001):1.620978e-001,(11:4.320157e-001,12:2.338996e-001):1.157057e-001):2.328287e-002):8.327536e-001):1.701834e-001,(10:2.880980e-001,9:4.561374e-001):2.040317e-001):1.055718e-001):5.458413e-002):1.011118e-001,((4:3.909715e-001,3:2.921214e-001):5.224092e-002,2:2.777360e-001):4.620468e-002,1:4.905287e-001);
   tree gen.148500 = [&U] (((8:5.400892e-001,5:2.040048e-001):8.517911e-002,(7:5.124306e-001,((6:6.907061e-001,((11:4.267216e-001,12:2.558591e-001):1.062620e-001,(((15:1.462557e-001,16:1.710881e-001):2.031493e-001,(14:2.917193e-001,13:3.044399e-001):2.456987e-002):1.145676e-001,(23:3.647026e-001,((19:2.488768e-001,(18:3.220080e-001,17:3.336040e-001):7.250339e-002):8.696053e-002,(20:3.271568e-001,(22:2.355371e-001,21:1.968327e-001):1.546874e-001):5.265676e-002):1.876134e-001):2.244723e-001):4.093019e-002):8.364935e-001):1.709477e-001,(10:2.813485e-001,9:4.581859e-001):2.700892e-001):1.365980e-001):6.519677e-002):1.549063e-001,((4:4.015362e-001,3:2.934333e-001):7.308866e-002,2:2.789833e-001):6.628864e-002,1:4.581385e-001);
   tree gen.149000 = [&U] (((8:5.512545e-001,5:1.869513e-001):1.264613e-001,(7:4.651784e-001,((6:6.767302e-001,((((15:1.505243e-001,16:1.694033e-001):1.981294e-001,(14:2.551320e-001,13:3.107336e-001):4.447449e-002):1.428702e-001,(11:4.355432e-001,12:2.598557e-001):1.503449e-001):1.565589e-002,(23:3.663849e-001,((19:2.291577e-001,(18:2.787744e-001,17:3.405006e-001):8.928192e-002):9.442938e-002,(20:3.339201e-001,(22:2.404064e-001,21:2.064861e-001):1.521726e-001):7.664402e-002):1.628540e-001):2.100571e-001):8.537864e-001):2.108875e-001,(10:2.177888e-001,9:4.676580e-001):3.137041e-001):2.277220e-002):1.014571e-001):1.144030e-001,((4:4.098372e-001,3:3.195735e-001):8.415114e-002,2:2.865512e-001):9.738044e-002,1:4.676096e-001);
   tree gen.149500 = [&U] (((8:5.445474e-001,5:2.053794e-001):9.430472e-002,(7:4.418603e-001,((10:2.584318e-001,9:3.791905e-001):2.926404e-001,(6:6.465422e-001,(((23:3.737950e-001,((19:2.775498e-001,(18:2.753826e-001,17:3.363578e-001):1.168675e-001):3.275766e-002,(20:3.298573e-001,(22:2.297721e-001,21:1.841196e-001):1.501081e-001):9.042571e-002):1.695622e-001):1.743567e-001,(14:2.520278e-001,((15:1.486928e-001,16:1.673422e-001):1.957188e-001,13:2.775416e-001):7.775028e-002):1.148750e-001):1.620077e-002,(11:4.302440e-001,12:2.566940e-001):1.468249e-001):9.256701e-001):1.939358e-001):3.496867e-002):1.222902e-001):1.130110e-001,(2:2.830647e-001,(4:4.249767e-001,3:3.156853e-001):1.113074e-001):9.412576e-002,1:4.640641e-001);
   tree gen.150000 = [&U] (((8:5.358270e-001,5:2.131137e-001):1.170329e-001,(7:4.726728e-001,((10:2.447019e-001,9:5.202072e-001):2.690918e-001,(6:6.786014e-001,((((15:1.566958e-001,16:1.756400e-001):2.118859e-001,14:2.645247e-001):4.544701e-002,13:2.560293e-001):1.006112e-001,((11:4.357845e-001,12:2.694223e-001):1.614587e-001,(23:3.070125e-001,((19:2.442840e-001,(18:2.890376e-001,17:3.731765e-001):6.887529e-002):6.398869e-002,(20:2.880595e-001,(22:2.411655e-001,21:2.324228e-001):1.360768e-001):8.401602e-002):1.716960e-001):1.559714e-001):7.440411e-002):7.882516e-001):1.407460e-001):7.785103e-002):1.160248e-001):1.036069e-001,(3:3.699361e-001,(4:4.460494e-001,2:1.986085e-001):9.191917e-002):8.212171e-002,1:4.581123e-001);
   tree gen.150500 = [&U] (3:3.615904e-001,(((8:5.210154e-001,5:2.637041e-001):1.204175e-001,(7:4.596069e-001,((10:2.961702e-001,9:5.058273e-001):2.380989e-001,(6:6.598431e-001,((((15:1.457578e-001,16:1.707848e-001):1.918240e-001,14:2.572126e-001):4.033952e-002,13:2.489520e-001):1.116019e-001,((11:4.227426e-001,12:2.858304e-001):1.569956e-001,(23:2.985259e-001,((19:2.375314e-001,(18:2.810479e-001,17:3.871853e-001):8.226808e-002):4.288016e-002,(20:3.107683e-001,(22:2.527739e-001,21:2.259980e-001):1.558032e-001):1.071186e-001):1.666356e-001):1.516600e-001):2.609820e-002):7.664623e-001):1.847782e-001):9.067727e-002):8.674919e-002):1.217530e-001,(4:4.639261e-001,2:2.506121e-001):8.304830e-002):6.965041e-002,1:4.454489e-001);
   tree gen.151000 = [&U] (3:2.962386e-001,(((8:5.238740e-001,5:2.651510e-001):8.806725e-002,(7:5.586065e-001,((10:3.002060e-001,9:4.815019e-001):2.358334e-001,(6:5.782998e-001,(((23:3.265189e-001,((19:2.687757e-001,(18:2.862869e-001,17:3.893097e-001):7.334221e-002):8.240280e-002,(20:3.124733e-001,(22:2.541608e-001,21:2.272380e-001):1.566580e-001):8.964094e-002):1.421588e-001):2.272717e-001,(11:4.095434e-001,12:2.873986e-001):1.178069e-001):2.710375e-002,(14:2.586238e-001,((15:1.903376e-001,16:1.717219e-001):1.956697e-001,13:2.976163e-001):3.596032e-002):1.122142e-001):8.449291e-001):2.489297e-001):1.009123e-001):6.853873e-002):1.383780e-001,(4:4.664715e-001,2:2.361695e-001):1.476453e-001):4.536661e-002,1:4.478929e-001);
   tree gen.151500 = [&U] (3:2.887379e-001,((8:5.106097e-001,(5:3.070435e-001,(7:5.444628e-001,((10:3.180006e-001,9:3.565290e-001):2.448216e-001,(6:5.915803e-001,(((23:3.182515e-001,((19:2.619704e-001,(18:2.790382e-001,17:3.794525e-001):1.344736e-001):4.135974e-002,(20:2.745857e-001,(22:2.477255e-001,21:2.374462e-001):1.324043e-001):7.855603e-002):2.252589e-001):1.737439e-001,(14:2.852257e-001,((15:1.382693e-001,16:1.673739e-001):2.317562e-001,13:2.643574e-001):3.331830e-002):1.485031e-001):5.767593e-002,(11:4.507701e-001,12:2.843798e-001):6.939957e-002):7.733619e-001):2.536794e-001):8.713414e-002):6.833576e-002):7.263188e-002):1.235270e-001,(4:4.546606e-001,2:2.301898e-001):1.439069e-001):3.571101e-002,1:4.035040e-001);
   tree gen.152000 = [&U] (3:2.887379e-001,(((7:5.179186e-001,((10:2.928197e-001,9:4.493963e-001):3.073642e-001,(6:5.915803e-001,(((11:4.507701e-001,12:2.492065e-001):1.406927e-001,(23:3.182515e-001,((19:2.619704e-001,(18:3.220346e-001,17:3.794525e-001):6.470614e-002):4.135974e-002,(20:2.745857e-001,(22:2.279454e-001,21:1.925408e-001):1.212379e-001):1.234934e-001):2.061865e-001):1.524955e-001):3.513292e-002,((14:2.852257e-001,(15:1.466607e-001,16:2.190620e-001):2.313928e-001):3.481984e-002,13:3.217820e-001):1.523914e-001):7.733619e-001):2.620989e-001):1.182876e-001):4.097013e-002,(5:1.788247e-001,8:5.106097e-001):1.045536e-001):1.514244e-001,(4:4.042870e-001,2:2.295054e-001):1.053806e-001):6.202537e-002,1:4.035040e-001);
   tree gen.152500 = [&U] (((7:5.091494e-001,((10:3.710965e-001,9:4.417873e-001):1.538630e-001,(6:5.815640e-001,((23:3.128630e-001,((19:2.710435e-001,(18:3.116758e-001,17:3.207357e-001):1.151046e-001):6.817800e-002,(20:2.886329e-001,(22:2.093233e-001,21:1.892807e-001):1.734428e-001):6.181877e-002):2.249780e-001):1.499135e-001,((13:3.415179e-001,((15:1.409834e-001,16:2.346066e-001):2.354987e-001,14:2.803964e-001):3.407173e-002):1.303225e-001,(11:4.540849e-001,12:2.449870e-001):2.130995e-001):1.845149e-002):7.797786e-001):2.318702e-001):1.574720e-001):8.003321e-002,(5:1.986788e-001,8:5.019642e-001):7.405592e-002):1.488606e-001,((4:3.974418e-001,2:3.087423e-001):1.035963e-001,3:2.838491e-001):6.097518e-002,1:4.773632e-001);
   tree gen.153000 = [&U] ((2:3.087299e-001,(4:4.081023e-001,3:2.914628e-001):1.201111e-001):9.860386e-002,((7:5.228062e-001,((10:2.565302e-001,9:4.562076e-001):1.610630e-001,(6:5.735097e-001,(((13:2.924619e-001,(15:1.767247e-001,16:2.131495e-001):1.871279e-001):3.894494e-002,14:2.817526e-001):1.514110e-001,((11:4.478359e-001,12:2.650408e-001):1.479502e-001,(23:3.465976e-001,((19:2.486548e-001,(18:2.515614e-001,17:3.293388e-001):1.067890e-001):8.523536e-002,(20:3.167637e-001,(22:2.650308e-001,21:2.107194e-001):1.185232e-001):9.836484e-002):1.913113e-001):1.774593e-001):1.171729e-002):8.162925e-001):1.663227e-001):1.521567e-001):9.171041e-002,(5:2.040080e-001,8:5.154284e-001):6.991542e-002):1.409790e-001,1:4.697459e-001);
   tree gen.153500 = [&U] ((3:2.951568e-001,(4:3.685311e-001,2:3.126428e-001):9.309261e-002):7.907326e-002,((7:5.177421e-001,((10:2.597815e-001,9:4.398911e-001):1.631043e-001,(6:5.807784e-001,(((14:2.853235e-001,13:2.961686e-001):3.069459e-002,(15:1.313389e-001,16:1.969515e-001):1.883610e-001):1.062079e-001,((11:4.535118e-001,12:2.292806e-001):1.264545e-001,(23:2.874944e-001,((19:2.174326e-001,(18:2.547497e-001,17:3.831605e-001):1.086673e-001):4.448286e-002,(20:3.207784e-001,(22:2.768252e-001,21:2.109666e-001):1.718134e-001):9.961153e-002):1.937360e-001):1.676083e-001):5.589072e-002):8.223874e-001):2.536200e-001):1.255345e-001):5.475325e-002,(5:2.377056e-001,8:5.219610e-001):8.836207e-002):1.427658e-001,1:4.742259e-001);
   tree gen.154000 = [&U] ((3:2.918469e-001,(4:3.643984e-001,2:3.091368e-001):1.250646e-001):8.779556e-002,((7:4.190126e-001,((10:3.754159e-001,9:4.227508e-001):1.848434e-001,(6:5.427876e-001,((14:2.821239e-001,(13:2.928474e-001,(15:1.590451e-001,16:1.947429e-001):1.894821e-001):5.511481e-002):8.780977e-002,((11:4.858181e-001,12:2.414929e-001):1.260269e-001,(23:3.662486e-001,((19:3.326115e-001,(18:2.518930e-001,17:3.788638e-001):1.074487e-001):6.286595e-002,(20:3.296841e-001,(22:2.737208e-001,21:2.086008e-001):1.470401e-001):6.919009e-002):1.774256e-001):1.657288e-001):7.344923e-002):8.794288e-001):1.933677e-001):1.162152e-001):7.513504e-002,(5:2.578167e-001,8:5.024727e-001):1.224450e-001):1.198891e-001,1:4.314658e-001);
   tree gen.154500 = [&U] (((7:4.320839e-001,((10:3.322242e-001,9:4.359387e-001):2.136018e-001,(6:5.597202e-001,((23:3.823704e-001,((19:3.429875e-001,(18:2.691426e-001,17:3.906827e-001):1.110444e-001):4.485019e-002,(20:2.924007e-001,(22:2.292364e-001,21:2.408385e-001):2.216207e-001):7.134851e-002):1.604439e-001):1.721146e-001,((11:5.009735e-001,12:2.190881e-001):1.124957e-001,(14:2.350076e-001,((15:1.581101e-001,16:2.064296e-001):1.771351e-001,13:3.019829e-001):6.578642e-002):1.149397e-001):6.371890e-002):9.068631e-001):1.954781e-001):1.601802e-001):4.276696e-002,(5:2.543277e-001,8:5.181476e-001):1.214046e-001):1.482441e-001,((4:3.856725e-001,2:2.823896e-001):1.100974e-001,3:3.009513e-001):9.318581e-002,1:4.547327e-001);
   tree gen.155000 = [&U] (((7:4.240554e-001,((10:3.260512e-001,9:4.278386e-001):2.083862e-001,(6:5.493201e-001,(((23:2.972055e-001,((19:2.383888e-001,(18:2.641417e-001,17:3.597641e-001):1.083452e-001):8.116822e-002,(20:2.869676e-001,(22:2.592278e-001,21:2.363636e-001):1.491655e-001):1.453472e-001):1.578853e-001):1.849861e-001,(11:4.916650e-001,12:2.401696e-001):1.005160e-001):5.381542e-002,(13:2.768742e-001,((15:1.488650e-001,16:2.025939e-001):2.152721e-001,14:2.535871e-001):3.042426e-002):1.230197e-001):7.709928e-001):1.918460e-001):1.157373e-001):9.888149e-002,(5:1.720225e-001,8:4.918172e-001):1.385421e-001):1.308055e-001,((4:4.077066e-001,3:3.621362e-001):6.125562e-002,2:2.771426e-001):8.251709e-002,1:4.939896e-001);
   tree gen.155500 = [&U] (((7:5.433612e-001,((10:3.204397e-001,9:4.296658e-001):1.744803e-001,(6:5.398659e-001,(((11:4.870927e-001,12:2.360361e-001):1.598994e-001,(23:3.361525e-001,((19:2.342859e-001,(18:2.595957e-001,17:3.914927e-001):1.074836e-001):5.594234e-002,(20:2.820287e-001,(22:2.331234e-001,21:2.779732e-001):1.414872e-001):1.034198e-001):1.857601e-001):1.818023e-001):7.762894e-002,(13:2.480534e-001,((15:1.363008e-001,16:1.991071e-001):2.001255e-001,14:2.492227e-001):4.080658e-002):1.052483e-001):7.734399e-001):2.064690e-001):1.552296e-001):4.040281e-002,(5:1.690619e-001,8:4.925101e-001):1.074920e-001):1.469133e-001,((4:4.006897e-001,3:3.704568e-001):8.840480e-002,2:2.686037e-001):1.501965e-001,1:4.854877e-001);
   tree gen.156000 = [&U] (((4:4.034362e-001,2:2.704448e-001):1.579246e-001,3:3.617549e-001):7.003478e-002,((7:4.745752e-001,((10:3.226361e-001,9:3.618975e-001):2.163193e-001,(6:7.154019e-001,(((11:4.904315e-001,12:2.376540e-001):1.609954e-001,(23:3.234346e-001,((19:2.405532e-001,(18:3.055292e-001,17:3.820671e-001):1.087469e-001):4.631616e-002,(20:2.693997e-001,(22:2.347214e-001,21:2.798786e-001):1.443293e-001):1.031502e-001):1.870334e-001):1.793097e-001):6.478734e-002,(13:2.331899e-001,((15:1.328275e-001,16:2.004719e-001):2.273567e-001,14:2.159968e-001):5.997284e-002):1.072465e-001):8.186335e-001):1.662216e-001):1.543170e-001):1.471219e-002,(5:1.985183e-001,8:3.950704e-001):1.406298e-001):1.316975e-001,1:4.650862e-001);
   tree gen.156500 = [&U] ((3:3.499729e-001,(4:4.071705e-001,2:2.165190e-001):5.204609e-002):1.157026e-001,(7:6.073974e-001,(((10:3.226361e-001,9:3.618975e-001):2.026274e-001,(6:7.154019e-001,(((11:5.019452e-001,12:2.744321e-001):1.576257e-001,(23:3.234346e-001,((19:2.112034e-001,(18:3.055292e-001,17:3.820671e-001):1.074888e-001):2.751701e-002,(20:2.693997e-001,(22:2.655478e-001,21:2.142695e-001):1.386571e-001):8.831980e-002):1.889298e-001):1.621928e-001):6.478734e-002,(14:2.159968e-001,((15:1.393192e-001,16:2.004719e-001):2.192826e-001,13:3.340112e-001):3.134515e-002):6.039319e-002):8.271816e-001):1.683759e-001):1.738274e-001,(5:2.521517e-001,8:4.846059e-001):1.468783e-001):1.893364e-002):1.273944e-001,1:4.209632e-001);
   tree gen.157000 = [&U] ((2:2.055005e-001,(4:4.485741e-001,3:3.499729e-001):6.359597e-002):1.428237e-001,((((10:3.162143e-001,9:3.618975e-001):2.181550e-001,(6:7.154019e-001,(((11:5.019452e-001,12:2.744321e-001):1.271056e-001,(23:3.096988e-001,((19:2.112034e-001,(18:2.810904e-001,17:3.820671e-001):1.074888e-001):3.231287e-002,(20:2.913951e-001,(22:2.655478e-001,21:2.124629e-001):1.388621e-001):7.468716e-002):2.037733e-001):1.621928e-001):8.373388e-002,(((15:1.237097e-001,16:2.004719e-001):2.177584e-001,14:2.573440e-001):4.238515e-002,13:2.952999e-001):6.039319e-002):7.981607e-001):1.534152e-001):1.737117e-001,7:5.866160e-001):6.992646e-002,(5:1.768539e-001,8:4.846059e-001):1.224995e-001):1.340565e-001,1:4.413302e-001);
   tree gen.157500 = [&U] (((3:3.632249e-001,4:4.227073e-001):8.063009e-002,2:2.413747e-001):7.525764e-002,((((10:2.564492e-001,9:3.925511e-001):1.848412e-001,(6:7.283463e-001,(((11:5.110273e-001,12:2.615868e-001):1.545172e-001,(23:3.184797e-001,((19:2.726661e-001,(18:3.063530e-001,17:3.889801e-001):1.102337e-001):1.819860e-002,(20:2.966676e-001,(22:2.447731e-001,21:2.163072e-001):1.269251e-001):7.151330e-002):2.317195e-001):1.460080e-001):9.428493e-002,(((15:1.349481e-001,16:2.040992e-001):2.280907e-001,13:2.850102e-001):2.522120e-002,14:2.867675e-001):5.352004e-002):8.126025e-001):1.392371e-001):1.138507e-001,7:4.102258e-001):7.654920e-002,(5:2.618970e-001,8:4.552273e-001):1.404097e-001):1.078218e-001,1:4.543568e-001);
   tree gen.158000 = [&U] ((3:4.098551e-001,(4:4.099422e-001,2:2.338099e-001):1.112260e-001):6.230019e-002,((((10:2.957102e-001,9:3.961566e-001):2.192749e-001,(6:7.055198e-001,(((11:4.950116e-001,12:2.500138e-001):1.655742e-001,(((15:1.356379e-001,16:1.985408e-001):2.113565e-001,13:2.760779e-001):4.138301e-002,14:2.777801e-001):1.165628e-001):8.313546e-002,(23:3.084984e-001,((19:2.435903e-001,(18:2.869698e-001,17:3.996884e-001):1.395142e-001):2.471275e-002,(20:2.736069e-001,(22:2.584071e-001,21:2.338793e-001):1.598167e-001):9.203579e-002):2.289150e-001):1.287853e-001):7.598944e-001):1.729457e-001):1.827581e-001,7:5.901450e-001):1.139838e-001,(5:2.230359e-001,8:4.409604e-001):9.262459e-002):8.404882e-002,1:4.401171e-001);
   tree gen.158500 = [&U] ((3:3.992215e-001,(4:3.993064e-001,2:2.277438e-001):1.142344e-001):5.916391e-002,((((10:2.314332e-001,9:5.408302e-001):3.244895e-001,(6:7.045782e-001,(((11:4.476661e-001,12:2.958734e-001):1.446998e-001,(13:2.822310e-001,((15:1.590877e-001,16:2.168423e-001):2.367310e-001,14:2.594272e-001):7.378265e-002):1.643610e-001):2.562152e-002,(23:2.981829e-001,((19:2.372705e-001,(18:2.795245e-001,17:3.893186e-001):1.189577e-001):9.288062e-002,(20:2.665083e-001,(22:2.517028e-001,21:1.929136e-001):1.556703e-001):9.033464e-002):2.064460e-001):1.616734e-001):8.250034e-001):1.638818e-001):8.944963e-002,7:5.748339e-001):8.299857e-002,(5:2.346555e-001,8:4.485431e-001):9.403157e-002):1.434108e-001,1:4.286984e-001);
   tree gen.159000 = [&U] ((4:3.701204e-001,(2:2.110976e-001,3:3.495688e-001):7.476294e-002):7.580405e-002,((((10:2.145173e-001,9:5.012999e-001):3.007719e-001,(6:6.530793e-001,((23:3.324565e-001,((19:2.220565e-001,(18:2.590935e-001,17:3.608626e-001):8.284475e-002):9.337742e-002,(20:2.665090e-001,(22:2.552829e-001,21:2.373880e-001):1.442921e-001):8.720483e-002):1.858188e-001):1.643621e-001,((((15:1.522987e-001,16:2.009929e-001):1.919203e-001,14:2.617135e-001):4.299542e-002,13:3.007615e-001):1.700862e-001,(11:4.149454e-001,12:2.376323e-001):1.341234e-001):2.945832e-002):7.829912e-001):1.320868e-001):8.707844e-002,7:5.328183e-001):9.489659e-002,(5:2.175041e-001,8:4.374935e-001):1.447902e-001):1.207544e-001,1:3.973641e-001);
   tree gen.159500 = [&U] ((2:2.191765e-001,(3:3.629472e-001,4:4.117981e-001):5.832296e-002):1.312718e-001,(((6:6.488165e-001,((23:3.451800e-001,((19:2.831563e-001,(18:3.655509e-001,17:3.767909e-001):1.044183e-001):6.002729e-002,(20:2.767085e-001,(22:2.197548e-001,21:2.464730e-001):1.521053e-001):8.461416e-002):2.000498e-001):1.631486e-001,((14:3.012111e-001,(13:2.749202e-001,(15:1.256897e-001,16:1.854704e-001):2.313203e-001):5.298157e-002):1.474288e-001,(11:4.360846e-001,12:2.467267e-001):1.451424e-001):3.069233e-002):8.758297e-001):1.699824e-001,((10:2.227271e-001,9:5.204852e-001):2.540900e-001,7:5.170278e-001):4.152827e-002):9.030121e-002,(5:1.564180e-001,8:4.542368e-001):1.435235e-001):1.149155e-001,1:4.687930e-001);
   tree gen.160000 = [&U] ((2:2.533345e-001,(3:3.634805e-001,4:4.124033e-001):9.061925e-002):1.189151e-001,(((10:3.240435e-001,9:4.031752e-001):2.544633e-001,(7:4.752764e-001,(6:6.497698e-001,((((15:1.266315e-001,16:2.100907e-001):2.416169e-001,14:2.587389e-001):4.820446e-002,13:2.753242e-001):1.865474e-001,((23:3.456872e-001,((19:2.393014e-001,(18:3.471797e-001,17:2.853906e-001):1.008189e-001):2.606214e-002,(20:2.818444e-001,(22:2.160782e-001,21:2.236826e-001):2.075434e-001):1.217110e-001):2.251964e-001):1.385305e-001,(11:4.367254e-001,12:2.648501e-001):1.544050e-001):1.630249e-002):9.066430e-001):1.702322e-001):3.294992e-002):1.280220e-001,(5:1.566478e-001,8:4.468566e-001):1.437344e-001):7.797264e-002,1:4.694819e-001);
   tree gen.160500 = [&U] (((4:4.487446e-001,2:2.491249e-001):7.611019e-002,3:3.574407e-001):1.114344e-001,((((6:5.513183e-001,(((13:2.707493e-001,((15:1.254181e-001,16:2.065997e-001):2.353645e-001,14:2.614954e-001):4.129465e-002):1.787043e-001,(23:3.403945e-001,((19:2.353250e-001,(18:2.880964e-001,17:3.015211e-001):1.348394e-001):5.167268e-002,(20:2.807123e-001,(22:2.124878e-001,21:2.199658e-001):1.455342e-001):1.411685e-001):2.214544e-001):2.003443e-001):5.599262e-002,(11:3.992159e-001,12:2.604492e-001):8.289456e-002):8.260534e-001):2.129743e-001,(10:2.112526e-001,9:4.593006e-001):2.219901e-001):1.213120e-001,7:4.673789e-001):8.387811e-002,(5:1.720020e-001,8:4.979602e-001):1.390050e-001):6.808989e-002,1:4.616807e-001);
   tree gen.161000 = [&U] (((4:3.927465e-001,2:3.198011e-001):7.750929e-002,3:3.574407e-001):6.797125e-002,((((6:5.513183e-001,(((14:2.614954e-001,((15:1.547741e-001,16:2.065997e-001):2.509312e-001,13:2.707493e-001):3.299709e-002):1.348440e-001,(23:3.403945e-001,((19:2.353250e-001,(18:2.880964e-001,17:3.183053e-001):6.915307e-002):5.167268e-002,(20:2.807123e-001,(22:2.124878e-001,21:2.681673e-001):1.839147e-001):5.774732e-002):1.974477e-001):2.284738e-001):3.382725e-002,(11:4.669757e-001,12:2.604492e-001):8.204630e-002):8.260534e-001):2.349686e-001,(10:2.112526e-001,9:4.665139e-001):1.926898e-001):1.279150e-001,7:4.673789e-001):8.387811e-002,(5:1.720020e-001,8:5.751768e-001):1.415160e-001):1.293542e-001,1:4.616807e-001);
   tree gen.161500 = [&U] ((4:3.975006e-001,(3:3.010540e-001,2:3.236722e-001):7.453782e-002):1.259331e-001,((((6:6.214098e-001,((23:3.052825e-001,((19:2.381735e-001,(18:2.743035e-001,17:3.655671e-001):6.513489e-002):7.954480e-002,(20:2.841102e-001,(22:2.030919e-001,21:2.714134e-001):1.861409e-001):9.122140e-002):1.808052e-001):2.312394e-001,((((15:1.518301e-001,16:2.091005e-001):2.412314e-001,13:2.740265e-001):3.413208e-002,14:2.646607e-001):1.364763e-001,(11:4.726283e-001,12:2.472166e-001):1.525301e-001):1.065114e-002):8.794341e-001):1.447366e-001,(10:2.066177e-001,9:4.343116e-001):2.406988e-001):1.661112e-001,7:4.730363e-001):5.652880e-002,(5:2.462010e-001,8:5.821391e-001):1.345468e-001):6.514102e-002,1:4.108656e-001);
   tree gen.162000 = [&U] (((3:3.499988e-001,4:3.987330e-001):8.333480e-002,2:3.037771e-001):1.219487e-001,((((6:6.160472e-001,(((23:3.026480e-001,((19:2.361181e-001,(18:2.719363e-001,17:3.624123e-001):1.008780e-001):5.941513e-002,(20:2.549216e-001,(22:2.878162e-001,21:1.830261e-001):1.301191e-001):9.269388e-002):1.919267e-001):1.985145e-001,(11:4.685496e-001,12:2.450832e-001):1.430315e-001):3.074609e-002,(13:2.915283e-001,(14:2.363378e-001,(15:1.468574e-001,16:2.072960e-001):2.227289e-001):5.786591e-002):9.962077e-002):8.761096e-001):1.223265e-001,(10:1.863927e-001,9:4.305636e-001):3.602606e-001):9.732612e-002,7:4.689541e-001):8.013616e-002,(5:1.261968e-001,8:5.771153e-001):9.526754e-002):9.883995e-002,1:4.378599e-001);
   tree gen.162500 = [&U] (((3:3.115728e-001,4:4.123785e-001):6.660234e-002,2:3.111923e-001):6.257099e-002,((((6:6.191745e-001,(((23:3.100355e-001,((19:2.206341e-001,(18:2.790955e-001,17:3.712587e-001):1.147494e-001):4.611212e-002,(20:2.611441e-001,(22:2.799564e-001,21:1.939832e-001):1.732490e-001):9.074658e-002):1.966116e-001):2.108352e-001,(11:4.799868e-001,12:2.510656e-001):1.386251e-001):4.379555e-002,(13:2.986445e-001,(14:2.421068e-001,(15:1.509682e-001,16:2.252449e-001):2.281656e-001):4.665698e-002):1.020525e-001):7.060280e-001):2.462057e-001,(10:2.808485e-001,9:4.531896e-001):2.242256e-001):4.510920e-002,7:4.804012e-001):1.026578e-001,(5:1.375257e-001,8:5.472733e-001):1.013635e-001):1.317803e-001,1:5.599942e-001);
   tree gen.163000 = [&U] (((3:3.132828e-001,4:3.963797e-001):7.046010e-002,2:3.192115e-001):9.454066e-002,((((6:6.225728e-001,(((23:3.117371e-001,((19:2.210712e-001,(18:2.932267e-001,17:3.732963e-001):1.036724e-001):8.485946e-002,(20:2.866175e-001,(22:2.814929e-001,21:2.276472e-001):1.619417e-001):9.288688e-002):1.976907e-001):2.119923e-001,(11:4.298421e-001,12:2.524435e-001):1.824410e-001):1.997839e-002,(((15:1.506708e-001,16:2.264812e-001):2.345435e-001,13:3.002835e-001):3.220953e-002,14:2.434355e-001):1.026126e-001):7.099029e-001):2.475570e-001,(10:2.365451e-001,9:4.556768e-001):2.254563e-001):1.077912e-001,7:4.830378e-001):1.045134e-001,(5:1.673660e-001,8:5.393822e-001):1.019199e-001):1.759608e-001,1:3.880103e-001);
   tree gen.163500 = [&U] (((4:3.963797e-001,3:3.132828e-001):1.181422e-001,2:3.192115e-001):1.046262e-001,((((6:6.441148e-001,(((((15:1.538655e-001,16:1.723800e-001):2.314651e-001,13:2.919733e-001):3.280017e-002,14:2.879480e-001):1.343953e-001,(23:3.117371e-001,((19:2.398975e-001,(18:2.873456e-001,17:3.732963e-001):8.231082e-002):5.760432e-002,(20:3.099032e-001,(22:2.814929e-001,21:2.074624e-001):1.684925e-001):8.626896e-002):1.864277e-001):2.119923e-001):1.432659e-002,(11:4.298421e-001,12:2.524435e-001):1.197883e-001):7.964250e-001):2.300437e-001,(10:2.780333e-001,9:4.425543e-001):2.580983e-001):5.829163e-002,7:4.830378e-001):9.661217e-002,(5:1.673660e-001,8:6.488939e-001):7.715673e-002):8.280392e-002,1:4.562368e-001);
   tree gen.164000 = [&U] (((4:3.256565e-001,3:3.171940e-001):6.967640e-002,2:2.744654e-001):1.077768e-001,((((6:6.264585e-001,((14:2.754057e-001,(13:2.839698e-001,(15:1.468708e-001,16:1.685339e-001):2.538347e-001):6.299815e-002):1.259191e-001,((11:4.326007e-001,12:2.332882e-001):1.417720e-001,(23:3.031919e-001,((19:2.563886e-001,(18:2.794689e-001,17:3.511303e-001):1.215288e-001):5.369079e-002,(20:2.888133e-001,(22:2.575935e-001,21:1.819749e-001):1.696563e-001):7.502130e-002):1.821025e-001):2.061812e-001):1.705305e-002):8.988789e-001):1.503126e-001,(10:2.901230e-001,9:4.304231e-001):2.510234e-001):5.887178e-002,7:4.697968e-001):8.323488e-002,(5:2.408349e-001,8:6.311065e-001):1.224676e-001):6.105295e-002,1:4.437305e-001);
   tree gen.164500 = [&U] (((4:3.355922e-001,3:3.156367e-001):6.679834e-002,2:2.747923e-001):1.272768e-001,((((6:6.272045e-001,(((23:3.971654e-001,((19:2.529970e-001,(18:2.798018e-001,17:3.515485e-001):8.422619e-002):4.668213e-002,(20:2.891572e-001,(22:2.579003e-001,21:2.017444e-001):2.051397e-001):7.511065e-002):1.823194e-001):1.285965e-001,(((15:1.422912e-001,16:2.118514e-001):2.521357e-001,14:2.116251e-001):6.508682e-002,13:2.784819e-001):1.410290e-001):7.708041e-003,(11:4.202217e-001,12:2.335661e-001):1.587784e-001):8.827376e-001):1.680959e-001,(10:2.697614e-001,9:4.061173e-001):2.316619e-001):1.320163e-001,7:4.703563e-001):5.261991e-002,(5:2.303267e-001,8:5.047825e-001):8.071014e-002):8.455696e-002,1:4.442590e-001);
   tree gen.165000 = [&U] ((4:4.261783e-001,(2:2.757450e-001,3:3.685229e-001):3.069005e-002):1.230646e-001,((((6:6.293790e-001,((23:3.985424e-001,((19:2.480512e-001,(18:2.807718e-001,17:3.741594e-001):9.104251e-002):7.410150e-002,(20:2.901597e-001,(22:2.185081e-001,21:2.602770e-001):1.511328e-001):7.537105e-002):1.720999e-001):9.719540e-002,((((15:1.584280e-001,16:2.125859e-001):2.752700e-001,13:2.794474e-001):3.914076e-002,14:2.256013e-001):1.281750e-001,(11:5.022345e-001,12:2.205887e-001):1.293888e-001):1.039609e-001):8.355106e-001):2.353880e-001,(10:2.706966e-001,9:4.078339e-001):2.324650e-001):1.405241e-001,7:5.046492e-001):1.635959e-002,(5:2.311252e-001,8:5.065326e-001):1.325502e-001):1.403680e-001,1:4.457992e-001);
   tree gen.165500 = [&U] ((3:3.682674e-001,(2:2.755538e-001,4:4.258828e-001):1.107567e-001):6.609369e-002,((7:5.641691e-001,((6:6.789473e-001,((23:4.014935e-001,((19:2.478792e-001,(18:2.695660e-001,17:3.739000e-001):1.150964e-001):2.214100e-002,(20:3.089286e-001,(22:2.181749e-001,21:2.480269e-001):1.332642e-001):1.204449e-001):1.558710e-001):8.234946e-002,((((15:1.270545e-001,16:1.932864e-001):2.156694e-001,14:2.453669e-001):3.595625e-002,13:2.720342e-001):1.668110e-001,(11:4.085833e-001,12:2.124992e-001):1.358390e-001):7.805978e-002):8.349313e-001):2.077799e-001,(10:2.705089e-001,9:4.676803e-001):1.723011e-001):1.566750e-001):2.144599e-002,(5:2.263057e-001,8:5.061813e-001):8.649476e-002):1.402706e-001,1:3.997785e-001);
   tree gen.166000 = [&U] ((2:2.353374e-001,(4:4.258828e-001,3:4.097841e-001):4.863710e-002):8.710288e-002,((7:4.489863e-001,((6:5.141000e-001,((23:3.721905e-001,((20:3.089286e-001,(22:2.730967e-001,21:2.480269e-001):1.655369e-001):1.204449e-001,((18:2.695660e-001,17:3.739000e-001):8.385611e-002,19:2.478792e-001):2.391723e-002):1.537147e-001):1.011260e-001,((((15:1.270545e-001,16:1.699056e-001):2.239597e-001,13:3.057923e-001):6.035856e-002,14:2.551684e-001):1.464038e-001,(11:4.194670e-001,12:2.836196e-001):1.208403e-001):7.517826e-002):7.033322e-001):3.082272e-001,(10:3.288473e-001,9:4.676803e-001):1.474788e-001):1.083153e-001):9.063315e-002,(5:1.951409e-001,8:5.061813e-001):1.268556e-001):1.022808e-001,1:3.856915e-001);
   tree gen.166500 = [&U] ((2:3.101474e-001,(4:4.443811e-001,3:3.291379e-001):6.927711e-002):9.386755e-002,((7:4.684881e-001,((6:5.869864e-001,((23:3.059856e-001,((20:3.223470e-001,(22:1.930610e-001,21:2.588000e-001):1.767365e-001):7.759944e-002,((18:2.812747e-001,17:3.901404e-001):9.062447e-002,19:2.586459e-001):6.291929e-002):1.603913e-001):6.917413e-002,((13:2.700375e-001,((15:1.681313e-001,16:1.772855e-001):2.263039e-001,14:2.662517e-001):4.695087e-002):1.527629e-001,(11:4.376867e-001,12:2.959387e-001):1.443892e-001):1.300727e-001):6.720288e-001):2.748908e-001,(10:2.522380e-001,9:4.879942e-001):1.944654e-001):1.592202e-001):1.101961e-001,(5:2.036168e-001,8:5.281675e-001):1.221640e-001):9.785093e-002,1:4.024441e-001);
   tree gen.167000 = [&U] ((2:2.665210e-001,(4:4.476864e-001,3:3.358919e-001):4.922883e-002):1.025927e-001,((7:4.719727e-001,((6:5.913523e-001,((23:3.019907e-001,((20:3.120891e-001,(22:1.969944e-001,21:2.369369e-001):1.411211e-001):8.373736e-002,((18:2.833667e-001,17:3.930423e-001):9.129853e-002,19:2.605697e-001):3.879831e-002):2.078528e-001):1.088489e-001,((((15:1.452409e-001,16:1.786041e-001):2.197515e-001,13:2.928633e-001):5.068059e-002,14:2.690267e-001):1.811011e-001,(11:4.409422e-001,12:2.981399e-001):1.489850e-001):7.182855e-002):7.744108e-001):1.469682e-001,(10:3.372552e-001,9:4.916238e-001):2.157289e-001):1.078799e-001):4.841457e-002,(5:2.100708e-001,8:5.320959e-001):1.084039e-001):1.383964e-001,1:4.374803e-001);
   tree gen.167500 = [&U] ((3:2.762875e-001,(4:4.073761e-001,2:2.575343e-001):8.349304e-002):9.913336e-002,((7:4.560583e-001,((6:5.714127e-001,((11:3.979081e-001,12:2.880870e-001):1.373882e-001,((23:3.157859e-001,((20:3.137706e-001,(22:3.108855e-001,21:1.733625e-001):1.402894e-001):7.587063e-002,((18:2.738120e-001,17:3.797894e-001):1.293742e-001,19:2.543749e-001):3.612799e-002):2.008443e-001):1.728833e-001,(14:2.599555e-001,((15:1.392233e-001,16:2.005331e-001):1.890786e-001,13:2.845203e-001):3.638258e-002):1.630575e-001):1.517561e-002):8.276944e-001):2.307370e-001,(10:3.448759e-001,9:3.858376e-001):2.435838e-001):9.126610e-002):4.809668e-002,(5:1.923244e-001,8:5.101236e-001):1.417583e-001):6.877644e-002,1:4.288223e-001);
   tree gen.168000 = [&U] ((4:4.177647e-001,(2:2.557503e-001,3:3.140859e-001):6.686097e-002):8.247930e-002,((7:5.369683e-001,((6:6.263837e-001,(((11:4.667129e-001,12:2.461063e-001):1.458600e-001,(23:3.295382e-001,((20:3.107530e-001,(22:3.087320e-001,21:1.721617e-001):1.426588e-001):8.914279e-002,((18:3.123614e-001,17:3.771585e-001):1.284781e-001,19:2.526129e-001):5.417990e-002):1.749296e-001):1.805724e-001):1.318599e-002,(((15:1.485278e-001,16:2.123508e-001):2.123366e-001,13:2.825494e-001):3.321209e-002,14:2.662301e-001):1.485800e-001):9.054394e-001):1.603407e-001,(10:3.424869e-001,9:3.831649e-001):2.687744e-001):5.686435e-002):3.851965e-002,(5:1.909922e-001,8:5.250170e-001):1.409127e-001):1.338061e-001,1:4.258518e-001);
   tree gen.168500 = [&U] (((4:4.038536e-001,3:3.036272e-001):9.678023e-002,2:2.472342e-001):6.955354e-002,((7:4.340322e-001,((6:6.055259e-001,((11:4.511720e-001,12:2.379112e-001):1.591159e-001,((13:2.850357e-001,(14:2.573650e-001,(15:1.453749e-001,16:2.052798e-001):1.975833e-001):6.127200e-002):1.465020e-001,(23:3.185650e-001,((20:3.004053e-001,(22:2.913503e-001,21:1.664289e-001):1.379085e-001):9.786905e-002,((18:3.308295e-001,17:3.645996e-001):7.155740e-002,19:2.442012e-001):3.474031e-002):1.537133e-001):1.816706e-001):2.104940e-002):8.962595e-001):2.155735e-001,(10:3.228699e-001,9:4.909314e-001):2.334521e-001):5.491113e-002):1.002690e-001,(5:1.846324e-001,8:5.075346e-001):1.406626e-001):1.293506e-001,1:4.483087e-001);
   tree gen.169000 = [&U] (((4:3.771426e-001,2:2.359895e-001):9.745712e-002,3:3.533718e-001):7.783214e-002,((7:4.950087e-001,((6:6.153317e-001,((13:2.784037e-001,((15:1.649991e-001,16:2.005035e-001):2.221017e-001,14:2.671806e-001):7.033922e-002):1.259963e-001,((23:3.111528e-001,((20:2.759165e-001,(22:2.845713e-001,21:2.273701e-001):1.346997e-001):7.409725e-002,((18:3.011626e-001,17:3.561164e-001):7.171504e-002,19:2.859118e-001):6.378256e-002):1.644914e-001):1.848367e-001,(11:4.406744e-001,12:2.502796e-001):1.459144e-001):2.499021e-002):8.754058e-001):2.250166e-001,(10:2.476418e-001,9:4.856399e-001):2.077968e-001):1.523929e-001):8.751829e-002,(5:1.537005e-001,8:4.424877e-001):1.373897e-001):1.263409e-001,1:4.378777e-001);
   tree gen.169500 = [&U] ((2:2.628398e-001,(3:3.533718e-001,4:3.856466e-001):6.198030e-002):1.004641e-001,((7:4.875747e-001,((6:6.153317e-001,((23:3.245676e-001,((20:2.759165e-001,(22:2.845713e-001,21:2.273701e-001):1.346358e-001):8.919287e-002,((18:2.945945e-001,17:3.561164e-001):8.826069e-002,19:1.945715e-001):1.047612e-001):1.644914e-001):1.848367e-001,((13:2.784037e-001,((15:1.488322e-001,16:1.974299e-001):1.721116e-001,14:2.671806e-001):6.046634e-002):1.397151e-001,(11:4.406744e-001,12:2.502796e-001):1.453134e-001):2.890109e-002):8.335447e-001):2.250166e-001,(10:2.476418e-001,9:4.856399e-001):2.278056e-001):1.308976e-001):6.073429e-002,(5:2.465843e-001,8:4.733412e-001):9.615586e-002):1.064213e-001,1:4.831333e-001);
   tree gen.170000 = [&U] ((2:2.665129e-001,(3:4.000157e-001,4:3.856466e-001):7.573745e-002):9.803437e-002,((7:4.598053e-001,((6:6.294148e-001,((23:3.245676e-001,((20:3.243609e-001,(22:2.845713e-001,21:2.273701e-001):1.083483e-001):7.892559e-002,((18:3.208876e-001,17:3.532379e-001):1.197460e-001,19:1.943528e-001):6.859604e-002):1.311589e-001):1.656294e-001,((14:2.671806e-001,(13:2.784037e-001,(15:1.288571e-001,16:2.102070e-001):1.765285e-001):3.685854e-002):1.403221e-001,(11:4.406744e-001,12:2.181445e-001):1.482087e-001):7.138946e-002):8.335447e-001):1.661249e-001,(10:3.365219e-001,9:4.079212e-001):2.249541e-001):1.014402e-001):5.205708e-002,(5:1.716443e-001,8:5.222304e-001):9.838727e-002):1.366508e-001,1:4.831333e-001);
   tree gen.170500 = [&U] ((2:2.737354e-001,(3:3.018307e-001,4:3.960977e-001):7.364390e-002):1.136152e-001,((7:4.722661e-001,((6:6.408104e-001,(((14:2.506145e-001,(13:2.879853e-001,(15:1.329398e-001,16:2.159036e-001):1.808761e-001):3.726026e-002):1.381003e-001,(11:4.273590e-001,12:2.240562e-001):1.477741e-001):6.730636e-002,(23:2.518825e-001,((20:3.331511e-001,(22:2.821808e-001,21:2.423591e-001):1.372888e-001):7.018103e-002,((18:3.452079e-001,17:3.628107e-001):8.625973e-002,19:2.831498e-001):6.329940e-002):1.638582e-001):1.495007e-001):9.632097e-001):1.720804e-001,(10:3.534581e-001,9:3.672395e-001):2.310504e-001):9.497695e-002):6.570311e-002,(5:2.206952e-001,8:5.102400e-001):1.533321e-001):7.915858e-002,1:5.048125e-001);
   tree gen.171000 = [&U] (((4:3.873657e-001,2:2.584580e-001):1.401706e-001,3:3.184594e-001):8.671908e-002,((7:4.618550e-001,((6:6.905438e-001,((((15:1.373812e-001,16:2.111440e-001):1.731182e-001,(13:2.816367e-001,14:2.450897e-001):6.768914e-002):1.322314e-001,(11:4.179379e-001,12:2.191169e-001):1.445164e-001):4.727087e-002,(23:3.211853e-001,((20:2.691112e-001,(22:2.759601e-001,21:1.862633e-001):1.634597e-001):9.614118e-002,((18:3.219665e-001,17:3.548125e-001):7.866409e-002,19:2.495079e-001):5.551081e-002):1.490705e-001):1.462049e-001):9.419757e-001):1.682869e-001,(10:3.456661e-001,9:4.768673e-001):2.259569e-001):8.094134e-002):9.324173e-002,(5:2.381581e-001,8:4.989917e-001):1.240547e-001):9.290935e-002,1:4.638282e-001);
   tree gen.171500 = [&U] (((4:3.875843e-001,2:2.569425e-001):1.245711e-001,3:2.637562e-001):8.022264e-002,((7:4.721835e-001,((6:6.909335e-001,((23:3.218293e-001,((20:2.724300e-001,(22:2.761158e-001,21:1.788741e-001):1.417441e-001):7.707320e-002,((18:3.221482e-001,17:3.621515e-001):1.099666e-001,19:2.496487e-001):4.695686e-002):2.068553e-001):1.064947e-001,(((14:2.909709e-001,(15:1.374588e-001,16:1.872833e-001):2.125591e-001):5.437157e-002,13:2.872681e-001):1.353876e-001,(11:4.181738e-001,12:2.192406e-001):1.779438e-001):6.642120e-002):9.159122e-001):1.640306e-001,(10:2.537038e-001,9:4.298195e-001):2.226258e-001):8.532297e-002):9.627307e-002,(5:2.038301e-001,8:4.992734e-001):1.373566e-001):1.488832e-001,1:4.859652e-001);
   tree gen.172000 = [&U] (((7:4.355967e-001,((6:6.337522e-001,((23:3.253075e-001,((20:2.719043e-001,(22:2.411175e-001,21:1.902486e-001):1.482867e-001):9.690089e-002,((18:3.073719e-001,17:3.420868e-001):1.029578e-001,19:2.349806e-001):6.592436e-002):2.064562e-001):1.162589e-001,(((15:1.365720e-001,16:1.869220e-001):2.157258e-001,(13:2.574077e-001,14:2.878221e-001):2.264638e-002):1.278673e-001,(11:4.790021e-001,12:2.188176e-001):1.458235e-001):6.629305e-002):9.141451e-001):2.006847e-001,(10:2.532143e-001,9:4.289902e-001):2.221963e-001):9.085288e-002):9.608733e-002,(5:1.889570e-001,8:4.372362e-001):1.245271e-001):1.321040e-001,((2:2.564468e-001,4:3.868366e-001):1.004962e-001,3:3.923864e-001):4.892531e-002,1:4.850276e-001);
   tree gen.172500 = [&U] (((2:2.356086e-001,4:3.659494e-001):1.174857e-001,3:3.711996e-001):5.158386e-002,((7:4.539922e-001,((6:7.065607e-001,((23:3.077426e-001,((20:3.025717e-001,(22:2.203991e-001,21:2.330615e-001):1.229589e-001):9.166875e-002,((18:3.057056e-001,17:3.236159e-001):9.739860e-002,19:2.222928e-001):7.260666e-002):1.953086e-001):1.099816e-001,((13:2.435090e-001,((15:1.341953e-001,16:1.894525e-001):2.353571e-001,14:2.471737e-001):4.663977e-002):1.230100e-001,(11:4.531385e-001,12:2.478894e-001):1.393460e-001):5.947801e-002):8.469810e-001):1.769773e-001,(10:3.361954e-001,9:3.977902e-001):1.768177e-001):1.211419e-001):1.023504e-001,(5:2.294483e-001,8:4.136277e-001):9.782489e-002):1.195500e-001,1:4.588387e-001);
   tree gen.173000 = [&U] (((2:1.813426e-001,4:3.473229e-001):1.001066e-001,3:3.711996e-001):7.044165e-002,((7:4.539922e-001,((6:5.070902e-001,(((23:3.077426e-001,((20:3.025717e-001,(22:2.361603e-001,21:2.080750e-001):1.366630e-001):9.754591e-002,((18:3.057056e-001,17:3.119380e-001):1.533134e-001,19:2.197625e-001):4.816393e-002):1.956429e-001):1.734530e-001,(11:4.880044e-001,12:2.478894e-001):1.238514e-001):1.720323e-002,(((15:1.384995e-001,16:1.894525e-001):2.144626e-001,13:2.435090e-001):4.647558e-002,14:2.471737e-001):1.310554e-001):8.921830e-001):2.971438e-001,(10:3.361954e-001,9:3.977902e-001):1.830312e-001):1.349756e-001):7.725629e-002,(5:2.544256e-001,8:4.122425e-001):1.473352e-001):1.046248e-001,1:4.673330e-001);
   tree gen.173500 = [&U] (((2:2.924069e-001,4:3.455660e-001):5.207667e-002,3:3.693219e-001):7.446693e-002,((7:4.523129e-001,((6:5.569793e-001,((23:3.061859e-001,((20:2.589898e-001,(22:2.240463e-001,21:2.070224e-001):1.549678e-001):8.156125e-002,((18:2.787594e-001,17:3.020444e-001):1.158854e-001,19:2.746540e-001):7.194406e-002):1.882907e-001):1.725756e-001,(((13:2.726000e-001,(15:1.783089e-001,16:1.884942e-001):1.833715e-001):3.846597e-002,14:2.515157e-001):1.402070e-001,(11:4.701413e-001,12:2.466354e-001):1.680342e-001):4.088095e-002):8.619758e-001):2.400899e-001,(10:2.595929e-001,9:4.393245e-001):2.500985e-001):1.075000e-001):7.478770e-002,(5:2.123070e-001,8:4.101572e-001):1.040196e-001):1.040956e-001,1:3.888042e-001);
   tree gen.174000 = [&U] (((4:4.303915e-001,3:2.920839e-001):3.395759e-002,2:2.410886e-001):9.311752e-002,((7:4.582494e-001,((6:5.406545e-001,((23:3.102045e-001,((20:2.373860e-001,(22:2.750464e-001,21:2.097395e-001):1.271917e-001):1.153495e-001,((18:2.824180e-001,17:3.831237e-001):8.624419e-002,19:2.782588e-001):5.299182e-002):1.963180e-001):1.583182e-001,((((15:1.806491e-001,16:1.846188e-001):1.744689e-001,14:2.548168e-001):3.897083e-002,13:2.761778e-001):1.523481e-001,(11:4.763118e-001,12:2.815173e-001):1.309506e-001):6.369846e-002):7.036936e-001):2.471478e-001,(10:2.812036e-001,9:4.353917e-001):2.286606e-001):1.011243e-001):1.006168e-001,(5:2.150935e-001,8:4.555234e-001):1.591365e-001):9.962595e-002,1:4.255588e-001);
   tree gen.174500 = [&U] (((2:2.745939e-001,4:3.645578e-001):5.611768e-002,3:3.938139e-001):7.961552e-002,((7:5.319900e-001,((6:6.610622e-001,((23:3.757719e-001,((20:2.913482e-001,(22:2.750464e-001,21:2.222984e-001):1.150356e-001):9.048905e-002,((18:2.902129e-001,17:3.264797e-001):1.048095e-001,19:2.330980e-001):9.412931e-002):1.963180e-001):9.766649e-002,((((15:1.590420e-001,16:1.846188e-001):1.742272e-001,13:2.686198e-001):5.616165e-002,14:2.548168e-001):1.367208e-001,(11:4.763118e-001,12:2.891746e-001):1.309506e-001):9.803508e-002):7.929202e-001):1.841178e-001,(10:2.799418e-001,9:4.353917e-001):2.932648e-001):5.701849e-002):6.199040e-002,(5:1.942303e-001,8:4.555234e-001):1.635792e-001):1.263235e-001,1:3.826604e-001);
   tree gen.175000 = [&U] ((2:2.726513e-001,(4:3.645578e-001,3:3.938139e-001):5.554401e-002):5.865389e-002,((7:5.319900e-001,((6:6.610622e-001,((23:3.757719e-001,((20:2.950355e-001,(22:2.380054e-001,21:2.157746e-001):1.272183e-001):1.081997e-001,((18:2.902129e-001,17:3.375335e-001):7.287999e-002,19:2.330980e-001):9.412931e-002):1.226627e-001):9.760228e-002,(((13:2.686198e-001,(15:1.578517e-001,16:1.846188e-001):1.801019e-001):4.597041e-002,14:2.548168e-001):1.388257e-001,(11:4.763118e-001,12:2.891746e-001):1.398115e-001):6.079363e-002):9.279640e-001):1.515638e-001,(10:3.966736e-001,9:4.353917e-001):1.475303e-001):1.265063e-001):6.190670e-002,(5:2.437756e-001,8:4.941191e-001):1.341193e-001):6.598638e-002,1:4.757049e-001);
   tree gen.175500 = [&U] (((2:2.678322e-001,4:3.568107e-001):1.273343e-001,3:3.854451e-001):1.247964e-001,((7:5.206848e-001,((6:5.889055e-001,((23:3.453858e-001,((20:3.308752e-001,(22:2.620566e-001,21:2.111892e-001):1.615843e-001):1.152886e-001,((18:2.840456e-001,17:3.437588e-001):7.133123e-002,19:2.263754e-001):7.206535e-002):1.905748e-001):1.462169e-001,((13:2.629115e-001,((15:1.649687e-001,16:1.806955e-001):2.366066e-001,14:2.494018e-001):6.529860e-002):1.367742e-001,(11:4.375033e-001,12:2.441024e-001):1.582300e-001):6.037987e-002):7.796199e-001):1.814238e-001,(10:3.028292e-001,9:4.253060e-001):2.777843e-001):8.484677e-002):4.180676e-002,(5:2.385952e-001,8:4.836187e-001):9.284638e-002):8.894966e-002,1:4.655958e-001);
   tree gen.176000 = [&U] (((2:2.678322e-001,4:3.846895e-001):4.629727e-002,3:3.444447e-001):1.109181e-001,((7:5.538626e-001,((6:5.889055e-001,((13:2.629115e-001,(14:3.043861e-001,(15:1.699299e-001,16:1.806955e-001):2.364697e-001):5.915357e-002):1.138358e-001,((11:4.375033e-001,12:2.363501e-001):1.582300e-001,(23:3.174710e-001,((20:3.308752e-001,(22:2.155853e-001,21:2.239956e-001):1.159369e-001):1.049059e-001,((18:2.840456e-001,17:3.437588e-001):7.191477e-002,19:2.391308e-001):6.604527e-002):1.739715e-001):1.999702e-001):2.794474e-002):8.020731e-001):2.078773e-001,(10:3.028292e-001,9:4.253060e-001):2.015667e-001):1.838510e-001):2.869992e-002,(5:2.385952e-001,8:4.836187e-001):1.046286e-001):7.731989e-002,1:4.440903e-001);
   tree gen.176500 = [&U] (((2:2.026683e-001,4:4.059083e-001):6.254430e-002,3:3.372628e-001):8.034217e-002,((7:4.544881e-001,((6:5.658836e-001,((23:3.444896e-001,((20:3.066646e-001,(22:2.469881e-001,21:2.193251e-001):1.774865e-001):1.027185e-001,((18:2.781231e-001,17:4.123532e-001):9.533575e-002,19:2.263296e-001):4.825748e-002):1.466748e-001):1.958007e-001,((11:4.477008e-001,12:2.317405e-001):1.585443e-001,(((15:1.543485e-001,16:1.769279e-001):1.853462e-001,14:2.613752e-001):6.296646e-002,13:2.574296e-001):1.452936e-001):4.139275e-002):7.822009e-001):1.917271e-001,(10:2.965150e-001,9:4.259345e-001):2.148086e-001):1.091503e-001):7.334591e-002,(5:1.756128e-001,8:4.735349e-001):1.025771e-001):1.180130e-001,1:4.778617e-001);
   tree gen.177000 = [&U] ((3:3.444351e-001,(2:2.976041e-001,4:4.145404e-001):1.124565e-001):9.303304e-002,((7:5.629285e-001,((6:6.335912e-001,((((15:1.271621e-001,16:1.702297e-001):2.055817e-001,(13:3.120463e-001,14:2.669337e-001):3.584554e-002):1.449215e-001,(11:4.572216e-001,12:2.366687e-001):1.619160e-001):1.511759e-002,(23:3.199053e-001,((20:3.131862e-001,(22:2.522406e-001,21:2.132923e-001):1.897745e-001):5.167969e-002,((18:2.840377e-001,17:4.211223e-001):9.736317e-002,19:2.311428e-001):5.970368e-002):1.571574e-001):1.984116e-001):7.994246e-001):2.098231e-001,(10:3.028207e-001,9:4.349925e-001):2.124727e-001):1.114715e-001):8.494325e-002,(5:2.549874e-001,8:4.836052e-001):7.500008e-002):1.325954e-001,1:4.880240e-001);
   tree gen.177500 = [&U] (((4:4.233831e-001,3:3.517823e-001):5.791660e-002,2:2.439521e-001):9.139522e-002,((7:3.929743e-001,((6:6.471064e-001,(((11:4.669747e-001,12:2.726451e-001):1.655752e-001,(23:3.267292e-001,((20:2.547885e-001,(22:2.576212e-001,21:2.178420e-001):1.370006e-001):6.305695e-002,((18:2.900965e-001,17:3.789746e-001):7.660267e-002,19:2.727850e-001):6.930135e-002):2.404617e-001):1.488530e-001):5.202349e-002,(13:3.104203e-001,(14:2.726277e-001,(15:1.559805e-001,16:2.483344e-001):2.193686e-001):4.117450e-002):9.878053e-002):7.950658e-001):2.019533e-001,(10:2.607817e-001,9:4.442713e-001):2.170050e-001):8.772616e-002):1.058845e-001,(5:2.556185e-001,8:5.527676e-001):1.106120e-001):1.056236e-001,1:4.828886e-001);
   tree gen.178000 = [&U] ((2:1.948499e-001,(4:4.521890e-001,3:3.350449e-001):5.774438e-002):1.180580e-001,((7:3.791742e-001,((6:5.388396e-001,((23:3.152555e-001,((20:3.434314e-001,(22:2.485743e-001,21:2.101921e-001):1.350162e-001):6.712272e-002,((18:3.606900e-001,17:3.656662e-001):3.302055e-002,19:2.319114e-001):9.405858e-002):1.672809e-001):1.279587e-001,(((14:2.630539e-001,(15:1.487739e-001,16:2.272791e-001):2.070734e-001):5.771990e-002,13:2.647999e-001):1.367125e-001,(11:4.293328e-001,12:2.630707e-001):1.545411e-001):4.378621e-002):7.671456e-001):2.539647e-001,(10:2.516239e-001,9:4.286699e-001):2.233422e-001):8.744019e-002):1.445814e-001,(5:2.607593e-001,8:5.333561e-001):7.025012e-002):1.421043e-001,1:4.659310e-001);
   tree gen.178500 = [&U] (((2:3.223030e-001,4:4.521890e-001):6.969227e-002,3:4.169128e-001):7.064955e-002,((7:4.377426e-001,((6:5.388396e-001,(((23:3.204177e-001,((20:3.217715e-001,(22:2.784486e-001,21:2.101921e-001):1.350162e-001):1.061904e-001,((18:3.331374e-001,17:3.656662e-001):7.296788e-002,19:2.319114e-001):4.881393e-002):1.973715e-001):1.776099e-001,(11:4.293328e-001,12:2.450656e-001):1.238654e-001):3.069294e-002,(13:2.647999e-001,((15:1.425821e-001,16:2.272791e-001):1.841674e-001,14:2.904470e-001):3.882709e-002):1.194079e-001):7.989845e-001):2.325154e-001,(10:2.516239e-001,9:4.913972e-001):2.489782e-001):1.040221e-001):1.042855e-001,(5:2.027644e-001,8:4.842592e-001):1.138099e-001):1.421043e-001,1:4.214509e-001);
   tree gen.179000 = [&U] (((2:3.019952e-001,4:4.503358e-001):1.033329e-001,3:2.810092e-001):9.351348e-002,((7:4.359487e-001,((6:5.366314e-001,(((11:4.275733e-001,12:2.551843e-001):1.763668e-001,((13:2.637147e-001,14:2.892567e-001):2.775877e-002,(15:1.541793e-001,16:2.096375e-001):2.050530e-001):1.209184e-001):1.458367e-002,(23:3.191046e-001,((20:3.204528e-001,(22:2.817242e-001,21:2.028861e-001):1.340786e-001):1.057552e-001,((18:2.843922e-001,17:3.641677e-001):5.200042e-002,19:2.281878e-001):7.675739e-002):1.930231e-001):1.703921e-001):8.382053e-001):2.079585e-001,(10:2.505927e-001,9:4.330700e-001):2.479579e-001):1.035958e-001):1.221197e-001,(5:2.019335e-001,8:4.822746e-001):1.069895e-001):1.392139e-001,1:4.091824e-001);
   tree gen.179500 = [&U] ((2:3.194824e-001,(4:4.740475e-001,3:3.080935e-001):6.949532e-002):6.279916e-002,((7:5.592865e-001,((6:5.959336e-001,(((11:4.502662e-001,12:2.509551e-001):1.518587e-001,(13:2.583730e-001,(14:2.721914e-001,(15:1.389663e-001,16:2.124868e-001):2.018047e-001):4.252823e-002):1.213062e-001):4.509242e-002,(23:3.201278e-001,((20:3.214803e-001,(22:2.606064e-001,21:2.058706e-001):1.624732e-001):1.060943e-001,((18:2.853041e-001,17:3.078987e-001):1.018226e-001,19:2.289195e-001):6.005375e-002):1.801355e-001):1.105864e-001):8.381679e-001):1.286739e-001,(10:3.284078e-001,9:4.590318e-001):2.370515e-001):7.579240e-002):5.502601e-002,(5:2.025810e-001,8:4.838211e-001):9.545001e-002):1.396603e-001,1:4.104944e-001);
   tree gen.180000 = [&U] ((3:3.098174e-001,(4:3.135965e-001,2:2.559339e-001):1.141793e-001):9.071033e-002,((7:5.736588e-001,((6:6.112476e-001,((13:3.027123e-001,(14:2.610283e-001,(15:1.403415e-001,16:2.049304e-001):2.022093e-001):5.281648e-002):1.026703e-001,((11:4.599213e-001,12:2.574040e-001):1.573137e-001,(23:3.424729e-001,((20:2.946621e-001,(22:2.858904e-001,21:2.429941e-001):1.332347e-001):1.215468e-001,((18:2.926357e-001,17:3.148618e-001):1.381236e-001,19:2.160912e-001):8.052493e-002):1.260967e-001):1.785348e-001):4.842922e-002):8.597067e-001):3.344164e-001,(10:3.368471e-001,9:4.234085e-001):2.131264e-001):7.002318e-002):6.033978e-002,(5:2.077868e-001,8:4.962541e-001):1.352378e-001):1.597377e-001,1:4.210431e-001);
   tree gen.180500 = [&U] ((2:2.543875e-001,(4:3.106683e-001,3:3.599680e-001):7.604224e-002):9.225253e-002,((7:4.193094e-001,((6:6.463493e-001,(((14:2.585909e-001,(15:1.699040e-001,16:2.030168e-001):1.928615e-001):4.117749e-002,13:2.998857e-001):1.087474e-001,((11:4.556267e-001,12:2.550004e-001):1.637291e-001,(23:2.767629e-001,((20:2.919107e-001,(22:2.832208e-001,21:1.874300e-001):1.585364e-001):4.978618e-002,((18:2.819905e-001,17:3.033989e-001):1.304550e-001,19:2.185103e-001):8.074557e-002):1.913115e-001):2.341268e-001):1.717405e-002):8.516790e-001):1.592971e-001,(10:2.536809e-001,9:4.194549e-001):2.645716e-001):1.041254e-001):1.130060e-001,(5:1.802391e-001,8:4.916202e-001):1.036401e-001):1.223395e-001,1:4.171115e-001);
   tree gen.181000 = [&U] ((3:3.599680e-001,(4:4.689590e-001,2:2.543875e-001):1.163212e-001):1.019988e-001,((7:4.193094e-001,((6:6.463493e-001,(((13:2.998857e-001,(14:2.585909e-001,(15:1.592659e-001,16:2.127136e-001):2.470656e-001):2.023052e-002):1.299995e-001,(11:4.556267e-001,12:2.332288e-001):1.213705e-001):8.316861e-002,(23:3.430062e-001,((20:3.098571e-001,(22:2.832208e-001,21:2.404709e-001):1.585364e-001):8.566427e-002,((18:2.819905e-001,17:3.800349e-001):1.262844e-001,19:2.185103e-001):5.192780e-002):1.913115e-001):9.947491e-002):7.720311e-001):1.883107e-001,(10:3.492738e-001,9:4.102800e-001):1.718068e-001):1.374134e-001):9.692449e-002,(5:2.299681e-001,8:4.916202e-001):1.040645e-001):1.011642e-001,1:4.317772e-001);
   tree gen.181500 = [&U] (3:3.381409e-001,(((7:4.168728e-001,((6:5.704892e-001,(((13:2.981431e-001,(14:2.570883e-001,(15:1.122663e-001,16:2.114776e-001):2.007159e-001):3.952058e-002):1.691291e-001,(11:4.529791e-001,12:2.318735e-001):2.106225e-001):9.488602e-002,(23:3.622973e-001,((20:3.080566e-001,(22:2.815751e-001,21:2.131443e-001):1.711777e-001):7.784942e-002,((18:2.565886e-001,17:3.778266e-001):8.599056e-002,19:2.172406e-001):8.623889e-002):1.820165e-001):9.889688e-002):7.357039e-001):1.947495e-001,(10:3.472442e-001,9:4.078960e-001):1.708085e-001):1.129021e-001):9.636127e-002,(5:2.114044e-001,8:4.326837e-001):1.153196e-001):1.032672e-001,(4:4.201230e-001,2:2.529093e-001):1.482803e-001):6.011772e-002,1:4.292682e-001);
   tree gen.182000 = [&U] (3:3.381409e-001,(((7:4.168728e-001,((6:5.704892e-001,(((13:2.802734e-001,(14:2.855589e-001,(15:1.650528e-001,16:1.970758e-001):2.398423e-001):1.952569e-002):1.735111e-001,(11:4.529791e-001,12:2.202201e-001):1.991554e-001):9.488602e-002,(23:3.622973e-001,((20:2.894511e-001,(22:2.815751e-001,21:2.256151e-001):1.740132e-001):9.224727e-002,((18:2.565886e-001,17:3.778266e-001):1.026634e-001,19:2.172406e-001):7.510602e-002):1.628182e-001):9.225386e-002):7.941235e-001):1.947495e-001,(10:3.348869e-001,9:4.038591e-001):1.708085e-001):1.895467e-001):1.070376e-001,(5:2.077864e-001,8:4.273504e-001):1.419743e-001):9.800250e-002,(4:4.201230e-001,2:2.529093e-001):1.954416e-001):6.573945e-002,1:4.292682e-001);
   tree gen.182500 = [&U] (((7:4.158835e-001,((6:5.702721e-001,(((((15:1.581909e-001,16:2.096166e-001):2.003081e-001,13:2.801667e-001):5.513101e-002,14:2.854503e-001):1.798020e-001,(11:4.528067e-001,12:2.579810e-001):1.598926e-001):8.534932e-002,(23:3.759775e-001,((20:2.893410e-001,(22:2.001824e-001,21:2.085136e-001):1.904758e-001):7.147464e-002,((18:2.564910e-001,17:3.776828e-001):9.783188e-002,19:2.546582e-001):9.439702e-002):1.962367e-001):8.489225e-002):7.938212e-001):2.697298e-001,(10:2.943739e-001,9:4.037054e-001):2.225781e-001):1.037604e-001):9.010757e-002,(5:1.986080e-001,8:4.271878e-001):1.548001e-001):1.171032e-001,((4:3.887719e-001,2:2.960778e-001):1.224573e-001,3:3.380123e-001):4.773553e-002,1:4.250102e-001);
   tree gen.183000 = [&U] (((7:4.866782e-001,((6:6.261323e-001,((((14:2.854503e-001,(15:1.808742e-001,16:2.114128e-001):1.669094e-001):3.849557e-002,13:2.801667e-001):1.688346e-001,(11:4.528067e-001,12:2.579810e-001):1.598926e-001):8.548962e-002,(23:3.635747e-001,((20:2.893410e-001,(22:2.140017e-001,21:2.166780e-001):1.908014e-001):7.147464e-002,((18:2.632684e-001,17:3.776828e-001):1.078253e-001,19:2.856500e-001):6.511565e-002):1.804805e-001):8.252752e-002):7.850788e-001):2.098625e-001,(10:2.943739e-001,9:4.037054e-001):2.225781e-001):1.364678e-001):4.296770e-002,(5:1.894512e-001,8:5.105297e-001):1.776227e-001):1.293607e-001,(3:3.380123e-001,(4:4.019934e-001,2:2.960778e-001):5.610528e-002):7.467167e-002,1:4.516123e-001);
   tree gen.183500 = [&U] (((7:4.925426e-001,((6:6.285650e-001,(((14:2.888899e-001,((15:1.794979e-001,16:2.139603e-001):1.851791e-001,13:2.557128e-001):4.045539e-002):1.401912e-001,(11:4.582630e-001,12:2.317661e-001):1.349378e-001):4.176343e-002,(23:3.679558e-001,((20:2.873674e-001,(22:2.564692e-001,21:1.926506e-001):1.866348e-001):9.903915e-002,((18:2.664408e-001,17:3.821884e-001):1.006945e-001,19:2.525004e-001):5.004218e-002):1.493314e-001):1.571689e-001):7.945389e-001):1.570130e-001,(10:3.059527e-001,9:4.614104e-001):2.473198e-001):1.221714e-001):9.334090e-002,(5:1.864317e-001,8:5.166815e-001):1.257098e-001):1.071854e-001,(3:3.420852e-001,(4:4.161320e-001,2:2.357029e-001):1.047449e-001):9.036597e-002,1:4.508022e-001);
   tree gen.184000 = [&U] (3:3.077447e-001,((4:3.938034e-001,2:2.412424e-001):1.645156e-001,((7:5.208868e-001,((6:5.972766e-001,((14:2.842318e-001,(13:3.090375e-001,(15:1.535439e-001,16:2.105104e-001):1.755043e-001):4.632291e-002):1.250518e-001,((11:4.467704e-001,12:2.280291e-001):1.350981e-001,(23:3.620228e-001,((20:2.606987e-001,(22:2.523338e-001,21:2.396538e-001):1.308410e-001):9.744222e-002,((18:3.126110e-001,17:3.760260e-001):9.907091e-002,19:2.484291e-001):3.282890e-002):1.820235e-001):1.546347e-001):6.203516e-002):8.649775e-001):2.123345e-001,(10:3.010195e-001,9:4.102450e-001):1.773014e-001):9.550288e-002):9.183585e-002,(5:2.612928e-001,8:5.083504e-001):1.328487e-001):7.511175e-002):8.499492e-002,1:4.760029e-001);
   tree gen.184500 = [&U] (3:2.964733e-001,((4:3.898192e-001,2:3.132859e-001):6.207265e-002,((7:5.156169e-001,((6:5.912339e-001,((23:3.583601e-001,((20:2.700887e-001,(22:2.497809e-001,21:2.688565e-001):1.383893e-001):6.533613e-002,((18:3.094482e-001,17:3.722216e-001):8.834028e-002,19:2.459157e-001):5.269557e-002):1.746488e-001):1.596526e-001,((11:4.422504e-001,12:2.283883e-001):1.656938e-001,(((15:1.545881e-001,16:2.083806e-001):1.740009e-001,14:3.067669e-001):5.113241e-002,13:2.609561e-001):1.557623e-001):7.310896e-002):8.562264e-001):1.762214e-001,(10:2.326456e-001,9:4.743351e-001):2.724452e-001):1.531083e-001):3.567893e-002,(5:2.586493e-001,8:4.365038e-001):1.088500e-001):1.074884e-001):8.413501e-002,1:4.521162e-001);
   tree gen.185000 = [&U] (((7:4.889484e-001,((6:5.418861e-001,((23:3.398252e-001,((20:2.561193e-001,(22:2.654563e-001,21:2.169407e-001):1.275663e-001):1.301008e-001,((18:2.895982e-001,17:3.576141e-001):1.475886e-001,19:2.309054e-001):5.813888e-002):1.656157e-001):1.528016e-001,((11:4.193765e-001,12:2.165757e-001):1.571239e-001,(14:2.635362e-001,(13:2.474590e-001,(15:1.465926e-001,16:1.976028e-001):1.678054e-001):4.609325e-002):1.501947e-001):5.575650e-002):6.812099e-001):2.146489e-001,(10:2.964109e-001,9:4.712912e-001):2.627377e-001):1.260230e-001):9.006759e-002,(5:1.872612e-001,8:5.105552e-001):1.267443e-001):8.532300e-002,((4:3.734738e-001,3:3.159472e-001):6.260708e-002,2:2.970823e-001):1.124082e-001,1:4.497885e-001);
   tree gen.185500 = [&U] (((7:4.997763e-001,((6:5.418861e-001,((23:3.613433e-001,((20:3.089157e-001,(22:2.654563e-001,21:2.186981e-001):1.450988e-001):1.225024e-001,((18:2.895982e-001,17:3.603361e-001):7.854350e-002,19:2.309054e-001):5.720461e-002):2.225851e-001):1.111077e-001,((11:4.193765e-001,12:2.275373e-001):1.515722e-001,(14:2.444929e-001,(13:2.817215e-001,(15:1.640398e-001,16:1.976028e-001):1.409734e-001):4.609325e-002):1.501947e-001):4.216944e-002):8.067428e-001):2.184775e-001,(10:2.964109e-001,9:4.712912e-001):1.750817e-001):1.383364e-001):7.404243e-002,(5:1.872612e-001,8:5.039204e-001):7.905546e-002):1.311702e-001,((4:4.126985e-001,3:3.602176e-001):3.341835e-002,2:2.970823e-001):1.063537e-001,1:4.764390e-001);
   tree gen.186000 = [&U] ((((6:5.964253e-001,((23:3.613433e-001,((20:2.629802e-001,(22:2.961833e-001,21:2.186981e-001):1.624668e-001):1.318622e-001,((18:3.111501e-001,17:3.603361e-001):1.187953e-001,19:2.309054e-001):5.484024e-002):2.117000e-001):1.111077e-001,((11:4.193765e-001,12:2.368019e-001):1.433605e-001,((14:2.434449e-001,(15:1.449653e-001,16:1.988557e-001):2.460975e-001):3.802773e-002,13:2.817215e-001):1.629401e-001):1.669489e-002):8.067428e-001):2.359436e-001,(10:2.964109e-001,9:4.507426e-001):2.532067e-001):1.137436e-001,((5:1.899022e-001,8:5.195133e-001):6.169896e-002,7:4.997763e-001):9.145828e-002):9.898866e-002,(4:4.408826e-001,(3:3.838623e-001,2:2.833371e-001):3.391394e-002):9.509846e-002,1:4.713240e-001);
   tree gen.186500 = [&U] (((5:2.136663e-001,8:5.195133e-001):1.450327e-001,(((6:5.964253e-001,(((11:4.193765e-001,12:2.368019e-001):1.856630e-001,(((15:1.453047e-001,16:2.094151e-001):2.367411e-001,14:2.434449e-001):5.883612e-002,13:2.818775e-001):1.656270e-001):4.152303e-002,(23:3.613433e-001,((20:2.524601e-001,(22:2.283086e-001,21:1.869496e-001):1.624668e-001):6.221221e-002,((18:3.111501e-001,17:3.603361e-001):8.265540e-002,19:2.388053e-001):6.403759e-002):2.117000e-001):1.311159e-001):7.982119e-001):2.717972e-001,(10:2.473923e-001,9:3.898696e-001):2.368242e-001):9.403111e-002,7:5.193522e-001):3.661425e-002):8.419778e-002,((4:4.569594e-001,2:2.833371e-001):6.367073e-002,3:3.838623e-001):9.433610e-002,1:4.301161e-001);
   tree gen.187000 = [&U] (((5:2.130911e-001,8:5.181147e-001):9.713475e-002,(((6:6.555718e-001,(((11:4.728895e-001,12:2.342120e-001):1.335318e-001,(13:2.811187e-001,(14:2.427895e-001,(15:1.473826e-001,16:2.088513e-001):2.003585e-001):4.547488e-002):1.645015e-001):6.546517e-002,(23:3.603704e-001,((20:3.314340e-001,(22:2.312462e-001,21:1.864463e-001):1.578041e-001):8.179316e-002,((18:2.970146e-001,17:3.593660e-001):8.745088e-002,19:2.381624e-001):6.524102e-002):1.812505e-001):1.004328e-001):7.860120e-001):1.330303e-001,(10:2.467263e-001,9:3.888200e-001):2.480521e-001):1.895219e-001,7:5.136530e-001):1.032685e-001):8.662436e-002,(2:2.825743e-001,(4:3.716669e-001,3:2.897391e-001):6.666318e-002):9.232689e-002,1:4.119748e-001);
   tree gen.187500 = [&U] (((5:2.535612e-001,8:5.151198e-001):1.046340e-001,(((6:6.517824e-001,(((11:4.708244e-001,12:2.515735e-001):1.327599e-001,(14:2.648231e-001,((15:1.484765e-001,16:2.181872e-001):2.497718e-001,13:2.794937e-001):3.201447e-002):1.093687e-001):8.925693e-002,(23:3.158686e-001,((20:2.844440e-001,(22:2.814289e-001,21:1.871630e-001):1.496071e-001):8.132037e-002,((18:2.952978e-001,17:3.242885e-001):8.364496e-002,19:2.367857e-001):5.907326e-002):2.126417e-001):9.985222e-002):8.351797e-001):2.424533e-001,(10:2.627914e-001,9:3.865725e-001):2.687477e-001):1.493538e-001,7:5.106839e-001):7.811452e-002):1.038576e-001,(3:3.183538e-001,(4:3.695186e-001,2:2.652099e-001):1.428154e-001):8.103399e-002,1:4.072597e-001);
   tree gen.188000 = [&U] (((5:2.575067e-001,8:5.378156e-001):7.333320e-002,(((6:6.619242e-001,(((11:4.781505e-001,12:2.140564e-001):1.601757e-001,((13:2.571088e-001,(15:1.507868e-001,16:2.215822e-001):2.351196e-001):6.015384e-002,14:2.511936e-001):1.407629e-001):6.177256e-002,(23:3.207836e-001,((20:2.888700e-001,(22:3.056672e-001,21:1.900753e-001):1.321882e-001):8.784502e-002,((18:2.998927e-001,17:3.748266e-001):9.622672e-002,19:2.363114e-001):8.400811e-002):1.946967e-001):1.403560e-001):7.719289e-001):2.488052e-001,(10:2.668805e-001,9:3.925876e-001):2.908075e-001):1.089101e-001,7:5.186302e-001):3.898184e-002):7.693888e-002,(3:3.540882e-001,(4:4.059858e-001,2:2.693366e-001):1.225074e-001):1.124084e-001,1:4.733224e-001);
   tree gen.188500 = [&U] (((5:1.851203e-001,8:5.251484e-001):1.349366e-001,(((6:6.322281e-001,(((11:5.575863e-001,12:2.080250e-001):1.556625e-001,(((15:1.450460e-001,16:1.986551e-001):2.168718e-001,14:2.889239e-001):4.284094e-002,13:2.828531e-001):1.367967e-001):5.488790e-002,(23:3.117449e-001,((20:2.807305e-001,(22:2.970544e-001,21:2.303843e-001):1.411173e-001):9.900295e-002,((18:2.914426e-001,17:3.741239e-001):7.070068e-002,19:2.296528e-001):5.652966e-002):1.761621e-001):9.225993e-002):7.923044e-001):1.629531e-001,(10:2.593606e-001,9:3.686288e-001):1.889082e-001):1.186818e-001,7:5.040168e-001):3.788345e-002):6.545865e-002,(3:2.822320e-001,(4:3.945464e-001,2:2.661766e-001):1.062850e-001):1.196190e-001,1:4.599856e-001);
   tree gen.189000 = [&U] (((5:2.307295e-001,8:5.074116e-001):1.076717e-001,(((6:7.750586e-001,(((11:5.229125e-001,12:2.644491e-001):1.506868e-001,(23:3.240609e-001,((20:2.918212e-001,(22:3.087900e-001,21:2.483037e-001):1.622473e-001):8.109316e-002,((18:3.120652e-001,17:3.141122e-001):6.722842e-002,19:2.387256e-001):7.716115e-002):1.941084e-001):1.692334e-001):6.652718e-002,(13:2.862934e-001,(14:3.101003e-001,(15:1.382066e-001,16:2.065033e-001):2.254396e-001):2.539495e-002):9.029503e-002):7.932105e-001):1.982027e-001,(10:2.696070e-001,9:3.666190e-001):2.295852e-001):5.535152e-002,7:4.544978e-001):1.139830e-001):1.128766e-001,(3:2.933820e-001,(4:4.602102e-001,2:3.065023e-001):8.075438e-002):9.541630e-002,1:4.612551e-001);
   tree gen.189500 = [&U] (((4:4.471516e-001,3:3.024846e-001):9.263113e-002,2:2.422106e-001):9.754598e-002,((5:2.241825e-001,8:4.930136e-001):1.030376e-001,(((6:7.530660e-001,(((11:4.033954e-001,12:2.569453e-001):1.532963e-001,(23:3.138092e-001,((20:3.308597e-001,(22:2.072614e-001,21:2.641433e-001):1.705613e-001):5.055493e-002,((18:3.032103e-001,17:3.449711e-001):1.354078e-001,19:2.773716e-001):5.160529e-002):2.195963e-001):1.644314e-001):7.972463e-002,(((15:1.369691e-001,16:2.006437e-001):2.079623e-001,14:3.260520e-001):3.692961e-002,13:2.491471e-001):8.829888e-002):7.891065e-001):2.234838e-001,(10:2.844142e-001,9:3.932960e-001):2.492858e-001):9.885798e-002,7:5.823117e-001):2.910664e-002):1.153781e-001,1:4.641286e-001);
   tree gen.190000 = [&U] (((5:2.159140e-001,8:4.748299e-001):1.256193e-001,(((6:7.252909e-001,(((11:3.931909e-001,12:2.474684e-001):1.375373e-001,(23:3.308985e-001,((20:3.016965e-001,(22:2.636489e-001,21:1.831883e-001):1.642705e-001):8.897047e-002,((18:2.920270e-001,17:3.322476e-001):8.378472e-002,19:2.361330e-001):6.736118e-002):1.842234e-001):1.779978e-001):3.487333e-002,(13:3.303010e-001,((15:1.277965e-001,16:2.044359e-001):2.201644e-001,14:2.692821e-001):6.728085e-002):1.095377e-001):8.560050e-001):1.162779e-001,(10:2.739243e-001,9:5.016890e-001):2.115012e-001):9.521182e-002,7:5.608344e-001):6.324433e-002):1.130637e-001,((4:4.265542e-001,3:2.913281e-001):8.915699e-002,2:2.332772e-001):6.614182e-002,1:4.835761e-001);
   tree gen.190500 = [&U] (((5:2.215396e-001,8:4.910691e-001):1.572168e-001,(((6:7.102311e-001,((13:3.234426e-001,((15:1.298110e-001,16:1.655288e-001):2.238371e-001,14:2.636907e-001):3.960427e-002):1.066998e-001,((11:3.850268e-001,12:2.202577e-001):1.751245e-001,(23:3.136752e-001,((20:2.954321e-001,(22:2.581745e-001,21:1.793846e-001):1.755226e-001):7.510144e-002,((18:2.859634e-001,17:3.733159e-001):1.401296e-001,19:2.624217e-001):5.511696e-002):1.397277e-001):1.739385e-001):5.177813e-002):8.647734e-001):1.029067e-001,(10:2.132276e-001,9:4.689935e-001):2.514914e-001):1.411500e-001,7:4.999438e-001):4.378534e-002):1.037183e-001,((2:2.284335e-001,4:4.176973e-001):8.219330e-002,3:2.852790e-001):1.106547e-001,1:4.115827e-001);
   tree gen.191000 = [&U] (((5:2.202411e-001,8:4.988057e-001):1.581970e-001,(((6:7.621776e-001,(((13:3.285383e-001,14:2.678451e-001):4.475597e-002,(15:1.323141e-001,16:2.023933e-001):1.946526e-001):1.117100e-001,((23:3.344482e-001,((20:3.216788e-001,(22:2.622419e-001,21:2.410204e-001):1.511239e-001):7.797043e-002,((18:2.904686e-001,17:3.221750e-001):1.299600e-001,19:2.154138e-001):5.395392e-002):1.792322e-001):1.766788e-001,(11:3.936518e-001,12:2.217616e-001):1.934823e-001):1.298554e-002):8.651077e-001):1.566522e-001,(10:3.229375e-001,9:4.763823e-001):2.482787e-001):8.945386e-002,7:5.078202e-001):8.956178e-002):1.309679e-001,((3:2.959004e-001,4:4.201303e-001):8.395325e-002,2:2.320323e-001):6.796610e-002,1:4.180670e-001);
   tree gen.191500 = [&U] (((5:2.074278e-001,8:5.067823e-001):9.955937e-002,(((6:4.942489e-001,((23:3.400534e-001,((20:3.029639e-001,(22:2.469850e-001,21:2.269981e-001):1.730735e-001):7.343420e-002,((18:2.719316e-001,17:3.773166e-001):1.218135e-001,19:2.028812e-001):6.656015e-002):1.633095e-001):1.404992e-001,(((15:1.302684e-001,16:1.906183e-001):2.100746e-001,(13:2.849501e-001,14:2.522621e-001):4.931133e-002):1.679979e-001,(11:4.818679e-001,12:2.244866e-001):1.399165e-001):7.519134e-002):8.236478e-001):1.956397e-001,(10:3.263643e-001,9:4.486669e-001):1.948469e-001):1.163253e-001,7:5.024029e-001):8.435118e-002):1.058791e-001,(3:2.816935e-001,(4:3.956876e-001,2:2.185329e-001):1.157297e-001):1.082832e-001,1:4.670378e-001);
   tree gen.192000 = [&U] ((((5:2.262296e-001,8:5.067823e-001):1.499697e-001,((6:5.717232e-001,((23:3.400534e-001,((20:3.029639e-001,(22:2.469850e-001,21:2.269981e-001):1.516411e-001):9.778661e-002,((18:3.188168e-001,17:3.773166e-001):5.438824e-002,19:2.574143e-001):7.043536e-002):1.904960e-001):1.355464e-001,((13:2.606681e-001,(14:2.522621e-001,(15:1.460794e-001,16:1.992733e-001):1.840341e-001):2.929875e-002):1.592184e-001,(11:4.818679e-001,12:2.486964e-001):1.620467e-001):3.643761e-002):7.745169e-001):1.815455e-001,(10:3.382967e-001,9:4.616749e-001):2.106483e-001):9.651840e-002):7.678106e-002,7:5.024029e-001):1.352907e-001,(3:2.816935e-001,(4:4.067777e-001,2:2.416976e-001):1.058868e-001):8.731991e-002,1:4.097117e-001);
   tree gen.192500 = [&U] (((5:1.708142e-001,8:5.067823e-001):1.131056e-001,(7:4.711553e-001,((6:6.147883e-001,((23:3.400534e-001,((20:2.835358e-001,(22:2.641951e-001,21:1.825740e-001):1.580809e-001):8.575731e-002,((18:2.953321e-001,17:3.451874e-001):6.371265e-002,19:2.574143e-001):5.852510e-002):2.229870e-001):1.355464e-001,(((15:1.769695e-001,16:1.657499e-001):2.278971e-001,(14:2.522621e-001,13:2.606681e-001):3.662823e-002):1.496600e-001,(11:4.818679e-001,12:2.486964e-001):1.443689e-001):2.284549e-002):7.745169e-001):2.018895e-001,(10:3.038564e-001,9:4.616749e-001):2.112779e-001):9.941718e-002):9.407084e-002):1.002848e-001,(2:2.416976e-001,(4:4.067777e-001,3:2.816935e-001):6.962658e-002):1.284432e-001,1:4.031720e-001);
   tree gen.193000 = [&U] (((5:1.921249e-001,8:5.133568e-001):1.443738e-001,(7:4.772676e-001,((6:6.380372e-001,((23:3.444650e-001,((20:2.872141e-001,(22:2.676225e-001,21:1.849425e-001):1.243409e-001):9.080666e-002,((18:2.991634e-001,17:3.496655e-001):6.992688e-002,19:2.607537e-001):6.773073e-002):1.746827e-001):8.590953e-002,((((15:1.538985e-001,16:1.679002e-001):2.215427e-001,13:2.900417e-001):4.503495e-002,14:2.555347e-001):1.568792e-001,(11:4.917456e-001,12:2.519228e-001):1.483277e-001):6.884571e-002):8.283627e-001):1.522047e-001,(10:3.303742e-001,9:4.415633e-001):2.126888e-001):1.200181e-001):1.114478e-001):7.125589e-002,(2:2.926173e-001,(4:4.394758e-001,3:3.719989e-001):6.434880e-002):1.301094e-001,1:3.924148e-001);
   tree gen.193500 = [&U] (((5:2.316219e-001,8:4.143559e-001):1.605106e-001,(7:4.752158e-001,((6:6.291892e-001,((23:3.133059e-001,((20:2.941109e-001,(22:2.434329e-001,21:2.488672e-001):1.735744e-001):9.828104e-002,((18:2.950148e-001,17:3.448166e-001):8.256963e-002,19:2.433351e-001):5.057151e-002):1.545554e-001):1.322198e-001,((((15:1.466170e-001,16:2.043989e-001):2.184705e-001,13:2.696776e-001):2.382318e-002,14:2.519911e-001):1.934631e-001,(11:4.807514e-001,12:2.502994e-001):1.131855e-001):4.795730e-002):7.785052e-001):1.907863e-001,(10:2.371934e-001,9:4.052857e-001):2.483315e-001):1.005948e-001):9.657398e-002):1.125640e-001,((2:2.302072e-001,4:4.251729e-001):6.960664e-002,3:3.668402e-001):1.018460e-001,1:4.662034e-001);
   tree gen.194000 = [&U] (((5:1.884470e-001,8:5.819085e-001):1.223277e-001,(7:4.641737e-001,((6:6.145693e-001,((23:3.093839e-001,((20:2.934420e-001,(22:2.400259e-001,21:2.355887e-001):1.332741e-001):7.821262e-002,((18:2.881598e-001,17:3.566957e-001):9.303284e-002,19:2.810909e-001):3.847938e-002):1.652968e-001):1.008344e-001,((((15:1.472238e-001,16:2.185475e-001):2.368790e-001,13:2.820155e-001):4.737153e-002,14:2.461358e-001):1.336832e-001,(11:4.695806e-001,12:2.497097e-001):1.746398e-001):7.964278e-002):7.957625e-001):2.149371e-001,(10:2.149947e-001,9:4.413188e-001):2.356469e-001):1.022710e-001):1.008112e-001):5.617125e-002,((2:2.494576e-001,4:3.727702e-001):1.022856e-001,3:3.019690e-001):9.947955e-002,1:4.553706e-001);
   tree gen.194500 = [&U] (((5:1.884470e-001,8:5.681384e-001):1.253710e-001,(7:4.641737e-001,((6:6.962674e-001,((23:2.716059e-001,((20:2.934420e-001,(22:2.400259e-001,21:2.355887e-001):1.332741e-001):7.821262e-002,((18:3.240807e-001,17:3.566957e-001):8.880063e-002,19:2.810909e-001):5.319926e-002):2.297747e-001):1.352269e-001,((((15:1.426433e-001,16:1.972044e-001):2.362909e-001,13:2.820155e-001):3.787768e-002,14:3.225988e-001):1.336832e-001,(11:4.173379e-001,12:2.528095e-001):1.613543e-001):6.610217e-002):6.700266e-001):2.651390e-001,(10:2.149947e-001,9:4.413188e-001):2.523603e-001):1.102415e-001):9.793271e-002):9.686071e-002,(2:2.494576e-001,(3:3.983307e-001,4:3.848194e-001):8.687923e-002):1.604551e-001,1:3.844217e-001);
   tree gen.195000 = [&U] (((5:2.011749e-001,8:5.681384e-001):1.516697e-001,(7:4.641737e-001,((6:6.214541e-001,((23:2.716059e-001,((20:2.678914e-001,(22:2.320611e-001,21:2.355887e-001):1.625937e-001):7.821262e-002,((18:2.877019e-001,17:3.566957e-001):6.673200e-002,19:2.810909e-001):7.656310e-002):2.297747e-001):1.225352e-001,(((14:3.225988e-001,(15:1.505057e-001,16:1.972044e-001):2.274908e-001):3.059253e-002,13:3.047639e-001):1.278812e-001,(11:4.173379e-001,12:2.528095e-001):1.738378e-001):4.724607e-002):6.700266e-001):2.312456e-001,(10:2.149947e-001,9:4.413188e-001):3.439497e-001):6.612742e-002):7.177513e-002):1.006678e-001,(3:3.773192e-001,(4:3.848194e-001,2:2.494576e-001):1.174922e-001):9.743414e-002,1:4.305956e-001);
   tree gen.195500 = [&U] (((5:2.411785e-001,8:5.411207e-001):1.078888e-001,(7:4.401273e-001,((6:5.251666e-001,((23:3.245759e-001,((20:2.761234e-001,(22:2.391921e-001,21:2.135833e-001):1.425667e-001):8.061600e-002,((18:2.965427e-001,17:3.676566e-001):1.248249e-001,19:2.279574e-001):7.891580e-002):1.535103e-001):1.703582e-001,((((15:1.551305e-001,16:2.226106e-001):2.423460e-001,13:3.141290e-001):5.563374e-002,14:2.449632e-001):1.607072e-001,(11:4.301622e-001,12:2.985357e-001):1.163889e-001):5.759763e-002):6.906157e-001):2.383515e-001,(10:2.462919e-001,9:5.018734e-001):2.358841e-001):1.459047e-001):9.283663e-002):1.112484e-001,((3:3.889138e-001,4:3.856694e-001):5.894900e-002,2:2.205133e-001):1.273381e-001,1:4.556392e-001);
   tree gen.196000 = [&U] (((5:1.988444e-001,8:4.600585e-001):1.114572e-001,(7:4.569480e-001,((6:6.536254e-001,((14:2.461146e-001,((15:1.936223e-001,16:2.010858e-001):2.423240e-001,13:3.096280e-001):2.733448e-002):1.561908e-001,((23:3.245464e-001,((20:2.923548e-001,(22:2.588007e-001,21:1.567270e-001):1.840371e-001):8.973555e-002,((18:2.741491e-001,17:3.472450e-001):1.248136e-001,19:2.708926e-001):4.273169e-002):2.269486e-001):1.871056e-001,(11:4.324633e-001,12:2.985086e-001):1.327000e-001):2.109701e-002):8.140798e-001):2.039734e-001,(10:2.636070e-001,9:4.901110e-001):1.803707e-001):1.458915e-001):9.282821e-002):6.721443e-002,((4:4.124716e-001,2:2.440303e-001):9.902286e-002,3:3.416161e-001):1.211697e-001,1:4.083871e-001);
   tree gen.196500 = [&U] (((5:1.768471e-001,8:6.178903e-001):1.409568e-001,(7:4.667151e-001,((6:6.675964e-001,(((((15:1.209769e-001,16:1.730219e-001):2.096968e-001,13:2.567256e-001):3.731702e-002,14:2.426069e-001):1.509357e-001,(11:4.417070e-001,12:2.589530e-001):1.286774e-001):8.078253e-003,(23:3.747569e-001,((20:2.986038e-001,(22:2.341396e-001,21:2.017808e-001):1.879708e-001):1.168901e-001,((18:3.215275e-001,17:3.546673e-001):1.274814e-001,19:2.486982e-001):3.472205e-002):1.813234e-001):1.764261e-001):7.701298e-001):2.245534e-001,(10:2.553088e-001,9:3.854573e-001):1.842260e-001):1.108453e-001):5.411678e-002):1.068408e-001,((4:4.212880e-001,3:3.325568e-001):1.011394e-001,2:3.031662e-001):8.563743e-002,1:4.171162e-001);
   tree gen.197000 = [&U] (((5:2.310180e-001,8:4.275180e-001):1.611913e-001,(7:4.667151e-001,((6:5.109794e-001,(((23:2.795253e-001,((20:2.986038e-001,(22:2.293997e-001,21:2.017808e-001):1.879708e-001):7.325158e-002,((18:2.475345e-001,17:3.546673e-001):1.203081e-001,19:2.090984e-001):5.630144e-002):1.813234e-001):1.842179e-001,(14:2.621585e-001,((15:1.508381e-001,16:1.886798e-001):2.096968e-001,13:2.977759e-001):4.756735e-002):1.380051e-001):4.640634e-003,(11:4.251856e-001,12:2.344589e-001):1.731078e-001):7.834944e-001):2.975483e-001,(10:3.305239e-001,9:3.854573e-001):2.065410e-001):6.924241e-002):1.068123e-001):7.772074e-002,((4:4.212880e-001,3:3.201878e-001):1.091747e-001,2:2.469562e-001):1.114385e-001,1:4.171162e-001);
   tree gen.197500 = [&U] (((5:2.310180e-001,8:4.544570e-001):1.094680e-001,(7:4.667151e-001,((6:6.012968e-001,(((14:2.621585e-001,(15:1.669855e-001,16:1.850614e-001):2.079294e-001):5.892946e-002,13:2.751455e-001):1.333962e-001,((11:4.726445e-001,12:2.323123e-001):1.562460e-001,(23:3.672776e-001,((20:3.006018e-001,(22:2.293997e-001,21:2.065310e-001):1.879708e-001):7.325158e-002,((18:3.300667e-001,17:3.546673e-001):5.481588e-002,19:2.779487e-001):4.945388e-002):1.813234e-001):1.805247e-001):9.682651e-003):8.417625e-001):2.806639e-001,(10:3.304475e-001,9:3.854573e-001):1.809793e-001):2.009475e-001):6.410354e-002):1.050308e-001,((4:3.330162e-001,3:3.201878e-001):1.021925e-001,2:2.691460e-001):7.549535e-002,1:4.171162e-001);
   tree gen.198000 = [&U] (((5:2.179655e-001,8:4.614774e-001):1.504495e-001,(7:5.560784e-001,((6:5.775078e-001,((11:4.799459e-001,12:2.359011e-001):1.659848e-001,((23:3.130986e-001,((20:2.606464e-001,(22:2.329435e-001,21:2.332104e-001):1.568171e-001):8.377922e-002,((18:3.135997e-001,17:3.350035e-001):1.213236e-001,19:2.822425e-001):5.591123e-002):2.253176e-001):1.702924e-001,((14:2.662084e-001,(15:1.695651e-001,16:2.209399e-001):2.262148e-001):4.027820e-002,13:2.793959e-001):1.252703e-001):1.111632e-002):8.167269e-001):2.974485e-001,(10:3.355522e-001,9:3.914118e-001):1.238263e-001):1.646463e-001):5.470086e-002):1.436725e-001,((4:2.983325e-001,2:2.733038e-001):5.049382e-002,3:3.795549e-001):8.577309e-002,1:4.235599e-001);
   tree gen.198500 = [&U] (((5:2.109102e-001,8:4.839421e-001):9.932339e-002,(7:5.919463e-001,((6:5.588147e-001,(((23:3.646362e-001,((20:2.522096e-001,(22:2.254035e-001,21:2.256617e-001):1.389417e-001):9.647683e-002,((18:3.034489e-001,17:3.241599e-001):7.840612e-002,19:2.731067e-001):3.176702e-002):1.712328e-001):1.976939e-001,(14:2.575916e-001,((15:1.564717e-001,16:2.107389e-001):1.984079e-001,13:3.230874e-001):4.618756e-002):1.599941e-001):1.304975e-002,(11:4.687093e-001,12:2.158668e-001):1.245428e-001):7.902905e-001):2.878205e-001,(10:2.187829e-001,9:3.787424e-001):2.865120e-001):1.264107e-001):3.772050e-002):7.806129e-002,((4:2.886759e-001,2:3.022305e-001):1.103017e-001,3:3.356063e-001):8.765959e-002,1:4.300916e-001);
   tree gen.199000 = [&U] (((5:1.858392e-001,8:4.830369e-001):1.188717e-001,(7:4.668028e-001,((6:5.588147e-001,((11:4.870710e-001,12:2.158668e-001):1.284561e-001,((13:2.825597e-001,((15:1.214527e-001,16:2.074412e-001):1.903432e-001,14:2.575916e-001):3.884172e-002):1.320076e-001,(23:3.451243e-001,((20:3.110187e-001,(22:2.414852e-001,21:2.539244e-001):1.720844e-001):9.509503e-002,((18:3.034489e-001,17:3.357598e-001):7.799408e-002,19:2.642241e-001):6.472631e-002):1.744171e-001):1.967242e-001):1.214721e-002):7.834928e-001):3.394645e-001,(10:3.138061e-001,9:4.573914e-001):2.411050e-001):5.315718e-002):8.832991e-002):1.137490e-001,((4:3.899408e-001,2:3.022305e-001):1.100006e-001,3:3.880249e-001):7.315406e-002,1:4.300916e-001);
   tree gen.199500 = [&U] (((5:2.250473e-001,8:4.717208e-001):1.219492e-001,(7:4.788881e-001,((6:5.732822e-001,((23:3.540594e-001,((20:3.122446e-001,(22:2.477372e-001,21:2.442571e-001):1.576939e-001):8.493059e-002,((18:2.775534e-001,17:3.577928e-001):1.053393e-001,19:2.710647e-001):6.640205e-002):1.832380e-001):2.040023e-001,((13:2.898751e-001,((15:1.294056e-001,16:2.128118e-001):2.114067e-001,14:3.205907e-001):3.858600e-002):1.024785e-001,(11:4.811951e-001,12:2.214555e-001):1.636458e-001):6.834395e-003):8.037772e-001):1.784315e-001,(10:2.322572e-001,9:4.060557e-001):2.280219e-001):1.071078e-001):7.854399e-002):1.166940e-001,((4:4.000363e-001,2:3.100552e-001):8.085182e-002,3:3.746426e-001):7.397737e-002,1:4.412265e-001);
   tree gen.200000 = [&U] ((((6:5.762196e-001,(((15:1.702471e-001,16:2.139022e-001):1.729265e-001,(14:2.915066e-001,13:2.913603e-001):6.515645e-002):1.034785e-001,((23:3.558735e-001,((20:2.999691e-001,(22:2.536066e-001,21:2.273388e-001):1.626104e-001):7.612410e-002,((18:3.177162e-001,17:3.596261e-001):9.826192e-002,19:2.724536e-001):6.184794e-002):1.526967e-001):1.798394e-001,(11:4.273553e-001,12:2.333530e-001):1.502999e-001):2.942117e-002):7.978268e-001):1.793457e-001,(10:3.005747e-001,9:4.105770e-001):2.140492e-001):1.561113e-001,((5:2.084887e-001,8:4.776305e-001):1.418922e-001,7:4.953938e-001):1.133122e-002):9.916159e-002,((4:3.747236e-001,2:2.571070e-001):8.126608e-002,3:3.765622e-001):8.942718e-002,1:4.835072e-001);
   tree gen.200500 = [&U] (((((6:6.483134e-001,(((11:3.858776e-001,12:2.627492e-001):1.496567e-001,((14:3.135496e-001,13:2.901135e-001):5.248139e-002,(15:1.645275e-001,16:2.129868e-001):1.919905e-001):1.492479e-001):4.779107e-002,(23:3.543507e-001,((20:2.986854e-001,(22:2.175782e-001,21:2.525541e-001):1.728295e-001):1.320936e-001,((18:3.475502e-001,17:3.580871e-001):8.148106e-002,19:2.718770e-001):6.401026e-002):1.943712e-001):1.779847e-001):7.966785e-001):2.112412e-001,(10:3.280273e-001,9:4.088200e-001):2.003044e-001):1.604601e-001,7:4.932739e-001):8.666679e-002,(5:2.049604e-001,8:4.776664e-001):1.412850e-001):4.549695e-002,((3:3.684002e-001,2:2.560067e-001):4.669631e-002,4:3.559185e-001):8.248747e-002,1:4.814382e-001);
   tree gen.201000 = [&U] (((((6:6.483134e-001,(((11:4.097928e-001,12:2.627492e-001):1.327583e-001,((15:1.645275e-001,16:2.129868e-001):2.051611e-001,(14:3.112778e-001,13:2.912689e-001):1.643862e-002):1.428471e-001):2.095112e-002,(23:3.543507e-001,((20:3.050748e-001,(22:2.175782e-001,21:2.394339e-001):1.315909e-001):8.760788e-002,((18:3.223050e-001,17:3.580871e-001):7.097620e-002,19:2.372385e-001):8.289667e-002):1.627342e-001):1.779847e-001):7.729703e-001):1.653191e-001,(10:3.280273e-001,9:4.088200e-001):1.995567e-001):1.075790e-001,7:4.932739e-001):7.841998e-002,(5:2.049604e-001,8:4.776664e-001):1.384103e-001):9.705245e-002,(3:3.531847e-001,(4:3.559185e-001,2:2.560067e-001):7.367559e-002):8.577926e-002,1:4.419211e-001);
   tree gen.201500 = [&U] (((5:1.914608e-001,8:4.762969e-001):1.413383e-001,(((6:7.362501e-001,(((23:3.533347e-001,((20:3.042001e-001,(22:2.169544e-001,21:2.387474e-001):1.374652e-001):7.205086e-002,((18:2.716502e-001,17:3.570605e-001):7.748040e-002,19:2.365584e-001):9.136126e-002):1.622676e-001):2.127361e-001,(11:4.255618e-001,12:2.619958e-001):1.340481e-001):4.186254e-002,(14:3.103854e-001,((15:1.472800e-001,16:1.848272e-001):2.055664e-001,13:2.904338e-001):4.153209e-002):1.344104e-001):7.358702e-001):2.464222e-001,(10:3.052229e-001,9:4.411562e-001):1.918617e-001):1.297859e-001,7:4.918596e-001):3.483072e-002):1.201198e-001,(2:2.856172e-001,(4:3.585195e-001,3:3.521721e-001):3.567270e-002):8.553332e-002,1:4.406541e-001);
   tree gen.202000 = [&U] (((5:2.292411e-001,8:5.291350e-001):1.264129e-001,(((6:6.630068e-001,((14:2.257456e-001,(13:2.779605e-001,(15:1.524402e-001,16:1.835322e-001):1.963441e-001):8.798651e-002):1.297584e-001,((23:3.508591e-001,((20:3.020687e-001,(22:2.158160e-001,21:2.370747e-001):1.683655e-001):1.172367e-001,((18:2.697468e-001,17:3.269413e-001):7.448756e-002,19:2.349009e-001):5.377751e-002):1.806621e-001):1.523160e-001,(11:4.225802e-001,12:2.157511e-001):1.331089e-001):3.054221e-002):7.320879e-001):1.339223e-001,(10:3.030843e-001,9:5.149520e-001):2.313288e-001):1.117024e-001,7:4.884134e-001):3.272362e-002):1.286919e-001,((2:2.487976e-001,4:3.789604e-001):5.475978e-002,3:3.497046e-001):1.045264e-001,1:4.038333e-001);
   tree gen.202500 = [&U] (((5:2.194449e-001,8:5.205078e-001):1.093638e-001,(((6:5.367478e-001,((((15:1.810600e-001,16:1.805398e-001):2.068898e-001,14:2.704590e-001):3.529012e-002,13:2.986059e-001):1.071214e-001,((23:3.451385e-001,((20:3.225114e-001,(22:2.102514e-001,21:2.332093e-001):1.635937e-001):7.091153e-002,((18:2.832560e-001,17:3.667465e-001):8.266732e-002,19:2.172152e-001):5.414648e-002):1.777482e-001):1.290782e-001,(11:4.156903e-001,12:2.506578e-001):1.382746e-001):4.093635e-002):7.201517e-001):2.415193e-001,(10:3.155854e-001,9:4.331755e-001):2.389831e-001):1.098812e-001,7:5.189689e-001):1.010623e-001):1.019876e-001,((4:3.727817e-001,3:3.440029e-001):4.177493e-002,2:2.830509e-001):1.522794e-001,1:3.635031e-001);
   tree gen.203000 = [&U] (((5:1.996718e-001,8:5.302246e-001):1.424808e-001,(((6:5.586016e-001,(((13:3.041802e-001,(15:1.791470e-001,16:2.111938e-001):1.873911e-001):3.008701e-002,14:2.855149e-001):1.354371e-001,((11:3.970785e-001,12:2.553370e-001):1.348505e-001,(23:3.360870e-001,((20:3.285320e-001,(22:2.570559e-001,21:2.559412e-001):1.666476e-001):6.782982e-002,((18:3.033346e-001,17:3.735928e-001):1.075317e-001,19:2.856305e-001):8.282684e-002):1.810664e-001):1.718591e-001):2.834972e-002):7.682731e-001):2.460279e-001,(10:2.620112e-001,9:4.412619e-001):3.251219e-001):8.054238e-002,7:5.286568e-001):7.032536e-002):1.246552e-001,(2:3.258793e-001,(4:3.977997e-001,3:3.504247e-001):4.893024e-002):8.323969e-002,1:4.194648e-001);
   tree gen.203500 = [&U] (((5:2.064393e-001,8:5.117216e-001):1.113095e-001,(((6:6.167611e-001,(((11:3.988842e-001,12:2.464267e-001):1.353504e-001,(14:2.695828e-001,(13:2.935655e-001,(15:1.776044e-001,16:1.865811e-001):1.958286e-001):3.566964e-002):1.450686e-001):4.503222e-002,(23:3.253553e-001,((20:3.170674e-001,(22:2.628708e-001,21:2.195169e-001):1.462457e-001):6.489759e-002,((18:2.927493e-001,17:3.723382e-001):8.949557e-002,19:2.929593e-001):6.036177e-002):2.135577e-001):1.364085e-001):7.414631e-001):2.374424e-001,(10:2.528679e-001,9:4.806470e-001):2.201170e-001):1.177411e-001,7:5.102086e-001):6.787126e-002):8.414074e-002,(2:3.145073e-001,(3:3.306049e-001,4:3.839179e-001):6.242974e-002):8.504374e-002,1:4.582019e-001);
   tree gen.204000 = [&U] (((5:1.760251e-001,8:5.140289e-001):9.943351e-002,(((6:5.782786e-001,(((11:4.006827e-001,12:2.475378e-001):1.628695e-001,(14:2.707983e-001,((15:1.409299e-001,16:1.874224e-001):2.204234e-001,13:2.948891e-001):3.077597e-002):1.489502e-001):4.364786e-002,(23:3.268223e-001,((20:3.184970e-001,(22:2.526137e-001,21:1.911290e-001):1.250954e-001):9.758967e-002,((18:2.631310e-001,17:3.740170e-001):1.030565e-001,19:2.631405e-001):8.400364e-002):2.004223e-001):1.292930e-001):9.011151e-001):1.634739e-001,(10:2.722361e-001,9:4.726038e-001):2.639484e-001):1.209346e-001,7:5.125091e-001):9.459915e-002):1.260627e-001,(2:3.159254e-001,(3:3.320955e-001,4:3.854809e-001):4.726062e-002):1.292703e-001,1:3.972773e-001);
   tree gen.204500 = [&U] (((5:2.645965e-001,8:4.629781e-001):1.529247e-001,(((6:5.057529e-001,(((11:4.854456e-001,12:1.944691e-001):1.580401e-001,(13:2.945110e-001,((15:1.407492e-001,16:1.871821e-001):2.190571e-001,14:2.784086e-001):4.524087e-002):1.487592e-001):6.501155e-002,(23:3.264033e-001,((20:3.180887e-001,(22:2.692017e-001,21:2.199205e-001):1.639464e-001):1.235684e-001,((18:2.627936e-001,17:3.735375e-001):9.810167e-002,19:2.628032e-001):4.782078e-002):2.001653e-001):1.078066e-001):8.999597e-001):2.177704e-001,(10:2.718870e-001,9:3.516077e-001):1.608862e-001):1.438206e-001,7:5.118520e-001):9.585617e-002):1.057722e-001,(4:4.281579e-001,(3:3.316698e-001,2:3.155203e-001):5.004942e-002):6.320383e-002,1:3.967680e-001);
   tree gen.205000 = [&U] (((5:2.599583e-001,8:4.548622e-001):9.796654e-002,(((6:5.939441e-001,((23:3.206816e-001,((20:3.125127e-001,(22:2.338238e-001,21:2.160654e-001):1.452295e-001):6.321630e-002,((18:2.606995e-001,17:3.669895e-001):1.371102e-001,19:2.581963e-001):5.156441e-002):1.966565e-001):1.758900e-001,(((14:2.426819e-001,(15:1.523340e-001,16:1.839009e-001):2.151370e-001):3.483349e-002,13:2.893484e-001):1.512458e-001,(11:4.769359e-001,12:1.910602e-001):1.501126e-001):1.209195e-002):8.841838e-001):1.548586e-001,(10:3.123593e-001,9:2.983896e-001):2.026151e-001):1.482171e-001,7:5.028794e-001):8.722103e-002):9.843357e-002,((4:3.819805e-001,2:3.099894e-001):7.994753e-002,3:3.258557e-001):8.012363e-002,1:3.898128e-001);
   tree gen.205500 = [&U] (((5:2.220915e-001,8:4.606225e-001):1.248204e-001,(((6:6.014657e-001,((14:2.729361e-001,((15:1.745167e-001,16:1.781544e-001):2.056280e-001,13:2.930126e-001):4.467456e-002):1.516950e-001,((11:4.829757e-001,12:1.934797e-001):1.937278e-001,(23:3.247426e-001,((20:3.164703e-001,(22:2.816758e-001,21:2.202394e-001):1.579330e-001):7.632226e-002,((18:2.640009e-001,17:3.459449e-001):8.657996e-002,19:2.499202e-001):5.554818e-002):2.096784e-001):1.719003e-001):1.024425e-002):7.585848e-001):2.175727e-001,(10:2.763657e-001,9:5.242965e-001):2.641198e-001):1.240037e-001,7:4.719849e-001):8.662478e-002):6.768755e-002,((4:4.297458e-001,3:3.442264e-001):9.924212e-002,2:2.267715e-001):1.355996e-001,1:4.281556e-001);
   tree gen.206000 = [&U] (((5:2.269475e-001,8:5.262381e-001):1.208514e-001,(((6:6.089128e-001,(((11:4.755891e-001,12:2.706569e-001):1.995266e-001,(23:3.697051e-001,((20:3.203887e-001,(22:2.851634e-001,21:2.229663e-001):1.222390e-001):1.004183e-001,((18:2.672697e-001,17:3.321176e-001):1.046551e-001,19:2.530147e-001):5.214905e-002):1.292753e-001):1.634470e-001):1.133356e-002,(((15:1.677301e-001,16:2.190884e-001):2.030500e-001,13:2.850418e-001):3.272648e-002,14:2.763155e-001):1.584136e-001):7.670152e-001):1.858279e-001,(10:3.070211e-001,9:5.307881e-001):2.710625e-001):1.058819e-001,7:5.409184e-001):6.528694e-002):1.148163e-001,(3:3.449516e-001,(2:2.295793e-001,4:4.417116e-001):8.724706e-002):1.081120e-001,1:4.066782e-001);
   tree gen.206500 = [&U] ((7:5.080504e-001,(((6:6.692144e-001,(((23:3.125113e-001,((20:3.191923e-001,(22:2.592082e-001,21:2.229663e-001):1.222390e-001):1.004183e-001,((18:2.731679e-001,17:3.286535e-001):9.036873e-002,19:2.530147e-001):6.512327e-002):1.569545e-001):2.148469e-001,(14:2.763155e-001,((15:1.489834e-001,16:1.796514e-001):1.800334e-001,13:2.597503e-001):5.630609e-002):1.328821e-001):7.554518e-003,(11:4.395738e-001,12:3.018252e-001):1.366774e-001):7.910375e-001):1.858279e-001,(10:3.022903e-001,9:4.723916e-001):2.376717e-001):1.158176e-001,(5:1.813005e-001,8:5.262381e-001):8.890953e-002):4.482343e-002):8.506395e-002,((2:2.655645e-001,4:4.423547e-001):1.007473e-001,3:3.488661e-001):8.066834e-002,1:5.113689e-001);
   tree gen.207000 = [&U] (((5:1.864156e-001,8:4.354767e-001):1.437918e-001,(((6:7.054155e-001,(((23:3.213283e-001,((20:3.281978e-001,(22:2.772100e-001,21:2.269558e-001):1.691650e-001):1.112203e-001,((18:2.808748e-001,17:3.379259e-001):9.473494e-002,19:2.943845e-001):6.696061e-002):1.573610e-001):2.209084e-001,(11:4.570979e-001,12:2.944297e-001):1.408661e-001):4.294845e-002,(13:2.670787e-001,((15:1.922561e-001,16:2.069366e-001):1.950639e-001,14:2.841113e-001):5.723959e-002):1.410157e-001):7.760710e-001):1.405188e-001,(10:3.108189e-001,9:4.857193e-001):2.443772e-001):7.945611e-002,7:5.223842e-001):9.361940e-002):1.338436e-001,((4:4.548350e-001,3:3.341083e-001):6.447527e-002,2:3.111521e-001):6.622067e-002,1:3.990138e-001);
   tree gen.207500 = [&U] (((5:1.904071e-001,8:3.794615e-001):1.847017e-001,(((6:6.906892e-001,(((23:3.213519e-001,((20:3.282220e-001,(22:2.697472e-001,21:2.269726e-001):1.520970e-001):1.025676e-001,((18:2.808955e-001,17:3.379508e-001):1.204722e-001,19:2.745909e-001):5.686293e-002):1.573726e-001):1.946306e-001,(((15:1.367290e-001,16:2.069519e-001):1.893856e-001,13:3.171449e-001):2.801974e-002,14:2.449085e-001):1.358974e-001):2.671250e-002,(11:4.208198e-001,12:2.626481e-001):1.151633e-001):7.973908e-001):2.571638e-001,(10:2.492893e-001,9:4.857551e-001):2.714425e-001):1.319069e-001,7:4.431323e-001):9.982779e-002):1.359847e-001,((4:4.165275e-001,3:2.900559e-001):1.023266e-001,2:2.364453e-001):1.140375e-001,1:3.737089e-001);
   tree gen.208000 = [&U] (((5:1.879752e-001,8:4.744011e-001):1.634296e-001,(((6:6.617627e-001,(((11:3.906015e-001,12:2.601663e-001):1.649122e-001,((14:2.441404e-001,(15:1.276993e-001,16:2.031587e-001):2.300563e-001):3.627907e-002,13:3.038627e-001):1.647461e-001):3.991422e-002,(23:3.078935e-001,((20:3.144758e-001,(22:2.285278e-001,21:1.991777e-001):1.282246e-001):1.024732e-001,((18:2.738712e-001,17:3.320686e-001):1.154268e-001,19:2.630909e-001):5.448148e-002):1.948255e-001):1.750385e-001):7.320749e-001):2.521733e-001,(10:3.230022e-001,9:4.298877e-001):2.532939e-001):1.158798e-001,7:4.668922e-001):1.229117e-001):1.278861e-001,(3:3.192392e-001,(2:2.265428e-001,4:4.238930e-001):8.698585e-002):7.497981e-002,1:3.541017e-001);
   tree gen.208500 = [&U] (((5:2.127344e-001,8:4.817454e-001):1.634296e-001,(((6:6.141363e-001,(((11:3.906015e-001,12:2.601663e-001):1.350309e-001,(14:2.492334e-001,(13:2.959799e-001,(15:1.298891e-001,16:2.031587e-001):2.496662e-001):2.676556e-002):1.648352e-001):5.439656e-002,(23:3.078935e-001,((20:3.144758e-001,(22:2.744927e-001,21:1.991777e-001):1.529383e-001):1.023691e-001,((18:2.738712e-001,17:3.466225e-001):1.200636e-001,19:2.630909e-001):5.471443e-002):2.039531e-001):1.204624e-001):8.036672e-001):1.282605e-001,(10:2.689252e-001,9:4.033871e-001):1.935499e-001):7.557297e-002,7:4.668922e-001):8.657527e-002):1.072616e-001,(3:3.453940e-001,(4:4.346627e-001,2:2.260986e-001):8.698585e-002):1.269606e-001,1:4.892412e-001);
   tree gen.209000 = [&U] (((5:1.992312e-001,8:4.794882e-001):1.346167e-001,(((6:6.112589e-001,(((11:4.466838e-001,12:2.589473e-001):1.451426e-001,(13:2.945931e-001,((15:1.602638e-001,16:2.035276e-001):2.288886e-001,14:2.480656e-001):4.082070e-002):1.570320e-001):7.239529e-002,(23:3.375744e-001,((20:3.142063e-001,(22:2.320730e-001,21:1.982445e-001):2.131303e-001):7.592677e-002,((18:2.845309e-001,17:3.449984e-001):6.887951e-002,19:2.618582e-001):5.445807e-002):2.029975e-001):1.198980e-001):7.148793e-001):1.714273e-001,(10:2.918434e-001,9:4.744209e-001):1.926430e-001):1.290862e-001,7:4.688172e-001):8.616963e-002):6.287828e-002,((3:3.667931e-001,4:4.385963e-001):5.530467e-002,2:2.250392e-001):1.553472e-001,1:4.869489e-001);
   tree gen.209500 = [&U] (((5:2.144778e-001,8:4.301275e-001):1.766478e-001,(((6:6.032901e-001,(((11:4.545344e-001,12:2.634984e-001):1.476935e-001,(((15:1.941384e-001,16:2.199707e-001):2.108954e-001,14:2.484251e-001):2.674495e-002,13:2.760634e-001):1.597919e-001):7.366767e-002,(23:3.435074e-001,((20:3.197287e-001,(22:2.361518e-001,21:2.152232e-001):1.864122e-001):7.726121e-002,((18:2.801099e-001,17:2.835024e-001):8.584342e-002,19:2.664605e-001):3.690216e-002):2.465569e-001):8.510810e-002):7.274436e-001):2.598667e-001,(10:3.433115e-001,9:4.064407e-001):1.984591e-001):1.541457e-001,7:4.770569e-001):1.063211e-001):8.776274e-002,((4:4.479886e-001,2:1.903737e-001):3.261278e-002,3:3.732396e-001):7.890639e-002,1:4.955073e-001);
   tree gen.210000 = [&U] (((5:2.061619e-001,8:4.251101e-001):1.452458e-001,(((6:6.289207e-001,(((11:4.492323e-001,12:2.604248e-001):1.459707e-001,(((15:1.732292e-001,16:2.056356e-001):2.025739e-001,13:2.728431e-001):2.880489e-002,14:2.455273e-001):1.861757e-001):1.128778e-001,(23:3.395004e-001,((20:2.830787e-001,(22:2.333971e-001,21:2.088691e-001):1.696674e-001):8.203099e-002,((18:2.768425e-001,17:2.801954e-001):9.563206e-002,19:2.676613e-001):5.184335e-002):1.940110e-001):1.027033e-001):7.650919e-001):2.079161e-001,(10:3.112344e-001,9:4.015842e-001):1.980995e-001):9.199582e-002,7:5.425925e-001):9.655138e-002):5.397976e-002,(2:3.678801e-001,(4:4.427629e-001,3:3.155891e-001):3.351580e-002):8.085767e-002,1:4.897272e-001);
   tree gen.210500 = [&U] (((5:2.162407e-001,8:3.581374e-001):1.418735e-001,(((6:6.289207e-001,(((11:4.430065e-001,12:2.187679e-001):1.723538e-001,(13:2.728431e-001,((15:1.443736e-001,16:2.056356e-001):2.080966e-001,14:2.690501e-001):3.525733e-002):1.149737e-001):9.771313e-002,(23:3.395004e-001,((20:2.830787e-001,(22:2.849028e-001,21:2.256931e-001):1.281721e-001):8.835189e-002,((18:2.987779e-001,17:3.742725e-001):6.190641e-002,19:2.329416e-001):5.265265e-002):2.023065e-001):1.479310e-001):7.650919e-001):1.391275e-001,(10:3.571371e-001,9:4.175753e-001):2.155142e-001):1.365464e-001,7:5.152519e-001):1.115948e-001):1.282517e-001,(2:2.598021e-001,(4:4.427629e-001,3:3.155891e-001):6.064234e-002):1.007593e-001,1:4.897272e-001);
   tree gen.211000 = [&U] (((5:2.108973e-001,8:3.427580e-001):1.566925e-001,(((6:6.133796e-001,(((11:4.740769e-001,12:2.654769e-001):1.376184e-001,(((15:1.597636e-001,16:1.960605e-001):2.076542e-001,14:2.624016e-001):5.551766e-002,13:2.661010e-001):1.656811e-001):3.764286e-002,(23:3.311111e-001,((20:2.760836e-001,(22:2.320496e-001,21:2.198557e-001):1.656415e-001):7.612654e-002,((18:2.913949e-001,17:3.650239e-001):8.352445e-002,19:2.472765e-001):7.964335e-002):2.103196e-001):1.045342e-001):7.172607e-001):2.094192e-001,(10:3.229649e-001,9:4.072567e-001):2.101887e-001):8.732243e-002,7:4.332803e-001):5.451466e-002):1.250825e-001,(3:2.927764e-001,(4:4.318219e-001,2:2.574760e-001):5.914382e-002):1.431090e-001,1:4.123381e-001);
   tree gen.211500 = [&U] (((5:2.216628e-001,8:4.645761e-001):7.959077e-002,(((6:6.130971e-001,(((11:5.069542e-001,12:2.790285e-001):1.446433e-001,(13:2.796845e-001,(14:2.640701e-001,(15:1.679190e-001,16:2.060687e-001):2.102968e-001):5.015193e-002):1.452071e-001):6.254320e-002,(23:3.480131e-001,((20:2.689268e-001,(22:2.438950e-001,21:2.310786e-001):1.549175e-001):9.544393e-002,((18:3.310808e-001,17:3.836571e-001):8.778807e-002,19:2.598991e-001):7.231829e-002):2.210557e-001):1.098703e-001):7.538743e-001):2.201093e-001,(10:2.924135e-001,9:4.280457e-001):2.708288e-001):1.149885e-001,7:5.216799e-001):6.022736e-002):1.357770e-001,((4:4.538648e-001,2:2.549473e-001):1.136120e-001,3:3.332754e-001):6.014482e-002,1:4.722720e-001);
   tree gen.212000 = [&U] (((5:2.015575e-001,8:4.501362e-001):1.445592e-001,(((6:5.940408e-001,(((11:4.911971e-001,12:2.464005e-001):1.298513e-001,(13:3.173869e-001,(14:2.555291e-001,(15:1.574442e-001,16:2.087278e-001):2.444399e-001):7.165525e-002):1.163668e-001):9.952610e-002,(23:3.371962e-001,((20:2.605681e-001,(22:2.363142e-001,21:2.238962e-001):1.544312e-001):9.247735e-002,((18:3.207902e-001,17:3.294039e-001):1.078626e-001,19:2.518210e-001):3.538440e-002):2.177733e-001):1.122434e-001):7.278077e-001):1.608348e-001,(10:2.833247e-001,9:4.795734e-001):2.624109e-001):1.246827e-001,7:5.054651e-001):1.092761e-001):9.068487e-002,((4:4.387390e-001,3:3.229165e-001):7.526079e-002,2:2.899859e-001):1.240312e-001,1:4.016130e-001);
   tree gen.212500 = [&U] (((5:2.030324e-001,8:5.956962e-001):1.091645e-001,(((6:5.261510e-001,(((11:4.947913e-001,12:2.482035e-001):1.528166e-001,((14:2.794665e-001,(15:1.566778e-001,16:2.019221e-001):2.464115e-001):3.237892e-002,13:3.197094e-001):1.391720e-001):7.967305e-002,(23:3.396636e-001,((20:2.624747e-001,(22:2.380434e-001,21:2.255345e-001):1.849145e-001):7.224333e-002,((18:3.231375e-001,17:3.620466e-001):8.296672e-002,19:2.623319e-001):6.088790e-002):1.638207e-001):1.025334e-001):7.857351e-001):2.075571e-001,(10:2.853979e-001,9:4.830826e-001):1.783141e-001):9.806348e-002,7:5.091638e-001):1.004154e-001):8.837702e-002,(3:3.315216e-001,(4:3.352513e-001,2:3.425997e-001):1.016638e-001):1.179369e-001,1:4.045517e-001);
   tree gen.213000 = [&U] (((5:2.073272e-001,8:5.527463e-001):1.114737e-001,(((6:5.942316e-001,(((11:4.557549e-001,12:2.199680e-001):1.873396e-001,(13:3.103068e-001,((15:1.397434e-001,16:1.916929e-001):1.976310e-001,14:2.636504e-001):5.732979e-002):1.421159e-001):9.180489e-002,(23:3.165610e-001,((20:2.680270e-001,(22:2.430789e-001,21:2.303053e-001):1.810533e-001):7.893662e-002,((18:2.818763e-001,17:3.076889e-001):1.013073e-001,19:2.678811e-001):5.963147e-002):2.033524e-001):1.047023e-001):7.550636e-001):2.519561e-001,(10:2.914351e-001,9:4.749894e-001):1.820860e-001):1.834650e-001,7:4.793300e-001):8.686094e-002):6.806355e-002,((4:4.547930e-001,2:2.332145e-001):1.038144e-001,3:3.760490e-001):4.429629e-002,1:4.955483e-001);
   tree gen.213500 = [&U] (((5:2.240079e-001,8:5.542509e-001):1.339328e-001,(((6:5.958492e-001,(((11:4.149534e-001,12:2.366066e-001):1.878496e-001,(((15:1.363175e-001,16:1.922147e-001):1.598756e-001,14:2.643681e-001):9.702427e-002,13:2.949944e-001):1.213070e-001):9.205479e-002,(23:3.178615e-001,((20:2.732192e-001,(22:2.182245e-001,21:2.121749e-001):1.910199e-001):8.893685e-002,((18:3.315863e-001,17:3.085265e-001):1.129384e-001,19:2.686103e-001):5.553693e-002):1.785694e-001):1.085001e-001):7.571190e-001):2.526419e-001,(10:2.922284e-001,9:4.006584e-001):2.569746e-001):1.560510e-001,7:4.943278e-001):6.815420e-002):1.345572e-001,(2:2.678719e-001,(3:2.978582e-001,4:4.560310e-001):5.504145e-002):7.857212e-002,1:4.968579e-001);
   tree gen.214000 = [&U] (((5:1.853351e-001,8:5.587399e-001):6.854622e-002,(((6:6.006751e-001,(((11:4.183141e-001,12:2.385230e-001):1.893710e-001,(13:2.742451e-001,(14:2.985443e-001,(15:1.360976e-001,16:1.873839e-001):2.369999e-001):3.614019e-002):1.289956e-001):8.055404e-002,(23:3.204359e-001,((20:2.754321e-001,(22:2.199919e-001,21:2.448757e-001):1.545651e-001):9.044576e-002,((18:3.342719e-001,17:3.218483e-001):1.119699e-001,19:2.323347e-001):5.671432e-002):1.615383e-001):1.055159e-001):7.869340e-001):2.637705e-001,(10:2.945952e-001,9:4.592880e-001):2.554118e-001):1.143615e-001,7:4.983315e-001):9.828073e-002):1.356470e-001,(2:2.960568e-001,(3:2.954349e-001,4:4.597245e-001):7.787092e-002):8.082911e-002,1:5.008821e-001);
   tree gen.214500 = [&U] (((5:2.105323e-001,8:5.091760e-001):7.628928e-002,(((6:5.961335e-001,(((11:4.494920e-001,12:2.610765e-001):1.177892e-001,(13:2.601715e-001,((15:1.613964e-001,16:1.859671e-001):1.713062e-001,14:2.484019e-001):6.109185e-002):1.391083e-001):7.994499e-002,(23:3.180132e-001,((20:3.140926e-001,(22:1.955096e-001,21:2.430243e-001):1.630454e-001):9.471960e-002,((18:2.516975e-001,17:3.722899e-001):7.099325e-002,19:2.136714e-001):5.637370e-002):1.774116e-001):1.232830e-001):7.589880e-001):1.956983e-001,(10:2.724000e-001,9:4.558154e-001):2.142710e-001):1.275406e-001,7:4.783401e-001):8.345564e-002):1.040571e-001,(2:2.938184e-001,(3:2.879027e-001,4:4.562486e-001):9.602827e-002):9.895912e-002,1:3.997096e-001);
   tree gen.215000 = [&U] (((5:1.847201e-001,8:5.723612e-001):9.372433e-002,(((6:5.887704e-001,(((11:4.355820e-001,12:2.685612e-001):1.166998e-001,(14:2.555232e-001,((15:1.660234e-001,16:2.389584e-001):1.890477e-001,13:2.676302e-001):5.188153e-002):1.439710e-001):7.125609e-002,(23:3.271302e-001,((20:2.998375e-001,(22:2.715365e-001,21:2.499915e-001):1.851814e-001):1.006389e-001,((18:2.589133e-001,17:3.829629e-001):8.132118e-002,19:2.753908e-001):6.089701e-002):1.629722e-001):1.646137e-001):8.391559e-001):2.259115e-001,(10:2.802093e-001,9:4.659597e-001):2.638563e-001):8.951330e-002,7:4.920535e-001):6.659079e-002):1.158899e-001,(2:3.022417e-001,(4:4.693286e-001,3:2.961565e-001):4.282812e-002):8.711936e-002,1:4.111687e-001);
   tree gen.215500 = [&U] (((5:1.858736e-001,8:5.643206e-001):1.114014e-001,(((6:5.887704e-001,(((11:4.355820e-001,12:2.875071e-001):1.548189e-001,(23:3.271302e-001,((20:2.774211e-001,(22:2.628238e-001,21:2.335272e-001):1.750067e-001):1.006389e-001,((18:2.968015e-001,17:3.421301e-001):7.889546e-002,19:2.906423e-001):6.089701e-002):1.664279e-001):1.689714e-001):1.740103e-002,(((15:1.505325e-001,16:1.696363e-001):2.036122e-001,13:2.696153e-001):6.073291e-002,14:2.555232e-001):1.124767e-001):8.629930e-001):1.677728e-001,(10:1.858947e-001,9:4.989440e-001):2.065870e-001):8.951330e-002,7:4.920535e-001):6.195663e-002):1.288602e-001,(2:2.721531e-001,(4:3.953981e-001,3:2.961565e-001):6.997870e-002):1.426773e-001,1:4.111687e-001);
   tree gen.216000 = [&U] (((5:1.867389e-001,8:4.590999e-001):1.738933e-001,(((6:5.915114e-001,(((11:4.563869e-001,12:2.888456e-001):1.441324e-001,(((15:1.542691e-001,16:1.568352e-001):2.058826e-001,14:2.828501e-001):2.975605e-002,13:2.708705e-001):1.236050e-001):3.931882e-002,(23:3.313241e-001,((20:3.204255e-001,(22:2.479433e-001,21:2.346144e-001):1.723829e-001):1.011074e-001,((18:2.981832e-001,17:3.854658e-001):8.116646e-002,19:2.919954e-001):4.320592e-002):1.672027e-001):1.697580e-001):8.863153e-001):1.933982e-001,(10:3.640536e-001,9:5.053324e-001):2.307381e-001):1.118404e-001,7:4.943442e-001):8.571583e-002):6.505070e-002,((2:2.734202e-001,4:4.052846e-001):1.181444e-001,3:2.698978e-001):1.498811e-001,1:4.130829e-001);
   tree gen.216500 = [&U] (((5:2.110687e-001,8:4.809154e-001):1.089325e-001,(((6:6.921270e-001,((23:3.343006e-001,((20:2.519235e-001,(22:2.804542e-001,21:2.367220e-001):1.549579e-001):1.046304e-001,((18:3.395463e-001,17:3.750532e-001):1.037804e-001,19:2.438775e-001):2.729033e-002):1.687047e-001):1.712831e-001,((11:4.604868e-001,12:2.982444e-001):1.340397e-001,((15:1.499840e-001,16:1.713104e-001):2.050549e-001,(13:2.936769e-001,14:2.853911e-001):6.200202e-002):1.387817e-001):3.140528e-002):8.757883e-001):2.299256e-001,(10:2.808429e-001,9:3.823226e-001):2.371661e-001):7.807296e-002,7:4.987851e-001):1.156300e-001):9.133277e-002,((2:2.758764e-001,4:3.912958e-001):5.232831e-002,3:3.715039e-001):7.793611e-002,1:3.879171e-001);
   tree gen.217000 = [&U] (((5:2.071782e-001,8:4.809154e-001):9.255748e-002,(((6:7.838643e-001,((13:2.936769e-001,((15:1.265429e-001,16:2.256760e-001):2.287241e-001,14:2.853911e-001):1.290641e-002):1.151439e-001,((11:4.520028e-001,12:2.982444e-001):1.183708e-001,(23:3.265781e-001,((20:2.542948e-001,(22:2.804542e-001,21:2.251927e-001):1.913065e-001):5.484731e-002,((18:2.554784e-001,17:3.750532e-001):1.209258e-001,19:2.438775e-001):6.310729e-002):1.682746e-001):1.490779e-001):7.429452e-002):8.757883e-001):1.569542e-001,(10:3.029955e-001,9:3.753119e-001):2.786402e-001):8.022738e-002,7:4.987851e-001):1.132665e-001):1.753860e-001,((4:3.912958e-001,3:3.801501e-001):6.363925e-002,2:3.345465e-001):8.173407e-002,1:3.879171e-001);
   tree gen.217500 = [&U] (((5:1.924922e-001,8:4.634937e-001):1.280879e-001,(((6:5.389817e-001,((23:3.319458e-001,((20:2.988026e-001,(22:2.702944e-001,21:2.126077e-001):1.843762e-001):7.031505e-002,((18:3.592470e-001,17:3.614665e-001):7.524643e-002,19:2.350428e-001):7.874118e-002):1.968167e-001):1.624490e-001,((((15:1.788507e-001,16:1.721242e-001):2.176112e-001,14:2.750525e-001):2.988416e-002,13:2.823042e-001):1.320007e-001,(11:4.825666e-001,12:2.634546e-001):1.470642e-001):1.539517e-002):8.836390e-001):2.570404e-001,(10:2.545318e-001,9:3.617157e-001):2.308270e-001):1.184927e-001,7:4.807160e-001):6.042617e-002):9.278094e-002,((4:3.998815e-001,3:3.170500e-001):6.718977e-002,2:2.502919e-001):1.156721e-001,1:3.738643e-001);
   tree gen.218000 = [&U] (((5:1.928438e-001,8:5.079981e-001):9.603246e-002,(((6:5.399663e-001,((((15:1.822388e-001,16:1.724386e-001):2.166344e-001,14:2.755549e-001):3.910611e-002,13:2.828199e-001):1.196050e-001,((11:4.834482e-001,12:2.069785e-001):1.473328e-001,(23:3.325522e-001,((20:3.120064e-001,(22:2.707882e-001,21:2.209895e-001):1.087086e-001):7.041551e-002,((18:2.846261e-001,17:3.621268e-001):1.000647e-001,19:2.264938e-001):8.887024e-002):2.130864e-001):1.631436e-001):2.971628e-002):8.638021e-001):1.894507e-001,(10:2.549968e-001,9:4.906459e-001):2.657426e-001):1.117401e-001,7:5.187507e-001):9.022479e-002):1.334201e-001,((4:4.006120e-001,2:2.507491e-001):9.813410e-002,3:3.176292e-001):6.888718e-002,1:4.768187e-001);
   tree gen.218500 = [&U] (((4:3.522706e-001,3:2.977071e-001):8.632001e-002,2:2.500043e-001):1.062559e-001,((5:2.014164e-001,8:5.336286e-001):1.419165e-001,(((6:5.383623e-001,(((11:4.920026e-001,12:2.903171e-001):1.562154e-001,((15:1.367914e-001,16:1.844467e-001):2.042149e-001,(13:2.819798e-001,14:2.747364e-001):4.969583e-002):1.194015e-001):3.528885e-002,(23:3.315643e-001,((20:2.329178e-001,(22:2.699839e-001,21:1.975529e-001):1.613235e-001):1.093161e-001,((18:2.837806e-001,17:3.610511e-001):1.130848e-001,19:2.223825e-001):4.929233e-002):1.928268e-001):1.369716e-001):8.912398e-001):2.108663e-001,(10:3.206954e-001,9:4.223214e-001):2.809590e-001):1.034133e-001,7:3.992872e-001):6.701592e-002):1.068511e-001,1:4.339660e-001);
   tree gen.219000 = [&U] (((4:4.082976e-001,2:2.516729e-001):8.409365e-002,3:2.912649e-001):8.839805e-002,((5:1.921372e-001,8:5.160932e-001):1.246505e-001,(((6:5.419555e-001,(((11:4.952863e-001,12:2.687489e-001):1.572581e-001,((13:3.131799e-001,(15:1.430640e-001,16:2.208958e-001):1.954414e-001):4.018813e-002,14:2.765701e-001):1.650017e-001):1.038268e-001,(23:3.337773e-001,((20:3.157024e-001,(22:1.978262e-001,21:2.216477e-001):1.503187e-001):8.004599e-002,((18:2.856746e-001,17:3.675391e-001):1.183717e-001,19:2.644112e-001):5.087565e-002):1.382469e-001):1.378858e-001):7.375557e-001):2.070285e-001,(10:2.640226e-001,9:4.251400e-001):2.011829e-001):2.027204e-001,7:4.310435e-001):5.994213e-002):1.385397e-001,1:4.145267e-001);
   tree gen.219500 = [&U] (((2:2.842483e-001,4:4.152674e-001):4.094150e-002,3:2.810313e-001):1.046577e-001,((5:1.766612e-001,8:4.545631e-001):1.202530e-001,(((6:5.474550e-001,(((11:4.945074e-001,12:2.714760e-001):1.777779e-001,(13:2.803165e-001,(14:2.793765e-001,(15:1.741286e-001,16:1.765997e-001):2.144885e-001):4.194640e-002):1.216888e-001):9.676072e-002,(23:3.371643e-001,((19:2.670943e-001,(18:3.008968e-001,17:3.712687e-001):1.063552e-001):5.798111e-002,(20:3.132840e-001,(22:2.293209e-001,21:2.238968e-001):1.775554e-001):8.085826e-002):2.000155e-001):8.546525e-002):7.450400e-001):1.923235e-001,(10:2.667018e-001,9:4.558019e-001):2.291476e-001):1.128640e-001,7:4.706081e-001):1.132419e-001):6.951907e-002,1:4.187331e-001);
   tree gen.220000 = [&U] (((4:4.152674e-001,3:3.260625e-001):7.171582e-002,2:2.961771e-001):1.011311e-001,((5:1.766612e-001,8:4.545631e-001):1.035835e-001,(((6:5.474550e-001,(((11:4.945074e-001,12:2.714760e-001):1.777779e-001,((13:2.803165e-001,14:2.793765e-001):4.966480e-002,(15:1.703859e-001,16:1.713195e-001):1.900222e-001):1.304204e-001):6.828660e-002,(23:3.371643e-001,((19:2.258006e-001,(18:3.008968e-001,17:3.712687e-001):9.668061e-002):6.798143e-002,(20:3.332310e-001,(22:2.095623e-001,21:2.238968e-001):1.707494e-001):8.988105e-002):2.125153e-001):1.105484e-001):7.687079e-001):1.844593e-001,(10:3.034568e-001,9:4.558019e-001):2.805470e-001):1.340622e-001,7:4.571733e-001):9.405151e-002):8.776396e-002,1:4.723089e-001);
   tree gen.220500 = [&U] ((3:3.552253e-001,(2:2.522976e-001,4:4.139269e-001):9.058664e-002):7.552087e-002,((5:2.584025e-001,8:4.631852e-001):1.465369e-001,(((6:5.456878e-001,(((11:4.929112e-001,12:2.535786e-001):1.485013e-001,((14:2.784747e-001,(15:1.472067e-001,16:1.986378e-001):1.894088e-001):6.064914e-002,13:2.794117e-001):1.252617e-001):7.389571e-002,(23:3.360759e-001,((19:2.250717e-001,(18:2.686081e-001,17:3.350537e-001):9.636854e-002):6.964338e-002,(20:3.321554e-001,(22:2.783334e-001,21:2.197999e-001):1.301299e-001):5.545299e-002):1.551067e-001):1.101916e-001):7.662266e-001):2.587316e-001,(10:2.576519e-001,9:5.442274e-001):2.580850e-001):8.261153e-002,7:4.048802e-001):1.115979e-001):1.030334e-001,1:4.707843e-001);
   tree gen.221000 = [&U] (((4:4.167015e-001,2:2.539887e-001):1.022466e-001,3:3.576063e-001):9.386258e-002,((5:2.601346e-001,8:4.550898e-001):1.082684e-001,(((6:5.493455e-001,(((11:4.962151e-001,12:2.505125e-001):1.489995e-001,(14:2.569356e-001,(13:2.812845e-001,(15:1.612199e-001,16:2.072176e-001):2.648501e-001):4.242091e-002):1.425052e-001):7.439103e-002,(23:3.383286e-001,((19:2.372665e-001,(18:3.452989e-001,17:3.830257e-001):9.701449e-002):7.011019e-002,(20:3.399899e-001,(22:2.801991e-001,21:2.559257e-001):1.355012e-001):3.926173e-002):1.801618e-001):1.458658e-001):6.830916e-001):2.604658e-001,(10:3.040800e-001,9:4.282354e-001):1.982801e-001):1.311283e-001,7:3.939734e-001):1.373696e-001):1.034461e-001,1:4.318625e-001);
   tree gen.221500 = [&U] (((4:4.122090e-001,2:2.512505e-001):8.717182e-002,3:3.772574e-001):9.912228e-002,((5:2.505712e-001,8:4.453095e-001):9.698736e-002,(((6:5.117172e-001,(((11:4.908654e-001,12:2.478117e-001):1.473931e-001,(((15:1.745681e-001,16:2.083143e-001):2.062453e-001,13:2.782520e-001):2.964114e-002,14:2.452140e-001):1.528191e-001):7.474710e-002,(23:3.346811e-001,((19:2.347085e-001,(18:3.415762e-001,17:3.788962e-001):6.547142e-002):6.935433e-002,(20:3.719146e-001,(22:2.771782e-001,21:2.098095e-001):1.340403e-001):8.695126e-002):1.668331e-001):1.422899e-001):6.757272e-001):2.576577e-001,(10:3.008017e-001,9:4.236186e-001):1.961424e-001):6.165068e-002,7:4.567429e-001):8.005589e-002):1.060462e-001,1:4.723728e-001);
   tree gen.222000 = [&U] ((2:2.510561e-001,(4:3.486991e-001,3:3.384589e-001):8.926872e-002):7.152197e-002,((5:2.503775e-001,8:4.449652e-001):9.493746e-002,(((6:5.073749e-001,(((11:4.904858e-001,12:2.476201e-001):1.525218e-001,(13:2.780368e-001,(14:2.450244e-001,(15:1.793394e-001,16:2.081532e-001):2.286053e-001):7.217461e-002):1.072321e-001):5.138413e-002,(23:3.344222e-001,((19:2.345270e-001,(18:3.372906e-001,17:4.036955e-001):1.116834e-001):6.930069e-002,(20:3.716270e-001,(22:2.283337e-001,21:1.951919e-001):1.703464e-001):1.068673e-001):1.667041e-001):1.421799e-001):6.752046e-001):2.574585e-001,(10:2.601824e-001,9:4.580071e-001):2.087169e-001):6.680618e-002,7:4.473661e-001):1.307123e-001):8.416884e-002,1:4.188379e-001);
   tree gen.222500 = [&U] (((4:3.717709e-001,3:3.915434e-001):5.706048e-002,2:2.877758e-001):1.038227e-001,((5:2.468505e-001,8:4.386971e-001):1.187170e-001,(((6:5.104913e-001,(((11:4.835765e-001,12:2.316721e-001):1.546296e-001,(((15:1.853240e-001,16:2.052210e-001):2.154517e-001,14:2.256881e-001):5.453405e-002,13:3.112677e-001):1.341757e-001):5.140273e-002,(23:3.297113e-001,((19:2.656029e-001,(18:3.035750e-001,17:3.561826e-001):8.553417e-002):6.672468e-002,(20:2.660007e-001,(22:1.892559e-001,21:1.924423e-001):1.762916e-001):4.992208e-002):1.835989e-001):1.819598e-001):8.029020e-001):2.520717e-001,(10:2.565173e-001,9:4.515553e-001):2.180972e-001):9.395719e-002,7:4.964063e-001):9.464275e-002):1.261328e-001,1:4.711987e-001);
   tree gen.223000 = [&U] (((2:2.792330e-001,4:3.607346e-001):9.404596e-002,3:3.707292e-001):6.939076e-002,((5:2.395226e-001,8:5.169549e-001):1.044281e-001,(((6:4.953370e-001,(((23:3.010232e-001,((19:2.577183e-001,(18:2.945632e-001,17:3.456091e-001):8.299503e-002):6.474391e-002,(20:2.686451e-001,(22:2.316284e-001,21:1.867295e-001):1.710583e-001):1.100256e-001):1.781487e-001):1.765582e-001,(11:4.692212e-001,12:2.247948e-001):1.664062e-001):2.580029e-002,(14:2.353631e-001,(13:2.837008e-001,(15:1.745565e-001,16:1.991289e-001):2.160178e-001):5.214369e-002):9.979672e-002):7.576156e-001):2.445888e-001,(10:2.088844e-001,9:4.925965e-001):2.646329e-001):9.277506e-002,7:4.219397e-001):1.129104e-001):7.821464e-002,1:4.743703e-001);
   tree gen.223500 = [&U] (((4:4.223520e-001,3:3.656253e-001):9.275120e-002,2:2.514007e-001):1.049647e-001,((5:2.249314e-001,8:4.876030e-001):1.105517e-001,(((6:6.576935e-001,(((11:4.862409e-001,12:2.261945e-001):1.641153e-001,(((15:1.582559e-001,16:1.868286e-001):2.354018e-001,13:2.797950e-001):3.773569e-002,14:2.656586e-001):1.211679e-001):6.298135e-002,(23:3.164240e-001,((19:2.541702e-001,(18:3.205532e-001,17:3.408510e-001):4.971491e-002):6.858577e-002,(20:2.507136e-001,(22:2.284395e-001,21:2.341886e-001):1.041643e-001):8.460223e-002):1.729245e-001):1.741275e-001):7.471853e-001):1.534174e-001,(10:2.390229e-001,9:4.029861e-001):2.315884e-001):1.414675e-001,7:4.161307e-001):4.272694e-002):1.908532e-001,1:4.678395e-001);
   tree gen.224000 = [&U] (((4:4.309726e-001,3:3.730880e-001):6.557226e-002,2:2.285809e-001):9.684626e-002,((5:2.295224e-001,8:5.557772e-001):1.440508e-001,(((6:6.711176e-001,((13:2.855059e-001,((15:1.621944e-001,16:1.846328e-001):1.823817e-001,14:2.710809e-001):6.170516e-002):1.031496e-001,((11:4.723070e-001,12:2.221202e-001):1.736554e-001,(23:3.740488e-001,((19:2.151864e-001,(18:3.270960e-001,17:3.723702e-001):9.434915e-002):6.405765e-002,(20:2.768759e-001,(22:2.203701e-001,21:2.687412e-001):1.376014e-001):6.340073e-002):1.764541e-001):1.721784e-001):6.417723e-002):7.624360e-001):2.179317e-001,(10:3.092978e-001,9:4.112114e-001):2.363154e-001):8.775266e-002,7:4.246243e-001):8.896962e-002):1.021129e-001,1:4.773886e-001);
   tree gen.224500 = [&U] (((4:3.641324e-001,2:2.499601e-001):5.651355e-002,3:3.217326e-001):1.086987e-001,((5:2.042060e-001,8:4.344023e-001):1.418463e-001,(((6:6.608472e-001,((23:3.683246e-001,((19:2.743447e-001,(18:3.220903e-001,17:3.666717e-001):9.290528e-002):6.307735e-002,(20:2.771938e-001,(22:2.194015e-001,21:2.394487e-001):1.809115e-001):1.118852e-001):1.737537e-001):1.695435e-001,((11:4.650791e-001,12:2.187210e-001):1.360659e-001,((14:2.669325e-001,13:2.811367e-001):3.868254e-002,(15:1.395175e-001,16:1.818073e-001):2.160418e-001):1.118118e-001):6.096579e-002):7.326471e-001):2.419664e-001,(10:3.029741e-001,9:4.049184e-001):2.378270e-001):1.297293e-001,7:4.975606e-001):6.499012e-002):7.483724e-002,1:4.700829e-001);
   tree gen.225000 = [&U] ((3:3.700503e-001,(4:3.652672e-001,2:2.507391e-001):1.399939e-001):8.834574e-002,((5:2.270000e-001,8:5.157617e-001):1.403280e-001,(((6:4.791622e-001,((23:3.175998e-001,((19:3.016513e-001,(18:3.163047e-001,17:3.638722e-001):9.096940e-002):7.126033e-002,(20:3.035542e-001,(22:2.425838e-001,21:2.401949e-001):1.661618e-001):8.261956e-002):1.705229e-001):1.637371e-001,((((15:1.881766e-001,16:1.823739e-001):2.033062e-001,14:2.412668e-001):5.109506e-002,13:2.656792e-001):1.711180e-001,(11:4.273242e-001,12:2.194026e-001):1.657392e-001):1.620398e-002):7.349303e-001):1.935403e-001,(10:2.877824e-001,9:4.727876e-001):2.704046e-001):1.274631e-001,7:4.590288e-001):3.986359e-002):7.507047e-002,1:5.298984e-001);
   tree gen.225500 = [&U] (((4:4.529309e-001,2:2.285868e-001):9.651798e-002,3:3.673430e-001):3.353540e-002,((5:2.253393e-001,8:5.119883e-001):9.048217e-002,(((6:5.777849e-001,((11:4.241978e-001,12:2.177975e-001):1.645267e-001,((23:3.152762e-001,((19:2.537642e-001,(18:2.531274e-001,17:3.509889e-001):9.030386e-002):1.278577e-001,(20:3.013333e-001,(22:2.408090e-001,21:2.285246e-001):1.649462e-001):7.585457e-002):1.957444e-001):1.625392e-001,((14:2.505710e-001,13:2.637355e-001):5.297922e-002,(15:1.223402e-001,16:1.810396e-001):2.346877e-001):1.050508e-001):2.207883e-002):8.771098e-001):1.750731e-001,(10:3.819365e-001,9:4.693287e-001):2.748224e-001):5.132433e-002,7:5.070081e-001):2.510051e-002):1.360547e-001,1:5.260216e-001);
   tree gen.226000 = [&U] (((4:4.529309e-001,2:1.974016e-001):1.033958e-001,3:3.673430e-001):2.947881e-002,((7:5.070081e-001,((6:5.777849e-001,((23:2.830942e-001,((19:2.715439e-001,(18:2.941552e-001,17:4.136012e-001):5.853226e-002):9.155559e-002,(20:2.908918e-001,(22:2.239531e-001,21:2.272515e-001):1.649462e-001):7.585457e-002):1.957444e-001):1.683369e-001,((11:4.241978e-001,12:2.177975e-001):1.728039e-001,((15:1.640652e-001,16:1.571535e-001):2.023418e-001,(13:2.663618e-001,14:2.505710e-001):4.977209e-002):1.618889e-001):1.266342e-002):8.457801e-001):1.353078e-001,(10:3.347109e-001,9:4.371457e-001):2.507722e-001):1.159749e-001):9.637500e-002,(5:2.118284e-001,8:5.119883e-001):7.986085e-002):1.276785e-001,1:4.203022e-001);
   tree gen.226500 = [&U] (((4:4.407026e-001,2:2.708222e-001):7.914826e-002,3:3.574254e-001):9.457726e-002,((7:4.933199e-001,((6:6.346906e-001,((13:2.591705e-001,((15:1.596357e-001,16:1.822843e-001):1.810925e-001,14:2.438061e-001):5.095814e-002):1.430493e-001,((23:2.860984e-001,((19:2.642128e-001,(18:2.318301e-001,17:3.738238e-001):7.569670e-002):1.019506e-001,(20:2.830383e-001,(22:2.208119e-001,21:2.307417e-001):1.673675e-001):7.380665e-002):1.413344e-001):1.795108e-001,(11:4.243413e-001,12:2.798013e-001):1.176284e-001):1.825794e-002):8.441363e-001):1.420759e-001,(10:2.149564e-001,9:4.253436e-001):2.337060e-001):1.503887e-001):9.649986e-002,(5:2.394740e-001,8:4.865253e-001):1.172853e-001):1.242314e-001,1:4.089549e-001);
   tree gen.227000 = [&U] (((4:4.410158e-001,3:3.667520e-001):5.142304e-002,2:2.808047e-001):7.928704e-002,((7:4.936704e-001,((6:6.351416e-001,((((15:1.196900e-001,16:1.824138e-001):2.202474e-001,14:2.583038e-001):5.501481e-002,13:2.593547e-001):1.638897e-001,((11:4.219078e-001,12:2.812883e-001):1.337814e-001,(23:3.172435e-001,((19:2.644005e-001,(18:2.754424e-001,17:3.740895e-001):1.123789e-001):8.705183e-002,(20:2.832394e-001,(22:2.422131e-001,21:1.883565e-001):1.413734e-001):7.516800e-002):1.857373e-001):1.742917e-001):1.329946e-002):1.051614e+000):1.474812e-001,(10:2.454936e-001,9:3.404664e-001):2.338721e-001):1.431733e-001):7.761190e-002,(5:2.201225e-001,8:4.845462e-001):1.434211e-001):9.875345e-002,1:4.092455e-001);
   tree gen.227500 = [&U] (((4:3.297763e-001,3:3.307982e-001):7.906940e-002,2:2.925041e-001):1.352197e-001,((7:4.878728e-001,((6:5.660481e-001,((((15:1.577257e-001,16:2.255147e-001):2.206727e-001,14:3.024376e-001):4.586455e-002,13:2.563088e-001):8.959148e-002,((11:4.169529e-001,12:2.277861e-001):1.322103e-001,(23:3.203822e-001,((19:2.203672e-001,(18:2.722076e-001,17:3.696962e-001):6.436365e-002):8.602950e-002,(20:3.033273e-001,(22:2.652645e-001,21:1.861445e-001):1.369459e-001):1.052795e-001):1.878765e-001):1.945319e-001):5.071040e-002):9.775900e-001):2.208650e-001,(10:2.677656e-001,9:4.450562e-001):2.579482e-001):1.051476e-001):4.008570e-002,(5:2.071731e-001,8:4.265983e-001):1.261918e-001):1.226494e-001,1:4.912649e-001);
   tree gen.228000 = [&U] ((3:3.424197e-001,(2:2.804866e-001,4:4.058126e-001):8.162313e-002):8.300454e-002,((7:5.050126e-001,((6:5.859344e-001,((14:3.130628e-001,(13:2.653134e-001,(15:1.458155e-001,16:2.334375e-001):2.327190e-001):4.742752e-002):1.204972e-001,((11:4.316013e-001,12:2.482123e-001):1.171114e-001,(23:3.605055e-001,((19:2.281091e-001,(18:3.052846e-001,17:3.561982e-001):6.562220e-002):7.702841e-002,(20:2.254805e-001,(22:2.500633e-001,21:1.926841e-001):1.371146e-001):1.313509e-001):1.944770e-001):2.013662e-001):3.715512e-002):6.703705e-001):1.555173e-001,(10:3.034852e-001,9:4.491451e-001):2.670104e-001):6.197579e-002):7.219882e-002,(5:1.288733e-001,8:4.415855e-001):1.357660e-001):1.269583e-001,1:5.066422e-001);
   tree gen.228500 = [&U] (((4:3.970468e-001,2:2.545083e-001):8.345087e-002,3:3.350233e-001):6.221002e-002,((7:5.090251e-001,((6:5.732779e-001,(((11:4.612492e-001,12:2.428507e-001):1.512724e-001,(13:2.635324e-001,((15:1.191328e-001,16:2.283951e-001):2.017955e-001,14:3.063005e-001):4.224586e-002):1.160607e-001):7.589786e-002,(23:3.199190e-001,((19:2.350658e-001,(18:3.287205e-001,17:3.485041e-001):8.814035e-002):8.434280e-002,(20:2.469039e-001,(22:2.446618e-001,21:1.786197e-001):1.336361e-001):9.776222e-002):1.709975e-001):1.467287e-001):6.558901e-001):1.521581e-001,(10:3.226797e-001,9:4.040504e-001):2.244869e-001):1.591322e-001):5.723247e-002,(5:1.565704e-001,8:4.961766e-001):1.328334e-001):7.926164e-002,1:4.956985e-001);
   tree gen.229000 = [&U] ((2:2.586546e-001,(3:3.404814e-001,4:4.035154e-001):7.438841e-002):1.700241e-001,((7:5.173180e-001,((6:5.826176e-001,(((11:5.084277e-001,12:2.110415e-001):1.864660e-001,(((15:1.404854e-001,16:2.274666e-001):2.340990e-001,13:2.505218e-001):3.503532e-002,14:3.112906e-001):1.179515e-001):5.532846e-002,(23:3.253576e-001,((19:2.819530e-001,(18:3.378544e-001,17:3.541819e-001):1.149836e-001):5.897750e-002,(20:2.509264e-001,(22:2.981321e-001,21:1.736970e-001):1.748163e-001):7.686315e-002):1.921657e-001):1.402038e-001):7.499265e-001):1.854421e-001,(10:3.279367e-001,9:4.291180e-001):2.281441e-001):1.466270e-001):6.147867e-002,(5:2.046775e-001,8:5.014174e-001):1.452803e-001):8.583248e-002,1:3.858384e-001);
   tree gen.229500 = [&U] ((2:2.498541e-001,(3:2.950152e-001,4:3.899002e-001):5.746495e-002):1.439373e-001,((7:4.997166e-001,((6:5.627944e-001,(((11:4.941802e-001,12:2.038610e-001):1.252632e-001,(((15:1.704735e-001,16:2.066341e-001):1.975133e-001,13:2.777836e-001):4.387960e-002,14:2.452804e-001):1.365778e-001):5.645028e-002,(23:3.235368e-001,((19:2.816623e-001,(18:3.104669e-001,17:3.421311e-001):9.223427e-002):5.697083e-002,(20:3.392666e-001,(22:2.153638e-001,21:2.330979e-001):1.314085e-001):4.972814e-002):1.699713e-001):1.359779e-001):7.216019e-001):2.680988e-001,(10:3.083854e-001,9:4.061146e-001):1.595834e-001):1.062480e-001):4.648928e-002,(5:1.983384e-001,8:4.843570e-001):1.337589e-001):8.740577e-002,1:4.139155e-001);
   tree gen.230000 = [&U] (((4:3.996124e-001,2:2.490695e-001):7.326890e-002,3:3.483520e-001):9.518938e-002,((7:4.533279e-001,((6:5.707328e-001,(((11:4.343005e-001,12:2.686761e-001):1.483624e-001,(13:2.817018e-001,(14:2.487401e-001,(15:1.455270e-001,16:1.795828e-001):2.096106e-001):4.931455e-002):1.595798e-001):5.110124e-002,(23:3.281004e-001,((19:2.164941e-001,(18:3.148461e-001,17:3.362703e-001):9.378293e-002):5.201572e-002,(20:3.440521e-001,(22:2.638320e-001,21:2.363858e-001):1.250542e-001):9.402194e-002):1.723688e-001):1.378959e-001):7.317802e-001):2.687561e-001,(10:2.906108e-001,9:4.512871e-001):2.181729e-001):1.402643e-001):6.499837e-002,(5:2.529580e-001,8:4.911889e-001):1.019453e-001):1.278123e-001,1:4.197539e-001);
   tree gen.230500 = [&U] (((4:3.679839e-001,2:2.200005e-001):1.069829e-001,((7:4.534626e-001,((6:5.530611e-001,(((11:4.344296e-001,12:2.687560e-001):1.388361e-001,(13:3.082001e-001,(14:3.118699e-001,(15:1.611565e-001,16:2.177057e-001):1.823211e-001):4.287479e-002):1.596272e-001):9.117632e-002,(23:3.353245e-001,((19:2.165584e-001,(18:3.149397e-001,17:3.363703e-001):9.481814e-002):7.067539e-002,(20:2.797615e-001,(22:2.452543e-001,21:2.138117e-001):1.534586e-001):9.557968e-002):1.945355e-001):7.703010e-002):7.319977e-001):2.656360e-001,(10:2.906972e-001,9:4.371435e-001):3.029401e-001):7.278067e-002):1.330178e-001,(5:2.551474e-001,8:4.913349e-001):1.221874e-001):1.512040e-001):1.864524e-002,3:3.446807e-001,1:4.288615e-001);
   tree gen.231000 = [&U] (((7:5.561251e-001,((6:5.222527e-001,(((11:4.169382e-001,12:2.502902e-001):1.518209e-001,(((15:1.946120e-001,16:2.089403e-001):1.866397e-001,14:2.555569e-001):6.062487e-002,13:2.957911e-001):1.553165e-001):6.395177e-002,(23:3.731120e-001,((19:2.078392e-001,(18:3.022593e-001,17:3.306864e-001):1.228147e-001):7.859550e-002,(20:2.689858e-001,(22:2.811053e-001,21:2.279199e-001):1.249728e-001):9.958917e-002):1.841768e-001):1.003914e-001):7.791225e-001):1.807679e-001,(10:2.789929e-001,9:4.195428e-001):2.907428e-001):9.998249e-002):1.267623e-001,(5:2.459097e-001,8:4.715523e-001):1.791243e-001):1.388946e-001,((4:3.742193e-001,2:2.339701e-001):1.210975e-001,3:2.900273e-001):6.170148e-002,1:4.115943e-001);
   tree gen.231500 = [&U] (3:3.415886e-001,((4:3.856665e-001,2:2.373882e-001):8.693216e-002,((7:3.934743e-001,((6:6.140560e-001,(((11:4.230292e-001,12:2.214669e-001):2.089955e-001,(((15:1.665967e-001,16:2.119927e-001):1.959783e-001,14:2.494256e-001):3.690007e-002,13:3.001123e-001):1.254444e-001):1.262508e-001,(23:3.496314e-001,((19:2.420490e-001,(18:3.066750e-001,17:3.151544e-001):1.246089e-001):4.355639e-002,(20:2.529162e-001,(22:2.902693e-001,21:2.173456e-001):1.535628e-001):1.010441e-001):1.454129e-001):6.098397e-002):7.905047e-001):2.534954e-001,(10:2.830687e-001,9:4.269124e-001):2.638523e-001):1.084746e-001):1.353030e-001,(5:2.495022e-001,8:4.784412e-001):1.534902e-001):1.036984e-001):4.241065e-002,1:4.631106e-001);
   tree gen.232000 = [&U] (((4:3.686691e-001,2:2.000358e-001):9.219328e-002,3:3.070187e-001):9.992249e-002,((7:5.046415e-001,((6:6.272027e-001,(((11:4.320861e-001,12:2.409734e-001):1.511523e-001,(((15:1.457691e-001,16:2.165314e-001):2.465139e-001,14:2.547657e-001):5.361523e-002,13:2.898108e-001):1.300293e-001):1.332133e-001,(23:2.886133e-001,((19:2.456478e-001,(18:3.132408e-001,17:4.022759e-001):1.180532e-001):6.199860e-002,(20:2.746593e-001,(22:2.964839e-001,21:2.112994e-001):1.193239e-001):1.162132e-001):1.791126e-001):9.274242e-002):8.074291e-001):1.418202e-001,(10:3.150033e-001,9:4.769224e-001):2.304196e-001):1.166759e-001):8.144110e-002,(5:2.548440e-001,8:5.218727e-001):1.159390e-001):1.177352e-001,1:4.474320e-001);
   tree gen.232500 = [&U] ((2:2.815158e-001,(4:4.247899e-001,3:3.001149e-001):8.805471e-002):9.470349e-002,((7:4.932938e-001,((6:6.130990e-001,((23:2.821233e-001,((19:2.374111e-001,(18:2.924918e-001,17:3.932300e-001):6.765365e-002):9.751478e-002,(20:3.006698e-001,(22:2.260501e-001,21:2.462974e-001):1.903861e-001):8.259093e-002):1.750850e-001):1.783062e-001,((11:4.239331e-001,12:2.484026e-001):1.517532e-001,(13:2.832939e-001,((15:1.576657e-001,16:2.116623e-001):2.226617e-001,14:2.490369e-001):7.034124e-002):1.537175e-001):3.169729e-002):7.892727e-001):2.850981e-001,(10:3.079199e-001,9:4.661980e-001):2.192630e-001):1.140523e-001):6.371469e-002,(5:2.491134e-001,8:5.208021e-001):1.499976e-001):9.284673e-002,1:4.373707e-001);
   tree gen.233000 = [&U] (((2:2.045101e-001,4:4.152540e-001):1.125817e-001,3:2.992166e-001):9.255609e-002,((7:4.923048e-001,((6:5.993359e-001,((23:2.612770e-001,((19:2.836448e-001,(18:2.859258e-001,17:3.844026e-001):6.431592e-002):8.914945e-002,(20:3.087928e-001,(22:2.143844e-001,21:2.703732e-001):1.175861e-001):6.480771e-002):2.348021e-001):1.267719e-001,((11:4.144164e-001,12:2.428263e-001):1.216911e-001,(((15:1.565965e-001,16:2.137609e-001):1.748689e-001,13:2.930044e-001):3.544368e-002,14:2.434464e-001):1.539940e-001):4.562301e-002):7.715547e-001):2.786981e-001,(10:3.010075e-001,9:4.360686e-001):2.559956e-001):9.847937e-002):2.552401e-002,(5:2.435211e-001,8:5.521332e-001):1.462574e-001):1.026638e-001,1:4.363938e-001);
   tree gen.233500 = [&U] (((2:2.243570e-001,4:3.854930e-001):8.284355e-002,3:3.055192e-001):1.360011e-001,((7:5.026746e-001,((6:6.347925e-001,((23:2.548032e-001,((19:2.896194e-001,(18:2.919484e-001,17:3.663327e-001):1.207880e-001):4.110743e-002,(20:2.839611e-001,(22:2.187389e-001,21:2.231547e-001):1.804187e-001):9.540887e-002):2.397479e-001):1.304019e-001,((11:4.231456e-001,12:2.479412e-001):2.009497e-001,(((15:1.642370e-001,16:1.878607e-001):1.851662e-001,14:2.964157e-001):3.748083e-002,13:2.991761e-001):1.219865e-001):9.076679e-002):7.878065e-001):1.331699e-001,(10:3.073479e-001,9:4.452538e-001):2.428528e-001):9.109925e-002):1.204964e-001,(5:1.878515e-001,8:4.773820e-001):1.288465e-001):5.188730e-002,1:4.455859e-001);
   tree gen.234000 = [&U] ((2:2.089888e-001,(4:4.108285e-001,3:3.055192e-001):7.217560e-002):9.481088e-002,((7:4.622993e-001,((6:6.347925e-001,((23:2.540761e-001,((19:2.429862e-001,(18:2.919484e-001,17:3.663327e-001):9.022746e-002):6.708487e-002,(20:3.088384e-001,(22:2.822542e-001,21:2.231547e-001):1.098507e-001):6.028580e-002):1.934889e-001):1.649042e-001,((11:4.564477e-001,12:2.784421e-001):1.547203e-001,(14:3.085255e-001,(13:2.991761e-001,(15:1.651087e-001,16:2.077179e-001):2.177187e-001):2.841911e-002):1.598552e-001):4.337027e-002):7.878065e-001):1.627537e-001,(10:3.041606e-001,9:5.112760e-001):1.857291e-001):6.570342e-002):1.003813e-001,(5:1.883129e-001,8:4.472504e-001):1.041288e-001):1.139782e-001,1:4.455859e-001);
   tree gen.234500 = [&U] ((3:3.055192e-001,(4:4.108327e-001,2:2.089888e-001):1.789491e-001):9.117395e-002,((7:4.622993e-001,((6:6.789844e-001,((23:3.238954e-001,((19:2.699951e-001,(18:2.919484e-001,17:3.663327e-001):9.921062e-002):1.078640e-001,(20:3.088384e-001,(22:2.822542e-001,21:2.143570e-001):1.758075e-001):8.102409e-002):1.523581e-001):9.890591e-002,((11:4.930431e-001,12:2.018435e-001):1.631611e-001,((14:2.497972e-001,(15:1.369413e-001,16:2.054887e-001):1.997395e-001):2.849710e-002,13:2.991761e-001):1.663317e-001):6.192814e-002):7.878065e-001):1.627537e-001,(10:3.277619e-001,9:5.112760e-001):1.857291e-001):9.292722e-002):1.148039e-001,(5:1.883129e-001,8:4.462989e-001):1.706972e-001):1.173299e-001,1:4.455859e-001);
   tree gen.235000 = [&U] ((3:4.043947e-001,(4:4.104818e-001,2:2.336104e-001):3.439602e-002):8.761513e-002,((7:5.592988e-001,((6:5.235960e-001,((23:3.236188e-001,((19:2.340260e-001,(18:2.916991e-001,17:3.528292e-001):7.802552e-002):7.479506e-002,(20:3.407057e-001,(22:2.820132e-001,21:2.141739e-001):1.092492e-001):8.095488e-002):1.522279e-001):1.230760e-001,((11:4.926220e-001,12:1.664488e-001):1.630218e-001,(14:2.816800e-001,((15:1.640720e-001,16:1.842055e-001):2.276335e-001,13:2.989206e-001):1.852165e-002):1.296389e-001):7.243913e-002):8.130183e-001):2.176159e-001,(10:3.274819e-001,9:5.108393e-001):2.165021e-001):1.032176e-001):5.707921e-002,(5:2.126676e-001,8:4.470463e-001):9.217292e-002):1.073152e-001,1:4.452053e-001);
   tree gen.235500 = [&U] (((4:4.848645e-001,2:2.072141e-001):3.311465e-002,3:3.999912e-001):8.187971e-002,((7:5.532085e-001,((6:5.178944e-001,((23:2.915350e-001,((19:2.314776e-001,(18:2.885227e-001,17:3.489872e-001):8.543344e-002):7.398060e-002,(20:3.106469e-001,(22:2.789422e-001,21:2.118417e-001):1.436858e-001):7.562189e-002):2.427621e-001):8.254372e-002,((11:4.872577e-001,12:2.124154e-001):1.073708e-001,(((15:1.622854e-001,16:1.821996e-001):2.307840e-001,13:2.956656e-001):5.650095e-002,14:2.786128e-001):1.215351e-001):1.238736e-001):8.856729e-001):2.231458e-001,(10:2.948243e-001,9:5.052766e-001):2.187535e-001):7.230442e-002):9.328427e-002,(5:2.323325e-001,8:4.520026e-001):1.397911e-001):9.577062e-002,1:4.403573e-001);
   tree gen.236000 = [&U] (((4:4.087178e-001,2:2.258207e-001):5.642798e-002,3:4.051636e-001):5.615577e-002,((7:5.404665e-001,((6:5.245915e-001,((23:2.953049e-001,((19:2.679643e-001,(18:2.922536e-001,17:3.361226e-001):1.062729e-001):7.343790e-002,(20:3.146639e-001,(22:1.976089e-001,21:1.974450e-001):1.764355e-001):4.109505e-002):1.225965e-001):8.361112e-002,((11:4.935586e-001,12:3.082841e-001):1.280407e-001,(13:2.745765e-001,(14:2.873657e-001,(15:1.790157e-001,16:1.845557e-001):2.181978e-001):2.921660e-002):1.636864e-001):1.316744e-001):8.971257e-001):2.260314e-001,(10:2.791653e-001,9:4.551558e-001):2.224181e-001):1.066356e-001):9.369816e-002,(5:1.861177e-001,8:5.089575e-001):1.221088e-001):1.288595e-001,1:4.460517e-001);
   tree gen.236500 = [&U] (((4:4.925461e-001,2:2.729519e-001):6.552870e-002,3:2.977372e-001):9.832598e-002,((7:5.271313e-001,((6:5.116479e-001,((23:2.880187e-001,((19:2.613526e-001,(18:3.009428e-001,17:3.470210e-001):9.365007e-002):9.984547e-002,(20:3.069001e-001,(22:1.927332e-001,21:1.952863e-001):1.634777e-001):8.537524e-002):1.426814e-001):1.252341e-001,((11:4.067726e-001,12:2.330099e-001):1.645970e-001,(13:3.154411e-001,(14:2.802753e-001,(15:1.606476e-001,16:1.800021e-001):2.406029e-001):3.833510e-002):1.325546e-001):1.083048e-001):7.341660e-001):2.950302e-001,(10:2.722773e-001,9:3.973596e-001):2.957259e-001):1.779693e-001):4.168856e-002,(5:2.027747e-001,8:4.963997e-001):1.415507e-001):1.220381e-001,1:4.579847e-001);
   tree gen.237000 = [&U] (((2:2.722797e-001,4:4.913330e-001):7.318477e-002,3:2.970040e-001):1.011890e-001,((7:5.002499e-001,((6:5.103879e-001,((23:3.570915e-001,((19:2.607090e-001,(18:3.002016e-001,17:3.473948e-001):1.007142e-001):5.038621e-002,(20:3.061442e-001,(22:2.315587e-001,21:2.161043e-001):1.687353e-001):8.516498e-002):1.748216e-001):1.489107e-001,((11:4.816219e-001,12:2.259282e-001):1.641916e-001,(((15:1.306857e-001,16:1.865814e-001):2.365818e-001,14:2.457224e-001):4.426275e-002,13:3.146642e-001):1.418485e-001):3.672548e-002):7.323579e-001):1.673218e-001,(10:2.592485e-001,9:3.963810e-001):2.209755e-001):1.656728e-001):8.416135e-002,(5:2.022753e-001,8:5.658532e-001):1.113497e-001):1.084709e-001,1:4.568567e-001);
   tree gen.237500 = [&U] (((4:3.955793e-001,2:2.674799e-001):9.734683e-002,3:2.970040e-001):9.564427e-002,((7:4.792691e-001,((6:6.454553e-001,((23:3.397642e-001,((19:2.627449e-001,(18:2.809302e-001,17:3.473948e-001):1.151498e-001):5.038621e-002,(20:3.061442e-001,(22:2.396528e-001,21:2.736666e-001):1.838091e-001):8.516498e-002):1.873181e-001):1.123841e-001,((11:4.816219e-001,12:1.842703e-001):1.886933e-001,(13:3.141805e-001,(14:2.315986e-001,(15:1.417717e-001,16:1.865814e-001):2.420466e-001):4.218746e-002):1.134224e-001):4.735100e-002):8.471135e-001):1.176835e-001,(10:2.592485e-001,9:3.848812e-001):2.648340e-001):9.770141e-002):9.214588e-002,(5:1.855388e-001,8:5.424856e-001):1.315522e-001):9.815895e-002,1:4.013602e-001);
   tree gen.238000 = [&U] (((4:3.867698e-001,3:2.903898e-001):5.661947e-002,2:2.857034e-001):1.000783e-001,((7:4.456610e-001,((6:5.974503e-001,((23:3.321977e-001,((19:2.463618e-001,(18:2.687667e-001,17:3.396584e-001):1.015050e-001):6.189757e-002,(20:2.903894e-001,(22:2.912284e-001,21:2.675721e-001):1.608085e-001):9.138819e-002):1.831466e-001):1.098813e-001,((11:4.708963e-001,12:1.801666e-001):1.837347e-001,(13:3.167873e-001,((15:1.320548e-001,16:2.331892e-001):1.959618e-001,14:3.162903e-001):5.327795e-002):1.141374e-001):8.210067e-002):8.282485e-001):2.331183e-001,(10:2.472460e-001,9:3.763099e-001):2.270653e-001):7.953078e-002):1.098926e-001,(5:2.385031e-001,8:4.891386e-001):7.675987e-002):9.597297e-002,1:3.924220e-001);
   tree gen.238500 = [&U] ((2:2.898405e-001,(4:3.923704e-001,3:3.111157e-001):7.908230e-002):1.148368e-001,((7:4.521144e-001,((6:6.061017e-001,((23:3.628784e-001,((19:2.626192e-001,(18:2.495802e-001,17:3.445768e-001):6.510881e-002):8.011714e-002,(20:2.978928e-001,(22:2.308500e-001,21:2.714467e-001):2.112939e-001):8.349428e-002):1.857986e-001):1.093142e-001,((11:4.777151e-001,12:2.884415e-001):1.756917e-001,(13:2.847176e-001,((15:1.443639e-001,16:2.169630e-001):1.926828e-001,14:3.208704e-001):5.491793e-002):1.420516e-001):6.024363e-002):8.402419e-001):1.666452e-001,(10:2.508263e-001,9:3.648728e-001):2.911680e-001):1.371382e-001):9.502784e-002,(5:1.859112e-001,8:4.962216e-001):1.127540e-001):6.541831e-002,1:4.867887e-001);
   tree gen.239000 = [&U] ((2:2.609598e-001,(4:4.349554e-001,3:3.121197e-001):6.896474e-002):1.116810e-001,((7:4.278444e-001,((6:5.283052e-001,((23:3.640495e-001,((19:2.801205e-001,(18:2.503856e-001,17:3.984185e-001):1.151339e-001):3.801551e-002,(20:2.988542e-001,(22:2.315950e-001,21:2.150201e-001):1.956862e-001):8.356571e-002):1.863983e-001):6.470825e-002,((11:4.695808e-001,12:2.893723e-001):1.353978e-001,((14:2.826886e-001,(15:1.386157e-001,16:2.176632e-001):1.933046e-001):5.211397e-002,13:2.856365e-001):9.864800e-002):1.143133e-001):8.429535e-001):2.238602e-001,(10:3.744435e-001,9:3.660503e-001):1.535080e-001):1.009001e-001):9.790690e-002,(5:2.277178e-001,8:4.978230e-001):1.131179e-001):9.627028e-002,1:4.866380e-001);
   tree gen.239500 = [&U] (((2:2.009899e-001,4:4.622581e-001):1.211661e-001,3:3.488116e-001):1.060490e-001,((7:4.158656e-001,((6:7.099751e-001,((23:3.538569e-001,((19:2.478060e-001,(18:2.433754e-001,17:3.872636e-001):1.095447e-001):5.598964e-002,(20:2.982231e-001,(22:2.427142e-001,21:1.977342e-001):1.349066e-001):8.590531e-002):1.658035e-001):9.429678e-002,((11:4.477850e-001,12:2.812705e-001):1.316069e-001,(14:2.747739e-001,((15:1.552021e-001,16:1.724567e-001):2.135864e-001,13:2.852850e-001):2.993386e-002):1.190904e-001):9.035279e-002):8.193526e-001):2.275896e-001,(10:3.639599e-001,9:3.558017e-001):1.637796e-001):1.405565e-001):7.167166e-002,(5:1.920607e-001,8:4.838850e-001):1.023120e-001):8.863267e-002,1:4.730132e-001);
   tree gen.240000 = [&U] (((2:1.954431e-001,4:4.766851e-001):1.249477e-001,3:3.012701e-001):9.011288e-002,((7:4.757050e-001,((6:6.493171e-001,((23:3.649007e-001,((19:2.294670e-001,(18:2.806474e-001,17:3.993501e-001):7.192237e-002):8.127801e-002,(20:2.606563e-001,(22:2.461093e-001,21:1.562579e-001):1.651490e-001):7.771225e-002):1.217239e-001):1.362277e-001,((11:4.617603e-001,12:2.454536e-001):1.317728e-001,((14:2.833496e-001,13:2.910002e-001):3.500648e-002,(15:1.742531e-001,16:1.879118e-001):2.368951e-001):1.387356e-001):6.149531e-002):8.625728e-001):2.398006e-001,(10:2.814170e-001,9:3.669062e-001):1.688911e-001):1.317785e-001):3.136368e-002,(5:1.889117e-001,8:5.230092e-001):1.056857e-001):7.723097e-002,1:4.373132e-001);
   tree gen.240500 = [&U] (((2:3.299760e-001,4:3.783227e-001):8.482480e-002,((7:4.592175e-001,((6:6.268123e-001,((23:3.522536e-001,((19:2.215139e-001,(18:2.693788e-001,17:3.512109e-001):6.911676e-002):1.069546e-001,(20:3.100423e-001,(22:2.668584e-001,21:2.529456e-001):1.594250e-001):7.501880e-002):1.639873e-001):1.032183e-001,((11:5.240243e-001,12:2.477767e-001):1.632067e-001,(((15:1.596455e-001,16:1.994670e-001):1.894893e-001,14:3.018568e-001):4.092546e-002,13:2.874736e-001):1.462613e-001):9.658540e-002):8.326767e-001):1.173099e-001,(10:3.602496e-001,9:3.541895e-001):2.176888e-001):1.272112e-001):9.959819e-002,(5:2.296786e-001,8:4.703402e-001):1.537668e-001):7.455420e-002):9.134447e-002,3:2.908283e-001,1:4.221563e-001);
   tree gen.241000 = [&U] (((4:3.783227e-001,2:3.052935e-001):7.512117e-002,3:3.623707e-001):6.670975e-002,((7:4.592175e-001,((6:6.683033e-001,((23:3.522536e-001,((19:2.451562e-001,(18:3.006175e-001,17:3.512109e-001):1.155525e-001):6.140373e-002,(20:3.075846e-001,(22:2.446393e-001,21:2.529456e-001):1.530810e-001):8.893914e-002):1.829396e-001):1.032183e-001,((11:4.093830e-001,12:2.453504e-001):1.606996e-001,((13:2.536131e-001,14:3.018568e-001):3.818290e-002,(15:1.598068e-001,16:1.994670e-001):1.872609e-001):1.359996e-001):6.353799e-002):8.488142e-001):1.979143e-001,(10:3.185043e-001,9:3.541895e-001):1.968655e-001):1.396872e-001):1.387097e-001,(5:2.016394e-001,8:4.703402e-001):9.760441e-002):6.647266e-002,1:4.230861e-001);
   tree gen.241500 = [&U] ((3:3.545663e-001,(2:3.019840e-001,4:4.076934e-001):7.775210e-002):1.268533e-001,((7:4.542394e-001,((6:6.610587e-001,((23:3.484350e-001,((19:2.222163e-001,(18:2.973587e-001,17:3.955641e-001):6.982417e-002):1.219071e-001,(20:3.042503e-001,(22:2.419874e-001,21:2.502036e-001):1.514216e-001):5.373996e-002):1.926055e-001):1.491544e-001,((11:4.483434e-001,12:2.426908e-001):1.414651e-001,(13:2.455023e-001,(14:2.904800e-001,(15:1.587442e-001,16:1.725131e-001):2.102796e-001):2.493114e-002):1.553493e-001):7.692927e-002):7.524957e-001):1.957688e-001,(10:2.532966e-001,9:3.382417e-001):2.760545e-001):1.550576e-001):7.434092e-002,(5:1.994536e-001,8:5.128156e-001):1.580408e-001):1.011334e-001,1:4.184997e-001);
   tree gen.242000 = [&U] ((3:3.200804e-001,(4:3.747852e-001,2:2.571692e-001):1.015813e-001):1.092745e-001,((7:4.619393e-001,((6:6.541915e-001,(((23:3.257853e-001,((19:2.508343e-001,(18:2.608211e-001,17:3.080123e-001):1.329616e-001):7.249374e-002,(20:3.327040e-001,(22:2.846368e-001,21:2.476044e-001):1.292897e-001):6.372164e-002):1.906047e-001):1.823320e-001,(11:4.436859e-001,12:2.204494e-001):1.501499e-001):4.282479e-002,((13:2.934754e-001,(15:1.557805e-001,16:1.707210e-001):2.218799e-001):2.119246e-002,14:2.600375e-001):8.023572e-002):8.358717e-001):2.303425e-001,(10:2.770502e-001,9:5.358427e-001):1.426397e-001):1.323910e-001):3.124601e-002,(5:2.307241e-001,8:5.074883e-001):1.057200e-001):1.060692e-001,1:4.778237e-001);
   tree gen.242500 = [&U] (((4:3.781786e-001,2:2.862385e-001):1.347858e-001,3:2.890033e-001):9.807443e-002,((7:4.661218e-001,((6:6.754490e-001,(((23:3.559052e-001,((19:3.177787e-001,(18:2.538244e-001,17:3.841992e-001):1.123278e-001):2.568872e-002,(20:3.357164e-001,(22:1.904624e-001,21:2.498463e-001):1.736106e-001):9.002116e-002):1.645386e-001):1.517463e-001,(11:4.477031e-001,12:2.885928e-001):1.190176e-001):8.251210e-002,(((15:1.571910e-001,16:1.959011e-001):2.450475e-001,13:2.579456e-001):3.829356e-002,14:2.623919e-001):6.096670e-002):8.434398e-001):1.715238e-001,(10:2.808958e-001,9:5.406943e-001):1.551420e-001):1.435769e-001):4.278703e-002,(5:2.328131e-001,8:5.151462e-001):1.053809e-001):1.421226e-001,1:4.304831e-001);
   tree gen.243000 = [&U] (((4:3.704719e-001,2:2.804055e-001):7.687485e-002,3:2.831139e-001):9.607584e-002,((7:4.033954e-001,((6:5.277161e-001,((23:3.486524e-001,((19:3.113029e-001,(18:2.811327e-001,17:3.763698e-001):1.377721e-001):1.907577e-002,(20:3.288750e-001,(22:2.188155e-001,21:1.561750e-001):1.437511e-001):7.056136e-002):2.035818e-001):1.026613e-001,((((15:1.539877e-001,16:1.919090e-001):1.931428e-001,13:2.343528e-001):5.036208e-002,14:2.570448e-001):1.560410e-001,(11:4.280258e-001,12:2.827117e-001):1.102297e-001):2.884225e-002):8.262519e-001):1.843248e-001,(10:2.751716e-001,9:4.403680e-001):2.485472e-001):1.452664e-001):1.096091e-001,(5:2.038378e-001,8:5.046483e-001):9.585822e-002):1.194953e-001,1:4.217105e-001);
   tree gen.243500 = [&U] (((4:3.827981e-001,2:2.527370e-001):8.236605e-002,3:3.476260e-001):1.029767e-001,((7:4.569889e-001,((6:6.098325e-001,((23:3.602526e-001,((19:2.442614e-001,(18:3.168793e-001,17:3.888923e-001):5.886279e-002):6.708797e-002,(20:3.420103e-001,(22:2.260958e-001,21:1.613712e-001):1.837089e-001):7.699097e-002):2.040410e-001):1.060770e-001,((13:2.473473e-001,(14:2.529479e-001,(15:1.591111e-001,16:2.094824e-001):1.878596e-001):5.489632e-002):1.092276e-001,(11:4.422669e-001,12:2.921180e-001):1.469479e-001):5.060330e-002):7.917141e-001):2.091577e-001,(10:2.840637e-001,9:4.550197e-001):2.568167e-001):3.312672e-002):1.429995e-001,(5:2.276757e-001,8:5.205973e-001):8.237105e-002):1.419610e-001,1:4.357415e-001);
   tree gen.244000 = [&U] ((3:3.238552e-001,(4:3.876848e-001,2:2.559634e-001):6.943276e-002):6.557780e-002,((7:4.765749e-001,((6:6.033911e-001,((23:3.739294e-001,((19:2.473795e-001,(18:3.209245e-001,17:3.201799e-001):1.326993e-001):6.176321e-002,(20:3.103918e-001,(22:2.289821e-001,21:1.892149e-001):1.591601e-001):7.797382e-002):1.528597e-001):8.456801e-002,((13:2.620783e-001,(14:2.528981e-001,(15:1.689756e-001,16:2.121566e-001):1.799488e-001):7.124256e-002):1.450050e-001,(11:4.796270e-001,12:2.443557e-001):1.944780e-001):6.368897e-002):8.018210e-001):2.118277e-001,(10:2.876900e-001,9:4.280817e-001):1.995067e-001):1.065886e-001):7.178516e-002,(5:1.529883e-001,8:4.669559e-001):1.135928e-001):1.465133e-001,1:4.413041e-001);
   tree gen.244500 = [&U] ((2:2.951039e-001,(4:3.908527e-001,3:3.704559e-001):4.840208e-002):1.148785e-001,((7:5.597793e-001,((6:6.132970e-001,((23:3.769849e-001,((19:2.494009e-001,(18:3.271719e-001,17:3.200299e-001):1.131261e-001):5.381062e-002,(20:2.947161e-001,(22:2.797270e-001,21:1.907610e-001):1.342497e-001):7.760962e-002):1.541088e-001):1.321856e-001,((13:2.642198e-001,((15:1.779377e-001,16:1.720942e-001):1.965511e-001,14:2.549646e-001):6.054609e-002):1.452374e-001,(11:4.889072e-001,12:2.463524e-001):1.876694e-001):6.246456e-002):8.083728e-001):2.135586e-001,(10:2.900407e-001,9:4.315796e-001):2.451547e-001):9.039555e-002):7.432428e-002,(5:2.812143e-001,8:4.660808e-001):1.126558e-001):1.350357e-001,1:4.368396e-001);
   tree gen.245000 = [&U] (((2:2.051606e-001,4:3.729421e-001):6.782094e-002,3:3.610327e-001):1.177475e-001,((7:4.421950e-001,((6:6.120612e-001,((23:4.006556e-001,((19:2.488983e-001,(18:3.024573e-001,17:3.782769e-001):7.502513e-002):8.305473e-002,(20:2.941222e-001,(22:2.791633e-001,21:1.903766e-001):1.446243e-001):6.403219e-002):1.607155e-001):1.212632e-001,((((15:1.282927e-001,16:2.127384e-001):1.867975e-001,13:2.636874e-001):6.879261e-002,14:2.685344e-001):1.449447e-001,(11:4.647126e-001,12:2.458559e-001):1.223477e-001):4.407423e-002):8.751253e-001):2.420216e-001,(10:2.894563e-001,9:4.307099e-001):2.446607e-001):8.681166e-002):6.757331e-002,(5:1.683335e-001,8:4.676147e-001):1.251677e-001):1.051408e-001,1:4.359593e-001);
   tree gen.245500 = [&U] ((3:3.865216e-001,(2:2.692049e-001,4:3.825545e-001):8.246257e-002):5.283443e-002,((7:4.535924e-001,((6:5.607950e-001,((23:3.836161e-001,((19:2.073758e-001,(18:3.102530e-001,17:3.880268e-001):1.065076e-001):7.217031e-002,(20:3.339872e-001,(22:2.785058e-001,21:1.861660e-001):1.508586e-001):6.882069e-002):1.793815e-001):1.254071e-001,((((15:1.169777e-001,16:1.799434e-001):1.990441e-001,14:2.642517e-001):5.236556e-002,13:2.704838e-001):1.432167e-001,(11:4.766903e-001,12:2.521928e-001):1.255012e-001):2.565375e-002):8.024198e-001):2.265506e-001,(10:3.254406e-001,9:4.418113e-001):2.509667e-001):1.151109e-001):6.056783e-002,(5:2.181334e-001,8:4.796673e-001):1.197557e-001):1.078507e-001,1:4.295473e-001);
   tree gen.246000 = [&U] (((4:4.066835e-001,3:2.535056e-001):6.232750e-002,2:2.682799e-001):1.095408e-001,((7:4.520338e-001,((6:6.696654e-001,(((23:3.822980e-001,((19:2.815603e-001,(18:2.855273e-001,17:3.866935e-001):1.029818e-001):4.831129e-002,(20:3.038014e-001,(22:2.501672e-001,21:2.020834e-001):1.752128e-001):6.858422e-002):1.277866e-001):1.568890e-001,(((15:1.574160e-001,16:1.793251e-001):1.937538e-001,14:2.633437e-001):4.171644e-002,13:2.695544e-001):1.427246e-001):8.796934e-003,(11:4.501386e-001,12:2.513262e-001):1.286323e-001):9.079241e-001):2.257722e-001,(10:3.243224e-001,9:4.406456e-001):2.042648e-001):1.350105e-001):6.760674e-002,(5:1.848309e-001,8:4.780191e-001):1.193442e-001):1.205179e-001,1:4.280714e-001);
   tree gen.246500 = [&U] ((3:3.581877e-001,(4:3.927016e-001,2:2.652766e-001):8.952006e-002):8.693949e-002,((7:4.469734e-001,((6:5.061535e-001,(((11:4.450995e-001,12:2.855723e-001):1.550936e-001,(13:2.500447e-001,(14:2.588171e-001,(15:1.611377e-001,16:1.949976e-001):2.176729e-001):4.214703e-002):1.357290e-001):1.469001e-002,(23:3.590648e-001,((19:2.299394e-001,(18:2.823310e-001,17:3.823647e-001):8.579024e-002):7.777074e-002,(20:3.315359e-001,(22:2.473666e-001,21:1.998212e-001):1.732513e-001):5.995459e-002):1.635589e-001):1.551327e-001):7.685910e-001):2.231049e-001,(10:2.825517e-001,9:4.357127e-001):2.946306e-001):1.214416e-001):8.898153e-002,(5:2.229136e-001,8:4.726679e-001):1.539422e-001):9.580078e-002,1:4.232793e-001);
   tree gen.247000 = [&U] ((2:2.652766e-001,(4:3.927016e-001,3:3.252285e-001):8.226400e-002):1.247366e-001,((7:4.469734e-001,((6:5.061535e-001,((23:3.611034e-001,((19:2.644022e-001,(18:2.853004e-001,17:3.823647e-001):1.381940e-001):8.461082e-002,(20:2.859313e-001,(22:2.473666e-001,21:2.007236e-001):1.490497e-001):9.328073e-002):1.774421e-001):1.889671e-001,((11:4.409801e-001,12:2.637833e-001):1.462851e-001,((15:1.682829e-001,16:1.949976e-001):1.918730e-001,(13:3.199603e-001,14:2.588171e-001):4.644352e-002):1.195325e-001):1.346109e-002):9.887124e-001):1.615864e-001,(10:2.825517e-001,9:4.632216e-001):2.995590e-001):9.263450e-002):8.087795e-002,(5:1.813592e-001,8:4.799058e-001):9.998524e-002):1.436715e-001,1:4.325030e-001);
   tree gen.247500 = [&U] (((4:3.667262e-001,3:3.211115e-001):7.879270e-002,2:2.821806e-001):7.727891e-002,((7:4.413153e-001,((6:5.977151e-001,((((14:2.454948e-001,13:2.831171e-001):6.001260e-002,(15:1.782187e-001,16:1.925292e-001):1.919718e-001):1.841586e-001,(23:3.565323e-001,((19:2.610552e-001,(18:2.816888e-001,17:3.775244e-001):1.272960e-001):5.168902e-002,(20:2.823118e-001,(22:2.551256e-001,21:1.981827e-001):1.471630e-001):9.209992e-002):1.780115e-001):1.725544e-001):3.201609e-002,(11:3.796159e-001,12:2.604441e-001):1.549835e-001):6.585085e-001):2.641227e-001,(10:2.789750e-001,9:4.557281e-001):2.957670e-001):1.210107e-001):1.224409e-001,(5:1.896755e-001,8:6.166709e-001):1.205051e-001):7.799368e-002,1:4.561498e-001);
   tree gen.248000 = [&U] (((7:4.356051e-001,((6:5.899813e-001,((23:3.519191e-001,((19:2.365268e-001,(18:2.780440e-001,17:3.726396e-001):8.303666e-002):7.450178e-002,(20:2.786590e-001,(22:2.518245e-001,21:1.956184e-001):1.462962e-001):7.048222e-002):1.687734e-001):1.703217e-001,((13:2.680627e-001,(14:2.423183e-001,(15:1.759127e-001,16:1.698640e-001):2.272890e-001):6.414307e-002):1.603800e-001,(11:4.614970e-001,12:2.570742e-001):1.769008e-001):4.281113e-002):8.407264e-001):2.026562e-001,(10:2.840231e-001,9:4.096102e-001):2.919401e-001):1.169264e-001):5.834493e-002,(5:2.418784e-001,8:5.245782e-001):6.444132e-002):1.273216e-001,((4:4.266572e-001,3:3.405045e-001):8.417577e-002,2:2.952708e-001):7.595463e-002,1:4.502476e-001);
   tree gen.248500 = [&U] (((7:4.361719e-001,((6:6.501775e-001,((11:4.884523e-001,12:2.389884e-001):1.524982e-001,((23:3.523770e-001,((19:2.368346e-001,(18:2.784058e-001,17:3.205959e-001):8.314471e-002):7.446017e-002,(20:3.213958e-001,(22:2.433957e-001,21:1.958730e-001):1.464865e-001):6.689579e-002):2.273871e-001):1.701787e-001,(14:2.381613e-001,((15:1.761416e-001,16:1.880213e-001):2.280420e-001,13:2.684115e-001):5.665411e-002):1.708309e-001):8.815394e-003):8.775884e-001):2.284480e-001,(10:2.283103e-001,9:4.307813e-001):3.249624e-001):8.302026e-002):5.842085e-002,(5:2.421931e-001,8:5.252608e-001):9.598932e-002):1.245050e-001,((4:4.006656e-001,3:3.409475e-001):9.048869e-002,2:2.361394e-001):1.289997e-001,1:4.508334e-001);
   tree gen.249000 = [&U] (((7:4.383058e-001,((6:6.533584e-001,((((15:1.496548e-001,16:1.889412e-001):2.284266e-001,(13:2.826795e-001,14:2.393264e-001):3.844253e-002):1.419280e-001,(11:4.388130e-001,12:2.242320e-001):1.214893e-001):1.552846e-002,(23:3.541010e-001,((19:2.060457e-001,(18:2.936773e-001,17:3.221644e-001):1.245357e-001):1.045364e-001,(20:3.229682e-001,(22:2.376838e-001,21:2.553332e-001):1.545929e-001):9.594004e-002):1.445351e-001):1.586341e-001):7.619504e-001):2.449107e-001,(10:2.949389e-001,9:4.328888e-001):2.246791e-001):1.583929e-001):6.545888e-002,(5:2.933057e-001,8:5.278306e-001):8.182614e-002):8.312452e-002,(3:3.688070e-001,(2:2.994233e-001,4:3.928608e-001):8.764535e-002):9.243238e-002,1:4.530391e-001);
   tree gen.249500 = [&U] (((7:4.435757e-001,((6:5.862610e-001,((14:2.862766e-001,((15:1.535503e-001,16:1.912129e-001):2.285795e-001,13:2.860782e-001):2.791290e-002):1.124665e-001,((11:4.389813e-001,12:2.269280e-001):1.214961e-001,(23:3.583584e-001,((19:2.134699e-001,(18:2.799161e-001,17:3.260378e-001):1.055274e-001):5.697347e-002,(20:3.030088e-001,(22:2.405415e-001,21:1.860646e-001):1.623930e-001):9.346653e-002):1.819989e-001):1.772452e-001):2.636005e-002):7.606838e-001):2.849374e-001,(10:2.984850e-001,9:4.380935e-001):3.251234e-001):9.249786e-002):9.051810e-002,(5:1.681930e-001,8:5.341767e-001):1.223251e-001):1.074782e-001,((4:3.975842e-001,3:3.401884e-001):9.630862e-002,2:3.030233e-001):1.384080e-001,1:4.967602e-001);
   tree gen.250000 = [&U] (((((6:5.533325e-001,((13:2.889122e-001,((15:1.608155e-001,16:1.938895e-001):2.406908e-001,14:2.904682e-001):2.050662e-002):1.107927e-001,((23:3.633747e-001,((19:2.245452e-001,(18:2.838344e-001,17:3.306017e-001):8.966166e-002):8.305186e-002,(20:3.321338e-001,(22:2.439086e-001,21:1.886691e-001):1.646662e-001):8.378381e-002):1.343859e-001):1.885436e-001,(11:4.080108e-001,12:2.301045e-001):1.501269e-001):3.456966e-002):8.145883e-001):3.185843e-001,(10:1.976387e-001,9:4.613292e-001):3.810464e-001):4.584425e-002,7:4.547473e-001):9.178516e-002,(5:1.750865e-001,8:5.282041e-001):9.237548e-002):1.616018e-001,((4:4.031496e-001,3:2.773029e-001):6.452976e-002,2:3.072650e-001):9.497673e-002,1:4.357504e-001);
   tree gen.250500 = [&U] (((((6:6.092544e-001,((23:3.189381e-001,((19:2.775751e-001,(18:3.005302e-001,17:3.381700e-001):9.938268e-002):4.567356e-002,(20:3.072037e-001,(22:2.163369e-001,21:1.929882e-001):1.760440e-001):8.335765e-002):2.032011e-001):1.292548e-001,((11:4.812426e-001,12:1.942674e-001):1.523347e-001,(((15:1.602299e-001,16:2.065311e-001):1.821983e-001,13:3.148756e-001):5.318561e-002,14:2.971178e-001):1.103879e-001):6.769968e-002):7.736976e-001):1.727552e-001,(10:3.229432e-001,9:4.588568e-001):2.627528e-001):1.450807e-001,7:4.651577e-001):3.669819e-002,(5:1.790947e-001,8:5.402961e-001):1.040430e-001):8.311993e-002,((4:4.123787e-001,3:3.226760e-001):7.079915e-002,2:2.844678e-001):1.321459e-001,1:4.158561e-001);
   tree gen.251000 = [&U] (((((6:5.816009e-001,((23:3.272800e-001,((19:2.485094e-001,(18:2.485193e-001,17:3.527609e-001):1.128980e-001):9.841551e-002,(20:2.524975e-001,(22:2.515369e-001,21:2.375063e-001):1.641163e-001):9.156733e-002):1.893362e-001):1.444971e-001,((11:4.812426e-001,12:2.722146e-001):1.604635e-001,(((15:1.689689e-001,16:2.065311e-001):2.359708e-001,13:2.684307e-001):2.442313e-002,14:2.395798e-001):1.335490e-001):5.514798e-002):8.531130e-001):2.112083e-001,(10:3.179160e-001,9:4.588568e-001):1.741077e-001):9.086540e-002,7:4.651577e-001):1.209490e-001,(5:2.331635e-001,8:4.816785e-001):1.080374e-001):9.848662e-002,(2:2.844678e-001,(4:3.626516e-001,3:2.997381e-001):8.321682e-002):1.005971e-001,1:4.174279e-001);
   tree gen.251500 = [&U] (((((6:6.011300e-001,((((13:2.593376e-001,14:2.676273e-001):6.043632e-002,(15:1.356328e-001,16:2.132586e-001):1.828631e-001):1.487569e-001,(23:3.322321e-001,((19:2.363854e-001,(18:2.522797e-001,17:3.580986e-001):1.146063e-001):4.428000e-002,(20:2.563180e-001,(22:2.553430e-001,21:2.411000e-001):1.665996e-001):1.379664e-001):1.922011e-001):1.466835e-001):1.199773e-002,(11:4.481517e-001,12:2.763335e-001):1.306533e-001):8.660216e-001):1.982014e-001,(10:2.370077e-001,9:4.683642e-001):3.178146e-001):5.133188e-002,7:5.252544e-001):9.268004e-002,(5:1.812475e-001,8:4.889669e-001):1.486054e-001):1.428964e-001,((3:2.908259e-001,4:3.910752e-001):8.868964e-002,2:2.449469e-001):8.159967e-002,1:4.237441e-001);
   tree gen.252000 = [&U] (((((6:6.217786e-001,(((13:2.532675e-001,((15:1.424249e-001,16:2.220425e-001):1.962774e-001,14:2.613632e-001):5.545787e-002):1.576416e-001,(23:3.438578e-001,((19:2.035696e-001,(18:2.463748e-001,17:3.497169e-001):1.119238e-001):4.610713e-002,(20:2.503186e-001,(22:2.493664e-001,21:2.250247e-001):1.488224e-001):1.347372e-001):1.571497e-001):1.976776e-001):3.292000e-002,(11:4.376622e-001,12:2.698656e-001):1.178461e-001):8.457514e-001):2.494327e-001,(10:3.504355e-001,9:4.574016e-001):2.344648e-001):1.046075e-001,7:5.129603e-001):1.075262e-001,(5:1.741605e-001,8:4.873864e-001):1.370243e-001):9.599971e-002,((4:4.006279e-001,3:2.799281e-001):8.661376e-002,2:3.107830e-001):8.281076e-002,1:4.138259e-001);
   tree gen.252500 = [&U] (((((6:6.250485e-001,(((((15:1.568587e-001,16:2.174531e-001):1.973096e-001,13:2.701598e-001):7.161229e-002,14:2.627377e-001):1.396064e-001,(23:3.686500e-001,((19:2.431236e-001,(18:3.058185e-001,17:3.515561e-001):7.825082e-002):9.142929e-002,(20:2.669894e-001,(22:2.506778e-001,21:2.262081e-001):1.673214e-001):9.689680e-002):1.579761e-001):1.929770e-001):4.003810e-002,(11:4.436506e-001,12:2.712848e-001):1.184658e-001):8.501991e-001):2.507445e-001,(10:3.194370e-001,9:3.842603e-001):2.531805e-001):9.193812e-002,7:4.633923e-001):9.951803e-002,(5:2.488031e-001,8:5.471594e-001):1.144524e-001):1.614017e-001,((4:4.027347e-001,3:2.814002e-001):7.906961e-002,2:2.384035e-001):9.594825e-002,1:3.866129e-001);
   tree gen.253000 = [&U] (((((6:6.324308e-001,(((13:2.733505e-001,((15:1.486876e-001,16:2.152016e-001):2.127010e-001,14:2.658408e-001):4.217597e-002):1.423140e-001,(11:4.306411e-001,12:2.744889e-001):1.508548e-001):1.292476e-002,(23:3.398389e-001,((19:2.459951e-001,(18:3.094304e-001,17:3.557082e-001):8.516692e-002):3.197549e-002,(20:2.636908e-001,(22:2.536385e-001,21:2.418766e-001):1.616745e-001):9.804122e-002):1.785080e-001):1.733671e-001):8.391266e-001):1.540178e-001,(10:2.924642e-001,9:4.285308e-001):2.039484e-001):1.269218e-001,7:5.374571e-001):4.347406e-002,(5:1.803056e-001,8:5.536218e-001):1.465369e-001):1.281954e-001,(3:2.847237e-001,(4:4.074913e-001,2:3.022239e-001):8.115258e-002):1.036530e-001,1:4.302099e-001);
   tree gen.253500 = [&U] (((((6:6.367021e-001,((11:4.335495e-001,12:2.444273e-001):1.453815e-001,((23:3.421341e-001,((19:2.476565e-001,(18:2.916816e-001,17:3.581105e-001):1.125374e-001):6.211119e-002,(20:2.789215e-001,(22:2.553515e-001,21:2.144554e-001):1.255903e-001):8.370643e-002):1.608770e-001):1.712192e-001,(13:2.751967e-001,((15:1.500989e-001,16:2.166550e-001):1.737629e-001,14:2.676362e-001):6.353403e-002):1.468556e-001):5.754558e-003):8.183528e-001):1.376622e-001,(10:3.389047e-001,9:4.314250e-001):2.053259e-001):8.190569e-002,7:4.755422e-001):3.872293e-002,(5:2.412967e-001,8:5.253611e-001):1.458017e-001):1.096823e-001,(3:2.866467e-001,(4:4.257663e-001,2:2.310891e-001):1.138469e-001):1.164061e-001,1:4.331154e-001);
   tree gen.254000 = [&U] (((((6:6.383406e-001,((((15:1.976063e-001,16:1.821471e-001):2.039828e-001,14:2.493553e-001):6.255932e-002,13:2.924759e-001):1.291034e-001,((11:4.299125e-001,12:2.450563e-001):1.485725e-001,(23:3.444977e-001,((19:2.482938e-001,(18:2.924322e-001,17:3.423952e-001):9.101520e-002):7.530425e-002,(20:2.974066e-001,(22:2.560086e-001,21:2.150073e-001):1.351224e-001):9.464365e-002):1.364167e-001):2.175163e-001):2.590005e-002):8.114016e-001):2.073477e-001,(10:3.163700e-001,9:4.728010e-001):1.476300e-001):1.014270e-001,7:4.767660e-001):4.870025e-002,(5:2.419177e-001,8:5.267131e-001):1.115023e-001):1.098688e-001,(2:2.551590e-001,(4:3.950172e-001,3:2.873844e-001):7.694634e-002):8.858665e-002,1:4.342300e-001);
   tree gen.254500 = [&U] (((((6:5.881735e-001,((11:4.077668e-001,12:2.454306e-001):1.124341e-001,((23:3.207360e-001,((19:2.596911e-001,(18:3.052883e-001,17:3.434827e-001):1.078926e-001):4.906697e-002,(20:2.978608e-001,(22:2.552247e-001,21:2.128891e-001):1.925213e-001):9.478820e-002):2.251533e-001):2.322678e-001,(14:2.497361e-001,((15:1.890097e-001,16:1.824253e-001):2.104638e-001,13:2.929226e-001):5.642063e-002):1.365083e-001):5.051139e-002):8.126409e-001):2.558699e-001,(10:2.906499e-001,9:4.735231e-001):2.415192e-001):1.312125e-001,7:4.480198e-001):5.089451e-002,(5:2.357926e-001,8:5.358244e-001):8.311166e-002):1.033665e-001,(2:2.890505e-001,(4:4.133958e-001,3:3.538769e-001):7.439543e-002):6.377177e-002,1:4.201481e-001);
   tree gen.255000 = [&U] (((((6:5.714835e-001,(((23:3.116348e-001,((19:2.523221e-001,(18:2.966255e-001,17:4.034759e-001):1.001056e-001):3.586679e-002,(20:2.894087e-001,(22:2.479825e-001,21:2.068482e-001):1.669645e-001):1.123301e-001):1.873752e-001):2.391516e-001,(11:3.961960e-001,12:2.384663e-001):1.391043e-001):6.012845e-002,(13:2.846106e-001,(14:2.426496e-001,(15:1.836464e-001,16:1.772488e-001):2.483000e-001):4.766580e-002):1.303342e-001):7.895814e-001):2.342019e-001,(10:2.708231e-001,9:4.600864e-001):2.560073e-001):4.249848e-002,7:4.353068e-001):1.616462e-001,(5:2.291018e-001,8:5.145322e-001):1.364709e-001):1.046562e-001,(2:2.808484e-001,(4:3.901574e-001,3:3.642091e-001):5.474035e-002):8.303222e-002,1:4.968572e-001);
   tree gen.255500 = [&U] (((((6:6.606855e-001,((23:3.661358e-001,((19:2.542697e-001,(18:3.058292e-001,17:4.065902e-001):1.018029e-001):6.407807e-002,(20:3.053465e-001,(22:2.498966e-001,21:2.084448e-001):1.682532e-001):1.136289e-001):1.826734e-001):1.312728e-001,((11:4.249654e-001,12:2.465245e-001):1.601523e-001,((13:2.868075e-001,(15:1.411050e-001,16:1.786169e-001):2.425405e-001):3.497196e-002,14:3.157429e-001):1.485879e-001):7.568938e-002):7.943207e-001):1.933736e-001,(10:2.729135e-001,9:4.636377e-001):2.476447e-001):9.446722e-002,7:4.714611e-001):9.047527e-002,(5:2.308701e-001,8:5.185038e-001):1.458482e-001):8.574145e-002,(3:3.670204e-001,(2:2.600633e-001,4:3.931689e-001):8.107841e-002):1.218665e-001,1:5.006923e-001);
   tree gen.256000 = [&U] (((((6:5.633429e-001,((23:3.093583e-001,((19:2.514664e-001,(18:2.649366e-001,17:4.110865e-001):9.072466e-002):4.968831e-002,(20:3.019800e-001,(22:2.471415e-001,21:2.301976e-001):1.338490e-001):1.123762e-001):1.477100e-001):1.298255e-001,((11:4.202801e-001,12:2.438066e-001):1.344604e-001,(14:2.194770e-001,((15:1.665777e-001,16:1.766476e-001):2.437472e-001,13:2.836454e-001):3.305501e-002):1.192164e-001):8.146483e-002):7.580916e-001):2.252973e-001,(10:2.699046e-001,9:3.791069e-001):2.449144e-001):8.002797e-002,7:5.156312e-001):8.975318e-002,(5:1.329132e-001,8:5.127872e-001):1.759303e-001):6.576168e-002,(2:2.889622e-001,(4:3.888342e-001,3:3.646897e-001):7.927472e-002):9.372319e-002,1:4.485597e-001);
   tree gen.256500 = [&U] (((((6:5.957177e-001,((23:3.251983e-001,((19:2.340988e-001,(18:2.679261e-001,17:3.692647e-001):7.828925e-002):4.636975e-002,(20:3.053875e-001,(22:2.499302e-001,21:2.327951e-001):1.350297e-001):8.604704e-002):1.687995e-001):1.312904e-001,((11:4.250225e-001,12:2.738327e-001):1.478437e-001,(13:2.775540e-001,(14:2.767464e-001,(15:1.485358e-001,16:1.786409e-001):2.471760e-001):3.262745e-002):1.237379e-001):5.532868e-002):7.666458e-001):2.278396e-001,(10:3.706294e-001,9:3.295823e-001):2.476780e-001):8.093100e-002,7:4.981487e-001):6.762926e-002,(5:2.327788e-001,8:5.185735e-001):1.507264e-001):9.080050e-002,(2:2.457281e-001,(4:4.189134e-001,3:3.205677e-001):5.812232e-002):8.477848e-002,1:5.014986e-001);
   tree gen.257000 = [&U] (((((6:5.896489e-001,(((11:4.206926e-001,12:2.710431e-001):1.514593e-001,(((15:1.470226e-001,16:1.773921e-001):2.646179e-001,14:2.739271e-001):1.911661e-002,13:2.747264e-001):1.178667e-001):5.567723e-002,(23:3.218854e-001,((19:2.750515e-001,(18:3.197090e-001,17:3.655028e-001):1.275995e-001):4.074475e-002,(20:3.022764e-001,(22:2.473840e-001,21:2.292005e-001):1.692765e-001):8.517044e-002):1.670799e-001):1.194809e-001):7.379061e-001):1.795994e-001,(10:3.668536e-001,9:4.579837e-001):2.123054e-001):1.638580e-001,7:4.930738e-001):8.286139e-002,(5:2.304074e-001,8:5.318492e-001):9.352129e-002):1.489428e-001,(3:3.173019e-001,(4:3.822291e-001,2:2.062179e-001):1.068564e-001):1.133567e-001,1:4.165827e-001);
   tree gen.257500 = [&U] (((7:5.001069e-001,((6:5.980594e-001,(((11:4.506136e-001,12:2.736356e-001):1.502825e-001,(13:2.786450e-001,((15:1.534462e-001,16:1.799224e-001):1.996257e-001,14:2.778343e-001):3.682022e-002):1.297363e-001):8.634925e-002,(23:3.455216e-001,((19:2.789747e-001,(18:2.495209e-001,17:3.603507e-001):1.423229e-001):4.132592e-002,(20:3.065880e-001,(22:2.509126e-001,21:2.324698e-001):1.467665e-001):1.216708e-001):1.694631e-001):1.335241e-001):7.591923e-001):1.546197e-001,(10:2.756611e-001,9:4.645162e-001):2.153337e-001):1.478308e-001):6.576949e-002,(5:2.297355e-001,8:4.241494e-001):1.456487e-001):1.055894e-001,(2:3.021680e-001,(4:3.962709e-001,3:3.072889e-001):6.731095e-002):7.744502e-002,1:4.504155e-001);
   tree gen.258000 = [&U] (((7:5.235422e-001,((6:5.443381e-001,(((11:4.483442e-001,12:2.200856e-001):1.471720e-001,((13:2.925776e-001,(15:1.620488e-001,16:1.790162e-001):2.245365e-001):4.066661e-002,14:2.764351e-001):1.233490e-001):1.169806e-001,(23:3.066363e-001,((19:2.592910e-001,(18:2.871913e-001,17:3.151238e-001):1.002191e-001):8.902967e-002,(20:3.050440e-001,(22:2.496490e-001,21:2.312990e-001):1.940650e-001):9.403253e-002):1.851141e-001):8.645651e-002):7.553689e-001):2.656601e-001,(10:2.742729e-001,9:4.621769e-001):2.568011e-001):1.355292e-001):1.006624e-001,(5:1.734627e-001,8:4.220133e-001):1.449152e-001):9.493890e-002,(2:2.518974e-001,(4:3.942752e-001,3:3.057413e-001):7.761726e-002):1.121813e-001,1:4.603399e-001);
   tree gen.258500 = [&U] ((((7:5.086488e-001,((6:6.260209e-001,(((11:4.716763e-001,12:2.415579e-001):1.594784e-001,(((15:1.844943e-001,16:1.883323e-001):2.051981e-001,14:2.908209e-001):3.874642e-002,13:3.078035e-001):1.273823e-001):7.297741e-002,(23:3.122234e-001,((19:2.493876e-001,(18:3.021369e-001,17:3.455286e-001):9.990137e-002):4.567349e-002,(20:3.209186e-001,(22:2.496582e-001,21:1.951812e-001):1.307204e-001):1.056270e-001):2.160101e-001):1.445143e-001):8.505533e-001):2.790994e-001,(10:2.885462e-001,9:4.219626e-001):2.380759e-001):9.693530e-002):2.518214e-002,(5:2.663895e-001,8:4.439751e-001):1.473543e-001):8.100137e-002,(4:4.454372e-001,2:2.530880e-001):7.390763e-002):8.332495e-002,3:3.216522e-001,1:4.842963e-001);
   tree gen.259000 = [&U] (((((6:6.247022e-001,(((11:4.614497e-001,12:2.269293e-001):1.631343e-001,(23:3.115658e-001,((19:2.660709e-001,(18:2.937376e-001,17:3.448008e-001):1.053633e-001):7.026284e-002,(20:3.202426e-001,(22:2.354608e-001,21:1.947701e-001):1.718120e-001):5.997018e-002):2.155551e-001):1.442099e-001):5.559269e-002,((14:2.902083e-001,(15:1.824443e-001,16:1.750266e-001):2.505622e-001):4.513554e-002,13:2.714660e-001):1.287788e-001):7.764014e-001):2.303050e-001,(10:2.484260e-001,9:4.210738e-001):2.906173e-001):6.394312e-002,7:5.145847e-001):1.181069e-001,(5:2.658283e-001,8:4.529709e-001):1.320091e-001):1.016838e-001,(3:3.084837e-001,(4:4.444990e-001,2:2.525549e-001):7.333507e-002):8.045685e-002,1:4.375098e-001);
   tree gen.259500 = [&U] ((((6:6.068469e-001,((23:3.203492e-001,((19:2.735718e-001,(18:3.102942e-001,17:2.762696e-001):1.105723e-001):7.628897e-002,(20:3.077708e-001,(22:2.458119e-001,21:2.002609e-001):1.839251e-001):8.896884e-002):1.507992e-001):1.482754e-001,((11:4.020978e-001,12:2.515251e-001):1.191273e-001,(13:2.791190e-001,(14:2.983897e-001,(15:1.842276e-001,16:1.616802e-001):1.988865e-001):4.121250e-002):1.371972e-001):8.193163e-002):8.418751e-001):2.798796e-001,(10:3.594310e-001,9:4.329445e-001):1.644512e-001):9.474906e-002,(7:5.677724e-001,(5:2.733224e-001,8:5.248308e-001):6.185530e-002):2.710799e-002):1.344841e-001,(2:2.596747e-001,(4:4.236052e-001,3:3.714762e-001):1.078483e-001):1.283110e-001,1:4.581610e-001);
   tree gen.260000 = [&U] (((((6:5.956182e-001,((23:3.203492e-001,((19:2.623179e-001,(18:3.102942e-001,17:3.689571e-001):1.105723e-001):6.688523e-002,(20:3.077708e-001,(22:3.178313e-001,21:2.002609e-001):1.700121e-001):8.896884e-002):1.507992e-001):1.469530e-001,((11:4.207447e-001,12:2.515251e-001):1.472926e-001,((13:2.740620e-001,(15:1.842276e-001,16:1.616802e-001):2.177907e-001):2.419351e-002,14:2.983897e-001):1.388298e-001):5.356383e-002):8.725210e-001):2.405689e-001,(10:3.594310e-001,9:4.700105e-001):2.305067e-001):6.785522e-002,7:4.697941e-001):9.941821e-002,(5:1.844637e-001,8:4.723553e-001):1.353918e-001):1.197312e-001,((2:2.596747e-001,4:4.236052e-001):8.641714e-002,3:3.366212e-001):1.257732e-001,1:4.581610e-001);
   tree gen.260500 = [&U] (((((6:5.628562e-001,((23:3.421568e-001,((19:2.478891e-001,(18:2.932265e-001,17:3.119003e-001):1.065796e-001):2.722196e-002,(20:3.148020e-001,(22:3.003490e-001,21:2.336401e-001):1.178715e-001):1.327151e-001):1.891440e-001):1.434188e-001,((11:3.976016e-001,12:2.376900e-001):1.503899e-001,(13:2.589872e-001,(14:2.378676e-001,(15:1.404530e-001,16:2.158351e-001):2.768666e-001):6.098934e-002):1.275132e-001):6.428496e-002):8.245279e-001):2.273364e-001,(10:2.744186e-001,9:5.806826e-001):2.440284e-001):1.270739e-001,7:4.439530e-001):9.911552e-002,(5:1.743173e-001,8:4.463734e-001):1.243180e-001):7.909835e-002,((4:4.003048e-001,3:3.310532e-001):7.754815e-002,2:2.453913e-001):1.165274e-001,1:4.329599e-001);
   tree gen.261000 = [&U] (((((6:5.628562e-001,((23:3.555439e-001,((19:2.734911e-001,(18:3.064600e-001,17:3.119003e-001):1.234118e-001):2.722196e-002,(20:3.148020e-001,(22:3.003490e-001,21:2.336401e-001):1.307318e-001):1.268386e-001):1.891440e-001):1.277030e-001,((11:3.976016e-001,12:2.376900e-001):1.503899e-001,(13:2.589872e-001,((15:1.279077e-001,16:2.151408e-001):2.605378e-001,14:2.441724e-001):4.200988e-002):1.454124e-001):5.800436e-002):8.245279e-001):2.598636e-001,(10:2.744186e-001,9:3.784721e-001):2.172547e-001):9.096070e-002,7:4.851551e-001):1.213745e-001,(5:1.743173e-001,8:4.463734e-001):1.298120e-001):9.390263e-002,((4:3.926457e-001,2:3.017409e-001):1.029107e-001,3:3.194264e-001):7.341347e-002,1:4.329599e-001);
   tree gen.261500 = [&U] (((((6:6.343714e-001,((11:3.970372e-001,12:2.373526e-001):1.586416e-001,((((15:1.277262e-001,16:1.733373e-001):2.620886e-001,13:2.586196e-001):4.575694e-002,14:2.316225e-001):1.111310e-001,(23:3.559239e-001,((19:2.668681e-001,(18:2.867954e-001,17:3.114576e-001):8.590498e-002):5.593758e-002,(20:2.920712e-001,(22:2.962930e-001,21:2.333085e-001):1.305462e-001):1.173968e-001):1.715399e-001):1.953248e-001):7.757376e-003):8.293153e-001):2.259030e-001,(10:2.868418e-001,9:4.217141e-001):2.617110e-001):1.093925e-001,7:4.844665e-001):1.641209e-002,(5:1.740699e-001,8:4.457398e-001):1.138241e-001):9.376935e-002,((4:4.402842e-001,2:2.486406e-001):8.543474e-002,3:3.826815e-001):8.114889e-002,1:4.893372e-001);
   tree gen.262000 = [&U] (((((6:6.400343e-001,(((14:2.446710e-001,((15:1.203533e-001,16:2.061986e-001):2.386802e-001,13:2.609283e-001):6.256965e-002):1.061681e-001,(23:3.591012e-001,((19:2.397476e-001,(18:3.294155e-001,17:3.142379e-001):9.945150e-002):5.925994e-002,(20:2.968636e-001,(22:2.262159e-001,21:2.353912e-001):1.482563e-001):1.184447e-001):1.628934e-001):2.054950e-001):7.833293e-003,(11:4.005815e-001,12:2.394714e-001):1.534259e-001):8.367184e-001):1.595793e-001,(10:2.235814e-001,9:4.969483e-001):2.640473e-001):1.017580e-001,(5:1.756238e-001,8:4.497189e-001):1.171374e-001):3.297083e-002,7:5.577883e-001):1.419456e-001,(3:2.577629e-001,(4:4.442145e-001,2:2.387834e-001):1.073318e-001):8.781311e-002,1:4.937055e-001);
   tree gen.262500 = [&U] (((((6:6.369832e-001,((((15:1.999501e-001,16:2.052157e-001):2.082727e-001,13:2.927551e-001):4.564075e-002,14:2.435046e-001):1.169312e-001,((23:3.573893e-001,((19:2.386046e-001,(18:3.001476e-001,17:3.127399e-001):1.276848e-001):6.364940e-002,(20:2.954484e-001,(22:2.313862e-001,21:2.342691e-001):1.710928e-001):9.726387e-002):1.621169e-001):1.953321e-001,(11:3.986719e-001,12:2.383298e-001):1.904571e-001):8.010627e-003):8.538427e-001):1.622315e-001,(10:2.869185e-001,9:4.945793e-001):2.268181e-001):8.517955e-002,(5:2.130460e-001,8:5.465959e-001):1.165790e-001):2.451625e-002,7:5.551293e-001):9.705030e-002,(3:3.357918e-001,(4:4.188573e-001,2:2.325538e-001):9.057331e-002):5.741223e-002,1:4.913519e-001);
   tree gen.263000 = [&U] ((((6:6.238504e-001,(((11:3.563826e-001,12:2.334161e-001):1.897122e-001,(23:3.500210e-001,((19:2.558119e-001,(18:2.911922e-001,17:3.062921e-001):1.330204e-001):6.233713e-002,(20:2.893571e-001,(22:2.116079e-001,21:2.265205e-001):1.664531e-001):1.028845e-001):1.587745e-001):1.808682e-001):1.844828e-002,((13:2.478534e-001,(15:1.935641e-001,16:1.860543e-001):2.226407e-001):4.188682e-002,14:2.975347e-001):1.138882e-001):7.992192e-001):1.674294e-001,(10:2.810031e-001,9:4.608499e-001):2.054080e-001):1.926429e-001,(7:5.217350e-001,(5:2.623061e-001,8:5.230827e-001):1.258150e-001):3.817162e-002):8.620381e-002,(3:3.134884e-001,(4:3.929852e-001,2:3.026259e-001):1.033508e-001):1.222999e-001,1:5.270274e-001);
   tree gen.263500 = [&U] (((5:1.653696e-001,8:4.550830e-001):1.220160e-001,(7:5.366462e-001,((6:6.416802e-001,(((23:3.600246e-001,((19:2.631231e-001,(18:2.500692e-001,17:3.635628e-001):8.979180e-002):3.897993e-002,(20:2.976270e-001,(22:2.459147e-001,21:2.384518e-001):1.663710e-001):1.080811e-001):1.675761e-001):1.860375e-001,(11:3.550606e-001,12:2.942062e-001):1.487984e-001):1.386744e-002,((13:2.549371e-001,(15:1.678488e-001,16:1.700153e-001):2.186196e-001):5.192257e-002,14:2.363319e-001):1.186848e-001):8.220610e-001):1.817035e-001,(10:2.890342e-001,9:4.641807e-001):2.056768e-001):1.417754e-001):8.088626e-002):1.195850e-001,((3:3.224480e-001,4:4.042167e-001):4.168534e-002,2:2.966022e-001):9.148857e-002,1:5.420900e-001);
   tree gen.264000 = [&U] (((5:2.151972e-001,8:4.669029e-001):1.191352e-001,(7:4.017217e-001,((6:6.199039e-001,((23:3.702742e-001,((19:2.786490e-001,(18:3.072779e-001,17:3.739131e-001):9.234808e-002):3.619082e-002,(20:2.468819e-001,(22:2.823159e-001,21:1.961534e-001):1.701163e-001):1.174100e-001):1.720728e-001):1.663489e-001,((13:2.850738e-001,((15:1.726272e-001,16:1.748555e-001):1.722267e-001,14:2.430600e-001):3.427813e-002):1.505955e-001,(11:3.720106e-001,12:2.689719e-001):2.088134e-001):1.347507e-002):9.226959e-001):1.425163e-001,(10:3.331904e-001,9:4.619169e-001):1.930127e-001):1.300280e-001):7.385784e-002):1.129423e-001,((4:3.824269e-001,2:2.575239e-001):1.134463e-001,3:3.882561e-001):9.409316e-002,1:4.004293e-001);
   tree gen.264500 = [&U] (((5:2.043631e-001,8:4.418905e-001):1.261842e-001,(7:3.882243e-001,((6:5.990758e-001,(((23:3.578334e-001,((19:2.115330e-001,(18:2.969537e-001,17:3.460442e-001):8.924529e-002):9.048912e-002,(20:3.016559e-001,(22:2.112217e-001,21:2.081039e-001):1.644005e-001):1.028603e-001):1.771880e-001):1.591002e-001,(11:4.364112e-001,12:2.594350e-001):1.501520e-001):3.224992e-002,(14:2.689624e-001,((15:1.540800e-001,16:2.128834e-001):1.976345e-001,13:2.754956e-001):5.115817e-002):1.455356e-001):8.720651e-001):2.063322e-001,(10:2.929091e-001,9:3.851742e-001):1.836960e-001):1.006011e-001):1.063006e-001):7.643980e-002,((4:3.695778e-001,2:2.318094e-001):7.273947e-002,3:3.752112e-001):9.093174e-002,1:3.715118e-001);
   tree gen.265000 = [&U] (((5:2.085196e-001,8:5.155749e-001):1.240057e-001,(7:4.291438e-001,((6:6.246201e-001,(((23:3.453738e-001,((19:1.882893e-001,(18:2.979455e-001,17:3.379659e-001):1.455141e-001):5.420960e-002,(20:3.145183e-001,(22:2.202281e-001,21:2.169774e-001):1.714105e-001):1.072462e-001):2.387871e-001):1.555708e-001,(13:2.872426e-001,((15:1.606499e-001,16:1.775511e-001):2.054343e-001,14:2.804308e-001):6.293675e-002):1.643876e-001):1.999187e-002,(11:4.182661e-001,12:2.704972e-001):1.310358e-001):8.546069e-001):2.398250e-001,(10:3.353204e-001,9:4.015979e-001):1.915287e-001):1.048907e-001):7.100887e-002):9.644131e-002,((2:2.657504e-001,3:3.439542e-001):5.717593e-002,4:3.853365e-001):9.480902e-002,1:4.266091e-001);
   tree gen.265500 = [&U] (((5:2.071254e-001,8:5.372163e-001):1.148869e-001,(7:4.440730e-001,((6:6.427341e-001,(((14:2.541187e-001,((15:1.815843e-001,16:1.856747e-001):2.059826e-001,13:3.057008e-001):6.592793e-002):1.764731e-001,(11:4.303958e-001,12:2.702792e-001):1.666409e-001):3.407729e-002,(23:3.553896e-001,((19:2.666109e-001,(18:3.065859e-001,17:3.611090e-001):7.976160e-002):8.341018e-002,(20:3.236393e-001,(22:2.372764e-001,21:2.232697e-001):1.390044e-001):8.635672e-002):1.718989e-001):1.600824e-001):8.793905e-001):2.467799e-001,(10:3.332081e-001,9:4.659061e-001):1.158903e-001):1.291758e-001):1.148953e-001):9.275962e-002,((3:3.539289e-001,4:3.965112e-001):4.718320e-002,2:2.910242e-001):1.194362e-001,1:4.318398e-001);
   tree gen.266000 = [&U] (((5:1.709764e-001,8:5.305528e-001):8.875444e-002,(7:5.046278e-001,((6:6.347618e-001,((((15:1.847094e-001,16:2.001048e-001):1.772477e-001,(14:2.509667e-001,13:3.019090e-001):6.163849e-002):1.350506e-001,(11:4.250574e-001,12:2.505243e-001):1.765048e-001):7.462500e-002,(23:3.509815e-001,((19:2.633040e-001,(18:3.027831e-001,17:3.566299e-001):1.053789e-001):7.068846e-002,(20:2.981485e-001,(22:2.343333e-001,21:2.205003e-001):1.712607e-001):7.430645e-002):1.626405e-001):1.146439e-001):8.304515e-001):1.840511e-001,(10:2.875872e-001,9:3.374843e-001):2.159541e-001):1.082286e-001):7.258751e-002):1.543735e-001,(3:3.495389e-001,(4:3.915930e-001,2:2.874145e-001):9.561180e-002):6.467252e-002,1:4.264834e-001);
   tree gen.266500 = [&U] (((5:2.181290e-001,8:5.089360e-001):8.557061e-002,(7:5.088492e-001,((6:6.128364e-001,(((13:2.551349e-001,((15:1.951625e-001,16:2.073832e-001):2.231425e-001,14:2.530662e-001):7.397026e-002):1.010357e-001,(11:4.286132e-001,12:2.579866e-001):1.341257e-001):7.501620e-002,(23:3.263601e-001,((19:2.655067e-001,(18:3.053160e-001,17:3.285600e-001):6.138254e-002):5.900385e-002,(20:3.037891e-001,(22:2.362937e-001,21:1.734492e-001):1.925455e-001):6.514909e-002):1.735973e-001):1.608647e-001):8.388012e-001):1.291357e-001,(10:3.402099e-001,9:4.525472e-001):2.043834e-001):8.280304e-002):5.801136e-002):1.298689e-001,(2:2.523537e-001,(4:3.926786e-001,3:3.524629e-001):7.516494e-002):1.350931e-001,1:4.632518e-001);
   tree gen.267000 = [&U] (((5:1.863170e-001,8:6.109309e-001):1.195247e-001,(7:5.088492e-001,((6:6.128364e-001,(((((15:1.204149e-001,16:2.137036e-001):2.419335e-001,14:3.033312e-001):3.653815e-002,13:2.551349e-001):1.332918e-001,(11:4.286132e-001,12:2.579866e-001):1.497867e-001):1.043496e-001,(23:3.263601e-001,((19:2.458095e-001,(18:3.053160e-001,17:3.607933e-001):5.848496e-002):1.159830e-001,(20:3.037891e-001,(22:1.945837e-001,21:2.223244e-001):1.536150e-001):7.817042e-002):1.637937e-001):8.185612e-002):8.728815e-001):1.546682e-001,(10:3.035508e-001,9:4.525472e-001):3.291850e-001):1.103977e-001):3.583446e-002):1.122345e-001,((3:3.524629e-001,4:3.926786e-001):5.838232e-002,2:2.523537e-001):1.097507e-001,1:4.632518e-001);
   tree gen.267500 = [&U] (((5:2.680605e-001,8:5.290164e-001):1.342771e-001,(7:5.129927e-001,((6:6.178265e-001,(((((15:1.228058e-001,16:2.373552e-001):2.058790e-001,14:2.417797e-001):3.967088e-002,13:2.572124e-001):1.290340e-001,(11:4.058252e-001,12:2.600873e-001):1.524746e-001):1.057991e-001,(23:3.290176e-001,((19:2.570171e-001,(18:3.078021e-001,17:3.637311e-001):1.328245e-001):7.388337e-002,(20:2.896131e-001,(22:2.467478e-001,21:2.241348e-001):1.663242e-001):7.880695e-002):1.442695e-001):7.998600e-002):8.001705e-001):2.448595e-001,(10:2.964076e-001,9:4.562322e-001):3.044280e-001):1.259499e-001):1.223308e-002):1.112312e-001,((4:4.014251e-001,2:2.544085e-001):1.168204e-001,3:3.459188e-001):1.295279e-001,1:4.670239e-001);
   tree gen.268000 = [&U] (((5:1.761871e-001,8:5.378086e-001):1.377933e-001,(7:5.195213e-001,((6:6.277733e-001,(((14:3.027793e-001,((15:1.164506e-001,16:1.633095e-001):2.220447e-001,13:2.925201e-001):4.045912e-002):1.785756e-001,(11:5.063361e-001,12:2.560478e-001):1.645480e-001):6.166697e-002,(23:3.294107e-001,((19:2.611550e-001,(18:3.081615e-001,17:3.369249e-001):9.271227e-002):6.608680e-002,(20:2.942758e-001,(22:2.507204e-001,21:2.277433e-001):1.585482e-001):5.842180e-002):2.117728e-001):1.436508e-001):7.703089e-001):2.488017e-001,(10:3.011797e-001,9:4.199159e-001):2.797735e-001):5.192643e-002):1.050750e-001):5.137413e-002,((4:4.094803e-001,3:3.514880e-001):9.206246e-002,2:3.167320e-001):1.511872e-001,1:4.890040e-001);
   tree gen.268500 = [&U] (((5:2.451774e-001,8:5.037347e-001):8.160149e-002,(7:4.866061e-001,((6:5.502145e-001,(((13:2.739869e-001,(14:2.835961e-001,(15:1.065554e-001,16:2.023239e-001):2.044101e-001):5.527847e-002):1.594347e-001,(11:4.742563e-001,12:2.357485e-001):1.182966e-001):1.110099e-001,(23:3.199663e-001,((19:2.446090e-001,(18:2.898783e-001,17:3.155784e-001):8.683831e-002):6.189974e-002,(20:3.081158e-001,(22:2.260350e-001,21:2.446972e-001):1.561473e-001):8.073255e-002):1.983555e-001):1.070943e-001):6.948055e-001):2.602079e-001,(10:2.820979e-001,9:3.933113e-001):2.627617e-001):7.252160e-002):9.841781e-002):6.710617e-002,((4:3.835369e-001,3:2.698591e-001):8.986857e-002,2:2.966648e-001):1.465056e-001,1:4.595490e-001);
   tree gen.269000 = [&U] (((5:2.421701e-001,8:5.185851e-001):5.528492e-002,(7:5.009515e-001,((6:6.399797e-001,(((((15:1.613819e-001,16:1.969609e-001):2.184993e-001,14:2.882401e-001):5.624308e-002,13:2.787844e-001):1.479246e-001,(11:4.129852e-001,12:2.488025e-001):1.217840e-001):8.458201e-002,(23:3.293991e-001,((19:2.656098e-001,(18:3.214776e-001,17:3.673002e-001):6.604810e-002):6.372458e-002,(20:3.197202e-001,(22:2.326986e-001,21:2.052171e-001):1.472326e-001):7.378685e-002):1.475362e-001):9.397248e-002):6.995146e-001):2.740893e-001,(10:3.618371e-001,9:3.911932e-001):2.186317e-001):5.119334e-002):1.013192e-001):1.313218e-001,((3:4.688988e-001,4:3.165963e-001):8.547777e-002,2:2.667349e-001):9.024764e-002,1:4.730968e-001);
   tree gen.269500 = [&U] (((5:2.271426e-001,8:4.701606e-001):1.359925e-001,(7:4.739661e-001,((6:5.271260e-001,(((((15:1.728282e-001,16:1.967661e-001):2.200928e-001,13:2.785087e-001):3.435076e-002,14:2.907593e-001):1.209548e-001,(11:4.381059e-001,12:2.485565e-001):1.316533e-001):1.365805e-001,(23:3.290733e-001,((19:2.653471e-001,(18:2.910156e-001,17:3.669369e-001):1.267497e-001):5.716385e-002,(20:3.194040e-001,(22:2.427352e-001,21:2.098589e-001):1.470869e-001):7.371388e-002):2.220041e-001):8.296289e-002):7.694510e-001):2.738183e-001,(10:2.582509e-001,9:3.908063e-001):2.206994e-001):1.171380e-001):9.901469e-002):5.292449e-002,((3:4.215958e-001,4:3.809870e-001):7.167293e-002,2:2.311097e-001):1.110489e-001,1:4.799040e-001);
   tree gen.270000 = [&U] (((5:2.775851e-001,8:4.490317e-001):8.508806e-002,(7:4.583631e-001,((6:5.441583e-001,(((13:2.875078e-001,(14:2.903755e-001,(15:1.556309e-001,16:2.031240e-001):2.386345e-001):2.954737e-002):1.213402e-001,(11:4.522618e-001,12:2.643951e-001):1.532637e-001):8.969653e-002,(23:3.397062e-001,((19:2.739209e-001,(18:3.004188e-001,17:3.634923e-001):1.105448e-001):6.096888e-002,(20:2.780293e-001,(22:2.505783e-001,21:2.037597e-001):1.553047e-001):7.609569e-002):2.267590e-001):8.564356e-002):8.425257e-001):2.826658e-001,(10:2.632143e-001,9:4.734678e-001):2.127886e-001):2.159389e-001):5.481751e-002):9.267525e-002,((4:4.306323e-001,2:2.464902e-001):1.069802e-001,3:2.819291e-001):1.179977e-001,1:4.291129e-001);
   tree gen.270500 = [&U] (((5:2.693524e-001,8:4.727160e-001):7.912480e-002,(7:4.447688e-001,((6:5.280194e-001,(((13:2.597480e-001,((15:1.659646e-001,16:2.078220e-001):2.329053e-001,14:2.817635e-001):5.237263e-002):1.603674e-001,(11:4.248639e-001,12:2.693966e-001):1.574953e-001):8.703628e-002,(23:3.296311e-001,((19:2.657968e-001,(18:2.764165e-001,17:3.766118e-001):1.123092e-001):2.970511e-002,(20:2.667368e-001,(22:2.701934e-001,21:1.977165e-001):1.616965e-001):1.070705e-001):1.833557e-001):8.712382e-002):9.408814e-001):3.290986e-001,(10:2.554078e-001,9:4.507444e-001):2.280980e-001):1.250838e-001):7.862594e-002):8.992666e-002,((4:4.178605e-001,3:3.145771e-001):6.461581e-002,2:2.521400e-001):6.172106e-002,1:4.163861e-001);
   tree gen.271000 = [&U] (((5:2.337513e-001,8:5.044752e-001):7.198628e-002,(7:4.427310e-001,((6:5.187828e-001,(((14:2.692459e-001,((15:1.579793e-001,16:1.973803e-001):1.950405e-001,13:3.365980e-001):4.182388e-002):1.663042e-001,(11:4.174317e-001,12:2.616126e-001):1.449991e-001):9.444473e-002,(23:3.225719e-001,((19:2.611473e-001,(18:2.715811e-001,17:3.700237e-001):7.574555e-002):3.175856e-002,(20:2.909000e-001,(22:2.654669e-001,21:2.184869e-001):1.588680e-001):7.873699e-002):1.568119e-001):1.271910e-001):9.244227e-001):2.513943e-001,(10:2.509399e-001,9:4.428596e-001):2.952399e-001):7.623427e-002):1.257239e-001):1.092535e-001,(3:3.039812e-001,(2:2.477293e-001,4:4.059388e-001):1.150292e-001):9.607802e-002,1:4.091023e-001);
   tree gen.271500 = [&U] (((5:2.332806e-001,8:5.005627e-001):1.169733e-001,(7:4.392973e-001,((6:5.592942e-001,(((14:2.629277e-001,((15:1.567541e-001,16:1.958495e-001):2.104346e-001,13:3.155775e-001):5.429909e-002):1.457972e-001,(11:4.820032e-001,12:2.595836e-001):1.649615e-001):1.139358e-001,(23:3.749294e-001,((19:2.954036e-001,(18:3.102185e-001,17:3.671540e-001):5.076685e-002):7.009367e-002,(20:2.821082e-001,(22:2.198202e-001,21:2.167924e-001):1.766689e-001):8.181217e-002):1.309881e-001):1.274833e-001):7.817196e-001):2.419105e-001,(10:3.663600e-001,9:4.394249e-001):1.979492e-001):9.644244e-002):1.352322e-001):1.423673e-001,(3:3.016237e-001,(2:2.774863e-001,4:4.027905e-001):6.859262e-002):9.533287e-002,1:3.974825e-001);
   tree gen.272000 = [&U] (((5:2.036449e-001,8:4.939163e-001):7.150700e-002,(7:4.307615e-001,((6:5.518680e-001,(((14:2.594366e-001,((15:1.546727e-001,16:1.932491e-001):2.011206e-001,13:3.007318e-001):3.115478e-002):1.570265e-001,(11:4.756032e-001,12:2.306941e-001):1.520281e-001):5.297645e-002,(23:3.699511e-001,((19:2.389191e-001,(18:2.738900e-001,17:3.622790e-001):1.324984e-001):4.988004e-002,(20:2.650620e-001,(22:2.250418e-001,21:2.489038e-001):1.291973e-001):1.053422e-001):1.698001e-001):1.079488e-001):7.713400e-001):2.293129e-001,(10:2.915117e-001,9:4.465307e-001):2.311381e-001):1.308373e-001):4.250138e-002):7.709322e-002,((2:2.738019e-001,4:3.974423e-001):8.169962e-002,3:3.665972e-001):1.069318e-001,1:4.304510e-001);
[truncated: 2,528,343 more chars]
