# Supplementary material for: Metabolic and Chaperone Gene Loss Marks the Origin of Animals: Evidence for Hsp104 and Hsp78 Chaperones Sharing Mitochondrial Enzymes as Clients
Source: PLoS One. 2015 Feb 24;10(2):e0117192. doi: 10.1371/journal.pone.0117192 (PMC4339202; doi:10.1371/journal.pone.0117192)
Supplement: S2 File — (ZIP) [file pone.0117192.s004.zip › M1_ANKCLP/ANKCLP_v02.nex.trprobs]

#NEXUS

[ID: 8937961221]
[This file contains the trees that were found during the MCMC
search, sorted by posterior probability. "p" indicates the
posterior probability of the tree whereas "P" indicates the
cumulative posterior probability.]

begin trees;
   translate
    1 Homo_sapiens_NP_001245322.1_ANKCLP,
    2 Capitella_teleta_ELU00197.1_ANKCLP,
    3 Lottia_gigantea_XP_009060869.1_ANKCLP,
    4 Helobdella_robusta_XP_009029944.1_ANKCLP,
    5 Nematostella_vectensis_XP_001641860.1_ANKCLP,
    6 Mnemiopsis_leidyi_ML063914a_ANKCLP,
    7 Trichoplax_adhaerens_XP_002116137.1_ANKCLP,
    8 Amphimedon_queenslandica_XP_003390365.1_ANKCLP,
    9 Monosiga_brevicollis_XP_001744067.1_ANKCLP,
   10 Salpingoeca_rosetta_XP_004992453.1_ANKCLP,
   11 Saccharomyces_cerevisiae_NP_013074.1_HSP104,
   12 Schizosaccharomyces_pombe_NP_596503.1_HSP104,
   13 Batrachochytrium_dendrobatidis_XP_006677385.1_HSP104,
   14 Capsaspora_owczarzaki_XP_004348638.1_HSP104,
   15 Monosiga_brevicollis_XP_001748844.1_HSP104,
   16 Salpingoeca_rosetta_XP_004995761.1_HSP104,
   17 Saccharomyces_cerevisiae_NP_010544.3_HSP78,
   18 Schizosaccharomyces_pombe_NP_596117.1_HSP78,
   19 Batrachochytrium_dendrobatidis_XP_006675052.1_HSP78,
   20 Capsaspora_owczarzaki_XP_004365738.1_HSP78,
   21 Monosiga_brevicollis_XP_001747710.1_HSP78,
   22 Salpingoeca_rosetta_XP_004992814.1_HSP78,
   23 Escherichia_coli_clpB;
   tree tree_1 [p = 0.161, P = 0.161] = [&W 0.161280] (((7,((10,9),(((23,(((22,21),20),(19,(18,17)))),((((16,15),14),13),(12,11))),6))),(8,5)),((4,2),3),1);
   tree tree_2 [p = 0.127, P = 0.288] = [&W 0.126791] (((7,((10,9),(((23,(((22,21),20),(19,(18,17)))),((14,((16,15),13)),(12,11))),6))),(8,5)),((4,2),3),1);
   tree tree_3 [p = 0.107, P = 0.395] = [&W 0.106964] (((7,((10,9),(((23,(((22,21),20),(19,(18,17)))),((((16,15),14),13),(12,11))),6))),(8,5)),(2,(4,3)),1);
   tree tree_4 [p = 0.093, P = 0.488] = [&W 0.093136] (((7,((10,9),(((23,(((22,21),20),(19,(18,17)))),((14,((16,15),13)),(12,11))),6))),(8,5)),(2,(4,3)),1);
   tree tree_5 [p = 0.073, P = 0.561] = [&W 0.072809] (((7,((10,9),(((((16,15),14),13),((23,(((22,21),20),(19,(18,17)))),(12,11))),6))),(8,5)),((4,2),3),1);
   tree tree_6 [p = 0.061, P = 0.622] = [&W 0.060980] (((7,((10,9),(((((16,15),14),13),((23,(((22,21),20),(19,(18,17)))),(12,11))),6))),(8,5)),(2,(4,3)),1);
   tree tree_7 [p = 0.047, P = 0.669] = [&W 0.047151] (((7,((10,9),(((14,((16,15),13)),((23,(((22,21),20),(19,(18,17)))),(12,11))),6))),(8,5)),(2,(4,3)),1);
   tree tree_8 [p = 0.044, P = 0.714] = [&W 0.044485] (((7,((10,9),(((14,((16,15),13)),((23,(((22,21),20),(19,(18,17)))),(12,11))),6))),(8,5)),((4,2),3),1);
   tree tree_9 [p = 0.026, P = 0.740] = [&W 0.026158] (((7,((10,9),(((23,(((22,21),20),(19,(18,17)))),(((16,15),(14,13)),(12,11))),6))),(8,5)),((4,2),3),1);
   tree tree_10 [p = 0.022, P = 0.762] = [&W 0.021993] (((7,((10,9),((((23,(((22,21),20),(19,(18,17)))),(((16,15),14),13)),(12,11)),6))),(8,5)),((4,2),3),1);
   tree tree_11 [p = 0.021, P = 0.783] = [&W 0.021493] ((((7,((10,9),(((23,(((22,21),20),(19,(18,17)))),((((16,15),14),13),(12,11))),6))),(8,5)),(4,2)),3,1);
   tree tree_12 [p = 0.020, P = 0.803] = [&W 0.019827] (((7,((10,9),(((23,(((22,21),20),(19,(18,17)))),(((16,15),(14,13)),(12,11))),6))),(8,5)),(2,(4,3)),1);
   tree tree_13 [p = 0.018, P = 0.821] = [&W 0.017994] (((7,((10,9),((((23,(((22,21),20),(19,(18,17)))),(((16,15),14),13)),(12,11)),6))),(8,5)),(2,(4,3)),1);
   tree tree_14 [p = 0.018, P = 0.839] = [&W 0.017661] (((7,((10,9),((((23,(((22,21),20),(19,(18,17)))),(14,((16,15),13))),(12,11)),6))),(8,5)),(2,(4,3)),1);
   tree tree_15 [p = 0.017, P = 0.855] = [&W 0.016661] (((7,((10,9),((((23,(((22,21),20),(19,(18,17)))),(14,((16,15),13))),(12,11)),6))),(8,5)),((4,2),3),1);
   tree tree_16 [p = 0.014, P = 0.870] = [&W 0.014162] (((7,((10,9),((((16,15),(14,13)),((23,(((22,21),20),(19,(18,17)))),(12,11))),6))),(8,5)),(2,(4,3)),1);
   tree tree_17 [p = 0.014, P = 0.883] = [&W 0.013829] ((((7,((10,9),(((23,(((22,21),20),(19,(18,17)))),((14,((16,15),13)),(12,11))),6))),(8,5)),(4,2)),3,1);
   tree tree_18 [p = 0.013, P = 0.896] = [&W 0.012662] ((((7,((10,9),(((((16,15),14),13),((23,(((22,21),20),(19,(18,17)))),(12,11))),6))),(8,5)),(4,2)),3,1);
   tree tree_19 [p = 0.012, P = 0.908] = [&W 0.011663] (((7,((10,9),((((16,15),(14,13)),((23,(((22,21),20),(19,(18,17)))),(12,11))),6))),(8,5)),((4,2),3),1);
   tree tree_20 [p = 0.007, P = 0.915] = [&W 0.007498] ((((7,((10,9),(((14,((16,15),13)),((23,(((22,21),20),(19,(18,17)))),(12,11))),6))),(8,5)),(4,2)),3,1);
   tree tree_21 [p = 0.005, P = 0.921] = [&W 0.005332] (((7,((10,9),((((23,(((22,21),20),(19,(18,17)))),((16,15),(14,13))),(12,11)),6))),(8,5)),(2,(4,3)),1);
   tree tree_22 [p = 0.005, P = 0.926] = [&W 0.005165] (((7,((10,9),(((23,(((22,21),20),(19,(18,17)))),((((16,15),14),13),(12,11))),6))),(8,5)),(4,(2,3)),1);
   tree tree_23 [p = 0.005, P = 0.931] = [&W 0.004832] (((7,((10,9),(((23,(((22,21),20),(19,(18,17)))),((14,((16,15),13)),(12,11))),6))),(8,5)),(4,(2,3)),1);
   tree tree_24 [p = 0.004, P = 0.935] = [&W 0.004332] ((7,(((10,9),(((23,(((22,21),20),(19,(18,17)))),((((16,15),14),13),(12,11))),6)),(8,5))),((4,2),3),1);
   tree tree_25 [p = 0.004, P = 0.939] = [&W 0.004332] (((7,((10,9),((((23,(((22,21),20),(19,(18,17)))),((16,15),(14,13))),(12,11)),6))),(8,5)),((4,2),3),1);
   tree tree_26 [p = 0.004, P = 0.943] = [&W 0.003832] ((((7,((10,9),(((23,(((22,21),20),(19,(18,17)))),(((16,15),(14,13)),(12,11))),6))),(8,5)),(4,2)),3,1);
   tree tree_27 [p = 0.003, P = 0.947] = [&W 0.003499] ((((7,((10,9),((((23,(((22,21),20),(19,(18,17)))),(((16,15),14),13)),(12,11)),6))),(8,5)),(4,2)),3,1);
   tree tree_28 [p = 0.003, P = 0.950] = [&W 0.003499] ((((7,((10,9),((((23,(((22,21),20),(19,(18,17)))),(14,((16,15),13))),(12,11)),6))),(8,5)),(4,2)),3,1);
   tree tree_29 [p = 0.003, P = 0.953] = [&W 0.003166] ((((7,((10,9),((((16,15),(14,13)),((23,(((22,21),20),(19,(18,17)))),(12,11))),6))),(8,5)),(4,2)),3,1);
   tree tree_30 [p = 0.003, P = 0.956] = [&W 0.002999] (((7,((10,9),(((((16,15),14),13),((23,(((22,21),20),(19,(18,17)))),(12,11))),6))),(8,5)),(4,(2,3)),1);
   tree tree_31 [p = 0.002, P = 0.959] = [&W 0.002499] ((((10,9),(((23,(((22,21),20),(19,(18,17)))),((14,((16,15),13)),(12,11))),6)),(7,(8,5))),((4,2),3),1);
   tree tree_32 [p = 0.002, P = 0.961] = [&W 0.002333] ((7,(((10,9),(((((16,15),14),13),((23,(((22,21),20),(19,(18,17)))),(12,11))),6)),(8,5))),((4,2),3),1);
   tree tree_33 [p = 0.002, P = 0.963] = [&W 0.002166] (((7,((10,9),(((14,((16,15),13)),((23,(((22,21),20),(19,(18,17)))),(12,11))),6))),(8,5)),(4,(2,3)),1);
   tree tree_34 [p = 0.002, P = 0.965] = [&W 0.001999] ((7,(((10,9),(((23,(((22,21),20),(19,(18,17)))),((14,((16,15),13)),(12,11))),6)),(8,5))),((4,2),3),1);
   tree tree_35 [p = 0.002, P = 0.967] = [&W 0.001999] ((7,(((10,9),(((14,((16,15),13)),((23,(((22,21),20),(19,(18,17)))),(12,11))),6)),(8,5))),((4,2),3),1);
   tree tree_36 [p = 0.002, P = 0.969] = [&W 0.001999] ((((10,9),(((23,(((22,21),20),(19,(18,17)))),((((16,15),14),13),(12,11))),6)),(7,(8,5))),((4,2),3),1);
   tree tree_37 [p = 0.002, P = 0.971] = [&W 0.001999] (((7,((10,9),(((23,((((22,21),20),19),(18,17))),((14,((16,15),13)),(12,11))),6))),(8,5)),((4,2),3),1);
   tree tree_38 [p = 0.002, P = 0.973] = [&W 0.001833] ((7,(((10,9),(((23,(((22,21),20),(19,(18,17)))),((((16,15),14),13),(12,11))),6)),(8,5))),(2,(4,3)),1);
   tree tree_39 [p = 0.002, P = 0.975] = [&W 0.001666] (((7,((10,9),((((23,(((22,21),20),(19,(18,17)))),(14,((16,15),13))),(12,11)),6))),(8,5)),(4,(2,3)),1);
   tree tree_40 [p = 0.001, P = 0.976] = [&W 0.001500] ((7,(((10,9),(((23,(((22,21),20),(19,(18,17)))),((14,((16,15),13)),(12,11))),6)),(8,5))),(2,(4,3)),1);
   tree tree_41 [p = 0.001, P = 0.978] = [&W 0.001500] ((((7,((10,9),((((23,(((22,21),20),(19,(18,17)))),((16,15),(14,13))),(12,11)),6))),(8,5)),(4,2)),3,1);
   tree tree_42 [p = 0.001, P = 0.979] = [&W 0.001166] ((((10,9),(((23,(((22,21),20),(19,(18,17)))),((((16,15),14),13),(12,11))),6)),(7,(8,5))),(2,(4,3)),1);
   tree tree_43 [p = 0.001, P = 0.980] = [&W 0.001000] ((((10,9),(((((16,15),14),13),((23,(((22,21),20),(19,(18,17)))),(12,11))),6)),(7,(8,5))),((4,2),3),1);
   tree tree_44 [p = 0.001, P = 0.981] = [&W 0.001000] (((7,((10,9),(((23,((((22,21),20),19),(18,17))),((((16,15),14),13),(12,11))),6))),(8,5)),((4,2),3),1);
   tree tree_45 [p = 0.001, P = 0.982] = [&W 0.000833] (((7,((10,9),(((23,((((22,21),20),19),(18,17))),((14,((16,15),13)),(12,11))),6))),(8,5)),(2,(4,3)),1);
   tree tree_46 [p = 0.001, P = 0.983] = [&W 0.000833] ((((10,9),(((23,(((22,21),20),(19,(18,17)))),(((16,15),(14,13)),(12,11))),6)),(7,(8,5))),((4,2),3),1);
   tree tree_47 [p = 0.001, P = 0.983] = [&W 0.000666] ((7,(((10,9),(((23,(((22,21),20),(19,(18,17)))),(((16,15),(14,13)),(12,11))),6)),(8,5))),((4,2),3),1);
   tree tree_48 [p = 0.001, P = 0.984] = [&W 0.000666] ((((10,9),(((((16,15),14),13),((23,(((22,21),20),(19,(18,17)))),(12,11))),6)),(7,(8,5))),(2,(4,3)),1);
   tree tree_49 [p = 0.001, P = 0.985] = [&W 0.000666] (((7,((10,9),((((23,(((22,21),20),(19,(18,17)))),(((16,15),14),13)),(12,11)),6))),(8,5)),(4,(2,3)),1);
   tree tree_50 [p = 0.001, P = 0.985] = [&W 0.000666] ((7,(((10,9),(((((16,15),14),13),((23,(((22,21),20),(19,(18,17)))),(12,11))),6)),(8,5))),(2,(4,3)),1);
   tree tree_51 [p = 0.001, P = 0.986] = [&W 0.000666] ((((10,9),((((16,15),(14,13)),((23,(((22,21),20),(19,(18,17)))),(12,11))),6)),(7,(8,5))),((4,2),3),1);
   tree tree_52 [p = 0.001, P = 0.987] = [&W 0.000666] ((((10,9),(((23,(((22,21),20),(19,(18,17)))),((14,((16,15),13)),(12,11))),6)),(7,(8,5))),(2,(4,3)),1);
   tree tree_53 [p = 0.001, P = 0.987] = [&W 0.000666] ((7,(((10,9),(((14,((16,15),13)),((23,(((22,21),20),(19,(18,17)))),(12,11))),6)),(8,5))),(2,(4,3)),1);
   tree tree_54 [p = 0.000, P = 0.988] = [&W 0.000500] (((7,((10,9),((((23,((((22,21),20),19),(18,17))),(14,((16,15),13))),(12,11)),6))),(8,5)),((4,2),3),1);
   tree tree_55 [p = 0.000, P = 0.988] = [&W 0.000500] ((7,(((10,9),((((23,(((22,21),20),(19,(18,17)))),(((16,15),14),13)),(12,11)),6)),(8,5))),((4,2),3),1);
   tree tree_56 [p = 0.000, P = 0.989] = [&W 0.000500] (((7,((10,9),((((16,15),(14,13)),((23,(((22,21),20),(19,(18,17)))),(12,11))),6))),(8,5)),(4,(2,3)),1);
   tree tree_57 [p = 0.000, P = 0.989] = [&W 0.000500] ((7,(((10,9),((((23,(((22,21),20),(19,(18,17)))),(14,((16,15),13))),(12,11)),6)),(8,5))),((4,2),3),1);
   tree tree_58 [p = 0.000, P = 0.990] = [&W 0.000500] (((7,((10,9),(((23,(19,(((22,21),20),(18,17)))),((14,((16,15),13)),(12,11))),6))),(8,5)),(2,(4,3)),1);
   tree tree_59 [p = 0.000, P = 0.990] = [&W 0.000500] (((7,((10,9),(((14,((16,15),13)),((23,((((22,21),20),19),(18,17))),(12,11))),6))),(8,5)),(2,(4,3)),1);
   tree tree_60 [p = 0.000, P = 0.991] = [&W 0.000333] (((7,((10,9),(((23,(19,(((22,21),20),(18,17)))),((14,((16,15),13)),(12,11))),6))),(8,5)),((4,2),3),1);
   tree tree_61 [p = 0.000, P = 0.991] = [&W 0.000333] (((7,((10,9),(((14,((16,15),13)),((23,((((22,21),20),19),(18,17))),(12,11))),6))),(8,5)),((4,2),3),1);
   tree tree_62 [p = 0.000, P = 0.991] = [&W 0.000333] (((7,((10,9),(((23,((((22,21),20),19),(18,17))),((((16,15),14),13),(12,11))),6))),(8,5)),(2,(4,3)),1);
   tree tree_63 [p = 0.000, P = 0.992] = [&W 0.000333] ((((7,((10,9),(((23,((((22,21),20),19),(18,17))),((14,((16,15),13)),(12,11))),6))),(8,5)),(4,2)),3,1);
   tree tree_64 [p = 0.000, P = 0.992] = [&W 0.000333] (((((10,9),(((23,(((22,21),20),(19,(18,17)))),((14,((16,15),13)),(12,11))),6)),(7,(8,5))),(4,2)),3,1);
   tree tree_65 [p = 0.000, P = 0.992] = [&W 0.000333] ((7,(((10,9),((((23,(((22,21),20),(19,(18,17)))),(14,((16,15),13))),(12,11)),6)),(8,5))),(2,(4,3)),1);
   tree tree_66 [p = 0.000, P = 0.993] = [&W 0.000333] (((7,((10,9),(((((22,21),20),(19,(18,17))),(23,((((16,15),14),13),(12,11)))),6))),(8,5)),((4,2),3),1);
   tree tree_67 [p = 0.000, P = 0.993] = [&W 0.000333] (((7,((10,9),(((23,(((22,21),20),(19,(18,17)))),(((16,15),(14,13)),(12,11))),6))),(8,5)),(4,(2,3)),1);
   tree tree_68 [p = 0.000, P = 0.993] = [&W 0.000333] ((((10,9),(((14,((16,15),13)),((23,(((22,21),20),(19,(18,17)))),(12,11))),6)),(7,(8,5))),((4,2),3),1);
   tree tree_69 [p = 0.000, P = 0.993] = [&W 0.000167] ((7,(((10,9),(((((16,15),14),13),((23,((((22,21),20),19),(18,17))),(12,11))),6)),(8,5))),((4,2),3),1);
   tree tree_70 [p = 0.000, P = 0.994] = [&W 0.000167] ((((10,9),(7,(((23,(((22,21),20),(19,(18,17)))),((14,((16,15),13)),(12,11))),6))),(8,5)),((4,2),3),1);
   tree tree_71 [p = 0.000, P = 0.994] = [&W 0.000167] (((((7,((10,9),(((23,(((22,21),20),(19,(18,17)))),((14,((16,15),13)),(12,11))),6))),(8,5)),4),2),3,1);
   tree tree_72 [p = 0.000, P = 0.994] = [&W 0.000167] ((((10,9),((((23,(((22,21),20),(19,(18,17)))),(((16,15),14),13)),(12,11)),6)),(7,(8,5))),((4,2),3),1);
   tree tree_73 [p = 0.000, P = 0.994] = [&W 0.000167] (((((7,((10,9),((((23,(((22,21),20),(19,(18,17)))),(14,((16,15),13))),(12,11)),6))),(8,5)),4),2),3,1);
   tree tree_74 [p = 0.000, P = 0.994] = [&W 0.000167] (((((7,((10,9),(((((16,15),14),13),((23,(((22,21),20),(19,(18,17)))),(12,11))),6))),(8,5)),4),2),3,1);
   tree tree_75 [p = 0.000, P = 0.994] = [&W 0.000167] ((((10,9),((((23,(((22,21),20),(19,(18,17)))),((16,15),(14,13))),(12,11)),6)),(7,(8,5))),((4,2),3),1);
   tree tree_76 [p = 0.000, P = 0.995] = [&W 0.000167] (((7,((10,9),((((23,((((22,21),20),19),(18,17))),(((16,15),14),13)),(12,11)),6))),(8,5)),((4,2),3),1);
   tree tree_77 [p = 0.000, P = 0.995] = [&W 0.000167] (((7,((10,9),(((23,((((22,21),20),19),(18,17))),(((16,15),(14,13)),(12,11))),6))),(8,5)),((4,2),3),1);
   tree tree_78 [p = 0.000, P = 0.995] = [&W 0.000167] (((7,((10,9),((((23,(19,(((22,21),20),(18,17)))),(14,((16,15),13))),(12,11)),6))),(8,5)),((4,2),3),1);
   tree tree_79 [p = 0.000, P = 0.995] = [&W 0.000167] (((7,((10,9),(((23,(19,(((22,21),20),(18,17)))),((((16,15),14),13),(12,11))),6))),(8,5)),((4,2),3),1);
   tree tree_80 [p = 0.000, P = 0.995] = [&W 0.000167] ((((10,9),(7,(((23,(((22,21),20),(19,(18,17)))),((((16,15),14),13),(12,11))),6))),(8,5)),(2,(4,3)),1);
   tree tree_81 [p = 0.000, P = 0.995] = [&W 0.000167] (((8,(7,((10,9),((((23,(((22,21),20),(19,(18,17)))),(14,((16,15),13))),(12,11)),6)))),5),(2,(4,3)),1);
   tree tree_82 [p = 0.000, P = 0.996] = [&W 0.000167] ((((10,9),(7,(((23,(((22,21),20),(19,(18,17)))),(((16,15),(14,13)),(12,11))),6))),(8,5)),(2,(4,3)),1);
   tree tree_83 [p = 0.000, P = 0.996] = [&W 0.000167] ((((10,9),(7,(((23,(((22,21),20),(19,(18,17)))),((14,((16,15),13)),(12,11))),6))),(8,5)),(2,(4,3)),1);
   tree tree_84 [p = 0.000, P = 0.996] = [&W 0.000167] (((7,((10,9),((((23,((((22,21),20),19),(18,17))),(((16,15),14),13)),(12,11)),6))),(8,5)),(2,(4,3)),1);
   tree tree_85 [p = 0.000, P = 0.996] = [&W 0.000167] (((7,((10,9),(((23,(19,(((22,21),20),(18,17)))),(((16,15),(14,13)),(12,11))),6))),(8,5)),(2,(4,3)),1);
   tree tree_86 [p = 0.000, P = 0.996] = [&W 0.000167] (((7,((10,9),(((23,((((22,21),20),19),(18,17))),(((16,15),(14,13)),(12,11))),6))),(8,5)),(2,(4,3)),1);
   tree tree_87 [p = 0.000, P = 0.996] = [&W 0.000167] ((((10,9),(7,((((23,(((22,21),20),(19,(18,17)))),(((16,15),14),13)),(12,11)),6))),(8,5)),(2,(4,3)),1);
   tree tree_88 [p = 0.000, P = 0.997] = [&W 0.000167] (((7,((10,9),((((23,(((22,21),20),(19,(18,17)))),((16,15),(14,13))),(12,11)),6))),(8,5)),(4,(2,3)),1);
   tree tree_89 [p = 0.000, P = 0.997] = [&W 0.000167] ((7,(((10,9),(((23,(((22,21),20),(19,(18,17)))),((((16,15),14),13),(12,11))),6)),(8,5))),(4,(2,3)),1);
   tree tree_90 [p = 0.000, P = 0.997] = [&W 0.000167] ((((10,9),(((23,(((22,21),20),(19,(18,17)))),((14,((16,15),13)),(12,11))),6)),(7,(8,5))),(4,(2,3)),1);
   tree tree_91 [p = 0.000, P = 0.997] = [&W 0.000167] ((7,(((10,9),((((16,15),(14,13)),((23,(((22,21),20),(19,(18,17)))),(12,11))),6)),(8,5))),(2,(4,3)),1);
   tree tree_92 [p = 0.000, P = 0.997] = [&W 0.000167] ((((10,9),(7,(((((16,15),14),13),((23,(((22,21),20),(19,(18,17)))),(12,11))),6))),(8,5)),(2,(4,3)),1);
   tree tree_93 [p = 0.000, P = 0.997] = [&W 0.000167] ((7,(((10,9),(((23,(((22,21),20),(19,(18,17)))),(((16,15),(14,13)),(12,11))),6)),(8,5))),(2,(4,3)),1);
   tree tree_94 [p = 0.000, P = 0.998] = [&W 0.000167] ((((7,((10,9),(((23,(((22,21),20),(19,(18,17)))),((14,((16,15),13)),(12,11))),6))),(8,5)),4),(2,3),1);
   tree tree_95 [p = 0.000, P = 0.998] = [&W 0.000167] ((((7,((10,9),((((23,((((22,21),20),19),(18,17))),(14,((16,15),13))),(12,11)),6))),(8,5)),(4,2)),3,1);
   tree tree_96 [p = 0.000, P = 0.998] = [&W 0.000167] ((((7,((10,9),(((23,((((22,21),20),19),(18,17))),((((16,15),14),13),(12,11))),6))),(8,5)),(4,2)),3,1);
   tree tree_97 [p = 0.000, P = 0.998] = [&W 0.000167] (((8,((7,((10,9),(((14,((16,15),13)),((23,(((22,21),20),(19,(18,17)))),(12,11))),6))),5)),(4,2)),3,1);
   tree tree_98 [p = 0.000, P = 0.998] = [&W 0.000167] ((((7,((10,9),(((14,((16,15),13)),((23,((((22,21),20),19),(18,17))),(12,11))),6))),(8,5)),(4,2)),3,1);
   tree tree_99 [p = 0.000, P = 0.998] = [&W 0.000167] ((7,(((10,9),((((16,15),(14,13)),((23,(((22,21),20),(19,(18,17)))),(12,11))),6)),(8,5))),((4,2),3),1);
   tree tree_100 [p = 0.000, P = 0.999] = [&W 0.000167] ((7,(((10,9),((((23,(((22,21),20),(19,(18,17)))),((16,15),(14,13))),(12,11)),6)),(8,5))),((4,2),3),1);
   tree tree_101 [p = 0.000, P = 0.999] = [&W 0.000167] (((((10,9),(((23,(((22,21),20),(19,(18,17)))),(((16,15),(14,13)),(12,11))),6)),(7,(8,5))),(4,2)),3,1);
   tree tree_102 [p = 0.000, P = 0.999] = [&W 0.000167] (((8,((7,((10,9),(((23,(((22,21),20),(19,(18,17)))),((14,((16,15),13)),(12,11))),6))),5)),(4,2)),3,1);
   tree tree_103 [p = 0.000, P = 0.999] = [&W 0.000167] (((7,((10,9),((((23,((((22,21),20),19),(18,17))),(14,((16,15),13))),(12,11)),6))),(8,5)),(2,(4,3)),1);
   tree tree_104 [p = 0.000, P = 0.999] = [&W 0.000167] (((7,((10,9),(((((16,15),14),13),((23,((((22,21),20),19),(18,17))),(12,11))),6))),(8,5)),(2,(4,3)),1);
   tree tree_105 [p = 0.000, P = 0.999] = [&W 0.000167] (((7,((10,9),(((((22,21),20),(19,(18,17))),(23,((((16,15),14),13),(12,11)))),6))),(8,5)),(2,(4,3)),1);
   tree tree_106 [p = 0.000, P = 1.000] = [&W 0.000167] ((((10,9),((((16,15),(14,13)),((23,(((22,21),20),(19,(18,17)))),(12,11))),6)),(7,(8,5))),(2,(4,3)),1);
   tree tree_107 [p = 0.000, P = 1.000] = [&W 0.000167] (((8,(7,(((10,9),(((((16,15),14),13),((23,(((22,21),20),(19,(18,17)))),(12,11))),6)),5))),(4,2)),3,1);
   tree tree_108 [p = 0.000, P = 1.000] = [&W 0.000167] (((8,((7,((10,9),((((23,(((22,21),20),(19,(18,17)))),(14,((16,15),13))),(12,11)),6))),5)),(4,2)),3,1);
   tree tree_109 [p = 0.000, P = 1.000] = [&W 0.000167] ((((10,9),((((23,(((22,21),20),(19,(18,17)))),(((16,15),14),13)),(12,11)),6)),(7,(8,5))),(2,(4,3)),1);
end;
