# Supplementary material for: Metabolic and Chaperone Gene Loss Marks the Origin of Animals: Evidence for Hsp104 and Hsp78 Chaperones Sharing Mitochondrial Enzymes as Clients
Source: PLoS One. 2015 Feb 24;10(2):e0117192. doi: 10.1371/journal.pone.0117192 (PMC4339202; doi:10.1371/journal.pone.0117192)
Supplement: S2 File — (ZIP) [file pone.0117192.s004.zip › M1_ANKCLP/ANKCLP_v02.nex.tstat]

[ID: 8937961221]
ID	#obs	Probability(=s)	Stddev(s)	Min(s)	Max(s)	Nruns
24		6002	1.000000e+000	0.000000e+000	1.000000e+000	1.000000e+000	2
25		6002	1.000000e+000	0.000000e+000	1.000000e+000	1.000000e+000	2
26		6002	1.000000e+000	0.000000e+000	1.000000e+000	1.000000e+000	2
27		6002	1.000000e+000	0.000000e+000	1.000000e+000	1.000000e+000	2
28		6002	1.000000e+000	0.000000e+000	1.000000e+000	1.000000e+000	2
29		6002	1.000000e+000	0.000000e+000	1.000000e+000	1.000000e+000	2
30		6002	1.000000e+000	0.000000e+000	1.000000e+000	1.000000e+000	2
31		6002	1.000000e+000	0.000000e+000	1.000000e+000	1.000000e+000	2
32		6002	1.000000e+000	0.000000e+000	1.000000e+000	1.000000e+000	2
33		6002	1.000000e+000	0.000000e+000	1.000000e+000	1.000000e+000	2
34		6002	1.000000e+000	0.000000e+000	1.000000e+000	1.000000e+000	2
35		5999	9.995002e-001	7.068712e-004	9.990003e-001	1.000000e+000	2
36		5997	9.991669e-001	1.178119e-003	9.983339e-001	1.000000e+000	2
37		5996	9.990003e-001	9.424949e-004	9.983339e-001	9.996668e-001	2
38		5949	9.911696e-001	2.356237e-004	9.910030e-001	9.913362e-001	2
39		5824	9.703432e-001	7.539959e-003	9.650117e-001	9.756748e-001	2
40		5560	9.263579e-001	5.183722e-003	9.226924e-001	9.300233e-001	2
41		3661	6.099633e-001	2.332675e-002	5.934688e-001	6.264578e-001	2
42		3511	5.849717e-001	4.948098e-003	5.814728e-001	5.884705e-001	2
43		3044	5.071643e-001	8.011206e-003	5.014995e-001	5.128291e-001	2
44		2388	3.978674e-001	5.654969e-003	3.938687e-001	4.018660e-001	2
45		2374	3.955348e-001	2.827485e-003	3.935355e-001	3.975342e-001	2
46		1747	2.910696e-001	1.437305e-002	2.809064e-001	3.012329e-001	2
47		594	9.896701e-002	8.953701e-003	9.263579e-002	1.052982e-001	2
