# Supplementary material for: Metabolic and Chaperone Gene Loss Marks the Origin of Animals: Evidence for Hsp104 and Hsp78 Chaperones Sharing Mitochondrial Enzymes as Clients
Source: PLoS One. 2015 Feb 24;10(2):e0117192. doi: 10.1371/journal.pone.0117192 (PMC4339202; doi:10.1371/journal.pone.0117192)
Supplement: S2 File — (ZIP) [file pone.0117192.s004.zip › M1_ANKCLP/ANKCLP_v02.nex.vstat]

[ID: 8937961221]
Parameter	Mean	Variance	CredInt_Lower	CredInt_Upper	Median	PSRF	Nruns
length[1]	4.473939e-001	1.343241e-003	3.758619e-001	5.171810e-001	4.456254e-001	9.998384e-001	2
length[2]	2.634555e-001	9.243914e-004	2.050975e-001	3.222783e-001	2.630843e-001	9.999317e-001	2
length[3]	3.357273e-001	9.739186e-004	2.776788e-001	4.000793e-001	3.347619e-001	9.998341e-001	2
length[4]	4.018912e-001	1.195744e-003	3.341739e-001	4.698822e-001	4.007477e-001	1.000613e+000	2
length[5]	2.110129e-001	9.112897e-004	1.588966e-001	2.759591e-001	2.103810e-001	9.999522e-001	2
length[6]	6.019498e-001	3.064034e-003	4.920715e-001	7.064997e-001	6.007102e-001	1.000039e+000	2
length[7]	4.874681e-001	1.628247e-003	4.093252e-001	5.653700e-001	4.859839e-001	1.001407e+000	2
length[8]	4.993605e-001	1.830221e-003	4.160277e-001	5.821675e-001	4.985173e-001	9.999864e-001	2
length[9]	4.366932e-001	1.808794e-003	3.513611e-001	5.192879e-001	4.361805e-001	1.000885e+000	2
length[10]	2.862904e-001	1.530289e-003	2.100039e-001	3.640977e-001	2.850216e-001	1.000105e+000	2
length[11]	4.482463e-001	8.935393e-004	3.888717e-001	5.052852e-001	4.479140e-001	1.001614e+000	2
length[12]	2.476713e-001	5.574540e-004	2.028220e-001	2.946917e-001	2.466718e-001	1.000680e+000	2
length[13]	2.808809e-001	5.241886e-004	2.370221e-001	3.254552e-001	2.799598e-001	1.000040e+000	2
length[14]	2.644040e-001	5.226935e-004	2.182281e-001	3.069762e-001	2.639733e-001	1.001441e+000	2
length[15]	1.529903e-001	3.060858e-004	1.208742e-001	1.891836e-001	1.525716e-001	9.998419e-001	2
length[16]	1.971956e-001	3.424067e-004	1.622421e-001	2.341049e-001	1.965039e-001	1.000148e+000	2
length[17]	3.577698e-001	7.349370e-004	3.064559e-001	4.108900e-001	3.569979e-001	1.000664e+000	2
length[18]	2.946398e-001	6.368850e-004	2.448267e-001	3.421338e-001	2.936338e-001	1.000074e+000	2
length[19]	2.505809e-001	5.401201e-004	2.064975e-001	2.960375e-001	2.494977e-001	9.998409e-001	2
length[20]	2.969840e-001	6.471600e-004	2.471758e-001	3.458180e-001	2.963853e-001	9.998975e-001	2
length[21]	2.187713e-001	5.432126e-004	1.746510e-001	2.648357e-001	2.185941e-001	9.999930e-001	2
length[22]	2.510123e-001	5.700387e-004	2.040587e-001	2.973976e-001	2.503131e-001	9.999653e-001	2
length[23]	3.357965e-001	7.671269e-004	2.837741e-001	3.921468e-001	3.355890e-001	1.004018e+000	2
length[24]	7.964335e-001	4.105469e-003	6.669513e-001	9.163548e-001	7.955579e-001	1.000567e+000	2
length[25]	1.504749e-001	5.373399e-004	1.071280e-001	1.957754e-001	1.495805e-001	9.998357e-001	2
length[26]	9.749755e-002	4.140844e-004	5.943111e-002	1.388572e-001	9.649990e-002	1.000044e+000	2
length[27]	2.310022e-001	1.726644e-003	1.532987e-001	3.129931e-001	2.294572e-001	1.000113e+000	2
length[28]	2.086228e-001	4.428331e-004	1.685939e-001	2.499972e-001	2.081955e-001	1.001005e+000	2
length[29]	1.085180e-001	6.508315e-004	6.112739e-002	1.592728e-001	1.068227e-001	9.999015e-001	2
length[30]	2.070364e-001	2.071993e-003	1.201139e-001	2.982735e-001	2.049387e-001	9.999841e-001	2
length[31]	1.332137e-001	6.042321e-004	8.279507e-002	1.791299e-001	1.338523e-001	9.998577e-001	2
length[32]	8.585583e-002	3.633136e-004	5.139926e-002	1.250550e-001	8.508165e-002	9.998743e-001	2
length[33]	1.807562e-001	5.615700e-004	1.345810e-001	2.258385e-001	1.802491e-001	1.001028e+000	2
length[34]	1.541610e-001	4.582415e-004	1.126215e-001	1.965257e-001	1.534405e-001	1.000050e+000	2
length[35]	1.479283e-001	1.466002e-003	7.595813e-002	2.190041e-001	1.494442e-001	1.002606e+000	2
length[36]	1.174347e-001	7.888605e-004	6.741388e-002	1.787205e-001	1.165253e-001	1.000511e+000	2
length[37]	1.133850e-001	1.086173e-003	4.949647e-002	1.773205e-001	1.121632e-001	9.998990e-001	2
length[38]	6.316568e-002	3.124337e-004	2.899918e-002	9.761837e-002	6.228464e-002	1.000360e+000	2
length[39]	8.290200e-002	8.190510e-004	2.813746e-002	1.386387e-001	8.174377e-002	1.000818e+000	2
length[40]	9.531499e-002	6.179161e-004	4.700474e-002	1.445413e-001	9.401877e-002	9.998258e-001	2
length[41]	6.585208e-002	9.105484e-004	5.726706e-003	1.222659e-001	6.403723e-002	1.000449e+000	2
length[42]	9.339415e-002	6.848742e-004	4.352499e-002	1.446049e-001	9.210774e-002	9.998357e-001	2
length[43]	4.761255e-002	2.325289e-004	2.056621e-002	7.809831e-002	4.688044e-002	1.000733e+000	2
length[44]	4.448010e-002	1.900727e-004	1.779848e-002	7.146583e-002	4.399197e-002	9.995821e-001	2
length[45]	7.281972e-002	4.921371e-004	3.221102e-002	1.183835e-001	7.137832e-002	1.000013e+000	2
length[46]	4.039614e-002	3.956217e-004	6.132372e-003	7.958232e-002	3.896878e-002	9.998000e-001	2
length[47]	2.681378e-002	2.846350e-004	4.870967e-005	5.620323e-002	2.463703e-002	1.002710e+000	2
