# Supplementary material for: Metabolic and Chaperone Gene Loss Marks the Origin of Animals: Evidence for Hsp104 and Hsp78 Chaperones Sharing Mitochondrial Enzymes as Clients
Source: PLoS One. 2015 Feb 24;10(2):e0117192. doi: 10.1371/journal.pone.0117192 (PMC4339202; doi:10.1371/journal.pone.0117192)
Supplement: S2 File — (ZIP) [file pone.0117192.s004.zip › M1_clpB/clpB_v03.nex.ckp]

#NEXUS
[run stamp:1217741249]
[generation: 300000]

begin trees;
	translate
       1 Saccharomyces_cerevisiae_HSP104,
       2 Schizosaccharomyces_pombe_HSP104,
       3 Cryptococcus_neoformans_HSP104,
       4 Puccinia_graminis_HSP104,
       5 Batrachochytrium_dendrobatidis_HSP104,
       6 Capsaspora_owczarzaki_HSP104,
       7 Salpingoeca_rosetta_HSP104,
       8 Monosiga_brevicollis_HSP104,
       9 Saccharomyces_cerevisiae_HSP78,
      10 Schizosaccharomyces_pombe_HSP78,
      11 Cryptococcus_neoformans_HSP78,
      12 Puccinia_graminis_HSP78,
      13 Batrachochytrium_dendrobatidis_HSP78,
      14 Capsaspora_owczarzaki_HSP78,
      15 Salpingoeca_rosetta_HSP78,
      16 Monosiga_brevicollis_HSP78,
      17 Amphimedon_queenslandica_partial_clpB,
      18 Nematostella_vectensis_partial_clpB,
      19 endosymbiont_of_Riftia_pachyptila_clpB,
      20 endosymbiont_of_Tevnia_jerichonana_clpB,
      21 Halorhodospira_halochloris_clpB;
	tree mcmc.tree_1 = ((2:2.698145e-001,(4:2.744525e-001,3:3.002753e-001):1.249696e-001):4.695616e-002,(((((20:3.485456e-004,19:9.996378e-003):1.020789e-001,21:1.019626e-001):7.746327e-002,17:1.940923e-001):2.259399e-001,(18:5.181045e-001,((((12:3.474571e-001,11:2.999231e-001):1.683232e-001,(9:3.458129e-001,10:2.577519e-001):5.401406e-002):9.381734e-002,13:2.412104e-001):3.926029e-002,((16:2.113085e-001,15:2.790821e-001):1.696057e-001,14:2.186052e-001):1.735004e-001):1.058484e-001):6.971395e-002):2.195752e-001,(5:2.290954e-001,(6:2.755495e-001,(8:1.673229e-001,7:2.207387e-001):2.102871e-001):5.566963e-002):1.611663e-001):1.196324e-001,1:4.618756e-001);
	tree mcmc.tree_5 = (((3:3.040813e-001,4:2.927172e-001):9.926912e-002,2:2.183565e-001):6.787843e-002,(((6:2.662542e-001,(8:1.583288e-001,7:1.958435e-001):2.084355e-001):4.310776e-002,5:2.910937e-001):1.611885e-001,(((17:2.565476e-001,21:9.724055e-002):2.367854e-002,(20:3.053342e-003,19:9.213616e-003):8.930125e-002):2.689755e-001,(18:5.427026e-001,((13:2.424510e-001,((11:3.085692e-001,12:3.184192e-001):2.085615e-001,(9:3.422857e-001,10:2.720592e-001):9.642103e-002):8.461140e-002):5.399704e-002,((15:2.776358e-001,16:2.363512e-001):1.151010e-001,14:2.569095e-001):1.385454e-001):1.442108e-001):6.456295e-002):1.703601e-001):1.126605e-001,1:4.348928e-001);
end;

begin mrbayes;
	startvals
		Tau(1,1)=mcmc.tree_1
		Tau(2,1)=mcmc.tree_5
		V(1,1)=mcmc.tree_1
		V(2,1)=mcmc.tree_5
		Aamodel(1,1)=(5.000000000000000e+000)
		Aamodel(2,1)=(5.000000000000000e+000)
	;
	propset
		Multiplier(V)$lambda(1,1)=1.871301653250633e+000
		Multiplier(V)$lambda(2,1)=1.852681890695332e+000
		TLMultiplier(V)$lambda(1,1)=3.418559805815337e-001
		TLMultiplier(V)$lambda(2,1)=3.487619294854413e-001
	;
end;
