# Supplementary material for: Metabolic and Chaperone Gene Loss Marks the Origin of Animals: Evidence for Hsp104 and Hsp78 Chaperones Sharing Mitochondrial Enzymes as Clients
Source: PLoS One. 2015 Feb 24;10(2):e0117192. doi: 10.1371/journal.pone.0117192 (PMC4339202; doi:10.1371/journal.pone.0117192)
Supplement: S2 File — (ZIP) [file pone.0117192.s004.zip › M1_clpB/clpB_v03.nex.ckp~]

#NEXUS
[run stamp:1217741249]
[generation: 200000]

begin trees;
	translate
       1 Saccharomyces_cerevisiae_HSP104,
       2 Schizosaccharomyces_pombe_HSP104,
       3 Cryptococcus_neoformans_HSP104,
       4 Puccinia_graminis_HSP104,
       5 Batrachochytrium_dendrobatidis_HSP104,
       6 Capsaspora_owczarzaki_HSP104,
       7 Salpingoeca_rosetta_HSP104,
       8 Monosiga_brevicollis_HSP104,
       9 Saccharomyces_cerevisiae_HSP78,
      10 Schizosaccharomyces_pombe_HSP78,
      11 Cryptococcus_neoformans_HSP78,
      12 Puccinia_graminis_HSP78,
      13 Batrachochytrium_dendrobatidis_HSP78,
      14 Capsaspora_owczarzaki_HSP78,
      15 Salpingoeca_rosetta_HSP78,
      16 Monosiga_brevicollis_HSP78,
      17 Amphimedon_queenslandica_partial_clpB,
      18 Nematostella_vectensis_partial_clpB,
      19 endosymbiont_of_Riftia_pachyptila_clpB,
      20 endosymbiont_of_Tevnia_jerichonana_clpB,
      21 Halorhodospira_halochloris_clpB;
	tree mcmc.tree_1 = (((4:2.377747e-001,3:2.922363e-001):1.772790e-001,2:2.550122e-001):4.778391e-002,(((17:1.577801e-001,(21:8.676334e-002,(20:4.126165e-004,19:7.548318e-003):1.021602e-001):7.341633e-002):2.212696e-001,(18:5.056131e-001,(((16:1.950445e-001,15:2.759887e-001):1.533418e-001,14:2.314428e-001):1.687749e-001,(13:2.845722e-001,((12:3.269232e-001,11:2.880867e-001):1.909358e-001,(9:3.779724e-001,10:2.799734e-001):6.620056e-002):9.393839e-002):7.027587e-002):8.610535e-002):1.077116e-001):1.727616e-001,((6:2.703646e-001,(8:1.127398e-001,7:2.213871e-001):2.274636e-001):5.819186e-002,5:2.502569e-001):1.819917e-001):9.047635e-002,1:4.650537e-001);
	tree mcmc.tree_5 = (((3:3.264475e-001,4:2.300575e-001):1.494272e-001,((5:2.508764e-001,((8:1.691035e-001,7:2.192981e-001):2.009668e-001,6:2.235030e-001):4.995089e-002):1.580240e-001,(((21:1.121082e-001,(20:5.583197e-003,19:4.625895e-003):9.288124e-002):5.906337e-002,17:2.402699e-001):1.816698e-001,(18:5.156293e-001,((13:2.338448e-001,((11:3.123233e-001,12:3.507461e-001):2.068647e-001,(9:3.498871e-001,10:2.679219e-001):9.225134e-002):9.297987e-002):6.656313e-002,((15:2.618415e-001,16:2.098147e-001):1.698904e-001,14:2.305665e-001):1.169506e-001):1.020403e-001):1.219817e-001):1.734566e-001):1.446557e-001):7.948611e-002,2:2.483992e-001,1:4.872886e-001);
end;

begin mrbayes;
	startvals
		Tau(1,1)=mcmc.tree_1
		Tau(2,1)=mcmc.tree_5
		V(1,1)=mcmc.tree_1
		V(2,1)=mcmc.tree_5
		Aamodel(1,1)=(5.000000000000000e+000)
		Aamodel(2,1)=(5.000000000000000e+000)
	;
	propset
		Multiplier(V)$lambda(1,1)=1.815996331319016e+000
		Multiplier(V)$lambda(2,1)=1.727429145135996e+000
		TLMultiplier(V)$lambda(1,1)=5.469675838470808e-001
		TLMultiplier(V)$lambda(2,1)=5.580170619919886e-001
	;
end;
