# Supplementary material for: Metabolic and Chaperone Gene Loss Marks the Origin of Animals: Evidence for Hsp104 and Hsp78 Chaperones Sharing Mitochondrial Enzymes as Clients
Source: PLoS One. 2015 Feb 24;10(2):e0117192. doi: 10.1371/journal.pone.0117192 (PMC4339202; doi:10.1371/journal.pone.0117192)
Supplement: S2 File — (ZIP) [file pone.0117192.s004.zip › M1_clpB/clpB_v03.nex.con.tre]

#NEXUS
begin taxa;
	dimensions ntax=21;
	taxlabels
	Saccharomyces_cerevisiae_HSP104
	Batrachochytrium_dendrobatidis_HSP104
	Capsaspora_owczarzaki_HSP104
	Salpingoeca_rosetta_HSP104
	Monosiga_brevicollis_HSP104
	Saccharomyces_cerevisiae_HSP78
	Schizosaccharomyces_pombe_HSP78
	Cryptococcus_neoformans_HSP78
	Puccinia_graminis_HSP78
	Batrachochytrium_dendrobatidis_HSP78
	Capsaspora_owczarzaki_HSP78
	Salpingoeca_rosetta_HSP78
	Monosiga_brevicollis_HSP78
	Nematostella_vectensis_partial_clpB
	Amphimedon_queenslandica_partial_clpB
	endosymbiont_of_Riftia_pachyptila_clpB
	endosymbiont_of_Tevnia_jerichonana_clpB
	Halorhodospira_halochloris_clpB
	Schizosaccharomyces_pombe_HSP104
	Cryptococcus_neoformans_HSP104
	Puccinia_graminis_HSP104
;
end;

begin trees;
	tree con_50_majrule = [&U] (Saccharomyces_cerevisiae_HSP104[&length_mean=0.4565757596452334,prob=1.0,prob_range={1.0,1.0},prob+-sd="100+-0",!color=#-16763905,length_95%HPD={0.3982444,0.5112001},length_median=0.4540694,prob_stddev=0.0,prob(percent)="100"]:0.4540694,((Batrachochytrium_dendrobatidis_HSP104[&length_mean=0.2552785861419068,prob=1.0,prob_range={1.0,1.0},prob+-sd="100+-0",!color=#-16763905,length_95%HPD={0.2111281,0.2995333},length_median=0.2557965,prob_stddev=0.0,prob(percent)="100"]:0.2557965,(Capsaspora_owczarzaki_HSP104[&length_mean=0.2613005093126387,prob=1.0,prob_range={1.0,1.0},prob+-sd="100+-0",!color=#-16763905,length_95%HPD={0.2216069,0.3029171},length_median=0.2612317,prob_stddev=0.0,prob(percent)="100"]:0.2612317,(Salpingoeca_rosetta_HSP104[&length_mean=0.1952597192904658,prob=1.0,prob_range={1.0,1.0},prob+-sd="100+-0",!color=#-16763905,length_95%HPD={0.1633101,0.2322651},length_median=0.1943532,prob_stddev=0.0,prob(percent)="100"]:0.1943532,Monosiga_brevicollis_HSP104[&length_mean=0.1555952756097559,prob=1.0,prob_range={1.0,1.0},prob+-sd="100+-0",!color=#-16763905,length_95%HPD={0.1236863,0.1879683},length_median=0.1542587,prob_stddev=0.0,prob(percent)="100"]:0.1542587)[&length_mean=0.2077880429046563,prob=1.0,prob_range={1.0,1.0},!rotate=true,prob+-sd="100+-0",!color=#-16763905,length_95%HPD={0.1666193,0.2463796},length_median=0.2074768,prob_stddev=0.0,prob(percent)="100"]:0.2074768)[&length_mean=0.05787978346029917,prob=0.9634146341463414,prob_range={0.9623059866962306,0.9645232815964523},!rotate=true,prob+-sd="96+-0",!color=#-16763905,length_95%HPD={0.02745161,0.08808512},length_median=0.05766354,prob_stddev=0.001567864259837121,prob(percent)="96"]:0.05766354)[&length_mean=0.1672482627272727,prob=1.0,prob_range={1.0,1.0},!rotate=true,prob+-sd="100+-0",!color=#-16763905,length_95%HPD={0.1244737,0.2069544},length_median=0.1665578,prob_stddev=0.0,prob(percent)="100"]:0.1665578,((((((Saccharomyces_cerevisiae_HSP78[&length_mean=0.336510127937916,prob=1.0,prob_range={1.0,1.0},prob+-sd="100+-0",!color=#-3407668,length_95%HPD={0.2847003,0.3853707},length_median=0.3357829,prob_stddev=0.0,prob(percent)="100"]:0.3357829,Schizosaccharomyces_pombe_HSP78[&length_mean=0.2631145337028824,prob=1.0,prob_range={1.0,1.0},prob+-sd="100+-0",!color=#-3407668,length_95%HPD={0.2205736,0.3109925},length_median=0.2629259,prob_stddev=0.0,prob(percent)="100"]:0.2629259)[&length_mean=0.07303375451219514,prob=1.0,prob_range={1.0,1.0},prob+-sd="100+-0",!color=#-3407668,length_95%HPD={0.03579219,0.1046886},length_median=0.07250397,prob_stddev=0.0,prob(percent)="100"]:0.07250397,(Cryptococcus_neoformans_HSP78[&length_mean=0.3290184225055433,prob=1.0,prob_range={1.0,1.0},prob+-sd="100+-0",!color=#-3407668,length_95%HPD={0.2748881,0.3848936},length_median=0.3274105,prob_stddev=0.0,prob(percent)="100"]:0.3274105,Puccinia_graminis_HSP78[&length_mean=0.3189958768292682,prob=1.0,prob_range={1.0,1.0},prob+-sd="100+-0",!color=#-3407668,length_95%HPD={0.262563,0.3693538},length_median=0.3195043,prob_stddev=0.0,prob(percent)="100"]:0.3195043)[&length_mean=0.1778875453436809,prob=1.0,prob_range={1.0,1.0},prob+-sd="100+-0",!color=#-3407668,length_95%HPD={0.1259081,0.2182511},length_median=0.1776675,prob_stddev=0.0,prob(percent)="100"]:0.1776675)[&length_mean=0.09009216331485599,prob=1.0,prob_range={1.0,1.0},prob+-sd="100+-0",!color=#-3407668,length_95%HPD={0.05511211,0.1306674},length_median=0.09062355,prob_stddev=0.0,prob(percent)="100"]:0.09062355,Batrachochytrium_dendrobatidis_HSP78[&length_mean=0.2603036371396897,prob=1.0,prob_range={1.0,1.0},prob+-sd="100+-0",!color=#-3407668,length_95%HPD={0.2145559,0.299687},length_median=0.2604966,prob_stddev=0.0,prob(percent)="100"]:0.2604966)[&length_mean=0.06201370028441417,prob=0.9745011086474502,prob_range={0.9689578713968958,0.9800443458980045},prob+-sd="97+-1",!color=#-3407668,length_95%HPD={0.02714434,0.09606381},length_median=0.06128306,prob_stddev=0.007839321299185725,prob(percent)="97"]:0.06128306,(Capsaspora_owczarzaki_HSP78[&length_mean=0.2404591719512195,prob=1.0,prob_range={1.0,1.0},prob+-sd="100+-0",!color=#-3407668,length_95%HPD={0.1951157,0.2940093},length_median=0.2404145,prob_stddev=0.0,prob(percent)="100"]:0.2404145,(Salpingoeca_rosetta_HSP78[&length_mean=0.2467800191796007,prob=1.0,prob_range={1.0,1.0},prob+-sd="100+-0",!color=#-3407668,length_95%HPD={0.2026834,0.3000721},length_median=0.2449313,prob_stddev=0.0,prob(percent)="100"]:0.2449313,Monosiga_brevicollis_HSP78[&length_mean=0.2159670185144126,prob=1.0,prob_range={1.0,1.0},prob+-sd="100+-0",!color=#-3407668,length_95%HPD={0.1760205,0.2585505},length_median=0.2147392,prob_stddev=0.0,prob(percent)="100"]:0.2147392)[&length_mean=0.1592844492239469,prob=1.0,prob_range={1.0,1.0},!rotate=true,prob+-sd="100+-0",!color=#-3407668,length_95%HPD={0.1162235,0.1983037},length_median=0.1584628,prob_stddev=0.0,prob(percent)="100"]:0.1584628)[&length_mean=0.1260483205764968,prob=1.0,prob_range={1.0,1.0},!rotate=true,prob+-sd="100+-0",!color=#-3407668,length_95%HPD={0.08211006,0.1636412},length_median=0.1260675,prob_stddev=0.0,prob(percent)="100"]:0.1260675)[&length_mean=0.1162593287028824,prob=1.0,prob_range={1.0,1.0},!rotate=true,prob+-sd="100+-0",!color=#-16777216,length_95%HPD={0.06306432,0.1698812},length_median=0.1149402,prob_stddev=0.0,prob(percent)="100"]:0.1149402,Nematostella_vectensis_partial_clpB[&length_mean=0.4947187842572065,prob=1.0,prob_range={1.0,1.0},prob+-sd="100+-0",!color=#-52480,length_95%HPD={0.4147084,0.5841192},length_median=0.4943302,prob_stddev=0.0,prob(percent)="100"]:0.4943302)[&length_mean=0.1017032165521064,prob=1.0,prob_range={1.0,1.0},prob+-sd="100+-0",length_95%HPD={0.05124296,0.1510023},length_median=0.1002833,prob_stddev=0.0,prob(percent)="100"]:0.1002833,(Amphimedon_queenslandica_partial_clpB[&length_mean=0.2021265154101995,prob=1.0,prob_range={1.0,1.0},prob+-sd="100+-0",!color=#-52480,length_95%HPD={0.1417592,0.2590419},length_median=0.1999648,prob_stddev=0.0,prob(percent)="100"]:0.1999648,((endosymbiont_of_Riftia_pachyptila_clpB[&length_mean=0.01184200174057649,prob=1.0,prob_range={1.0,1.0},prob+-sd="100+-0",length_95%HPD={0.003983422,0.01946035},length_median=0.01163811,prob_stddev=0.0,prob(percent)="100"]:0.01163811,endosymbiont_of_Tevnia_jerichonana_clpB[&length_mean=0.001566667637494458,prob=1.0,prob_range={1.0,1.0},prob+-sd="100+-0",length_95%HPD={1.637907E-5,0.004499339},length_median=0.001162753,prob_stddev=0.0,prob(percent)="100"]:0.001162753)[&length_mean=0.1003217247339248,prob=1.0,prob_range={1.0,1.0},prob+-sd="100+-0",length_95%HPD={0.0707937,0.1272648},length_median=0.1005261,prob_stddev=0.0,prob(percent)="100"]:0.1005261,Halorhodospira_halochloris_clpB[&length_mean=0.1015485761419069,prob=1.0,prob_range={1.0,1.0},prob+-sd="100+-0",length_95%HPD={0.07451774,0.1319457},length_median=0.1020709,prob_stddev=0.0,prob(percent)="100"]:0.1020709)[&length_mean=0.05600109638107412,prob=0.8669623059866962,prob_range={0.8625277161862528,0.8713968957871396},prob+-sd="87+-1",length_95%HPD={0.02122942,0.0916416},length_median=0.05505767,prob_stddev=0.006271457039348485,prob(percent)="87"]:0.05505767)[&length_mean=0.2304584629711749,prob=1.0,prob_range={1.0,1.0},!rotate=true,prob+-sd="100+-0",length_95%HPD={0.1707821,0.2848273},length_median=0.228767,prob_stddev=0.0,prob(percent)="100"]:0.228767)[&length_mean=0.168980312527716,prob=1.0,prob_range={1.0,1.0},prob+-sd="100+-0",length_95%HPD={0.1219937,0.2089631},length_median=0.1680633,prob_stddev=0.0,prob(percent)="100"]:0.1680633)[&length_mean=0.1148812067960089,prob=1.0,prob_range={1.0,1.0},prob+-sd="100+-0",!color=#-16763905,length_95%HPD={0.07534791,0.1494532},length_median=0.1144521,prob_stddev=0.0,prob(percent)="100"]:0.1144521,(Schizosaccharomyces_pombe_HSP104[&length_mean=0.2418448503325943,prob=1.0,prob_range={1.0,1.0},prob+-sd="100+-0",!color=#-16763905,length_95%HPD={0.1929396,0.2871092},length_median=0.2413249,prob_stddev=0.0,prob(percent)="100"]:0.2413249,(Cryptococcus_neoformans_HSP104[&length_mean=0.2985399522172947,prob=1.0,prob_range={1.0,1.0},prob+-sd="100+-0",!color=#-16763905,length_95%HPD={0.2525812,0.3424834},length_median=0.2976657,prob_stddev=0.0,prob(percent)="100"]:0.2976657,Puccinia_graminis_HSP104[&length_mean=0.2677778702882485,prob=1.0,prob_range={1.0,1.0},prob+-sd="100+-0",!color=#-16763905,length_95%HPD={0.2272581,0.3114739},length_median=0.2679922,prob_stddev=0.0,prob(percent)="100"]:0.2679922)[&length_mean=0.1357668380931262,prob=1.0,prob_range={1.0,1.0},prob+-sd="100+-0",!color=#-16763905,length_95%HPD={0.09792601,0.1739324},length_median=0.1351625,prob_stddev=0.0,prob(percent)="100"]:0.1351625)[&length_mean=0.05103482295051196,prob=0.6496674057649667,prob_range={0.6297117516629712,0.6696230598669624},prob+-sd="65+-3",!color=#-16763905,length_95%HPD={0.02660992,0.07694478},length_median=0.05079686,prob_stddev=0.02822155667706838,prob(percent)="65"]:0.05079686);
end;

begin figtree;
	set appearance.backgroundColorAttribute="Default";
	set appearance.backgroundColour=#-1;
	set appearance.branchColorAttribute="User selection";
	set appearance.branchLineWidth=6.0;
	set appearance.branchMinLineWidth=0.0;
	set appearance.branchWidthAttribute="Fixed";
	set appearance.foregroundColour=#-16777216;
	set appearance.selectionColour=#-2144520576;
	set branchLabels.colorAttribute="User selection";
	set branchLabels.displayAttribute="Branch times";
	set branchLabels.fontName="Arial";
	set branchLabels.fontSize=10;
	set branchLabels.fontStyle=0;
	set branchLabels.isShown=false;
	set branchLabels.significantDigits=4;
	set layout.expansion=0;
	set layout.layoutType="RECTILINEAR";
	set layout.zoom=0;
	set legend.attribute="length_mean";
	set legend.fontSize=10.0;
	set legend.isShown=false;
	set legend.significantDigits=4;
	set nodeBars.barWidth=4.0;
	set nodeBars.displayAttribute="length_95%HPD";
	set nodeBars.isShown=false;
	set nodeLabels.colorAttribute="User selection";
	set nodeLabels.displayAttribute="prob";
	set nodeLabels.fontName="Arial";
	set nodeLabels.fontSize=16;
	set nodeLabels.fontStyle=1;
	set nodeLabels.isShown=true;
	set nodeLabels.significantDigits=2;
	set nodeShape.colourAttribute="User selection";
	set nodeShape.isShown=false;
	set nodeShape.minSize=10.0;
	set nodeShape.scaleType=Width;
	set nodeShape.shapeType=Circle;
	set nodeShape.size=4.0;
	set nodeShape.sizeAttribute="Fixed";
	set polarLayout.alignTipLabels=false;
	set polarLayout.angularRange=0;
	set polarLayout.rootAngle=0;
	set polarLayout.rootLength=100;
	set polarLayout.showRoot=true;
	set radialLayout.spread=0.0;
	set rectilinearLayout.alignTipLabels=false;
	set rectilinearLayout.curvature=1068;
	set rectilinearLayout.rootLength=291;
	set scale.offsetAge=0.0;
	set scale.rootAge=1.0;
	set scale.scaleFactor=1.0;
	set scale.scaleRoot=false;
	set scaleAxis.automaticScale=true;
	set scaleAxis.fontSize=8.0;
	set scaleAxis.isShown=false;
	set scaleAxis.lineWidth=1.0;
	set scaleAxis.majorTicks=1.0;
	set scaleAxis.origin=0.0;
	set scaleAxis.reverseAxis=false;
	set scaleAxis.showGrid=true;
	set scaleBar.automaticScale=true;
	set scaleBar.fontSize=14.0;
	set scaleBar.isShown=true;
	set scaleBar.lineWidth=3.0;
	set scaleBar.scaleRange=0.2;
	set tipLabels.colorAttribute="User selection";
	set tipLabels.displayAttribute="Names";
	set tipLabels.fontName="Arial";
	set tipLabels.fontSize=24;
	set tipLabels.fontStyle=3;
	set tipLabels.isShown=true;
	set tipLabels.significantDigits=4;
	set trees.order=false;
	set trees.orderType="increasing";
	set trees.rooting=true;
	set trees.rootingType="User Selection";
	set trees.transform=false;
	set trees.transformType="cladogram";
end;
