# Supplementary material for: Metabolic and Chaperone Gene Loss Marks the Origin of Animals: Evidence for Hsp104 and Hsp78 Chaperones Sharing Mitochondrial Enzymes as Clients
Source: PLoS One. 2015 Feb 24;10(2):e0117192. doi: 10.1371/journal.pone.0117192 (PMC4339202; doi:10.1371/journal.pone.0117192)
Supplement: S2 File — (ZIP) [file pone.0117192.s004.zip › M1_clpB/clpB_v03.nex.lstat]

[ID: 1217741249]
run	arithmetic_mean	harmonic_mean	values_discarded
1	-2.580692e+004	-2.582968e+004	no
2	-2.580733e+004	-2.582154e+004	no
all	-2.580710e+004	-2.582899e+004	no
