# Supplementary material for: Metabolic and Chaperone Gene Loss Marks the Origin of Animals: Evidence for Hsp104 and Hsp78 Chaperones Sharing Mitochondrial Enzymes as Clients
Source: PLoS One. 2015 Feb 24;10(2):e0117192. doi: 10.1371/journal.pone.0117192 (PMC4339202; doi:10.1371/journal.pone.0117192)
Supplement: S2 File — (ZIP) [file pone.0117192.s004.zip › M1_clpB/clpB_v03.nex.mcmc]

[LEGEND:]
[ID: 1217741249]
[ Gen -- Generation]
[ <name1>(<name2>)$acc_run2 -- Acceptance rate of move <name1> changing parameter 1 in run 2]
[ StdDev(s) -- Average standard deviation of split frequencies]
Gen	ExtSPR(Tau)$acc_run1	ExtTBR(Tau)$acc_run1	NNI(Tau)$acc_run1	ParsSPR(Tau)$acc_run1	Multiplier(V)$acc_run1	Multiplier(V)$lambda_run1	Nodeslider(V)$acc_run1	TLMultiplier(V)$acc_run1	TLMultiplier(V)$lambda_run1	Uniform(Aamodel)$acc_run1	ExtSPR(Tau)$acc_run2	ExtTBR(Tau)$acc_run2	NNI(Tau)$acc_run2	ParsSPR(Tau)$acc_run2	Multiplier(V)$acc_run2	Multiplier(V)$lambda_run2	Nodeslider(V)$acc_run2	TLMultiplier(V)$acc_run2	TLMultiplier(V)$lambda_run2	Uniform(Aamodel)$acc_run2	AvgStdDev(s)
5000	0.010000	0.000000	0.000000	0.000000	0.280000	1.578751e+000	0.150000	0.020000	1.358844e+000	0.030000	0.010000	0.000000	0.040000	0.000000	0.330000	1.578751e+000	0.160000	0.070000	1.358844e+000	0.010000	0.062854
10000	0.010000	0.000000	0.000000	0.000000	0.260000	1.780037e+000	0.190000	0.050000	1.331937e+000	0.000000	0.050000	0.000000	0.020000	0.000000	0.320000	1.744790e+000	0.120000	0.030000	1.331937e+000	0.000000	0.019887
15000	0.020000	0.020000	0.010000	0.000000	0.230000	1.762326e+000	0.160000	0.010000	1.292572e+000	0.000000	0.070000	0.030000	0.030000	0.000000	0.290000	1.834247e+000	0.170000	0.020000	1.305563e+000	0.000000	0.023570
20000	0.000000	0.000000	0.000000	0.000000	0.310000	1.797927e+000	0.140000	0.040000	1.266978e+000	0.000000	0.010000	0.000000	0.010000	0.000000	0.350000	1.852682e+000	0.170000	0.040000	1.279711e+000	0.000000	0.015967
25000	0.040000	0.000000	0.020000	0.000000	0.260000	1.890109e+000	0.090000	0.030000	1.229533e+000	0.000000	0.010000	0.020000	0.010000	0.000000	0.280000	1.890109e+000	0.170000	0.040000	1.254371e+000	0.000000	0.010879
30000	0.020000	0.010000	0.030000	0.000000	0.260000	1.928291e+000	0.180000	0.020000	1.205186e+000	0.000000	0.000000	0.000000	0.010000	0.000000	0.310000	1.871302e+000	0.130000	0.050000	1.217299e+000	0.000000	0.012298
35000	0.000000	0.000000	0.000000	0.000000	0.230000	1.852682e+000	0.130000	0.020000	1.181322e+000	0.000000	0.010000	0.000000	0.000000	0.010000	0.230000	1.909104e+000	0.160000	0.050000	1.193195e+000	0.000000	0.011130
40000	0.000000	0.000000	0.010000	0.000000	0.270000	1.834247e+000	0.120000	0.030000	1.146409e+000	0.000000	0.020000	0.000000	0.000000	0.000000	0.200000	1.780037e+000	0.080000	0.030000	1.169568e+000	0.000000	0.011592
45000	0.000000	0.000000	0.020000	0.000000	0.240000	1.797927e+000	0.160000	0.040000	1.123708e+000	0.000000	0.010000	0.000000	0.010000	0.000000	0.310000	1.780037e+000	0.160000	0.010000	1.135002e+000	0.000000	0.008711
50000	0.000000	0.010000	0.030000	0.000000	0.220000	1.797927e+000	0.170000	0.020000	1.101457e+000	0.000000	0.020000	0.000000	0.010000	0.000000	0.280000	1.815996e+000	0.170000	0.040000	1.112527e+000	0.000000	0.007443
55000	0.000000	0.000000	0.040000	0.000000	0.210000	1.852682e+000	0.130000	0.100000	1.079647e+000	0.000000	0.030000	0.000000	0.030000	0.000000	0.290000	1.797927e+000	0.180000	0.050000	1.090498e+000	0.000000	0.008839
60000	0.030000	0.000000	0.000000	0.000000	0.300000	1.909104e+000	0.190000	0.050000	1.047739e+000	0.000000	0.030000	0.010000	0.010000	0.000000	0.310000	1.890109e+000	0.160000	0.060000	1.068904e+000	0.000000	0.008547
65000	0.010000	0.000000	0.030000	0.000000	0.240000	1.852682e+000	0.110000	0.030000	1.026992e+000	0.000000	0.030000	0.000000	0.020000	0.000000	0.200000	1.909104e+000	0.110000	0.060000	1.037314e+000	0.000000	0.006071
70000	0.010000	0.000000	0.000000	0.000000	0.310000	1.871302e+000	0.160000	0.020000	9.966399e-001	0.000000	0.010000	0.000000	0.000000	0.000000	0.220000	1.762326e+000	0.220000	0.020000	1.006656e+000	0.000000	0.004213
75000	0.010000	0.000000	0.050000	0.000000	0.200000	1.852682e+000	0.140000	0.060000	9.769051e-001	0.000000	0.010000	0.000000	0.040000	0.000000	0.310000	1.762326e+000	0.120000	0.070000	9.867232e-001	0.000000	0.001632
80000	0.010000	0.000000	0.020000	0.010000	0.230000	1.871302e+000	0.110000	0.040000	9.575611e-001	0.000000	0.010000	0.000000	0.020000	0.010000	0.270000	1.780037e+000	0.120000	0.040000	9.671848e-001	0.000000	0.002153
85000	0.010000	0.020000	0.020000	0.000000	0.220000	1.852682e+000	0.070000	0.080000	9.386001e-001	0.000000	0.020000	0.000000	0.020000	0.000000	0.280000	1.871302e+000	0.150000	0.050000	9.386001e-001	0.000000	0.002885
90000	0.040000	0.010000	0.030000	0.000000	0.190000	1.890109e+000	0.130000	0.060000	9.108603e-001	0.000000	0.000000	0.000000	0.030000	0.000000	0.270000	1.890109e+000	0.130000	0.040000	9.200146e-001	0.000000	0.003284
95000	0.000000	0.000000	0.000000	0.000000	0.270000	1.815996e+000	0.180000	0.030000	8.928241e-001	0.000000	0.010000	0.000000	0.000000	0.000000	0.310000	1.890109e+000	0.110000	0.060000	9.017971e-001	0.000000	0.006203
100000	0.010000	0.000000	0.030000	0.000000	0.180000	1.797927e+000	0.120000	0.050000	8.751450e-001	0.000000	0.000000	0.020000	0.070000	0.000000	0.170000	1.967245e+000	0.210000	0.020000	8.751450e-001	0.000000	0.006901
105000	0.040000	0.000000	0.010000	0.010000	0.310000	1.727429e+000	0.140000	0.070000	8.492805e-001	0.000000	0.020000	0.020000	0.050000	0.000000	0.160000	1.967245e+000	0.160000	0.070000	8.578159e-001	0.000000	0.005852
110000	0.010000	0.000000	0.010000	0.000000	0.310000	1.815996e+000	0.110000	0.060000	8.324636e-001	0.000000	0.070000	0.030000	0.060000	0.000000	0.240000	1.909104e+000	0.250000	0.050000	8.408300e-001	0.000000	0.008306
115000	0.010000	0.010000	0.050000	0.000000	0.210000	1.815996e+000	0.160000	0.070000	8.159798e-001	0.000000	0.010000	0.000000	0.020000	0.010000	0.270000	1.909104e+000	0.140000	0.030000	8.241805e-001	0.000000	0.006502
120000	0.020000	0.000000	0.000000	0.010000	0.360000	1.909104e+000	0.130000	0.030000	7.918639e-001	0.000000	0.000000	0.000000	0.030000	0.000000	0.230000	1.890109e+000	0.150000	0.080000	7.998223e-001	0.000000	0.009571
125000	0.010000	0.000000	0.040000	0.000000	0.240000	1.797927e+000	0.120000	0.080000	7.761839e-001	0.000000	0.000000	0.020000	0.030000	0.010000	0.180000	1.909104e+000	0.120000	0.070000	7.839847e-001	0.000000	0.009540
130000	0.030000	0.000000	0.020000	0.000000	0.260000	1.852682e+000	0.130000	0.100000	7.608145e-001	0.000000	0.000000	0.000000	0.020000	0.000000	0.310000	1.852682e+000	0.080000	0.030000	7.684608e-001	0.000000	0.008298
135000	0.050000	0.000000	0.000000	0.000000	0.190000	1.815996e+000	0.150000	0.050000	7.383290e-001	0.000000	0.010000	0.000000	0.000000	0.000000	0.270000	1.797927e+000	0.140000	0.030000	7.457493e-001	0.000000	0.007626
140000	0.040000	0.000000	0.040000	0.000000	0.280000	1.890109e+000	0.160000	0.080000	7.237091e-001	0.000000	0.010000	0.000000	0.010000	0.000000	0.240000	1.797927e+000	0.150000	0.080000	7.309825e-001	0.000000	0.007373
145000	0.010000	0.000000	0.010000	0.010000	0.250000	1.797927e+000	0.140000	0.100000	7.093787e-001	0.000000	0.020000	0.000000	0.040000	0.000000	0.260000	1.871302e+000	0.140000	0.060000	7.165081e-001	0.000000	0.005973
150000	0.000000	0.000000	0.000000	0.000000	0.200000	1.693224e+000	0.120000	0.070000	6.953321e-001	0.000000	0.000000	0.000000	0.000000	0.000000	0.270000	1.744790e+000	0.210000	0.040000	7.023203e-001	0.000000	0.006727
155000	0.030000	0.010000	0.050000	0.000000	0.300000	1.834247e+000	0.110000	0.090000	6.815636e-001	0.000000	0.010000	0.000000	0.030000	0.000000	0.160000	1.744790e+000	0.130000	0.090000	6.884134e-001	0.000000	0.006044
160000	0.010000	0.000000	0.020000	0.000000	0.240000	1.780037e+000	0.150000	0.080000	6.614203e-001	0.000000	0.030000	0.010000	0.010000	0.010000	0.270000	1.780037e+000	0.120000	0.020000	6.747819e-001	0.000000	0.003961
165000	0.040000	0.000000	0.010000	0.000000	0.260000	1.762326e+000	0.100000	0.080000	6.483233e-001	0.000000	0.020000	0.000000	0.050000	0.000000	0.260000	1.744790e+000	0.150000	0.080000	6.548391e-001	0.000000	0.004970
170000	0.010000	0.000000	0.010000	0.000000	0.250000	1.727429e+000	0.130000	0.110000	6.291625e-001	0.000000	0.040000	0.010000	0.040000	0.000000	0.240000	1.852682e+000	0.140000	0.070000	6.418724e-001	0.000000	0.003038
175000	0.040000	0.020000	0.020000	0.000000	0.300000	1.834247e+000	0.140000	0.090000	6.167042e-001	0.000000	0.000000	0.000000	0.010000	0.000000	0.300000	1.909104e+000	0.140000	0.060000	6.291625e-001	0.000000	0.000937
180000	0.010000	0.000000	0.000000	0.000000	0.240000	1.947671e+000	0.110000	0.070000	6.044927e-001	0.000000	0.020000	0.000000	0.040000	0.000000	0.240000	1.744790e+000	0.100000	0.090000	6.105679e-001	0.000000	0.001957
185000	0.010000	0.000000	0.020000	0.000000	0.270000	1.928291e+000	0.150000	0.120000	5.866272e-001	0.000000	0.000000	0.000000	0.040000	0.000000	0.240000	1.710241e+000	0.200000	0.070000	5.984779e-001	0.000000	0.003548
190000	0.000000	0.000000	0.000000	0.000000	0.250000	2.006986e+000	0.170000	0.090000	5.750112e-001	0.000000	0.020000	0.000000	0.010000	0.000000	0.220000	1.780037e+000	0.170000	0.060000	5.866272e-001	0.000000	0.002472
195000	0.040000	0.000000	0.030000	0.000000	0.220000	1.834247e+000	0.130000	0.090000	5.580171e-001	0.000000	0.030000	0.020000	0.050000	0.000000	0.300000	1.744790e+000	0.110000	0.060000	5.692898e-001	0.000000	0.003728
200000	0.010000	0.000000	0.020000	0.010000	0.230000	1.815996e+000	0.160000	0.100000	5.469676e-001	0.000000	0.010000	0.000000	0.020000	0.000000	0.190000	1.727429e+000	0.140000	0.120000	5.580171e-001	0.000000	0.003054
205000	0.000000	0.000000	0.030000	0.000000	0.250000	1.710241e+000	0.140000	0.060000	5.361369e-001	0.000000	0.010000	0.010000	0.020000	0.000000	0.240000	1.744790e+000	0.160000	0.090000	5.415252e-001	0.000000	0.003318
210000	0.000000	0.000000	0.000000	0.000000	0.320000	1.727429e+000	0.150000	0.140000	5.202917e-001	0.000000	0.030000	0.000000	0.010000	0.000000	0.340000	1.780037e+000	0.090000	0.140000	5.308022e-001	0.000000	0.004811
215000	0.030000	0.000000	0.030000	0.000000	0.350000	1.693224e+000	0.140000	0.120000	5.099892e-001	0.000000	0.020000	0.000000	0.020000	0.000000	0.300000	1.727429e+000	0.120000	0.060000	5.202917e-001	0.000000	0.005129
220000	0.030000	0.010000	0.040000	0.000000	0.200000	1.693224e+000	0.110000	0.040000	4.998907e-001	0.000000	0.000000	0.000000	0.040000	0.000000	0.200000	1.693224e+000	0.120000	0.070000	5.099892e-001	0.000000	0.005875
225000	0.000000	0.000000	0.000000	0.000000	0.290000	1.780037e+000	0.110000	0.100000	4.851167e-001	0.000000	0.010000	0.000000	0.040000	0.000000	0.230000	1.780037e+000	0.190000	0.090000	4.998907e-001	0.000000	0.005423
230000	0.070000	0.000000	0.000000	0.000000	0.290000	1.744790e+000	0.150000	0.090000	4.755108e-001	0.000000	0.010000	0.000000	0.010000	0.000000	0.260000	1.928291e+000	0.180000	0.080000	4.899922e-001	0.000000	0.005722
235000	0.000000	0.000000	0.010000	0.000000	0.280000	1.797927e+000	0.120000	0.120000	4.614573e-001	0.000000	0.000000	0.000000	0.010000	0.010000	0.200000	1.834247e+000	0.090000	0.120000	4.755108e-001	0.000000	0.006192
240000	0.020000	0.000000	0.040000	0.000000	0.310000	1.834247e+000	0.170000	0.100000	4.523198e-001	0.000000	0.020000	0.010000	0.040000	0.010000	0.270000	1.909104e+000	0.190000	0.150000	4.660950e-001	0.000000	0.005289
245000	0.040000	0.000000	0.010000	0.000000	0.260000	1.815996e+000	0.110000	0.070000	4.433633e-001	0.000000	0.020000	0.000000	0.000000	0.000000	0.190000	1.852682e+000	0.060000	0.070000	4.523198e-001	0.000000	0.005749
250000	0.020000	0.000000	0.030000	0.000000	0.220000	1.780037e+000	0.140000	0.160000	4.302599e-001	0.000000	0.020000	0.030000	0.010000	0.000000	0.220000	1.744790e+000	0.090000	0.140000	4.433633e-001	0.000000	0.006206
255000	0.020000	0.000000	0.030000	0.000000	0.280000	1.815996e+000	0.120000	0.130000	4.217402e-001	0.000000	0.000000	0.000000	0.040000	0.000000	0.250000	1.727429e+000	0.160000	0.130000	4.345841e-001	0.000000	0.006629
260000	0.010000	0.000000	0.020000	0.000000	0.340000	1.852682e+000	0.130000	0.080000	4.133892e-001	0.000000	0.010000	0.000000	0.030000	0.000000	0.360000	1.762326e+000	0.170000	0.160000	4.259788e-001	0.000000	0.006510
265000	0.000000	0.000000	0.000000	0.000000	0.240000	1.909104e+000	0.070000	0.110000	4.052036e-001	0.000000	0.030000	0.000000	0.000000	0.000000	0.220000	1.815996e+000	0.200000	0.220000	4.133892e-001	0.000000	0.006646
270000	0.000000	0.000000	0.000000	0.000000	0.320000	1.815996e+000	0.160000	0.130000	3.932280e-001	0.000000	0.000000	0.000000	0.040000	0.000000	0.220000	1.744790e+000	0.160000	0.110000	4.052036e-001	0.000000	0.005747
275000	0.020000	0.000000	0.000000	0.000000	0.240000	1.815996e+000	0.150000	0.090000	3.854415e-001	0.000000	0.000000	0.000000	0.000000	0.000000	0.240000	1.815996e+000	0.150000	0.100000	3.971800e-001	0.000000	0.005551
280000	0.030000	0.000000	0.010000	0.000000	0.190000	1.928291e+000	0.140000	0.080000	3.778093e-001	0.000000	0.010000	0.000000	0.000000	0.000000	0.180000	1.693224e+000	0.130000	0.140000	3.854415e-001	0.000000	0.004619
285000	0.010000	0.030000	0.030000	0.000000	0.280000	1.834247e+000	0.090000	0.100000	3.703282e-001	0.000000	0.030000	0.000000	0.010000	0.000000	0.250000	1.659696e+000	0.100000	0.100000	3.778093e-001	0.000000	0.004533
290000	0.020000	0.010000	0.070000	0.000000	0.270000	1.871302e+000	0.170000	0.170000	3.593833e-001	0.000000	0.000000	0.000000	0.000000	0.000000	0.280000	1.710241e+000	0.090000	0.100000	3.666433e-001	0.000000	0.003670
295000	0.020000	0.000000	0.040000	0.000000	0.260000	1.797927e+000	0.200000	0.110000	3.522670e-001	0.000000	0.020000	0.020000	0.040000	0.000000	0.290000	1.727429e+000	0.160000	0.100000	3.593833e-001	0.000000	0.003185
300000	0.030000	0.000000	0.000000	0.000000	0.270000	1.871302e+000	0.180000	0.130000	3.418560e-001	0.000000	0.010000	0.000000	0.040000	0.000000	0.300000	1.852682e+000	0.120000	0.110000	3.487619e-001	0.000000	0.003998
