# Supplementary material for: Metabolic and Chaperone Gene Loss Marks the Origin of Animals: Evidence for Hsp104 and Hsp78 Chaperones Sharing Mitochondrial Enzymes as Clients
Source: PLoS One. 2015 Feb 24;10(2):e0117192. doi: 10.1371/journal.pone.0117192 (PMC4339202; doi:10.1371/journal.pone.0117192)
Supplement: S2 File — (ZIP) [file pone.0117192.s004.zip › M1_clpB/clpB_v03.nex.parts]

[ID: 1217741249]
ID	Partition
1	.********************
2	.*...................
3	..*..................
4	...*.................
5	....*................
6	.....*...............
7	......*..............
8	.......*.............
9	........*............
10	.........*...........
11	..........*..........
12	...........*.........
13	............*........
14	.............*.......
15	..............*......
16	...............*.....
17	................*....
18	.................*...
19	..................*..
20	...................*.
21	....................*
22	..**.................
23	..........**.........
24	....*****************
25	..................**.
26	........*************
27	................*.***
28	........****.........
29	.............***.....
30	........********.....
31	..............**.....
32	........**...........
33	....****.............
34	......**.............
35	........********.*...
36	........*****........
37	.....***.............
38	..................***
39	.***.................
40	..*******************
41	................*.**.
