# Supplementary material for: Metabolic and Chaperone Gene Loss Marks the Origin of Animals: Evidence for Hsp104 and Hsp78 Chaperones Sharing Mitochondrial Enzymes as Clients
Source: PLoS One. 2015 Feb 24;10(2):e0117192. doi: 10.1371/journal.pone.0117192 (PMC4339202; doi:10.1371/journal.pone.0117192)
Supplement: S2 File — (ZIP) [file pone.0117192.s004.zip › M1_clpB/clpB_v03.nex.pstat]

[ID: 1217741249]
Parameter	Mean	Variance	Lower	Upper	Median	minESS	avgESS	PSRF
TL	7.352503e+000	1.230520e-002	7.138826e+000	7.564989e+000	7.348970e+000	2.241011e+002	3.375506e+002	9.991682e-001
