# Supplementary material for: Metabolic and Chaperone Gene Loss Marks the Origin of Animals: Evidence for Hsp104 and Hsp78 Chaperones Sharing Mitochondrial Enzymes as Clients
Source: PLoS One. 2015 Feb 24;10(2):e0117192. doi: 10.1371/journal.pone.0117192 (PMC4339202; doi:10.1371/journal.pone.0117192)
Supplement: S2 File — (ZIP) [file pone.0117192.s004.zip › M1_clpB/clpB_v03.nex.run1.p]

[ID: 1217741249]
Gen	LnL	TL	aamodel
0	-3.270885e+004	3.900000e+000	2
500	-2.617800e+004	8.045437e+000	5
1000	-2.590476e+004	7.865550e+000	5
1500	-2.582549e+004	7.467599e+000	5
2000	-2.581655e+004	7.324740e+000	5
2500	-2.581720e+004	7.220614e+000	5
3000	-2.582410e+004	7.361604e+000	5
3500	-2.583403e+004	7.269094e+000	5
4000	-2.581050e+004	7.542364e+000	5
4500	-2.581319e+004	7.370717e+000	5
5000	-2.581751e+004	7.227720e+000	5
5500	-2.580968e+004	7.314426e+000	5
6000	-2.581425e+004	7.228221e+000	5
6500	-2.580884e+004	7.240382e+000	5
7000	-2.580547e+004	7.248075e+000	5
7500	-2.580722e+004	7.440157e+000	5
8000	-2.581182e+004	7.477897e+000	5
8500	-2.581438e+004	7.343002e+000	5
9000	-2.580717e+004	7.405971e+000	5
9500	-2.581311e+004	7.445944e+000	5
10000	-2.581424e+004	7.243680e+000	5
10500	-2.581317e+004	7.350990e+000	5
11000	-2.581582e+004	7.379479e+000	5
11500	-2.581440e+004	7.574468e+000	5
12000	-2.581645e+004	7.462383e+000	5
12500	-2.581563e+004	7.430350e+000	5
13000	-2.581552e+004	7.509843e+000	5
13500	-2.581270e+004	7.284821e+000	5
14000	-2.581189e+004	7.466549e+000	5
14500	-2.581213e+004	7.306582e+000	5
15000	-2.581537e+004	7.233906e+000	5
15500	-2.581291e+004	7.338893e+000	5
16000	-2.581791e+004	7.361831e+000	5
16500	-2.581238e+004	7.388954e+000	5
17000	-2.581539e+004	7.309084e+000	5
17500	-2.581343e+004	7.353571e+000	5
18000	-2.581019e+004	7.527668e+000	5
18500	-2.581806e+004	7.420185e+000	5
19000	-2.580916e+004	7.188757e+000	5
19500	-2.581371e+004	7.514079e+000	5
20000	-2.581021e+004	7.351967e+000	5
20500	-2.581689e+004	7.539899e+000	5
21000	-2.582390e+004	7.609419e+000	5
21500	-2.580860e+004	7.401393e+000	5
22000	-2.580386e+004	7.566697e+000	5
22500	-2.580766e+004	7.264284e+000	5
23000	-2.581034e+004	7.315174e+000	5
23500	-2.580754e+004	7.352897e+000	5
24000	-2.580823e+004	7.227356e+000	5
24500	-2.581131e+004	7.156603e+000	5
25000	-2.580770e+004	7.302893e+000	5
25500	-2.580439e+004	7.510536e+000	5
26000	-2.580639e+004	7.416228e+000	5
26500	-2.581132e+004	7.440045e+000	5
27000	-2.581114e+004	7.256416e+000	5
27500	-2.580774e+004	7.351807e+000	5
28000	-2.580851e+004	7.506468e+000	5
28500	-2.581007e+004	7.165469e+000	5
29000	-2.581423e+004	7.334155e+000	5
29500	-2.581720e+004	7.241583e+000	5
30000	-2.580955e+004	7.377107e+000	5
30500	-2.581475e+004	7.288962e+000	5
31000	-2.581147e+004	7.312851e+000	5
31500	-2.581368e+004	7.619963e+000	5
32000	-2.580709e+004	7.531802e+000	5
32500	-2.580467e+004	7.324506e+000	5
33000	-2.580763e+004	7.354755e+000	5
33500	-2.580932e+004	7.354395e+000	5
34000	-2.580556e+004	7.527645e+000	5
34500	-2.581204e+004	7.249100e+000	5
35000	-2.581047e+004	7.222698e+000	5
35500	-2.580760e+004	7.485756e+000	5
36000	-2.580946e+004	7.280820e+000	5
36500	-2.581762e+004	7.469854e+000	5
37000	-2.582467e+004	7.461121e+000	5
37500	-2.581610e+004	7.379797e+000	5
38000	-2.581290e+004	7.690473e+000	5
38500	-2.580915e+004	7.333650e+000	5
39000	-2.581563e+004	7.302251e+000	5
39500	-2.580376e+004	7.448106e+000	5
40000	-2.580893e+004	7.309824e+000	5
40500	-2.580911e+004	7.399277e+000	5
41000	-2.581396e+004	7.501931e+000	5
41500	-2.581531e+004	7.337565e+000	5
42000	-2.581351e+004	7.154614e+000	5
42500	-2.581152e+004	7.109444e+000	5
43000	-2.582314e+004	7.162870e+000	5
43500	-2.581481e+004	7.249294e+000	5
44000	-2.581687e+004	7.370843e+000	5
44500	-2.581245e+004	7.408574e+000	5
45000	-2.581319e+004	7.435785e+000	5
45500	-2.582121e+004	7.436435e+000	5
46000	-2.581277e+004	7.270141e+000	5
46500	-2.581727e+004	7.176977e+000	5
47000	-2.580906e+004	7.298243e+000	5
47500	-2.581716e+004	7.283913e+000	5
48000	-2.581369e+004	7.469007e+000	5
48500	-2.580863e+004	7.454829e+000	5
49000	-2.581017e+004	7.600045e+000	5
49500	-2.580786e+004	7.396821e+000	5
50000	-2.581164e+004	7.396302e+000	5
50500	-2.581628e+004	7.222274e+000	5
51000	-2.582295e+004	7.230540e+000	5
51500	-2.581639e+004	7.236111e+000	5
52000	-2.581066e+004	7.575326e+000	5
52500	-2.581476e+004	7.560951e+000	5
53000	-2.581417e+004	7.395622e+000	5
53500	-2.581214e+004	7.395832e+000	5
54000	-2.580570e+004	7.293997e+000	5
54500	-2.580949e+004	7.377256e+000	5
55000	-2.581207e+004	7.319371e+000	5
55500	-2.580982e+004	7.321663e+000	5
56000	-2.580979e+004	7.505448e+000	5
56500	-2.580949e+004	7.336376e+000	5
57000	-2.581542e+004	7.139758e+000	5
57500	-2.581951e+004	7.203344e+000	5
58000	-2.581895e+004	7.306910e+000	5
58500	-2.581815e+004	7.343986e+000	5
59000	-2.581576e+004	7.432765e+000	5
59500	-2.581858e+004	7.518151e+000	5
60000	-2.580944e+004	7.403465e+000	5
60500	-2.581205e+004	7.216677e+000	5
61000	-2.580986e+004	7.420611e+000	5
61500	-2.581041e+004	7.249649e+000	5
62000	-2.580977e+004	7.289536e+000	5
62500	-2.581307e+004	7.264280e+000	5
63000	-2.580990e+004	7.539145e+000	5
63500	-2.581474e+004	7.252594e+000	5
64000	-2.581975e+004	7.323983e+000	5
64500	-2.582760e+004	7.346236e+000	5
65000	-2.582346e+004	7.112524e+000	5
65500	-2.582327e+004	7.188249e+000	5
66000	-2.582157e+004	7.574559e+000	5
66500	-2.582228e+004	7.325601e+000	5
67000	-2.582039e+004	7.408377e+000	5
67500	-2.581136e+004	7.312041e+000	5
68000	-2.581702e+004	7.358755e+000	5
68500	-2.582247e+004	7.155163e+000	5
69000	-2.581572e+004	7.299457e+000	5
69500	-2.581433e+004	7.367767e+000	5
70000	-2.580645e+004	7.233502e+000	5
70500	-2.580629e+004	7.200181e+000	5
71000	-2.581635e+004	7.164685e+000	5
71500	-2.581339e+004	7.463581e+000	5
72000	-2.581268e+004	7.295139e+000	5
72500	-2.580743e+004	7.385720e+000	5
73000	-2.581436e+004	7.303284e+000	5
73500	-2.581285e+004	7.342112e+000	5
74000	-2.581987e+004	7.200348e+000	5
74500	-2.581189e+004	7.195743e+000	5
75000	-2.581007e+004	7.312019e+000	5
75500	-2.581727e+004	7.099770e+000	5
76000	-2.581284e+004	7.206245e+000	5
76500	-2.581402e+004	7.176294e+000	5
77000	-2.580577e+004	7.283477e+000	5
77500	-2.580973e+004	7.371290e+000	5
78000	-2.581155e+004	7.340088e+000	5
78500	-2.581448e+004	7.280303e+000	5
79000	-2.580643e+004	7.481842e+000	5
79500	-2.580609e+004	7.270073e+000	5
80000	-2.581483e+004	7.061077e+000	5
80500	-2.581186e+004	7.267967e+000	5
81000	-2.581098e+004	7.398712e+000	5
81500	-2.581531e+004	7.228804e+000	5
82000	-2.581334e+004	7.256417e+000	5
82500	-2.580969e+004	7.280154e+000	5
83000	-2.581377e+004	7.496260e+000	5
83500	-2.580323e+004	7.415302e+000	5
84000	-2.580756e+004	7.397246e+000	5
84500	-2.581285e+004	7.278664e+000	5
85000	-2.582064e+004	7.188157e+000	5
85500	-2.581406e+004	7.456426e+000	5
86000	-2.581317e+004	7.299517e+000	5
86500	-2.580804e+004	7.337943e+000	5
87000	-2.582316e+004	7.511069e+000	5
87500	-2.581753e+004	7.493001e+000	5
88000	-2.580972e+004	7.559444e+000	5
88500	-2.580832e+004	7.509725e+000	5
89000	-2.580857e+004	7.342969e+000	5
89500	-2.580883e+004	7.183538e+000	5
90000	-2.580987e+004	7.250583e+000	5
90500	-2.581023e+004	7.514954e+000	5
91000	-2.581490e+004	7.270787e+000	5
91500	-2.581423e+004	7.334070e+000	5
92000	-2.581455e+004	7.452789e+000	5
92500	-2.581335e+004	7.272776e+000	5
93000	-2.581027e+004	7.385129e+000	5
93500	-2.580551e+004	7.529275e+000	5
94000	-2.581446e+004	7.251448e+000	5
94500	-2.581376e+004	7.431704e+000	5
95000	-2.581584e+004	7.447738e+000	5
95500	-2.581678e+004	7.329557e+000	5
96000	-2.581243e+004	7.360606e+000	5
96500	-2.581318e+004	7.151317e+000	5
97000	-2.581006e+004	7.516185e+000	5
97500	-2.580887e+004	7.297257e+000	5
98000	-2.581472e+004	7.284047e+000	5
98500	-2.581152e+004	7.507830e+000	5
99000	-2.581267e+004	7.433630e+000	5
99500	-2.580997e+004	7.264426e+000	5
100000	-2.582084e+004	7.553828e+000	5
100500	-2.582018e+004	7.508426e+000	5
101000	-2.580630e+004	7.384748e+000	5
101500	-2.580776e+004	7.311211e+000	5
102000	-2.581254e+004	7.348108e+000	5
102500	-2.580700e+004	7.345265e+000	5
103000	-2.580924e+004	7.368060e+000	5
103500	-2.580805e+004	7.420556e+000	5
104000	-2.581713e+004	7.330240e+000	5
104500	-2.580709e+004	7.441619e+000	5
105000	-2.581244e+004	7.385333e+000	5
105500	-2.581248e+004	7.269863e+000	5
106000	-2.581015e+004	7.242611e+000	5
106500	-2.581460e+004	7.393258e+000	5
107000	-2.580939e+004	7.360474e+000	5
107500	-2.580865e+004	7.334801e+000	5
108000	-2.581248e+004	7.390455e+000	5
108500	-2.582036e+004	7.298197e+000	5
109000	-2.580928e+004	7.339594e+000	5
109500	-2.581443e+004	7.423737e+000	5
110000	-2.581028e+004	7.406081e+000	5
110500	-2.580996e+004	7.400222e+000	5
111000	-2.581378e+004	7.204885e+000	5
111500	-2.580956e+004	7.293620e+000	5
112000	-2.581242e+004	7.371949e+000	5
112500	-2.581167e+004	7.321076e+000	5
113000	-2.581165e+004	7.361764e+000	5
113500	-2.581252e+004	7.327019e+000	5
114000	-2.581569e+004	7.200888e+000	5
114500	-2.581155e+004	7.286616e+000	5
115000	-2.580905e+004	7.278369e+000	5
115500	-2.581665e+004	7.296945e+000	5
116000	-2.581896e+004	7.071523e+000	5
116500	-2.581388e+004	7.020701e+000	5
117000	-2.580750e+004	7.249395e+000	5
117500	-2.581261e+004	7.396430e+000	5
118000	-2.581314e+004	7.359245e+000	5
118500	-2.581389e+004	7.272212e+000	5
119000	-2.581102e+004	7.360027e+000	5
119500	-2.581642e+004	7.518328e+000	5
120000	-2.581696e+004	7.380764e+000	5
120500	-2.580877e+004	7.475962e+000	5
121000	-2.580893e+004	7.324225e+000	5
121500	-2.581285e+004	7.638964e+000	5
122000	-2.581782e+004	7.210877e+000	5
122500	-2.580847e+004	7.344929e+000	5
123000	-2.581911e+004	7.609395e+000	5
123500	-2.581198e+004	7.442466e+000	5
124000	-2.581925e+004	7.203057e+000	5
124500	-2.581531e+004	7.367360e+000	5
125000	-2.581063e+004	7.398914e+000	5
125500	-2.580506e+004	7.480779e+000	5
126000	-2.581055e+004	7.399844e+000	5
126500	-2.580903e+004	7.404290e+000	5
127000	-2.581085e+004	7.536875e+000	5
127500	-2.581121e+004	7.310891e+000	5
128000	-2.581120e+004	7.528255e+000	5
128500	-2.581118e+004	7.382502e+000	5
129000	-2.581518e+004	7.271971e+000	5
129500	-2.581126e+004	7.446567e+000	5
130000	-2.581479e+004	7.281903e+000	5
130500	-2.581898e+004	7.227677e+000	5
131000	-2.581528e+004	7.412859e+000	5
131500	-2.581533e+004	7.484881e+000	5
132000	-2.581472e+004	7.490141e+000	5
132500	-2.581511e+004	7.263098e+000	5
133000	-2.581373e+004	7.382273e+000	5
133500	-2.581122e+004	7.289820e+000	5
134000	-2.581192e+004	7.280552e+000	5
134500	-2.580761e+004	7.174073e+000	5
135000	-2.581011e+004	7.298405e+000	5
135500	-2.581849e+004	7.291344e+000	5
136000	-2.581151e+004	7.446604e+000	5
136500	-2.581783e+004	7.613909e+000	5
137000	-2.581214e+004	7.319045e+000	5
137500	-2.581794e+004	7.234943e+000	5
138000	-2.580674e+004	7.412604e+000	5
138500	-2.580749e+004	7.304849e+000	5
139000	-2.581394e+004	7.492675e+000	5
139500	-2.581290e+004	7.450931e+000	5
140000	-2.581835e+004	7.341234e+000	5
140500	-2.580633e+004	7.475470e+000	5
141000	-2.581394e+004	7.188559e+000	5
141500	-2.581442e+004	7.173929e+000	5
142000	-2.580904e+004	7.334529e+000	5
142500	-2.580912e+004	7.249993e+000	5
143000	-2.581681e+004	7.204405e+000	5
143500	-2.580558e+004	7.330063e+000	5
144000	-2.580369e+004	7.356570e+000	5
144500	-2.580749e+004	7.169522e+000	5
145000	-2.580703e+004	7.357967e+000	5
145500	-2.581894e+004	7.372178e+000	5
146000	-2.581167e+004	7.147592e+000	5
146500	-2.581097e+004	7.150540e+000	5
147000	-2.580872e+004	7.445877e+000	5
147500	-2.581827e+004	7.277710e+000	5
148000	-2.580415e+004	7.394344e+000	5
148500	-2.581677e+004	7.401138e+000	5
149000	-2.580696e+004	7.213721e+000	5
149500	-2.581575e+004	7.125693e+000	5
150000	-2.581627e+004	7.316753e+000	5
150500	-2.581392e+004	7.443577e+000	5
151000	-2.581989e+004	7.201924e+000	5
151500	-2.581257e+004	7.461211e+000	5
152000	-2.581669e+004	7.235008e+000	5
152500	-2.581505e+004	7.250279e+000	5
153000	-2.581612e+004	7.288874e+000	5
153500	-2.581052e+004	7.373416e+000	5
154000	-2.581305e+004	7.333513e+000	5
154500	-2.581852e+004	7.215020e+000	5
155000	-2.581371e+004	7.274890e+000	5
155500	-2.581272e+004	7.355367e+000	5
156000	-2.581468e+004	7.418459e+000	5
156500	-2.583579e+004	7.243899e+000	5
157000	-2.582483e+004	7.296246e+000	5
157500	-2.582680e+004	7.423850e+000	5
158000	-2.581110e+004	7.363112e+000	5
158500	-2.581043e+004	7.426469e+000	5
159000	-2.580899e+004	7.341232e+000	5
159500	-2.580656e+004	7.345992e+000	5
160000	-2.580833e+004	7.295397e+000	5
160500	-2.581211e+004	7.497141e+000	5
161000	-2.580920e+004	7.373433e+000	5
161500	-2.581917e+004	7.492602e+000	5
162000	-2.581476e+004	7.250024e+000	5
162500	-2.581255e+004	7.340119e+000	5
163000	-2.580582e+004	7.487104e+000	5
163500	-2.580432e+004	7.325417e+000	5
164000	-2.580756e+004	7.450634e+000	5
164500	-2.580918e+004	7.461750e+000	5
165000	-2.581484e+004	7.408150e+000	5
165500	-2.580832e+004	7.275468e+000	5
166000	-2.581450e+004	7.296056e+000	5
166500	-2.580676e+004	7.346934e+000	5
167000	-2.581200e+004	7.340620e+000	5
167500	-2.581350e+004	7.311509e+000	5
168000	-2.581298e+004	7.175568e+000	5
168500	-2.581747e+004	7.415936e+000	5
169000	-2.581468e+004	7.533914e+000	5
169500	-2.581827e+004	7.422583e+000	5
170000	-2.580986e+004	7.468170e+000	5
170500	-2.581226e+004	7.473996e+000	5
171000	-2.581217e+004	7.351736e+000	5
171500	-2.580992e+004	7.353751e+000	5
172000	-2.581023e+004	7.321875e+000	5
172500	-2.581279e+004	7.421792e+000	5
173000	-2.582214e+004	7.396308e+000	5
173500	-2.582210e+004	7.398998e+000	5
174000	-2.582250e+004	7.390185e+000	5
174500	-2.581846e+004	7.296012e+000	5
175000	-2.581212e+004	7.427731e+000	5
175500	-2.581445e+004	7.427344e+000	5
176000	-2.581093e+004	7.267681e+000	5
176500	-2.581319e+004	7.166002e+000	5
177000	-2.581878e+004	7.143705e+000	5
177500	-2.580924e+004	7.391292e+000	5
178000	-2.581501e+004	7.511825e+000	5
178500	-2.581403e+004	7.370811e+000	5
179000	-2.581840e+004	7.110073e+000	5
179500	-2.580446e+004	7.345932e+000	5
180000	-2.580930e+004	7.482346e+000	5
180500	-2.580561e+004	7.567480e+000	5
181000	-2.581565e+004	7.113442e+000	5
181500	-2.580874e+004	7.378897e+000	5
182000	-2.581255e+004	7.351427e+000	5
182500	-2.581133e+004	7.396117e+000	5
183000	-2.581244e+004	7.318970e+000	5
183500	-2.581114e+004	7.436287e+000	5
184000	-2.582698e+004	7.286245e+000	5
184500	-2.581525e+004	7.243212e+000	5
185000	-2.581299e+004	7.454889e+000	5
185500	-2.581440e+004	7.397818e+000	5
186000	-2.581309e+004	7.231031e+000	5
186500	-2.581171e+004	7.237684e+000	5
187000	-2.581612e+004	7.406179e+000	5
187500	-2.581288e+004	7.326021e+000	5
188000	-2.580568e+004	7.375691e+000	5
188500	-2.581030e+004	7.253457e+000	5
189000	-2.581973e+004	7.172098e+000	5
189500	-2.581568e+004	7.208239e+000	5
190000	-2.581124e+004	7.314388e+000	5
190500	-2.580985e+004	7.344468e+000	5
191000	-2.581408e+004	7.280214e+000	5
191500	-2.581377e+004	7.478239e+000	5
192000	-2.581196e+004	7.270652e+000	5
192500	-2.580852e+004	7.236279e+000	5
193000	-2.581071e+004	7.277412e+000	5
193500	-2.581285e+004	7.422908e+000	5
194000	-2.581919e+004	7.267396e+000	5
194500	-2.581739e+004	7.306327e+000	5
195000	-2.581056e+004	7.333863e+000	5
195500	-2.581991e+004	7.448631e+000	5
196000	-2.580953e+004	7.175801e+000	5
196500	-2.581063e+004	7.277724e+000	5
197000	-2.581343e+004	7.187827e+000	5
197500	-2.581247e+004	7.490905e+000	5
198000	-2.580646e+004	7.411755e+000	5
198500	-2.581556e+004	7.435934e+000	5
199000	-2.581062e+004	7.413770e+000	5
199500	-2.580627e+004	7.349226e+000	5
200000	-2.580910e+004	7.413025e+000	5
200500	-2.581566e+004	7.288080e+000	5
201000	-2.581564e+004	7.342927e+000	5
201500	-2.581826e+004	7.282459e+000	5
202000	-2.580910e+004	7.182389e+000	5
202500	-2.581050e+004	7.293592e+000	5
203000	-2.580463e+004	7.405000e+000	5
203500	-2.581466e+004	7.354477e+000	5
204000	-2.581417e+004	7.255656e+000	5
204500	-2.581254e+004	7.220150e+000	5
205000	-2.581185e+004	7.263920e+000	5
205500	-2.581845e+004	7.208929e+000	5
206000	-2.581207e+004	7.371139e+000	5
206500	-2.581391e+004	7.514060e+000	5
207000	-2.581882e+004	7.371582e+000	5
207500	-2.581106e+004	7.363286e+000	5
208000	-2.581694e+004	7.290132e+000	5
208500	-2.580982e+004	7.479045e+000	5
209000	-2.581428e+004	7.327562e+000	5
209500	-2.581526e+004	7.492020e+000	5
210000	-2.581794e+004	7.254488e+000	5
210500	-2.580872e+004	7.514798e+000	5
211000	-2.581318e+004	7.367459e+000	5
211500	-2.580638e+004	7.417904e+000	5
212000	-2.580388e+004	7.526192e+000	5
212500	-2.582245e+004	7.398686e+000	5
213000	-2.581780e+004	7.323360e+000	5
213500	-2.581902e+004	7.324591e+000	5
214000	-2.580432e+004	7.523589e+000	5
214500	-2.581104e+004	7.297103e+000	5
215000	-2.581242e+004	7.340765e+000	5
215500	-2.580948e+004	7.400932e+000	5
216000	-2.580777e+004	7.315523e+000	5
216500	-2.581135e+004	7.553013e+000	5
217000	-2.581212e+004	7.306653e+000	5
217500	-2.581240e+004	7.594347e+000	5
218000	-2.581543e+004	7.482711e+000	5
218500	-2.581279e+004	7.379632e+000	5
219000	-2.581470e+004	7.495622e+000	5
219500	-2.581095e+004	7.379475e+000	5
220000	-2.581687e+004	7.664261e+000	5
220500	-2.581475e+004	7.444178e+000	5
221000	-2.581448e+004	7.158235e+000	5
221500	-2.581449e+004	7.308117e+000	5
222000	-2.580691e+004	7.290387e+000	5
222500	-2.581332e+004	7.228242e+000	5
223000	-2.580993e+004	7.290036e+000	5
223500	-2.581072e+004	7.431607e+000	5
224000	-2.581333e+004	7.452677e+000	5
224500	-2.580792e+004	7.362317e+000	5
225000	-2.581097e+004	7.309413e+000	5
225500	-2.581900e+004	7.385333e+000	5
226000	-2.581098e+004	7.534530e+000	5
226500	-2.580781e+004	7.479237e+000	5
227000	-2.580665e+004	7.522894e+000	5
227500	-2.581330e+004	7.494580e+000	5
228000	-2.580994e+004	7.301307e+000	5
228500	-2.581443e+004	7.347618e+000	5
229000	-2.581137e+004	7.357160e+000	5
229500	-2.580906e+004	7.483962e+000	5
230000	-2.580807e+004	7.387161e+000	5
230500	-2.580355e+004	7.371754e+000	5
231000	-2.581078e+004	7.387382e+000	5
231500	-2.581064e+004	7.236478e+000	5
232000	-2.581325e+004	7.141473e+000	5
232500	-2.580707e+004	7.253835e+000	5
233000	-2.581361e+004	7.205098e+000	5
233500	-2.580869e+004	7.404448e+000	5
234000	-2.580494e+004	7.259961e+000	5
234500	-2.581147e+004	7.349250e+000	5
235000	-2.580911e+004	7.387285e+000	5
235500	-2.580980e+004	7.396469e+000	5
236000	-2.581030e+004	7.341433e+000	5
236500	-2.581707e+004	7.476463e+000	5
237000	-2.581317e+004	7.255739e+000	5
237500	-2.581389e+004	7.384369e+000	5
238000	-2.581567e+004	7.536407e+000	5
238500	-2.582490e+004	7.227669e+000	5
239000	-2.581721e+004	7.332262e+000	5
239500	-2.581670e+004	7.303154e+000	5
240000	-2.580476e+004	7.453657e+000	5
240500	-2.580796e+004	7.327043e+000	5
241000	-2.580823e+004	7.331564e+000	5
241500	-2.580464e+004	7.294402e+000	5
242000	-2.581197e+004	7.555352e+000	5
242500	-2.580932e+004	7.390138e+000	5
243000	-2.580398e+004	7.364396e+000	5
243500	-2.580927e+004	7.269545e+000	5
244000	-2.580755e+004	7.489628e+000	5
244500	-2.581274e+004	7.495351e+000	5
245000	-2.581590e+004	7.500291e+000	5
245500	-2.581043e+004	7.358144e+000	5
246000	-2.581939e+004	7.348756e+000	5
246500	-2.581167e+004	7.449719e+000	5
247000	-2.581200e+004	7.320867e+000	5
247500	-2.581091e+004	7.380477e+000	5
248000	-2.581320e+004	7.659883e+000	5
248500	-2.581449e+004	7.352339e+000	5
249000	-2.580840e+004	7.481926e+000	5
249500	-2.581419e+004	7.290608e+000	5
250000	-2.581360e+004	7.497476e+000	5
250500	-2.580612e+004	7.462633e+000	5
251000	-2.580735e+004	7.295300e+000	5
251500	-2.580541e+004	7.355224e+000	5
252000	-2.581088e+004	7.361894e+000	5
252500	-2.580649e+004	7.303045e+000	5
253000	-2.581720e+004	7.251645e+000	5
253500	-2.581423e+004	7.504095e+000	5
254000	-2.580653e+004	7.421101e+000	5
254500	-2.581357e+004	7.251552e+000	5
255000	-2.581823e+004	7.665244e+000	5
255500	-2.581600e+004	7.400247e+000	5
256000	-2.581473e+004	7.256429e+000	5
256500	-2.580777e+004	7.480261e+000	5
257000	-2.580649e+004	7.388776e+000	5
257500	-2.581138e+004	7.409840e+000	5
258000	-2.580927e+004	7.422051e+000	5
258500	-2.580743e+004	7.410413e+000	5
259000	-2.581379e+004	7.276589e+000	5
259500	-2.581330e+004	7.320553e+000	5
260000	-2.581305e+004	7.408800e+000	5
260500	-2.581865e+004	7.387710e+000	5
261000	-2.581599e+004	7.478703e+000	5
261500	-2.580877e+004	7.592775e+000	5
262000	-2.581486e+004	7.266306e+000	5
262500	-2.581859e+004	7.426500e+000	5
263000	-2.581354e+004	7.351208e+000	5
263500	-2.581154e+004	7.442990e+000	5
264000	-2.581415e+004	7.380111e+000	5
264500	-2.580812e+004	7.532982e+000	5
265000	-2.580683e+004	7.502905e+000	5
265500	-2.580729e+004	7.365831e+000	5
266000	-2.580836e+004	7.308306e+000	5
266500	-2.581045e+004	7.335346e+000	5
267000	-2.581236e+004	7.281117e+000	5
267500	-2.581279e+004	7.295093e+000	5
268000	-2.581410e+004	7.237490e+000	5
268500	-2.582074e+004	7.262002e+000	5
269000	-2.581402e+004	7.133869e+000	5
269500	-2.580508e+004	7.390359e+000	5
270000	-2.580550e+004	7.341032e+000	5
270500	-2.580444e+004	7.192284e+000	5
271000	-2.580722e+004	7.311353e+000	5
271500	-2.580845e+004	7.397730e+000	5
272000	-2.581086e+004	7.312758e+000	5
272500	-2.581501e+004	7.320679e+000	5
273000	-2.581109e+004	7.325596e+000	5
273500	-2.581839e+004	7.416263e+000	5
274000	-2.582070e+004	7.335508e+000	5
274500	-2.581429e+004	7.586355e+000	5
275000	-2.581058e+004	7.256211e+000	5
275500	-2.581486e+004	7.312101e+000	5
276000	-2.581693e+004	7.089021e+000	5
276500	-2.581183e+004	7.493363e+000	5
277000	-2.581933e+004	7.340951e+000	5
277500	-2.581852e+004	7.456559e+000	5
278000	-2.581390e+004	7.373285e+000	5
278500	-2.581964e+004	7.532988e+000	5
279000	-2.581351e+004	7.436691e+000	5
279500	-2.582186e+004	7.419094e+000	5
280000	-2.582189e+004	7.305791e+000	5
280500	-2.581272e+004	7.507438e+000	5
281000	-2.581251e+004	7.290510e+000	5
281500	-2.581787e+004	7.467846e+000	5
282000	-2.582581e+004	7.296731e+000	5
282500	-2.581923e+004	7.075839e+000	5
283000	-2.581791e+004	7.344569e+000	5
283500	-2.580913e+004	7.241908e+000	5
284000	-2.580583e+004	7.340868e+000	5
284500	-2.580644e+004	7.237996e+000	5
285000	-2.581932e+004	7.228983e+000	5
285500	-2.581271e+004	7.391812e+000	5
286000	-2.581235e+004	7.515308e+000	5
286500	-2.581603e+004	7.564198e+000	5
287000	-2.581471e+004	7.272094e+000	5
287500	-2.581625e+004	7.164216e+000	5
288000	-2.580225e+004	7.457135e+000	5
288500	-2.581634e+004	7.391338e+000	5
289000	-2.581444e+004	7.471124e+000	5
289500	-2.581925e+004	7.492910e+000	5
290000	-2.581374e+004	7.292292e+000	5
290500	-2.580997e+004	7.397637e+000	5
291000	-2.581238e+004	7.230310e+000	5
291500	-2.582065e+004	7.076253e+000	5
292000	-2.581307e+004	7.482705e+000	5
292500	-2.581139e+004	7.502289e+000	5
293000	-2.580827e+004	7.345290e+000	5
293500	-2.581450e+004	7.331007e+000	5
294000	-2.581327e+004	7.216041e+000	5
294500	-2.580509e+004	7.361486e+000	5
295000	-2.581399e+004	7.381559e+000	5
295500	-2.580957e+004	7.351131e+000	5
296000	-2.581475e+004	7.141169e+000	5
296500	-2.581069e+004	7.440210e+000	5
297000	-2.581781e+004	7.248460e+000	5
297500	-2.581510e+004	7.253129e+000	5
298000	-2.581212e+004	7.138826e+000	5
298500	-2.581188e+004	7.335848e+000	5
299000	-2.581047e+004	7.487003e+000	5
299500	-2.581374e+004	7.371745e+000	5
300000	-2.580537e+004	7.442601e+000	5
