# Supplementary material for: Metabolic and Chaperone Gene Loss Marks the Origin of Animals: Evidence for Hsp104 and Hsp78 Chaperones Sharing Mitochondrial Enzymes as Clients
Source: PLoS One. 2015 Feb 24;10(2):e0117192. doi: 10.1371/journal.pone.0117192 (PMC4339202; doi:10.1371/journal.pone.0117192)
Supplement: S2 File — (ZIP) [file pone.0117192.s004.zip › M1_clpB/clpB_v03.nex.run1.t]

#NEXUS
[ID: 1217741249]
[Param: tree]
begin trees;
   translate
       1 Saccharomyces_cerevisiae_HSP104,
       2 Schizosaccharomyces_pombe_HSP104,
       3 Cryptococcus_neoformans_HSP104,
       4 Puccinia_graminis_HSP104,
       5 Batrachochytrium_dendrobatidis_HSP104,
       6 Capsaspora_owczarzaki_HSP104,
       7 Salpingoeca_rosetta_HSP104,
       8 Monosiga_brevicollis_HSP104,
       9 Saccharomyces_cerevisiae_HSP78,
      10 Schizosaccharomyces_pombe_HSP78,
      11 Cryptococcus_neoformans_HSP78,
      12 Puccinia_graminis_HSP78,
      13 Batrachochytrium_dendrobatidis_HSP78,
      14 Capsaspora_owczarzaki_HSP78,
      15 Salpingoeca_rosetta_HSP78,
      16 Monosiga_brevicollis_HSP78,
      17 Amphimedon_queenslandica_partial_clpB,
      18 Nematostella_vectensis_partial_clpB,
      19 endosymbiont_of_Riftia_pachyptila_clpB,
      20 endosymbiont_of_Tevnia_jerichonana_clpB,
      21 Halorhodospira_halochloris_clpB;
   tree gen.0 = [&U] (5:1.000000e-001,(4:1.000000e-001,((19:1.000000e-001,16:1.000000e-001):1.000000e-001,(6:1.000000e-001,(15:1.000000e-001,(17:1.000000e-001,(((8:1.000000e-001,7:1.000000e-001):1.000000e-001,(20:1.000000e-001,((((14:1.000000e-001,(18:1.000000e-001,13:1.000000e-001):1.000000e-001):1.000000e-001,11:1.000000e-001):1.000000e-001,9:1.000000e-001):1.000000e-001,(12:1.000000e-001,(21:1.000000e-001,(10:1.000000e-001,2:1.000000e-001):1.000000e-001):1.000000e-001):1.000000e-001):1.000000e-001):1.000000e-001):1.000000e-001,3:1.000000e-001):1.000000e-001):1.000000e-001):1.000000e-001):1.000000e-001):1.000000e-001):1.000000e-001,1:1.000000e-001);
   tree gen.500 = [&U] ((2:2.894330e-001,(((((16:3.541905e-001,(15:3.999720e-001,14:2.346278e-001):1.097247e-001):9.731072e-002,13:2.551232e-001):5.241296e-002,((12:4.056595e-001,11:2.435994e-001):1.842164e-001,(9:4.000298e-001,10:3.172908e-001):5.191470e-002):1.171607e-002):1.558225e-001,((18:4.096090e-001,17:6.554539e-002):1.132889e-001,((20:7.879472e-002,19:3.009393e-002):1.839103e-001,21:1.126218e-001):1.796948e-001):2.838041e-001):1.918943e-001,(4:3.131758e-001,3:2.469761e-001):1.187584e-001):2.099667e-001):9.572006e-002,(5:2.283313e-001,(6:2.204838e-001,(8:1.908633e-001,7:1.612287e-001):1.675931e-001):5.439676e-002):2.530351e-001,1:5.726072e-001);
   tree gen.1000 = [&U] (((4:2.826691e-001,3:3.480672e-001):1.697213e-001,2:2.230421e-001):6.735331e-002,((((13:2.443607e-001,((16:2.865153e-001,15:2.505741e-001):1.689195e-001,14:2.431300e-001):1.849929e-001):2.096017e-002,((12:4.056595e-001,11:2.435994e-001):1.842164e-001,(9:3.587678e-001,10:3.172908e-001):6.230208e-002):1.002579e-001):2.330870e-001,((17:1.115155e-001,((20:2.515072e-002,19:1.487511e-002):1.686489e-001,21:8.388188e-002):1.475006e-001):6.409059e-002,18:5.728969e-001):1.857065e-001):2.021877e-001,((5:2.502168e-001,6:2.562388e-001):2.425603e-002,(8:1.460643e-001,7:1.972736e-001):2.351657e-001):2.568398e-001):1.386840e-002,1:5.136855e-001);
   tree gen.1500 = [&U] (2:2.035752e-001,((4:2.644656e-001,3:3.176883e-001):1.281117e-001,(((17:1.354090e-001,((20:1.452578e-002,19:8.997761e-003):1.005843e-001,21:1.076714e-001):8.543198e-002):1.882508e-001,(18:5.648428e-001,((13:2.716267e-001,((12:3.702540e-001,11:3.025559e-001):1.998685e-001,(9:3.274550e-001,10:2.895981e-001):5.576753e-002):1.006930e-001):4.824248e-002,((16:2.630844e-001,15:2.435297e-001):1.474051e-001,14:2.163849e-001):1.663948e-001):1.336556e-001):9.522850e-002):1.582029e-001,(5:2.577043e-001,(6:2.338746e-001,(8:1.624932e-001,7:2.094332e-001):2.409284e-001):1.801352e-002):1.454510e-001):1.623772e-001):5.896999e-002,1:4.688517e-001);
   tree gen.2000 = [&U] (2:2.035752e-001,((4:2.644656e-001,3:3.176883e-001):1.183137e-001,(((17:2.228643e-001,((20:6.771916e-003,19:1.483491e-002):7.388332e-002,21:1.076714e-001):4.845369e-002):2.115671e-001,(18:4.121260e-001,((13:2.499566e-001,((12:3.702540e-001,11:3.025559e-001):1.797261e-001,(9:3.274550e-001,10:2.895981e-001):7.964447e-002):1.072658e-001):6.408793e-002,((16:2.098325e-001,15:2.435297e-001):1.766685e-001,14:2.789243e-001):9.595368e-002):1.336556e-001):7.528456e-002):1.562143e-001,(5:2.577043e-001,(6:3.037437e-001,(8:1.624932e-001,7:2.094332e-001):2.319121e-001):7.174863e-002):1.430365e-001):1.099616e-001):6.178421e-002,1:4.301001e-001);
   tree gen.2500 = [&U] ((((17:1.909907e-001,((20:6.382859e-003,19:6.020628e-003):1.173051e-001,21:8.259613e-002):9.316155e-002):1.692240e-001,(18:4.116903e-001,((13:2.496923e-001,((12:3.126337e-001,11:2.879401e-001):1.795360e-001,(9:3.271088e-001,10:2.399019e-001):7.449504e-002):1.033148e-001):9.002837e-002,((16:2.223976e-001,15:2.370839e-001):1.728277e-001,14:2.543719e-001):1.020921e-001):1.427070e-001):1.043783e-001):1.496194e-001,(5:2.658701e-001,(6:2.189904e-001,(8:1.623214e-001,7:2.092118e-001):2.316669e-001):4.483682e-002):1.850453e-001):1.490582e-001,((4:2.641860e-001,3:3.173524e-001):1.332981e-001,2:2.352747e-001):4.635640e-002,1:4.296454e-001);
   tree gen.3000 = [&U] (2:2.973991e-001,((4:3.029404e-001,3:3.173524e-001):9.086980e-002,(((17:1.757985e-001,((20:6.171625e-003,19:1.869715e-002):1.347965e-001,21:9.263350e-002):7.971229e-002):1.692240e-001,(18:4.116903e-001,((13:2.700706e-001,((12:3.503033e-001,11:3.436752e-001):1.810522e-001,(9:3.248834e-001,10:2.237870e-001):8.177348e-002):9.737847e-002):4.866707e-002,((16:2.275392e-001,15:2.766410e-001):1.657890e-001,14:2.448064e-001):1.656474e-001):1.069195e-001):1.108605e-001):1.496194e-001,(5:2.658701e-001,(6:2.189904e-001,(8:1.415992e-001,7:1.984762e-001):2.058610e-001):5.161475e-002):1.993158e-001):1.168880e-001):5.338545e-002,1:4.429049e-001);
   tree gen.3500 = [&U] (((((17:1.599705e-001,((20:3.571681e-003,19:1.738133e-002):1.019502e-001,21:8.045340e-002):6.238352e-002):2.146068e-001,(18:4.043330e-001,((13:2.622426e-001,((12:2.859890e-001,11:3.611303e-001):1.321629e-001,(9:3.397924e-001,10:2.197877e-001):7.845103e-002):9.955120e-002):4.779734e-002,((16:2.426363e-001,15:2.882419e-001):1.241585e-001,14:2.404315e-001):2.047359e-001):9.316262e-002):8.449968e-002):2.328904e-001,(5:2.881693e-001,((8:1.390687e-001,7:1.949292e-001):1.899676e-001,6:2.150769e-001):3.959948e-002):1.975569e-001):1.240242e-001,(4:2.945556e-001,3:3.116810e-001):1.352560e-001):4.329000e-002,2:2.954158e-001,1:4.181914e-001);
   tree gen.4000 = [&U] ((((17:2.101933e-001,((20:2.770811e-003,19:1.510079e-002):9.658007e-002,21:1.312428e-001):7.475011e-002):2.249128e-001,(18:4.975151e-001,((13:2.752329e-001,((12:3.265203e-001,11:3.784728e-001):1.686074e-001,(9:3.356602e-001,10:2.682530e-001):9.061406e-002):1.043319e-001):6.594170e-002,((16:1.854055e-001,15:3.334347e-001):1.262354e-001,14:2.757361e-001):1.152200e-001):1.176867e-001):8.656165e-002):1.736610e-001,(5:2.620710e-001,((8:1.457472e-001,7:2.042902e-001):1.884391e-001,6:2.759182e-001):5.545248e-002):2.009043e-001):9.199062e-002,(2:2.421985e-001,(4:2.817481e-001,3:3.011303e-001):1.327200e-001):4.083906e-002,1:4.382741e-001);
   tree gen.4500 = [&U] ((((17:1.945206e-001,((20:1.625058e-003,19:1.510079e-002):9.658007e-002,21:1.060527e-001):7.249180e-002):1.883149e-001,(18:5.139154e-001,((13:2.743374e-001,((12:3.265203e-001,11:3.784728e-001):1.607840e-001,(9:3.396545e-001,10:2.682530e-001):7.695303e-002):7.437913e-002):5.093559e-002,((16:1.854055e-001,15:3.334347e-001):1.262354e-001,14:2.654157e-001):1.152200e-001):9.334824e-002):1.630861e-001):1.550494e-001,(5:2.484406e-001,((8:1.457472e-001,7:1.844031e-001):1.867684e-001,6:2.677446e-001):4.034783e-002):1.956683e-001):1.269272e-001,(2:2.366095e-001,(4:2.817481e-001,3:3.140271e-001):1.082728e-001):4.030291e-002,1:4.176233e-001);
   tree gen.5000 = [&U] (2:2.206672e-001,((4:2.420914e-001,3:2.515733e-001):1.523310e-001,(((17:1.945206e-001,((20:1.059516e-003,19:9.062893e-003):1.086824e-001,21:1.079648e-001):8.248571e-002):2.185914e-001,(18:4.181369e-001,((13:2.743374e-001,((12:3.062186e-001,11:3.520394e-001):1.713948e-001,(9:3.396545e-001,10:2.302082e-001):9.529638e-002):9.016526e-002):5.484561e-002,((16:1.893493e-001,15:3.183229e-001):1.696299e-001,14:2.323982e-001):1.177516e-001):1.551888e-001):6.125952e-002):1.622044e-001,(5:2.867626e-001,((8:1.124105e-001,7:1.844031e-001):1.923223e-001,6:2.677446e-001):5.038106e-002):1.641458e-001):1.332139e-001):7.973925e-002,1:4.291647e-001);
   tree gen.5500 = [&U] (2:2.235333e-001,((4:2.420914e-001,3:3.040881e-001):1.484267e-001,(((17:1.718656e-001,((20:8.029310e-004,19:6.520610e-003):9.500652e-002,21:1.079648e-001):6.430874e-002):1.985905e-001,(18:4.181369e-001,((13:2.968962e-001,((12:3.342354e-001,11:3.268345e-001):2.196284e-001,(9:3.396545e-001,10:2.302082e-001):6.561053e-002):7.784236e-002):7.359751e-002,((16:2.093075e-001,15:2.715725e-001):1.696299e-001,14:2.780057e-001):1.006865e-001):1.551888e-001):8.913570e-002):1.504278e-001,(5:2.867626e-001,((8:1.398627e-001,7:1.884023e-001):1.923223e-001,6:2.677446e-001):4.356382e-002):1.641458e-001):1.332139e-001):7.973925e-002,1:4.488704e-001);
   tree gen.6000 = [&U] (((4:3.085473e-001,3:3.040881e-001):1.384164e-001,(((17:1.718656e-001,((20:5.110829e-004,19:1.103839e-002):9.500652e-002,21:8.199584e-002):5.777683e-002):1.958538e-001,(18:4.181369e-001,((13:2.968962e-001,((12:3.453403e-001,11:3.149640e-001):2.070830e-001,(9:3.407668e-001,10:2.260371e-001):4.937682e-002):6.474146e-002):5.781750e-002,((16:1.840941e-001,15:2.563961e-001):1.460928e-001,14:2.628771e-001):1.267448e-001):1.573739e-001):8.913570e-002):1.734902e-001,(5:2.867626e-001,((8:1.327807e-001,7:2.037571e-001):1.707904e-001,6:2.677446e-001):4.356382e-002):1.641458e-001):1.347016e-001):6.341793e-002,2:2.192649e-001,1:4.588270e-001);
   tree gen.6500 = [&U] (((4:3.075672e-001,3:3.031222e-001):1.379768e-001,2:2.185684e-001):3.838475e-002,(((17:1.728922e-001,((20:5.344703e-004,19:1.249970e-002):9.470474e-002,21:9.854410e-002):4.801684e-002):2.600405e-001,(18:4.256136e-001,((13:2.513343e-001,((12:3.442433e-001,11:2.936447e-001):1.391520e-001,(9:3.771835e-001,10:2.477766e-001):7.630112e-002):1.122624e-001):6.907549e-002,((16:2.238348e-001,15:2.555816e-001):1.368849e-001,14:2.620421e-001):8.509303e-002):1.346525e-001):9.358245e-002):1.539678e-001,(5:2.598074e-001,((8:1.755850e-001,7:2.031098e-001):1.831548e-001,6:2.512930e-001):5.268921e-002):1.636244e-001):1.186706e-001,1:4.573696e-001);
   tree gen.7000 = [&U] (((4:2.703284e-001,3:2.928179e-001):1.388685e-001,(((17:1.857605e-001,((20:7.315099e-004,19:5.447855e-003):1.017323e-001,21:9.854410e-002):6.140284e-002):2.285428e-001,(18:4.996788e-001,((13:2.492326e-001,((12:3.442433e-001,11:3.769396e-001):1.526485e-001,(9:3.669300e-001,10:2.477766e-001):7.950784e-002):8.924635e-002):7.524821e-002,((16:2.238348e-001,15:2.170808e-001):1.368849e-001,14:2.163389e-001):1.214149e-001):8.086360e-002):1.146460e-001):1.623135e-001,(5:2.310854e-001,((8:1.755850e-001,7:1.819453e-001):2.090158e-001,6:2.625554e-001):5.652683e-002):1.480803e-001):1.208522e-001):5.950238e-002,2:2.085738e-001,1:4.553460e-001);
   tree gen.7500 = [&U] (((4:2.686265e-001,3:2.928179e-001):1.682633e-001,2:2.666395e-001):3.492133e-002,(((17:1.860010e-001,((20:5.723721e-004,19:1.140287e-002):9.891010e-002,21:1.200252e-001):6.424683e-002):2.480757e-001,(18:5.105102e-001,((13:2.492326e-001,((12:3.442433e-001,11:3.769396e-001):1.569242e-001,(9:3.567606e-001,10:2.477766e-001):6.924890e-002):8.944697e-002):4.841825e-002,((16:2.238348e-001,15:2.170808e-001):2.036857e-001,14:2.163389e-001):1.290017e-001):7.967093e-002):1.487767e-001):1.358928e-001,(5:2.909695e-001,((8:1.755850e-001,7:1.819453e-001):1.764973e-001,6:2.625554e-001):4.357124e-002):1.615946e-001):1.208522e-001,1:4.623003e-001);
   tree gen.8000 = [&U] (((4:2.657475e-001,3:2.774740e-001):1.578384e-001,2:2.727448e-001):7.989997e-002,(((17:1.902600e-001,((20:7.665309e-004,19:4.883245e-003):1.011749e-001,21:1.019203e-001):2.407689e-002):2.537560e-001,(18:5.221996e-001,((13:2.549395e-001,((12:3.521257e-001,11:3.643918e-001):1.768877e-001,(9:3.649295e-001,10:2.579298e-001):5.800400e-002):9.181200e-002):7.614159e-002,((16:2.101592e-001,15:2.220515e-001):2.141272e-001,14:1.765003e-001):1.319556e-001):1.242469e-001):9.848505e-002):1.561466e-001,(5:2.447353e-001,((8:1.796055e-001,7:1.861114e-001):2.023259e-001,6:2.685673e-001):5.327548e-002):1.683072e-001):1.185066e-001,1:4.728859e-001);
   tree gen.8500 = [&U] (((4:2.341512e-001,3:3.421164e-001):1.500754e-001,2:2.520821e-001):7.402151e-002,(((17:1.662906e-001,((20:2.975067e-004,19:1.006588e-002):8.508608e-002,21:9.931624e-002):5.928319e-002):2.223522e-001,(18:5.088575e-001,((13:2.518823e-001,((12:3.014099e-001,11:3.550817e-001):1.889258e-001,(9:3.556056e-001,10:2.860378e-001):5.745008e-002):7.073350e-002):5.426365e-002,((16:1.930088e-001,15:2.909162e-001):1.611060e-001,14:1.719907e-001):1.547614e-001):1.289974e-001):9.487175e-002):1.832937e-001,(5:2.977016e-001,((8:1.819235e-001,7:1.813563e-001):2.091809e-001,6:2.617054e-001):5.239863e-002):1.136434e-001):1.145438e-001,1:4.262165e-001);
   tree gen.9000 = [&U] (((4:2.644393e-001,3:3.205126e-001):1.401310e-001,2:2.520821e-001):5.748391e-002,(((17:1.937944e-001,((20:4.603211e-004,19:9.972676e-003):8.957981e-002,21:1.045177e-001):4.295693e-002):2.058968e-001,(18:5.088575e-001,((13:2.518823e-001,((12:3.357856e-001,11:3.550817e-001):1.650994e-001,(9:3.297210e-001,10:2.860378e-001):4.820482e-002):1.043686e-001):5.516357e-002,((16:2.152207e-001,15:2.909162e-001):1.223932e-001,14:3.069750e-001):1.110261e-001):1.405867e-001):9.911199e-002):1.775623e-001,(((8:1.683095e-001,7:1.730444e-001):1.857902e-001,6:2.617054e-001):5.040090e-002,5:2.977016e-001):1.393421e-001):1.176386e-001,1:4.262165e-001);
   tree gen.9500 = [&U] (((4:2.643179e-001,3:2.988283e-001):1.944000e-001,2:2.190320e-001):5.073822e-002,(((17:1.815700e-001,((20:2.269799e-004,19:8.587850e-003):9.407206e-002,21:1.177864e-001):6.181358e-002):2.218861e-001,(18:5.086239e-001,((13:2.517667e-001,((12:3.451365e-001,11:3.549187e-001):1.541495e-001,(9:3.295697e-001,10:2.859065e-001):6.158716e-002):6.573672e-002):6.548860e-002,((16:2.151219e-001,15:2.986014e-001):1.474571e-001,14:3.068341e-001):1.178517e-001):1.155357e-001):1.021204e-001):1.599109e-001,(((8:1.623342e-001,7:2.093363e-001):1.789237e-001,6:2.550991e-001):1.089177e-001,5:2.342417e-001):1.848702e-001):8.662398e-002,1:4.260209e-001);
   tree gen.10000 = [&U] (((4:2.351527e-001,3:2.663813e-001):1.996819e-001,2:2.128930e-001):5.237979e-002,(((17:1.739782e-001,((20:4.737040e-004,19:7.817846e-003):9.013869e-002,21:1.039240e-001):8.278955e-002):2.202987e-001,(18:5.227584e-001,((13:2.362289e-001,((12:2.836508e-001,11:3.437792e-001):1.387318e-001,(9:3.208615e-001,10:2.739521e-001):7.474524e-002):1.156557e-001):7.374399e-002,((16:2.185660e-001,15:2.407407e-001):1.412916e-001,14:2.552235e-001):1.382962e-001):1.165693e-001):7.236264e-002):1.671839e-001,(((8:1.555466e-001,7:2.005835e-001):2.455358e-001,6:2.360674e-001):4.054758e-002,5:2.836009e-001):1.950570e-001):9.828292e-002,1:4.082080e-001);
   tree gen.10500 = [&U] (((4:2.631922e-001,3:3.020474e-001):1.996819e-001,2:2.248707e-001):5.855243e-002,(((17:2.325133e-001,((20:8.387117e-004,19:8.281950e-003):9.533803e-002,21:1.039240e-001):2.657268e-002):2.367200e-001,(18:5.525600e-001,((13:2.362289e-001,((12:2.584061e-001,11:3.370293e-001):1.637042e-001,(9:3.208615e-001,10:2.367258e-001):7.374752e-002):1.377828e-001):8.275357e-002,((16:2.185660e-001,15:2.333526e-001):1.412916e-001,14:2.552235e-001):1.322203e-001):1.098029e-001):9.207981e-002):1.768837e-001,(((8:1.555466e-001,7:1.774223e-001):1.762311e-001,6:2.861413e-001):6.166004e-002,5:2.353902e-001):1.950570e-001):9.828292e-002,1:4.535051e-001);
   tree gen.11000 = [&U] (((4:3.063374e-001,3:3.064730e-001):1.675322e-001,2:2.281655e-001):2.875508e-002,(((((20:8.789193e-004,19:1.080384e-002):9.673492e-002,21:8.921891e-002):4.506111e-002,17:2.347449e-001):2.173417e-001,(18:5.606561e-001,((13:2.459030e-001,((12:2.621923e-001,11:3.443829e-001):2.004733e-001,(9:3.255628e-001,10:2.401943e-001):6.959155e-002):7.555284e-002):3.987298e-002,((16:2.217685e-001,15:2.785054e-001):9.489127e-002,14:2.574613e-001):1.341576e-001):1.359425e-001):9.863892e-002):1.958912e-001,(((8:1.578257e-001,7:1.800219e-001):2.237564e-001,6:2.903339e-001):7.237878e-002,5:2.041188e-001):1.774841e-001):9.972296e-002,1:4.601499e-001);
   tree gen.11500 = [&U] ((((((20:7.568745e-004,19:6.298908e-003):8.640026e-002,21:8.921891e-002):7.238075e-002,17:2.347449e-001):2.173417e-001,(18:5.606561e-001,((13:2.913180e-001,((12:2.621923e-001,11:3.443829e-001):1.903297e-001,(9:3.501947e-001,10:2.401943e-001):9.319887e-002):6.503838e-002):6.574550e-002,((16:2.217685e-001,15:2.868839e-001):1.392106e-001,14:2.574613e-001):1.099667e-001):1.112400e-001):1.081998e-001):1.958912e-001,(((8:2.166268e-001,7:2.038493e-001):1.926930e-001,6:2.903339e-001):6.005458e-002,5:2.535278e-001):1.590655e-001):1.274757e-001,((4:3.063374e-001,3:3.064730e-001):1.399464e-001,2:2.215212e-001):3.539870e-002,1:4.601499e-001);
   tree gen.12000 = [&U] ((((17:2.291783e-001,(21:1.396751e-001,(20:6.268047e-004,19:1.399307e-002):8.272060e-002):1.854468e-002):2.754312e-001,(18:5.641263e-001,((13:2.844099e-001,((12:2.699467e-001,11:3.712662e-001):2.056940e-001,(9:3.418904e-001,10:2.344984e-001):9.044132e-002):6.437980e-002):3.406669e-002,((16:1.698792e-001,15:2.800809e-001):1.540776e-001,14:2.581892e-001):1.548994e-001):1.145269e-001):8.924050e-002):1.430451e-001,(((8:1.288295e-001,7:2.250985e-001):1.881236e-001,6:2.548125e-001):5.882030e-002,5:2.475158e-001):1.883619e-001):1.244528e-001,((4:2.726043e-001,3:2.992055e-001):1.500122e-001,2:2.162682e-001):7.421090e-002,1:4.492382e-001);
   tree gen.12500 = [&U] ((((((20:3.759020e-003,19:1.252336e-002):7.405026e-002,21:9.683962e-002):6.996661e-002,17:2.274775e-001):2.739845e-001,(18:5.599397e-001,((13:2.421032e-001,((12:2.679434e-001,11:3.685109e-001):2.041675e-001,(9:3.472306e-001,10:2.327582e-001):6.968918e-002):8.452431e-002):5.404554e-002,((16:2.095636e-001,15:2.780024e-001):1.721864e-001,14:2.639113e-001):1.236380e-001):1.218436e-001):1.091307e-001):1.188691e-001,(((8:1.376583e-001,7:2.205825e-001):1.594942e-001,6:2.529215e-001):5.610974e-002,5:2.529028e-001):1.881708e-001):9.577320e-002,((4:2.718174e-001,3:3.223151e-001):1.497091e-001,2:2.439351e-001):4.639748e-002,1:4.459043e-001);
   tree gen.13000 = [&U] (2:2.439351e-001,((4:2.806579e-001,3:3.223151e-001):1.445360e-001,(((((20:3.801365e-003,19:1.059733e-002):1.033531e-001,21:9.683962e-002):5.918810e-002,17:1.893090e-001):2.147142e-001,(18:5.599397e-001,((13:2.761730e-001,((12:2.630592e-001,11:3.569416e-001):2.003449e-001,(9:3.510395e-001,10:2.984153e-001):4.551726e-002):9.680869e-002):8.750463e-002,((16:2.095636e-001,15:2.626469e-001):1.481279e-001,14:2.761125e-001):1.358683e-001):1.105838e-001):1.249885e-001):1.785835e-001,(((8:1.376583e-001,7:2.205825e-001):1.594942e-001,6:2.389943e-001):5.152761e-002,5:2.540403e-001):1.881708e-001):7.652131e-002):8.548349e-002,1:4.459043e-001);
   tree gen.13500 = [&U] ((((((20:3.227735e-003,19:1.577162e-002):1.033531e-001,21:1.022893e-001):6.664011e-002,17:2.225137e-001):1.942398e-001,(18:4.987704e-001,((13:2.761730e-001,((12:3.312077e-001,11:3.569416e-001):1.604421e-001,(9:3.510395e-001,10:2.161451e-001):6.945912e-002):9.680869e-002):4.397281e-002,((16:2.204869e-001,15:2.626469e-001):1.481279e-001,14:2.286366e-001):1.210035e-001):1.157505e-001):1.037024e-001):1.735973e-001,(((8:1.376583e-001,7:1.836677e-001):1.964265e-001,6:2.933661e-001):3.549352e-002,5:2.735291e-001):1.384121e-001):1.165006e-001,((4:2.878453e-001,3:3.195798e-001):9.341237e-002,2:2.050917e-001):6.724983e-002,1:4.536408e-001);
   tree gen.14000 = [&U] (((4:2.878453e-001,3:3.141719e-001):1.121700e-001,(((((20:8.386991e-004,19:1.521777e-002):7.313170e-002,21:1.140349e-001):2.909633e-002,17:2.225137e-001):2.304144e-001,(18:5.731436e-001,((13:2.334753e-001,((12:3.312077e-001,11:3.636895e-001):2.082035e-001,(9:3.510395e-001,10:2.418489e-001):5.992410e-002):7.731746e-002):7.562419e-002,((16:2.204869e-001,15:2.626469e-001):1.394345e-001,14:2.642063e-001):1.210035e-001):1.278151e-001):1.037024e-001):1.811258e-001,(((8:1.312697e-001,7:1.836677e-001):2.072044e-001,6:2.646431e-001):9.333082e-002,5:2.735291e-001):1.316212e-001):1.342135e-001):7.877857e-002,2:1.962356e-001,1:4.367254e-001);
   tree gen.14500 = [&U] (((4:2.874548e-001,3:3.137457e-001):1.120178e-001,(((((20:1.325059e-003,19:1.519713e-002):9.103797e-002,17:2.222118e-001):4.720928e-002,21:7.762680e-002):2.772067e-001,(18:4.271103e-001,((13:2.217682e-001,((12:3.307584e-001,11:3.188691e-001):1.596400e-001,(9:3.505632e-001,10:2.364294e-001):5.984281e-002):9.064625e-002):6.213068e-002,((16:2.201878e-001,15:2.278950e-001):1.392453e-001,14:2.638479e-001):1.449026e-001):1.104500e-001):8.203445e-002):1.808801e-001,(((8:1.528568e-001,7:1.914371e-001):2.050958e-001,6:2.327168e-001):7.746509e-002,5:2.759378e-001):1.851877e-001):1.406929e-001):5.352753e-002,2:2.002300e-001,1:5.191998e-001);
   tree gen.15000 = [&U] (((4:2.835927e-001,3:3.095302e-001):1.198861e-001,((((20:1.972873e-003,19:1.754816e-002):9.609958e-002,(17:2.192895e-001,21:8.305215e-002):3.294021e-002):2.385730e-001,(18:4.213718e-001,((13:2.522036e-001,((12:3.263144e-001,11:2.922550e-001):1.574951e-001,(9:3.458531e-001,10:2.328460e-001):4.922421e-002):1.219203e-001):5.426026e-002,((16:2.172294e-001,15:2.248331e-001):1.373744e-001,14:2.599044e-001):1.371104e-001):1.236744e-001):8.030831e-002):1.784498e-001,(((8:1.552664e-001,7:2.129480e-001):2.023402e-001,6:2.802246e-001):8.860426e-002,5:2.200621e-001):1.826995e-001):9.684279e-002):7.004202e-002,2:1.975398e-001,1:5.122240e-001);
   tree gen.15500 = [&U] (((4:2.703158e-001,3:3.040013e-001):1.177446e-001,2:2.329569e-001):5.271580e-002,(((17:2.014701e-001,((20:6.334473e-004,19:1.144468e-002):1.234394e-001,21:9.961462e-002):5.694028e-002):2.177696e-001,(18:4.138451e-001,((13:2.929315e-001,((12:3.204857e-001,11:2.966379e-001):2.383289e-001,(9:3.396754e-001,10:2.286868e-001):6.684331e-002):8.309507e-002):5.517366e-002,((16:2.133491e-001,15:2.225851e-001):1.312699e-001,14:2.916298e-001):1.321615e-001):1.112563e-001):9.725758e-002):2.255145e-001,(((8:1.524930e-001,7:1.604610e-001):2.232994e-001,6:2.752192e-001):7.235551e-002,5:2.446360e-001):1.624682e-001):9.511295e-002,1:5.030744e-001);
   tree gen.16000 = [&U] (((((20:2.058952e-003,19:2.392637e-002):8.401914e-002,(17:2.014701e-001,21:9.961462e-002):2.208441e-002):2.367463e-001,(18:4.231982e-001,((13:3.279478e-001,((12:3.204857e-001,11:2.900265e-001):1.949097e-001,(9:3.551252e-001,10:2.760988e-001):6.719641e-002):7.640727e-002):4.008802e-002,((16:2.122164e-001,15:2.102829e-001):1.479166e-001,14:2.379714e-001):1.545446e-001):9.792853e-002):1.164052e-001):1.567991e-001,(((8:1.524930e-001,7:2.206936e-001):2.385615e-001,6:2.696174e-001):3.876633e-002,5:2.606243e-001):1.635940e-001):1.052886e-001,((4:2.703158e-001,3:3.079882e-001):1.564562e-001,2:2.271961e-001):7.169352e-002,1:5.030744e-001);
   tree gen.16500 = [&U] ((((21:8.901610e-002,((20:2.434992e-003,19:1.525473e-002):7.970701e-002,17:2.593085e-001):3.766128e-002):2.634465e-001,(18:4.231982e-001,((13:2.822996e-001,((12:3.204857e-001,11:3.483151e-001):1.949097e-001,(9:3.029583e-001,10:2.350416e-001):9.384334e-002):9.345872e-002):6.827596e-002,((16:2.234112e-001,15:2.803377e-001):1.140993e-001,14:2.379714e-001):1.524416e-001):1.026605e-001):1.243649e-001):1.321480e-001,(((8:1.524930e-001,7:1.789008e-001):2.354874e-001,6:2.696174e-001):6.364201e-002,5:2.416636e-001):1.668986e-001):1.052886e-001,((4:2.362621e-001,3:3.416992e-001):1.564562e-001,2:2.271961e-001):4.340165e-002,1:4.928970e-001);
   tree gen.17000 = [&U] ((((21:8.444703e-002,(17:2.812682e-001,(20:1.907695e-003,19:1.504967e-002):9.256607e-002):3.190074e-002):2.568827e-001,(18:4.255652e-001,((13:2.269221e-001,((12:3.222782e-001,11:2.904143e-001):1.959999e-001,(9:3.243556e-001,10:2.224931e-001):6.492822e-002):1.229880e-001):7.192729e-002,((16:2.246607e-001,15:2.760821e-001):1.442502e-001,14:2.393024e-001):1.385963e-001):1.216726e-001):8.989184e-002):1.744975e-001,(((8:1.533459e-001,7:1.975562e-001):1.931918e-001,6:2.711254e-001):6.916114e-002,5:3.144066e-001):1.836688e-001):8.147697e-002,((4:2.375836e-001,3:2.842780e-001):1.585564e-001,2:2.284669e-001):7.331966e-002,1:4.220996e-001);
   tree gen.17500 = [&U] (2:2.284669e-001,((4:2.375836e-001,3:2.816552e-001):1.587611e-001,(((17:2.467589e-001,(21:8.444703e-002,(20:9.310943e-004,19:1.118099e-002):8.708767e-002):2.483377e-002):2.248340e-001,(18:5.568987e-001,((13:2.218650e-001,((12:3.407479e-001,11:2.899215e-001):1.795790e-001,(9:3.243556e-001,10:2.114938e-001):1.260714e-001):7.065061e-002):5.542498e-002,((16:2.373232e-001,15:2.361379e-001):1.663972e-001,14:2.591900e-001):1.205956e-001):1.545562e-001):9.407940e-002):1.744975e-001,(((8:1.533459e-001,7:1.911214e-001):2.002246e-001,6:2.821079e-001):4.439283e-002,5:2.540485e-001):1.529863e-001):1.366123e-001):6.183440e-002,1:4.705712e-001);
   tree gen.18000 = [&U] (((((17:2.456699e-001,(20:2.936829e-003,19:1.138499e-002):8.857867e-002):3.843819e-002,21:8.407434e-002):2.730145e-001,(18:5.544410e-001,((13:3.003253e-001,((12:3.384636e-001,11:2.774383e-001):1.984191e-001,(9:3.522357e-001,10:2.983562e-001):5.629751e-002):7.563718e-002):6.131534e-002,((16:2.411411e-001,15:2.350958e-001):1.656629e-001,14:2.580461e-001):1.643682e-001):1.087738e-001):9.366421e-002):1.539967e-001,(((8:1.628185e-001,7:2.107863e-001):1.886285e-001,6:2.315281e-001):4.257595e-002,5:2.529274e-001):1.914801e-001):1.360899e-001,((4:2.365350e-001,3:3.102352e-001):1.527392e-001,2:2.223453e-001):4.270841e-002,1:4.684944e-001);
   tree gen.18500 = [&U] (((4:2.365350e-001,3:3.120511e-001):9.640440e-002,2:2.817885e-001):5.757158e-002,((((17:2.173364e-001,(20:3.612589e-004,19:6.232667e-003):5.853660e-002):1.660359e-002,21:8.407434e-002):2.872550e-001,(18:5.544410e-001,((13:2.951129e-001,((12:3.118523e-001,11:2.774383e-001):1.984191e-001,(9:3.522357e-001,10:2.983562e-001):6.281881e-002):7.585808e-002):3.104553e-002,((16:2.411411e-001,15:2.350958e-001):1.560133e-001,14:2.580461e-001):1.218480e-001):1.465754e-001):1.023046e-001):1.677750e-001,(((8:1.628185e-001,7:2.107863e-001):1.886285e-001,6:2.434910e-001):5.184260e-002,5:2.529274e-001):1.576085e-001):1.383165e-001,1:4.726380e-001);
   tree gen.19000 = [&U] (((4:2.450201e-001,3:3.120511e-001):1.512935e-001,2:2.171396e-001):5.120494e-002,((((17:2.399038e-001,(20:3.753432e-004,19:8.386493e-003):5.799837e-002):4.045357e-002,21:7.615784e-002):2.695730e-001,(18:4.834461e-001,((13:2.767709e-001,((12:3.168950e-001,11:2.774383e-001):1.984191e-001,(9:3.522357e-001,10:2.635924e-001):8.732949e-002):8.925083e-002):7.185461e-002,((16:1.873408e-001,15:2.235164e-001):1.543812e-001,14:2.580461e-001):1.218480e-001):1.317458e-001):8.954264e-002):1.677750e-001,(((8:1.628185e-001,7:1.717188e-001):1.886285e-001,6:2.429287e-001):6.103766e-002,5:2.270746e-001):1.377559e-001):1.031704e-001,1:4.726380e-001);
   tree gen.19500 = [&U] (((4:2.770364e-001,3:2.837495e-001):1.682767e-001,2:2.691266e-001):5.327243e-002,((((17:2.399038e-001,(20:2.431350e-004,19:1.278047e-002):6.786966e-002):7.364569e-002,21:6.030964e-002):2.695730e-001,(18:4.834461e-001,((13:2.767709e-001,((12:3.298974e-001,11:3.956768e-001):1.653225e-001,(9:3.767203e-001,10:2.755605e-001):5.662638e-002):6.341019e-002):5.520827e-002,((16:2.157713e-001,15:2.518028e-001):1.601513e-001,14:2.821310e-001):8.463491e-002):1.514635e-001):8.586380e-002):1.879642e-001,(((8:1.509631e-001,7:1.717188e-001):1.886285e-001,6:2.602359e-001):9.488579e-002,5:2.589842e-001):1.655609e-001):1.048740e-001,1:4.440182e-001);
   tree gen.20000 = [&U] (((4:2.793605e-001,3:3.012136e-001):1.151634e-001,2:2.246931e-001):6.228780e-002,((((17:2.419163e-001,(20:1.151853e-003,19:1.543730e-002):8.125131e-002):6.123392e-002,21:6.518576e-002):2.718345e-001,(18:4.972953e-001,((13:2.583939e-001,((12:3.326649e-001,11:2.853636e-001):2.243663e-001,(9:3.368537e-001,10:2.785807e-001):7.972611e-002):1.123872e-001):3.214377e-002,((16:1.983721e-001,15:2.489435e-001):1.526096e-001,14:2.501291e-001):1.508916e-001):9.378353e-002):8.756032e-002):1.613340e-001,(((8:1.727937e-001,7:1.731593e-001):2.206394e-001,6:2.624190e-001):2.322567e-002,5:2.611568e-001):1.701291e-001):1.012730e-001,1:4.650425e-001);
   tree gen.20500 = [&U] (((((17:2.106180e-001,(20:4.408985e-004,19:1.644712e-002):8.107610e-002):3.878599e-002,21:6.631228e-002):2.718345e-001,(18:4.973727e-001,((13:2.583939e-001,((12:3.326649e-001,11:3.236080e-001):2.170224e-001,(9:3.570422e-001,10:2.785807e-001):9.897997e-002):7.984068e-002):2.999590e-002,((16:1.983721e-001,15:2.489435e-001):1.498423e-001,14:2.501291e-001):1.210559e-001):1.523978e-001):7.324974e-002):1.613340e-001,(((8:1.727937e-001,7:1.730515e-001):1.955188e-001,6:2.624190e-001):3.966567e-002,5:2.611568e-001):1.701291e-001):1.568900e-001,((4:2.793605e-001,3:3.545880e-001):1.129808e-001,2:3.347809e-001):4.718179e-002,1:4.650425e-001);
   tree gen.21000 = [&U] ((((17:2.313508e-001,(21:1.040981e-001,(20:5.291089e-004,19:1.655933e-002):1.032716e-001):2.745047e-002):2.311100e-001,(18:5.227708e-001,((13:2.583939e-001,((12:3.326649e-001,11:3.140100e-001):1.201370e-001,(9:3.623320e-001,10:2.785807e-001):5.891882e-002):1.174763e-001):1.011647e-001,((16:1.818129e-001,15:2.633433e-001):1.641195e-001,14:2.501291e-001):1.210559e-001):1.588479e-001):1.013730e-001):1.581881e-001,(((8:1.508179e-001,7:1.730515e-001):1.925893e-001,6:2.608954e-001):2.839268e-002,5:2.611568e-001):2.216070e-001):1.145456e-001,((4:2.852482e-001,3:3.471730e-001):1.583693e-001,2:3.347809e-001):6.082713e-002,1:4.402760e-001);
   tree gen.21500 = [&U] (((((17:2.058452e-001,(21:1.292177e-001,(20:6.108352e-004,19:7.527743e-003):1.082319e-001):6.258514e-002):2.060671e-001,(18:5.113124e-001,((13:2.609674e-001,((12:3.359781e-001,11:3.171374e-001):1.555146e-001,(9:3.334455e-001,10:2.674757e-001):5.950563e-002):1.336411e-001):4.340902e-002,((16:1.885626e-001,15:2.503605e-001):1.657541e-001,14:2.594599e-001):1.462066e-001):1.501117e-001):4.069531e-002):1.478732e-001,(((8:1.394078e-001,7:2.060112e-001):2.170620e-001,6:2.634938e-001):8.022885e-002,5:2.339218e-001):1.878166e-001):1.177238e-001,(4:2.880892e-001,3:3.118307e-001):1.288098e-001):3.801994e-002,2:2.415851e-001,1:4.598957e-001);
   tree gen.22000 = [&U] (((4:2.880892e-001,3:3.291980e-001):1.587233e-001,2:2.631633e-001):3.853802e-002,(((17:1.861965e-001,(21:1.092182e-001,(20:7.769361e-004,19:1.465771e-002):8.865763e-002):5.325920e-002):2.235824e-001,(18:5.113124e-001,((13:2.609674e-001,((12:3.262435e-001,11:3.477804e-001):1.860386e-001,(9:3.334455e-001,10:2.574038e-001):8.947501e-002):5.520463e-002):7.418967e-002,((16:2.629607e-001,15:2.509837e-001):1.386054e-001,14:2.682871e-001):1.293626e-001):1.636566e-001):6.912119e-002):1.616017e-001,(((8:1.729586e-001,7:2.060112e-001):2.212058e-001,6:2.523607e-001):5.395726e-002,5:2.778143e-001):1.640687e-001):1.177238e-001,1:4.598957e-001);
   tree gen.22500 = [&U] (((4:2.751422e-001,3:3.140943e-001):1.338684e-001,(((17:1.947891e-001,(21:1.043099e-001,(20:1.519709e-003,19:1.287327e-002):7.836462e-002):5.798531e-002):2.454617e-001,(18:4.870820e-001,((13:2.492393e-001,((12:3.165681e-001,11:3.108263e-001):1.728447e-001,(9:3.184602e-001,10:2.458358e-001):1.059912e-001):8.545463e-002):5.476356e-002,((16:2.259257e-001,15:2.291264e-001):1.525271e-001,14:2.562301e-001):1.390946e-001):1.265894e-001):7.317163e-002):1.524048e-001,(((8:1.651857e-001,7:1.967528e-001):2.422755e-001,6:2.410194e-001):2.546775e-002,5:2.653291e-001):1.477537e-001):1.124332e-001):5.695897e-002,2:2.513365e-001,1:4.392276e-001);
   tree gen.23000 = [&U] (((4:2.723241e-001,3:3.108772e-001):1.324972e-001,(((17:1.441452e-001,(21:9.586861e-002,(20:1.800845e-003,19:1.102061e-002):1.248995e-001):6.769304e-002):2.725292e-001,(18:5.637343e-001,((13:2.466865e-001,((12:3.004181e-001,11:2.839660e-001):1.989450e-001,(9:3.321108e-001,10:2.433179e-001):5.163688e-002):8.381137e-002):5.306687e-002,((16:2.236117e-001,15:2.740433e-001):1.406000e-001,14:2.536057e-001):1.334183e-001):1.082957e-001):6.960682e-002):1.711017e-001,(((8:1.634938e-001,7:1.937290e-001):2.149177e-001,6:2.385508e-001):5.393309e-002,5:2.364139e-001):1.911470e-001):1.416094e-001):5.647870e-002,2:2.245394e-001,1:4.347289e-001);
   tree gen.23500 = [&U] (((4:2.723241e-001,3:3.146912e-001):1.355087e-001,2:2.245394e-001):4.196905e-002,(((17:1.916084e-001,(21:1.082319e-001,(20:3.286001e-003,19:5.651904e-003):9.526860e-002):5.880463e-002):1.833592e-001,(18:5.637343e-001,((13:2.431728e-001,((12:3.004181e-001,11:3.672607e-001):1.442826e-001,(9:3.605457e-001,10:2.433179e-001):8.599153e-002):8.983288e-002):7.026317e-002,((16:2.404958e-001,15:2.635377e-001):1.740843e-001,14:2.527751e-001):1.050218e-001):1.393563e-001):1.027577e-001):1.795656e-001,(((8:1.523002e-001,7:2.082108e-001):2.062518e-001,6:2.385508e-001):4.801009e-002,5:2.544163e-001):1.502895e-001):9.848181e-002,1:4.347289e-001);
   tree gen.24000 = [&U] (2:2.256751e-001,((4:2.460543e-001,3:2.972825e-001):1.460767e-001,(((17:1.925776e-001,(21:1.154917e-001,(20:1.200871e-003,19:1.090813e-002):1.164813e-001):6.373420e-002):1.842867e-001,(18:4.541267e-001,((13:2.641105e-001,((12:3.019377e-001,11:3.215374e-001):1.578679e-001,(9:3.693364e-001,10:2.596380e-001):6.829289e-002):7.285575e-002):7.369909e-002,((16:2.439335e-001,15:2.648708e-001):1.449175e-001,14:2.034205e-001):1.032839e-001):1.196238e-001):9.292903e-002):1.894226e-001,(((8:1.530705e-001,7:1.901531e-001):2.072950e-001,6:2.520848e-001):7.929738e-002,5:2.382790e-001):1.763813e-001):8.177474e-002):8.118476e-002,1:4.622622e-001);
   tree gen.24500 = [&U] (2:2.256751e-001,((((17:1.925776e-001,(21:1.154917e-001,(20:3.326193e-004,19:1.435084e-002):9.703648e-002):2.805168e-002):2.171799e-001,(18:4.541267e-001,((13:2.453379e-001,((12:2.869465e-001,11:3.215374e-001):1.788715e-001,(9:3.693364e-001,10:1.996199e-001):7.712985e-002):8.999492e-002):6.589830e-002,((16:1.994126e-001,15:2.648708e-001):1.449175e-001,14:2.576857e-001):1.370645e-001):1.196238e-001):7.519995e-002):1.549167e-001,(((8:1.530705e-001,7:1.875370e-001):2.072950e-001,6:2.520848e-001):8.922521e-002,5:2.056323e-001):2.012135e-001):1.135416e-001,(4:2.460543e-001,3:2.972825e-001):1.255314e-001):5.688924e-002,1:4.880590e-001);
   tree gen.25000 = [&U] ((2:2.300895e-001,(4:2.814945e-001,3:3.122611e-001):1.515839e-001):5.946111e-002,(((17:1.943861e-001,(21:9.042646e-002,(20:2.056509e-004,19:1.448560e-002):9.794773e-002):6.230707e-002):2.250559e-001,(18:4.725659e-001,((13:2.684664e-001,((12:2.896412e-001,11:3.245569e-001):1.822078e-001,(9:3.761683e-001,10:3.160050e-001):5.993729e-002):7.272189e-002):5.469234e-002,((16:2.012852e-001,15:2.295440e-001):1.923190e-001,14:2.601056e-001):1.044921e-001):1.132073e-001):8.015045e-002):1.808179e-001,(((8:1.545080e-001,7:1.892981e-001):1.880255e-001,6:2.544521e-001):3.623735e-002,5:3.029428e-001):1.644624e-001):8.830365e-002,1:4.260741e-001);
   tree gen.25500 = [&U] ((2:2.328819e-001,(4:2.849107e-001,3:3.207052e-001):1.408280e-001):6.578902e-002,(((17:2.366731e-001,(21:1.216224e-001,(20:1.066304e-003,19:1.070539e-002):9.913642e-002):4.157524e-002):2.277872e-001,(18:4.783010e-001,((13:3.050564e-001,((12:2.931562e-001,11:3.222606e-001):1.844191e-001,(9:3.365210e-001,10:3.021823e-001):7.363429e-002):7.360444e-002):5.758064e-002,((16:2.074666e-001,15:2.719162e-001):1.393796e-001,14:2.632622e-001):1.307391e-001):1.108018e-001):1.466387e-001):1.830122e-001,(((8:1.739018e-001,7:1.915954e-001):2.128527e-001,6:2.575401e-001):5.053178e-002,5:2.527813e-001):1.870992e-001):8.937530e-002,1:4.312449e-001);
   tree gen.26000 = [&U] (((4:2.526564e-001,3:3.208523e-001):1.141788e-001,2:2.928422e-001):5.279089e-002,(((17:1.622138e-001,(21:1.050509e-001,(20:3.931824e-004,19:9.737287e-003):9.885181e-002):5.345002e-002):2.278917e-001,(18:4.785204e-001,((13:3.146480e-001,((12:3.102956e-001,11:3.286142e-001):1.863849e-001,(9:3.159748e-001,10:2.907358e-001):8.192318e-002):9.370615e-002):5.760705e-002,((16:2.125737e-001,15:2.720410e-001):1.385855e-001,14:2.583378e-001):1.420697e-001):1.130113e-001):1.126202e-001):1.592124e-001,(((8:1.739816e-001,7:1.644158e-001):2.129503e-001,6:2.576582e-001):8.922434e-002,5:2.528972e-001):1.547999e-001):1.210871e-001,1:4.314427e-001);
   tree gen.26500 = [&U] (((4:2.716430e-001,3:3.208523e-001):1.426662e-001,2:2.928422e-001):3.505118e-002,(((17:1.634311e-001,(21:9.239658e-002,(20:4.265109e-004,19:1.092139e-002):1.081910e-001):6.118658e-002):3.040478e-001,(18:4.785204e-001,((13:2.914062e-001,((12:3.102956e-001,11:3.286142e-001):1.805589e-001,(9:3.159748e-001,10:2.907358e-001):4.573236e-002):9.144103e-002):7.675241e-002,((16:2.266489e-001,15:2.720410e-001):1.444310e-001,14:2.635863e-001):9.573225e-002):6.840518e-002):1.096808e-001):1.485779e-001,(((8:1.739816e-001,7:2.088584e-001):2.129503e-001,6:2.576582e-001):6.237644e-002,5:2.528972e-001):1.557292e-001):1.442724e-001,1:4.285298e-001);
   tree gen.27000 = [&U] (((4:2.227472e-001,3:3.208523e-001):1.454450e-001,(((17:2.240023e-001,(21:9.239658e-002,(20:1.600733e-003,19:6.582419e-003):1.081910e-001):4.403895e-002):1.940218e-001,(18:4.785204e-001,((13:2.792874e-001,((12:3.102956e-001,11:3.286142e-001):1.878549e-001,(9:3.521326e-001,10:2.789652e-001):4.249212e-002):9.144103e-002):3.541125e-002,((16:2.030201e-001,15:2.670193e-001):1.471995e-001,14:2.344217e-001):1.336173e-001):1.175195e-001):1.106887e-001):1.385145e-001,(((8:1.303752e-001,7:2.261445e-001):1.781337e-001,6:2.576582e-001):5.331416e-002,5:2.528972e-001):1.755277e-001):1.491972e-001):3.463898e-002,2:2.526943e-001,1:4.489414e-001);
   tree gen.27500 = [&U] (((4:2.551524e-001,3:3.208523e-001):1.281328e-001,2:2.526943e-001):3.567042e-002,(((17:1.549050e-001,(21:9.893800e-002,(20:5.956467e-004,19:1.124429e-002):1.146360e-001):7.498233e-002):1.940218e-001,(18:4.483834e-001,((13:2.792874e-001,((12:3.102956e-001,11:3.286142e-001):1.878549e-001,(9:3.126152e-001,10:2.789652e-001):6.410451e-002):8.225227e-002):1.027717e-001,((16:2.030201e-001,15:2.670193e-001):1.727181e-001,14:2.344217e-001):1.336173e-001):8.939051e-002):8.486441e-002):2.004846e-001,(((8:1.718191e-001,7:2.261445e-001):1.984408e-001,6:2.576582e-001):6.108433e-002,5:2.359929e-001):1.757565e-001):1.406704e-001,1:4.617347e-001);
   tree gen.28000 = [&U] (((4:2.555065e-001,3:3.212976e-001):1.283106e-001,2:2.527621e-001):3.571992e-002,(((17:2.683844e-001,(21:9.907531e-002,(20:3.489383e-004,19:1.081239e-002):1.037526e-001):5.892986e-002):2.061210e-001,(18:5.039516e-001,((13:2.796750e-001,((12:3.107263e-001,11:3.354146e-001):1.881156e-001,(9:3.130491e-001,10:2.677167e-001):7.616709e-002):1.187334e-001):5.398628e-002,((16:2.244722e-001,15:2.673898e-001):1.577993e-001,14:2.460292e-001):9.996706e-002):1.054236e-001):1.204199e-001):1.370020e-001,(((8:1.529212e-001,7:2.356249e-001):2.176796e-001,6:2.580158e-001):8.255158e-002,5:2.349105e-001):1.488408e-001):1.664886e-001,1:4.623755e-001);
   tree gen.28500 = [&U] ((((17:1.558141e-001,(21:7.678195e-002,(20:3.489383e-004,19:1.620828e-002):1.037526e-001):5.892986e-002):2.061210e-001,(18:5.039516e-001,((13:2.456680e-001,((12:3.107263e-001,11:2.987209e-001):1.813414e-001,(9:3.130491e-001,10:2.665088e-001):5.765908e-002):1.187334e-001):4.998729e-002,((16:2.244722e-001,15:2.664383e-001):1.611628e-001,14:2.405633e-001):1.015539e-001):1.176762e-001):1.095590e-001):1.443426e-001,(((8:1.529212e-001,7:1.889140e-001):1.912915e-001,6:2.299103e-001):7.870401e-002,5:2.403115e-001):1.690538e-001):1.528728e-001,((4:2.318784e-001,3:3.212976e-001):1.365993e-001,2:2.485943e-001):2.336725e-002,1:4.696829e-001);
   tree gen.29000 = [&U] (((4:2.367478e-001,3:2.999147e-001):9.505220e-002,(((17:2.338047e-001,(21:7.839436e-002,(20:2.134170e-004,19:2.097731e-002):1.248223e-001):3.976944e-002):2.654975e-001,(18:4.988319e-001,((13:2.597855e-001,((12:2.911106e-001,11:3.049940e-001):1.768525e-001,(9:3.415783e-001,10:2.721054e-001):7.653292e-002):1.059241e-001):3.367965e-002,((16:2.291861e-001,15:2.445904e-001):1.169570e-001,14:2.456151e-001):1.407232e-001):1.025850e-001):1.057360e-001):1.345369e-001,(((8:1.561326e-001,7:2.062125e-001):1.953086e-001,6:3.007008e-001):7.374377e-002,5:2.453580e-001):1.480794e-001):1.560831e-001):4.265698e-002,2:2.538148e-001,1:4.795462e-001);
   tree gen.29500 = [&U] (((4:2.592331e-001,3:2.970761e-001):1.202991e-001,2:2.514125e-001):7.479865e-002,((((17:1.847168e-001,21:1.071686e-001):1.968529e-002,(20:1.326909e-004,19:1.201119e-002):1.020479e-001):2.288385e-001,(18:4.941106e-001,((13:2.378485e-001,((12:3.107484e-001,11:2.910985e-001):1.965403e-001,(9:3.383453e-001,10:2.816328e-001):6.048242e-002):8.128035e-002):6.033854e-002,((16:1.915554e-001,15:2.422754e-001):1.399881e-001,14:2.477877e-001):1.187612e-001):1.265127e-001):7.285741e-002):1.332635e-001,(((8:1.546548e-001,7:1.711066e-001):2.592715e-001,6:2.802312e-001):4.490883e-002,5:2.430358e-001):1.459776e-001):1.306880e-001,1:5.288604e-001);
   tree gen.30000 = [&U] (2:2.504891e-001,((4:2.631026e-001,3:2.879799e-001):1.251568e-001,((((21:1.259441e-001,(20:5.623218e-004,19:1.440901e-002):7.848575e-002):6.196592e-002,17:1.796928e-001):2.121590e-001,(18:5.141608e-001,((13:2.369749e-001,((12:3.096071e-001,11:3.063414e-001):2.166422e-001,(9:3.371027e-001,10:2.300567e-001):9.141361e-002):7.512915e-002):6.775026e-002,((16:2.321390e-001,15:2.413856e-001):1.394740e-001,14:2.514026e-001):1.085920e-001):1.162905e-001):6.497416e-002):1.604977e-001,(((8:1.546337e-001,7:1.892993e-001):2.308699e-001,6:2.957117e-001):7.656242e-002,5:2.544143e-001):1.779128e-001):1.082466e-001):6.265645e-002,1:5.269180e-001);
   tree gen.30500 = [&U] (2:2.521010e-001,((4:2.647956e-001,3:2.898330e-001):1.168524e-001,((((21:1.008281e-001,(20:2.451408e-003,19:6.973933e-003):1.066803e-001):4.310031e-002,17:1.808490e-001):2.135242e-001,(18:5.652273e-001,((13:2.378996e-001,((12:3.057415e-001,11:3.083126e-001):2.012396e-001,(9:3.392719e-001,10:2.315370e-001):7.891778e-002):6.566967e-002):7.082312e-002,((16:2.042846e-001,15:2.429389e-001):1.281535e-001,14:2.508871e-001):1.444953e-001):1.585901e-001):5.674724e-002):1.448756e-001,(((8:1.122399e-001,7:1.905173e-001):2.062426e-001,6:2.518898e-001):1.012098e-001,5:2.238381e-001):1.790576e-001):1.513213e-001):6.610905e-002,1:4.929349e-001);
   tree gen.31000 = [&U] (((4:2.624085e-001,3:2.898330e-001):1.275370e-001,2:2.272174e-001):6.366227e-002,((((21:9.022618e-002,(20:3.843805e-003,19:1.515266e-002):9.677851e-002):6.316679e-002,17:1.808490e-001):2.235425e-001,(18:4.989910e-001,((13:2.378996e-001,((12:3.472907e-001,11:3.083126e-001):1.679064e-001,(9:3.188640e-001,10:2.234307e-001):1.142036e-001):6.566967e-002):7.837859e-002,((16:2.042846e-001,15:2.429389e-001):1.508235e-001,14:2.508871e-001):1.444953e-001):1.645673e-001):5.337021e-002):2.302176e-001,(((8:1.575302e-001,7:1.794120e-001):2.062426e-001,6:2.825095e-001):6.121313e-002,5:2.267591e-001):1.724821e-001):1.036505e-001,1:4.763031e-001);
   tree gen.31500 = [&U] (((4:2.624085e-001,3:3.416518e-001):1.136229e-001,2:3.012153e-001):5.635024e-002,((((21:9.022618e-002,(20:2.714952e-003,19:1.043822e-002):1.176245e-001):4.237937e-002,17:2.024413e-001):2.280640e-001,(18:5.427633e-001,((13:3.404655e-001,((12:3.472907e-001,11:3.459082e-001):1.505186e-001,(9:3.188640e-001,10:3.056626e-001):8.446117e-002):7.314618e-002):8.345709e-002,((16:2.042846e-001,15:2.429389e-001):1.508235e-001,14:2.723616e-001):1.153244e-001):1.388255e-001):6.540356e-002):1.650704e-001,(((8:1.442491e-001,7:1.746773e-001):1.941672e-001,6:2.778099e-001):8.224068e-002,5:2.715449e-001):1.766936e-001):1.055702e-001,1:4.763031e-001);
   tree gen.32000 = [&U] (((4:2.532714e-001,3:3.280601e-001):1.518131e-001,2:2.643574e-001):4.094009e-002,((((21:1.032999e-001,(20:8.029081e-003,19:1.275459e-002):9.742567e-002):6.351672e-002,17:2.024413e-001):2.516758e-001,(18:5.122174e-001,((13:2.779974e-001,((12:3.374227e-001,11:3.459082e-001):1.677835e-001,(9:3.188640e-001,10:2.558716e-001):8.425735e-002):1.149441e-001):4.344702e-002,((16:2.301527e-001,15:2.427371e-001):1.687705e-001,14:2.483761e-001):1.182739e-001):1.287112e-001):7.015488e-002):1.631399e-001,(((8:1.570663e-001,7:1.864708e-001):2.505127e-001,6:2.778099e-001):6.421960e-002,5:2.715449e-001):1.614596e-001):7.980103e-002,1:4.763031e-001);
   tree gen.32500 = [&U] (((4:2.506062e-001,3:3.249674e-001):1.348386e-001,2:2.287728e-001):5.968095e-002,((((21:1.023261e-001,(20:1.192947e-003,19:1.455413e-002):1.072089e-001):6.164818e-002,17:1.868846e-001):2.149955e-001,(18:5.411970e-001,((13:2.753767e-001,((12:3.226643e-001,11:3.014250e-001):1.616994e-001,(9:3.158580e-001,10:2.534594e-001):8.250770e-002):1.231375e-001):7.038302e-002,((16:2.373197e-001,15:2.404488e-001):1.671795e-001,14:2.652673e-001):9.582660e-002):1.060498e-001):7.487588e-002):1.681687e-001,(((8:1.380540e-001,7:1.748268e-001):1.867623e-001,6:2.751909e-001):5.349701e-002,5:2.696824e-001):1.595235e-001):1.046357e-001,1:4.718129e-001);
   tree gen.33000 = [&U] (((4:2.506062e-001,3:2.957939e-001):1.348386e-001,2:2.287728e-001):5.275740e-002,((((21:9.367105e-002,(20:4.214729e-004,19:1.820703e-002):1.072089e-001):5.152269e-002,17:1.868846e-001):2.489668e-001,(18:5.411970e-001,((13:2.753767e-001,((12:3.479073e-001,11:3.139083e-001):1.757375e-001,(9:3.067522e-001,10:2.899602e-001):7.741927e-002):1.285365e-001):6.839775e-002,((16:1.838519e-001,15:2.529152e-001):1.690403e-001,14:2.691986e-001):1.102636e-001):7.350237e-002):1.063710e-001):1.747946e-001,(((8:1.703565e-001,7:1.686967e-001):2.124589e-001,6:2.473875e-001):5.108342e-002,5:2.696824e-001):1.381468e-001):9.034830e-002,1:4.718129e-001);
   tree gen.33500 = [&U] (((4:3.042649e-001,3:2.957939e-001):1.348386e-001,2:2.511332e-001):5.275740e-002,((((21:9.367105e-002,(20:8.011753e-004,19:1.795208e-002):1.072089e-001):5.602252e-002,17:1.868846e-001):2.441777e-001,(18:4.513838e-001,((13:2.411562e-001,((12:2.763396e-001,11:3.139083e-001):2.068495e-001,(9:3.497197e-001,10:2.899602e-001):6.107013e-002):5.541076e-002):5.268046e-002,((16:2.497983e-001,15:2.609773e-001):1.644603e-001,14:2.691986e-001):1.267356e-001):9.312792e-002):1.182252e-001):1.564197e-001,(((8:1.639982e-001,7:1.686967e-001):2.267274e-001,6:2.473875e-001):7.203746e-002,5:2.696824e-001):1.765286e-001):7.459639e-002,1:4.718129e-001);
   tree gen.34000 = [&U] (((4:3.049074e-001,3:2.964185e-001):1.351233e-001,2:2.516635e-001):3.779139e-002,((((21:9.769201e-002,(20:1.772561e-003,19:8.778592e-003):8.479268e-002):5.544193e-002,17:2.011924e-001):2.173568e-001,(18:5.160317e-001,(((16:2.503257e-001,15:2.615283e-001):1.648076e-001,14:2.226417e-001):1.208626e-001,(13:2.416654e-001,((12:3.559633e-001,11:3.145711e-001):1.666302e-001,(9:3.794891e-001,10:2.905724e-001):6.486410e-002):1.192844e-001):6.175730e-002):1.379023e-001):7.019476e-002):1.787055e-001,(((8:1.643445e-001,7:2.216740e-001):2.272061e-001,6:2.479098e-001):4.581699e-002,5:2.702519e-001):1.769013e-001):9.000235e-002,1:4.728091e-001);
   tree gen.34500 = [&U] (((4:2.285322e-001,3:2.890070e-001):1.282258e-001,2:2.549958e-001):3.684647e-002,((((21:1.001588e-001,(20:1.956919e-003,19:5.864647e-003):1.365924e-001):5.437616e-002,17:1.988678e-001):2.018996e-001,(18:5.031290e-001,(((16:2.440667e-001,15:2.549892e-001):1.532317e-001,14:2.603980e-001):1.162652e-001,(13:2.543522e-001,((12:3.470630e-001,11:3.067057e-001):1.624639e-001,(9:3.020689e-001,10:2.833071e-001):9.775418e-002):6.516416e-002):6.943005e-002):1.344607e-001):6.099536e-002):1.795659e-001,(((8:1.286030e-001,7:2.228076e-001):2.189691e-001,6:2.313579e-001):5.039480e-002,5:2.461314e-001):1.824161e-001):9.163968e-002,1:4.440457e-001);
   tree gen.35000 = [&U] (((4:2.851783e-001,3:2.738004e-001):1.376167e-001,((((21:9.488881e-002,(20:1.789662e-003,19:8.874638e-003):1.269845e-001):8.152774e-002,17:1.234565e-001):1.912763e-001,(18:4.766560e-001,(((16:2.312247e-001,15:2.227569e-001):1.557990e-001,14:2.433440e-001):1.186543e-001,(13:2.409690e-001,((12:3.154718e-001,11:3.331387e-001):2.119677e-001,(9:3.257720e-001,10:2.530518e-001):8.582412e-002):8.645783e-002):8.443504e-002):1.618802e-001):5.711246e-002):1.695348e-001,(((8:1.639345e-001,7:2.110842e-001):1.905805e-001,6:2.641205e-001):5.158055e-002,5:2.331807e-001):1.621038e-001):1.125040e-001):5.196012e-002,2:2.415788e-001,1:4.406262e-001);
   tree gen.35500 = [&U] (((((21:9.756979e-002,(20:2.148570e-003,19:1.093978e-002):1.150061e-001):7.057542e-002,17:1.974393e-001):2.289822e-001,(18:5.268928e-001,(((16:2.321759e-001,15:2.227569e-001):1.557990e-001,14:2.433440e-001):1.186543e-001,(13:2.437514e-001,((12:3.154718e-001,11:3.331387e-001):2.119677e-001,(9:3.257720e-001,10:2.530518e-001):6.497474e-002):7.710859e-002):8.556927e-002):1.121386e-001):1.037533e-001):1.998114e-001,((6:3.224734e-001,5:2.389594e-001):4.481783e-002,(8:1.698037e-001,7:1.968742e-001):1.905805e-001):1.673233e-001):1.194155e-001,((4:2.851783e-001,3:3.095909e-001):1.701207e-001,2:2.415788e-001):3.961994e-002,1:4.406262e-001);
   tree gen.36000 = [&U] (((((21:1.102915e-001,(20:1.188474e-003,19:2.073617e-002):1.067895e-001):3.427668e-002,17:2.016771e-001):2.204539e-001,(18:5.517412e-001,(((16:2.141178e-001,15:2.131114e-001):1.359156e-001,14:2.765835e-001):1.318916e-001,(13:2.346730e-001,((12:3.197553e-001,11:3.207311e-001):1.519191e-001,(9:3.136388e-001,10:2.436270e-001):4.557655e-002):8.352187e-002):5.978782e-002):1.264424e-001):7.796674e-002):1.735245e-001,((6:2.611299e-001,(8:1.634795e-001,7:1.793428e-001):1.834824e-001):7.191745e-002,5:2.589227e-001):1.610914e-001):1.202821e-001,((4:2.768987e-001,3:2.980604e-001):1.637847e-001,2:2.497965e-001):6.847575e-002,1:4.542176e-001);
   tree gen.36500 = [&U] (2:2.563831e-001,((4:2.781277e-001,3:2.993833e-001):1.598038e-001,((((21:1.107810e-001,(20:1.752896e-003,19:5.598840e-003):1.072634e-001):9.242939e-002,17:1.443906e-001):2.364891e-001,(18:5.248785e-001,(((16:2.160407e-001,15:2.407422e-001):1.748695e-001,14:2.778111e-001):9.835450e-002,(13:2.456532e-001,((12:2.867805e-001,11:3.757608e-001):1.752901e-001,(9:3.150308e-001,10:2.661128e-001):6.635247e-002):6.209748e-002):9.132842e-002):1.217789e-001):9.355769e-002):1.651930e-001,((6:2.682289e-001,(8:1.658649e-001,7:1.801388e-001):1.842274e-001):5.514098e-002,5:2.866571e-001):2.172732e-001):8.327891e-002):2.411004e-002,1:5.148975e-001);
   tree gen.37000 = [&U] (((((21:8.957015e-002,(20:2.564317e-003,19:2.029986e-002):9.331129e-002):5.857218e-002,17:2.019202e-001):2.249496e-001,(18:5.114361e-001,(((16:2.116059e-001,15:2.969584e-001):1.856804e-001,14:2.672531e-001):1.585068e-001,(13:2.434718e-001,((12:3.301729e-001,11:3.284156e-001):1.900094e-001,(9:3.069627e-001,10:2.592975e-001):7.574302e-002):6.301538e-002):5.890908e-002):2.286164e-001):6.748889e-002):1.609624e-001,((6:2.613594e-001,(8:1.817197e-001,7:1.413606e-001):1.955984e-001):5.372878e-002,5:2.840803e-001):1.357371e-001):1.348170e-001,((4:2.216374e-001,3:2.917160e-001):1.649743e-001,2:2.215690e-001):3.541908e-002,1:5.017107e-001);
   tree gen.37500 = [&U] (((((21:8.957015e-002,(20:2.376503e-003,19:7.763282e-003):7.901350e-002):5.857218e-002,17:2.019202e-001):2.297965e-001,(18:5.660872e-001,(((16:2.299699e-001,15:2.533908e-001):1.814098e-001,14:2.262817e-001):1.358852e-001,(13:2.434718e-001,((12:3.170483e-001,11:3.125851e-001):1.727556e-001,(9:3.069627e-001,10:2.716981e-001):6.442177e-002):1.154108e-001):3.335119e-002):7.729044e-002):1.314799e-001):1.318535e-001,((6:2.613594e-001,(8:1.838664e-001,7:1.828054e-001):1.592629e-001):5.860572e-002,5:2.840803e-001):1.915143e-001):1.031539e-001,((4:2.450852e-001,3:2.990867e-001):1.483096e-001,2:2.170586e-001):5.363804e-002,1:5.516042e-001);
   tree gen.38000 = [&U] (((((21:1.055660e-001,(20:1.778170e-003,19:1.059084e-002):9.777375e-002):4.268253e-002,17:2.039820e-001):2.516194e-001,(18:5.935668e-001,((((16:2.411333e-001,15:2.851984e-001):1.869569e-001,14:2.093465e-001):1.427180e-001,13:2.552906e-001):2.377907e-002,((12:3.465270e-001,11:3.277589e-001):1.811417e-001,(9:3.218636e-001,10:2.707110e-001):7.072083e-002):1.350398e-001):1.400661e-001):1.179588e-001):1.426170e-001,((6:2.740466e-001,(8:1.620259e-001,7:1.802395e-001):2.069317e-001):4.673423e-002,5:2.690787e-001):1.697972e-001):1.115401e-001,((4:2.569824e-001,3:3.136053e-001):1.483727e-001,2:2.275953e-001):4.329704e-002,1:5.738388e-001);
   tree gen.38500 = [&U] (((((21:1.094783e-001,(20:1.170554e-003,19:1.112037e-002):8.996098e-002):6.467160e-002,17:2.174051e-001):2.264639e-001,(18:4.248770e-001,(((16:1.801985e-001,15:2.851984e-001):1.470634e-001,14:2.297615e-001):1.574248e-001,(((12:3.465270e-001,11:3.277589e-001):1.888638e-001,(9:3.218636e-001,10:2.299969e-001):7.072083e-002):8.809739e-002,13:2.501836e-001):5.870433e-002):1.440757e-001):1.075148e-001):1.528630e-001,((6:2.458966e-001,(8:1.666314e-001,7:1.802395e-001):2.162176e-001):4.380526e-002,5:2.690787e-001):1.517602e-001):1.115401e-001,((4:2.528105e-001,3:3.136053e-001):1.483307e-001,2:2.128083e-001):7.789692e-002,1:5.110645e-001);
   tree gen.39000 = [&U] (((((21:1.101148e-001,(20:2.644909e-004,19:1.089248e-002):9.571002e-002):2.049773e-002,17:2.174051e-001):2.264639e-001,(18:5.647984e-001,(((16:2.165883e-001,15:2.307873e-001):1.477082e-001,14:2.635086e-001):1.614876e-001,(((12:3.465270e-001,11:2.680441e-001):1.761360e-001,(9:3.244420e-001,10:2.520957e-001):6.044706e-002):1.036968e-001,13:2.501836e-001):3.362028e-002):1.396531e-001):1.459957e-001):1.598620e-001,((6:2.458966e-001,(8:1.666314e-001,7:1.837939e-001):2.162176e-001):8.051179e-002,5:2.518335e-001):1.718758e-001):1.115401e-001,((4:2.528105e-001,3:3.063020e-001):1.412076e-001,2:2.128083e-001):7.043997e-002,1:3.634516e-001);
   tree gen.39500 = [&U] ((((((21:1.159933e-001,(20:1.157114e-004,19:7.256213e-003):1.036909e-001):2.648183e-002,17:1.976845e-001):2.585826e-001,(18:5.471855e-001,(((16:2.166107e-001,15:2.626960e-001):1.586904e-001,14:2.635358e-001):1.088112e-001,(((12:3.124306e-001,11:3.345135e-001):1.761542e-001,(9:3.591283e-001,10:2.937495e-001):6.700115e-002):1.209536e-001,13:2.299286e-001):6.031215e-002):8.924633e-002):1.330248e-001):1.410489e-001,((6:2.459219e-001,(8:1.666486e-001,7:1.828657e-001):2.162399e-001):8.052010e-002,5:2.518595e-001):1.581405e-001):1.156404e-001,(4:2.528366e-001,3:3.063336e-001):1.201925e-001):8.087156e-002,2:2.128303e-001,1:4.723785e-001);
   tree gen.40000 = [&U] (((4:2.415023e-001,3:3.274055e-001):1.505800e-001,2:1.946222e-001):5.256541e-002,((((21:1.099844e-001,(20:8.408079e-005,19:1.498972e-002):1.036909e-001):2.264072e-002,17:1.976845e-001):2.195407e-001,(18:5.471855e-001,(((16:2.479312e-001,15:2.626960e-001):1.253115e-001,14:2.234709e-001):1.266452e-001,(((12:3.045851e-001,11:3.345135e-001):1.523581e-001,(9:3.591283e-001,10:2.697869e-001):6.700115e-002):1.106570e-001,13:2.299286e-001):6.913344e-002):8.687024e-002):1.330248e-001):1.582037e-001,((6:2.490316e-001,(8:1.666486e-001,7:1.828657e-001):2.162399e-001):5.796635e-002,5:2.433890e-001):1.505147e-001):1.079693e-001,1:4.914776e-001);
   tree gen.40500 = [&U] (2:2.144131e-001,((4:2.339435e-001,3:3.045747e-001):1.100906e-001,((((21:1.074456e-001,(20:2.236874e-004,19:9.967308e-003):1.004455e-001):2.226335e-002,17:2.253863e-001):2.813743e-001,(18:5.541234e-001,(((16:2.147737e-001,15:2.590282e-001):1.344900e-001,14:2.309895e-001):1.137461e-001,(((12:3.341299e-001,11:3.541771e-001):1.458063e-001,(9:3.562474e-001,10:2.548008e-001):6.515735e-002):9.068684e-002,13:2.227320e-001):9.109148e-002):1.166796e-001):5.858722e-002):1.864705e-001,((6:2.412371e-001,(8:1.402643e-001,7:2.221186e-001):2.236269e-001):7.333037e-002,5:2.357712e-001):1.676973e-001):1.520385e-001):7.325203e-002,1:4.760948e-001);
   tree gen.41000 = [&U] (2:2.699551e-001,((4:2.438414e-001,3:3.130466e-001):1.131527e-001,(((17:2.414287e-001,(21:1.104343e-001,(20:6.734859e-004,19:1.275990e-002):1.032394e-001):4.395826e-002):2.341580e-001,(18:5.318054e-001,(((16:2.224850e-001,15:2.662332e-001):1.525821e-001,14:2.665699e-001):1.169270e-001,(((12:3.434238e-001,11:2.974028e-001):1.670717e-001,(9:3.661565e-001,10:2.789480e-001):6.696971e-002):9.287134e-002,13:2.941719e-001):8.456127e-002):1.695461e-001):3.527494e-002):1.495918e-001,((6:2.476421e-001,(8:1.418935e-001,7:2.282969e-001):1.833974e-001):9.903462e-002,5:2.212865e-001):1.523557e-001):1.550482e-001):6.818230e-002,1:4.155539e-001);
   tree gen.41500 = [&U] ((2:2.699551e-001,(4:2.438414e-001,3:3.130466e-001):1.309355e-001):2.412981e-002,(((17:1.571689e-001,(21:1.104343e-001,(20:5.909642e-004,19:8.853318e-003):9.310391e-002):5.359288e-002):2.341580e-001,(18:6.112139e-001,(((16:1.776562e-001,15:2.315501e-001):1.521079e-001,14:2.724279e-001):1.027339e-001,(((12:3.434238e-001,11:3.052473e-001):1.700947e-001,(9:3.661565e-001,10:2.636295e-001):6.696971e-002):9.375847e-002,13:2.370728e-001):5.143000e-002):1.635502e-001):1.264719e-001):1.495918e-001,((6:2.476421e-001,(8:1.418935e-001,7:1.761729e-001):1.833974e-001):7.967746e-002,5:2.756031e-001):1.837294e-001):1.089974e-001,1:4.155539e-001);
   tree gen.42000 = [&U] (((4:2.947096e-001,3:3.130466e-001):1.335304e-001,2:2.119598e-001):5.747611e-002,(((17:1.537571e-001,(21:1.059792e-001,(20:5.343119e-004,19:1.396586e-002):1.234067e-001):5.460227e-002):2.130863e-001,(18:4.134838e-001,(((16:2.004077e-001,15:2.568459e-001):1.552679e-001,14:2.381209e-001):1.027339e-001,(((12:2.671747e-001,11:3.052473e-001):1.700947e-001,(9:3.660377e-001,10:2.412630e-001):1.006097e-001):1.059610e-001,13:2.969430e-001):5.328385e-002):1.458307e-001):9.640710e-002):1.322529e-001,((6:2.429723e-001,(8:1.418935e-001,7:2.136976e-001):2.111610e-001):5.636456e-002,5:2.407835e-001):1.837294e-001):1.111483e-001,1:4.288437e-001);
   tree gen.42500 = [&U] (((4:2.625117e-001,3:3.112166e-001):1.454871e-001,(((17:2.010310e-001,(21:9.743439e-002,(20:2.680285e-003,19:1.246053e-002):7.717607e-002):5.981167e-002):2.118407e-001,(18:4.315598e-001,(((16:2.067164e-001,15:2.553444e-001):1.547190e-001,14:2.367289e-001):1.478818e-001,(((12:2.918600e-001,11:2.835210e-001):1.742606e-001,(9:3.638979e-001,10:2.329330e-001):6.511373e-002):8.718647e-002,13:2.342347e-001):3.890079e-002):1.449782e-001):7.878601e-002):1.500972e-001,((6:2.415519e-001,(8:1.410640e-001,7:1.952186e-001):2.099266e-001):7.778701e-002,5:2.393760e-001):1.826554e-001):1.230351e-001):9.135625e-002,2:2.259203e-001,1:4.211825e-001);
   tree gen.43000 = [&U] (((4:2.625117e-001,3:2.412480e-001):2.204813e-001,2:2.259203e-001):5.451179e-002,(((17:2.010310e-001,(21:9.743439e-002,(20:2.986952e-003,19:1.531995e-002):1.238181e-001):3.136485e-002):2.118407e-001,(18:4.315598e-001,(((16:2.265214e-001,15:2.399201e-001):1.390590e-001,14:2.212255e-001):1.254946e-001,(((12:2.918600e-001,11:2.835210e-001):2.376471e-001,(9:3.638979e-001,10:2.329330e-001):6.511373e-002):7.086853e-002,13:2.342347e-001):4.620766e-002):1.193666e-001):7.878601e-002):1.940555e-001,((6:2.969957e-001,(8:1.431399e-001,7:2.008938e-001):1.987385e-001):6.611256e-002,5:2.393760e-001):1.826554e-001):1.230351e-001,1:4.211825e-001);
   tree gen.43500 = [&U] (2:2.259203e-001,((4:2.625117e-001,3:2.412480e-001):1.282319e-001,(((17:2.010310e-001,(21:1.048270e-001,(20:6.151527e-003,19:1.448001e-002):9.902025e-002):4.849540e-002):2.374825e-001,(18:4.660937e-001,(((16:2.265214e-001,15:2.399201e-001):1.480954e-001,14:2.890152e-001):1.261295e-001,(((12:2.918600e-001,11:2.835210e-001):2.305772e-001,(9:3.613845e-001,10:2.434444e-001):6.511373e-002):6.973880e-002,13:2.342347e-001):5.009622e-002):1.412647e-001):1.040813e-001):1.940555e-001,((6:2.669415e-001,(8:1.715653e-001,7:2.008938e-001):1.832600e-001):4.655260e-002,5:2.537632e-001):1.826554e-001):1.317208e-001):5.621194e-002,1:4.211825e-001);
   tree gen.44000 = [&U] ((((17:1.905328e-001,(21:1.032395e-001,(20:6.058365e-003,19:1.267073e-002):9.609972e-002):7.772458e-002):2.000107e-001,(18:5.307871e-001,(((16:2.032680e-001,15:2.362866e-001):1.468291e-001,14:2.916766e-001):1.265551e-001,(((12:3.236933e-001,11:2.792272e-001):2.050613e-001,(9:3.559115e-001,10:2.577196e-001):6.330050e-002):1.143055e-001,13:3.001170e-001):5.512311e-002):4.932262e-002):1.109530e-001):1.370083e-001,((6:3.116047e-001,(8:1.442222e-001,7:1.978513e-001):1.932633e-001):4.826720e-002,5:2.499201e-001):1.798892e-001):1.147392e-001,((4:2.817437e-001,3:2.857113e-001):1.679852e-001,2:2.083830e-001):3.711980e-002,1:4.766612e-001);
   tree gen.44500 = [&U] (2:2.105851e-001,((4:2.560649e-001,3:2.887306e-001):1.697605e-001,(((17:1.822066e-001,(21:1.043305e-001,(20:2.746318e-003,19:1.280463e-002):9.711527e-002):5.018609e-002):2.117353e-001,(18:4.987263e-001,(((16:1.886306e-001,15:2.387836e-001):1.190187e-001,14:2.947589e-001):1.281550e-001,(((12:3.271140e-001,11:3.229731e-001):1.459250e-001,(9:3.596727e-001,10:2.604431e-001):6.396943e-002):8.492850e-002,13:2.983212e-001):6.143745e-002):1.595526e-001):9.310358e-002):1.384561e-001,((6:3.048958e-001,(8:1.608590e-001,7:1.999422e-001):1.989273e-001):5.321673e-002,5:2.763568e-001):1.836579e-001):1.419155e-001):3.686852e-002,1:4.816984e-001);
   tree gen.45000 = [&U] (((4:2.560649e-001,3:2.548620e-001):1.658165e-001,(((17:1.822066e-001,(21:9.643703e-002,(20:2.388109e-003,19:1.121092e-002):1.054443e-001):8.320772e-002):1.716766e-001,(18:4.987263e-001,(((16:1.886306e-001,15:2.387836e-001):1.654304e-001,14:1.970767e-001):1.467379e-001,(((12:3.426019e-001,11:3.445871e-001):2.023074e-001,(9:3.596727e-001,10:2.604431e-001):8.425508e-002):7.635759e-002,13:2.983212e-001):7.536005e-002):1.194609e-001):1.176532e-001):1.539689e-001,((6:3.048958e-001,(8:1.320923e-001,7:1.999422e-001):1.953728e-001):7.115189e-002,5:2.722903e-001):1.836579e-001):1.060039e-001):6.761354e-002,2:2.213769e-001,1:4.816984e-001);
   tree gen.45500 = [&U] (((4:2.778033e-001,3:3.303626e-001):1.061416e-001,(((17:1.781937e-001,(21:1.014152e-001,(20:3.650763e-003,19:1.093857e-002):1.205057e-001):7.259643e-002):2.266701e-001,(18:4.805353e-001,(((16:1.713334e-001,15:2.478593e-001):1.635555e-001,14:1.820660e-001):1.107109e-001,(((12:2.966763e-001,11:3.943034e-001):1.920327e-001,(9:3.555964e-001,10:2.574914e-001):3.963264e-002):6.133715e-002,13:2.949402e-001):9.226425e-002):1.202051e-001):8.145485e-002):1.934197e-001,((6:2.272605e-001,(8:1.742696e-001,7:1.888095e-001):2.452253e-001):5.460846e-002,5:2.814496e-001):2.080260e-001):1.335660e-001):6.442071e-002,2:2.188680e-001,1:4.762393e-001);
   tree gen.46000 = [&U] (((4:2.778033e-001,3:2.831779e-001):1.224189e-001,(((17:1.683043e-001,(21:1.014152e-001,(20:3.475354e-003,19:1.213311e-002):1.021903e-001):6.351128e-002):2.275804e-001,(18:4.805353e-001,(((16:2.041690e-001,15:2.478593e-001):2.011040e-001,14:2.943091e-001):1.169409e-001,(((12:2.966763e-001,11:3.251868e-001):2.257107e-001,(9:3.555964e-001,10:2.151596e-001):6.144992e-002):8.475222e-002,13:2.408755e-001):4.740928e-002):1.411413e-001):9.937777e-002):1.494954e-001,((6:2.272605e-001,(8:1.742696e-001,7:1.670124e-001):2.019467e-001):7.357633e-002,5:2.277991e-001):1.461977e-001):1.311003e-001):7.611218e-002,2:2.188680e-001,1:4.762393e-001);
   tree gen.46500 = [&U] (((4:2.864251e-001,3:2.830903e-001):1.327584e-001,(((17:2.093550e-001,(21:9.254532e-002,(20:1.214772e-003,19:7.914651e-003):8.245037e-002):8.098785e-002):2.275100e-001,(18:4.391919e-001,(((16:2.041058e-001,15:2.477826e-001):1.320468e-001,14:2.942180e-001):1.316832e-001,(((12:2.965845e-001,11:3.250862e-001):1.736156e-001,(9:3.159897e-001,10:2.150930e-001):9.603114e-002):8.472600e-002,13:2.408010e-001):1.009045e-001):1.082559e-001):9.469721e-002):1.465135e-001,((6:2.284050e-001,(8:1.742157e-001,7:1.494979e-001):2.018842e-001):7.188761e-002,5:2.241203e-001):1.623090e-001):1.420981e-001):7.608863e-002,2:2.188003e-001,1:4.760920e-001);
   tree gen.47000 = [&U] (((4:2.300432e-001,3:2.887986e-001):1.650114e-001,2:2.437778e-001):5.252192e-002,(((17:2.135764e-001,(21:9.441142e-002,(20:2.281778e-003,19:1.887973e-002):1.221823e-001):6.237389e-002):2.093487e-001,(18:4.480479e-001,(((16:2.082215e-001,15:2.527789e-001):1.435862e-001,14:2.227346e-001):1.169376e-001,(((12:3.492264e-001,11:3.609613e-001):1.771165e-001,(9:3.223614e-001,10:2.474803e-001):6.303891e-002):8.971832e-002,13:2.879665e-001):8.021629e-002):1.104388e-001):7.566681e-002):1.774961e-001,((6:2.330106e-001,(8:1.409291e-001,7:1.933735e-001):2.059551e-001):5.490778e-002,5:2.624175e-001):1.655818e-001):1.445324e-001,1:4.603334e-001);
   tree gen.47500 = [&U] (((4:2.795515e-001,3:2.887986e-001):1.146715e-001,(((17:2.147467e-001,(21:9.441142e-002,(20:7.224658e-003,19:2.134621e-002):1.269885e-001):5.844968e-002):1.926794e-001,(18:4.850229e-001,(((16:2.214234e-001,15:2.527789e-001):1.400056e-001,14:2.227346e-001):8.253000e-002,(((12:3.492264e-001,11:3.564891e-001):1.577199e-001,(9:3.223614e-001,10:2.474803e-001):8.206625e-002):8.840678e-002,13:2.735066e-001):3.554184e-002):1.001506e-001):1.525268e-001):1.496018e-001,((6:2.330106e-001,(8:1.409291e-001,7:1.933735e-001):1.841677e-001):6.273419e-002,5:2.610452e-001):1.655818e-001):1.565859e-001):6.393281e-002,2:2.437778e-001,1:4.603334e-001);
   tree gen.48000 = [&U] (((4:2.976293e-001,3:3.371660e-001):8.796026e-002,(((17:2.152408e-001,(21:9.462867e-002,(20:4.895161e-003,19:1.275273e-002):1.199372e-001):5.622137e-002):2.151752e-001,(18:4.384868e-001,(((16:2.219329e-001,15:2.533606e-001):1.403278e-001,14:2.232471e-001):1.585037e-001,(((12:3.500300e-001,11:3.573094e-001):1.580828e-001,(9:3.231032e-001,10:2.768421e-001):4.725640e-002):8.544508e-002,13:2.741360e-001):1.091007e-001):1.064505e-001):1.051868e-001):1.685538e-001,((6:2.729339e-001,(8:1.412534e-001,7:1.938185e-001):2.182615e-001):5.520436e-002,5:2.616459e-001):1.833495e-001):1.627137e-001):5.923885e-002,2:2.202321e-001,1:4.613926e-001);
   tree gen.48500 = [&U] (((4:2.417410e-001,3:3.291138e-001):1.322273e-001,2:2.202321e-001):4.515311e-002,(((17:2.152408e-001,(21:7.049867e-002,(20:7.068984e-004,19:1.310897e-002):1.071198e-001):6.226648e-002):2.071299e-001,(18:4.666940e-001,(((16:2.331815e-001,15:2.434403e-001):1.886091e-001,14:2.161814e-001):1.585037e-001,(((12:3.511169e-001,11:3.798969e-001):1.642589e-001,(9:3.354124e-001,10:2.780163e-001):5.938331e-002):1.229690e-001,13:2.741360e-001):5.631780e-002):1.171397e-001):9.836913e-002):1.685538e-001,((6:2.729339e-001,(8:1.412534e-001,7:1.938185e-001):2.182615e-001):5.358418e-002,5:2.807158e-001):1.400410e-001):1.361094e-001,1:4.613926e-001);
   tree gen.49000 = [&U] (((4:2.417410e-001,3:3.502579e-001):1.459019e-001,2:2.507505e-001):5.341869e-002,((((21:8.707626e-002,(20:3.116952e-004,19:1.022747e-002):1.118939e-001):8.402267e-002,17:2.390014e-001):2.685662e-001,(18:4.666940e-001,(((16:2.331815e-001,15:2.277123e-001):1.473753e-001,14:2.556459e-001):9.373498e-002,(((12:3.511169e-001,11:3.798969e-001):1.820429e-001,(9:3.354124e-001,10:2.891541e-001):5.599763e-002):1.050903e-001,13:2.741360e-001):4.787451e-002):1.186630e-001):9.981797e-002):1.815354e-001,((6:2.729339e-001,(8:1.412534e-001,7:1.938185e-001):2.182615e-001):7.353543e-002,5:2.332547e-001):1.816039e-001):1.208029e-001,1:4.763286e-001);
   tree gen.49500 = [&U] (((4:2.363719e-001,3:3.604468e-001):1.339771e-001,2:2.451813e-001):5.223226e-002,((((21:8.514228e-002,(20:6.739560e-004,19:1.314871e-002):1.271406e-001):7.063582e-002,17:1.873006e-001):2.416138e-001,(18:4.563287e-001,(((16:2.280025e-001,15:2.658170e-001):1.218880e-001,14:2.609510e-001):1.193617e-001,(((12:3.082795e-001,11:3.714593e-001):1.882532e-001,(9:3.279629e-001,10:2.827319e-001):7.939321e-002):8.263992e-002,13:2.609175e-001):8.076872e-002):1.451542e-001):5.386752e-002):1.359544e-001,((6:2.668720e-001,(8:1.649331e-001,7:1.895137e-001):2.134138e-001):6.098469e-002,5:2.280741e-001):1.930192e-001):1.009042e-001,1:4.555102e-001);
   tree gen.50000 = [&U] (((4:2.368198e-001,3:3.623096e-001):1.342309e-001,2:2.456459e-001):4.609936e-002,((((21:8.996318e-002,(20:1.129309e-003,19:1.072957e-002):8.885196e-002):5.252961e-002,17:1.928939e-001):2.332534e-001,(18:4.393083e-001,(((16:2.284345e-001,15:2.535950e-001):1.573382e-001,14:2.667917e-001):1.195878e-001,(((12:3.088636e-001,11:3.721632e-001):1.886099e-001,(9:3.285843e-001,10:2.410643e-001):8.361664e-002):5.448257e-002,13:2.614119e-001):7.991872e-002):1.344635e-001):1.287064e-001):2.106866e-001,((6:2.673777e-001,(8:1.652456e-001,7:1.898728e-001):1.968035e-001):3.887976e-002,5:2.285063e-001):2.148270e-001):8.633260e-002,1:4.563733e-001);
   tree gen.50500 = [&U] (((4:2.368198e-001,3:3.623096e-001):1.537765e-001,2:2.456459e-001):4.732691e-002,((((21:1.235076e-001,(20:1.298191e-003,19:1.072957e-002):8.885196e-002):6.820129e-002,17:1.494838e-001):1.839643e-001,(18:4.393083e-001,(((16:2.261631e-001,15:2.535950e-001):1.227137e-001,14:2.656748e-001):1.195878e-001,(((12:3.088636e-001,11:2.898409e-001):1.376986e-001,(9:3.285843e-001,10:2.410643e-001):8.505626e-002):8.481012e-002,13:2.614119e-001):7.991872e-002):1.386707e-001):6.265693e-002):2.373983e-001,((6:2.754033e-001,(8:1.333828e-001,7:1.898728e-001):2.136256e-001):4.226680e-002,5:2.805895e-001):1.606108e-001):9.601418e-002,1:4.755755e-001);
   tree gen.51000 = [&U] (((4:2.297240e-001,3:2.415776e-001):1.663414e-001,2:2.443985e-001):4.708658e-002,(((21:9.973892e-002,(17:2.508226e-001,(20:1.266109e-003,19:1.013424e-002):5.051476e-002):4.833238e-002):1.893527e-001,(18:4.315515e-001,(((16:2.382323e-001,15:2.035840e-001):1.628974e-001,14:2.425445e-001):1.271623e-001,(((12:3.470904e-001,11:2.883690e-001):2.129799e-001,(9:3.126271e-001,10:2.398401e-001):7.195295e-002):7.653469e-002,13:2.600844e-001):6.260514e-002):1.398508e-001):8.506567e-002):2.103474e-001,((6:2.740048e-001,(8:1.524287e-001,7:2.254969e-001):1.909686e-001):8.260771e-002,5:2.791646e-001):1.756927e-001):8.440638e-002,1:4.731605e-001);
   tree gen.51500 = [&U] (((4:2.732282e-001,3:3.447876e-001):1.386349e-001,2:2.427949e-001):4.672563e-002,(((21:1.066825e-001,(17:2.173880e-001,(20:8.397990e-004,19:8.279715e-003):4.999765e-002):4.292725e-002):2.236212e-001,(18:4.650783e-001,(((16:1.823432e-001,15:2.022482e-001):1.730010e-001,14:2.409531e-001):1.075257e-001,(((12:3.448131e-001,11:3.588498e-001):1.274676e-001,(9:3.274039e-001,10:2.382665e-001):1.021891e-001):8.837659e-002,13:2.583779e-001):6.525700e-002):8.587195e-002):1.448865e-001):1.636878e-001,((6:2.722070e-001,(8:1.387544e-001,7:1.959328e-001):2.346213e-001):3.920174e-002,5:2.773330e-001):1.328235e-001):1.026765e-001,1:4.700560e-001);
   tree gen.52000 = [&U] (2:2.394857e-001,((4:2.695042e-001,3:3.006238e-001):1.410477e-001,(((21:8.902338e-002,(17:2.157743e-001,(20:2.666821e-004,19:8.949464e-003):8.444419e-002):2.994041e-002):3.018294e-001,(18:5.019929e-001,(((16:2.472881e-001,15:2.560791e-001):1.712143e-001,14:2.376690e-001):1.268675e-001,(((12:3.401134e-001,11:3.673202e-001):1.543025e-001,(9:3.229415e-001,10:2.850472e-001):9.962674e-002):8.717205e-002,13:2.455833e-001):8.134920e-002):6.969186e-002):1.701300e-001):1.614568e-001,((6:2.968953e-001,(8:1.442748e-001,7:2.267324e-001):1.897696e-001):6.227127e-002,5:2.735530e-001):1.961882e-001):1.110186e-001):5.818989e-002,1:4.096984e-001);
   tree gen.52500 = [&U] ((((((20:8.831683e-005,19:1.235015e-002):1.122397e-001,21:1.096629e-001):4.234223e-002,17:2.305015e-001):2.333797e-001,(18:5.362553e-001,(((16:2.214049e-001,15:2.126760e-001):1.829002e-001,14:2.538906e-001):1.355265e-001,(((12:3.279830e-001,11:3.006294e-001):2.110192e-001,(9:3.449832e-001,10:2.220728e-001):1.032089e-001):4.171097e-002,13:2.916451e-001):5.217161e-002):1.233510e-001):1.248498e-001):1.494504e-001,((6:3.171593e-001,(8:1.518070e-001,7:2.048402e-001):2.064007e-001):5.249685e-002,5:2.373013e-001):2.095786e-001):9.404199e-002,((4:3.240806e-001,3:2.763699e-001):1.313867e-001,2:2.558313e-001):8.570220e-002,1:4.376615e-001);
   tree gen.53000 = [&U] ((((((20:4.031073e-004,19:1.299128e-002):1.139409e-001,21:1.113250e-001):7.345444e-002,17:1.805082e-001):3.064637e-001,(18:5.443833e-001,(((16:2.247607e-001,15:2.244359e-001):1.187650e-001,14:2.059170e-001):1.424933e-001,(((12:3.267713e-001,11:3.051860e-001):2.142176e-001,(9:3.293923e-001,10:2.693727e-001):9.210259e-002):7.491649e-002,13:2.960655e-001):3.553986e-002):1.112647e-001):9.821672e-002):1.834627e-001,((6:2.563573e-001,(8:1.541079e-001,7:1.734859e-001):1.995109e-001):8.274417e-002,5:2.408980e-001):1.496271e-001):9.546737e-002,((4:2.733517e-001,3:2.805588e-001):1.607260e-001,2:2.126658e-001):6.059652e-002,1:4.591748e-001);
   tree gen.53500 = [&U] (((4:2.856948e-001,3:2.748382e-001):1.566776e-001,(((((20:3.948880e-004,19:5.372326e-003):1.116177e-001,21:7.100437e-002):6.430478e-002,17:1.929604e-001):2.297766e-001,(18:5.332833e-001,(((16:2.201778e-001,15:2.563317e-001):1.367194e-001,14:2.268817e-001):1.570498e-001,(((12:3.201085e-001,11:3.460160e-001):1.533867e-001,(9:3.359319e-001,10:2.638802e-001):7.889275e-002):9.785680e-002,13:2.390028e-001):5.148116e-002):1.005862e-001):1.250120e-001):1.330314e-001,((6:2.464518e-001,(8:1.462964e-001,7:1.989534e-001):1.954429e-001):9.145806e-002,5:2.727986e-001):1.282940e-001):1.324823e-001):3.734731e-002,2:2.645798e-001,1:5.134557e-001);
   tree gen.54000 = [&U] (((4:2.597601e-001,3:2.663674e-001):1.522520e-001,2:2.324923e-001):4.050293e-002,(((((20:1.330440e-004,19:7.299777e-003):1.081775e-001,21:8.529850e-002):7.952726e-002,17:2.170961e-001):2.226947e-001,(18:5.321003e-001,(((16:2.133917e-001,15:1.998194e-001):1.621396e-001,14:2.198890e-001):1.126656e-001,(13:2.316365e-001,((12:3.173979e-001,11:3.035924e-001):1.993987e-001,(9:3.572048e-001,10:2.557472e-001):5.400401e-002):9.488670e-002):5.440670e-002):1.212771e-001):9.794566e-002):1.736616e-001,((6:2.388560e-001,(8:1.662768e-001,7:1.928214e-001):2.164126e-001):6.151748e-002,5:2.643907e-001):1.700477e-001):1.029289e-001,1:5.079785e-001);
   tree gen.54500 = [&U] (((4:2.597601e-001,3:3.028636e-001):1.398677e-001,(((((20:1.293231e-004,19:1.534530e-002):1.008112e-001,21:9.422658e-002):4.590800e-002,17:2.170961e-001):2.026504e-001,(18:5.321003e-001,(((16:2.534276e-001,15:2.173330e-001):1.425624e-001,14:2.598415e-001):1.360958e-001,(13:2.690481e-001,((12:2.906260e-001,11:3.069777e-001):1.990155e-001,(9:2.923008e-001,10:2.459597e-001):9.024928e-002):8.444084e-002):3.899248e-002):1.232504e-001):1.169068e-001):1.573322e-001,((6:2.388560e-001,(8:1.288633e-001,7:2.060329e-001):2.374037e-001):4.438097e-002,5:2.643907e-001):2.133597e-001):1.029289e-001):6.626269e-002,2:2.316799e-001,1:5.079785e-001);
   tree gen.55000 = [&U] (((4:2.597601e-001,3:3.028636e-001):1.209539e-001,(((((20:6.535304e-004,19:1.041114e-002):1.008112e-001,21:1.083237e-001):3.709127e-002,17:2.455279e-001):2.026504e-001,(18:5.321003e-001,(((16:1.902827e-001,15:2.173330e-001):1.493340e-001,14:2.214587e-001):1.039388e-001,(13:2.522303e-001,((12:2.974303e-001,11:3.069777e-001):1.993224e-001,(9:2.923008e-001,10:2.828389e-001):4.884976e-002):1.163864e-001):9.128569e-002):1.342410e-001):1.186492e-001):1.729076e-001,((6:2.388560e-001,(8:1.876611e-001,7:2.060329e-001):1.839459e-001):4.715878e-002,5:2.399186e-001):1.893291e-001):1.389849e-001):6.952465e-002,2:2.092361e-001,1:4.918087e-001);
   tree gen.55500 = [&U] (((4:2.597601e-001,3:3.340391e-001):1.151625e-001,(((((20:1.041060e-004,19:1.350174e-002):1.008112e-001,21:1.036125e-001):2.985861e-002,17:2.211811e-001):2.099083e-001,(18:4.441608e-001,(((16:2.074215e-001,15:2.597830e-001):1.589919e-001,14:2.532505e-001):1.169884e-001,(13:2.884561e-001,((12:3.021457e-001,11:3.490558e-001):1.622229e-001,(9:2.923008e-001,10:2.828389e-001):7.978947e-002):6.560867e-002):8.468821e-002):1.478298e-001):8.007933e-002):1.317243e-001,((6:2.682262e-001,(8:1.876611e-001,7:2.060329e-001):1.998133e-001):7.947441e-002,5:2.174062e-001):1.893291e-001):1.241208e-001):7.372444e-002,2:2.116479e-001,1:4.689516e-001);
   tree gen.56000 = [&U] (((4:2.540089e-001,3:2.757844e-001):1.084546e-001,(((17:2.087669e-001,(21:1.274494e-001,(20:1.796473e-004,19:1.360802e-002):9.504112e-002):4.010346e-002):2.348448e-001,(18:5.105428e-001,(((16:2.074215e-001,15:2.597830e-001):1.589919e-001,14:2.532505e-001):1.169884e-001,(13:2.509681e-001,((12:3.136239e-001,11:3.490558e-001):1.825387e-001,(9:2.923008e-001,10:2.828389e-001):8.598130e-002):1.128983e-001):6.648401e-002):9.114286e-002):1.310052e-001):1.936263e-001,((6:2.682262e-001,(8:1.301643e-001,7:2.060329e-001):2.313924e-001):4.281200e-002,5:3.113097e-001):1.945524e-001):1.241208e-001):1.009777e-001,2:2.116479e-001,1:4.665283e-001);
   tree gen.56500 = [&U] (((4:2.721912e-001,3:3.349569e-001):1.018010e-001,(((17:1.959593e-001,(21:8.873549e-002,(20:2.770979e-004,19:7.796931e-003):1.002978e-001):4.344875e-002):2.204372e-001,(18:5.243099e-001,(((16:1.946963e-001,15:2.438455e-001):1.492379e-001,14:2.377138e-001):1.088960e-001,(13:3.178174e-001,((12:3.406265e-001,11:3.276415e-001):1.684121e-001,(9:3.349881e-001,10:2.540849e-001):8.070641e-002):8.294197e-002):6.047361e-002):8.555131e-002):1.472591e-001):2.067986e-001,((6:2.517707e-001,(8:1.221788e-001,7:2.003662e-001):2.171967e-001):7.074449e-002,5:2.011257e-001):1.914759e-001):1.165061e-001):6.893052e-002,2:2.185042e-001,1:4.456742e-001);
   tree gen.57000 = [&U] ((((17:1.866369e-001,(21:8.451407e-002,(20:1.681668e-004,19:7.426007e-003):8.908989e-002):5.603613e-002):2.099504e-001,(18:5.842563e-001,(((16:2.135020e-001,15:2.322450e-001):1.421382e-001,14:2.152117e-001):1.311066e-001,(13:2.231048e-001,((12:2.741274e-001,11:3.120546e-001):2.242418e-001,(9:3.532564e-001,10:2.382316e-001):6.486354e-002):8.914054e-002):6.822193e-002):6.902968e-002):1.027123e-001):1.615904e-001,((6:2.397932e-001,(8:1.746240e-001,7:1.695142e-001):2.068640e-001):6.737895e-002,5:2.677515e-001):1.646784e-001):1.164240e-001,((4:3.066826e-001,3:2.565830e-001):1.010189e-001,2:2.598332e-001):5.128302e-002,1:4.244721e-001);
   tree gen.57500 = [&U] ((((17:1.915981e-001,(21:1.279887e-001,(20:2.840229e-003,19:1.405811e-002):8.242466e-002):2.888760e-002):2.155313e-001,(18:4.194850e-001,(((16:2.191774e-001,15:2.657296e-001):1.459165e-001,14:2.088125e-001):1.487156e-001,(13:2.888646e-001,((12:3.891356e-001,11:2.771290e-001):1.680218e-001,(9:3.036353e-001,10:2.864941e-001):7.126781e-002):9.072325e-002):1.607628e-002):1.262297e-001):1.054426e-001):1.757422e-001,((6:2.461675e-001,(8:1.870367e-001,7:1.740202e-001):2.123629e-001):4.467273e-002,5:2.748689e-001):1.690559e-001):1.162383e-001,((4:2.882217e-001,3:2.634036e-001):1.037042e-001,2:2.619360e-001):5.597295e-002,1:4.357555e-001);
   tree gen.58000 = [&U] ((((17:2.143378e-001,(21:1.034469e-001,(20:9.085039e-004,19:1.287557e-002):9.770820e-002):2.888760e-002):2.155313e-001,(18:4.194850e-001,(((16:2.191774e-001,15:2.313384e-001):1.321994e-001,14:2.706565e-001):1.139659e-001,(13:2.888646e-001,((12:3.891356e-001,11:2.749943e-001):1.788040e-001,(9:3.036353e-001,10:3.283480e-001):4.903831e-002):1.312033e-001):6.953764e-002):1.051299e-001):7.118451e-002):1.965312e-001,((6:2.773610e-001,(8:1.430192e-001,7:2.108474e-001):1.976163e-001):8.401791e-002,5:2.248779e-001):1.690559e-001):1.172141e-001,((4:2.974170e-001,3:2.577237e-001):1.480731e-001,2:2.619360e-001):3.507008e-002,1:4.357555e-001);
   tree gen.58500 = [&U] ((((17:1.860121e-001,(21:8.958416e-002,(20:1.893981e-003,19:5.142604e-003):1.066643e-001):7.317922e-002):2.100363e-001,(18:4.656876e-001,(((16:2.191774e-001,15:2.313384e-001):1.422855e-001,14:2.354962e-001):1.206229e-001,(13:2.736837e-001,((12:3.789595e-001,11:2.749943e-001):1.646339e-001,(9:3.656050e-001,10:3.283480e-001):2.206808e-002):7.357114e-002):6.261003e-002):1.446812e-001):8.240280e-002):1.504947e-001,((6:2.773610e-001,(8:1.793038e-001,7:1.751604e-001):1.976163e-001):7.550757e-002,5:2.704255e-001):1.994037e-001):1.172141e-001,((4:2.974170e-001,3:2.577237e-001):1.480731e-001,2:2.633807e-001):4.047125e-002,1:4.357555e-001);
   tree gen.59000 = [&U] ((((17:1.822400e-001,(21:8.958416e-002,(20:3.420760e-003,19:5.034441e-003):1.288055e-001):6.377529e-002):2.100363e-001,(18:4.656876e-001,(((16:2.446487e-001,15:2.650277e-001):1.422855e-001,14:1.862220e-001):1.596556e-001,(13:2.774943e-001,((12:3.789595e-001,11:2.727254e-001):1.646339e-001,(9:3.730089e-001,10:2.878623e-001):6.027747e-002):9.198729e-002):5.372984e-002):1.107118e-001):1.255867e-001):1.598089e-001,((6:2.657889e-001,(8:1.678082e-001,7:1.910445e-001):2.221186e-001):3.661373e-002,5:2.771944e-001):1.663046e-001):1.460378e-001,((4:2.974170e-001,3:2.577237e-001):1.423117e-001,2:2.633807e-001):6.005570e-002,1:4.357555e-001);
   tree gen.59500 = [&U] ((((17:1.815453e-001,(21:8.924267e-002,(20:4.638868e-003,19:9.173976e-003):1.051616e-001):4.223505e-002):2.000113e-001,(18:4.639124e-001,(((16:2.437161e-001,15:2.640174e-001):1.417432e-001,14:2.877593e-001):8.958973e-002,(13:2.764365e-001,((12:3.775149e-001,11:3.094277e-001):1.562760e-001,(9:3.715870e-001,10:2.562968e-001):5.034542e-002):9.446040e-002):3.312698e-002):1.491115e-001):1.152198e-001):2.166842e-001,((6:2.549478e-001,(8:1.671686e-001,7:1.804706e-001):2.341173e-001):3.556372e-002,5:2.761377e-001):1.369413e-001):1.447766e-001,((4:3.067175e-001,3:2.872042e-001):1.470893e-001,2:2.545441e-001):7.011994e-002,1:4.931178e-001);
   tree gen.60000 = [&U] (((4:3.108694e-001,3:2.775589e-001):1.106755e-001,(((17:2.132366e-001,(21:1.094038e-001,(20:3.107227e-003,19:1.023160e-002):1.037949e-001):8.720324e-002):2.064151e-001,(18:4.687457e-001,(((16:2.021374e-001,15:2.204432e-001):1.819976e-001,14:2.537524e-001):1.214003e-001,(13:2.524892e-001,((12:3.139380e-001,11:3.361013e-001):1.845118e-001,(9:3.754584e-001,10:2.589670e-001):7.133479e-002):8.796417e-002):6.941440e-002):1.229096e-001):8.605016e-002):1.643954e-001,((6:2.871204e-001,(8:1.689102e-001,7:1.770696e-001):2.429364e-001):4.979432e-002,5:2.790147e-001):1.383680e-001):1.445731e-001):6.719572e-002,2:1.896331e-001,1:4.543426e-001);
   tree gen.60500 = [&U] (((4:2.726376e-001,3:2.723413e-001):1.489579e-001,2:2.563893e-001):7.317400e-002,(((17:2.092281e-001,(21:1.073472e-001,(20:1.619211e-003,19:9.663704e-003):1.018438e-001):6.672090e-002):2.331076e-001,(18:4.599341e-001,(((16:2.205521e-001,15:2.353741e-001):1.397915e-001,14:2.111173e-001):1.191182e-001,(13:2.683173e-001,((12:3.080366e-001,11:3.297832e-001):1.810433e-001,(9:3.684005e-001,10:2.305595e-001):4.310922e-002):9.873738e-002):6.449215e-002):5.529181e-002):1.155850e-001):1.294418e-001,((6:2.817230e-001,(8:1.307226e-001,7:1.982739e-001):2.236045e-001):4.498833e-002,5:2.737697e-001):1.569908e-001):1.290864e-001,1:4.458019e-001);
   tree gen.61000 = [&U] (((4:2.625958e-001,3:3.688127e-001):1.448800e-001,2:2.579032e-001):6.533303e-002,(((17:2.092281e-001,(21:1.073472e-001,(20:1.944982e-004,19:1.153086e-002):9.456857e-002):3.980795e-002):2.568001e-001,(18:4.655654e-001,(((16:2.205521e-001,15:2.357135e-001):1.425767e-001,14:2.111173e-001):1.469403e-001,(13:2.392353e-001,((12:2.895196e-001,11:3.297832e-001):1.727413e-001,(9:3.499903e-001,10:2.614355e-001):7.447945e-002):1.167525e-001):4.053162e-002):1.285453e-001):7.116672e-002):1.869206e-001,((6:3.418904e-001,(8:1.709401e-001,7:1.760020e-001):2.241952e-001):4.148129e-002,5:2.582702e-001):1.439709e-001):1.154910e-001,1:4.458019e-001);
   tree gen.61500 = [&U] (((4:2.817823e-001,3:3.491443e-001):1.412657e-001,2:2.564123e-001):2.881102e-002,(((17:1.624758e-001,(21:1.282733e-001,(20:6.672025e-005,19:1.214842e-002):9.253293e-002):4.635996e-002):2.330506e-001,(18:4.162323e-001,(((16:2.192771e-001,15:2.081345e-001):1.417525e-001,14:2.386217e-001):1.475866e-001,(13:2.378523e-001,((12:2.878459e-001,11:3.106140e-001):1.552386e-001,(9:3.474147e-001,10:2.909225e-001):6.420181e-002):8.417440e-002):6.832093e-002):1.031053e-001):1.174077e-001):1.657701e-001,((6:2.367205e-001,(8:1.853423e-001,7:1.749846e-001):2.228992e-001):6.529899e-002,5:2.567772e-001):1.779454e-001):1.148234e-001,1:4.780619e-001);
   tree gen.62000 = [&U] (((4:2.714763e-001,3:3.254510e-001):1.801269e-001,2:2.470342e-001):6.077865e-002,(((17:2.408382e-001,(21:9.492544e-002,(20:2.109207e-004,19:8.311245e-003):9.315294e-002):4.571497e-002):2.244408e-001,(18:4.296410e-001,(((16:2.112572e-001,15:2.355082e-001):1.632689e-001,14:2.263160e-001):1.269579e-001,(13:2.503801e-001,((12:3.686164e-001,11:2.992535e-001):1.450875e-001,(9:3.347083e-001,10:2.802823e-001):5.781713e-002):7.062536e-002):5.722394e-002):1.694742e-001):7.465819e-002):1.836877e-001,((6:2.280626e-001,(8:1.596833e-001,7:1.685847e-001):2.147468e-001):6.444277e-002,5:2.333858e-001):1.623998e-001):1.204271e-001,1:4.605772e-001);
   tree gen.62500 = [&U] (((4:2.776689e-001,3:3.328748e-001):1.877337e-001,2:2.338053e-001):5.721589e-002,(((17:2.050993e-001,(21:1.076174e-001,(20:2.157320e-004,19:7.731508e-003):9.356848e-002):3.489392e-002):2.295605e-001,(18:4.394414e-001,(((16:1.786887e-001,15:2.315607e-001):1.697213e-001,14:2.314784e-001):1.420795e-001,(13:2.560915e-001,((12:3.028324e-001,11:3.060797e-001):1.543690e-001,(9:3.494310e-001,10:2.866757e-001):8.096308e-002):8.274412e-002):4.262087e-002):1.535754e-001):3.431095e-002):2.136483e-001,((6:2.332649e-001,(8:1.633258e-001,7:1.724302e-001):2.196453e-001):6.591275e-002,5:2.643677e-001):1.516064e-001):9.834608e-002,1:4.710832e-001);
   tree gen.63000 = [&U] (((4:2.599126e-001,3:2.518906e-001):1.926432e-001,2:2.399196e-001):7.367765e-002,(((17:2.059242e-001,(21:1.185950e-001,(20:2.570525e-004,19:1.304997e-002):1.061927e-001):7.971504e-002):2.355637e-001,(18:5.196523e-001,(((16:1.833616e-001,15:2.376162e-001):1.634956e-001,14:2.675795e-001):1.352539e-001,(13:2.520069e-001,((12:3.107518e-001,11:3.140840e-001):1.944653e-001,(9:3.585690e-001,10:2.941726e-001):7.773713e-002):8.753811e-002):5.872576e-002):1.298810e-001):1.098770e-001):1.293029e-001,((6:2.534301e-001,(8:1.685257e-001,7:2.034494e-001):2.055015e-001):8.025654e-002,5:2.411346e-001):1.849396e-001):1.058682e-001,1:4.946269e-001);
   tree gen.63500 = [&U] ((((17:1.607568e-001,(21:1.166790e-001,(20:1.860608e-004,19:1.366974e-002):1.061927e-001):5.009083e-002):1.948626e-001,(18:5.349587e-001,(((16:2.382233e-001,15:2.376162e-001):1.522447e-001,14:2.675795e-001):1.352539e-001,(13:2.520069e-001,((12:3.107518e-001,11:2.576001e-001):2.251717e-001,(9:3.055632e-001,10:2.913022e-001):8.155604e-002):6.077342e-002):6.073272e-002):7.083233e-002):1.397529e-001):1.476782e-001,((6:2.534301e-001,(8:1.651869e-001,7:2.034494e-001):1.746347e-001):8.131534e-002,5:2.534594e-001):1.849396e-001):8.941657e-002,((4:2.599126e-001,3:3.135098e-001):1.523085e-001,2:2.101126e-001):3.542410e-002,1:4.634584e-001);
   tree gen.64000 = [&U] (2:2.297051e-001,((4:2.599126e-001,3:3.135098e-001):1.411833e-001,(((17:1.572262e-001,(21:9.884404e-002,(20:3.660026e-003,19:1.495254e-002):1.061927e-001):5.926871e-002):1.948626e-001,(18:5.574231e-001,(((16:2.151813e-001,15:2.937461e-001):1.522447e-001,14:2.675795e-001):1.244427e-001,(13:2.998924e-001,((12:2.987887e-001,11:2.576001e-001):1.764608e-001,(9:3.055632e-001,10:2.913022e-001):7.913798e-002):8.429551e-002):3.468887e-002):8.836894e-002):7.747803e-002):2.082553e-001,((6:2.534301e-001,(8:1.712647e-001,7:2.034494e-001):2.456633e-001):6.266989e-002,5:2.534594e-001):1.849396e-001):9.749974e-002):5.310781e-002,1:4.067317e-001);
   tree gen.64500 = [&U] (((4:2.650139e-001,3:3.062320e-001):1.171576e-001,2:2.306283e-001):6.833935e-002,(((17:2.320392e-001,(21:8.931908e-002,(20:3.518950e-003,19:1.257939e-002):1.037276e-001):6.132726e-002):2.175510e-001,(18:4.808987e-001,(((16:2.101861e-001,15:2.759481e-001):1.487105e-001,14:2.522285e-001):9.624228e-002,(13:2.904069e-001,((12:4.618624e-001,11:2.929354e-001):1.834519e-001,(9:2.984700e-001,10:2.152026e-001):1.400697e-001):6.566243e-002):7.233899e-002):7.130657e-002):1.181572e-001):1.818785e-001,((6:2.500177e-001,(8:1.739184e-001,7:1.929452e-001):2.138694e-001):6.121508e-002,5:2.475757e-001):1.403105e-001):1.057039e-001,1:3.972899e-001);
   tree gen.65000 = [&U] (((4:2.437611e-001,3:2.515390e-001):1.323811e-001,(((17:1.748770e-001,(21:8.680075e-002,(20:2.067268e-003,19:1.259492e-002):1.024222e-001):5.457166e-002):2.164985e-001,(18:4.060574e-001,(((16:2.101861e-001,15:2.413936e-001):1.399400e-001,14:2.688731e-001):1.142106e-001,(13:2.904069e-001,((12:3.055460e-001,11:2.929354e-001):1.794053e-001,(9:2.984700e-001,10:2.152026e-001):1.400697e-001):1.223348e-001):5.963340e-002):1.197911e-001):1.177794e-001):1.521418e-001,((6:2.500177e-001,(8:1.409015e-001,7:2.290752e-001):2.415512e-001):5.160280e-002,5:2.718920e-001):1.625462e-001):1.210621e-001):7.401337e-002,2:2.240259e-001,1:3.939455e-001);
   tree gen.65500 = [&U] (((4:2.446400e-001,3:2.592323e-001):1.325067e-001,(((17:1.808606e-001,(21:1.220725e-001,(20:2.866043e-003,19:1.264033e-002):1.190555e-001):7.359869e-002):2.601608e-001,(18:4.075214e-001,(((16:2.109439e-001,15:2.172844e-001):1.426156e-001,14:2.698424e-001):1.218343e-001,(13:2.914539e-001,((12:3.104271e-001,11:2.742126e-001):2.252269e-001,(9:2.975336e-001,10:2.495893e-001):6.161088e-002):7.175174e-002):5.179876e-002):1.010929e-001):1.215278e-001):1.322115e-001,((6:2.699406e-001,(8:1.750710e-001,7:1.559011e-001):1.772868e-001):5.575920e-002,5:2.728723e-001):1.631322e-001):1.388890e-001):5.939593e-002,2:2.231765e-001,1:5.307115e-001);
   tree gen.66000 = [&U] (((4:3.073683e-001,3:2.684166e-001):1.173376e-001,2:2.685649e-001):6.970226e-002,(((17:1.872683e-001,(21:1.379685e-001,(20:2.479927e-003,19:1.308816e-002):8.121291e-002):3.085451e-002):2.569859e-001,(18:4.219594e-001,(((16:2.385967e-001,15:2.410109e-001):1.687466e-001,14:2.618870e-001):1.426233e-001,(13:3.017798e-001,((12:3.214252e-001,11:3.422639e-001):1.815118e-001,(9:3.800564e-001,10:2.584320e-001):6.379368e-002):8.471198e-002):8.476887e-002):1.326802e-001):7.695563e-002):1.571149e-001,((6:2.662873e-001,(8:1.811905e-001,7:1.897704e-001):2.307597e-001):8.308226e-002,5:2.194474e-001):1.283582e-001):1.172515e-001,1:5.568455e-001);
   tree gen.66500 = [&U] (((4:2.810409e-001,3:2.684166e-001):1.447639e-001,2:2.685649e-001):5.999231e-002,(((17:1.872683e-001,(21:1.029509e-001,(20:2.173670e-003,19:1.647990e-002):7.130782e-002):8.764464e-002):2.569859e-001,(18:3.765251e-001,(((16:2.816998e-001,15:2.410109e-001):1.687466e-001,14:2.618870e-001):1.136912e-001,(13:2.502035e-001,((12:2.769727e-001,11:3.422639e-001):1.875212e-001,(9:3.800564e-001,10:2.659515e-001):6.447791e-002):7.290936e-002):5.797184e-002):1.448376e-001):1.131158e-001):1.547681e-001,((6:2.632532e-001,(8:1.811905e-001,7:1.897704e-001):2.044061e-001):6.393199e-002,5:2.194474e-001):2.008412e-001):1.141424e-001,1:3.864183e-001);
   tree gen.67000 = [&U] (((4:2.810409e-001,3:2.684166e-001):1.441626e-001,2:2.685649e-001):8.532186e-002,(((17:2.260827e-001,(21:1.029509e-001,(20:1.332811e-003,19:5.115534e-003):9.619477e-002):3.760760e-002):2.095694e-001,(18:4.100948e-001,(((16:1.640330e-001,15:2.693908e-001):1.687466e-001,14:2.789266e-001):1.784603e-001,(13:2.925238e-001,((12:3.206721e-001,11:3.422639e-001):1.875212e-001,(9:3.800564e-001,10:2.450437e-001):6.404778e-002):1.082886e-001):4.511270e-002):1.098931e-001):1.180206e-001):1.467451e-001,((6:2.632532e-001,(8:1.788482e-001,7:1.897704e-001):2.044061e-001):6.539939e-002,5:2.820432e-001):1.940766e-001):8.796032e-002,1:3.864183e-001);
   tree gen.67500 = [&U] ((2:2.681891e-001,(4:2.476299e-001,3:3.107636e-001):1.422785e-001):6.382494e-002,(((17:2.135301e-001,(21:8.302366e-002,(20:9.409804e-004,19:6.384816e-003):9.606016e-002):8.269368e-002):2.092761e-001,(18:5.074620e-001,(((16:1.781724e-001,15:2.690138e-001):1.716311e-001,14:2.785363e-001):9.583678e-002,(13:2.921145e-001,((12:3.202234e-001,11:3.417850e-001):1.693123e-001,(9:3.795245e-001,10:2.447008e-001):7.656371e-002):7.251518e-002):6.396295e-002):1.037127e-001):9.626561e-002):1.888222e-001,((6:2.628848e-001,(8:1.674557e-001,7:1.706862e-001):1.987595e-001):6.960086e-002,5:2.259779e-001):1.628464e-001):9.320112e-002,1:3.858775e-001);
   tree gen.68000 = [&U] ((2:2.747670e-001,(4:2.595257e-001,3:2.867589e-001):1.180634e-001):5.821894e-002,(((17:1.670720e-001,(21:8.973742e-002,(20:8.026472e-004,19:8.199065e-003):9.151215e-002):7.390141e-002):2.386545e-001,(18:5.274910e-001,(((16:1.867315e-001,15:2.020435e-001):1.711420e-001,14:2.231041e-001):1.444607e-001,(13:3.061472e-001,((12:3.115845e-001,11:3.463985e-001):1.774458e-001,(9:3.977563e-001,10:2.771297e-001):9.295600e-002):6.191336e-002):9.402017e-002):1.308625e-001):7.314321e-002):1.978930e-001,((6:2.755134e-001,(8:1.755000e-001,7:1.520625e-001):2.083076e-001):7.294438e-002,5:2.342313e-001):1.512806e-001):9.506435e-002,1:4.044145e-001);
   tree gen.68500 = [&U] (((4:2.973172e-001,3:2.867589e-001):1.133035e-001,(((17:1.414478e-001,(21:9.485494e-002,(20:9.277233e-004,19:7.472569e-003):8.391035e-002):5.753445e-002):2.032938e-001,(18:4.453710e-001,(((16:2.250924e-001,15:2.020435e-001):1.624461e-001,14:2.647014e-001):9.392312e-002,(13:3.061472e-001,((12:2.860232e-001,11:3.463985e-001):1.539585e-001,(9:2.852920e-001,10:2.771297e-001):9.295600e-002):7.200288e-002):8.252188e-002):1.308625e-001):1.140976e-001):1.978930e-001,((6:2.148461e-001,(8:1.573678e-001,7:1.725841e-001):2.178322e-001):6.539116e-002,5:2.609529e-001):2.083897e-001):1.081886e-001):4.474705e-002,2:2.747670e-001,1:4.044145e-001);
   tree gen.69000 = [&U] ((((17:1.508242e-001,(21:1.107070e-001,(20:5.050527e-004,19:1.259421e-002):8.575022e-002):4.393339e-002):2.077513e-001,(18:4.551364e-001,(((16:2.300279e-001,15:2.397368e-001):1.682089e-001,14:2.705054e-001):1.129710e-001,(13:2.343566e-001,((12:2.922947e-001,11:3.000914e-001):2.090697e-001,(9:2.915475e-001,10:2.823270e-001):9.499421e-002):9.762260e-002):7.403191e-002):1.934017e-001):6.445794e-002):1.538914e-001,((6:2.195569e-001,(8:1.416424e-001,7:1.763683e-001):2.226085e-001):6.702096e-002,5:2.565757e-001):1.555131e-001):1.105608e-001,((4:3.038363e-001,3:3.244371e-001):1.588191e-001,2:2.807917e-001):4.787435e-002,1:4.571135e-001);
   tree gen.69500 = [&U] ((((17:1.900232e-001,(21:1.020824e-001,(20:1.240102e-003,19:8.268916e-003):9.080085e-002):8.459221e-002):2.077513e-001,(18:4.551364e-001,((((16:2.300279e-001,15:2.397368e-001):1.330906e-001,14:2.339580e-001):1.129710e-001,13:2.343566e-001):2.658421e-002,((12:3.990125e-001,11:3.375926e-001):2.023675e-001,(9:3.277703e-001,10:2.521491e-001):6.956046e-002):1.368560e-001):1.386207e-001):9.699725e-002):1.538914e-001,((6:2.592438e-001,(8:1.416424e-001,7:2.311043e-001):1.836268e-001):6.274232e-002,5:2.553290e-001):2.011868e-001):1.032668e-001,((4:2.713999e-001,3:3.244371e-001):1.159166e-001,2:2.715562e-001):4.363686e-002,1:4.372399e-001);
   tree gen.70000 = [&U] ((((17:1.709785e-001,(21:1.088303e-001,(20:1.533389e-003,19:1.269838e-002):9.464640e-002):7.125287e-002):2.129705e-001,(18:4.543752e-001,((13:2.464183e-001,((12:3.062193e-001,11:3.370280e-001):2.020291e-001,(9:3.521666e-001,10:2.395623e-001):6.494523e-002):7.438737e-002):4.070295e-002,((16:2.421719e-001,15:2.313556e-001):1.541312e-001,14:2.335667e-001):1.759695e-001):7.509991e-002):1.373785e-001):1.803468e-001,((6:2.588102e-001,(8:1.414055e-001,7:1.875495e-001):1.929480e-001):5.822457e-002,5:2.549019e-001):1.442898e-001):1.030941e-001,((4:2.788964e-001,3:3.238945e-001):1.053980e-001,2:2.711020e-001):5.571412e-002,1:4.365086e-001);
   tree gen.70500 = [&U] ((((17:1.712213e-001,(21:8.625439e-002,(20:6.167414e-004,19:8.673487e-003):9.464640e-002):6.271248e-002):2.189693e-001,(18:4.726509e-001,((13:2.593233e-001,((12:3.062193e-001,11:3.370280e-001):1.634205e-001,(9:3.521666e-001,10:2.892306e-001):6.581680e-002):8.623022e-002):5.338680e-002,((16:1.886958e-001,15:2.656562e-001):1.621132e-001,14:2.335667e-001):1.351779e-001):8.469528e-002):1.350544e-001):1.803468e-001,((6:2.640089e-001,(8:1.414055e-001,7:1.695387e-001):1.929480e-001):5.778286e-002,5:2.601771e-001):1.442898e-001):1.030941e-001,((4:2.869682e-001,3:3.238945e-001):1.053980e-001,2:2.711020e-001):2.919172e-002,1:4.365086e-001);
   tree gen.71000 = [&U] ((((17:1.673398e-001,(21:1.279875e-001,(20:2.780951e-004,19:7.434415e-003):8.446196e-002):1.120476e-001):2.140054e-001,(18:4.619363e-001,((13:2.588459e-001,((12:2.992776e-001,11:3.293878e-001):1.536657e-001,(9:3.302948e-001,10:2.377218e-001):7.926513e-002):9.794701e-002):2.103582e-002,((16:2.279444e-001,15:2.239933e-001):1.530626e-001,14:2.282720e-001):1.321136e-001):8.277531e-002):1.319928e-001):1.729566e-001,((8:1.752248e-001,7:1.945451e-001):1.719153e-001,(5:2.506387e-001,6:2.911321e-001):3.799923e-002):1.746854e-001):9.521862e-002,((4:2.804629e-001,3:3.165521e-001):1.125049e-001,2:2.378050e-001):3.345377e-002,1:4.565036e-001);
   tree gen.71500 = [&U] (((4:2.730073e-001,3:3.081371e-001):1.602969e-001,2:2.314834e-001):9.266952e-002,(((17:1.628914e-001,(21:1.104771e-001,(20:2.243217e-003,19:3.974492e-003):1.181615e-001):6.095934e-002):2.195903e-001,(18:6.097567e-001,((13:2.519650e-001,((12:3.026206e-001,11:3.206317e-001):2.109817e-001,(9:3.610487e-001,10:2.314024e-001):7.362268e-002):9.534326e-002):5.784358e-002,((16:2.155981e-001,15:2.436749e-001):2.010665e-001,14:2.222038e-001):1.286016e-001):7.022018e-002):1.396336e-001):1.735056e-001,(5:2.439760e-001,(6:2.833929e-001,(8:1.335090e-001,7:2.114389e-001):1.828546e-001):4.377090e-002):1.700417e-001):9.661595e-002,1:4.443683e-001);
   tree gen.72000 = [&U] (2:2.322395e-001,((((17:1.634235e-001,(21:9.068258e-002,(20:4.251445e-004,19:6.126067e-003):1.185475e-001):5.547750e-002):2.368621e-001,(18:5.316439e-001,((13:2.734513e-001,((12:3.150688e-001,11:2.988537e-001):1.953611e-001,(9:3.795913e-001,10:2.646119e-001):6.565334e-002):8.469707e-002):3.845059e-002,((16:2.163024e-001,15:2.254285e-001):1.334351e-001,14:2.541670e-001):1.222210e-001):1.252173e-001):1.011051e-001):1.767622e-001,(5:2.342884e-001,(6:2.432210e-001,(8:1.339451e-001,7:1.715179e-001):2.710431e-001):2.543547e-002):1.705972e-001):9.090149e-002,(4:2.751991e-001,3:2.865429e-001):1.541819e-001):6.324566e-002,1:4.692137e-001);
   tree gen.72500 = [&U] ((2:2.380525e-001,(4:2.539514e-001,3:2.963958e-001):1.566906e-001):6.036688e-002,(((17:1.965241e-001,(21:1.029593e-001,(20:4.357858e-004,19:9.511246e-003):8.450550e-002):5.923381e-002):2.207664e-001,(18:5.449509e-001,((13:2.802958e-001,((12:2.690751e-001,11:3.216304e-001):2.002510e-001,(9:3.890924e-001,10:2.615874e-001):7.698278e-002):7.582313e-002):4.154511e-002,((16:2.217165e-001,15:2.546732e-001):1.738892e-001,14:2.605288e-001):1.252802e-001):1.283515e-001):7.540419e-002):1.219220e-001,(5:2.384456e-001,(6:2.493088e-001,(8:1.614776e-001,7:1.758110e-001):1.904700e-001):6.326895e-002):2.073844e-001):9.927453e-002,1:4.978858e-001);
   tree gen.73000 = [&U] ((2:2.313759e-001,(4:2.121868e-001,3:2.893073e-001):1.411129e-001):5.534198e-002,(((17:2.243216e-001,(21:1.043121e-001,(20:2.396474e-004,19:9.208842e-003):9.423196e-002):4.739508e-002):2.226144e-001,(18:5.416448e-001,((13:2.735923e-001,((12:2.769586e-001,11:3.139384e-001):1.954619e-001,(9:3.813133e-001,10:2.552823e-001):4.938839e-002):1.059990e-001):8.744889e-002,((16:2.164139e-001,15:2.349891e-001):1.470892e-001,14:2.093139e-001):1.320509e-001):1.217753e-001):1.121674e-001):1.891214e-001,((8:1.576158e-001,7:1.789395e-001):1.859148e-001,(6:2.772221e-001,5:2.697266e-001):1.850020e-002):1.409492e-001):1.128398e-001,1:4.859786e-001);
   tree gen.73500 = [&U] ((2:2.170076e-001,(4:2.373174e-001,3:3.082681e-001):1.503613e-001):3.693489e-002,(((((20:7.118855e-004,19:1.151765e-002):8.924725e-002,17:1.969289e-001):3.908280e-002,21:8.200100e-002):2.438349e-001,(18:4.533669e-001,((13:2.697410e-001,((12:3.131721e-001,11:2.936159e-001):1.933250e-001,(9:3.136925e-001,10:2.720131e-001):7.755843e-002):1.137713e-001):8.161977e-002,((16:2.305974e-001,15:2.503900e-001):1.567293e-001,14:2.155873e-001):1.240597e-001):1.297563e-001):1.216105e-001):2.041557e-001,((8:1.679457e-001,7:1.906670e-001):1.980994e-001,(6:2.913120e-001,5:2.352019e-001):4.540511e-002):1.501868e-001):1.174888e-001,1:5.178290e-001);
   tree gen.74000 = [&U] ((2:2.256562e-001,(4:2.467754e-001,3:2.759006e-001):1.374245e-001):7.391725e-002,(((17:2.253865e-001,((20:1.686549e-003,19:1.577429e-002):9.627997e-002,21:1.299932e-001):8.464916e-002):2.046292e-001,(18:3.970709e-001,((13:2.804912e-001,((12:3.495574e-001,11:3.167604e-001):1.902113e-001,(9:3.261943e-001,10:2.828539e-001):4.516760e-002):1.129442e-001):2.780707e-002,((16:2.037881e-001,15:2.603690e-001):1.547143e-001,14:2.241793e-001):1.045589e-001):1.286199e-001):9.031312e-002):2.053271e-001,(((8:1.692462e-001,7:1.982658e-001):2.316064e-001,6:2.122344e-001):4.133582e-002,5:2.445756e-001):1.354845e-001):9.381193e-002,1:4.547863e-001);
   tree gen.74500 = [&U] (((4:2.497796e-001,3:2.792593e-001):1.390975e-001,(((17:1.954377e-001,((20:1.755583e-003,19:1.782615e-002):8.734842e-002,21:8.153315e-002):5.253651e-002):2.071202e-001,(18:4.315055e-001,((13:2.839057e-001,((12:2.865604e-001,11:3.220005e-001):1.718752e-001,(9:3.301653e-001,10:2.920736e-001):5.495906e-002):8.205969e-002):8.177629e-002,((16:2.062689e-001,15:2.522011e-001):1.565978e-001,14:2.269083e-001):1.057889e-001):9.892200e-002):1.020039e-001):2.334564e-001,(((8:1.587657e-001,7:2.006794e-001):2.344258e-001,6:2.692125e-001):3.925571e-002,5:2.523831e-001):1.855916e-001):1.104187e-001):5.361242e-002,2:2.067431e-001,1:4.539319e-001);
   tree gen.75000 = [&U] ((((17:2.221017e-001,((20:1.692256e-003,19:1.745586e-002):1.187810e-001,21:8.169576e-002):5.264129e-002):2.075333e-001,(18:4.323661e-001,((13:2.830823e-001,((12:2.871319e-001,11:3.226427e-001):1.722180e-001,(9:3.366180e-001,10:2.802128e-001):7.342943e-002):7.771937e-002):8.391232e-002,((16:2.261072e-001,15:2.927646e-001):1.587537e-001,14:2.462873e-001):1.004968e-001):1.265218e-001):1.100718e-001):2.098107e-001,(((8:1.782163e-001,7:2.010796e-001):1.852868e-001,6:2.697494e-001):4.745432e-002,5:2.528864e-001):1.812877e-001):8.410057e-002,((4:2.502777e-001,3:2.798162e-001):1.436064e-001,2:2.161564e-001):4.521626e-002,1:4.548373e-001);
   tree gen.75500 = [&U] ((((17:2.113414e-001,((20:2.530007e-003,19:7.542159e-003):1.187810e-001,21:8.374467e-002):4.150397e-002):2.264822e-001,(18:4.489179e-001,(((12:2.740437e-001,11:3.226427e-001):1.797097e-001,(9:3.366180e-001,10:2.802128e-001):5.033555e-002):1.070320e-001,(((16:2.075623e-001,15:1.946512e-001):1.547666e-001,14:2.219859e-001):1.148246e-001,13:2.830823e-001):3.082729e-002):1.645665e-001):1.056930e-001):1.598381e-001,(((8:1.688454e-001,7:2.010796e-001):1.852868e-001,6:2.853311e-001):3.247693e-002,5:2.528864e-001):1.707851e-001):7.846639e-002,((4:2.502777e-001,3:2.798162e-001):1.436064e-001,2:2.161564e-001):5.068294e-002,1:4.548373e-001);
   tree gen.76000 = [&U] ((((17:2.113414e-001,((20:7.185622e-004,19:8.443294e-003):1.405599e-001,21:8.986236e-002):5.623536e-002):2.264822e-001,(18:4.549279e-001,(((16:2.013521e-001,15:2.295484e-001):1.547666e-001,14:2.289984e-001):1.112756e-001,(13:2.570706e-001,((12:2.740437e-001,11:3.423384e-001):1.842396e-001,(9:3.177614e-001,10:2.765026e-001):4.819437e-002):7.924188e-002):6.777616e-002):1.029981e-001):1.316926e-001):1.258147e-001,(((8:1.688454e-001,7:2.008189e-001):1.900964e-001,6:2.853311e-001):6.866670e-002,5:2.227036e-001):1.885649e-001):1.462911e-001,((4:3.065337e-001,3:2.798162e-001):1.436064e-001,2:2.161564e-001):4.810100e-002,1:4.185273e-001);
   tree gen.76500 = [&U] (2:2.175649e-001,((4:2.837183e-001,3:2.816396e-001):1.004456e-001,(((17:2.127185e-001,((20:3.045368e-004,19:1.726060e-002):8.240452e-002,21:1.058431e-001):6.944919e-002):2.056853e-001,(18:4.680739e-001,(((16:2.240594e-001,15:2.457653e-001):1.671821e-001,14:2.523983e-001):1.169441e-001,(13:2.587457e-001,((12:2.758294e-001,11:3.184233e-001):1.466823e-001,(9:3.198320e-001,10:2.530491e-001):4.850841e-002):1.436842e-001):5.982737e-002):8.590314e-002):1.218702e-001):1.821984e-001,(((8:1.615586e-001,7:1.878658e-001):1.760408e-001,6:2.386499e-001):6.911415e-002,5:2.360525e-001):1.897936e-001):1.279061e-001):1.020469e-001,1:4.212545e-001);
   tree gen.77000 = [&U] (2:2.175649e-001,((4:2.837183e-001,3:2.816396e-001):1.145142e-001,(((17:1.731421e-001,((20:5.453665e-004,19:1.103243e-002):8.927652e-002,21:1.058431e-001):6.859220e-002):2.056853e-001,(18:4.680739e-001,(((16:1.938954e-001,15:2.457653e-001):1.979584e-001,14:2.180507e-001):1.133833e-001,(13:2.587457e-001,((12:2.758294e-001,11:3.460906e-001):1.972402e-001,(9:3.151798e-001,10:2.652779e-001):6.827603e-002):1.165547e-001):8.290418e-002):1.312729e-001):1.218702e-001):1.821984e-001,(((8:1.615586e-001,7:1.878658e-001):1.967193e-001,6:2.423664e-001):5.526803e-002,5:2.756122e-001):1.532572e-001):1.223202e-001):5.369108e-002,1:4.846972e-001);
   tree gen.77500 = [&U] (((4:2.263666e-001,3:3.074356e-001):1.452062e-001,(((17:2.276065e-001,((20:1.472655e-003,19:1.064749e-002):1.128688e-001,21:8.903359e-002):5.351134e-002):2.013996e-001,(18:5.193041e-001,(((16:1.997669e-001,15:2.121664e-001):2.039529e-001,14:2.252639e-001):1.197115e-001,(13:2.864106e-001,((12:2.841819e-001,11:3.459551e-001):1.795259e-001,(9:3.616932e-001,10:2.733110e-001):6.853144e-002):6.995267e-002):7.389417e-002):1.207797e-001):7.503625e-002):1.916886e-001,(((8:1.380404e-001,7:1.935547e-001):2.163692e-001,6:2.497056e-001):4.374453e-002,5:2.666189e-001):1.578980e-001):1.595692e-001):7.975915e-002,2:1.937784e-001,1:4.855775e-001);
   tree gen.78000 = [&U] (((4:3.109637e-001,3:2.905193e-001):1.183939e-001,(((17:2.276065e-001,((20:4.793492e-004,19:1.141114e-002):8.593421e-002,21:9.361285e-002):4.901943e-002):2.013996e-001,(18:5.193041e-001,(((16:2.060868e-001,15:2.151683e-001):1.703659e-001,14:2.252639e-001):9.805366e-002,(13:2.864106e-001,((12:2.841819e-001,11:3.459551e-001):1.577079e-001,(9:3.616932e-001,10:2.733110e-001):5.593485e-002):8.783825e-002):4.139206e-002):1.594453e-001):1.111154e-001):2.033315e-001,(((8:1.309759e-001,7:1.935547e-001):2.163692e-001,6:2.871187e-001):4.984969e-002,5:2.479103e-001):1.578980e-001):1.040670e-001):7.550058e-002,2:1.929396e-001,1:4.920052e-001);
   tree gen.78500 = [&U] (((4:3.175179e-001,3:2.966426e-001):1.128953e-001,(((17:1.728018e-001,((20:1.285736e-003,19:4.608015e-003):1.193319e-001,21:9.558593e-002):5.034062e-002):2.514671e-001,(18:5.302495e-001,(((16:1.891262e-001,15:2.197035e-001):1.586675e-001,14:2.300118e-001):1.480692e-001,(13:2.646441e-001,((12:2.901717e-001,11:3.249913e-001):1.610319e-001,(9:3.693166e-001,10:2.474036e-001):6.687365e-002):8.712018e-002):6.156527e-002):9.285541e-002):1.115895e-001):1.680607e-001,(((8:1.503341e-001,7:1.923664e-001):2.425111e-001,6:2.131832e-001):3.614847e-002,5:2.464685e-001):1.492423e-001):1.483580e-001):5.838109e-002,2:1.970062e-001,1:5.023752e-001);
   tree gen.79000 = [&U] ((((17:2.298693e-001,((20:3.394188e-004,19:4.833864e-003):1.112679e-001,21:7.838605e-002):4.709575e-002):2.234434e-001,(18:5.302495e-001,(((16:2.037470e-001,15:2.359508e-001):1.684142e-001,14:2.476135e-001):1.344684e-001,(13:2.646441e-001,((12:3.331042e-001,11:3.254648e-001):1.610319e-001,(9:3.693166e-001,10:2.328006e-001):6.540929e-002):7.985284e-002):5.732949e-002):1.145282e-001):8.409026e-002):1.594212e-001,(((8:1.658540e-001,7:1.923664e-001):1.995654e-001,6:2.641419e-001):6.059869e-002,5:2.464685e-001):1.607988e-001):1.483580e-001,((4:3.175179e-001,3:2.966426e-001):1.377543e-001,2:2.675808e-001):5.914674e-002,1:5.023752e-001);
   tree gen.79500 = [&U] ((2:2.360183e-001,(4:2.501179e-001,3:2.612604e-001):1.392943e-001):5.749531e-002,(((17:2.064105e-001,((20:8.612950e-004,19:7.485144e-003):1.036807e-001,21:9.452962e-002):7.260086e-002):2.234434e-001,(18:5.203460e-001,((13:2.646441e-001,((12:3.539526e-001,11:3.254648e-001):1.543927e-001,(9:3.693166e-001,10:2.328006e-001):1.082055e-001):6.092459e-002):5.618922e-002,((16:2.037470e-001,15:2.359508e-001):1.398675e-001,14:2.476135e-001):1.339085e-001):1.191471e-001):1.021719e-001):1.625479e-001,(((8:1.658540e-001,7:2.159145e-001):1.857968e-001,6:2.553726e-001):4.077998e-002,5:2.464685e-001):1.666205e-001):9.815189e-002,1:4.507255e-001);
   tree gen.80000 = [&U] ((2:2.285875e-001,(4:2.648356e-001,3:2.532607e-001):1.653943e-001):3.834726e-002,(((17:1.870998e-001,((20:1.270739e-003,19:1.052435e-002):1.096106e-001,21:9.155346e-002):6.294722e-002):1.987403e-001,(18:4.077479e-001,((13:2.563121e-001,((12:3.428089e-001,11:3.081764e-001):1.936308e-001,(9:3.544243e-001,10:2.019428e-001):5.906839e-002):5.900645e-002):5.843424e-002,((16:2.323602e-001,15:2.285222e-001):1.566321e-001,14:2.366630e-001):1.294737e-001):1.153959e-001):1.059692e-001):1.581897e-001,(((8:1.606323e-001,7:2.091167e-001):2.143225e-001,6:2.473325e-001):7.614505e-002,5:2.009148e-001):1.722327e-001):1.238328e-001,1:4.396183e-001);
   tree gen.80500 = [&U] ((2:2.285875e-001,(4:2.833415e-001,3:2.532607e-001):1.653943e-001):4.128783e-002,(((17:1.849121e-001,((20:1.269097e-003,19:1.247741e-002):1.096106e-001,21:9.155346e-002):7.467214e-002):1.987403e-001,(18:4.984637e-001,((13:2.573823e-001,((12:3.428089e-001,11:3.081764e-001):1.566504e-001,(9:3.154767e-001,10:2.394682e-001):7.035829e-002):7.197893e-002):7.608732e-002,((16:2.323602e-001,15:2.285222e-001):2.122601e-001,14:2.006120e-001):1.673132e-001):9.552460e-002):9.654383e-002):1.483878e-001,(((8:1.606323e-001,7:2.091167e-001):2.143225e-001,6:2.454821e-001):4.186150e-002,5:2.918952e-001):1.563633e-001):1.451937e-001,1:4.396183e-001);
   tree gen.81000 = [&U] ((((17:2.261166e-001,((20:1.449432e-003,19:9.151391e-003):1.120332e-001,21:9.357703e-002):3.365616e-002):2.077976e-001,(18:5.438528e-001,((13:2.332714e-001,((12:3.503858e-001,11:3.499702e-001):2.045622e-001,(9:3.224495e-001,10:2.447610e-001):7.629867e-002):1.148672e-001):4.191358e-002,((16:2.374959e-001,15:2.335731e-001):1.296963e-001,14:2.514842e-001):1.534517e-001):1.247519e-001):6.530908e-002):1.653582e-001,(((8:1.806139e-001,7:2.079549e-001):1.974751e-001,6:2.595488e-001):2.920733e-002,5:2.864699e-001):1.598134e-001):1.035395e-001,((4:2.574371e-001,3:2.782773e-001):1.812784e-001,2:2.336399e-001):4.688682e-002,1:4.493350e-001);
   tree gen.81500 = [&U] ((((17:1.715251e-001,((20:2.446876e-003,19:1.548714e-002):1.039877e-001,21:1.114820e-001):7.287909e-002):2.271580e-001,(18:4.364743e-001,((((12:3.503858e-001,11:3.624523e-001):2.045717e-001,(9:3.224495e-001,10:2.203588e-001):8.330729e-002):1.106896e-001,13:2.408258e-001):3.630744e-002,((16:2.141014e-001,15:2.598514e-001):1.212128e-001,14:2.171607e-001):1.534517e-001):9.969191e-002):1.190720e-001):1.468963e-001,((5:2.665579e-001,6:2.595488e-001):2.717157e-002,(8:1.682572e-001,7:1.680556e-001):2.304666e-001):1.598134e-001):1.061134e-001,((4:2.574371e-001,3:2.782773e-001):1.259250e-001,2:2.543524e-001):3.940187e-002,1:4.831994e-001);
   tree gen.82000 = [&U] ((((17:1.761308e-001,((20:1.217660e-003,19:1.178164e-002):7.945160e-002,21:9.337683e-002):5.715482e-002):1.952512e-001,(18:5.179740e-001,((((12:3.198716e-001,11:2.720406e-001):1.275167e-001,(9:3.095641e-001,10:2.372183e-001):9.782879e-002):9.227271e-002,13:2.616343e-001):5.369687e-002,((16:1.929556e-001,15:2.682437e-001):1.494073e-001,14:2.331590e-001):1.554062e-001):1.029116e-001):1.229176e-001):1.652006e-001,(5:2.591294e-001,(6:2.534182e-001,(8:1.736913e-001,7:1.821292e-001):1.904744e-001):3.704573e-002):1.890659e-001):1.398830e-001,((4:2.997616e-001,3:3.100517e-001):1.231829e-001,2:2.625672e-001):4.302727e-002,1:4.988051e-001);
   tree gen.82500 = [&U] ((((17:1.695975e-001,((20:2.326530e-003,19:6.928054e-003):1.050033e-001,21:9.252049e-002):3.662991e-002):2.221155e-001,(18:5.132237e-001,((((12:3.513151e-001,11:3.145350e-001):1.263472e-001,(9:3.067251e-001,10:2.350428e-001):8.769212e-002):7.843808e-002,13:2.862217e-001):8.198636e-002,((16:2.082791e-001,15:2.657837e-001):1.480371e-001,14:2.310208e-001):1.070893e-001):1.019678e-001):8.722377e-002):1.706072e-001,(5:2.648795e-001,(6:2.596192e-001,(8:1.720984e-001,7:1.804589e-001):2.380946e-001):5.389033e-002):1.428212e-001):1.016183e-001,((4:2.970126e-001,3:3.072083e-001):1.287731e-001,2:2.601592e-001):4.263268e-002,1:4.942307e-001);
   tree gen.83000 = [&U] ((((17:2.067051e-001,((20:3.091431e-003,19:7.138106e-003):9.058470e-002,21:8.359943e-002):6.501621e-002):2.532433e-001,(18:5.287842e-001,(((16:2.145939e-001,15:2.638013e-001):1.002126e-001,14:2.380251e-001):1.358467e-001,(13:3.038492e-001,((12:3.619667e-001,11:3.192120e-001):1.549700e-001,(9:3.160248e-001,10:2.452420e-001):8.105242e-002):9.646692e-002):4.913670e-002):1.039420e-001):1.277918e-001):1.623949e-001,((8:1.502085e-001,7:1.939878e-001):2.286780e-001,(6:2.674906e-001,5:2.729104e-001):4.743044e-002):1.555982e-001):1.216346e-001,((4:3.060177e-001,3:3.165226e-001):1.399827e-001,2:2.680470e-001):6.212001e-002,1:4.529402e-001);
   tree gen.83500 = [&U] (((4:2.988610e-001,3:3.091202e-001):1.333586e-001,2:2.617783e-001):6.404811e-002,(((17:2.175914e-001,((20:1.135211e-003,19:9.346099e-003):8.846623e-002,21:8.383451e-002):5.802865e-002):1.876587e-001,(18:5.065844e-001,(((16:2.095753e-001,15:2.541594e-001):1.662292e-001,14:2.454550e-001):1.069844e-001,(13:2.735948e-001,((12:3.535015e-001,11:3.117467e-001):1.877350e-001,(9:3.676933e-001,10:2.760069e-001):6.744028e-002):9.745030e-002):6.496754e-002):1.132618e-001):8.726412e-002):1.727648e-001,(((8:1.702396e-001,7:1.894511e-001):1.831273e-001,6:2.612349e-001):4.745507e-002,5:2.665279e-001):1.797657e-001):9.951119e-002,1:4.423475e-001);
   tree gen.84000 = [&U] (((4:2.889329e-001,3:2.769062e-001):1.280661e-001,2:2.617783e-001):3.833379e-002,(((17:2.082190e-001,((20:2.003715e-003,19:1.026789e-002):9.271901e-002,21:9.479200e-002):3.816496e-002):2.629958e-001,(18:4.803676e-001,(((16:2.048001e-001,15:2.408672e-001):1.802873e-001,14:2.454550e-001):1.140739e-001,(13:2.735948e-001,((12:3.535015e-001,11:3.117467e-001):1.448240e-001,(9:3.676933e-001,10:2.760069e-001):4.730208e-002):1.240426e-001):3.263031e-002):1.514006e-001):6.999226e-002):1.863265e-001,(((8:1.740210e-001,7:1.894511e-001):2.342013e-001,6:2.912382e-001):2.995161e-002,5:2.481373e-001):1.516934e-001):9.951119e-002,1:4.709489e-001);
   tree gen.84500 = [&U] (((4:2.476940e-001,3:2.751894e-001):1.550765e-001,2:2.241599e-001):5.171524e-002,(((21:9.420426e-002,((20:4.923275e-003,19:5.360352e-003):7.400317e-002,17:2.069280e-001):3.481718e-002):2.613652e-001,(18:5.196573e-001,(((16:2.035303e-001,15:2.393737e-001):1.791695e-001,14:2.439332e-001):1.017099e-001,(13:2.462675e-001,((12:3.513097e-001,11:2.884277e-001):1.495580e-001,(9:3.654136e-001,10:2.385016e-001):4.700879e-002):1.232735e-001):4.367508e-002):1.585159e-001):9.957230e-002):1.682423e-001,(((8:1.441124e-001,7:1.882765e-001):2.339589e-001,6:2.894324e-001):4.008667e-002,5:2.602406e-001):1.706787e-001):9.249399e-002,1:4.568076e-001);
   tree gen.85000 = [&U] (((4:2.827750e-001,3:2.769392e-001):1.396405e-001,2:2.255853e-001):6.852286e-002,(((17:2.082438e-001,((20:2.869793e-003,19:5.490298e-003):1.315539e-001,21:1.124263e-001):3.387812e-002):2.468185e-001,(18:4.854420e-001,(((16:2.438867e-001,15:2.408958e-001):1.633471e-001,14:2.025652e-001):1.111130e-001,(13:2.329411e-001,((12:3.535436e-001,11:2.902618e-001):1.593880e-001,(9:2.974300e-001,10:2.501967e-001):7.976190e-002):9.207811e-002):4.771957e-002):9.886672e-002):7.882031e-002):1.280346e-001,(5:2.923090e-001,(6:2.912729e-001,(8:1.494779e-001,7:2.212308e-001):1.826337e-001):1.919727e-002):1.717640e-001):1.095231e-001,1:4.597123e-001);
   tree gen.85500 = [&U] (((4:2.827750e-001,3:2.769392e-001):1.396405e-001,2:2.255853e-001):7.223724e-002,(((((20:2.593255e-004,19:5.490298e-003):1.243711e-001,21:1.005498e-001):1.959560e-002,17:2.082438e-001):2.468185e-001,(18:5.036517e-001,(((16:2.372471e-001,15:2.408958e-001):1.718324e-001,14:2.371964e-001):1.045253e-001,(13:2.683389e-001,((12:3.396118e-001,11:2.902618e-001):2.008109e-001,(9:3.148680e-001,10:2.501967e-001):1.042794e-001):1.223265e-001):6.391267e-002):9.493015e-002):9.832777e-002):2.152518e-001,(5:2.923090e-001,(6:2.876427e-001,(8:1.462260e-001,7:2.212308e-001):2.043047e-001):7.512745e-002):1.518926e-001):1.095231e-001,1:4.071986e-001);
   tree gen.86000 = [&U] ((((((20:3.773439e-004,19:1.089637e-002):1.243711e-001,21:8.146924e-002):3.232806e-002,17:2.082438e-001):2.630111e-001,(18:4.684968e-001,(((16:2.372471e-001,15:2.408958e-001):1.406058e-001,14:2.174598e-001):1.607539e-001,(13:2.755196e-001,((12:3.396118e-001,11:2.902618e-001):2.008109e-001,(9:3.148680e-001,10:2.501967e-001):6.933430e-002):1.074232e-001):3.750934e-002):1.661456e-001):4.472863e-002):1.300367e-001,(5:2.647382e-001,(6:2.710327e-001,(8:1.628769e-001,7:2.212308e-001):1.816516e-001):5.999475e-002):1.589313e-001):9.479670e-002,((4:2.197127e-001,3:3.410077e-001):1.349721e-001,2:2.255853e-001):5.584123e-002,1:4.945424e-001);
   tree gen.86500 = [&U] (((4:2.458970e-001,3:3.304084e-001):1.309870e-001,2:2.762615e-001):5.386672e-002,((((20:1.640492e-004,19:8.557800e-003):8.502535e-002,(17:2.126957e-001,21:8.146924e-002):3.155430e-002):2.790661e-001,(18:4.684968e-001,(((16:2.515902e-001,15:2.481532e-001):1.689943e-001,14:2.214472e-001):9.958643e-002,(13:2.908264e-001,((12:2.990653e-001,11:2.902618e-001):2.008109e-001,(9:3.337606e-001,10:2.501967e-001):7.080827e-002):7.771855e-002):6.148252e-002):1.520591e-001):6.372468e-002):1.715331e-001,(5:2.440838e-001,(6:2.710327e-001,(8:1.476265e-001,7:2.212308e-001):1.885515e-001):4.527760e-002):1.589313e-001):1.134039e-001,1:4.913359e-001);
   tree gen.87000 = [&U] (((4:2.756266e-001,3:2.528315e-001):1.309870e-001,2:3.273999e-001):6.141827e-002,(((17:2.904680e-001,((20:1.823749e-004,19:1.294887e-002):9.540143e-002,21:8.146924e-002):4.458369e-002):2.411785e-001,(18:5.256151e-001,(((16:2.432412e-001,15:2.469474e-001):1.400766e-001,14:2.420830e-001):8.688299e-002,(13:2.607695e-001,((12:2.990653e-001,11:3.789151e-001):1.945601e-001,(9:3.337606e-001,10:2.501967e-001):5.875934e-002):7.771855e-002):3.782491e-002):1.568203e-001):1.267985e-001):1.800198e-001,(5:2.208725e-001,(6:2.774830e-001,(8:1.584761e-001,7:2.212308e-001):1.885515e-001):5.712246e-002):1.588704e-001):8.160735e-002,1:4.923045e-001);
   tree gen.87500 = [&U] (((4:2.900051e-001,3:3.243838e-001):1.640612e-001,2:3.159278e-001):2.660992e-002,((((20:2.748580e-004,19:1.294887e-002):8.936437e-002,(21:1.086493e-001,17:2.255350e-001):3.283105e-002):2.760153e-001,(18:5.256151e-001,(((16:2.432412e-001,15:2.469474e-001):1.593993e-001,14:2.420830e-001):9.488778e-002,(13:2.607695e-001,((12:3.418152e-001,11:2.749195e-001):1.528203e-001,(9:3.337606e-001,10:2.760804e-001):5.566914e-002):7.219162e-002):9.013081e-002):8.325426e-002):1.267985e-001):1.533561e-001,((8:1.560668e-001,7:1.887166e-001):1.885515e-001,(6:2.774830e-001,5:2.550515e-001):3.294463e-002):1.852977e-001):1.162382e-001,1:4.923045e-001);
   tree gen.88000 = [&U] ((((((20:8.422636e-005,19:6.196505e-003):7.480815e-002,17:2.255350e-001):2.418690e-002,21:1.086493e-001):2.795115e-001,(18:5.256151e-001,(((16:1.940084e-001,15:2.495183e-001):1.654555e-001,14:2.420830e-001):9.123530e-002,(13:2.607695e-001,((12:3.418152e-001,11:3.347525e-001):1.380091e-001,(9:3.337606e-001,10:2.760804e-001):8.782957e-002):8.319462e-002):9.772778e-002):1.480975e-001):7.762864e-002):1.562318e-001,(5:2.550515e-001,(6:2.774830e-001,(8:1.522497e-001,7:1.887166e-001):2.257135e-001):6.679185e-002):1.852977e-001):1.277700e-001,((4:2.492511e-001,3:3.243838e-001):1.617751e-001,2:3.159278e-001):4.175853e-002,1:4.644887e-001);
   tree gen.88500 = [&U] ((((((20:1.020386e-004,19:9.776590e-003):6.575292e-002,17:2.220298e-001):2.475756e-002,21:1.069608e-001):2.751674e-001,(18:5.704028e-001,(((16:2.175966e-001,15:2.456404e-001):1.739661e-001,14:2.608677e-001):1.399516e-001,(13:2.667253e-001,((12:3.104625e-001,11:3.155584e-001):1.667969e-001,(9:3.285735e-001,10:2.717897e-001):7.250397e-002):8.190165e-002):3.959077e-002):1.099952e-001):7.531428e-002):1.343647e-001,(5:2.510876e-001,(6:2.731705e-001,(8:1.498835e-001,7:2.256437e-001):2.077580e-001):3.669300e-002):1.824179e-001):1.102601e-001,((4:2.613681e-001,3:3.193424e-001):1.482181e-001,2:2.856085e-001):6.091843e-002,1:5.108057e-001);
   tree gen.89000 = [&U] (((4:2.510710e-001,3:3.162166e-001):1.717301e-001,2:2.081495e-001):5.687674e-002,(((21:9.885922e-002,(17:2.681330e-001,(20:7.871690e-005,19:1.034415e-002):8.020026e-002):2.003571e-002):3.052818e-001,(18:5.648196e-001,(((16:1.927774e-001,15:2.432360e-001):1.286499e-001,14:2.583143e-001):1.385818e-001,(13:2.641146e-001,((12:3.074236e-001,11:3.456756e-001):1.651643e-001,(9:3.253574e-001,10:2.686302e-001):6.164581e-002):8.880610e-002):6.873415e-002):1.293713e-001):9.378465e-002):1.330495e-001,(5:2.486299e-001,(6:2.264685e-001,(8:1.589592e-001,7:1.776640e-001):1.921765e-001):4.553564e-002):1.721604e-001):1.020317e-001,1:4.542305e-001);
   tree gen.89500 = [&U] (((4:2.510710e-001,3:2.767494e-001):1.138687e-001,2:2.376652e-001):5.893830e-002,(((21:9.285648e-002,(17:2.365817e-001,(20:9.091548e-005,19:8.355631e-003):9.127066e-002):3.751279e-002):2.437621e-001,(18:5.260339e-001,(((16:1.927774e-001,15:2.432360e-001):1.651060e-001,14:2.403008e-001):9.713885e-002,(13:2.336597e-001,((12:3.074236e-001,11:3.456756e-001):1.651643e-001,(9:3.324119e-001,10:2.794755e-001):5.617339e-002):8.880610e-002):6.873415e-002):1.258132e-001):1.204259e-001):1.379269e-001,(5:2.508602e-001,(6:2.264685e-001,(8:1.803349e-001,7:1.776640e-001):1.919368e-001):8.104110e-002):1.375106e-001):1.062633e-001,1:4.564531e-001);
   tree gen.90000 = [&U] (((4:2.588728e-001,3:2.853491e-001):1.174071e-001,(((21:9.574191e-002,((20:2.548255e-004,19:9.174859e-003):6.730712e-002,17:2.439332e-001):4.169196e-002):2.414795e-001,(18:4.896390e-001,(((16:2.106480e-001,15:2.507943e-001):1.644532e-001,14:2.298205e-001):9.440715e-002,(13:2.654181e-001,((12:3.169765e-001,11:2.846616e-001):1.702966e-001,(9:3.373339e-001,10:2.881600e-001):5.556176e-002):7.487403e-002):7.201226e-002):1.235374e-001):9.083201e-002):1.424322e-001,(5:2.586554e-001,(6:2.335058e-001,(8:1.446566e-001,7:2.105829e-001):2.420384e-001):8.355938e-002):1.613977e-001):1.013833e-001):1.008408e-001,2:2.450504e-001,1:4.458417e-001);
   tree gen.90500 = [&U] (((4:2.705200e-001,3:2.981875e-001):1.226894e-001,2:2.560758e-001):3.877931e-002,(((21:8.694175e-002,((20:1.215977e-003,19:1.290314e-002):7.262300e-002,17:2.317768e-001):4.407730e-002):2.830073e-001,(18:4.194242e-001,(((16:2.288021e-001,15:2.620781e-001):1.400865e-001,14:2.396972e-001):1.134747e-001,(13:2.773598e-001,((12:3.312380e-001,11:3.903151e-001):1.895626e-001,(9:3.597454e-001,10:3.011249e-001):4.887319e-002):1.032981e-001):5.779420e-002):1.112088e-001):1.380211e-001):1.613918e-001,(5:2.655263e-001,(6:2.649071e-001,(8:1.511650e-001,7:1.994398e-001):1.956393e-001):5.513746e-002):2.361759e-001):8.876841e-002,1:4.659011e-001);
   tree gen.91000 = [&U] (((4:2.612429e-001,3:2.879616e-001):1.205959e-001,2:2.472940e-001):7.433309e-002,(((21:9.048155e-002,((20:2.327195e-003,19:1.308046e-002):7.013249e-002,17:2.472435e-001):3.457268e-002):2.522793e-001,(18:4.328109e-001,(((16:2.209556e-001,15:2.502780e-001):1.433115e-001,14:2.024290e-001):1.605594e-001,(13:2.273390e-001,((12:2.566069e-001,11:3.769297e-001):1.830618e-001,(9:3.569993e-001,10:2.736609e-001):1.074657e-001):8.570319e-002):7.252309e-002):1.065862e-001):1.077537e-001):1.743378e-001,(5:2.716706e-001,(6:2.485778e-001,(8:1.459810e-001,7:2.168277e-001):2.447951e-001):4.075628e-002):1.486476e-001):8.572421e-002,1:4.269501e-001);
   tree gen.91500 = [&U] (((4:2.852846e-001,3:3.276569e-001):1.430259e-001,2:2.485200e-001):5.604271e-002,(((17:2.472435e-001,(21:1.003599e-001,(20:1.456215e-003,19:5.533729e-003):7.543601e-002):2.162897e-002):2.388803e-001,(18:4.214573e-001,(((16:2.209556e-001,15:2.502780e-001):1.746908e-001,14:2.709586e-001):8.905978e-002,(13:2.603367e-001,((12:2.903361e-001,11:3.422232e-001):1.309965e-001,(9:3.569993e-001,10:2.623784e-001):5.906058e-002):1.025970e-001):6.988867e-002):6.730426e-002):1.581246e-001):1.486435e-001,(5:2.716706e-001,(6:2.495416e-001,(8:1.485328e-001,7:2.168277e-001):2.101938e-001):4.169741e-002):1.840361e-001):1.111791e-001,1:4.730335e-001);
   tree gen.92000 = [&U] (((4:2.348829e-001,3:3.276569e-001):1.863117e-001,2:2.485200e-001):2.850102e-002,((((21:1.146703e-001,(20:1.670729e-003,19:9.271423e-003):9.129248e-002):3.516416e-002,17:2.340481e-001):2.542523e-001,(18:4.214573e-001,(((16:2.285410e-001,15:2.502780e-001):1.608128e-001,14:2.709586e-001):9.340167e-002,(13:2.544585e-001,((12:3.424819e-001,11:3.422232e-001):1.266719e-001,(9:3.569993e-001,10:2.623784e-001):1.026194e-001):1.046937e-001):7.842111e-002):8.046599e-002):1.316876e-001):1.799331e-001,(5:2.738574e-001,(6:2.468390e-001,(8:1.343533e-001,7:2.255049e-001):2.101938e-001):2.813626e-002):1.905042e-001):1.156412e-001,1:4.730335e-001);
   tree gen.92500 = [&U] (((4:2.359913e-001,3:3.292032e-001):1.294008e-001,2:2.814683e-001):3.779770e-002,(((((20:1.644253e-003,19:2.261752e-002):8.010297e-002,21:1.032053e-001):5.610863e-002,17:2.056638e-001):2.161613e-001,(18:5.283356e-001,(((16:1.708907e-001,15:2.514591e-001):1.615716e-001,14:2.012929e-001):1.120294e-001,(13:2.556593e-001,((12:3.440981e-001,11:3.529975e-001):1.456441e-001,(9:3.586840e-001,10:2.558717e-001):7.211982e-002):7.885015e-002):5.011144e-002):1.404746e-001):9.502902e-002):2.048138e-001,(5:2.751497e-001,(6:2.480039e-001,(8:1.349873e-001,7:2.055408e-001):1.857002e-001):6.383904e-002):1.403917e-001):1.072458e-001,1:4.326199e-001);
   tree gen.93000 = [&U] (2:2.451687e-001,((4:2.359913e-001,3:3.292032e-001):1.324864e-001,(((((20:1.168701e-003,19:1.376644e-002):1.179901e-001,21:1.032053e-001):9.164160e-002,17:2.056638e-001):2.161613e-001,(18:4.287295e-001,(((16:1.903116e-001,15:2.514591e-001):1.607911e-001,14:2.012929e-001):1.120294e-001,(13:2.556593e-001,((12:3.440981e-001,11:3.529975e-001):1.456441e-001,(9:3.586840e-001,10:2.679947e-001):1.051278e-001):9.135610e-002):7.349523e-002):1.123957e-001):1.212284e-001):1.780639e-001,(5:2.591396e-001,(6:2.654614e-001,(8:1.349873e-001,7:2.055408e-001):2.183730e-001):8.037041e-002):1.608634e-001):1.072458e-001):7.672204e-002,1:4.326199e-001);
   tree gen.93500 = [&U] ((((((20:1.029069e-003,19:1.434191e-002):1.120173e-001,21:1.060196e-001):4.618570e-002,17:2.073960e-001):2.224012e-001,(18:5.093361e-001,(((16:1.921917e-001,15:3.044741e-001):1.414539e-001,14:2.243405e-001):1.270289e-001,(13:2.581851e-001,((12:3.522095e-001,11:3.274105e-001):1.878340e-001,(9:3.341443e-001,10:2.718104e-001):6.060368e-002):1.097799e-001):6.717617e-002):1.478395e-001):9.600623e-002):2.060296e-001,(5:2.616998e-001,(6:3.003091e-001,(8:1.363209e-001,7:2.075713e-001):2.205304e-001):7.358619e-002):1.664957e-001):1.213959e-001,((4:2.383227e-001,3:3.055010e-001):1.337952e-001,2:2.475907e-001):5.201784e-002,1:4.368938e-001);
   tree gen.94000 = [&U] ((((((20:1.126568e-003,19:7.205833e-003):8.026596e-002,21:1.262418e-001):5.861919e-002,17:2.073960e-001):2.213205e-001,(18:4.440783e-001,(((16:2.385365e-001,15:1.839170e-001):1.774032e-001,14:2.162378e-001):1.270289e-001,(13:2.704392e-001,((12:3.362570e-001,11:3.274105e-001):2.029507e-001,(9:3.485892e-001,10:2.135315e-001):9.472768e-002):8.002896e-002):6.177235e-002):1.433213e-001):9.343912e-002):1.717217e-001,(5:2.422032e-001,(6:3.003091e-001,(8:1.404769e-001,7:2.082580e-001):1.600569e-001):7.631987e-002):1.457948e-001):1.073984e-001,((4:2.920686e-001,3:3.055010e-001):1.121363e-001,2:2.475907e-001):4.287341e-002,1:4.368938e-001);
   tree gen.94500 = [&U] ((((((20:1.573199e-003,19:1.668357e-002):9.458189e-002,21:7.606356e-002):5.912826e-002,17:2.091971e-001):1.716634e-001,(18:5.254056e-001,(((16:2.406080e-001,15:2.470503e-001):1.787972e-001,14:2.181157e-001):9.541547e-002,(13:2.727877e-001,((12:3.391771e-001,11:3.302538e-001):1.706478e-001,(9:3.516165e-001,10:2.765456e-001):4.628445e-002):1.024325e-001):8.063482e-002):1.407173e-001):6.949337e-002):1.732130e-001,(5:2.443065e-001,(6:3.029171e-001,(8:1.416969e-001,7:2.100666e-001):2.266279e-001):3.639325e-002):1.690267e-001):9.071667e-002,((4:3.138503e-001,3:3.081540e-001):1.422212e-001,2:2.802394e-001):3.671242e-002,1:4.406880e-001);
   tree gen.95000 = [&U] ((((((20:1.860239e-003,19:8.337297e-003):1.214082e-001,21:7.212806e-002):9.016646e-002,17:1.983733e-001):1.905165e-001,(18:4.982213e-001,(((16:2.460576e-001,15:2.185482e-001):1.910771e-001,14:2.148889e-001):1.548049e-001,(13:2.902467e-001,((12:3.216282e-001,11:3.100166e-001):1.944500e-001,(9:3.560691e-001,10:2.622372e-001):8.576532e-002):8.286262e-002):7.510841e-002):1.488892e-001):8.137025e-002):1.443740e-001,(5:2.995333e-001,(6:2.125681e-001,(8:1.399861e-001,7:2.098446e-001):1.966800e-001):4.843312e-002):1.525885e-001):1.435413e-001,((4:2.853325e-001,3:3.088351e-001):1.572312e-001,2:2.751061e-001):3.586298e-002,1:4.227898e-001);
   tree gen.95500 = [&U] ((((((20:2.236964e-003,19:1.367171e-002):1.183893e-001,21:9.771560e-002):3.337390e-002,17:1.965774e-001):2.932187e-001,(18:4.608092e-001,(((16:2.438299e-001,15:2.165696e-001):1.781025e-001,14:2.129434e-001):1.348729e-001,(13:2.989556e-001,((12:3.187163e-001,11:3.072098e-001):1.926895e-001,(9:3.528454e-001,10:2.598630e-001):9.901407e-002):8.226392e-002):4.725727e-002):1.869829e-001):5.066693e-002):1.467256e-001,(5:1.817340e-001,(6:2.553245e-001,(8:1.387187e-001,7:1.849491e-001):2.156903e-001):5.856505e-002):1.711085e-001):1.335890e-001,((4:2.827492e-001,3:2.859834e-001):1.396728e-001,2:2.726154e-001):4.439357e-002,1:4.189620e-001);
   tree gen.96000 = [&U] (((((((20:3.849518e-003,19:1.359689e-002):9.937279e-002,21:1.024513e-001):4.800797e-002,17:1.659144e-001):1.995275e-001,(18:5.095417e-001,(((16:2.424956e-001,15:2.605714e-001):1.555292e-001,14:2.206205e-001):1.359913e-001,(13:2.712416e-001,((12:2.957246e-001,11:2.640931e-001):2.059589e-001,(9:3.509145e-001,10:2.584410e-001):1.010520e-001):7.582746e-002):7.218155e-002):1.535444e-001):8.365651e-002):1.915463e-001,(5:2.435672e-001,(6:2.539273e-001,(8:1.394873e-001,7:1.839370e-001):2.276793e-001):8.004684e-002):1.772476e-001):1.328580e-001,(4:2.812019e-001,3:2.865806e-001):1.430567e-001):3.886320e-002,2:2.711235e-001,1:4.193779e-001);
   tree gen.96500 = [&U] ((((((20:1.564635e-003,19:1.329059e-002):9.713419e-002,21:1.134916e-001):4.692649e-002,17:2.047220e-001):2.462470e-001,(18:4.980631e-001,(((16:2.370328e-001,15:2.547014e-001):1.878500e-001,14:2.156505e-001):8.583869e-002,(13:2.711483e-001,((12:3.366855e-001,11:2.581438e-001):2.013192e-001,(9:3.430094e-001,10:2.445521e-001):6.362754e-002):6.141623e-002):8.832478e-002):9.941353e-002):9.016538e-002):1.542052e-001,(5:2.271064e-001,(6:2.346263e-001,(8:1.363451e-001,7:1.784052e-001):2.144883e-001):4.885522e-002):1.832651e-001):9.417410e-002,((4:2.748672e-001,3:3.001041e-001):1.240744e-001,2:2.650159e-001):3.760915e-002,1:4.178573e-001);
   tree gen.97000 = [&U] ((((((20:7.613846e-004,19:1.375298e-002):9.964214e-002,21:8.493406e-002):7.157916e-002,17:2.213280e-001):2.662212e-001,(18:5.384632e-001,(((16:1.871400e-001,15:2.891433e-001):1.636505e-001,14:2.115444e-001):1.263566e-001,(13:2.931423e-001,((12:2.767318e-001,11:3.497114e-001):1.712791e-001,(9:3.557814e-001,10:2.701094e-001):5.343197e-002):6.905777e-002):6.184686e-002):1.108135e-001):1.195916e-001):1.534507e-001,(5:2.455280e-001,(6:2.536579e-001,(8:1.640236e-001,7:1.928764e-001):2.318864e-001):7.727975e-002):1.863537e-001):9.905628e-002,((4:2.588491e-001,3:3.487891e-001):1.341387e-001,2:2.865125e-001):3.431461e-002,1:4.434546e-001);
   tree gen.97500 = [&U] (((((((20:8.462710e-004,19:7.864730e-003):9.232533e-002,21:1.034830e-001):8.291145e-002,17:1.959603e-001):2.019854e-001,(18:5.334979e-001,(((16:1.826625e-001,15:2.404947e-001):1.621415e-001,14:2.659499e-001):1.283356e-001,(13:2.904392e-001,((12:2.741799e-001,11:3.738647e-001):1.696997e-001,(9:3.525007e-001,10:2.319612e-001):7.893953e-002):6.842097e-002):5.395270e-002):1.487148e-001):7.335882e-002):1.733189e-001,(5:2.111281e-001,(6:2.513188e-001,(8:1.625111e-001,7:1.807731e-001):2.297481e-001):4.970790e-002):2.000240e-001):9.814286e-002,(4:2.564622e-001,3:2.781734e-001):1.379715e-001):6.784269e-002,2:2.324810e-001,1:4.531626e-001);
   tree gen.98000 = [&U] (((4:2.896439e-001,3:2.781734e-001):1.132558e-001,2:2.249590e-001):6.511451e-002,(((((20:1.139241e-003,19:1.449405e-002):8.985434e-002,21:1.034830e-001):6.699162e-002,17:1.811331e-001):1.914323e-001,(18:5.207744e-001,(((16:2.361302e-001,15:2.404947e-001):1.947429e-001,14:2.293624e-001):1.132578e-001,(13:2.993183e-001,((12:2.818900e-001,11:3.738647e-001):1.696997e-001,(9:3.409583e-001,10:2.462173e-001):6.619474e-002):6.941964e-002):6.174111e-002):1.035428e-001):9.642885e-002):1.650805e-001,((6:2.682454e-001,(8:1.456636e-001,7:1.853516e-001):1.946256e-001):8.643717e-003,5:2.917118e-001):2.097074e-001):9.814286e-002,1:4.531626e-001);
   tree gen.98500 = [&U] (2:2.249590e-001,((4:2.896439e-001,3:2.781734e-001):1.273795e-001,(((((20:7.114653e-004,19:1.135060e-002):8.985434e-002,21:1.034830e-001):6.410235e-002,17:1.797441e-001):2.274543e-001,(18:5.786532e-001,(((16:2.508013e-001,15:2.235098e-001):1.976694e-001,14:2.293624e-001):1.033739e-001,(13:2.993183e-001,((12:2.818900e-001,11:3.410021e-001):2.143279e-001,(9:3.307942e-001,10:2.571387e-001):6.281744e-002):7.232980e-002):6.174111e-002):1.207869e-001):1.304782e-001):1.377529e-001,((6:2.785242e-001,(8:1.656399e-001,7:1.853516e-001):1.946256e-001):3.739578e-002,5:3.225408e-001):1.736989e-001):1.567331e-001):6.558112e-002,1:4.371348e-001);
   tree gen.99000 = [&U] ((((((20:2.030818e-004,19:1.338848e-002):1.116133e-001,21:1.029745e-001):8.494481e-002,17:1.878093e-001):2.528419e-001,(18:5.093642e-001,(((16:2.410969e-001,15:2.502212e-001):1.900209e-001,14:2.512561e-001):1.530936e-001,(13:2.756272e-001,((12:2.709827e-001,11:3.278075e-001):1.811689e-001,(9:3.289912e-001,10:2.681014e-001):9.743425e-002):8.008354e-002):2.936128e-002):1.175775e-001):1.137357e-001):1.324228e-001,((6:2.677471e-001,(8:1.592307e-001,7:2.081103e-001):1.870949e-001):5.139350e-002,5:3.209287e-001):1.823571e-001):1.291972e-001,((4:2.474989e-001,3:2.674099e-001):1.410212e-001,2:2.162545e-001):6.304356e-002,1:4.202206e-001);
   tree gen.99500 = [&U] ((((((20:9.289136e-005,19:1.860147e-002):1.216742e-001,21:1.025121e-001):4.381232e-002,17:2.025658e-001):2.347083e-001,(18:5.070770e-001,((((12:2.697659e-001,11:3.263356e-001):1.803554e-001,(9:3.275139e-001,10:2.668976e-001):8.298649e-002):9.588876e-002,13:2.564119e-001):6.326197e-002,((16:1.760357e-001,15:2.490976e-001):1.891677e-001,14:2.501279e-001):1.084720e-001):1.170495e-001):8.828588e-002):1.318282e-001,((6:2.752268e-001,(8:1.469102e-001,7:1.966757e-001):2.374941e-001):2.704957e-002,5:2.999265e-001):1.553183e-001):1.245885e-001,((4:2.505713e-001,3:2.852884e-001):1.587206e-001,2:2.152835e-001):6.251242e-002,1:4.183337e-001);
   tree gen.100000 = [&U] (((4:2.626857e-001,3:2.873851e-001):1.488912e-001,2:2.324367e-001):6.601582e-002,(((((20:4.339433e-004,19:1.895511e-002):1.251710e-001,21:1.054583e-001):4.507146e-002,17:2.332584e-001):1.983593e-001,(18:5.216501e-001,(((12:3.538288e-001,11:3.357143e-001):2.025244e-001,(9:3.357239e-001,10:2.745681e-001):5.294616e-002):1.190399e-001,(13:2.955311e-001,((16:1.441395e-001,15:2.414872e-001):1.534789e-001,14:2.618128e-001):1.252130e-001):5.952072e-002):1.238945e-001):9.082316e-002):1.356169e-001,((6:3.001467e-001,(8:1.511323e-001,7:2.023280e-001):2.144273e-001):6.031453e-002,5:3.085463e-001):1.546934e-001):1.380741e-001,1:4.725299e-001);
   tree gen.100500 = [&U] (((4:2.468253e-001,3:2.873851e-001):1.020017e-001,(((((20:1.314157e-003,19:8.210668e-003):1.115771e-001,21:1.203105e-001):7.712993e-002,17:2.201084e-001):1.918370e-001,(18:5.287718e-001,(((16:2.276450e-001,15:2.414872e-001):2.445658e-001,14:2.170998e-001):1.094789e-001,(13:2.668042e-001,((12:2.882407e-001,11:3.357143e-001):2.025244e-001,(9:3.357239e-001,10:2.745681e-001):5.510217e-002):1.783328e-001):6.424657e-002):9.405095e-002):1.002833e-001):1.356169e-001,((6:3.001467e-001,(8:1.511323e-001,7:1.923788e-001):2.144273e-001):3.807469e-002,5:2.692037e-001):1.737004e-001):1.358220e-001):6.161678e-002,2:2.324367e-001,1:4.725299e-001);
   tree gen.101000 = [&U] (((4:2.452937e-001,3:2.856019e-001):1.260725e-001,(((((20:2.889912e-003,19:1.417012e-002):9.596751e-002,21:1.195640e-001):7.561537e-002,17:1.792210e-001):2.237662e-001,(18:5.254908e-001,(((16:2.392494e-001,15:2.519870e-001):1.767604e-001,14:2.157527e-001):1.087996e-001,(13:2.651487e-001,((12:3.554498e-001,11:3.336312e-001):1.658646e-001,(9:3.116461e-001,10:2.728644e-001):7.083072e-002):8.292624e-002):5.465028e-002):1.770504e-001):9.454685e-002):1.694983e-001,((6:2.400945e-001,(8:1.501945e-001,7:1.991939e-001):2.020262e-001):4.097290e-002,5:2.639732e-001):1.875402e-001):1.040575e-001):6.010489e-002,2:2.309945e-001,1:4.652860e-001);
   tree gen.101500 = [&U] (((4:2.669383e-001,3:2.843492e-001):1.369830e-001,2:2.681089e-001):5.689230e-002,(((((20:2.552649e-003,19:1.267128e-002):9.153684e-002,21:9.741148e-002):7.433624e-002,17:1.784348e-001):2.089611e-001,(18:5.134982e-001,(((16:1.928916e-001,15:2.508817e-001):1.497166e-001,14:2.458870e-001):1.407017e-001,(13:2.639857e-001,((12:3.425160e-001,11:3.395032e-001):1.953389e-001,(9:3.729288e-001,10:2.305187e-001):8.496394e-002):8.068775e-002):4.547275e-002):1.941587e-001):3.548829e-002):1.633347e-001,((6:2.417912e-001,(8:1.495357e-001,7:1.983201e-001):1.828864e-001):7.425547e-002,5:2.308181e-001):1.451076e-001):1.036011e-001,1:4.632451e-001);
   tree gen.102000 = [&U] (((4:2.755108e-001,3:2.934808e-001):1.260139e-001,2:2.767190e-001):6.818684e-002,(((((20:1.751089e-003,19:9.444789e-003):1.234323e-001,21:1.005398e-001):4.120275e-002,17:1.841651e-001):2.156717e-001,(18:4.781099e-001,(((16:2.268975e-001,15:2.770364e-001):1.171744e-001,14:2.537834e-001):1.452202e-001,(13:2.809323e-001,((12:3.535155e-001,11:3.504060e-001):1.688047e-001,(9:3.081949e-001,10:2.141145e-001):8.920250e-002):8.748218e-002):5.431933e-002):1.611824e-001):6.050218e-002):1.567016e-001,((6:2.608598e-001,(8:1.543379e-001,7:1.866231e-001):2.028579e-001):7.664011e-002,5:2.064682e-001):2.041644e-001):7.833559e-002,1:4.781218e-001);
   tree gen.102500 = [&U] (((4:2.783049e-001,3:2.964571e-001):1.412646e-001,2:2.667283e-001):4.201251e-002,(((((20:6.765502e-004,19:1.598281e-002):1.345789e-001,21:1.115010e-001):6.879271e-002,17:1.788749e-001):1.879032e-001,(18:4.829587e-001,(((16:2.197045e-001,15:2.368095e-001):1.405216e-001,14:2.563572e-001):1.398026e-001,(13:2.837814e-001,((12:3.095345e-001,11:3.539597e-001):1.752675e-001,(9:3.357095e-001,10:2.865670e-001):9.880906e-002):6.666385e-002):7.117476e-002):7.950844e-002):1.298784e-001):1.582908e-001,((6:2.635053e-001,(8:1.278081e-001,7:2.098504e-001):2.049152e-001):4.514647e-002,5:2.578159e-001):1.512900e-001):1.082680e-001,1:4.282888e-001);
   tree gen.103000 = [&U] (((4:2.850037e-001,3:2.770441e-001):1.115470e-001,2:2.731484e-001):5.411375e-002,(((((20:1.491229e-003,19:7.731971e-003):1.183427e-001,21:1.141848e-001):4.884388e-002,17:2.028420e-001):1.938587e-001,(18:4.945835e-001,(((16:2.579760e-001,15:2.396494e-001):1.277954e-001,14:2.625277e-001):1.250171e-001,(13:2.906120e-001,((12:3.169850e-001,11:3.145405e-001):1.417235e-001,(9:3.437900e-001,10:2.698350e-001):8.143724e-002):7.153583e-002):6.825973e-002):9.925383e-002):1.107322e-001):1.598853e-001,((6:2.434401e-001,(8:1.980429e-001,7:2.149014e-001):2.098475e-001):5.354287e-002,5:2.592557e-001):1.727398e-001):1.077204e-001,1:4.442781e-001);
   tree gen.103500 = [&U] (((4:2.646524e-001,3:2.770441e-001):1.436986e-001,2:2.731484e-001):4.401061e-002,(((((20:3.339852e-004,19:7.008868e-003):9.948763e-002,21:1.170050e-001):6.004722e-002,17:1.921552e-001):2.024619e-001,(18:4.945835e-001,(((16:2.579760e-001,15:2.151672e-001):1.355532e-001,14:2.674050e-001):1.105146e-001,(13:2.906120e-001,((12:3.169850e-001,11:3.213283e-001):1.761218e-001,(9:3.365794e-001,10:2.698350e-001):7.307109e-002):8.647646e-002):6.158145e-002):1.151206e-001):1.311778e-001):1.530505e-001,((6:2.736645e-001,(8:1.366374e-001,7:2.149014e-001):2.877469e-001):4.511999e-002,5:2.592557e-001):1.516166e-001):1.131424e-001,1:4.442781e-001);
   tree gen.104000 = [&U] (((4:2.619430e-001,3:2.742078e-001):1.755309e-001,2:2.603778e-001):5.420969e-002,(((((20:4.614810e-004,19:1.258126e-002):1.073802e-001,21:7.766296e-002):7.040791e-002,17:1.535955e-001):2.003891e-001,(18:5.563294e-001,((((16:2.553349e-001,15:2.449593e-001):1.259923e-001,14:2.787492e-001):1.340471e-001,13:2.415920e-001):4.090797e-002,((12:3.137398e-001,11:3.288060e-001):1.743188e-001,(9:3.331337e-001,10:2.670726e-001):8.482227e-002):7.053668e-002):1.059019e-001):8.007456e-002):1.583653e-001,((6:2.386217e-001,(8:1.278204e-001,7:2.127014e-001):2.578336e-001):8.275706e-002,5:2.566016e-001):1.805407e-001):1.037451e-001,1:4.261872e-001);
   tree gen.104500 = [&U] (((4:2.638849e-001,3:3.088998e-001):1.572873e-001,2:2.538072e-001):4.502356e-002,(((((20:4.670205e-004,19:1.781995e-002):1.058037e-001,21:1.107467e-001):6.111558e-002,17:2.082345e-001):1.974471e-001,(18:5.481617e-001,((((16:2.063410e-001,15:2.759671e-001):1.293496e-001,14:2.129164e-001):1.236457e-001,13:2.380450e-001):4.523362e-002,((12:3.465752e-001,11:3.602059e-001):1.681474e-001,(9:3.282428e-001,10:2.631515e-001):7.164471e-002):9.088022e-002):1.129047e-001):1.044294e-001):1.560403e-001,((6:2.404767e-001,(8:1.704088e-001,7:2.095786e-001):2.124600e-001):8.114731e-002,5:2.596057e-001):1.778901e-001):1.209268e-001,1:4.567057e-001);
   tree gen.105000 = [&U] (2:2.206980e-001,((4:2.838822e-001,3:3.042765e-001):1.477889e-001,(((((20:9.605617e-004,19:8.671556e-003):8.493009e-002,21:9.551255e-002):5.448471e-002,17:2.261392e-001):2.599298e-001,(18:4.478291e-001,(((16:1.924259e-001,15:2.718367e-001):1.399974e-001,14:2.546472e-001):1.464767e-001,(13:3.031032e-001,((12:3.413881e-001,11:3.548147e-001):2.133134e-001,(9:3.233300e-001,10:2.451583e-001):3.727511e-002):1.329102e-001):3.183231e-002):1.353979e-001):9.891648e-002):1.431586e-001,((6:2.368775e-001,(8:1.678583e-001,7:1.796557e-001):2.092801e-001):7.308898e-002,5:2.557203e-001):1.445451e-001):1.184798e-001):6.742578e-002,1:4.313166e-001);
   tree gen.105500 = [&U] (2:2.301469e-001,((4:2.429640e-001,3:3.173037e-001):9.792601e-002,(((((20:1.232334e-003,19:7.649067e-003):1.009946e-001,21:1.306070e-001):6.847555e-002,17:2.016895e-001):1.985824e-001,(18:4.670024e-001,(((16:2.006643e-001,15:2.834751e-001):1.480884e-001,14:2.655496e-001):9.338778e-002,(13:2.440613e-001,((12:3.560042e-001,11:3.131816e-001):1.909823e-001,(9:3.479141e-001,10:2.556544e-001):2.846378e-002):1.126512e-001):6.718558e-002):1.264869e-001):8.333712e-002):1.896966e-001,((6:2.270622e-001,(8:1.750450e-001,7:1.873474e-001):1.754684e-001):5.961012e-002,5:2.609591e-001):1.507336e-001):1.273898e-001):6.453115e-002,1:4.703590e-001);
   tree gen.106000 = [&U] (((4:2.438951e-001,3:3.199837e-001):1.468243e-001,2:2.604630e-001):3.938356e-002,(((((20:3.614174e-004,19:8.310188e-003):1.046646e-001,21:1.077536e-001):8.189082e-002,17:1.646246e-001):2.088782e-001,(18:5.891755e-001,(((16:1.870480e-001,15:2.278920e-001):1.288029e-001,14:2.172563e-001):1.379485e-001,(13:2.449966e-001,((12:3.213946e-001,11:3.143819e-001):1.917142e-001,(9:3.492474e-001,10:2.566342e-001):3.865749e-002):9.408501e-002):4.924491e-002):1.278967e-001):7.682375e-002):1.812417e-001,((6:2.279324e-001,(8:1.757158e-001,7:1.997778e-001):1.778913e-001):6.438251e-002,5:2.536369e-001):1.513113e-001):8.529569e-002,1:4.851924e-001);
   tree gen.106500 = [&U] (((4:2.463567e-001,3:3.136512e-001):9.519132e-002,2:2.553085e-001):3.836141e-002,(((((20:5.729875e-004,19:8.086913e-003):9.176019e-002,21:1.056211e-001):5.578781e-002,17:1.630695e-001):2.049023e-001,(18:5.595400e-001,(((16:2.461279e-001,15:2.696560e-001):1.382311e-001,14:2.129568e-001):1.352185e-001,(13:2.649034e-001,((12:3.150342e-001,11:3.081602e-001):1.604346e-001,(9:3.367060e-001,10:2.449333e-001):7.504830e-002):9.448190e-002):7.216879e-002):1.030587e-001):1.398047e-001):1.634007e-001,((6:2.260238e-001,(8:1.296473e-001,7:1.958242e-001):2.836884e-001):6.310838e-002,5:2.486175e-001):1.986257e-001):1.075251e-001,1:5.216624e-001);
   tree gen.107000 = [&U] (2:2.499458e-001,((4:2.938645e-001,3:3.070631e-001):9.740295e-002,(((((20:5.609521e-004,19:8.816537e-003):1.100931e-001,21:1.035546e-001):4.126315e-002,17:1.878636e-001):2.133831e-001,(18:4.751501e-001,(((16:2.049370e-001,15:2.432476e-001):1.465371e-001,14:2.084837e-001):1.397756e-001,(13:2.560846e-001,((12:3.084171e-001,11:3.593175e-001):1.508633e-001,(9:3.296336e-001,10:2.846530e-001):7.572586e-002):9.615300e-002):8.040593e-002):1.075981e-001):1.147596e-001):1.909126e-001,((6:2.212763e-001,(8:1.678017e-001,7:1.966510e-001):1.976398e-001):3.702963e-002,5:2.433954e-001):2.050294e-001):1.377117e-001):5.676738e-002,1:5.107052e-001);
   tree gen.107500 = [&U] (((4:2.634384e-001,3:2.640179e-001):1.258440e-001,(((((20:2.775879e-004,19:1.579948e-002):8.731236e-002,21:1.101305e-001):5.544304e-002,17:1.878636e-001):2.472740e-001,(18:5.646716e-001,(((16:2.035684e-001,15:2.432476e-001):1.465371e-001,14:2.651440e-001):8.298135e-002,(13:2.560846e-001,((12:3.376730e-001,11:3.593175e-001):1.860926e-001,(9:3.296336e-001,10:3.002142e-001):5.935911e-002):9.624689e-002):6.127819e-002):1.252827e-001):1.147596e-001):1.690107e-001,((6:2.212763e-001,(8:1.552803e-001,7:2.043182e-001):1.997597e-001):5.403201e-002,5:2.165074e-001):1.761659e-001):1.080319e-001):7.929153e-002,2:1.985435e-001,1:4.630907e-001);
   tree gen.108000 = [&U] (((4:2.485944e-001,3:3.285320e-001):1.304030e-001,2:2.447988e-001):4.259614e-002,(((((20:2.791931e-004,19:1.047485e-002):8.239255e-002,21:1.265440e-001):3.344405e-002,17:1.772780e-001):2.333408e-001,(18:4.957672e-001,(((16:2.147769e-001,15:2.811524e-001):1.571508e-001,14:2.304240e-001):1.714497e-001,(13:3.054626e-001,((12:3.186460e-001,11:3.390710e-001):1.504754e-001,(9:3.110597e-001,10:2.832980e-001):7.914568e-002):1.168915e-001):4.535110e-002):1.147818e-001):8.362484e-002):1.852253e-001,((6:2.088080e-001,(8:1.465307e-001,7:2.131040e-001):2.486090e-001):5.792309e-002,5:2.909254e-001):1.411363e-001):1.039899e-001,1:4.369968e-001);
   tree gen.108500 = [&U] (((4:2.818884e-001,3:3.315337e-001):1.725999e-001,2:2.395663e-001):3.641330e-002,(((((20:4.414785e-004,19:8.061358e-003):1.270303e-001,21:1.020709e-001):8.446334e-002,17:1.734887e-001):1.999628e-001,(18:3.489997e-001,(((16:2.301012e-001,15:2.461865e-001):1.096085e-001,14:2.723810e-001):1.500390e-001,(13:2.441052e-001,((12:3.454994e-001,11:3.086577e-001):2.034235e-001,(9:2.937208e-001,10:2.634270e-001):8.035781e-002):9.055774e-002):5.404577e-002):1.288302e-001):1.184385e-001):1.812662e-001,((6:2.043448e-001,(8:1.462654e-001,7:1.783845e-001):2.236543e-001):7.326561e-002,5:2.673399e-001):1.714938e-001):1.191265e-001,1:4.871563e-001);
   tree gen.109000 = [&U] (2:2.443685e-001,((4:2.815486e-001,3:2.888146e-001):1.443074e-001,(((((20:9.255375e-004,19:1.433044e-002):1.032040e-001,21:1.041169e-001):4.574916e-002,17:1.769664e-001):2.135677e-001,(18:5.653261e-001,(((16:2.347136e-001,15:2.511213e-001):1.118056e-001,14:2.334996e-001):1.069224e-001,(13:2.489983e-001,((12:3.524250e-001,11:3.148448e-001):2.053923e-001,(9:3.509692e-001,10:2.687074e-001):6.025101e-002):8.274762e-002):5.512913e-002):9.073747e-002):1.114820e-001):1.423070e-001,((6:2.084409e-001,(8:1.520662e-001,7:1.819603e-001):2.246098e-001):6.894815e-002,5:2.499046e-001):1.749314e-001):1.215144e-001):5.264013e-002,1:4.992994e-001);
   tree gen.109500 = [&U] (((4:2.456515e-001,3:3.261513e-001):1.533050e-001,2:2.526766e-001):4.982150e-002,(((((20:5.139276e-003,19:6.624020e-003):1.110953e-001,21:9.066148e-002):3.910171e-002,17:1.997428e-001):2.208286e-001,(18:5.845461e-001,(((16:2.426935e-001,15:2.596590e-001):1.035756e-001,14:2.414381e-001):1.191412e-001,(13:2.574638e-001,((12:3.644068e-001,11:3.705828e-001):1.331080e-001,(9:3.297589e-001,10:2.778430e-001):7.049651e-002):7.530234e-002):6.626564e-002):9.296825e-002):1.396645e-001):1.471452e-001,((6:2.155275e-001,(8:1.572361e-001,7:1.881466e-001):2.308497e-001):7.129226e-002,5:2.455428e-001):1.396329e-001):1.180997e-001,1:4.805514e-001);
   tree gen.110000 = [&U] (((4:2.691304e-001,3:3.261513e-001):1.626291e-001,2:2.526766e-001):4.376073e-002,(((((20:1.706643e-003,19:7.628563e-003):1.110141e-001,21:9.319618e-002):7.276383e-002,17:1.596667e-001):2.208286e-001,(18:5.086412e-001,(((16:2.531869e-001,15:2.904560e-001):1.033994e-001,14:2.414381e-001):1.312130e-001,(13:2.189819e-001,((12:3.079931e-001,11:3.315226e-001):1.331080e-001,(9:3.374937e-001,10:2.788329e-001):6.602044e-002):9.221362e-002):7.985453e-002):1.210886e-001):9.301588e-002):1.407586e-001,((6:2.710050e-001,(8:1.757274e-001,7:1.881466e-001):2.308497e-001):4.142661e-002,5:2.646584e-001):1.852454e-001):1.180997e-001,1:4.805514e-001);
   tree gen.110500 = [&U] (((4:2.637078e-001,3:3.195798e-001):1.402153e-001,2:2.626465e-001):3.667416e-002,(((((20:1.248447e-003,19:1.972328e-002):1.087773e-001,21:1.118625e-001):9.300851e-002,17:1.742855e-001):2.113965e-001,(18:5.079825e-001,(((16:2.473304e-001,15:2.835964e-001):1.519667e-001,14:2.689517e-001):1.247754e-001,(13:2.104056e-001,((12:3.017874e-001,11:3.248429e-001):1.894235e-001,(9:3.376818e-001,10:2.732148e-001):5.141779e-002):1.089499e-001):4.858353e-002):8.601289e-002):9.114174e-002):1.674450e-001,((6:2.109826e-001,(8:1.450054e-001,7:1.990786e-001):2.261984e-001):6.726242e-002,5:2.593259e-001):1.801618e-001):1.227024e-001,1:4.708689e-001);
   tree gen.111000 = [&U] (((4:2.534634e-001,3:2.492712e-001):1.496907e-001,2:2.647407e-001):4.229236e-002,(((((20:1.042932e-003,19:1.178063e-002):1.045516e-001,21:8.813184e-002):5.848552e-002,17:1.675150e-001):1.987434e-001,(18:4.882487e-001,(((16:2.461905e-001,15:2.725794e-001):1.258382e-001,14:2.080065e-001):1.606372e-001,(13:3.024408e-001,((12:2.961899e-001,11:3.122236e-001):2.108815e-001,(9:3.394853e-001,10:2.626011e-001):7.113687e-002):1.047175e-001):4.669619e-002):1.113700e-001):7.922268e-002):2.050139e-001,((6:2.824954e-001,(8:1.359296e-001,7:1.731055e-001):2.025823e-001):4.813024e-002,5:2.492517e-001):1.584664e-001):1.290026e-001,1:3.927324e-001);
   tree gen.111500 = [&U] (2:2.466081e-001,((4:2.585819e-001,3:3.041159e-001):1.104026e-001,(((((20:6.874028e-004,19:9.877181e-003):1.178205e-001,21:8.813184e-002):5.573979e-002,17:1.675150e-001):2.310798e-001,(18:4.882487e-001,(((16:2.030291e-001,15:2.992584e-001):1.592101e-001,14:2.080065e-001):1.518793e-001,(13:2.746005e-001,((12:2.887119e-001,11:3.122236e-001):1.550794e-001,(9:3.576563e-001,10:2.781458e-001):7.086801e-002):9.566865e-002):4.347031e-002):1.182577e-001):7.856992e-002):1.527211e-001,((6:2.824954e-001,(8:1.359296e-001,7:1.805454e-001):2.336677e-001):4.790491e-002,5:2.201158e-001):2.032626e-001):1.035283e-001):6.395218e-002,1:4.960532e-001);
   tree gen.112000 = [&U] ((2:2.587392e-001,(4:2.560364e-001,3:2.916294e-001):1.747916e-001):4.009067e-002,(((((20:1.410222e-003,19:1.867508e-002):8.569311e-002,21:1.153254e-001):7.001395e-002,17:1.757554e-001):2.157906e-001,(18:5.013666e-001,(((16:1.791813e-001,15:2.406756e-001):1.750095e-001,14:2.182388e-001):1.593505e-001,(13:2.657290e-001,((12:3.029142e-001,11:3.275825e-001):1.533885e-001,(9:2.996129e-001,10:2.918284e-001):5.695535e-002):9.277649e-002):2.759602e-002):1.565142e-001):8.243493e-002):1.486866e-001,((6:2.963920e-001,(8:1.585781e-001,7:1.894268e-001):2.251010e-001):8.276102e-002,5:2.510809e-001):1.662645e-001):9.809733e-002,1:5.204551e-001);
   tree gen.112500 = [&U] (2:2.461718e-001,((((((20:3.699183e-004,19:7.529859e-003):8.893295e-002,21:1.034046e-001):6.451211e-002,17:1.886023e-001):2.174769e-001,(18:4.642798e-001,(((16:2.002137e-001,15:2.425564e-001):1.355344e-001,14:2.199442e-001):1.539566e-001,(13:2.678055e-001,((12:3.000658e-001,11:3.301424e-001):1.565335e-001,(9:3.019543e-001,10:3.045229e-001):1.124895e-001):7.503647e-002):4.622643e-002):1.380294e-001):1.115784e-001):1.498485e-001,((6:2.600542e-001,(8:1.598173e-001,7:1.752504e-001):1.995022e-001):5.927838e-002,5:2.265436e-001):1.675638e-001):1.259999e-001,(4:2.966682e-001,3:2.939084e-001):1.074164e-001):7.084481e-002,1:5.505101e-001);
   tree gen.113000 = [&U] (((((((20:8.560192e-004,19:1.458248e-002):9.238411e-002,21:1.192680e-001):1.830171e-002,17:2.023471e-001):2.638526e-001,(18:4.560735e-001,(((16:2.400784e-001,15:2.382691e-001):1.836660e-001,14:2.148740e-001):8.838523e-002,(13:2.672641e-001,((12:2.947620e-001,11:3.243071e-001):1.625640e-001,(9:3.106128e-001,10:3.249577e-001):8.499824e-002):8.063333e-002):6.968410e-002):1.057501e-001):1.108047e-001):1.471999e-001,((6:2.554577e-001,(8:1.569925e-001,7:2.265969e-001):1.959759e-001):8.169745e-002,5:2.689949e-001):1.456341e-001):1.281053e-001,(4:2.914245e-001,3:2.887135e-001):1.394902e-001):7.002234e-002,2:2.418206e-001,1:4.543621e-001);
   tree gen.113500 = [&U] ((((((17:1.967088e-001,(20:4.201903e-004,19:1.458248e-002):8.039370e-002):3.713807e-002,21:6.411710e-002):2.660060e-001,(18:4.560735e-001,(((16:2.198689e-001,15:2.382691e-001):1.836660e-001,14:2.690067e-001):1.103000e-001,(13:2.672641e-001,((12:2.920975e-001,11:3.243071e-001):1.597718e-001,(9:3.385947e-001,10:2.148377e-001):7.275932e-002):1.215513e-001):5.511345e-002):7.939884e-002):1.248906e-001):1.735640e-001,((6:2.609247e-001,(8:1.569925e-001,7:2.265969e-001):1.959759e-001):8.581823e-002,5:2.572141e-001):1.898371e-001):1.281053e-001,(4:2.653567e-001,3:2.887135e-001):1.425335e-001):7.206725e-002,2:2.418206e-001,1:4.543621e-001);
   tree gen.114000 = [&U] (((4:2.486881e-001,3:2.871556e-001):1.417644e-001,2:2.429625e-001):3.387770e-002,(((17:1.956474e-001,(21:6.996063e-002,(20:4.933742e-004,19:1.298849e-002):9.832964e-002):5.375477e-002):2.763485e-001,(18:5.183197e-001,(((16:1.963612e-001,15:2.369835e-001):2.068893e-001,14:2.675552e-001):1.233012e-001,(13:2.658220e-001,((12:2.873268e-001,11:3.225572e-001):1.888325e-001,(9:2.875415e-001,10:2.509285e-001):7.236672e-002):7.863644e-002):4.590688e-002):1.548911e-001):4.762776e-002):1.726275e-001,((6:2.595168e-001,(8:1.416417e-001,7:2.215006e-001):1.909905e-001):9.149400e-002,5:2.229752e-001):1.403748e-001):9.403789e-002,1:4.519104e-001);
   tree gen.114500 = [&U] (((4:2.499462e-001,3:2.835796e-001):1.540586e-001,(((17:2.146162e-001,(21:1.188924e-001,(20:4.765022e-004,19:9.086900e-003):1.058810e-001):2.717373e-002):2.450241e-001,(18:5.118649e-001,(((16:1.939159e-001,15:2.350449e-001):1.564134e-001,14:2.796641e-001):1.050602e-001,(13:2.309410e-001,((12:2.775783e-001,11:3.395689e-001):2.028105e-001,(9:3.852626e-001,10:2.530236e-001):7.071560e-002):9.170715e-002):6.582310e-002):1.463575e-001):8.043506e-002):1.923502e-001,((6:2.833337e-001,(8:1.317277e-001,7:2.163728e-001):1.745893e-001):6.597359e-002,5:2.201984e-001):1.406072e-001):1.068656e-001):3.345581e-002,2:2.399369e-001,1:4.462827e-001);
   tree gen.115000 = [&U] ((((17:2.196937e-001,(21:9.869400e-002,(20:6.728730e-004,19:1.169872e-002):1.083861e-001):5.574622e-002):1.992535e-001,(18:4.925947e-001,(((12:2.863300e-001,11:3.347264e-001):1.710188e-001,(9:3.211417e-001,10:2.570069e-001):7.238866e-002):9.603250e-002,(((16:2.201768e-001,15:2.592994e-001):1.601140e-001,14:2.255475e-001):1.293487e-001,13:2.717391e-001):4.609214e-002):1.532187e-001):7.020204e-002):2.063435e-001,((6:2.900371e-001,(8:1.348442e-001,7:1.708554e-001):1.787199e-001):3.905161e-002,5:3.012092e-001):1.534145e-001):1.104102e-001,((4:2.846236e-001,3:2.902888e-001):1.320330e-001,2:2.456135e-001):5.465430e-002,1:4.251471e-001);
   tree gen.115500 = [&U] (((((((20:3.969953e-003,19:1.245660e-002):1.059014e-001,21:9.580541e-002):7.327769e-002,17:2.174424e-001):2.009102e-001,(18:4.390413e-001,(((16:2.179205e-001,15:2.427931e-001):2.072555e-001,14:2.232361e-001):9.614486e-002,(13:2.773931e-001,((12:2.833958e-001,11:3.312962e-001):1.692662e-001,(9:3.581594e-001,10:2.543732e-001):8.704556e-002):6.617647e-002):2.786133e-002):1.229350e-001):1.093007e-001):2.014674e-001,((6:2.870649e-001,(8:1.791230e-001,7:1.691045e-001):1.926595e-001):3.749484e-002,5:2.704060e-001):1.518424e-001):1.565738e-001,(4:2.817069e-001,3:2.873141e-001):1.485311e-001):4.641207e-002,2:2.430966e-001,1:4.207904e-001);
   tree gen.116000 = [&U] (2:2.456029e-001,((4:2.846113e-001,3:2.902763e-001):1.129525e-001,(((((20:3.710240e-003,19:1.258503e-002):1.041553e-001,21:9.679317e-002):4.608783e-002,17:1.723443e-001):2.635082e-001,(18:4.428756e-001,(((16:1.961428e-001,15:2.452963e-001):1.145210e-001,14:2.255377e-001):1.362670e-001,(13:2.631062e-001,((12:2.795816e-001,11:3.347119e-001):1.473210e-001,(9:3.123817e-001,10:2.494021e-001):8.795614e-002):1.079847e-001):7.023818e-002):8.929023e-002):1.085164e-001):1.236961e-001,((6:2.842502e-001,(8:1.834477e-001,7:1.903781e-001):1.693746e-001):8.710572e-002,5:2.262309e-001):1.646442e-001):9.312033e-002):8.038891e-002,1:4.251287e-001);
   tree gen.116500 = [&U] (((4:2.846113e-001,3:2.777956e-001):1.372155e-001,2:2.345598e-001):3.768269e-002,(((((20:1.150200e-003,19:7.818655e-003):9.141832e-002,21:8.929077e-002):3.409011e-002,17:1.723443e-001):2.635082e-001,(18:4.428756e-001,(((16:2.258291e-001,15:2.371653e-001):1.837754e-001,14:2.050631e-001):1.171812e-001,(13:2.631062e-001,((12:2.795816e-001,11:3.347119e-001):1.685614e-001,(9:3.123817e-001,10:2.555800e-001):1.021900e-001):6.981081e-002):5.342824e-002):1.348737e-001):9.458785e-002):1.464055e-001,((6:2.510533e-001,(8:1.455839e-001,7:2.029727e-001):2.114693e-001):5.266340e-002,5:2.262309e-001):1.137748e-001):1.332296e-001,1:4.251287e-001);
   tree gen.117000 = [&U] (((4:2.988402e-001,3:3.156132e-001):1.215380e-001,2:2.332775e-001):6.582306e-002,(((((20:4.470394e-004,19:8.281211e-003):8.426475e-002,21:1.135010e-001):7.493644e-002,17:1.692371e-001):1.946633e-001,(18:5.002029e-001,(((16:1.952281e-001,15:2.406687e-001):1.950795e-001,14:2.373795e-001):9.394964e-002,(13:2.705014e-001,((12:3.021907e-001,11:3.202679e-001):1.667961e-001,(9:3.279989e-001,10:2.916060e-001):6.976665e-002):7.330094e-002):4.391666e-002):8.048688e-002):1.461288e-001):1.863034e-001,((6:2.636045e-001,(8:1.528623e-001,7:2.072727e-001):2.220415e-001):5.315355e-002,5:2.375411e-001):1.587910e-001):1.178401e-001,1:4.140925e-001);
   tree gen.117500 = [&U] (((4:3.041081e-001,3:3.300859e-001):1.281984e-001,(((((20:1.005531e-003,19:1.609050e-002):1.069625e-001,21:1.187057e-001):5.647345e-002,17:1.837689e-001):2.161681e-001,(18:4.398151e-001,(((16:2.041804e-001,15:2.359437e-001):1.757033e-001,14:2.482648e-001):1.182369e-001,(13:2.829055e-001,((12:3.160479e-001,11:2.707882e-001):1.815497e-001,(9:3.430396e-001,10:3.049779e-001):6.088237e-002):9.039094e-002):6.616414e-002):1.699910e-001):1.308141e-001):1.863513e-001,((6:2.756923e-001,(8:1.433523e-001,7:1.828675e-001):1.995885e-001):7.536065e-002,5:2.484338e-001):1.328486e-001):1.476263e-001):5.856444e-002,2:2.068691e-001,1:4.376132e-001);
   tree gen.118000 = [&U] (((4:2.827606e-001,3:2.944908e-001):1.022664e-001,2:2.585301e-001):7.166453e-002,(((((20:3.108987e-003,19:8.128011e-003):1.029396e-001,21:1.178121e-001):7.661594e-002,17:2.030848e-001):2.350963e-001,(18:4.365042e-001,(((16:2.026434e-001,15:2.341675e-001):1.743806e-001,14:2.231922e-001):1.173468e-001,(13:2.263385e-001,((12:3.946500e-001,11:2.930661e-001):2.002256e-001,(9:3.404572e-001,10:2.907394e-001):7.564143e-002):7.264316e-002):7.236609e-002):1.299645e-001):8.448901e-002):1.309681e-001,((6:2.736169e-001,(8:1.628273e-001,7:1.732690e-001):2.220725e-001):4.659573e-002,5:2.789022e-001):2.022702e-001):1.090899e-001,1:4.343189e-001);
   tree gen.118500 = [&U] (((4:2.797471e-001,3:2.820995e-001):1.301434e-001,2:2.842219e-001):4.820448e-002,(((((20:1.432971e-003,19:3.246776e-003):9.000682e-002,21:9.626785e-002):5.962037e-002,17:2.009204e-001):1.765996e-001,(18:5.151995e-001,(((16:2.004837e-001,15:2.541516e-001):1.769116e-001,14:2.350343e-001):1.280157e-001,(13:2.387589e-001,((12:3.394741e-001,11:3.144269e-001):1.878921e-001,(9:3.368287e-001,10:2.658491e-001):6.556142e-002):1.045167e-001):7.318930e-002):1.196219e-001):9.059675e-002):1.295722e-001,((6:2.552621e-001,(8:1.410064e-001,7:1.491217e-001):2.261128e-001):3.204328e-002,5:2.863165e-001):1.960689e-001):1.079272e-001,1:4.497578e-001);
   tree gen.119000 = [&U] ((((((20:1.466916e-003,19:1.021069e-002):7.997147e-002,21:8.467550e-002):4.824531e-002,17:1.910714e-001):1.954309e-001,(18:5.091181e-001,(((16:2.052329e-001,15:2.601721e-001):1.811024e-001,14:2.406019e-001):1.176642e-001,(13:2.617358e-001,((12:3.152794e-001,11:3.574244e-001):1.276299e-001,(9:3.059969e-001,10:2.737428e-001):8.349750e-002):9.121423e-002):7.405222e-002):1.729587e-001):6.666459e-002):1.746463e-001,((6:2.679909e-001,(8:1.788458e-001,7:1.756921e-001):2.314691e-001):5.710624e-002,5:2.930990e-001):1.809636e-001):9.856816e-002,((4:2.863739e-001,3:2.887820e-001):1.456509e-001,2:2.122926e-001):5.329631e-002,1:4.600897e-001);
   tree gen.119500 = [&U] (((((((20:4.513778e-004,19:8.080587e-003):1.007678e-001,21:1.355204e-001):4.068862e-002,17:2.126384e-001):2.118487e-001,(18:5.091181e-001,(((16:2.308035e-001,15:2.865250e-001):1.469447e-001,14:2.406019e-001):1.340343e-001,(13:2.438476e-001,((12:2.795080e-001,11:3.574244e-001):1.782294e-001,(9:3.059969e-001,10:2.702743e-001):6.593946e-002):1.276394e-001):7.077875e-002):1.609317e-001):6.031110e-002):1.766764e-001,((6:2.845480e-001,(8:2.009026e-001,7:1.690659e-001):1.889680e-001):5.509356e-002,5:2.930990e-001):1.809636e-001):1.416477e-001,(4:2.863739e-001,3:3.170732e-001):1.024711e-001):1.061154e-001,2:1.893894e-001,1:4.470359e-001);
   tree gen.120000 = [&U] (((((((20:1.850374e-003,19:1.631299e-002):1.028881e-001,21:1.001983e-001):3.164627e-002,17:2.051575e-001):2.840510e-001,(18:5.088252e-001,(((16:2.308035e-001,15:2.865250e-001):1.374015e-001,14:2.406019e-001):8.439826e-002,(13:2.349759e-001,((12:2.795080e-001,11:3.574244e-001):1.782294e-001,(9:3.770346e-001,10:2.700175e-001):6.533731e-002):9.129693e-002):1.022180e-001):1.369361e-001):7.580024e-002):1.766764e-001,((6:2.392487e-001,(8:1.653847e-001,7:1.690659e-001):2.156934e-001):5.638399e-002,5:2.705135e-001):1.721131e-001):1.725203e-001,(4:2.208714e-001,3:2.745297e-001):1.338744e-001):7.802468e-002,2:1.893894e-001,1:4.470359e-001);
   tree gen.120500 = [&U] ((((((21:1.001983e-001,(20:3.063156e-003,19:1.428713e-002):1.122526e-001):7.175633e-002,17:2.072480e-001):2.302169e-001,(18:5.415939e-001,(((16:2.203134e-001,15:2.510774e-001):1.295724e-001,14:2.123064e-001):1.350955e-001,(13:2.379472e-001,((12:3.427280e-001,11:3.317340e-001):1.965019e-001,(9:3.770346e-001,10:2.700175e-001):8.466371e-002):9.129693e-002):7.362409e-002):1.585755e-001):7.580024e-002):1.732272e-001,((6:2.403677e-001,(8:1.653847e-001,7:1.690659e-001):2.370896e-001):6.239575e-002,5:2.429825e-001):1.630533e-001):1.321714e-001,(4:2.478732e-001,3:3.080113e-001):1.115344e-001):1.014000e-001,2:2.054640e-001,1:4.470359e-001);
   tree gen.121000 = [&U] (((4:2.450016e-001,3:3.092623e-001):1.102422e-001,2:2.277937e-001):8.187458e-002,((((21:9.903749e-002,(20:3.263593e-003,19:1.394403e-002):1.109522e-001):3.484987e-002,17:2.278594e-001):2.468952e-001,(18:5.353195e-001,(((16:2.209740e-001,15:2.481687e-001):1.288065e-001,14:2.654358e-001):1.335304e-001,(13:2.351906e-001,((12:3.162416e-001,11:2.829950e-001):1.875119e-001,(9:3.723365e-001,10:2.668893e-001):6.466194e-002):1.091002e-001):4.345815e-002):1.284643e-001):9.704104e-002):1.869063e-001,((6:2.375830e-001,(8:1.564401e-001,7:2.130961e-001):1.849953e-001):4.947054e-002,5:2.401675e-001):1.587561e-001):1.078511e-001,1:4.418570e-001);
   tree gen.121500 = [&U] (((4:2.356544e-001,3:3.290219e-001):1.171015e-001,((((21:1.053653e-001,(20:1.718512e-003,19:1.397712e-002):1.032448e-001):5.180515e-002,17:1.719042e-001):2.446999e-001,(18:5.695225e-001,(((16:2.350926e-001,15:2.412665e-001):1.392109e-001,14:2.596502e-001):1.384671e-001,(13:2.235150e-001,((12:3.364471e-001,11:3.301077e-001):2.280867e-001,(9:4.164821e-001,10:2.839416e-001):7.839243e-002):1.159271e-001):3.773634e-002):1.259159e-001):1.092030e-001):1.619336e-001,((6:2.527629e-001,(8:1.664355e-001,7:2.267113e-001):1.968151e-001):7.154402e-002,5:2.655384e-001):1.688994e-001):1.034274e-001):8.406540e-002,2:2.423480e-001,1:4.550256e-001);
   tree gen.122000 = [&U] (((4:2.664474e-001,3:2.553415e-001):1.279622e-001,((((21:9.348224e-002,(20:1.617452e-003,19:1.461850e-002):1.033201e-001):9.725537e-002,17:1.693784e-001):2.139423e-001,(18:5.181164e-001,(((16:2.006267e-001,15:2.230108e-001):1.536673e-001,14:2.614230e-001):9.207911e-002,(13:2.633308e-001,((12:3.599491e-001,11:3.430661e-001):1.825733e-001,(9:2.414435e-001,10:2.652163e-001):9.628791e-002):9.438194e-002):5.285881e-002):9.335763e-002):1.049500e-001):1.485116e-001,((6:2.360938e-001,(8:1.596907e-001,7:2.080138e-001):2.409782e-001):6.682586e-002,5:2.467287e-001):1.577609e-001):1.322871e-001):7.305514e-002,2:2.160746e-001,1:4.351526e-001);
   tree gen.122500 = [&U] (((4:2.635670e-001,3:2.525812e-001):1.265789e-001,2:2.803897e-001):4.041537e-002,((((21:9.589037e-002,(20:8.851036e-004,19:1.175676e-002):1.022032e-001):8.795968e-002,17:1.819023e-001):2.116295e-001,(18:5.125155e-001,(((16:2.009646e-001,15:2.764707e-001):1.706332e-001,14:2.585970e-001):1.146876e-001,(13:2.604841e-001,((12:3.010326e-001,11:3.193826e-001):2.385242e-001,(9:3.269980e-001,10:2.337169e-001):8.157078e-002):6.618307e-002):8.327344e-002):1.093438e-001):1.038154e-001):1.469062e-001,((6:2.356086e-001,(8:1.579644e-001,7:1.809909e-001):2.287413e-001):5.055532e-002,5:2.440615e-001):1.560555e-001):1.308570e-001,1:4.992360e-001);
   tree gen.123000 = [&U] (((4:2.432834e-001,3:3.632842e-001):1.423593e-001,((((21:9.818836e-002,(20:2.041482e-003,19:1.626733e-002):9.931425e-002):1.037548e-001,17:1.555684e-001):1.802666e-001,(18:5.247978e-001,(((16:1.996958e-001,15:2.830962e-001):1.924480e-001,14:2.647942e-001):1.045928e-001,(13:2.667266e-001,((12:3.316509e-001,11:3.270365e-001):2.424157e-001,(9:3.348345e-001,10:2.544014e-001):6.007859e-002):6.336917e-002):8.526907e-002):1.119642e-001):8.660997e-002):2.042158e-001,((6:2.412549e-001,(8:1.617500e-001,7:1.853283e-001):2.342230e-001):7.548084e-002,5:2.499104e-001):1.647842e-001):9.470408e-002):6.132485e-002,2:2.871092e-001,1:5.112001e-001);
   tree gen.123500 = [&U] (((4:2.925510e-001,3:3.544989e-001):1.226608e-001,2:2.440026e-001):4.648524e-002,((((21:9.141594e-002,(20:1.225997e-003,19:1.410939e-002):9.931425e-002):5.509355e-002,17:1.724998e-001):2.375179e-001,(18:5.247978e-001,(((16:1.996958e-001,15:2.656381e-001):1.577845e-001,14:2.647942e-001):1.050399e-001,(13:2.541155e-001,((12:3.316509e-001,11:2.648139e-001):1.841591e-001,(9:3.558102e-001,10:2.773743e-001):6.010655e-002):6.562180e-002):9.003126e-002):1.332513e-001):7.074864e-002):2.170216e-001,((6:2.412549e-001,(8:1.255381e-001,7:1.853283e-001):2.047955e-001):7.548084e-002,5:2.499104e-001):1.647842e-001):1.303428e-001,1:5.112001e-001);
   tree gen.124000 = [&U] (((4:2.781303e-001,3:3.069451e-001):1.466650e-001,((((21:1.135044e-001,(20:6.642403e-004,19:1.182521e-002):7.807208e-002):6.387955e-002,17:1.770810e-001):2.322532e-001,(18:4.989289e-001,(((16:1.786452e-001,15:2.525440e-001):1.786538e-001,14:2.262404e-001):9.986213e-002,(13:2.388910e-001,((12:3.287951e-001,11:3.699258e-001):1.750814e-001,(9:2.847003e-001,10:2.637016e-001):6.368085e-002):7.855548e-002):8.559334e-002):1.193069e-001):1.342199e-001):2.093895e-001,((6:2.293627e-001,(8:1.736645e-001,7:1.660769e-001):1.913104e-001):7.788907e-002,5:2.375915e-001):1.918785e-001):8.114241e-002):4.998284e-002,2:2.276050e-001,1:3.808177e-001);
   tree gen.124500 = [&U] (((4:2.749841e-001,3:3.021454e-001):1.247803e-001,2:2.725507e-001):4.920126e-002,((((21:1.117296e-001,(20:1.411081e-003,19:3.581395e-003):7.428660e-002):9.193882e-002,17:1.743120e-001):2.286214e-001,(18:5.147550e-001,(((16:1.549919e-001,15:2.650683e-001):1.758602e-001,14:2.474056e-001):1.272652e-001,(13:2.421706e-001,((12:3.009583e-001,11:2.960947e-001):1.723436e-001,(9:3.376717e-001,10:2.673891e-001):6.458756e-002):1.099785e-001):6.343646e-002):1.174413e-001):8.825291e-002):2.061153e-001,((6:2.427533e-001,(8:1.513623e-001,7:1.989392e-001):1.883189e-001):7.394327e-002,5:2.993645e-001):1.566275e-001):7.987359e-002,1:5.148484e-001);
   tree gen.125000 = [&U] (((4:2.749841e-001,3:3.021454e-001):1.030105e-001,2:2.393547e-001):5.817941e-002,((((21:1.297517e-001,(20:8.662242e-004,19:1.140038e-002):8.692490e-002):4.874783e-002,17:2.120323e-001):2.110942e-001,(18:5.147550e-001,(((16:1.974772e-001,15:2.630510e-001):1.451663e-001,14:2.474056e-001):1.272652e-001,(13:2.421706e-001,((12:3.060053e-001,11:2.960947e-001):1.778542e-001,(9:3.987411e-001,10:2.673891e-001):7.178177e-002):7.072799e-002):6.747208e-002):8.987418e-002):1.044381e-001):1.583236e-001,((6:3.049060e-001,(8:1.367539e-001,7:1.989392e-001):1.904633e-001):7.325478e-002,5:2.993645e-001):1.929770e-001):8.983493e-002,1:4.879352e-001);
   tree gen.125500 = [&U] (((((21:1.088558e-001,(20:2.896586e-004,19:8.460143e-003):1.085320e-001):5.752270e-002,17:2.107726e-001):2.395474e-001,(18:5.144769e-001,(((16:2.358007e-001,15:2.340852e-001):1.443038e-001,14:2.365667e-001):1.265091e-001,(13:2.505313e-001,((12:3.041873e-001,11:2.943355e-001):1.505524e-001,(9:3.963721e-001,10:2.658005e-001):6.599696e-002):8.404513e-002):6.531400e-002):1.151843e-001):1.059741e-001):1.850654e-001,((6:3.030945e-001,(8:1.359414e-001,7:2.102361e-001):1.943088e-001):6.604275e-002,5:2.672046e-001):1.535730e-001):1.467768e-001,((4:2.733503e-001,3:2.944242e-001):1.659293e-001,2:2.379327e-001):3.784612e-002,1:4.850363e-001);
   tree gen.126000 = [&U] (((4:2.733503e-001,3:2.929062e-001):1.655090e-001,((((21:1.031325e-001,(20:1.424041e-004,19:1.614756e-002):1.161439e-001):4.799450e-002,17:2.086232e-001):2.322183e-001,(18:4.883195e-001,(((16:1.707159e-001,15:2.340852e-001):1.935141e-001,14:2.365667e-001):1.119885e-001,(13:2.505313e-001,((12:3.041873e-001,11:2.943355e-001):2.321175e-001,(9:3.662011e-001,10:2.658005e-001):4.189626e-002):9.670753e-002):7.062824e-002):1.047397e-001):1.164956e-001):1.529680e-001,((6:3.211077e-001,(8:1.359414e-001,7:2.102361e-001):2.092649e-001):2.992073e-002,5:2.672046e-001):1.732610e-001):1.049231e-001):4.975643e-002,2:2.252250e-001,1:4.850363e-001);
   tree gen.126500 = [&U] (((4:2.567233e-001,3:2.971982e-001):1.679343e-001,(((((20:1.361351e-004,19:1.329014e-002):1.145089e-001,21:8.217601e-002):2.421000e-002,17:2.116802e-001):2.693284e-001,(18:4.954750e-001,(((16:2.247376e-001,15:2.375154e-001):1.444672e-001,14:2.731832e-001):9.957985e-002,(13:2.542024e-001,((12:3.095590e-001,11:2.986485e-001):1.626930e-001,(9:3.715672e-001,10:2.696954e-001):3.938689e-002):8.987099e-002):5.537309e-002):1.061736e-001):1.152024e-001):1.676459e-001,((6:2.702059e-001,(8:1.852423e-001,7:2.045189e-001):2.388654e-001):4.819032e-002,5:2.711200e-001):1.757999e-001):1.336862e-001):4.129001e-002,2:2.416656e-001,1:4.415433e-001);
   tree gen.127000 = [&U] (((4:2.567233e-001,3:2.810438e-001):1.679343e-001,2:2.646110e-001):5.101018e-002,(((((20:9.466236e-005,19:5.688217e-003):1.170703e-001,21:1.191492e-001):4.820035e-002,17:2.299505e-001):2.693284e-001,(18:4.954750e-001,(((16:1.888335e-001,15:2.864194e-001):1.326679e-001,14:2.917188e-001):1.115776e-001,(13:2.542024e-001,((12:3.216821e-001,11:2.986485e-001):1.766719e-001,(9:3.715672e-001,10:2.696954e-001):9.367819e-002):9.077534e-002):5.537309e-002):1.328693e-001):5.575034e-002):1.676807e-001,((6:2.825208e-001,(8:1.847309e-001,7:1.763556e-001):2.414386e-001):3.935346e-002,5:2.719431e-001):1.757999e-001):1.272261e-001,1:4.314157e-001);
   tree gen.127500 = [&U] (((4:2.532519e-001,3:3.072717e-001):1.100803e-001,2:2.610330e-001):6.499842e-002,(((((20:2.737529e-004,19:7.943711e-003):9.107342e-002,21:1.020784e-001):8.769393e-002,17:1.778455e-001):2.059234e-001,(18:4.537337e-001,(((16:1.968321e-001,15:2.277541e-001):1.544662e-001,14:2.847883e-001):1.537824e-001,(13:2.507651e-001,((12:3.238695e-001,11:2.946102e-001):1.742830e-001,(9:3.665429e-001,10:2.660486e-001):4.392147e-002):1.016798e-001):6.060861e-002):1.145487e-001):1.147439e-001):1.720944e-001,((6:2.416537e-001,(8:1.822330e-001,7:2.156932e-001):2.381739e-001):4.949309e-002,5:2.689763e-001):1.319829e-001):8.384517e-002,1:4.742987e-001);
   tree gen.128000 = [&U] ((((((20:2.073652e-003,19:1.050895e-002):1.102381e-001,21:1.185518e-001):8.853159e-002,17:1.795443e-001):2.078904e-001,(18:5.745633e-001,(((16:1.987122e-001,15:2.583191e-001):2.004399e-001,14:2.413341e-001):1.295245e-001,(13:2.531605e-001,((12:3.269632e-001,11:2.955807e-001):2.239541e-001,(9:3.700442e-001,10:2.383808e-001):9.067973e-002):6.639670e-002):7.035112e-002):9.461491e-002):1.158399e-001):1.851301e-001,((6:2.563328e-001,(8:1.150611e-001,7:2.040272e-001):2.240267e-001):4.996585e-002,5:2.830395e-001):1.332436e-001):1.106250e-001,((4:2.502317e-001,3:3.102068e-001):1.626214e-001,2:2.346117e-001):6.410503e-002,1:4.788293e-001);
   tree gen.128500 = [&U] ((((((20:2.601738e-003,19:1.083124e-002):1.154125e-001,21:1.101545e-001):8.418289e-002,17:1.708021e-001):2.189238e-001,(18:5.773580e-001,(((16:2.001188e-001,15:2.165247e-001):1.336541e-001,14:2.209782e-001):1.224416e-001,(13:2.543918e-001,((12:3.285535e-001,11:3.020336e-001):2.046711e-001,(9:3.221705e-001,10:2.963689e-001):3.209217e-002):1.142696e-001):4.135644e-002):1.336945e-001):9.739653e-002):1.935611e-001,((6:2.575796e-001,(8:1.726652e-001,7:2.050196e-001):2.251163e-001):5.020888e-002,5:2.844162e-001):1.609499e-001):8.342721e-002,((4:2.514488e-001,3:3.071225e-001):1.164998e-001,2:2.602971e-001):5.870832e-002,1:4.444989e-001);
   tree gen.129000 = [&U] ((((((20:6.581203e-004,19:1.265996e-002):1.213834e-001,21:7.401083e-002):4.123344e-002,17:1.915878e-001):2.086491e-001,(18:4.911059e-001,((((12:3.364583e-001,11:3.279307e-001):2.095954e-001,(9:3.299218e-001,10:3.034994e-001):3.813131e-002):6.567637e-002,13:2.605124e-001):4.372962e-002,((16:2.049336e-001,15:2.217341e-001):1.947451e-001,14:2.262948e-001):1.645420e-001):1.058192e-001):8.485551e-002):2.083563e-001,((6:2.647488e-001,(8:1.602084e-001,7:1.912179e-001):1.847916e-001):4.410786e-002,5:2.081538e-001):1.966517e-001):8.543442e-002,((4:2.651596e-001,3:3.086969e-001):1.417352e-001,2:2.225717e-001):7.527595e-002,1:4.551933e-001);
   tree gen.129500 = [&U] (((4:2.637080e-001,3:2.782738e-001):1.314098e-001,2:2.353090e-001):6.229209e-002,(((((20:1.127954e-003,19:1.123540e-002):1.237804e-001,21:1.248717e-001):6.710645e-002,17:1.685507e-001):2.345120e-001,(18:4.884173e-001,((((12:3.346164e-001,11:3.367477e-001):1.797909e-001,(9:3.281156e-001,10:3.018379e-001):5.854671e-002):6.939280e-002,13:2.590862e-001):6.737482e-002,((16:2.527680e-001,15:2.205203e-001):1.402452e-001,14:2.667566e-001):1.636412e-001):8.356311e-002):1.232201e-001):2.072156e-001,((6:2.632995e-001,(8:1.793702e-001,7:1.901711e-001):1.924359e-001):6.137113e-002,5:2.245645e-001):2.180243e-001):8.893593e-002,1:4.443611e-001);
   tree gen.130000 = [&U] ((((((20:3.050521e-003,19:9.323550e-003):8.878564e-002,21:8.850150e-002):6.689738e-002,17:1.685507e-001):1.813105e-001,(18:4.914985e-001,((((12:3.346164e-001,11:3.915928e-001):1.797909e-001,(9:3.281156e-001,10:3.018379e-001):7.688628e-002):6.967974e-002,13:2.506920e-001):7.425119e-002,((16:2.130940e-001,15:2.205203e-001):1.402452e-001,14:2.579889e-001):1.099829e-001):1.540728e-001):7.747422e-002):2.003360e-001,((6:2.632995e-001,(8:1.962542e-001,7:1.901711e-001):1.811098e-001):8.110100e-002,5:2.560139e-001):1.190634e-001):1.136692e-001,((4:2.637080e-001,3:2.782738e-001):1.466232e-001,2:2.368615e-001):5.285542e-002,1:4.238038e-001);
   tree gen.130500 = [&U] (((4:2.919432e-001,3:2.649628e-001):1.405697e-001,2:2.368615e-001):8.431138e-002,(((((20:3.194826e-003,19:1.104588e-002):8.878564e-002,21:9.372441e-002):5.978377e-002,17:1.647812e-001):1.822047e-001,(18:4.945008e-001,((((12:3.346164e-001,11:3.915928e-001):1.797909e-001,(9:3.392460e-001,10:3.018379e-001):3.922067e-002):1.180620e-001,13:2.506920e-001):4.461062e-002,((16:1.954134e-001,15:2.870069e-001):1.405026e-001,14:2.168983e-001):1.498458e-001):1.250759e-001):1.133817e-001):1.787825e-001,((6:2.450955e-001,(8:1.382409e-001,7:1.901711e-001):1.973737e-001):3.372452e-002,5:2.248265e-001):1.375257e-001):1.136692e-001,1:4.238038e-001);
   tree gen.131000 = [&U] ((((((20:8.887553e-004,19:1.005438e-002):7.443599e-002,21:1.245494e-001):6.741958e-002,17:2.392012e-001):2.504265e-001,(18:4.538219e-001,((((12:2.925140e-001,11:3.892661e-001):1.973781e-001,(9:3.810424e-001,10:2.620268e-001):6.538931e-002):9.257610e-002,13:2.926798e-001):4.857136e-002,((16:1.942523e-001,15:2.853016e-001):1.977455e-001,14:2.021012e-001):1.735776e-001):1.243328e-001):1.073876e-001):1.293675e-001,(5:2.249396e-001,(6:2.582498e-001,(8:1.474524e-001,7:1.890412e-001):1.898021e-001):5.816245e-002):1.610178e-001):9.208862e-002,((4:2.902086e-001,3:2.890478e-001):1.340777e-001,2:2.483749e-001):3.548846e-002,1:4.386000e-001);
   tree gen.131500 = [&U] ((((((20:2.529398e-003,19:7.282444e-003):8.226420e-002,21:1.231102e-001):2.348837e-002,17:1.690751e-001):2.711336e-001,(18:5.490664e-001,((((12:2.920406e-001,11:3.183060e-001):1.907880e-001,(9:3.804257e-001,10:2.616027e-001):6.528348e-002):8.515781e-002,13:2.179034e-001):6.109702e-002,((16:2.079173e-001,15:2.848399e-001):1.700183e-001,14:2.914443e-001):1.502301e-001):1.155283e-001):1.308582e-001):1.875930e-001,(5:2.245756e-001,(6:2.448935e-001,(8:1.472138e-001,7:1.887352e-001):2.303895e-001):6.945001e-002):1.819739e-001):8.526194e-002,((4:2.897390e-001,3:2.885800e-001):1.141503e-001,2:2.379773e-001):6.778602e-002,1:4.751714e-001);
   tree gen.132000 = [&U] (((4:2.767346e-001,3:2.784626e-001):1.044593e-001,(((((20:2.896774e-003,19:1.477753e-002):7.938010e-002,21:1.187941e-001):6.348619e-002,17:2.591808e-001):2.740711e-001,(18:4.445789e-001,((((12:3.704500e-001,11:3.014234e-001):1.477837e-001,(9:3.722730e-001,10:2.650640e-001):7.711802e-002):1.025081e-001,13:2.481067e-001):7.073449e-002,((16:2.006279e-001,15:2.495934e-001):1.417886e-001,14:2.812266e-001):1.249110e-001):1.127356e-001):1.205534e-001):1.503059e-001,(5:2.674204e-001,(6:2.587233e-001,(8:1.936862e-001,7:1.821184e-001):2.223123e-001):4.541066e-002):1.969482e-001):1.133946e-001):8.224198e-002,2:2.296341e-001,1:4.442249e-001);
   tree gen.132500 = [&U] (((4:2.818078e-001,3:3.097698e-001):1.636588e-001,2:2.296341e-001):4.102284e-002,((((21:1.193867e-001,(20:1.395326e-003,19:1.485617e-002):8.058491e-002):8.057836e-002,17:2.304613e-001):1.785519e-001,(18:4.445789e-001,((13:2.456562e-001,((12:2.885849e-001,11:2.967646e-001):1.960157e-001,(9:3.527453e-001,10:2.650640e-001):6.865544e-002):1.125949e-001):7.146780e-002,((16:1.841841e-001,15:2.960875e-001):1.281449e-001,14:2.812266e-001):1.191562e-001):1.016157e-001):1.286454e-001):1.477510e-001,(5:2.674204e-001,(6:2.587233e-001,(8:1.269323e-001,7:1.821184e-001):1.875458e-001):6.697496e-002):1.776020e-001):8.622973e-002,1:4.489040e-001);
   tree gen.133000 = [&U] (2:2.296341e-001,((4:2.818078e-001,3:2.840426e-001):1.694981e-001,((((21:1.193867e-001,(20:5.524192e-004,19:1.550635e-002):9.945974e-002):4.618478e-002,17:2.165047e-001):2.183580e-001,(18:4.445789e-001,((13:2.517888e-001,((12:2.885849e-001,11:3.128730e-001):1.960157e-001,(9:3.527453e-001,10:2.650640e-001):3.848779e-002):1.500359e-001):2.721650e-002,((16:1.841841e-001,15:2.745556e-001):1.701722e-001,14:2.812266e-001):1.109207e-001):1.123558e-001):9.525253e-002):1.477510e-001,(5:2.745092e-001,(6:2.587233e-001,(8:1.944515e-001,7:1.885285e-001):2.367193e-001):5.482844e-002):1.634249e-001):1.213538e-001):5.608585e-002,1:4.489040e-001);
   tree gen.133500 = [&U] (((((21:8.294708e-002,(20:1.144169e-004,19:1.434784e-002):1.125789e-001):8.882487e-002,17:1.790183e-001):1.722404e-001,(18:4.445789e-001,((13:2.517888e-001,((12:2.885849e-001,11:3.371575e-001):1.960157e-001,(9:3.628192e-001,10:2.668398e-001):8.992296e-002):8.925530e-002):2.721650e-002,((16:1.841841e-001,15:2.745556e-001):1.701722e-001,14:2.166177e-001):1.457447e-001):1.425572e-001):1.067755e-001):1.469669e-001,(5:2.745092e-001,(6:2.587233e-001,(8:1.656291e-001,7:1.965515e-001):1.686483e-001):8.315915e-002):1.599880e-001):1.254449e-001,((4:2.895263e-001,3:3.226604e-001):1.191285e-001,2:2.234671e-001):6.165493e-002,1:4.489040e-001);
   tree gen.134000 = [&U] (2:2.302140e-001,(((((21:8.047174e-002,(20:7.784584e-005,19:9.785196e-003):1.030352e-001):6.335036e-002,17:1.844232e-001):1.895509e-001,(18:4.580015e-001,((13:2.512579e-001,((12:2.972977e-001,11:3.473368e-001):1.619190e-001,(9:3.729097e-001,10:2.748962e-001):6.961563e-002):9.922387e-002):5.510390e-002,((16:1.897449e-001,15:2.087236e-001):1.753100e-001,14:2.275215e-001):9.690682e-002):8.516726e-002):1.317244e-001):1.875589e-001,(5:2.827971e-001,(6:2.542729e-001,(8:1.657387e-001,7:2.024857e-001):1.737401e-001):6.850767e-002):1.648184e-001):1.281364e-001,(4:2.982676e-001,3:3.174288e-001):1.684382e-001):7.572301e-002,1:4.290692e-001);
   tree gen.134500 = [&U] ((2:2.120354e-001,(4:2.819095e-001,3:2.784650e-001):1.496089e-001):5.941787e-002,((((21:8.047174e-002,(20:1.855874e-005,19:1.463785e-002):1.047356e-001):4.363019e-002,17:1.844232e-001):2.136274e-001,(18:4.580015e-001,((13:2.565194e-001,((12:2.972977e-001,11:3.144768e-001):1.756604e-001,(9:3.729097e-001,10:2.748962e-001):5.535680e-002):7.962743e-002):7.006301e-002,((16:2.190408e-001,15:2.087236e-001):1.533876e-001,14:2.275215e-001):1.303966e-001):1.273909e-001):8.301624e-002):1.618354e-001,(5:2.827971e-001,(6:2.542729e-001,(8:1.635717e-001,7:2.105132e-001):1.651453e-001):6.482258e-002):1.518596e-001):1.223879e-001,1:4.695996e-001);
   tree gen.135000 = [&U] ((2:2.147298e-001,(4:2.857987e-001,3:2.662909e-001):1.247378e-001):4.400725e-002,((((21:8.149431e-002,(20:4.448653e-005,19:1.767927e-002):1.082563e-001):2.903969e-002,17:1.867667e-001):2.163420e-001,(18:4.638214e-001,((13:2.597791e-001,((12:3.158922e-001,11:3.564179e-001):1.778926e-001,(9:3.181485e-001,10:2.783893e-001):4.444682e-002):8.705329e-002):9.358774e-002,((16:2.218242e-001,15:2.395665e-001):1.553367e-001,14:2.546246e-001):1.242880e-001):1.290097e-001):7.525609e-002):1.538738e-001,(5:2.863907e-001,(6:2.654901e-001,(8:1.354345e-001,7:2.216265e-001):2.254263e-001):5.671870e-002):1.834124e-001):1.239431e-001,1:4.755669e-001);
   tree gen.135500 = [&U] ((2:2.436592e-001,(4:2.830696e-001,3:2.637481e-001):1.235467e-001):4.890476e-002,((((21:7.768564e-002,(20:5.709398e-004,19:1.048452e-002):1.062879e-001):2.876239e-002,17:1.849833e-001):2.142762e-001,(18:4.593924e-001,((13:2.870301e-001,((12:2.701023e-001,11:3.530145e-001):1.999327e-001,(9:3.645422e-001,10:2.772453e-001):8.412268e-002):1.164580e-001):7.827018e-002,((16:2.197060e-001,15:2.429778e-001):1.648577e-001,14:3.007594e-001):8.761611e-002):8.277877e-002):8.407350e-002):1.446767e-001,(5:2.836559e-001,(6:2.629549e-001,(8:1.353148e-001,7:2.195102e-001):2.232737e-001):3.976464e-002):1.873284e-001):1.207989e-001,1:4.152068e-001);
   tree gen.136000 = [&U] (((4:2.895420e-001,3:3.424834e-001):1.318900e-001,2:2.492306e-001):6.218840e-002,((((21:8.940640e-002,(20:3.603767e-004,19:1.016843e-002):1.192358e-001):4.461180e-002,17:1.892130e-001):2.581547e-001,(18:5.389740e-001,((13:2.935932e-001,((12:2.758954e-001,11:3.494930e-001):1.949287e-001,(9:3.002904e-001,10:2.420021e-001):7.452922e-002):4.879071e-002):8.032388e-002,((16:1.969867e-001,15:2.485336e-001):1.843229e-001,14:2.465790e-001):1.365379e-001):1.414639e-001):1.201859e-001):1.290400e-001,(5:2.765943e-001,(6:2.514726e-001,(8:1.433550e-001,7:2.063135e-001):2.283789e-001):2.745161e-002):1.916117e-001):1.077705e-001,1:4.247006e-001);
   tree gen.136500 = [&U] (((4:2.895420e-001,3:3.424834e-001):1.021224e-001,2:2.492306e-001):7.043940e-002,((((21:8.940640e-002,(20:1.052302e-003,19:8.656562e-003):1.065630e-001):8.496910e-002,17:2.198286e-001):2.581547e-001,(18:6.006792e-001,((13:2.869654e-001,((12:2.799397e-001,11:3.150241e-001):2.114421e-001,(9:3.339299e-001,10:2.837357e-001):5.714597e-002):4.838564e-002):7.674047e-002,((16:2.037267e-001,15:2.485336e-001):1.769931e-001,14:2.465790e-001):1.501970e-001):2.054645e-001):5.363051e-002):1.315707e-001,(5:2.687649e-001,(6:2.514726e-001,(8:1.433550e-001,7:1.860937e-001):2.357915e-001):7.840193e-002):1.741135e-001):1.002910e-001,1:4.424927e-001);
   tree gen.137000 = [&U] (((4:2.496723e-001,3:3.292296e-001):1.346361e-001,((((21:7.940851e-002,(20:1.991237e-003,19:1.253501e-002):1.024391e-001):6.437212e-002,17:2.244578e-001):2.365639e-001,(18:5.319226e-001,((13:2.758600e-001,((12:2.939094e-001,11:3.299229e-001):1.815103e-001,(9:3.210070e-001,10:2.727554e-001):4.785929e-002):6.285452e-002):5.268490e-002,((16:2.323565e-001,15:2.334996e-001):1.557026e-001,14:2.162893e-001):1.607301e-001):1.566459e-001):4.048293e-002):2.126385e-001,(5:2.583639e-001,(6:2.417408e-001,(8:1.378072e-001,7:1.788920e-001):2.095458e-001):8.138848e-002):1.673755e-001):1.107030e-001):5.663467e-002,2:2.184305e-001,1:4.442259e-001);
   tree gen.137500 = [&U] (((4:2.841514e-001,3:2.307152e-001):1.292623e-001,((((21:1.091458e-001,(20:7.748255e-004,19:4.926005e-003):1.057019e-001):3.708786e-002,17:1.581454e-001):2.514834e-001,(18:5.447552e-001,((13:2.857339e-001,((12:2.964291e-001,11:3.245868e-001):2.071774e-001,(9:3.478156e-001,10:2.408683e-001):1.145992e-001):4.423334e-002):5.549393e-002,((16:1.796939e-001,15:2.418572e-001):1.657961e-001,14:2.196121e-001):1.664831e-001):1.214511e-001):7.730203e-002):1.830756e-001,(5:2.676115e-001,(6:2.503934e-001,(8:1.527958e-001,7:1.905568e-001):1.879723e-001):6.131964e-002):1.656820e-001):1.297887e-001):6.328255e-002,2:2.365373e-001,1:4.006444e-001);
   tree gen.138000 = [&U] (((4:2.865595e-001,3:2.751898e-001):1.454799e-001,2:2.457582e-001):6.256361e-002,((((21:8.784457e-002,(20:9.342266e-004,19:1.205834e-002):1.062435e-001):5.524964e-002,17:2.020773e-001):2.310880e-001,(18:5.447552e-001,((13:2.857339e-001,((12:2.964291e-001,11:3.245979e-001):1.834876e-001,(9:3.478156e-001,10:3.245278e-001):6.028791e-002):9.937523e-002):6.377997e-002,((16:2.043220e-001,15:2.418572e-001):1.312286e-001,14:2.329604e-001):1.508301e-001):1.098154e-001):1.104935e-001):1.974931e-001,(5:2.676115e-001,(6:2.539017e-001,(8:1.375746e-001,7:2.055506e-001):1.879723e-001):4.665882e-002):1.715711e-001):1.208785e-001,1:4.000470e-001);
   tree gen.138500 = [&U] (((((21:1.272308e-001,(20:7.489967e-004,19:9.819982e-003):1.026296e-001):5.258819e-002,17:1.995224e-001):2.219073e-001,(18:4.873513e-001,((13:2.821213e-001,((16:2.017388e-001,15:2.387994e-001):1.721289e-001,14:2.300151e-001):1.600814e-001):2.839054e-002,((12:2.926814e-001,11:3.447044e-001):1.739107e-001,(9:3.434181e-001,10:2.958987e-001):5.952569e-002):9.867071e-002):1.225331e-001):1.005611e-001):1.519181e-001,(5:2.716396e-001,(6:2.506916e-001,(8:1.255502e-001,7:2.029518e-001):2.084198e-001):7.172197e-002):1.692963e-001):1.241455e-001,((4:2.829365e-001,3:2.717105e-001):1.420334e-001,2:2.426510e-001):4.721581e-002,1:3.949892e-001);
   tree gen.139000 = [&U] (((((21:1.198347e-001,(20:2.513329e-003,19:3.442288e-003):8.986445e-002):4.610003e-002,17:2.062199e-001):1.884623e-001,(18:5.371479e-001,((13:2.862263e-001,((12:3.025059e-001,11:3.805315e-001):1.836840e-001,(9:3.549458e-001,10:2.638959e-001):5.023948e-002):8.972396e-002):4.067829e-002,((16:2.274466e-001,15:2.310820e-001):1.493457e-001,14:2.377361e-001):1.152700e-001):1.577324e-001):7.466712e-002):1.849635e-001,(5:2.807578e-001,(6:2.490225e-001,(8:1.890145e-001,7:2.148750e-001):2.470886e-001):6.069985e-002):1.749791e-001):1.202836e-001,((4:3.038705e-001,3:2.808311e-001):1.252001e-001,2:2.507962e-001):2.962507e-002,1:4.413720e-001);
   tree gen.139500 = [&U] (((4:2.729829e-001,3:2.932115e-001):1.591723e-001,((((21:1.010653e-001,(20:2.222398e-003,19:6.368666e-003):8.711171e-002):3.973069e-002,17:2.041989e-001):2.458198e-001,(18:5.318838e-001,((13:2.834213e-001,((12:3.211001e-001,11:3.768022e-001):1.818839e-001,(9:3.514673e-001,10:2.914336e-001):5.391906e-002):1.265482e-001):6.034733e-002,((16:2.252176e-001,15:2.288174e-001):1.803306e-001,14:2.304252e-001):1.141404e-001):1.692794e-001):6.531127e-002):1.480391e-001,(5:2.033803e-001,(6:2.465821e-001,(8:1.871621e-001,7:1.817921e-001):2.395487e-001):5.818001e-002):1.489630e-001):1.216295e-001):7.125697e-002,2:2.031377e-001,1:4.370465e-001);
   tree gen.140000 = [&U] (((4:3.028643e-001,3:3.153838e-001):1.297165e-001,(((17:2.031322e-001,(21:9.985554e-002,(20:7.131217e-003,19:9.385555e-003):8.307812e-002):4.068647e-002):2.289088e-001,(18:4.700840e-001,((13:2.415958e-001,((12:3.172565e-001,11:3.722919e-001):1.707387e-001,(9:3.472602e-001,10:3.169001e-001):5.245641e-002):7.589997e-002):4.786237e-002,((16:2.237500e-001,15:2.260784e-001):1.628885e-001,14:2.507862e-001):1.246830e-001):7.985495e-002):8.536487e-002):1.508704e-001,(5:2.879932e-001,(6:2.837076e-001,(8:1.849218e-001,7:1.796160e-001):1.753412e-001):6.836052e-002):1.432455e-001):1.550559e-001):7.419399e-002,2:2.096488e-001,1:4.423848e-001);
   tree gen.140500 = [&U] (((4:2.746904e-001,3:3.161946e-001):1.226217e-001,(((17:2.016134e-001,(21:1.001123e-001,(20:1.523211e-003,19:1.542000e-002):9.714230e-002):3.706241e-002):2.294974e-001,(18:5.064833e-001,((13:2.612023e-001,((12:3.180721e-001,11:3.732490e-001):1.711776e-001,(9:3.671581e-001,10:2.973207e-001):6.714787e-002):1.122109e-001):8.476493e-002,((16:2.243253e-001,15:2.173066e-001):1.580392e-001,14:2.317022e-001):1.250036e-001):9.473937e-002):1.326867e-001):1.642886e-001,(5:2.692659e-001,(6:2.835145e-001,(8:1.497056e-001,7:1.800778e-001):2.149462e-001):5.273168e-002):1.352207e-001):1.016398e-001):6.976491e-002,2:2.101878e-001,1:5.056590e-001);
   tree gen.141000 = [&U] (2:2.022741e-001,((4:2.458421e-001,3:3.278716e-001):1.118413e-001,(((17:1.940226e-001,(21:7.852225e-002,(20:1.426267e-003,19:1.363220e-002):9.218069e-002):5.793181e-002):1.958756e-001,(18:4.874141e-001,(((16:2.146251e-001,15:2.091250e-001):1.922777e-001,14:2.427348e-001):1.097940e-001,(((12:3.060966e-001,11:3.591961e-001):1.873855e-001,(9:3.533344e-001,10:2.379122e-001):7.388655e-002):8.762440e-002,13:2.776074e-001):4.833931e-002):1.346487e-001):1.129780e-001):1.984709e-001,(5:2.156674e-001,(6:2.503512e-001,(8:1.199737e-001,7:1.732978e-001):2.068534e-001):6.912089e-002):1.307179e-001):1.199778e-001):6.288280e-002,1:4.848448e-001);
   tree gen.141500 = [&U] (2:2.555092e-001,((4:2.437525e-001,3:2.571007e-001):1.607155e-001,(((17:1.923734e-001,(21:8.818189e-002,(20:1.677231e-004,19:1.541037e-002):9.978911e-002):6.483421e-002):2.289688e-001,(18:4.832710e-001,(((16:2.128007e-001,15:2.073474e-001):1.906433e-001,14:2.406715e-001):1.423599e-001,(((12:2.953126e-001,11:3.561429e-001):1.477314e-001,(9:2.679952e-001,10:2.723347e-001):8.571531e-002):1.131066e-001,13:2.752477e-001):6.504014e-002):9.498842e-002):9.630702e-002):1.542301e-001,(5:2.489961e-001,(6:2.482232e-001,(8:1.479411e-001,7:1.718248e-001):2.291102e-001):6.442320e-002):1.353608e-001):1.331067e-001):6.133019e-002,1:4.255633e-001);
   tree gen.142000 = [&U] ((((17:1.945609e-001,(21:1.091720e-001,(20:3.425126e-004,19:1.438453e-002):1.009238e-001):5.247286e-002):1.908203e-001,(18:4.898826e-001,(((16:2.132877e-001,15:2.097052e-001):1.370939e-001,14:2.604918e-001):1.053427e-001,(((12:2.986707e-001,11:3.601927e-001):1.843938e-001,(9:3.954427e-001,10:2.754314e-001):8.668999e-002):9.096645e-002,13:2.809257e-001):4.546834e-002):1.391298e-001):1.157611e-001):1.804287e-001,(5:2.518275e-001,(6:2.510458e-001,(8:1.496234e-001,7:1.741532e-001):2.072963e-001):4.556381e-002):1.369000e-001):1.249837e-001,((4:2.733824e-001,3:2.600242e-001):1.157235e-001,2:2.716017e-001):5.433196e-002,1:4.860898e-001);
   tree gen.142500 = [&U] (((4:2.284380e-001,3:3.008974e-001):1.075538e-001,2:2.185881e-001):5.757387e-002,(((17:1.805453e-001,(21:1.079549e-001,(20:1.069928e-004,19:1.066018e-002):9.540756e-002):6.388806e-002):2.216577e-001,(18:5.084360e-001,(((16:2.109098e-001,15:2.073311e-001):1.968067e-001,14:2.575877e-001):1.492574e-001,(((12:2.953410e-001,11:3.550293e-001):2.173900e-001,(9:3.367474e-001,10:2.723608e-001):5.590054e-002):9.506410e-002,13:2.777938e-001):3.428368e-002):1.375788e-001):1.044405e-001):1.567771e-001,(5:2.656593e-001,(6:2.482471e-001,(8:1.412598e-001,7:1.722116e-001):2.049853e-001):5.846785e-002):1.353738e-001):1.235904e-001,1:4.378902e-001);
   tree gen.143000 = [&U] (((4:2.950782e-001,3:2.952183e-001):1.463563e-001,(((17:1.955600e-001,(21:1.106280e-001,(20:4.350647e-004,19:1.075188e-002):1.034199e-001):3.649570e-002):2.592021e-001,(18:5.411375e-001,(((16:1.602920e-001,15:2.475269e-001):1.296011e-001,14:2.447604e-001):9.183840e-002,(((12:2.978815e-001,11:3.092334e-001):2.192601e-001,(9:3.396442e-001,10:2.747037e-001):7.039178e-002):5.640933e-002,13:2.329847e-001):7.193888e-002):1.387622e-001):5.826758e-002):1.581257e-001,(5:2.679446e-001,(6:2.412869e-001,(8:1.477710e-001,7:2.302493e-001):1.702196e-001):4.376964e-002):1.422891e-001):1.013187e-001):6.321335e-002,2:2.204684e-001,1:4.799697e-001);
   tree gen.143500 = [&U] (((4:2.839307e-001,3:2.840655e-001):1.037190e-001,(((17:2.046011e-001,(21:1.059343e-001,(20:6.275594e-004,19:9.979453e-003):9.078616e-002):4.070100e-002):2.263350e-001,(18:5.206944e-001,(((16:2.045760e-001,15:2.381758e-001):1.297272e-001,14:2.656713e-001):1.141009e-001,(((12:2.866282e-001,11:3.406960e-001):1.980476e-001,(9:3.404226e-001,10:2.686004e-001):7.580310e-002):8.360514e-002,13:2.669851e-001):9.558333e-002):1.591121e-001):1.037993e-001):1.380150e-001,(5:2.578222e-001,(6:2.407140e-001,(8:1.421886e-001,7:2.215510e-001):2.143371e-001):6.513902e-002):1.454577e-001):1.173495e-001):7.060398e-002,2:2.121396e-001,1:4.618374e-001);
   tree gen.144000 = [&U] (((4:2.526046e-001,3:2.909125e-001):1.303351e-001,(((17:2.046011e-001,(21:1.059343e-001,(20:8.308553e-004,19:1.610533e-002):9.964922e-002):5.651961e-002):2.310843e-001,(18:5.206944e-001,(((16:2.128969e-001,15:2.463171e-001):1.421907e-001,14:2.344190e-001):1.319269e-001,(((12:2.762613e-001,11:3.283791e-001):1.985707e-001,(9:3.443877e-001,10:2.439241e-001):7.580310e-002):5.780258e-002,13:2.669851e-001):8.198254e-002):1.359334e-001):1.037993e-001):1.521770e-001,(5:2.578222e-001,(6:2.698116e-001,(8:1.421886e-001,7:2.215510e-001):2.143371e-001):7.599940e-002):1.495281e-001):1.173495e-001):9.584719e-002,2:2.121396e-001,1:4.569682e-001);
   tree gen.144500 = [&U] (2:2.081457e-001,((4:2.892504e-001,3:2.861953e-001):1.175046e-001,(((17:2.095591e-001,(21:1.039399e-001,(20:7.140690e-004,19:1.729970e-002):1.039612e-001):3.725230e-002):2.206405e-001,(18:4.479053e-001,(((16:2.088888e-001,15:2.732191e-001):1.631852e-001,14:2.275508e-001):1.113306e-001,(((12:3.340326e-001,11:3.221969e-001):1.948323e-001,(9:3.463507e-001,10:2.393318e-001):8.649218e-002):7.071191e-002,13:2.298464e-001):4.359882e-002):1.283763e-001):8.152454e-002):1.920444e-001,(5:2.529683e-001,(6:2.445628e-001,(8:1.395117e-001,7:2.222187e-001):2.103019e-001):4.637468e-002):1.467130e-001):1.210676e-001):6.537520e-002,1:4.245464e-001);
   tree gen.145000 = [&U] ((((17:1.907529e-001,(21:1.087938e-001,(20:1.500339e-003,19:1.519100e-002):1.080987e-001):4.764860e-002):2.068161e-001,(18:4.657313e-001,(((16:2.172023e-001,15:2.406845e-001):1.601753e-001,14:2.392600e-001):1.184930e-001,(((12:3.473267e-001,11:3.491084e-001):1.742092e-001,(9:3.474414e-001,10:2.488569e-001):5.304722e-002):1.010341e-001,13:2.389940e-001):4.511883e-002):1.019611e-001):1.216717e-001):1.235047e-001,(5:2.630361e-001,(6:3.114242e-001,(8:1.450640e-001,7:2.057747e-001):2.186717e-001):4.822033e-002):1.525520e-001):1.307402e-001,((4:2.622872e-001,3:2.975855e-001):1.424678e-001,2:2.339310e-001):4.632866e-002,1:5.272615e-001);
   tree gen.145500 = [&U] ((((17:2.551429e-001,(21:1.056883e-001,(20:2.157095e-003,19:2.517103e-002):9.556578e-002):4.628846e-002):2.356579e-001,(18:4.630262e-001,(((16:2.227279e-001,15:2.338141e-001):1.342537e-001,14:2.809603e-001):1.220019e-001,(((12:3.266162e-001,11:3.544068e-001):1.676841e-001,(9:3.196832e-001,10:2.417533e-001):5.126498e-002):9.159437e-002,13:2.321719e-001):8.247192e-002):1.050011e-001):1.419414e-001):1.657007e-001,(5:2.557965e-001,(6:2.291782e-001,(8:1.409231e-001,7:1.788108e-001):2.124296e-001):6.990443e-002):2.120819e-001):8.920942e-002,((4:2.504913e-001,3:3.129944e-001):1.748902e-001,2:2.679962e-001):8.054005e-002,1:3.941861e-001);
   tree gen.146000 = [&U] ((((17:2.114700e-001,(21:1.049391e-001,(20:2.441525e-003,19:2.452768e-002):8.777728e-002):4.397601e-002):2.147005e-001,(18:4.760475e-001,(((16:2.211492e-001,15:2.321568e-001):1.494752e-001,14:2.071376e-001):1.307738e-001,(((12:3.243010e-001,11:3.432100e-001):1.862482e-001,(9:3.148090e-001,10:2.400396e-001):7.439538e-002):1.040524e-001,13:2.305261e-001):4.758635e-002):1.107976e-001):7.906642e-002):1.696816e-001,(5:2.581984e-001,(6:2.454177e-001,(8:1.538498e-001,7:1.775433e-001):2.141267e-001):4.108099e-002):1.553147e-001):9.984263e-002,((4:2.835784e-001,3:3.451514e-001):1.117963e-001,2:2.660965e-001):6.120410e-002,1:4.031053e-001);
   tree gen.146500 = [&U] ((((17:1.855589e-001,(21:1.051432e-001,(20:1.935822e-003,19:4.710851e-003):9.323193e-002):5.612384e-002):2.151181e-001,(18:5.144316e-001,(((16:2.215793e-001,15:2.538625e-001):1.497660e-001,14:2.075406e-001):1.310282e-001,(((12:3.052545e-001,11:3.438776e-001):1.494136e-001,(9:3.085135e-001,10:2.104435e-001):6.417238e-002):8.244055e-002,13:2.309746e-001):5.874389e-002):1.490468e-001):7.458042e-002):1.572430e-001,((6:2.799883e-001,(8:1.546216e-001,7:1.778887e-001):2.071106e-001):6.650095e-002,5:2.428231e-001):1.701567e-001):1.000368e-001,((4:2.470838e-001,3:3.458227e-001):1.682987e-001,2:2.254768e-001):4.349840e-002,1:4.464975e-001);
   tree gen.147000 = [&U] (((4:3.024071e-001,3:3.392494e-001):1.126832e-001,2:2.484629e-001):4.749285e-002,(((17:2.054187e-001,(21:8.769651e-002,(20:3.284005e-003,19:1.124355e-002):1.018261e-001):3.630465e-002):2.692907e-001,(18:4.755752e-001,(((16:2.335504e-001,15:2.675777e-001):1.578572e-001,14:2.177221e-001):1.381071e-001,(((12:3.217462e-001,11:3.624560e-001):1.574858e-001,(9:3.251813e-001,10:2.218130e-001):9.253267e-002):4.893507e-002,13:2.734992e-001):8.139446e-002):9.746168e-002):1.312864e-001):1.533801e-001,((6:2.901608e-001,(8:1.629752e-001,7:1.874993e-001):2.183000e-001):6.720903e-002,5:2.559419e-001):1.630789e-001):1.144521e-001,1:4.633379e-001);
   tree gen.147500 = [&U] ((2:2.484629e-001,(4:3.024071e-001,3:3.074696e-001):1.136934e-001):4.111069e-002,(((17:2.565963e-001,(21:8.014017e-002,(20:7.441393e-003,19:6.934567e-003):1.149328e-001):7.337447e-002):1.990126e-001,(18:4.755752e-001,(((16:2.335504e-001,15:2.254163e-001):1.578572e-001,14:2.177221e-001):1.381071e-001,(((12:2.647597e-001,11:3.709123e-001):2.116947e-001,(9:3.251813e-001,10:2.656390e-001):3.740519e-002):6.717704e-002,13:2.734992e-001):8.213873e-002):8.306496e-002):1.312864e-001):1.533801e-001,((6:2.375895e-001,(8:1.403833e-001,7:1.913818e-001):2.055689e-001):4.222138e-002,5:2.559419e-001):1.555158e-001):1.188496e-001,1:4.643144e-001);
   tree gen.148000 = [&U] (2:2.244268e-001,((4:2.679922e-001,3:2.947517e-001):1.218124e-001,(((17:1.877846e-001,(21:1.099446e-001,(20:1.393470e-003,19:9.113169e-003):1.047474e-001):4.577835e-002):2.258101e-001,(18:4.675412e-001,(((16:2.385856e-001,15:2.490339e-001):1.618592e-001,14:2.632226e-001):1.159511e-001,(((12:2.956142e-001,11:3.803157e-001):2.170616e-001,(9:3.334252e-001,10:2.622953e-001):8.185602e-002):7.404292e-002,13:2.804329e-001):5.169527e-002):9.699243e-002):1.346147e-001):1.707410e-001,((6:2.301391e-001,(8:1.439422e-001,7:1.962337e-001):2.107805e-001):4.969888e-002,5:2.624306e-001):1.536171e-001):1.218627e-001):4.980248e-002,1:5.070014e-001);
   tree gen.148500 = [&U] (2:2.758412e-001,((4:2.679922e-001,3:3.035460e-001):1.208136e-001,(((17:1.877846e-001,(21:1.029231e-001,(20:3.789182e-003,19:5.829159e-003):1.271772e-001):8.285897e-002):1.788720e-001,(18:4.825234e-001,(((16:1.706244e-001,15:2.490339e-001):1.618592e-001,14:2.139475e-001):1.159511e-001,(((12:2.779309e-001,11:3.322305e-001):2.153757e-001,(9:3.334252e-001,10:3.008122e-001):5.757894e-002):1.117045e-001,13:2.657857e-001):9.530647e-002):1.752242e-001):8.466790e-002):1.645233e-001,((6:2.647591e-001,(8:1.750612e-001,7:1.962337e-001):1.802883e-001):4.969888e-002,5:2.442343e-001):1.691690e-001):1.535864e-001):4.945029e-002,1:4.527245e-001);
   tree gen.149000 = [&U] (2:2.075196e-001,((4:2.679922e-001,3:3.035460e-001):1.208136e-001,(((17:1.877846e-001,(21:1.070526e-001,(20:3.117233e-003,19:1.456150e-002):9.666922e-002):5.354357e-002):2.600665e-001,(18:4.825234e-001,(((16:1.706244e-001,15:2.490339e-001):1.320896e-001,14:2.139475e-001):1.083545e-001,(((12:3.027874e-001,11:3.322305e-001):1.658993e-001,(9:3.068156e-001,10:2.723984e-001):8.002057e-002):1.114287e-001,13:2.657857e-001):7.507971e-002):1.428101e-001):6.612590e-002):1.536314e-001,((6:2.816888e-001,(8:1.477040e-001,7:1.967357e-001):2.224849e-001):5.738773e-002,5:2.442343e-001):1.691690e-001):1.218307e-001):6.550765e-002,1:4.527245e-001);
   tree gen.149500 = [&U] (2:2.075196e-001,((4:2.679922e-001,3:2.618986e-001):1.487163e-001,(((17:2.004397e-001,(21:1.070526e-001,(20:2.317270e-003,19:4.854552e-003):1.055810e-001):3.710699e-002):1.937279e-001,(18:5.184676e-001,(((16:1.816628e-001,15:2.570799e-001):1.206542e-001,14:2.159275e-001):9.772299e-002,(((12:3.027874e-001,11:3.465676e-001):1.653803e-001,(9:3.068156e-001,10:3.148644e-001):4.638353e-002):8.549379e-002,13:2.657857e-001):8.987905e-002):1.442559e-001):7.875479e-002):1.616142e-001,((6:2.685070e-001,(8:1.402012e-001,7:1.967357e-001):2.224849e-001):4.686335e-002,5:2.442343e-001):1.454628e-001):1.059072e-001):6.526814e-002,1:4.527245e-001);
   tree gen.150000 = [&U] (2:2.049358e-001,((4:2.559665e-001,3:3.387443e-001):1.543223e-001,(((17:2.063448e-001,(21:1.099440e-001,(20:2.724553e-003,19:7.897268e-003):1.031820e-001):2.000809e-002):2.392909e-001,(18:4.535694e-001,(((16:1.794010e-001,15:2.733365e-001):1.914640e-001,14:2.580400e-001):1.143019e-001,(((12:3.001198e-001,11:3.392760e-001):1.633212e-001,(9:3.029955e-001,10:3.109441e-001):5.650681e-002):8.442933e-002,13:2.624765e-001):8.278792e-002):9.752162e-002):6.474978e-002):1.559049e-001,((6:2.651639e-001,(8:1.290099e-001,7:2.139834e-001):2.093352e-001):8.518337e-002,5:2.411934e-001):1.681979e-001):1.455841e-001):7.750763e-002,1:4.470877e-001);
   tree gen.150500 = [&U] (((4:2.559665e-001,3:2.842050e-001):1.600237e-001,2:2.211033e-001):3.912573e-002,((((21:1.157154e-001,(20:3.696940e-003,19:8.854057e-003):1.005261e-001):1.558033e-002,17:2.326292e-001):2.453690e-001,(18:5.663548e-001,(((16:1.862519e-001,15:2.216699e-001):1.972748e-001,14:2.580400e-001):1.143019e-001,(((12:3.381098e-001,11:3.392760e-001):1.633212e-001,(9:3.534902e-001,10:3.109441e-001):5.337490e-002):5.675192e-002,13:2.624765e-001):1.075341e-001):1.401588e-001):8.411501e-002):1.549312e-001,((6:2.651639e-001,(8:1.670897e-001,7:2.139834e-001):2.236979e-001):4.852843e-002,5:2.356511e-001):1.542474e-001):9.695510e-002,1:4.470877e-001);
   tree gen.151000 = [&U] (((4:2.462338e-001,3:2.753083e-001):1.415087e-001,2:2.770476e-001):4.593148e-002,((((21:9.261145e-002,(20:3.069783e-004,19:3.750695e-003):9.237969e-002):7.815166e-002,17:2.569404e-001):1.934551e-001,(18:4.424564e-001,(((16:2.423250e-001,15:2.364825e-001):1.191799e-001,14:2.499624e-001):1.129301e-001,(((12:3.210829e-001,11:3.106843e-001):1.502217e-001,(9:2.769529e-001,10:2.911265e-001):7.776433e-002):5.614335e-002,13:2.849989e-001):5.392835e-002):1.180223e-001):8.729763e-002):1.383933e-001,((6:3.055891e-001,(8:1.618591e-001,7:2.072850e-001):2.209587e-001):5.716676e-002,5:2.432654e-001):1.580989e-001):1.257825e-001,1:4.483403e-001);
   tree gen.151500 = [&U] ((((((20:1.193253e-003,19:7.157910e-003):7.551222e-002,17:2.757188e-001):3.975248e-002,21:7.745169e-002):2.166655e-001,(18:5.339205e-001,(((16:1.903047e-001,15:2.537657e-001):1.697496e-001,14:2.682308e-001):1.130431e-001,(((12:3.445491e-001,11:3.333905e-001):1.925693e-001,(9:3.088676e-001,10:2.354785e-001):7.249301e-002):8.767447e-002,13:2.427001e-001):6.468853e-002):1.083758e-001):1.018170e-001):1.804287e-001,((6:2.855756e-001,(8:1.274442e-001,7:2.012335e-001):2.371073e-001):4.967241e-002,5:2.610443e-001):1.705254e-001):1.069741e-001,((4:3.277298e-001,3:3.021023e-001):1.073164e-001,2:2.972955e-001):6.000428e-002,1:4.316872e-001);
   tree gen.152000 = [&U] ((((((20:2.767342e-003,19:1.544415e-002):6.779811e-002,17:2.472611e-001):3.884258e-002,21:7.567889e-002):2.117063e-001,(18:4.859369e-001,(((16:2.321525e-001,15:2.199446e-001):1.407037e-001,14:2.464647e-001):1.104556e-001,(((12:2.515590e-001,11:3.257595e-001):1.916919e-001,(9:3.537560e-001,10:2.508218e-001):7.083371e-002):7.739146e-002,13:2.834261e-001):5.273621e-002):9.301429e-002):1.249884e-001):1.689684e-001,((6:2.790390e-001,(8:1.245271e-001,7:1.966275e-001):2.378122e-001):5.889705e-002,5:2.550692e-001):1.648393e-001):9.531350e-002,((4:3.016695e-001,3:2.951875e-001):1.048600e-001,2:2.904907e-001):6.606592e-002,1:4.245058e-001);
   tree gen.152500 = [&U] (((((((20:1.865401e-003,19:1.413170e-002):6.856858e-002,17:2.500711e-001):4.641678e-002,21:7.581001e-002):2.619901e-001,(18:4.826717e-001,(((16:2.347907e-001,15:2.224441e-001):1.521602e-001,14:2.492656e-001):1.117109e-001,(((12:2.544178e-001,11:3.294615e-001):1.680201e-001,(9:3.549709e-001,10:2.756942e-001):7.000901e-002):6.302992e-002,13:2.866470e-001):9.156156e-002):7.761961e-002):1.297110e-001):1.379257e-001,((6:2.303308e-001,(8:1.514984e-001,7:2.306821e-001):1.914607e-001):7.799675e-002,5:2.579679e-001):1.862713e-001):1.185349e-001,(4:2.443672e-001,3:3.341083e-001):1.264531e-001):6.103263e-002,2:2.270525e-001,1:4.015572e-001);
   tree gen.153000 = [&U] (((4:2.425132e-001,3:3.315736e-001):1.327937e-001,2:2.836097e-001):6.292216e-002,((((20:2.940614e-003,19:1.733589e-002):7.379547e-002,(17:2.481739e-001,21:7.773602e-002):3.943698e-002):2.647244e-001,(18:4.949339e-001,(((16:2.330095e-001,15:2.207565e-001):1.510058e-001,14:2.469430e-001):1.162943e-001,(((12:2.676962e-001,11:3.194371e-001):1.722837e-001,(9:3.522778e-001,10:2.736026e-001):7.103173e-002):1.148334e-001,13:2.844723e-001):4.396759e-002):9.372900e-002):1.427157e-001):1.290377e-001,((6:2.236670e-001,(8:1.542169e-001,7:1.627379e-001):2.408412e-001):5.028686e-002,5:2.508772e-001):1.890580e-001):1.018898e-001,1:4.097159e-001);
   tree gen.153500 = [&U] (((((20:2.589884e-004,19:9.697496e-003):8.273097e-002,(17:2.493566e-001,21:1.002025e-001):2.972414e-002):2.659861e-001,(18:4.972927e-001,(((16:2.213596e-001,15:2.218086e-001):1.774045e-001,14:2.295187e-001):1.358061e-001,(((12:2.689720e-001,11:3.439193e-001):2.009437e-001,(9:3.353561e-001,10:2.435145e-001):7.137026e-002):1.153807e-001,13:2.858281e-001):4.107232e-002):1.579037e-001):6.656516e-002):1.600442e-001,((6:2.519811e-001,(8:1.549519e-001,7:1.874732e-001):1.885207e-001):7.995093e-002,5:2.520729e-001):1.244737e-001):1.313455e-001,((4:2.436690e-001,3:3.331538e-001):1.294886e-001,2:2.336243e-001):2.697536e-002,1:5.237182e-001);
   tree gen.154000 = [&U] (((4:2.788465e-001,3:2.841166e-001):1.235488e-001,(((((20:5.884009e-004,19:1.653380e-002):8.867926e-002,17:2.483744e-001):2.988355e-002,21:1.085808e-001):2.839665e-001,(18:4.008765e-001,(((16:2.204876e-001,15:2.602771e-001):1.605574e-001,14:2.286146e-001):9.059565e-002,(((12:3.766751e-001,11:3.360723e-001):1.867280e-001,(9:3.187861e-001,10:2.425553e-001):7.501363e-002):1.209268e-001,13:2.799475e-001):6.645415e-002):1.129552e-001):1.101685e-001):1.595227e-001,((6:2.712595e-001,(8:1.361038e-001,7:1.867347e-001):2.075781e-001):3.613782e-002,5:2.510800e-001):1.248173e-001):1.308282e-001):5.108595e-002,2:2.327040e-001,1:4.948513e-001);
   tree gen.154500 = [&U] (((4:2.416858e-001,3:2.813395e-001):1.223412e-001,((((17:1.817523e-001,21:8.790151e-002):2.246267e-002,(20:2.098836e-003,19:1.578154e-002):8.781248e-002):2.340226e-001,(18:4.210696e-001,(((16:2.303710e-001,15:2.603520e-001):1.479209e-001,14:2.263801e-001):1.161253e-001,(((12:3.729933e-001,11:3.036867e-001):1.878616e-001,(9:3.156702e-001,10:2.380006e-001):9.013546e-002):1.038903e-001,13:2.772112e-001):4.610242e-002):1.263220e-001):1.030462e-001):1.579634e-001,((6:2.686081e-001,(8:2.006120e-001,7:1.847321e-001):2.159475e-001):5.713619e-002,5:2.345998e-001):1.235973e-001):1.229031e-001):6.644862e-002,2:2.304295e-001,1:5.077048e-001);
   tree gen.155000 = [&U] (2:2.284272e-001,((4:2.677393e-001,3:2.788948e-001):1.102759e-001,((((17:2.898142e-001,21:8.713770e-002):1.521824e-002,(20:2.315640e-003,19:6.291422e-003):8.908814e-002):2.576986e-001,(18:4.922966e-001,(((16:1.808312e-001,15:2.580897e-001):1.466355e-001,14:2.465279e-001):9.632039e-002,(((12:3.066820e-001,11:3.010478e-001):1.602365e-001,(9:3.129272e-001,10:2.289476e-001):4.827584e-002):1.141324e-001,13:2.748024e-001):5.413705e-002):1.318834e-001):1.046661e-001):1.565908e-001,((6:2.590618e-001,(8:1.667794e-001,7:1.747232e-001):1.992023e-001):6.115959e-002,5:2.719621e-001):1.756357e-001):1.483340e-001):9.378479e-002,1:4.763155e-001);
   tree gen.155500 = [&U] (2:2.289553e-001,((4:2.648098e-001,3:3.003182e-001):1.096958e-001,((((17:2.904842e-001,(20:1.064609e-003,19:1.323709e-002):1.045211e-001):3.415147e-002,21:8.733914e-002):3.055246e-001,(18:4.856276e-001,(((16:1.950909e-001,15:2.580928e-001):1.553829e-001,14:2.470979e-001):9.654307e-002,(((12:3.262287e-001,11:3.188396e-001):1.597914e-001,(9:3.136506e-001,10:2.329353e-001):7.131490e-002):8.986355e-002,13:2.754377e-001):8.579200e-002):1.089578e-001):8.165941e-002):1.321897e-001,((6:3.267957e-001,(8:1.478621e-001,7:1.751271e-001):2.098447e-001):4.367344e-002,5:2.725908e-001):1.477802e-001):1.337399e-001):4.593980e-002,1:4.774167e-001);
   tree gen.156000 = [&U] (((((17:2.317446e-001,(20:1.064609e-003,19:5.657032e-003):7.107157e-002):6.722061e-002,21:8.733914e-002):2.941488e-001,(18:4.856276e-001,(((16:1.950909e-001,15:2.580928e-001):1.884771e-001,14:2.454859e-001):9.574479e-002,(((12:3.239658e-001,11:2.920274e-001):1.810186e-001,(9:3.136506e-001,10:3.013565e-001):7.561254e-002):6.726049e-002,13:2.754377e-001):6.668161e-002):1.338446e-001):9.212559e-002):1.780317e-001,((6:3.265476e-001,(8:1.478621e-001,7:1.882084e-001):1.682711e-001):3.342095e-002,5:2.725908e-001):1.995669e-001):1.224772e-001,((4:2.398188e-001,3:3.003182e-001):1.096958e-001,2:2.651677e-001):3.931777e-002,1:4.774167e-001);
   tree gen.156500 = [&U] (((((17:2.634164e-001,(20:1.759937e-003,19:1.357126e-002):6.282284e-002):3.917031e-002,21:7.045888e-002):2.422103e-001,(18:4.842368e-001,(((16:1.945322e-001,15:2.573536e-001):1.453144e-001,14:2.967396e-001):1.147834e-001,(((12:2.518753e-001,11:2.911911e-001):2.337072e-001,(9:3.127524e-001,10:2.029269e-001):9.132559e-002):4.898061e-002,13:2.558840e-001):6.870871e-002):1.086367e-001):1.596466e-001):1.575842e-001,((6:3.194985e-001,5:2.355163e-001):3.899404e-002,(8:1.474387e-001,7:2.211810e-001):1.855020e-001):1.989954e-001):8.765974e-002,((4:2.252162e-001,3:2.548281e-001):1.271202e-001,2:2.832155e-001):7.309486e-002,1:4.760494e-001);
   tree gen.157000 = [&U] (((((17:1.994846e-001,(20:3.489703e-003,19:8.684768e-003):6.546753e-002):4.437191e-002,21:9.347630e-002):2.895976e-001,(18:5.099659e-001,(((16:1.893896e-001,15:2.677914e-001):1.545575e-001,14:3.087748e-001):1.203320e-001,(((12:2.641436e-001,11:3.030012e-001):2.354463e-001,(9:3.176934e-001,10:2.765611e-001):8.453277e-002):8.074509e-002,13:2.662622e-001):6.792450e-002):9.510363e-002):8.008391e-002):2.124336e-001,(5:2.450685e-001,(6:2.327742e-001,(8:1.383391e-001,7:2.301517e-001):1.658559e-001):8.459566e-002):1.532355e-001):1.216028e-001,((4:2.343505e-001,3:2.602944e-001):1.493508e-001,2:2.046864e-001):4.126889e-002,1:4.953571e-001);
   tree gen.157500 = [&U] (((((17:2.098365e-001,(20:4.252596e-003,19:1.484454e-002):8.915910e-002):4.764554e-002,21:6.472963e-002):3.228471e-001,(18:4.958813e-001,(((16:2.116297e-001,15:2.723527e-001):1.851455e-001,14:3.116101e-001):8.097658e-002,(((12:2.886197e-001,11:3.057836e-001):1.349799e-001,(9:3.386272e-001,10:2.842402e-001):4.939906e-002):9.197678e-002,13:2.687072e-001):7.176648e-002):7.601609e-002):9.772882e-002):2.143440e-001,(5:2.473188e-001,(6:2.617147e-001,(8:1.381674e-001,7:2.322651e-001):2.076682e-001):5.203171e-002):1.523692e-001):1.122047e-001,((4:2.339083e-001,3:2.626846e-001):1.503512e-001,2:3.028282e-001):3.733274e-002,1:4.999057e-001);
   tree gen.158000 = [&U] ((((21:1.132420e-001,(17:2.108493e-001,(20:2.870972e-003,19:1.157012e-002):8.626246e-002):1.372858e-002):2.814771e-001,(18:4.982750e-001,(((16:2.160511e-001,15:2.105156e-001):1.655943e-001,14:2.825946e-001):1.061559e-001,(((12:2.892160e-001,11:3.565174e-001):2.026816e-001,(9:3.421355e-001,10:2.856122e-001):6.271848e-002):9.242075e-002,13:2.700042e-001):5.485929e-002):7.638302e-002):9.583338e-002):2.153786e-001,(5:2.577106e-001,(6:2.629780e-001,(8:1.542587e-001,7:1.650656e-001):1.925946e-001):6.137693e-002):1.531046e-001):1.219536e-001,((4:2.789660e-001,3:2.979951e-001):1.155137e-001,2:2.422583e-001):7.033337e-002,1:4.460558e-001);
   tree gen.158500 = [&U] ((((((20:2.818245e-003,19:1.465502e-002):7.194566e-002,17:2.501337e-001):4.778479e-002,21:7.238885e-002):2.814771e-001,(18:4.982750e-001,(((16:2.160511e-001,15:2.811654e-001):1.534174e-001,14:2.825946e-001):1.307494e-001,(((12:2.892160e-001,11:3.565174e-001):1.601719e-001,(9:3.421355e-001,10:2.633930e-001):8.563899e-002):6.316025e-002,13:2.700042e-001):4.866085e-002):7.638302e-002):1.579011e-001):2.082554e-001,(5:2.700921e-001,(6:2.629780e-001,(8:1.683460e-001,7:1.816047e-001):1.925946e-001):5.190237e-002):1.694099e-001):9.349374e-002,((4:2.789660e-001,3:2.979951e-001):1.045492e-001,2:2.422583e-001):4.132911e-002,1:4.460558e-001);
   tree gen.159000 = [&U] (2:2.391526e-001,((4:2.737701e-001,3:2.924448e-001):1.348411e-001,((((21:1.148217e-001,(20:1.731851e-003,19:1.014161e-002):1.213468e-001):2.716810e-002,17:2.454748e-001):2.405940e-001,(18:4.889944e-001,(((16:2.105935e-001,15:1.978140e-001):1.883622e-001,14:2.133251e-001):1.469679e-001,(((12:2.830810e-001,11:3.498771e-001):2.074542e-001,(9:3.244923e-001,10:2.584872e-001):8.404392e-002):8.169071e-002,13:2.649752e-001):6.701505e-002):1.152396e-001):1.033599e-001):1.700292e-001,(5:2.650615e-001,(6:2.525287e-001,(8:1.652104e-001,7:1.782223e-001):1.890074e-001):5.067439e-002):1.171532e-001):1.438252e-001):6.059589e-002,1:4.616637e-001);
   tree gen.159500 = [&U] (2:2.388151e-001,((4:2.733837e-001,3:2.934145e-001):1.378268e-001,((((21:9.078447e-002,(20:1.191839e-003,19:1.486142e-002):1.157971e-001):2.581477e-002,17:2.109460e-001):2.045793e-001,(18:5.288749e-001,(((16:2.102962e-001,15:2.524735e-001):1.516724e-001,14:2.489921e-001):1.375246e-001,(((12:2.794341e-001,11:3.493832e-001):1.668192e-001,(9:3.505545e-001,10:2.292396e-001):8.941677e-002):7.739157e-002,13:2.646013e-001):8.472034e-002):1.533123e-001):8.981801e-002):1.697892e-001,(5:2.460040e-001,(6:2.371147e-001,(8:1.384340e-001,7:1.779707e-001):2.431087e-001):5.054277e-002):1.695291e-001):1.313506e-001):4.919662e-002,1:4.610121e-001);
   tree gen.160000 = [&U] ((((17:2.043698e-001,((20:8.719598e-004,19:7.486663e-003):8.113023e-002,21:8.789448e-002):4.740411e-002):2.646593e-001,(18:5.123872e-001,(((16:2.014199e-001,15:2.446026e-001):1.528886e-001,14:2.412297e-001):1.593226e-001,(((12:3.327269e-001,11:3.384912e-001):1.616186e-001,(9:3.396259e-001,10:2.906744e-001):8.662920e-002):9.733113e-002,13:2.563523e-001):6.482672e-002):8.222282e-002):8.458120e-002):1.418507e-001,(5:2.258753e-001,(6:2.297226e-001,(8:1.838826e-001,7:1.724225e-001):2.197690e-001):7.011861e-002):1.642441e-001):1.208676e-001,((4:2.852496e-001,3:2.842673e-001):1.439740e-001,2:2.313700e-001):3.439621e-002,1:4.466400e-001);
   tree gen.160500 = [&U] ((((17:2.111780e-001,((20:1.783159e-004,19:1.670106e-002):7.984352e-002,21:1.048341e-001):3.352717e-002):2.218707e-001,(18:4.855042e-001,(((16:2.049061e-001,15:2.917250e-001):1.665014e-001,14:2.167886e-001):1.375242e-001,(((12:3.561142e-001,11:3.497675e-001):2.020945e-001,(9:3.509400e-001,10:3.003578e-001):4.602943e-002):7.875035e-002,13:2.648923e-001):5.617064e-002):1.505709e-001):1.321321e-001):1.922171e-001,(5:2.334000e-001,(6:2.283211e-001,(8:1.900083e-001,7:1.796446e-001):2.270903e-001):7.455562e-002):1.459726e-001):1.083801e-001,((4:2.947522e-001,3:2.713446e-001):1.487702e-001,2:2.390777e-001):4.318492e-002,1:4.615191e-001);
   tree gen.161000 = [&U] ((((17:2.111780e-001,((20:2.163634e-004,19:1.574075e-002):8.960660e-002,21:1.048341e-001):5.947950e-002):2.218707e-001,(18:4.855042e-001,(((16:2.355709e-001,15:2.362067e-001):1.884968e-001,14:2.167886e-001):1.375242e-001,(((12:2.739178e-001,11:3.497675e-001):2.020945e-001,(9:3.509400e-001,10:2.408079e-001):5.605073e-002):1.222115e-001,13:2.329522e-001):5.283027e-002):1.091965e-001):9.639162e-002):1.968199e-001,(5:2.334000e-001,(6:2.337964e-001,(8:1.900083e-001,7:1.902441e-001):2.257256e-001):6.639032e-002):1.517183e-001):1.083801e-001,(2:2.304597e-001,(4:2.947522e-001,3:2.713446e-001):1.630053e-001):2.832040e-002,1:4.988903e-001);
   tree gen.161500 = [&U] ((((17:2.515466e-001,(21:1.253317e-001,(20:3.569316e-004,19:1.082872e-002):9.727437e-002):9.957535e-002):2.111454e-001,(18:5.460690e-001,(((16:2.278012e-001,15:2.338520e-001):1.866178e-001,14:2.146275e-001):1.494844e-001,(((12:3.411079e-001,11:3.006548e-001):1.689876e-001,(9:3.474416e-001,10:2.384074e-001):5.549198e-002):1.349302e-001,13:2.793011e-001):5.482745e-002):8.642265e-002):9.543073e-002):1.499489e-001,(5:2.707792e-001,(6:2.884662e-001,(8:1.881142e-001,7:1.709597e-001):2.234754e-001):6.474763e-002):1.753586e-001):1.272247e-001,(2:2.281624e-001,(4:2.412161e-001,3:3.129270e-001):1.772426e-001):2.515021e-002,1:3.913148e-001);
   tree gen.162000 = [&U] ((((17:2.076970e-001,(21:1.070243e-001,(20:1.075010e-003,19:9.093281e-003):1.142568e-001):4.545040e-002):2.054833e-001,(18:4.835314e-001,(((16:2.270930e-001,15:2.331249e-001):1.176994e-001,14:2.139602e-001):1.476844e-001,(((12:3.003982e-001,11:3.224478e-001):1.460200e-001,(9:3.463614e-001,10:2.376662e-001):4.885729e-002):9.591960e-002,13:2.460683e-001):5.465698e-002):7.007897e-002):1.316373e-001):1.630592e-001,(5:2.699373e-001,(6:2.875693e-001,(8:1.875294e-001,7:1.948306e-001):2.227806e-001):4.855472e-002):1.538056e-001):9.340657e-002,(2:2.274530e-001,(4:2.386060e-001,3:3.421378e-001):1.594887e-001):2.894664e-002,1:5.186335e-001);
   tree gen.162500 = [&U] (2:2.278230e-001,((((17:1.352960e-001,(21:9.195793e-002,(20:9.980988e-004,19:6.971689e-003):1.100427e-001):6.921969e-002):2.238660e-001,(18:4.849332e-001,(((16:1.911183e-001,15:2.288458e-001):1.834372e-001,14:2.247878e-001):1.124586e-001,(((12:3.024294e-001,11:3.710968e-001):1.756950e-001,(9:3.469248e-001,10:2.772326e-001):6.654546e-002):6.077663e-002,13:2.945567e-001):5.607984e-002):1.240309e-001):1.096431e-001):1.252986e-001,(5:2.703764e-001,(6:2.639820e-001,(8:1.957516e-001,7:1.951475e-001):2.148552e-001):5.212841e-002):1.656290e-001):1.287059e-001,(4:2.389942e-001,3:3.488682e-001):1.344741e-001):8.104072e-002,1:4.480996e-001);
   tree gen.163000 = [&U] ((((17:2.007967e-001,(21:1.052453e-001,(20:4.962473e-004,19:1.728293e-002):1.115826e-001):4.654308e-002):2.229699e-001,(18:4.917192e-001,(((16:1.891754e-001,15:2.596745e-001):1.684305e-001,14:2.500800e-001):1.601331e-001,(((12:3.406311e-001,11:3.522410e-001):1.884650e-001,(9:3.476915e-001,10:2.811121e-001):6.747667e-002):9.902920e-002,13:2.986786e-001):6.703807e-002):7.935805e-002):1.114669e-001):1.890245e-001,(5:2.741599e-001,(6:2.676760e-001,(8:1.332023e-001,7:1.775051e-001):2.221745e-001):5.773104e-002):1.679467e-001):8.626085e-002,((4:2.386960e-001,3:2.961480e-001):1.701417e-001,2:2.310110e-001):6.373866e-002,1:4.543701e-001);
   tree gen.163500 = [&U] ((((17:1.967858e-001,(21:9.068299e-002,(20:2.549438e-004,19:1.345418e-002):9.617782e-002):6.187793e-002):2.435391e-001,(18:4.983569e-001,(((16:1.828030e-001,15:2.510593e-001):1.707042e-001,14:2.668266e-001):1.133926e-001,(((12:3.134922e-001,11:3.109388e-001):1.910091e-001,(9:3.523850e-001,10:2.427336e-001):1.003729e-001):8.818080e-002,13:2.411194e-001):6.218067e-002):9.983758e-002):8.929599e-002):1.439563e-001,(5:2.778609e-001,(6:2.712894e-001,(8:1.430930e-001,7:1.799012e-001):2.039950e-001):5.854393e-002):1.760157e-001):1.290406e-001,((4:2.419181e-001,3:2.931991e-001):1.286308e-001,2:2.341295e-001):5.754255e-002,1:5.088395e-001);
   tree gen.164000 = [&U] ((((17:2.066100e-001,(21:1.034846e-001,(20:2.044876e-004,19:1.771303e-002):9.579930e-002):3.986943e-002):2.069037e-001,(18:5.232366e-001,(((16:1.919292e-001,15:2.635930e-001):1.384575e-001,14:2.801475e-001):1.277700e-001,(((12:3.291428e-001,11:3.274405e-001):1.719402e-001,(9:3.256862e-001,10:2.548517e-001):5.440259e-002):8.335257e-002,13:2.531568e-001):6.594577e-002):1.236026e-001):1.032443e-001):1.477456e-001,((6:2.848331e-001,(8:1.754881e-001,7:1.726873e-001):2.028485e-001):5.576289e-002,5:2.718387e-001):1.512129e-001):9.869009e-002,((4:2.539955e-001,3:3.078365e-001):1.785572e-001,2:2.693370e-001):5.707332e-002,1:5.342425e-001);
   tree gen.164500 = [&U] ((((17:2.009376e-001,(21:1.006435e-001,(20:1.816615e-004,19:1.433756e-002):1.179008e-001):3.859280e-002):2.232780e-001,(18:5.559576e-001,(((16:1.853481e-001,15:2.563562e-001):1.477075e-001,14:2.457506e-001):1.265255e-001,(((12:3.201063e-001,11:3.502478e-001):1.672197e-001,(9:3.797674e-001,10:2.220430e-001):9.684955e-002):1.055048e-001,13:2.579125e-001):6.656343e-002):1.256386e-001):8.033114e-002):1.601317e-001,((6:2.770131e-001,(8:1.706701e-001,7:2.290730e-001):1.972794e-001):5.249100e-002,5:2.303002e-001):1.684948e-001):7.726494e-002,((4:2.470222e-001,3:2.880079e-001):1.600891e-001,2:2.308912e-001):6.774484e-002,1:5.195751e-001);
   tree gen.165000 = [&U] (2:2.342979e-001,((4:2.506669e-001,3:2.922573e-001):1.624511e-001,(((17:2.039024e-001,(21:1.025273e-001,(20:2.783669e-004,19:1.261056e-002):1.006324e-001):5.049950e-002):2.021355e-001,(18:4.062712e-001,(((16:2.447686e-001,15:2.601386e-001):1.569473e-001,14:2.493765e-001):1.034804e-001,(((12:3.331321e-001,11:3.110904e-001):1.652746e-001,(9:3.853707e-001,10:2.525304e-001):9.181785e-002):1.348032e-001,13:2.582887e-001):5.566527e-002):1.070770e-001):9.268745e-002):1.407911e-001,((6:2.811003e-001,(8:1.731883e-001,7:1.943532e-001):1.818381e-001):9.349969e-002,5:2.826002e-001):1.709809e-001):1.381520e-001):2.918238e-002,1:5.014841e-001);
   tree gen.165500 = [&U] (((4:2.506669e-001,3:2.922573e-001):1.217243e-001,2:2.342979e-001):6.025751e-002,(((17:2.039024e-001,(21:9.267940e-002,(20:5.281784e-004,19:1.316298e-002):8.590281e-002):4.782941e-002):2.021355e-001,(18:4.587540e-001,(((16:2.283852e-001,15:2.423192e-001):1.534013e-001,14:2.597164e-001):1.061979e-001,(((12:3.331321e-001,11:3.110904e-001):1.608729e-001,(9:3.853707e-001,10:2.437478e-001):7.222628e-002):7.956202e-002,13:2.582887e-001):1.087983e-001):1.052884e-001):9.887294e-002):1.668566e-001,((6:2.811003e-001,(8:1.731883e-001,7:1.851410e-001):2.002510e-001):6.544858e-002,5:2.826002e-001):1.750289e-001):1.333985e-001,1:4.010857e-001);
   tree gen.166000 = [&U] (((4:2.506669e-001,3:2.922573e-001):1.281618e-001,2:2.342979e-001):5.436821e-002,(((17:2.106061e-001,(21:9.267940e-002,(20:3.231699e-003,19:1.816150e-002):8.590281e-002):6.593041e-002):2.049415e-001,(18:4.587540e-001,(((16:1.910571e-001,15:2.810549e-001):1.214362e-001,14:2.306490e-001):1.340292e-001,(((12:3.331321e-001,11:3.110904e-001):2.145251e-001,(9:3.721896e-001,10:2.880181e-001):4.283841e-002):1.159102e-001,13:2.582887e-001):1.087983e-001):1.211453e-001):8.977084e-002):1.888182e-001,((6:2.811003e-001,(8:1.648087e-001,7:1.913989e-001):1.962161e-001):4.746201e-002,5:2.342869e-001):1.674227e-001):1.095638e-001,1:4.010857e-001);
   tree gen.166500 = [&U] (((4:2.429657e-001,3:2.832784e-001):1.242244e-001,2:2.270996e-001):4.511477e-002,(((17:2.156702e-001,(21:9.933584e-002,(20:7.734163e-004,19:1.334089e-002):8.794856e-002):5.040679e-002):2.584305e-001,(18:5.205310e-001,(((16:2.233813e-001,15:2.724201e-001):1.177054e-001,14:2.235629e-001):1.474730e-001,(((12:3.012521e-001,11:3.019323e-001):1.938565e-001,(9:3.807552e-001,10:2.700929e-001):6.468511e-002):9.194958e-002,13:2.503534e-001):5.623786e-002):1.048208e-001):8.701284e-002):1.687882e-001,((6:3.067657e-001,(8:1.866515e-001,7:1.855186e-001):1.873738e-001):4.258970e-002,5:2.597691e-001):1.551657e-001):1.084711e-001,1:4.892296e-001);
   tree gen.167000 = [&U] (((4:2.658704e-001,3:2.763748e-001):1.211970e-001,(((17:2.405953e-001,(21:9.852817e-002,(20:5.905889e-004,19:9.016387e-003):1.055958e-001):3.119652e-002):2.402530e-001,(18:5.549755e-001,(((16:2.179374e-001,15:2.288072e-001):1.148369e-001,14:2.181146e-001):1.438791e-001,(((12:2.939105e-001,11:2.945741e-001):1.891321e-001,(9:3.686638e-001,10:2.635107e-001):5.624776e-002):8.757923e-002,13:2.442522e-001):1.002633e-001):1.035941e-001):1.362565e-001):1.722155e-001,((6:2.992897e-001,(8:1.821027e-001,7:1.940049e-001):1.828074e-001):4.091552e-002,5:2.534385e-001):1.513843e-001):9.318311e-002):6.665304e-002,2:2.215651e-001,1:4.773069e-001);
   tree gen.167500 = [&U] (((4:2.522370e-001,3:2.827789e-001):1.342152e-001,2:2.246283e-001):5.879508e-002,(((21:6.433561e-002,((20:4.980432e-003,19:1.342697e-002):7.125038e-002,17:2.461703e-001):5.959728e-002):2.643710e-001,(18:5.802086e-001,(((16:1.967660e-001,15:2.843702e-001):1.730335e-001,14:2.231687e-001):1.200113e-001,(((12:2.972239e-001,11:3.014000e-001):1.935147e-001,(9:3.203733e-001,10:2.365469e-001):1.020703e-001):5.688232e-002,13:2.499121e-001):6.166727e-002):1.627226e-001):7.350704e-002):1.586464e-001,((6:2.743429e-001,(8:1.387002e-001,7:1.985003e-001):1.870434e-001):6.751792e-002,5:2.416369e-001):1.950218e-001):1.149386e-001,1:4.249950e-001);
   tree gen.168000 = [&U] (((4:2.488698e-001,3:2.790041e-001):1.372659e-001,2:2.216297e-001):5.806737e-002,((((20:3.322569e-003,19:8.213665e-003):1.105324e-001,(21:7.551031e-002,17:2.428842e-001):1.337382e-002):2.362035e-001,(18:5.039839e-001,(((16:2.314917e-001,15:2.805741e-001):1.829459e-001,14:2.201896e-001):8.989834e-002,(((12:2.988511e-001,11:3.110287e-001):1.627160e-001,(9:3.160966e-001,10:2.601117e-001):8.305943e-002):6.234686e-002,13:2.465759e-001):8.609382e-002):1.223060e-001):8.559734e-002):1.820357e-001,((6:2.706807e-001,(8:1.368487e-001,7:1.958505e-001):1.845466e-001):4.625981e-002,5:2.384113e-001):1.789345e-001):9.773141e-002,1:4.655248e-001);
   tree gen.168500 = [&U] (((4:2.631604e-001,3:2.848913e-001):1.447196e-001,2:2.343562e-001):3.542706e-002,((((17:2.107902e-001,(20:3.902465e-003,19:9.119675e-003):7.869861e-002):6.457196e-002,21:7.984627e-002):2.866002e-001,(18:4.493969e-001,(((16:2.211989e-001,15:2.991383e-001):1.120171e-001,14:2.713363e-001):1.182968e-001,(((12:3.160118e-001,11:3.288887e-001):1.294866e-001,(9:3.342475e-001,10:2.750478e-001):8.262616e-002):7.761669e-002,13:2.663343e-001):3.971040e-002):9.844778e-002):1.604443e-001):1.924885e-001,((6:2.862237e-001,(8:1.542717e-001,7:2.070967e-001):2.443691e-001):6.579542e-002,5:2.521014e-001):1.621530e-001):8.285034e-002,1:4.922563e-001);
   tree gen.169000 = [&U] (((4:2.740328e-001,3:2.966615e-001):1.506986e-001,2:2.252246e-001):6.512945e-002,((((17:2.465327e-001,(20:3.256247e-003,19:7.812532e-003):8.195001e-002):5.699824e-002,21:8.314509e-002):2.984410e-001,(18:4.950744e-001,(((16:2.303376e-001,15:2.185440e-001):2.316872e-001,14:2.035630e-001):1.061628e-001,(((12:3.290677e-001,11:3.424766e-001):1.852759e-001,(9:3.467336e-001,10:2.457408e-001):3.585130e-002):1.103508e-001,13:2.857123e-001):4.636761e-002):1.220432e-001):1.219784e-001):1.809610e-001,((6:2.980489e-001,(8:1.435260e-001,7:2.156528e-001):1.976966e-001):6.620613e-002,5:2.828508e-001):1.446843e-001):9.469389e-002,1:4.627434e-001);
   tree gen.169500 = [&U] (2:2.446678e-001,((4:2.716014e-001,3:2.940293e-001):1.363213e-001,((((17:2.714785e-001,21:8.779982e-002):2.608194e-002,(20:4.482124e-003,19:1.550008e-002):8.669984e-002):2.957930e-001,(18:5.135506e-001,(((16:2.455661e-001,15:2.336380e-001):2.296315e-001,14:2.355970e-001):1.052209e-001,(((12:3.507382e-001,11:2.866198e-001):1.502116e-001,(9:3.436572e-001,10:2.889689e-001):4.182954e-002):1.070132e-001,13:2.655976e-001):9.365169e-002):1.209604e-001):6.440370e-002):1.462146e-001,((6:2.443503e-001,(8:1.521644e-001,7:2.137394e-001):2.083660e-001):5.348800e-002,5:2.194414e-001):1.485357e-001):1.479560e-001):3.958350e-002,1:4.374325e-001);
   tree gen.170000 = [&U] (((((17:2.372404e-001,(20:4.483248e-003,19:1.952716e-002):9.789266e-002):3.598394e-002,21:8.782184e-002):2.825088e-001,(18:5.531682e-001,(((16:2.456277e-001,15:2.336966e-001):1.856169e-001,14:2.356561e-001):1.543548e-001,(((12:3.262764e-001,11:2.866917e-001):1.735420e-001,(9:3.437434e-001,10:2.330382e-001):8.295181e-002):7.262192e-002,13:2.656642e-001):5.583486e-002):1.245519e-001):7.588444e-002):1.462513e-001,((6:2.572347e-001,(8:1.590247e-001,7:2.152591e-001):2.074860e-001):5.378079e-002,5:3.036403e-001):1.603766e-001):1.227370e-001,(2:2.447292e-001,(4:2.716695e-001,3:2.941031e-001):1.124369e-001):5.228612e-002,1:4.527759e-001);
   tree gen.170500 = [&U] ((2:2.418170e-001,(4:2.684368e-001,3:2.657982e-001):1.461095e-001):5.974639e-002,((((17:2.823423e-001,(20:3.295709e-003,19:1.292796e-002):9.958606e-002):6.737407e-002,21:6.604507e-002):2.791471e-001,(18:5.465810e-001,(((16:2.193763e-001,15:2.052011e-001):1.605655e-001,14:2.328519e-001):1.386265e-001,(((12:3.223938e-001,11:3.595074e-001):1.836847e-001,(9:3.469938e-001,10:2.791099e-001):7.064428e-002):7.773799e-002,13:2.485924e-001):8.157361e-002):1.182371e-001):6.697261e-002):1.850898e-001,((6:2.404436e-001,(8:1.273801e-001,7:1.927751e-001):2.050171e-001):8.066097e-002,5:2.519738e-001):1.582206e-001):1.329905e-001,1:4.481684e-001);
   tree gen.171000 = [&U] ((2:2.298778e-001,(4:2.684368e-001,3:3.301515e-001):1.461095e-001):3.941868e-002,((((17:2.347911e-001,(20:1.658331e-003,19:8.872669e-003):8.815729e-002):2.430241e-002,21:6.604507e-002):2.838359e-001,(18:5.036879e-001,(((16:2.131447e-001,15:2.052011e-001):1.341460e-001,14:2.400836e-001):9.224375e-002,(((12:3.497945e-001,11:3.407686e-001):1.653342e-001,(9:3.469938e-001,10:2.791099e-001):8.357513e-002):7.502073e-002,13:2.838041e-001):8.769893e-002):1.059048e-001):8.694357e-002):1.674791e-001,((6:2.404436e-001,(8:1.443662e-001,7:1.927751e-001):1.739706e-001):7.114635e-002,5:2.519738e-001):2.171348e-001):1.119472e-001,1:4.653868e-001);
   tree gen.171500 = [&U] ((2:2.284243e-001,(4:2.391026e-001,3:3.007830e-001):1.451761e-001):5.283636e-002,(((17:2.333066e-001,(21:8.643786e-002,(20:5.360007e-004,19:1.760514e-002):7.781094e-002):1.889129e-002):2.578196e-001,(18:5.005032e-001,(((16:2.430241e-001,15:2.234007e-001):1.859124e-001,14:2.385656e-001):9.166051e-002,(((12:2.944613e-001,11:3.386140e-001):1.854443e-001,(9:3.785013e-001,10:2.773451e-001):6.230604e-002):9.914601e-002,13:2.927962e-001):5.920750e-002):1.470352e-001):8.023229e-002):1.361914e-001,((6:2.676875e-001,(8:1.438432e-001,7:2.179260e-001):2.015770e-001):6.025841e-002,5:2.503806e-001):1.517769e-001):1.207528e-001,1:4.464720e-001);
   tree gen.172000 = [&U] (2:2.109252e-001,((4:2.448903e-001,3:3.182080e-001):1.486902e-001,((((17:2.307949e-001,(20:4.227292e-004,19:7.590177e-003):1.233443e-001):1.002720e-002,21:8.853016e-002):2.678294e-001,(18:5.339109e-001,(((16:2.212459e-001,15:2.288083e-001):1.458459e-001,14:2.443403e-001):1.334536e-001,(((12:3.008368e-001,11:2.805373e-001):1.828702e-001,(9:3.876633e-001,10:2.166594e-001):6.361972e-002):1.015459e-001,13:2.967319e-001):6.011967e-002):9.614306e-002):1.023891e-001):1.683943e-001,((6:2.741671e-001,(8:1.473251e-001,7:1.784838e-001):2.064563e-001):6.171702e-002,5:2.519834e-001):1.554508e-001):1.179313e-001):5.471301e-002,1:4.572792e-001);
   tree gen.172500 = [&U] ((2:2.418195e-001,(4:2.489073e-001,3:3.234277e-001):1.279098e-001):5.259784e-002,((((17:2.217047e-001,(20:1.074935e-003,19:1.155555e-002):7.513103e-002):7.501503e-002,21:8.998235e-002):2.763552e-001,(18:4.931255e-001,(((16:2.248750e-001,15:2.682691e-001):1.545535e-001,14:2.483483e-001):1.206679e-001,(((12:3.057715e-001,11:3.879683e-001):1.858699e-001,(9:3.414496e-001,10:2.158838e-001):4.985783e-002):8.766014e-002,13:2.558020e-001):6.845402e-002):9.819810e-002):1.204545e-001):1.711565e-001,((6:2.786643e-001,(8:1.269686e-001,7:1.735711e-001):2.668343e-001):3.459607e-002,5:2.561168e-001):1.580007e-001):1.198658e-001,1:4.633281e-001);
   tree gen.173000 = [&U] (((4:2.900587e-001,3:2.471655e-001):1.248484e-001,2:2.344049e-001):4.639374e-002,((((20:6.523389e-003,19:5.937501e-003):8.157467e-002,(17:2.149068e-001,21:1.073133e-001):3.026509e-002):2.670176e-001,(18:5.879043e-001,(((16:2.179799e-001,15:2.101207e-001):2.277874e-001,14:2.384209e-001):1.169680e-001,(((12:2.963960e-001,11:3.760725e-001):1.743562e-001,(9:3.430274e-001,10:2.680289e-001):6.535990e-002):1.181957e-001,13:2.479587e-001):4.232863e-002):1.047440e-001):1.225356e-001):1.472565e-001,(5:2.815790e-001,((8:1.233493e-001,7:2.012697e-001):2.018015e-001,6:2.170595e-001):4.261418e-002):1.861189e-001):1.315441e-001,1:4.491216e-001);
   tree gen.173500 = [&U] (((4:2.900587e-001,3:2.471655e-001):1.257515e-001,(((((20:2.871413e-003,19:1.790644e-002):8.204708e-002,17:2.653717e-001):4.857135e-002,21:5.993543e-002):2.965594e-001,(18:5.113375e-001,(((16:2.179799e-001,15:2.441030e-001):1.873909e-001,14:2.283103e-001):1.117264e-001,(((12:3.374359e-001,11:3.760725e-001):1.180147e-001,(9:2.837207e-001,10:2.680289e-001):6.535990e-002):1.159406e-001,13:2.479587e-001):8.772619e-002):1.612317e-001):7.674824e-002):1.288204e-001,(5:2.815790e-001,((8:1.501008e-001,7:1.673850e-001):1.991472e-001,6:3.014723e-001):5.537928e-002):1.737035e-001):1.145031e-001):5.850536e-002,2:2.550485e-001,1:4.380293e-001);
   tree gen.174000 = [&U] (((((17:2.783096e-001,21:5.989606e-002):5.637074e-002,(20:1.031532e-003,19:4.903609e-003):1.108137e-001):2.963646e-001,(18:5.291631e-001,(((16:1.941837e-001,15:2.577714e-001):1.703844e-001,14:2.515499e-001):1.116531e-001,(((12:3.618701e-001,11:2.530436e-001):1.822086e-001,(9:2.946655e-001,10:2.678528e-001):8.374170e-002):7.451570e-002,13:2.343430e-001):1.092767e-001):8.814114e-002):1.039960e-001):1.425829e-001,(5:2.813940e-001,((8:1.344701e-001,7:1.672750e-001):2.231132e-001,6:2.495814e-001):5.620712e-002):1.735894e-001):1.259975e-001,((4:2.898681e-001,3:3.092222e-001):1.158746e-001,2:2.289304e-001):7.828706e-002,1:4.377416e-001);
   tree gen.174500 = [&U] (((((17:2.364468e-001,(20:1.038807e-003,19:7.069274e-003):1.057764e-001):2.972828e-002,21:7.528628e-002):2.338212e-001,(18:5.291631e-001,(((16:2.038105e-001,15:3.196382e-001):1.560992e-001,14:2.515499e-001):1.311826e-001,(((12:3.453355e-001,11:2.479557e-001):1.822086e-001,(9:2.946655e-001,10:2.535592e-001):8.374170e-002):1.023324e-001,13:2.343430e-001):4.913810e-002):9.057519e-002):1.183719e-001):2.042060e-001,(5:2.813940e-001,((8:1.464996e-001,7:1.691798e-001):2.111488e-001,6:2.669316e-001):4.268985e-002):1.735894e-001):1.064488e-001,((4:2.150953e-001,3:2.844380e-001):1.721201e-001,2:2.289304e-001):4.006734e-002,1:4.704354e-001);
   tree gen.175000 = [&U] ((((17:2.395046e-001,(21:1.126419e-001,(20:4.811473e-004,19:1.532600e-002):1.111040e-001):4.673319e-002):2.426416e-001,(18:5.360064e-001,(((16:2.064462e-001,15:1.974322e-001):1.456183e-001,14:2.548030e-001):1.430564e-001,(((12:3.498014e-001,11:3.002617e-001):1.962346e-001,(9:3.381515e-001,10:2.384088e-001):6.928622e-002):1.101824e-001,13:2.439500e-001):3.132528e-002):9.174653e-002):8.957219e-002):1.477098e-001,(5:2.467974e-001,((8:1.798102e-001,7:1.713677e-001):2.013282e-001,6:2.703836e-001):3.748648e-002):1.666174e-001):1.524945e-001,((4:3.130834e-001,3:3.104016e-001):1.473794e-001,2:2.838250e-001):4.680883e-002,1:4.415220e-001);
   tree gen.175500 = [&U] (((4:3.155950e-001,3:2.979995e-001):1.064196e-001,2:2.295053e-001):4.546100e-002,(((17:2.414260e-001,(21:1.224138e-001,(20:5.366241e-004,19:1.154910e-002):1.052116e-001):4.472510e-002):2.445881e-001,(18:4.891794e-001,(((16:2.139924e-001,15:1.990160e-001):1.649712e-001,14:2.674291e-001):1.460299e-001,(((12:3.526076e-001,11:3.063189e-001):1.580852e-001,(9:3.026601e-001,10:2.591194e-001):5.692650e-002):6.200692e-002,13:2.819575e-001):5.301633e-002):1.755382e-001):1.170714e-001):1.936590e-001,(5:2.487772e-001,((8:1.631569e-001,7:1.727424e-001):2.029433e-001,6:2.725527e-001):6.083878e-002):1.512974e-001):1.286387e-001,1:4.613812e-001);
   tree gen.176000 = [&U] ((((17:2.031452e-001,(21:1.106206e-001,(20:8.133032e-004,19:1.262264e-002):1.040185e-001):4.366456e-002):2.253277e-001,(18:4.794426e-001,(((16:1.958129e-001,15:1.950420e-001):1.653923e-001,14:2.621061e-001):1.190819e-001,(((12:3.455892e-001,11:3.002218e-001):1.549387e-001,(9:2.966359e-001,10:2.423258e-001):6.587622e-002):1.158332e-001,13:2.763454e-001):5.562960e-002):1.149947e-001):9.184542e-002):2.219908e-001,(5:2.438255e-001,((8:1.599094e-001,7:1.912585e-001):1.979450e-001,6:2.482616e-001):3.734771e-002):1.572394e-001):9.081115e-002,((4:3.093133e-001,3:2.920680e-001):1.572955e-001,2:2.829155e-001):4.797547e-002,1:4.521977e-001);
   tree gen.176500 = [&U] (2:2.461397e-001,((4:2.692122e-001,3:2.849521e-001):1.299113e-001,(((((20:2.327949e-003,19:1.484474e-002):9.731751e-002,21:7.411005e-002):5.064946e-002,17:2.043810e-001):2.512286e-001,(18:4.677615e-001,(((16:2.529420e-001,15:1.985607e-001):1.488571e-001,14:2.557201e-001):1.180577e-001,(((12:3.371693e-001,11:3.362835e-001):1.511638e-001,(9:2.894087e-001,10:2.783430e-001):6.705264e-002):8.009272e-002,13:2.696125e-001):7.447007e-002):1.233196e-001):1.121070e-001):1.564061e-001,(5:2.188007e-001,((8:1.560134e-001,7:2.038878e-001):1.809799e-001,6:2.422130e-001):7.916199e-002):1.340680e-001):1.076816e-001):6.591604e-002,1:4.348767e-001);
   tree gen.177000 = [&U] (2:2.271279e-001,((4:2.692122e-001,3:2.864758e-001):1.261360e-001,((((17:1.880740e-001,21:8.767679e-002):2.754659e-002,(20:2.289063e-003,19:4.952338e-003):1.176430e-001):2.534163e-001,(18:4.677615e-001,(((16:1.930085e-001,15:2.186008e-001):1.581790e-001,14:2.546421e-001):1.197943e-001,(((12:3.371693e-001,11:3.362835e-001):1.511638e-001,(9:2.894087e-001,10:2.783430e-001):7.261008e-002):1.066063e-001,13:2.696125e-001):3.497432e-002):1.130462e-001):6.776947e-002):1.524470e-001,(5:2.188007e-001,((8:1.560134e-001,7:2.058176e-001):2.164375e-001,6:2.422130e-001):7.437137e-002):1.340680e-001):1.537841e-001):8.580724e-002,1:4.444216e-001);
   tree gen.177500 = [&U] (2:2.318666e-001,((4:2.564511e-001,3:2.924527e-001):1.236874e-001,(((17:1.867124e-001,(21:1.139182e-001,(20:5.569220e-004,19:9.413802e-003):1.202367e-001):4.243979e-002):2.678314e-001,(18:4.775206e-001,(((16:2.123074e-001,15:2.283861e-001):1.230936e-001,14:2.599548e-001):1.144139e-001,(((12:3.442038e-001,11:2.902914e-001):2.064254e-001,(9:3.827255e-001,10:2.748004e-001):6.105124e-002):1.315309e-001,13:2.752376e-001):6.342775e-002):1.280576e-001):8.722933e-002):1.608360e-001,(5:2.539979e-001,((8:1.550265e-001,7:2.101117e-001):1.784488e-001,6:2.472664e-001):7.584994e-002):1.354708e-001):1.267689e-001):8.759748e-002,1:4.536938e-001);
   tree gen.178000 = [&U] (((((17:2.271981e-001,(21:1.290900e-001,(20:5.910469e-004,19:5.353818e-003):1.097356e-001):4.110395e-002):2.884081e-001,(18:4.917009e-001,(((16:2.253163e-001,15:2.423803e-001):1.495812e-001,14:2.495378e-001):1.214245e-001,(((12:3.652946e-001,11:3.080788e-001):1.762305e-001,(9:3.051003e-001,10:3.202524e-001):4.342088e-002):8.444024e-002,13:2.921025e-001):4.784921e-002):1.359042e-001):7.397847e-002):1.367521e-001,(5:2.559962e-001,((8:1.645256e-001,7:1.789172e-001):2.538877e-001,6:2.286278e-001):7.877588e-002):1.694850e-001):1.345366e-001,(4:2.481715e-001,3:3.103725e-001):1.463308e-001):7.165539e-002,2:2.022496e-001,1:4.974678e-001);
   tree gen.178500 = [&U] ((((17:2.271981e-001,(21:1.106220e-001,(20:2.651972e-004,19:1.848935e-002):1.002704e-001):2.904695e-002):2.088953e-001,(18:5.297831e-001,(((16:2.144997e-001,15:2.310963e-001):1.614901e-001,14:2.501760e-001):1.533827e-001,(((12:3.652946e-001,11:3.510713e-001):1.359518e-001,(9:3.051003e-001,10:2.443607e-001):8.546519e-002):8.251265e-002,13:2.938750e-001):2.597364e-002):1.078255e-001):1.313091e-001):1.495642e-001,(5:2.559962e-001,((8:1.645256e-001,7:1.984460e-001):2.458551e-001,6:2.286278e-001):4.517226e-002):1.524316e-001):1.288213e-001,(2:2.022496e-001,(4:2.349318e-001,3:3.308142e-001):1.600873e-001):6.476003e-002,1:4.445730e-001);
   tree gen.179000 = [&U] (2:2.063097e-001,((((17:1.272377e-001,(21:1.067637e-001,(20:1.797159e-004,19:1.848935e-002):1.002704e-001):1.032671e-001):2.088953e-001,(18:4.744075e-001,(((16:2.144997e-001,15:2.442828e-001):1.870000e-001,14:2.501760e-001):1.228602e-001,(((12:2.787162e-001,11:3.510713e-001):1.556317e-001,(9:3.051003e-001,10:2.443607e-001):5.867094e-002):1.352532e-001,13:2.343490e-001):6.086221e-002):1.212761e-001):8.874157e-002):1.544562e-001,(5:2.101872e-001,((8:1.437242e-001,7:1.984460e-001):2.475609e-001,6:2.349503e-001):6.406383e-002):1.524316e-001):9.854784e-002,(4:2.507225e-001,3:3.308142e-001):1.088029e-001):7.837962e-002,1:4.383132e-001);
   tree gen.179500 = [&U] (2:2.178714e-001,((((17:2.043937e-001,(21:1.127468e-001,(20:6.026847e-004,19:7.869241e-003):1.058896e-001):5.523144e-002):2.350891e-001,(18:4.977809e-001,(((16:2.265204e-001,15:2.298872e-001):1.782884e-001,14:2.440485e-001):9.109046e-002,(((12:2.943357e-001,11:2.962198e-001):2.005385e-001,(9:3.221983e-001,10:2.800061e-001):6.301800e-002):1.032539e-001,13:2.631885e-001):6.089197e-002):1.030952e-001):1.040125e-001):1.775446e-001,(5:2.219662e-001,((8:1.517786e-001,7:1.870012e-001):2.482605e-001,6:2.533614e-001):6.605688e-002):1.766904e-001):1.362795e-001,(4:2.651970e-001,3:2.667200e-001):1.427781e-001):8.277206e-002,1:4.714579e-001);
   tree gen.180000 = [&U] (2:2.218793e-001,((((17:2.666372e-001,(21:8.408318e-002,(20:1.495366e-003,19:1.468436e-002):1.078375e-001):6.492061e-002):1.742442e-001,(18:5.103024e-001,(((16:2.322097e-001,15:2.612119e-001):1.262035e-001,14:2.485380e-001):1.228277e-001,(((12:3.280617e-001,11:2.941548e-001):2.042276e-001,(9:3.656107e-001,10:2.851571e-001):6.844708e-002):7.547569e-002,13:2.910291e-001):5.678569e-002):1.049917e-001):1.062052e-001):2.000701e-001,(5:2.402415e-001,((8:1.597016e-001,7:1.904412e-001):1.943313e-001,6:2.580222e-001):6.485830e-002):1.816263e-001):1.443891e-001,(4:2.767667e-001,3:2.856869e-001):1.045642e-001):8.429472e-002,1:4.801308e-001);
   tree gen.180500 = [&U] (2:2.218793e-001,((((17:2.666372e-001,(21:8.088328e-002,(20:3.038029e-003,19:7.462007e-003):1.121143e-001):5.761011e-002):2.224196e-001,(18:5.103024e-001,(((16:2.322097e-001,15:2.570649e-001):1.512914e-001,14:2.330648e-001):1.372984e-001,(((12:3.280617e-001,11:2.941548e-001):1.846063e-001,(9:3.656107e-001,10:2.606415e-001):6.553881e-002):1.046820e-001,13:2.910291e-001):5.290149e-002):1.373385e-001):1.062052e-001):1.897669e-001,(5:2.402415e-001,((8:1.637289e-001,7:2.006188e-001):2.001372e-001,6:2.580222e-001):5.723632e-002):1.816263e-001):1.280455e-001,(4:2.837139e-001,3:3.060289e-001):1.107044e-001):8.343230e-002,1:4.801308e-001);
   tree gen.181000 = [&U] (2:2.175345e-001,((4:2.854749e-001,3:2.836042e-001):1.107044e-001,(((17:1.619206e-001,(21:7.868634e-002,(20:3.038029e-003,19:1.129061e-002):1.000174e-001):3.066998e-002):2.224196e-001,(18:5.103024e-001,(((16:2.000793e-001,15:2.570649e-001):1.512914e-001,14:2.268749e-001):1.315188e-001,(((12:3.280617e-001,11:2.835941e-001):1.880932e-001,(9:3.009007e-001,10:3.021526e-001):9.354602e-002):5.797335e-002,13:2.234255e-001):4.607305e-002):1.373385e-001):7.658552e-002):1.671118e-001,(5:2.402415e-001,((8:1.637289e-001,7:2.006188e-001):2.001372e-001,6:2.663613e-001):5.723632e-002):1.545386e-001):1.237129e-001):3.938711e-002,1:4.801308e-001);
   tree gen.181500 = [&U] (2:2.392097e-001,((4:3.079470e-001,3:2.836042e-001):1.107044e-001,(((17:1.619206e-001,(21:8.935394e-002,(20:1.311514e-003,19:1.263450e-002):1.000174e-001):9.325576e-002):2.224196e-001,(18:5.103024e-001,(((16:2.051943e-001,15:2.570649e-001):1.921264e-001,14:2.268749e-001):1.169578e-001,(((12:3.280617e-001,11:2.753734e-001):1.880932e-001,(9:3.009007e-001,10:3.172903e-001):9.370677e-002):1.078409e-001,13:2.468128e-001):5.215829e-002):1.401538e-001):8.865275e-002):1.671118e-001,(5:2.402415e-001,((8:1.637289e-001,7:2.041924e-001):2.001372e-001,6:2.663613e-001):5.218471e-002):1.591126e-001):1.237129e-001):7.041373e-002,1:4.617555e-001);
   tree gen.182000 = [&U] (2:2.306061e-001,((4:2.391358e-001,3:2.949728e-001):1.171250e-001,(((17:1.948160e-001,(21:9.534458e-002,(20:2.405786e-003,19:1.098723e-002):1.040268e-001):7.424205e-002):2.012797e-001,(18:5.307584e-001,(((16:2.415370e-001,15:2.673696e-001):1.627386e-001,14:2.359694e-001):9.241768e-002,(((12:3.412123e-001,11:2.721768e-001):1.956331e-001,(9:2.847072e-001,10:2.656949e-001):4.351288e-002):1.194582e-001,13:2.319673e-001):5.591018e-002):1.018936e-001):1.517402e-001):1.738106e-001,(5:2.623409e-001,((8:1.702922e-001,7:2.123777e-001):2.031164e-001,6:2.559100e-001):3.444893e-002):1.892311e-001):1.286720e-001):7.323633e-002,1:4.883519e-001);
   tree gen.182500 = [&U] (((4:2.667310e-001,3:3.034163e-001):1.475398e-001,2:2.372071e-001):4.246876e-002,(((17:1.747441e-001,(21:9.807379e-002,(20:1.229960e-003,19:1.420350e-002):1.100287e-001):7.636721e-002):2.239323e-001,(18:5.645342e-001,(((16:2.484509e-001,15:2.174205e-001):1.673969e-001,14:2.427239e-001):9.506310e-002,(((12:3.509794e-001,11:2.799677e-001):1.546492e-001,(9:3.671228e-001,10:2.675644e-001):4.475842e-002):1.228776e-001,13:2.386073e-001):1.018626e-001):1.065838e-001):9.493387e-002):1.466999e-001,(5:2.698503e-001,((8:1.871015e-001,7:2.184569e-001):1.743646e-001,6:2.632353e-001):6.084748e-002):1.638088e-001):1.067385e-001,1:4.435748e-001);
   tree gen.183000 = [&U] (((4:2.659160e-001,3:3.065374e-001):1.490575e-001,2:2.396471e-001):7.129578e-002,(((17:1.765417e-001,(21:9.084546e-002,(20:2.501903e-003,19:1.120311e-002):1.073312e-001):8.906607e-002):2.003554e-001,(18:4.896196e-001,(((16:1.894652e-001,15:2.505932e-001):1.507687e-001,14:2.539948e-001):1.488119e-001,(((12:3.569462e-001,11:2.660368e-001):1.586092e-001,(9:3.062374e-001,10:2.703168e-001):6.506620e-002):9.187585e-002,13:2.410618e-001):1.029105e-001):1.449614e-001):4.867813e-002):1.633286e-001,(5:2.683913e-001,((8:1.474739e-001,7:2.207041e-001):2.272717e-001,6:2.765324e-001):7.015333e-002):1.654938e-001):9.698852e-002,1:4.363798e-001);
   tree gen.183500 = [&U] (((4:2.656921e-001,3:3.202154e-001):1.617245e-001,(((17:1.763930e-001,(21:9.773863e-002,(20:1.750682e-003,19:1.097039e-002):9.988692e-002):5.803919e-002):1.953336e-001,(18:4.892073e-001,(((16:1.893057e-001,15:2.503821e-001):1.506417e-001,14:2.176392e-001):1.789872e-001,(((12:3.566456e-001,11:3.861227e-001):1.584757e-001,(9:3.059795e-001,10:2.635652e-001):9.006495e-002):8.960203e-002,13:2.408588e-001):7.318206e-002):1.200337e-001):1.343147e-001):1.558425e-001,(5:2.542246e-001,((8:1.454549e-001,7:2.205182e-001):2.089625e-001,6:2.693179e-001):7.570492e-002):1.628856e-001):8.976312e-002):5.957475e-002,2:2.394453e-001,1:4.718398e-001);
   tree gen.184000 = [&U] (((4:2.565446e-001,3:3.301515e-001):1.035702e-001,2:2.468752e-001):2.857725e-002,(((17:1.735458e-001,(21:7.944695e-002,(20:7.034550e-004,19:1.017424e-002):1.029863e-001):1.213748e-001):1.759657e-001,(18:4.906086e-001,(((16:1.951797e-001,15:2.406707e-001):1.052207e-001,14:2.243924e-001):1.402309e-001,(13:2.692859e-001,((12:2.937214e-001,11:3.981038e-001):1.891308e-001,(9:3.077802e-001,10:2.717435e-001):3.955835e-002):9.238232e-002):5.357578e-002):1.580384e-001):5.955369e-002):1.748415e-001,(5:2.209149e-001,((8:1.639214e-001,7:2.601319e-001):2.154465e-001,6:2.533814e-001):7.775140e-002):1.833990e-001):9.088310e-002,1:4.864807e-001);
   tree gen.184500 = [&U] (((4:2.664629e-001,3:2.362503e-001):1.631904e-001,2:2.679662e-001):3.993283e-002,(((17:1.859965e-001,(21:8.251846e-002,(20:2.075661e-003,19:8.054029e-003):1.197824e-001):4.412791e-002):2.473974e-001,(18:5.095761e-001,(((16:2.393365e-001,15:2.838748e-001):1.239585e-001,14:2.330677e-001):1.285351e-001,(13:2.796968e-001,((12:3.050770e-001,11:2.761946e-001):1.432473e-001,(9:3.355402e-001,10:2.329638e-001):8.977971e-002):8.773023e-002):5.561512e-002):1.231041e-001):1.044866e-001):1.617023e-001,(5:2.261404e-001,((8:1.851949e-001,7:1.847290e-001):2.237759e-001,6:2.472095e-001):5.258633e-002):1.399705e-001):1.147826e-001,1:4.915813e-001);
   tree gen.185000 = [&U] (((4:2.715161e-001,3:2.996220e-001):1.411638e-001,2:2.795287e-001):5.759464e-002,(((17:1.869509e-001,(21:6.782376e-002,(20:1.970795e-004,19:1.062820e-002):1.249509e-001):4.782483e-002):2.302418e-001,(18:4.804101e-001,(((16:2.496637e-001,15:2.961237e-001):1.397309e-001,14:2.431244e-001):1.340812e-001,(13:2.910959e-001,((12:2.758032e-001,11:2.881122e-001):2.143156e-001,(9:3.882553e-001,10:2.994058e-001):5.625758e-002):9.062355e-002):6.097441e-002):1.108786e-001):1.089951e-001):1.327748e-001,(5:2.813134e-001,((8:1.374309e-001,7:1.926999e-001):1.883735e-001,6:2.578763e-001):5.213077e-002):1.817888e-001):9.555857e-002,1:4.890482e-001);
   tree gen.185500 = [&U] (((4:2.719102e-001,3:2.884163e-001):1.610726e-001,2:2.876054e-001):4.176607e-002,(((17:1.541288e-001,(21:1.009741e-001,(20:1.212595e-004,19:1.300119e-002):1.005281e-001):8.024146e-002):2.810759e-001,(18:4.811074e-001,(((16:1.974597e-001,15:2.547664e-001):1.399337e-001,14:2.393702e-001):1.342759e-001,(13:2.680458e-001,((12:2.869931e-001,11:2.992862e-001):2.376274e-001,(9:3.194840e-001,10:2.976879e-001):5.633924e-002):1.083175e-001):5.148929e-002):1.110396e-001):8.708948e-002):1.817216e-001,(5:2.820940e-001,((8:1.534622e-001,7:1.929796e-001):1.797597e-001,6:2.582507e-001):2.942835e-002):1.341560e-001):1.450536e-001,1:4.897581e-001);
   tree gen.186000 = [&U] (((4:2.557554e-001,3:2.780384e-001):1.178040e-001,2:2.772567e-001):5.067781e-002,(((17:1.751566e-001,(21:9.484733e-002,(20:1.096721e-004,19:8.138835e-003):9.897607e-002):5.365537e-002):2.381451e-001,(18:5.037628e-001,(((16:2.578790e-001,15:2.455994e-001):1.162235e-001,14:2.307571e-001):1.294443e-001,(13:2.253507e-001,((12:3.617189e-001,11:2.885172e-001):1.532446e-001,(9:3.079883e-001,10:2.869765e-001):5.431203e-002):8.308822e-002):5.595415e-002):1.115271e-001):1.023231e-001):1.742173e-001,(5:3.018958e-001,((8:1.479403e-001,7:1.988770e-001):2.008731e-001,6:2.283410e-001):2.949491e-002):2.041789e-001):1.098493e-001,1:4.721355e-001);
   tree gen.186500 = [&U] (((4:3.009436e-001,3:3.205208e-001):1.424740e-001,2:2.744182e-001):5.039476e-002,(((17:1.741783e-001,(21:9.903409e-002,(20:5.621034e-004,19:1.371949e-002):8.631642e-002):5.830323e-002):2.368150e-001,(18:4.294603e-001,(((16:1.796810e-001,15:2.442276e-001):1.787676e-001,14:2.372927e-001):9.455570e-002,(13:2.733393e-001,((12:3.596986e-001,11:2.869058e-001):1.523887e-001,(9:3.523271e-001,10:2.695473e-001):5.936102e-002):1.199781e-001):7.496685e-002):8.698398e-002):9.648671e-002):1.570196e-001,(5:2.519157e-001,((8:1.326900e-001,7:1.977662e-001):2.056532e-001,6:2.270657e-001):9.119161e-002):1.527654e-001):1.092357e-001,1:4.587331e-001);
   tree gen.187000 = [&U] (((4:3.008956e-001,3:2.959305e-001):1.424513e-001,2:2.743743e-001):5.038671e-002,(((17:1.675326e-001,(21:9.901827e-002,(20:1.500563e-004,19:1.542873e-002):1.254873e-001):3.805149e-002):2.367771e-001,(18:4.293917e-001,(((16:2.419717e-001,15:2.441886e-001):1.239313e-001,14:2.555167e-001):1.732323e-001,(13:2.732956e-001,((12:3.596411e-001,11:3.392067e-001):1.428105e-001,(9:3.522708e-001,10:2.695042e-001):9.865086e-002):1.035847e-001):4.152754e-002):7.558293e-002):1.384697e-001):1.646025e-001,(((8:1.321203e-001,7:2.080883e-001):1.983429e-001,5:2.518755e-001):4.329332e-002,6:2.725205e-001):1.700499e-001):1.092183e-001,1:4.468064e-001);
   tree gen.187500 = [&U] (((4:2.780747e-001,3:2.947779e-001):1.549622e-001,2:2.635948e-001):5.770026e-002,(((17:1.668800e-001,(21:1.120521e-001,(20:1.637907e-005,19:4.252149e-003):1.249986e-001):5.557858e-002):2.358549e-001,(18:4.277192e-001,(((16:1.859507e-001,15:2.432375e-001):1.490679e-001,14:2.545215e-001):1.211066e-001,(13:2.380954e-001,((12:2.939563e-001,11:3.378855e-001):1.580759e-001,(9:3.508987e-001,10:2.684545e-001):8.678840e-002):8.080713e-002):9.085679e-002):1.165649e-001):9.671228e-002):1.869753e-001,((8:1.316057e-001,7:2.072777e-001):1.975703e-001,(6:3.180909e-001,5:2.508944e-001):6.415738e-002):1.661486e-001):1.087929e-001,1:4.450661e-001);
   tree gen.188000 = [&U] ((((17:1.965445e-001,(21:1.159852e-001,(20:5.081158e-005,19:5.616951e-003):8.204035e-002):6.858495e-002):2.221469e-001,(18:4.757184e-001,(((16:1.924779e-001,15:2.957308e-001):1.409348e-001,14:2.334710e-001):1.282386e-001,(13:2.464529e-001,((12:3.042747e-001,11:3.497458e-001):1.721110e-001,(9:3.093732e-001,10:3.120052e-001):8.266914e-002):1.084328e-001):5.030072e-002):1.180070e-001):9.072429e-002):1.935384e-001,(5:2.575329e-001,(6:2.780144e-001,(8:1.472703e-001,7:2.145535e-001):1.946681e-001):4.429214e-002):1.708684e-001):1.126117e-001,((4:2.923801e-001,3:2.794778e-001):1.569198e-001,2:2.192718e-001):5.196546e-002,1:4.606886e-001);
   tree gen.188500 = [&U] (((4:2.479477e-001,3:2.800091e-001):1.219857e-001,2:2.184460e-001):4.214347e-002,(((17:1.958044e-001,(21:1.217629e-001,(20:1.479203e-004,19:1.288859e-002):7.865856e-002):4.389480e-002):2.086230e-001,(18:4.910166e-001,(((16:2.252256e-001,15:2.769889e-001):1.410606e-001,14:2.325918e-001):1.277556e-001,(13:2.455248e-001,((12:3.569112e-001,11:3.423676e-001):1.556650e-001,(9:3.082082e-001,10:3.108302e-001):3.521333e-002):9.693670e-002):6.971570e-002):1.175626e-001):9.196151e-002):1.928096e-001,(5:2.276196e-001,(6:2.769675e-001,(8:1.467157e-001,7:1.881411e-001):2.280986e-001):5.015058e-002):1.611429e-001):9.101884e-002,1:4.929444e-001);
   tree gen.189000 = [&U] (((4:2.525067e-001,3:3.128020e-001):1.214671e-001,2:2.157022e-001):3.501132e-002,(((17:2.086302e-001,(21:1.229858e-001,(20:4.215115e-004,19:1.272670e-002):7.803296e-002):7.876574e-002):2.148888e-001,(18:4.789397e-001,(((16:1.955156e-001,15:2.692735e-001):1.819778e-001,14:2.296703e-001):1.280923e-001,(13:2.424408e-001,((12:2.736787e-001,11:3.380672e-001):1.946176e-001,(9:2.726434e-001,10:3.069260e-001):7.041529e-002):1.334492e-001):7.715553e-002):1.309826e-001):7.795028e-002):1.277885e-001,(5:2.339945e-001,(6:2.734886e-001,(8:1.653161e-001,7:1.857779e-001):1.820924e-001):8.095321e-002):1.591188e-001):8.987558e-002,1:4.179553e-001);
   tree gen.189500 = [&U] (((4:2.069979e-001,3:3.171266e-001):1.752056e-001,2:2.186843e-001):5.190357e-002,(((17:2.141069e-001,(21:1.246861e-001,(20:7.316353e-004,19:1.044328e-002):9.318589e-002):4.049922e-002):2.515708e-001,(18:4.682573e-001,(((16:1.982186e-001,15:2.442175e-001):1.430489e-001,14:2.279451e-001):1.298632e-001,(13:2.457926e-001,((12:2.774624e-001,11:3.427411e-001):1.586818e-001,(9:2.865662e-001,10:3.111693e-001):8.493491e-002):9.778317e-002):8.137279e-002):1.187454e-001):4.795215e-002):1.879367e-001,(5:2.372296e-001,(6:2.769416e-001,(8:1.676016e-001,7:1.883464e-001):1.760953e-001):5.331504e-002):1.613187e-001):9.474363e-002,1:4.948158e-001);
   tree gen.190000 = [&U] (2:2.185762e-001,((4:2.855457e-001,3:3.169697e-001):1.728830e-001,(((17:2.140010e-001,(21:1.067964e-001,(20:1.863292e-003,19:6.080490e-003):9.770840e-002):3.650634e-002):2.266185e-001,(18:4.680257e-001,(((16:1.973267e-001,15:2.542760e-001):1.278912e-001,14:2.278324e-001):1.297990e-001,(13:2.973716e-001,((12:2.773252e-001,11:3.425716e-001):1.461853e-001,(9:2.864245e-001,10:2.610200e-001):7.778533e-002):8.241495e-002):7.514957e-002):1.186867e-001):9.418298e-002):1.835561e-001,(5:2.371122e-001,(6:2.768047e-001,(8:1.675187e-001,7:1.751921e-001):2.280622e-001):5.374283e-002):1.612389e-001):1.387944e-001):4.997679e-002,1:4.945711e-001);
   tree gen.190500 = [&U] (((4:2.786671e-001,3:3.093341e-001):1.151877e-001,2:2.107771e-001):4.418851e-002,(((17:2.168102e-001,(21:1.042238e-001,(20:1.978539e-003,19:8.923666e-003):9.535465e-002):4.079643e-002):2.568150e-001,(18:4.567512e-001,(((16:1.925732e-001,15:2.481506e-001):1.299764e-001,14:2.223440e-001):1.561870e-001,(13:2.761702e-001,((12:3.314743e-001,11:4.100808e-001):1.729098e-001,(9:2.944137e-001,10:2.547321e-001):9.806216e-002):7.018589e-002):5.966166e-002):1.124875e-001):1.022347e-001):1.671314e-001,(5:2.314003e-001,(6:2.701366e-001,(8:1.634833e-001,7:2.074494e-001):2.132822e-001):6.004860e-002):1.550717e-001):1.203341e-001,1:4.846789e-001);
   tree gen.191000 = [&U] ((2:2.733781e-001,(4:2.786671e-001,3:3.093341e-001):1.116903e-001):3.945875e-002,(((17:2.168102e-001,(21:1.033788e-001,(20:3.418654e-003,19:8.923666e-003):9.324832e-002):4.079643e-002):2.156461e-001,(18:5.862573e-001,(((16:1.925732e-001,15:2.532274e-001):1.383837e-001,14:2.301140e-001):1.287149e-001,(13:2.062085e-001,((12:3.857511e-001,11:2.652050e-001):1.497560e-001,(9:2.944137e-001,10:2.683385e-001):8.548577e-002):9.288108e-002):4.050728e-002):1.448727e-001):1.022347e-001):1.671998e-001,(5:2.665350e-001,(6:2.701366e-001,(8:1.430425e-001,7:2.074494e-001):1.980275e-001):6.004860e-002):1.550717e-001):1.049680e-001,1:4.480594e-001);
   tree gen.191500 = [&U] ((2:2.774861e-001,(4:2.828546e-001,3:3.139825e-001):1.233360e-001):5.172010e-002,(((17:2.010356e-001,(21:1.080831e-001,(20:2.444849e-003,19:1.295969e-002):9.464957e-002):6.154957e-002):2.119775e-001,(18:5.950671e-001,(((16:1.769482e-001,15:2.570327e-001):1.684025e-001,14:2.335720e-001):9.587682e-002,(13:2.637679e-001,((12:2.864436e-001,11:3.399470e-001):1.520064e-001,(9:3.266110e-001,10:2.481154e-001):1.332922e-001):1.094657e-001):7.428043e-002):1.037001e-001):1.380936e-001):1.677126e-001,(5:2.348460e-001,(6:2.741960e-001,(8:1.451920e-001,7:2.266437e-001):2.010033e-001):2.649269e-002):1.961133e-001):1.065454e-001,1:4.547924e-001);
   tree gen.192000 = [&U] ((2:2.694614e-001,(4:2.746747e-001,3:3.465540e-001):1.061288e-001):6.327995e-002,(((17:1.796599e-001,(21:1.092040e-001,(20:1.961282e-003,19:1.161734e-002):9.191237e-002):4.946093e-002):2.197249e-001,(18:5.367658e-001,(((16:1.912267e-001,15:2.215419e-001):1.794060e-001,14:2.458758e-001):1.195611e-001,(13:2.561399e-001,((12:2.781598e-001,11:3.555783e-001):2.477508e-001,(9:3.171657e-001,10:2.387802e-001):9.607412e-002):8.412118e-002):3.974479e-002):9.604819e-002):1.250431e-001):1.594762e-001,(5:2.265423e-001,(6:2.662664e-001,(8:1.409932e-001,7:1.654858e-001):1.951904e-001):6.641551e-002):1.511528e-001):1.048663e-001,1:4.416401e-001);
   tree gen.192500 = [&U] ((((17:1.887413e-001,(21:8.744819e-002,(20:2.914928e-003,19:5.371063e-003):9.363575e-002):7.954861e-002):2.238448e-001,(18:4.590912e-001,(((16:1.948123e-001,15:2.743955e-001):1.827699e-001,14:2.532668e-001):1.218029e-001,(13:2.609426e-001,((12:2.833754e-001,11:3.019767e-001):2.012202e-001,(9:3.387226e-001,10:2.590733e-001):9.578405e-002):9.421686e-002):5.120363e-002):1.264246e-001):8.355668e-002):1.595712e-001,(5:2.307900e-001,(6:2.712590e-001,(8:1.808545e-001,7:1.685887e-001):2.129705e-001):7.359305e-002):1.539869e-001):1.137838e-001,((4:2.798249e-001,3:2.766049e-001):1.241670e-001,2:2.337299e-001):6.302668e-002,1:4.293884e-001);
   tree gen.193000 = [&U] (((4:2.819776e-001,3:3.193679e-001):1.720358e-001,2:2.355280e-001):4.598817e-002,(((17:1.901933e-001,(21:1.116923e-001,(20:4.707489e-003,19:9.666822e-003):9.435609e-002):3.785196e-002):2.255669e-001,(18:4.610731e-001,(((16:1.963109e-001,15:2.765064e-001):1.532425e-001,14:2.552152e-001):1.443932e-001,(13:2.650368e-001,((12:2.855554e-001,11:3.107690e-001):1.392405e-001,(9:3.425156e-001,10:2.416213e-001):9.822489e-002):9.494167e-002):6.863860e-002):1.137616e-001):9.535443e-002):1.559155e-001,(5:2.325655e-001,(6:2.733458e-001,(8:1.904807e-001,7:1.698856e-001):2.301538e-001):3.603234e-002):1.582709e-001):1.231020e-001,1:4.363268e-001);
   tree gen.193500 = [&U] ((((17:2.196991e-001,(21:1.164266e-001,(20:2.021571e-003,19:1.402301e-002):9.835556e-002):6.571619e-002):1.741816e-001,(18:5.148555e-001,(((16:1.962612e-001,15:3.109362e-001):1.406879e-001,14:2.058995e-001):1.505136e-001,(13:2.493265e-001,((12:2.756990e-001,11:3.699295e-001):1.673394e-001,(9:3.570337e-001,10:2.518629e-001):6.655824e-002):7.854666e-002):5.459083e-002):9.447713e-002):1.601001e-001):1.568404e-001,(5:2.424232e-001,(6:2.919979e-001,(8:1.490728e-001,7:2.098621e-001):1.981694e-001):6.660893e-002):1.705441e-001):1.337811e-001,((4:2.689616e-001,3:2.907500e-001):1.883246e-001,2:2.201593e-001):4.035922e-002,1:4.600120e-001);
   tree gen.194000 = [&U] ((2:2.194715e-001,(4:2.681213e-001,3:2.862645e-001):1.115200e-001):5.995558e-002,(((17:1.451037e-001,(21:9.657704e-002,(20:1.066752e-003,19:1.465882e-002):9.451354e-002):8.732029e-002):1.736375e-001,(18:4.963238e-001,(((16:1.956481e-001,15:3.099649e-001):1.402484e-001,14:2.052563e-001):1.500434e-001,(13:2.485476e-001,((12:2.824813e-001,11:4.164232e-001):1.889717e-001,(9:3.623290e-001,10:2.851000e-001):6.173893e-002):1.075178e-001):6.736579e-002):7.956003e-002):1.198275e-001):1.611636e-001,(5:2.416659e-001,(6:2.910857e-001,(8:1.707893e-001,7:1.542551e-001):1.805596e-001):4.567897e-002):1.700113e-001):1.180529e-001,1:4.585750e-001);
   tree gen.194500 = [&U] (((4:2.537553e-001,3:3.031667e-001):1.803145e-001,(((17:2.219313e-001,(21:1.028510e-001,(20:9.634381e-004,19:1.154001e-002):9.045168e-002):5.426563e-002):1.686013e-001,(18:4.819283e-001,(((16:1.899734e-001,15:2.829678e-001):1.766020e-001,14:2.302502e-001):1.125060e-001,(13:2.420891e-001,((12:2.742881e-001,11:3.238472e-001):2.600699e-001,(9:3.518199e-001,10:2.881148e-001):5.994823e-002):8.169053e-002):4.951438e-002):1.366162e-001):8.634208e-002):1.472940e-001,(((8:1.658357e-001,7:2.262207e-001):1.671709e-001,6:2.826430e-001):7.678039e-002,5:2.346566e-001):1.612133e-001):1.150186e-001):5.470414e-002,2:2.131059e-001,1:4.452743e-001);
   tree gen.195000 = [&U] (((4:2.488114e-001,3:2.972602e-001):1.391065e-001,2:2.591480e-001):6.987895e-002,(((17:2.315042e-001,(21:1.161676e-001,(20:4.567198e-004,19:1.228018e-002):8.958943e-002):6.558828e-002):2.116107e-001,(18:4.202423e-001,(((16:1.862722e-001,15:2.750817e-001):1.731613e-001,14:2.257643e-001):1.103141e-001,(13:2.373726e-001,((12:2.689442e-001,11:2.851493e-001):1.968038e-001,(9:3.449655e-001,10:2.825015e-001):7.521108e-002):1.263596e-001):5.583908e-002):1.415374e-001):7.776596e-002):1.967955e-001,(((8:1.626047e-001,7:2.247628e-001):2.099918e-001,6:2.647879e-001):7.106219e-002,5:2.409050e-001):1.580724e-001):9.960417e-002,1:4.805878e-001);
   tree gen.195500 = [&U] (((4:2.280209e-001,3:2.733338e-001):1.412155e-001,2:2.657218e-001):4.226014e-002,(((17:1.646214e-001,(21:9.558224e-002,(20:1.732292e-004,19:8.129762e-003):9.186204e-002):3.978158e-002):2.169787e-001,(18:6.476553e-001,(((16:1.909974e-001,15:2.820597e-001):1.306862e-001,14:2.541827e-001):1.524006e-001,(13:2.382654e-001,((12:2.741073e-001,11:3.568786e-001):1.473620e-001,(9:3.383815e-001,10:2.896678e-001):7.953764e-002):9.532284e-002):6.930561e-002):1.012915e-001):8.573380e-002):1.869003e-001,(((8:1.667295e-001,7:2.304643e-001):1.790774e-001,6:3.387160e-001):5.478104e-002,5:2.470161e-001):1.620822e-001):8.856809e-002,1:4.927789e-001);
   tree gen.196000 = [&U] (((4:2.280209e-001,3:3.219079e-001):1.385373e-001,2:2.417244e-001):4.527184e-002,(((17:1.646214e-001,(21:1.150477e-001,(20:2.070467e-004,19:1.557843e-002):9.947813e-002):5.165697e-002):2.108521e-001,(18:4.062960e-001,(((16:1.909974e-001,15:2.820597e-001):1.656809e-001,14:2.541827e-001):1.382532e-001,(13:2.558983e-001,((12:2.741073e-001,11:3.253053e-001):1.874770e-001,(9:3.161191e-001,10:2.842890e-001):6.922252e-002):9.938267e-002):6.265965e-002):1.060810e-001):7.203626e-002):1.876650e-001,(((8:1.667295e-001,7:2.089367e-001):1.790774e-001,6:2.444811e-001):5.216877e-002,5:2.470161e-001):1.620822e-001):1.337282e-001,1:4.709642e-001);
   tree gen.196500 = [&U] (2:1.998142e-001,((4:2.740813e-001,3:3.211587e-001):1.103663e-001,(((17:1.432039e-001,(21:1.147799e-001,(20:2.425432e-004,19:5.070619e-003):9.924662e-002):7.695607e-002):2.271693e-001,(18:5.299817e-001,(((16:2.037347e-001,15:2.620424e-001):1.728046e-001,14:2.535912e-001):1.117100e-001,(13:2.316775e-001,((12:2.734694e-001,11:3.245482e-001):1.586068e-001,(9:3.153834e-001,10:2.836274e-001):8.980585e-002):8.429015e-002):9.117633e-002):1.363815e-001):1.043016e-001):1.626778e-001,(((8:1.663415e-001,7:2.084504e-001):1.786606e-001,6:2.439121e-001):5.204736e-002,5:2.464412e-001):1.603279e-001):1.548679e-001):6.327212e-002,1:4.415028e-001);
   tree gen.197000 = [&U] (2:1.998142e-001,((4:2.740813e-001,3:2.845080e-001):9.549997e-002,(((17:1.380302e-001,(21:1.147799e-001,(20:1.094602e-004,19:9.224812e-003):9.924662e-002):9.595599e-002):2.271693e-001,(18:5.299817e-001,(((16:2.054463e-001,15:2.929214e-001):1.632959e-001,14:2.154838e-001):1.367282e-001,(13:2.316775e-001,((12:3.465100e-001,11:3.245482e-001):1.863322e-001,(9:3.153834e-001,10:2.836274e-001):5.932054e-002):7.961859e-002):6.940860e-002):7.921730e-002):9.460503e-002):1.736583e-001,(((8:1.663415e-001,7:1.718079e-001):1.786606e-001,6:2.352595e-001):5.860522e-002,5:2.549437e-001):1.695730e-001):1.264153e-001):5.853340e-002,1:4.415028e-001);
   tree gen.197500 = [&U] (((4:2.808621e-001,3:2.940696e-001):1.390397e-001,(((17:1.899799e-001,(21:1.019083e-001,(20:3.892447e-004,19:9.453035e-003):1.017020e-001):6.139310e-002):1.987545e-001,(18:5.430935e-001,(((16:2.136346e-001,15:3.001683e-001):1.665388e-001,14:1.927165e-001):1.401109e-001,(13:2.374092e-001,((12:3.094448e-001,11:3.325776e-001):1.651209e-001,(9:3.231860e-001,10:3.172014e-001):7.332585e-002):1.209151e-001):6.757165e-002):9.409172e-002):8.270498e-002):2.110473e-001,(((8:1.704568e-001,7:2.199294e-001):2.176721e-001,6:2.740596e-001):6.207540e-002,5:2.502800e-001):1.802273e-001):7.392981e-002):9.034410e-002,2:2.047576e-001,1:4.787626e-001);
   tree gen.198000 = [&U] (((4:3.095489e-001,3:3.137616e-001):1.068955e-001,(((17:1.855830e-001,(21:1.152174e-001,(20:6.540872e-005,19:1.195524e-002):8.771396e-002):7.042546e-002):2.333531e-001,(18:5.305241e-001,(((16:2.260793e-001,15:2.932212e-001):1.410626e-001,14:2.174288e-001):1.008156e-001,(13:2.618276e-001,((12:3.301772e-001,11:3.541886e-001):1.456160e-001,(9:3.157062e-001,10:2.724880e-001):6.991724e-002):6.376737e-002):8.302259e-002):8.530484e-002):1.394972e-001):1.688849e-001,(((8:1.665118e-001,7:1.871372e-001):2.126343e-001,6:2.677168e-001):5.022332e-002,5:2.444875e-001):1.760561e-001):1.322908e-001):7.294735e-002,2:2.000187e-001,1:4.676821e-001);
   tree gen.198500 = [&U] (((4:3.006537e-001,3:2.673147e-001):9.666725e-002,(((17:1.877742e-001,(21:1.165778e-001,(20:2.757503e-005,19:1.525550e-002):1.100489e-001):1.068040e-001):2.187207e-001,(18:5.015664e-001,(((16:2.287486e-001,15:2.966832e-001):1.427281e-001,14:2.199959e-001):1.020059e-001,(13:2.535308e-001,((12:3.231572e-001,11:3.036829e-001):1.997579e-001,(9:3.194337e-001,10:2.617711e-001):7.825096e-002):9.502554e-002):6.425305e-002):1.095778e-001):1.411442e-001):2.064742e-001,(((8:1.810163e-001,7:1.955985e-001):1.590229e-001,6:2.708776e-001):5.303316e-002,5:2.473741e-001):1.781347e-001):1.338527e-001):7.380862e-002,2:2.023802e-001,1:4.732039e-001);
   tree gen.199000 = [&U] (((4:2.986788e-001,3:2.944007e-001):1.162611e-001,(((17:1.862419e-001,(21:9.930245e-002,(20:1.887798e-004,19:1.391613e-002):9.771120e-002):8.821512e-002):2.169360e-001,(18:4.974736e-001,(((16:2.268820e-001,15:2.942623e-001):1.434961e-001,14:2.409700e-001):1.998432e-001,(13:2.428522e-001,((12:3.205203e-001,11:3.219788e-001):1.981279e-001,(9:3.168271e-001,10:2.584483e-001):8.579974e-002):7.184047e-002):3.606145e-002):1.083703e-001):1.078261e-001):1.455466e-001,((6:2.650695e-001,(8:1.638506e-001,7:1.867011e-001):1.828623e-001):3.523822e-002,5:2.453555e-001):2.022114e-001):1.148648e-001):6.259304e-002,2:2.567027e-001,1:4.693426e-001);
   tree gen.199500 = [&U] (((4:2.344658e-001,3:2.961030e-001):1.417598e-001,(((17:1.555844e-001,(21:1.123611e-001,(20:3.989278e-004,19:1.420857e-002):9.827621e-002):7.300863e-002):2.181904e-001,(18:4.985770e-001,(((16:1.923302e-001,15:2.529803e-001):1.913867e-001,14:2.423634e-001):1.169903e-001,(13:2.806121e-001,((12:3.223737e-001,11:3.238407e-001):1.882787e-001,(9:3.715333e-001,10:2.760773e-001):6.527931e-002):7.225588e-002):5.185244e-002):1.266172e-001):1.063090e-001):1.321371e-001,((6:2.666022e-001,(8:1.647981e-001,7:2.183063e-001):1.914402e-001):6.003707e-002,5:2.467743e-001):1.874610e-001):8.921728e-002):5.166874e-002,2:2.581871e-001,1:4.585820e-001);
   tree gen.200000 = [&U] (((4:2.377747e-001,3:2.922363e-001):1.772790e-001,2:2.550122e-001):4.778391e-002,(((17:1.577801e-001,(21:8.676334e-002,(20:4.126165e-004,19:7.548318e-003):1.021602e-001):7.341633e-002):2.212696e-001,(18:5.056131e-001,(((16:1.950445e-001,15:2.759887e-001):1.533418e-001,14:2.314428e-001):1.687749e-001,(13:2.845722e-001,((12:3.269232e-001,11:2.880867e-001):1.909358e-001,(9:3.779724e-001,10:2.799734e-001):6.620056e-002):9.393839e-002):7.027587e-002):8.610535e-002):1.077116e-001):1.727616e-001,((6:2.703646e-001,(8:1.127398e-001,7:2.213871e-001):2.274636e-001):5.819186e-002,5:2.502569e-001):1.819917e-001):9.047635e-002,1:4.650537e-001);
   tree gen.200500 = [&U] (((4:2.321855e-001,3:2.732605e-001):1.127769e-001,2:2.205101e-001):5.280384e-002,(((17:1.773464e-001,(21:1.146650e-001,(20:2.203225e-004,19:7.577260e-003):1.025519e-001):7.877987e-002):2.298518e-001,(18:4.708334e-001,(((16:2.433392e-001,15:2.770469e-001):1.328454e-001,14:2.253327e-001):1.302451e-001,(13:2.382570e-001,((12:3.281767e-001,11:2.932442e-001):1.916679e-001,(9:3.802856e-001,10:2.810469e-001):5.114908e-002):7.651210e-002):8.397763e-002):1.231865e-001):5.189805e-002):1.734240e-001,((6:2.623780e-001,(8:1.131720e-001,7:2.180262e-001):2.556514e-001):6.859554e-002,5:2.693246e-001):1.815455e-001):9.760560e-002,1:4.667837e-001);
   tree gen.201000 = [&U] (2:2.299746e-001,((4:2.287480e-001,3:3.231370e-001):1.238080e-001,(((17:2.026985e-001,(21:1.147376e-001,(20:4.660780e-004,19:1.020081e-002):1.008738e-001):5.184936e-002):2.828255e-001,(18:5.043173e-001,(((16:1.849532e-001,15:2.751388e-001):1.481477e-001,14:2.366879e-001):1.358258e-001,(13:2.384080e-001,((12:3.443001e-001,11:3.423497e-001):2.097353e-001,(9:3.126231e-001,10:2.331744e-001):9.263527e-002):9.405346e-002):7.256075e-002):5.672867e-002):1.106751e-001):1.549102e-001,((6:2.625443e-001,(8:1.132438e-001,7:1.725031e-001):1.980553e-001):9.395082e-002,5:2.640454e-001):1.788619e-001):1.093640e-001):6.673501e-002,1:4.670795e-001);
   tree gen.201500 = [&U] (2:2.163940e-001,((4:2.785046e-001,3:3.077707e-001):1.137934e-001,(((17:1.748767e-001,(21:1.079621e-001,(20:1.004176e-003,19:7.439690e-003):1.099708e-001):5.142196e-002):2.602341e-001,(18:4.745360e-001,(((12:3.092988e-001,11:3.380974e-001):1.632798e-001,(9:2.941618e-001,10:2.895396e-001):4.659445e-002):1.128568e-001,(13:2.243293e-001,((16:1.740312e-001,15:2.588911e-001):1.432944e-001,14:2.227109e-001):1.332540e-001):1.304054e-002):1.419307e-001):1.434369e-001):1.997074e-001,((6:3.020064e-001,(8:1.585699e-001,7:1.975725e-001):2.281546e-001):3.474751e-002,5:2.484528e-001):1.682996e-001):1.063285e-001):7.240690e-002,1:4.535574e-001);
   tree gen.202000 = [&U] (((4:2.415526e-001,3:3.047779e-001):1.043910e-001,(((17:1.731762e-001,(21:1.069122e-001,(20:5.605161e-004,19:9.810661e-003):1.089014e-001):6.828126e-002):2.225631e-001,(18:4.028345e-001,((((12:3.062911e-001,11:3.348096e-001):1.616921e-001,(9:2.977449e-001,10:2.900488e-001):4.259502e-002):1.095718e-001,13:2.831201e-001):4.884428e-002,((16:1.883644e-001,15:2.563736e-001):1.737426e-001,14:2.205452e-001):1.319582e-001):1.030957e-001):1.167906e-001):1.504095e-001,((6:2.702759e-001,(8:1.570279e-001,7:1.932283e-001):1.876480e-001):6.159342e-002,5:2.460368e-001):1.917074e-001):1.364104e-001):8.653398e-002,2:2.343217e-001,1:4.578459e-001);
   tree gen.202500 = [&U] (((((17:1.731762e-001,(21:1.069122e-001,(20:5.192988e-004,19:8.126369e-003):1.109458e-001):4.325152e-002):2.782475e-001,(18:5.274134e-001,((((12:3.173713e-001,11:3.060259e-001):1.307408e-001,(9:2.977449e-001,10:2.900488e-001):6.951002e-002):1.031986e-001,13:2.323271e-001):6.207665e-002,((16:1.883644e-001,15:2.571211e-001):1.737426e-001,14:2.205452e-001):1.368165e-001):1.014851e-001):1.018200e-001):1.504095e-001,((6:2.702759e-001,(8:1.570279e-001,7:1.932283e-001):1.984467e-001):4.172437e-002,5:2.460368e-001):1.619992e-001):9.399697e-002,(4:2.688055e-001,3:3.047779e-001):1.738598e-001):8.894337e-002,2:2.343217e-001,1:4.722069e-001);
   tree gen.203000 = [&U] (((4:2.604150e-001,3:2.952645e-001):1.578614e-001,2:2.270075e-001):4.381507e-002,(((17:2.101046e-001,(21:9.787638e-002,(20:4.247813e-004,19:1.436750e-002):1.117938e-001):6.574719e-002):2.169109e-001,(18:5.109507e-001,((((12:3.548487e-001,11:2.964735e-001):2.023654e-001,(9:3.951411e-001,10:2.809952e-001):6.734032e-002):9.995926e-002,13:2.250752e-001):7.106992e-002,((16:2.039205e-001,15:2.490953e-001):1.465843e-001,14:2.136610e-001):1.520211e-001):1.416929e-001):8.075518e-002):1.750855e-001,((6:2.618395e-001,(8:1.521264e-001,7:1.871969e-001):2.057293e-001):6.725841e-002,5:2.383569e-001):1.690410e-001):8.188361e-002,1:4.729443e-001);
   tree gen.203500 = [&U] ((((17:2.178654e-001,(21:1.014918e-001,(20:8.187208e-004,19:1.354292e-002):8.878376e-002):3.321243e-002):2.249232e-001,(18:5.298243e-001,((((12:3.679562e-001,11:3.074247e-001):2.363918e-001,(9:3.624820e-001,10:2.394811e-001):5.571293e-002):1.037969e-001,13:2.150234e-001):5.276399e-002,((16:2.114529e-001,15:2.250508e-001):1.519989e-001,14:2.756724e-001):1.755626e-001):6.213108e-002):8.926770e-002):1.814191e-001,((6:2.715114e-001,(8:1.577457e-001,7:1.941116e-001):1.893144e-001):3.935344e-002,5:2.471614e-001):1.711983e-001):1.304468e-001,((4:2.774544e-001,3:3.037690e-001):1.340073e-001,2:2.438585e-001):6.569037e-002,1:4.048031e-001);
   tree gen.204000 = [&U] (((4:2.773930e-001,3:2.534655e-001):1.224200e-001,(((((20:3.634332e-004,19:1.601605e-002):9.572488e-002,21:9.871634e-002):3.385628e-002,17:2.119076e-001):2.187724e-001,(18:5.153355e-001,((((12:2.970094e-001,11:2.990178e-001):2.127717e-001,(9:3.548282e-001,10:2.291640e-001):1.184777e-001):9.798004e-002,13:2.091433e-001):6.851113e-002,((16:2.604498e-001,15:2.247500e-001):1.446783e-001,14:2.371473e-001):1.133751e-001):1.317486e-001):1.009954e-001):1.756394e-001,((6:2.459846e-001,(8:1.412284e-001,7:2.009017e-001):2.230192e-001):5.412589e-002,5:2.404025e-001):1.814235e-001):1.494147e-001):6.857399e-002,2:2.371898e-001,1:3.937332e-001);
   tree gen.204500 = [&U] (((4:2.590924e-001,3:2.552355e-001):1.159335e-001,(((((20:2.804360e-004,19:9.845125e-003):9.639333e-002,21:1.020729e-001):5.828146e-002,17:2.139200e-001):1.968083e-001,(18:5.277952e-001,((((12:3.042013e-001,11:3.333185e-001):1.789042e-001,(9:3.023145e-001,10:2.388225e-001):1.040056e-001):1.160911e-001,13:2.296984e-001):7.861872e-002,((16:2.008818e-001,15:2.263194e-001):2.003865e-001,14:2.388033e-001):1.082849e-001):1.326686e-001):8.432714e-002):1.452125e-001,((6:2.477023e-001,(8:1.529486e-001,7:2.023046e-001):2.245765e-001):3.908432e-002,5:2.432781e-001):1.826904e-001):1.652178e-001):6.676154e-002,2:2.405859e-001,1:3.964827e-001);
   tree gen.205000 = [&U] (((4:2.675828e-001,3:2.883572e-001):1.322163e-001,2:2.481467e-001):5.263768e-002,(((((20:1.782703e-003,19:8.511704e-003):1.039588e-001,21:1.120029e-001):5.761181e-002,17:1.802745e-001):2.029933e-001,(18:5.254966e-001,((((12:2.947759e-001,11:3.258591e-001):2.269935e-001,(9:3.118152e-001,10:2.463278e-001):5.470519e-002):6.239449e-002,13:2.369170e-001):8.739152e-002,((16:2.071948e-001,15:2.334318e-001):1.447529e-001,14:2.215695e-001):1.216598e-001):1.583766e-001):6.592268e-002):2.270953e-001,((6:2.739598e-001,(8:1.460787e-001,7:2.404909e-001):1.995163e-001):4.031260e-002,5:2.509235e-001):1.833407e-001):1.115992e-001,1:4.089427e-001);
   tree gen.205500 = [&U] (((4:2.955928e-001,3:2.768448e-001):1.338666e-001,2:2.512441e-001):3.995135e-002,(((((20:2.049690e-003,19:1.283535e-002):9.586206e-002,21:9.918039e-002):8.298381e-002,17:1.825247e-001):2.055271e-001,(18:5.349651e-001,((((12:2.984553e-001,11:3.299265e-001):2.298269e-001,(9:3.157073e-001,10:2.618212e-001):6.850483e-002):7.133943e-002,13:2.333072e-001):5.535035e-002,((16:2.097811e-001,15:2.097073e-001):1.465598e-001,14:2.348171e-001):1.090518e-001):1.788756e-001):6.633520e-002):2.269097e-001,(5:2.540555e-001,(6:2.773794e-001,(8:1.359677e-001,7:1.962162e-001):1.924499e-001):3.516745e-002):1.060308e-001):1.379101e-001,1:4.140472e-001);
   tree gen.206000 = [&U] (((4:2.956892e-001,3:2.822316e-001):1.211476e-001,2:2.241231e-001):6.731404e-002,(((((20:2.135886e-003,19:1.308509e-002):1.035848e-001,21:8.792165e-002):5.456482e-002,17:1.860762e-001):2.200175e-001,(18:5.904920e-001,((((12:3.192750e-001,11:3.363462e-001):2.342988e-001,(9:3.218503e-001,10:2.669156e-001):5.389418e-002):1.200227e-001,13:2.378468e-001):6.336804e-002,((16:2.138629e-001,15:3.080370e-001):1.282062e-001,14:2.393861e-001):1.009522e-001):1.149402e-001):1.059489e-001):1.946591e-001,(5:2.589989e-001,((8:1.386133e-001,7:1.738441e-001):2.000110e-001,6:2.401187e-001):6.429324e-002):1.648558e-001):8.343036e-002,1:4.387796e-001);
   tree gen.206500 = [&U] (((4:3.178463e-001,3:2.816833e-001):1.541792e-001,(((((20:2.058721e-003,19:1.438530e-002):9.661943e-002,21:9.737028e-002):5.445881e-002,17:1.857147e-001):2.195901e-001,(18:4.655395e-001,((((12:3.558779e-001,11:3.162463e-001):2.070525e-001,(9:3.682990e-001,10:2.931665e-001):8.046138e-002):1.209769e-001,13:2.386470e-001):6.666100e-002,((16:1.931400e-001,15:3.049708e-001):1.413623e-001,14:2.843585e-001):1.347525e-001):1.191095e-001):7.685895e-002):2.047566e-001,(5:2.698602e-001,((8:1.383440e-001,7:1.735063e-001):1.996224e-001,6:2.396521e-001):6.416833e-002):1.722757e-001):1.305391e-001):6.833348e-002,2:2.236876e-001,1:4.379271e-001);
   tree gen.207000 = [&U] (((4:2.515487e-001,3:2.816833e-001):1.259550e-001,(((((20:2.085891e-003,19:2.347202e-002):9.661943e-002,21:1.201534e-001):7.191651e-002,17:1.857147e-001):2.195901e-001,(18:4.655395e-001,((((12:3.558779e-001,11:3.191521e-001):2.476553e-001,(9:3.008402e-001,10:2.941479e-001):9.293152e-002):6.356657e-002,13:2.386470e-001):3.945419e-002,((16:1.931400e-001,15:2.420732e-001):1.413623e-001,14:2.843585e-001):1.347525e-001):8.513995e-002):9.484667e-002):2.047566e-001,(5:2.701775e-001,((8:1.717771e-001,7:1.945753e-001):1.996224e-001,6:2.443998e-001):7.988571e-002):1.722757e-001):1.407186e-001):4.727796e-002,2:2.239646e-001,1:4.499268e-001);
   tree gen.207500 = [&U] (((4:2.738024e-001,3:2.898335e-001):1.409363e-001,2:2.367902e-001):5.305155e-002,(((((20:1.595823e-003,19:1.398218e-002):1.055138e-001,21:1.270341e-001):4.881934e-002,17:1.963498e-001):2.321651e-001,(18:4.824420e-001,((13:2.523134e-001,((12:3.333380e-001,11:2.434670e-001):1.920765e-001,(9:3.305333e-001,10:3.109925e-001):5.952825e-002):6.685794e-002):2.714434e-002,((16:2.042003e-001,15:2.576484e-001):1.494576e-001,14:2.625781e-001):1.333229e-001):1.189001e-001):1.187984e-001):1.781130e-001,(5:2.856495e-001,((8:1.407177e-001,7:2.175085e-001):2.110539e-001,6:2.583956e-001):4.893052e-002):1.774676e-001):9.338824e-002,1:4.885881e-001);
   tree gen.208000 = [&U] (((4:2.685477e-001,3:2.965472e-001):1.382316e-001,2:2.231491e-001):4.839710e-002,(((((20:3.855542e-004,19:1.630658e-002):8.223411e-002,21:1.152956e-001):6.675057e-002,17:1.925816e-001):2.459226e-001,(18:4.731832e-001,((13:2.604966e-001,((12:3.269407e-001,11:2.867208e-001):1.930334e-001,(9:3.146606e-001,10:3.400403e-001):5.838581e-002):9.744412e-002):1.700912e-002,((16:2.002814e-001,15:2.527037e-001):1.216572e-001,14:2.598958e-001):1.751794e-001):1.311864e-001):1.400668e-001):1.582070e-001,(5:2.801675e-001,((8:1.397803e-001,7:1.980353e-001):2.300031e-001,6:2.534366e-001):5.174947e-002):1.289915e-001):1.080934e-001,1:3.984332e-001);
   tree gen.208500 = [&U] (((4:2.683263e-001,3:3.101681e-001):1.381176e-001,2:2.229651e-001):6.340849e-002,(((((20:7.196157e-004,19:1.232597e-002):1.128888e-001,21:1.148353e-001):4.651201e-002,17:1.924228e-001):2.619370e-001,(18:5.152319e-001,((((12:3.266712e-001,11:2.921732e-001):1.928743e-001,(9:3.144012e-001,10:2.864985e-001):1.137087e-001):9.336231e-002,13:2.192710e-001):4.007857e-002,((16:2.547832e-001,15:2.767855e-001):1.653690e-001,14:2.596816e-001):1.418879e-001):1.310782e-001):8.883652e-002):1.778413e-001,(5:2.616379e-001,((8:1.354804e-001,7:1.699777e-001):2.298135e-001,6:2.743797e-001):6.292645e-002):1.735756e-001):1.215994e-001,1:4.144928e-001);
   tree gen.209000 = [&U] (((4:2.653838e-001,3:2.842015e-001):1.544918e-001,(((((20:1.168082e-003,19:9.987507e-003):8.532859e-002,21:1.110779e-001):4.499016e-002,17:2.339451e-001):2.789202e-001,(18:4.273856e-001,((((12:3.359545e-001,11:3.019565e-001):1.793469e-001,(9:3.226872e-001,10:2.556199e-001):8.667784e-002):1.160338e-001,13:2.120965e-001):8.801081e-002,((16:2.189826e-001,15:2.952940e-001):1.449438e-001,14:2.511849e-001):1.372454e-001):1.465329e-001):6.877054e-002):1.720224e-001,(5:2.530772e-001,((8:1.694483e-001,7:1.868761e-001):2.222941e-001,6:2.654022e-001):3.966958e-002):1.477037e-001):1.070387e-001):9.052710e-002,2:2.143533e-001,1:4.009308e-001);
   tree gen.209500 = [&U] (((4:2.792960e-001,3:3.062576e-001):1.625907e-001,2:2.264430e-001):6.682885e-002,(((((20:2.513730e-003,19:1.269160e-002):9.629223e-002,21:1.169009e-001):5.154579e-002,17:2.063651e-001):2.196736e-001,(18:4.836841e-001,((((12:3.535661e-001,11:2.867133e-001):2.073022e-001,(9:3.396033e-001,10:2.328570e-001):1.020076e-001):4.995804e-002,13:2.359323e-001):9.762482e-002,((16:2.304623e-001,15:2.573519e-001):1.525422e-001,14:2.643527e-001):1.029070e-001):1.070835e-001):9.292628e-002):2.208110e-001,(5:2.663442e-001,((8:1.868069e-001,7:1.966726e-001):2.391581e-001,6:2.793153e-001):4.174917e-002):1.373881e-001):1.575519e-001,1:4.219487e-001);
   tree gen.210000 = [&U] (((4:2.790544e-001,3:3.059927e-001):1.553172e-001,(((((20:2.283778e-003,19:1.071762e-002):1.047877e-001,21:1.176731e-001):8.102082e-002,17:1.654935e-001):2.556178e-001,(18:5.206674e-001,((((12:3.532603e-001,11:3.300491e-001):1.343787e-001,(9:3.393096e-001,10:2.238204e-001):7.929583e-002):7.863552e-002,13:2.117770e-001):7.019279e-002,((16:2.129397e-001,15:2.009261e-001):1.408716e-001,14:2.641241e-001):1.143203e-001):1.061112e-001):1.110783e-001):1.285645e-001,(5:2.760948e-001,((8:1.339036e-001,7:1.869443e-001):1.885163e-001,6:2.591754e-001):4.174107e-002):1.902316e-001):1.528129e-001):7.895629e-002,2:2.262471e-001,1:4.215837e-001);
   tree gen.210500 = [&U] ((((((20:1.862750e-003,19:1.085857e-002):9.851489e-002,21:1.022253e-001):3.670155e-002,17:1.843942e-001):2.624275e-001,(18:5.497560e-001,((((12:2.900094e-001,11:3.388417e-001):2.019729e-001,(9:3.483489e-001,10:2.297830e-001):1.110189e-001):1.069510e-001,13:2.174188e-001):6.016808e-002,((16:2.043818e-001,15:2.782722e-001):1.496632e-001,14:2.711604e-001):1.258090e-001):6.883674e-002):1.142906e-001):1.963453e-001,(5:2.588172e-001,((8:1.751554e-001,7:1.919245e-001):2.312666e-001,6:2.660799e-001):3.935120e-002):1.852301e-001):1.133059e-001,((4:2.864885e-001,3:2.983156e-001):1.635169e-001,2:2.322744e-001):3.875485e-002,1:4.743041e-001);
   tree gen.211000 = [&U] ((((((20:7.543811e-004,19:8.485245e-003):1.047524e-001,21:1.008742e-001):6.279450e-002,17:2.287758e-001):1.932083e-001,(18:5.424899e-001,((((12:2.861764e-001,11:3.343632e-001):1.260509e-001,(9:3.117598e-001,10:2.833449e-001):7.417001e-002):1.225996e-001,13:2.493735e-001):8.505167e-002,((16:2.016805e-001,15:2.304653e-001):1.396610e-001,14:2.675765e-001):1.357831e-001):7.004257e-002):1.707693e-001):2.047243e-001,(5:2.583096e-001,((8:1.678254e-001,7:1.862733e-001):2.119480e-001,6:2.181091e-001):6.760486e-002):1.580250e-001):1.141770e-001,((4:2.827020e-001,3:2.810612e-001):1.262253e-001,2:2.604904e-001):3.094497e-002,1:4.680352e-001);
   tree gen.211500 = [&U] ((((17:2.279942e-001,((20:3.097818e-004,19:1.307518e-002):1.033349e-001,21:1.196864e-001):2.259165e-002):2.212687e-001,(18:5.406365e-001,((((12:2.851987e-001,11:3.407645e-001):1.780755e-001,(9:3.097987e-001,10:2.823769e-001):9.107713e-002):1.136039e-001,13:2.485215e-001):5.605765e-002,((16:1.868451e-001,15:2.374111e-001):1.693453e-001,14:2.666623e-001):1.353192e-001):6.336162e-002):1.398074e-001):2.040249e-001,(5:2.776733e-001,((8:1.672520e-001,7:1.856369e-001):2.112239e-001,6:2.531088e-001):4.180474e-002):1.716551e-001):1.137869e-001,((4:2.817361e-001,3:2.801010e-001):1.279219e-001,2:2.442327e-001):3.818635e-002,1:4.664362e-001);
   tree gen.212000 = [&U] ((((17:1.912269e-001,((20:9.056187e-004,19:1.351966e-002):1.204345e-001,21:1.183276e-001):3.929805e-002):2.305400e-001,(18:5.590150e-001,((((12:3.219387e-001,11:3.523485e-001):1.771049e-001,(9:3.363883e-001,10:2.621007e-001):8.356683e-002):7.160937e-002,13:2.619161e-001):7.710514e-002,((16:1.931968e-001,15:2.701792e-001):1.808738e-001,14:2.757273e-001):9.941052e-002):1.022182e-001):1.079847e-001):1.694820e-001,(5:2.873160e-001,((8:1.431147e-001,7:1.919474e-001):2.100307e-001,6:2.516431e-001):5.414009e-002):1.774904e-001):1.309533e-001,((4:2.913135e-001,3:2.777328e-001):1.160307e-001,2:2.525352e-001):5.472277e-002,1:4.708027e-001);
   tree gen.212500 = [&U] (2:2.365718e-001,((4:2.728989e-001,3:2.601766e-001):1.429473e-001,(((17:2.085701e-001,((20:1.902038e-003,19:5.769179e-003):1.129448e-001,21:1.108478e-001):2.894879e-002):2.962177e-001,(18:5.236782e-001,((((12:2.978184e-001,11:3.527920e-001):1.532830e-001,(9:2.981455e-001,10:2.455327e-001):9.600082e-002):6.353971e-002,13:2.453597e-001):6.067416e-002,((16:1.809843e-001,15:3.281548e-001):1.594366e-001,14:2.331774e-001):1.377761e-001):9.575676e-002):1.049125e-001):2.076339e-001,(5:2.691540e-001,((8:1.340680e-001,7:1.798140e-001):1.729571e-001,6:2.543042e-001):9.035083e-002):1.867341e-001):1.292304e-001):3.055865e-002,1:4.890635e-001);
   tree gen.213000 = [&U] (((4:2.628232e-001,3:2.505706e-001):1.368323e-001,2:2.278373e-001):5.137101e-002,(((17:1.762977e-001,((20:3.637066e-003,19:1.149755e-002):9.055318e-002,21:9.536130e-002):4.281479e-002):2.308719e-001,(18:5.127574e-001,((((12:2.868226e-001,11:3.647511e-001):1.281943e-001,(9:3.273992e-001,10:2.963712e-001):5.670120e-002):6.628812e-002,13:3.199431e-001):5.969760e-002,((16:2.040771e-001,15:3.167461e-001):1.535501e-001,14:2.245682e-001):1.326893e-001):1.162320e-001):9.582258e-002):1.497183e-001,(5:2.592166e-001,((8:1.450299e-001,7:2.304949e-001):1.760229e-001,6:2.868492e-001):5.670688e-002):1.798396e-001):1.244591e-001,1:4.719436e-001);
   tree gen.213500 = [&U] (((4:2.629377e-001,3:3.325278e-001):1.430789e-001,2:2.690158e-001):1.948362e-002,(((17:1.477615e-001,((20:4.639011e-004,19:1.536432e-002):8.789999e-002,21:1.300983e-001):5.741523e-002):2.649693e-001,(18:5.129808e-001,((((12:2.869476e-001,11:3.649101e-001):1.668750e-001,(9:3.709179e-001,10:2.410607e-001):6.370321e-002):5.527665e-002,13:2.828856e-001):5.853891e-002,((16:2.041660e-001,15:1.902237e-001):1.536170e-001,14:2.309907e-001):9.507535e-002):1.302517e-001):1.331377e-001):1.651100e-001,(5:2.627951e-001,((8:1.263030e-001,7:2.193783e-001):2.040912e-001,6:2.869742e-001):3.674895e-002):1.539526e-001):1.245133e-001,1:4.721493e-001);
   tree gen.214000 = [&U] (((4:2.687363e-001,3:3.247837e-001):1.091778e-001,2:2.749484e-001):6.143315e-002,(((17:1.800390e-001,((20:1.223902e-004,19:2.134444e-002):1.238083e-001,21:1.002844e-001):5.478955e-002):2.316254e-001,(18:5.166183e-001,((((12:2.932757e-001,11:3.730421e-001):1.705551e-001,(9:3.580863e-001,10:2.475414e-001):6.438855e-002):1.034057e-001,13:2.891242e-001):6.065050e-002,((16:2.086685e-001,15:2.588638e-001):1.624715e-001,14:2.360848e-001):1.253091e-001):8.060298e-002):1.313603e-001):1.814843e-001,(5:2.685905e-001,((8:1.540059e-001,7:2.046482e-001):2.268826e-001,6:2.871508e-001):5.851158e-002):1.714967e-001):1.037010e-001,1:4.359755e-001);
   tree gen.214500 = [&U] ((((17:1.736442e-001,((20:1.325366e-003,19:2.058631e-002):1.122132e-001,21:1.256419e-001):7.579561e-002):2.290289e-001,(18:4.982685e-001,((((12:3.565150e-001,11:3.111763e-001):1.531900e-001,(9:3.453674e-001,10:2.693847e-001):9.807636e-002):8.221387e-002,13:2.917049e-001):5.849625e-002,((16:2.348688e-001,15:2.496692e-001):1.441539e-001,14:2.276993e-001):1.069081e-001):8.383405e-002):1.266945e-001):1.383187e-001,(5:2.130690e-001,((8:1.485358e-001,7:1.807265e-001):2.125042e-001,6:2.709794e-001):5.103585e-002):1.495437e-001):1.037853e-001,((4:2.591910e-001,3:3.132477e-001):1.068744e-001,2:2.581314e-001):7.105938e-002,1:4.436440e-001);
   tree gen.215000 = [&U] ((((17:1.828642e-001,((20:2.579012e-003,19:1.971479e-002):1.122946e-001,21:1.247211e-001):4.239276e-002):2.329780e-001,(18:5.337859e-001,((((12:3.567735e-001,11:3.363883e-001):1.533010e-001,(9:3.494237e-001,10:2.262869e-001):1.028125e-001):8.227346e-002,13:2.505200e-001):3.255773e-002,((16:2.350390e-001,15:2.276605e-001):1.527121e-001,14:2.228042e-001):1.570733e-001):1.115782e-001):7.860919e-002):1.620453e-001,(5:2.527977e-001,((8:1.741494e-001,7:1.798166e-001):2.248962e-001,6:2.891064e-001):7.586959e-002):1.424944e-001):9.991068e-002,(2:2.583185e-001,(4:2.593789e-001,3:3.167289e-001):1.274589e-001):5.240566e-002,1:3.982444e-001);
   tree gen.215500 = [&U] ((((17:1.869861e-001,((20:1.968245e-003,19:1.228689e-002):1.091927e-001,21:1.221947e-001):5.370971e-002):2.282586e-001,(18:5.229731e-001,((((12:3.495464e-001,11:3.295741e-001):1.575772e-001,(9:3.476554e-001,10:2.860691e-001):1.007298e-001):7.472521e-002,13:2.856277e-001):5.916388e-002,((16:2.572721e-001,15:2.120297e-001):1.340697e-001,14:2.182909e-001):1.448945e-001):1.309193e-001):7.701682e-002):1.587628e-001,(5:2.466141e-001,((8:1.929313e-001,7:1.761741e-001):1.881670e-001,6:2.832500e-001):7.191346e-002):1.578847e-001):1.242008e-001,(2:2.530858e-001,(4:2.541247e-001,3:3.103130e-001):1.248770e-001):5.648339e-002,1:3.994183e-001);
   tree gen.216000 = [&U] ((((17:1.816503e-001,((20:8.457705e-004,19:1.724798e-002):1.287294e-001,21:1.041832e-001):5.157362e-002):2.358162e-001,(18:5.080498e-001,((((12:3.395719e-001,11:3.144141e-001):1.704388e-001,(9:3.622092e-001,10:2.780315e-001):6.979743e-002):9.235772e-002,13:2.544288e-001):5.249137e-002,((16:2.499307e-001,15:2.059793e-001):1.289982e-001,14:2.352605e-001):1.264786e-001):1.225333e-001):1.078148e-001):1.542324e-001,(5:2.395768e-001,((8:1.606158e-001,7:1.935666e-001):1.827975e-001,6:2.820683e-001):7.901309e-002):1.533794e-001):1.095640e-001,(2:2.861643e-001,(4:2.468732e-001,3:3.014581e-001):1.086518e-001):3.518859e-002,1:4.435406e-001);
   tree gen.216500 = [&U] ((((17:2.334486e-001,((20:4.287672e-004,19:2.077006e-002):9.635458e-002,21:1.056790e-001):4.528038e-002):2.528420e-001,(18:5.357689e-001,((((12:2.998334e-001,11:3.278139e-001):2.134377e-001,(9:3.629322e-001,10:2.898806e-001):3.860233e-002):1.221055e-001,13:2.652721e-001):3.775568e-002,((16:2.471694e-001,15:2.566560e-001):1.545351e-001,14:2.452869e-001):1.356991e-001):1.091675e-001):1.201379e-001):1.523451e-001,(5:2.497871e-001,((8:1.130553e-001,7:2.081165e-001):2.234985e-001,6:2.621504e-001):4.263725e-002):1.447024e-001):1.090426e-001,(2:3.109650e-001,(4:2.573944e-001,3:3.351879e-001):1.293391e-001):3.549000e-002,1:4.624434e-001);
   tree gen.217000 = [&U] ((((17:1.883972e-001,((20:1.662419e-003,19:1.573971e-002):9.642032e-002,21:1.032627e-001):6.166629e-002):2.470608e-001,(18:5.235185e-001,((((12:2.915780e-001,11:3.203184e-001):2.184076e-001,(9:3.389584e-001,10:2.832525e-001):7.381241e-002):7.331539e-002,13:2.524375e-001):8.618193e-002,((16:2.077338e-001,15:2.507876e-001):1.363265e-001,14:2.396784e-001):8.336269e-002):1.066714e-001):1.101871e-001):1.319776e-001,((8:1.414329e-001,7:2.033579e-001):2.010140e-001,(6:2.817824e-001,5:2.269394e-001):8.110063e-002):1.579201e-001):1.343885e-001,(2:2.371524e-001,(4:2.515091e-001,3:3.275238e-001):1.385023e-001):2.944460e-002,1:4.518696e-001);
   tree gen.217500 = [&U] (((4:2.515091e-001,3:3.275238e-001):1.577995e-001,2:2.371524e-001):4.243066e-002,(((17:2.216289e-001,((20:1.850651e-003,19:2.031691e-002):8.852623e-002,21:1.032627e-001):8.216175e-002):2.470608e-001,(18:5.228412e-001,((((12:2.915780e-001,11:3.724029e-001):1.771416e-001,(9:3.432313e-001,10:3.041453e-001):1.133796e-001):8.232547e-002,13:2.739177e-001):8.408671e-002,((16:2.077338e-001,15:2.507876e-001):1.549581e-001,14:2.079254e-001):1.191290e-001):1.207161e-001):1.216944e-001):1.319776e-001,(((8:1.763209e-001,7:2.033579e-001):2.010140e-001,6:2.930602e-001):4.410611e-002,5:2.896110e-001):1.548580e-001):1.136519e-001,1:4.571721e-001);
   tree gen.218000 = [&U] (((4:2.710749e-001,3:2.955822e-001):1.506000e-001,2:2.849108e-001):4.374611e-002,(((17:1.724682e-001,((20:9.110696e-004,19:2.506217e-003):1.359937e-001,21:1.086776e-001):3.343333e-002):2.470608e-001,(18:5.228412e-001,((((12:2.854170e-001,11:3.009781e-001):2.087197e-001,(9:3.432313e-001,10:3.041453e-001):7.152525e-002):7.522075e-002,13:2.739177e-001):6.466282e-002,((16:2.077338e-001,15:1.986821e-001):1.549581e-001,14:2.556854e-001):1.191290e-001):1.436242e-001):6.301421e-002):2.079156e-001,((6:2.930602e-001,(8:1.657749e-001,7:2.134893e-001):1.871055e-001):5.467647e-002,5:2.626285e-001):1.867852e-001):1.136519e-001,1:4.571721e-001);
   tree gen.218500 = [&U] (((4:2.710749e-001,3:2.955822e-001):1.479939e-001,2:2.570166e-001):4.612481e-002,(((17:2.855956e-001,((20:1.218152e-003,19:6.606949e-003):1.095945e-001,21:9.569247e-002):4.593627e-002):2.257594e-001,(18:5.228412e-001,((((12:2.854170e-001,11:3.009781e-001):2.087197e-001,(9:3.205300e-001,10:3.041453e-001):5.215803e-002):1.063481e-001,13:2.390156e-001):5.878867e-002,((16:2.077338e-001,15:2.226360e-001):1.418603e-001,14:2.775843e-001):1.426119e-001):1.436242e-001):6.301421e-002):1.777064e-001,((6:2.930602e-001,(8:1.209924e-001,7:2.134893e-001):1.871055e-001):3.536994e-002,5:2.626285e-001):1.609855e-001):9.133972e-002,1:4.507529e-001);
   tree gen.219000 = [&U] (((4:2.710749e-001,3:2.955822e-001):1.645014e-001,2:2.570166e-001):4.612481e-002,(((((20:6.397114e-004,19:5.037163e-003):1.108370e-001,17:2.494706e-001):5.838528e-003,21:1.169396e-001):2.603368e-001,(18:5.228412e-001,((((12:3.097669e-001,11:3.009781e-001):1.622069e-001,(9:3.205300e-001,10:2.724181e-001):7.545605e-002):5.954335e-002,13:2.390156e-001):5.770498e-002,((16:2.077338e-001,15:2.474865e-001):1.800363e-001,14:2.775843e-001):9.922167e-002):1.473261e-001):1.180301e-001):1.745689e-001,((6:2.985800e-001,5:2.856049e-001):4.340896e-002,(8:1.743098e-001,7:1.914994e-001):1.871055e-001):1.919488e-001):9.493310e-002,1:4.723838e-001);
   tree gen.219500 = [&U] (((4:2.710749e-001,3:2.570641e-001):1.437705e-001,2:2.570166e-001):4.120553e-002,(((17:2.494706e-001,(21:1.344166e-001,(20:4.455086e-004,19:1.063747e-002):9.644305e-002):2.068772e-002):2.698295e-001,(18:5.228412e-001,((((12:2.974188e-001,11:3.009781e-001):2.208262e-001,(9:3.205300e-001,10:2.724181e-001):6.902191e-002):9.071268e-002,13:2.390156e-001):5.770498e-002,((16:2.251726e-001,15:2.340636e-001):1.381500e-001,14:2.775843e-001):1.098641e-001):1.356164e-001):1.180301e-001):1.745689e-001,((6:2.985800e-001,(8:1.743098e-001,7:1.682395e-001):1.668461e-001):5.131037e-002,5:2.419601e-001):1.836946e-001):9.359451e-002,1:4.443603e-001);
   tree gen.220000 = [&U] ((((((20:7.456811e-004,19:2.163856e-002):1.161710e-001,21:8.587765e-002):5.278372e-002,17:2.479614e-001):2.376157e-001,(18:5.196782e-001,((((12:2.956196e-001,11:4.130178e-001):2.194903e-001,(9:3.185908e-001,10:2.800814e-001):6.769657e-002):1.003619e-001,13:2.375696e-001):3.933905e-002,((16:2.305078e-001,15:2.381103e-001):1.655649e-001,14:2.759050e-001):9.924141e-002):1.048869e-001):1.404089e-001):1.869254e-001,((6:2.967737e-001,(8:1.635723e-001,7:1.672217e-001):2.329458e-001):5.054911e-002,5:2.811768e-001):1.702183e-001):1.415840e-001,((4:2.694350e-001,3:2.555089e-001):1.414412e-001,2:2.554617e-001):4.947268e-002,1:4.931101e-001);
   tree gen.220500 = [&U] (2:2.116604e-001,((4:2.660511e-001,3:2.707453e-001):1.290532e-001,(((17:2.448472e-001,((20:4.102085e-004,19:8.204467e-003):1.154900e-001,21:1.099115e-001):3.877127e-002):2.240243e-001,(18:5.431369e-001,((((12:2.919068e-001,11:4.078306e-001):2.253528e-001,(9:3.555822e-001,10:2.765638e-001):6.684635e-002):8.931797e-002,13:2.345859e-001):7.222584e-002,((16:1.968754e-001,15:2.351198e-001):1.617028e-001,14:1.998128e-001):1.032147e-001):1.159272e-001):7.676013e-002):1.912199e-001,((6:2.930465e-001,(8:1.676379e-001,7:1.669985e-001):1.972885e-001):5.652253e-002,5:2.776454e-001):1.680805e-001):8.192014e-002):8.497001e-002,1:4.869170e-001);
   tree gen.221000 = [&U] (2:1.978690e-001,((((17:1.420931e-001,((20:1.368011e-003,19:7.263978e-003):1.079649e-001,21:9.421426e-002):6.283516e-002):2.330719e-001,(18:5.157070e-001,((((12:2.884039e-001,11:3.812572e-001):1.901085e-001,(9:3.560086e-001,10:2.585434e-001):8.661120e-002):9.549882e-002,13:2.475516e-001):5.559275e-002,((16:1.840474e-001,15:2.197999e-001):1.511666e-001,14:2.719384e-001):9.238870e-002):1.556089e-001):5.516318e-002):1.787604e-001,((6:2.486340e-001,(8:1.522550e-001,7:1.710862e-001):2.173249e-001):5.626779e-002,5:2.595546e-001):1.740401e-001):1.005864e-001,(4:2.487157e-001,3:2.531041e-001):1.122502e-001):6.587953e-002,1:4.676998e-001);
   tree gen.221500 = [&U] (2:2.027131e-001,((((17:1.417592e-001,((20:8.713837e-004,19:1.293876e-002):1.051921e-001,21:1.065899e-001):6.592000e-002):2.014378e-001,(18:5.144952e-001,((((12:2.877262e-001,11:3.803613e-001):2.006504e-001,(9:3.551720e-001,10:2.728634e-001):7.250649e-002):7.626445e-002,13:2.469698e-001):4.160622e-002,((16:2.253785e-001,15:1.935495e-001):2.014386e-001,14:2.712994e-001):9.784933e-002):8.835846e-002):1.398108e-001):1.370111e-001,((6:2.409398e-001,(8:1.518972e-001,7:2.294141e-001):2.349543e-001):7.378769e-002,5:2.589447e-001):1.533500e-001):1.210669e-001,(4:2.481313e-001,3:3.023889e-001):1.288202e-001):5.708743e-002,1:4.666008e-001);
   tree gen.222000 = [&U] (2:2.168143e-001,((((17:1.912069e-001,((20:1.134387e-003,19:1.101924e-002):1.002923e-001,21:1.016250e-001):3.498676e-002):2.122012e-001,(18:5.396994e-001,((((12:2.605243e-001,11:3.626442e-001):1.913042e-001,(9:3.386282e-001,10:2.601535e-001):7.505989e-002):7.271209e-002,13:2.412161e-001):6.338798e-002,((16:2.148805e-001,15:2.354201e-001):1.429330e-001,14:2.586623e-001):1.336773e-001):1.280967e-001):1.318425e-001):1.854460e-001,((6:2.569480e-001,(8:1.350057e-001,7:2.009403e-001):2.081607e-001):9.584019e-002,5:2.539920e-001):1.367329e-001):1.156429e-001,(4:2.566450e-001,3:3.013571e-001):1.256308e-001):5.305670e-002,1:4.448667e-001);
   tree gen.222500 = [&U] (((4:2.720574e-001,3:2.596112e-001):1.203428e-001,2:2.165914e-001):6.006814e-002,(((17:2.015987e-001,((20:1.653743e-003,19:1.718250e-002):1.378963e-001,21:9.507948e-002):7.576768e-002):2.160024e-001,(18:5.221881e-001,((((12:2.580057e-001,11:3.508777e-001):1.850971e-001,(9:3.276410e-001,10:2.517125e-001):6.333593e-002):1.174490e-001,13:2.333895e-001):6.931508e-002,((16:1.892456e-001,15:2.277816e-001):1.704829e-001,14:2.267143e-001):1.615928e-001):1.070392e-001):9.061988e-002):1.892489e-001,((6:2.453244e-001,(8:1.611765e-001,7:1.944205e-001):2.014066e-001):6.768231e-002,5:2.457508e-001):1.428981e-001):1.235620e-001,1:4.304324e-001);
   tree gen.223000 = [&U] (((4:2.878107e-001,3:2.383944e-001):1.273112e-001,(((17:1.893227e-001,((20:2.430532e-003,19:1.618057e-002):9.915821e-002,21:1.084754e-001):6.849238e-002):2.266671e-001,(18:5.524250e-001,((((12:3.227617e-001,11:2.957514e-001):1.595194e-001,(9:3.088714e-001,10:2.633770e-001):8.299868e-002):9.121861e-002,13:2.469038e-001):8.023626e-002,((16:2.002037e-001,15:2.409711e-001):1.236044e-001,14:2.275096e-001):1.334880e-001):9.875333e-002):9.450384e-002):2.002073e-001,((6:2.595297e-001,(8:1.705093e-001,7:2.025592e-001):2.026146e-001):4.331126e-002,5:2.599809e-001):1.511725e-001):1.532895e-001):6.302691e-002,2:2.291330e-001,1:4.673613e-001);
   tree gen.223500 = [&U] (2:2.324539e-001,((4:2.919820e-001,3:2.418496e-001):1.349617e-001,(((17:1.920666e-001,((20:2.032640e-003,19:1.932434e-002):1.005953e-001,21:1.100476e-001):7.322787e-002):2.299523e-001,(18:5.078916e-001,((((12:3.274396e-001,11:3.497679e-001):1.582536e-001,(9:3.128942e-001,10:2.671942e-001):6.317569e-002):8.111117e-002,13:2.713987e-001):5.726116e-002,((16:2.352468e-001,15:2.669603e-001):1.569933e-001,14:2.350796e-001):1.354043e-001):1.081614e-001):1.244040e-001):1.617913e-001,((6:2.632912e-001,(8:1.496134e-001,7:1.818876e-001):2.287001e-001):8.146287e-002,5:2.637489e-001):2.075541e-001):8.377258e-002):9.005018e-002,1:4.326030e-001);
   tree gen.224000 = [&U] (((4:2.963792e-001,3:2.454917e-001):1.397213e-001,2:2.584035e-001):4.636120e-002,(((17:1.949591e-001,((20:3.456716e-003,19:2.346259e-002):1.021103e-001,21:1.027977e-001):3.605118e-002):2.334153e-001,(18:5.155403e-001,((((12:3.723649e-001,11:3.550353e-001):1.800454e-001,(9:3.556104e-001,10:2.423543e-001):6.574726e-002):9.825648e-002,13:2.754859e-001):4.310661e-002,((16:2.387895e-001,15:2.468139e-001):1.648692e-001,14:2.414907e-001):1.116511e-001):1.035594e-001):1.034481e-001):1.901785e-001,((6:2.752951e-001,(8:1.520987e-001,7:1.981978e-001):1.680165e-001):8.268967e-002,5:2.216719e-001):1.642222e-001):8.503417e-002,1:5.184938e-001);
   tree gen.224500 = [&U] (((4:2.804437e-001,3:2.893666e-001):1.478291e-001,2:2.445099e-001):3.087206e-002,(((17:2.596349e-001,((20:1.199663e-003,19:9.492943e-003):8.738679e-002,21:1.114650e-001):4.062008e-002):2.208653e-001,(18:4.878212e-001,((((12:3.978761e-001,11:3.359461e-001):1.703648e-001,(9:3.364903e-001,10:2.293236e-001):6.672345e-002):9.297351e-002,13:2.512239e-001):7.009065e-002,((16:2.093356e-001,15:2.687075e-001):1.560047e-001,14:2.336744e-001):9.848666e-002):9.828245e-002):1.014927e-001):2.046397e-001,((6:2.364498e-001,(8:1.651995e-001,7:1.875413e-001):2.137005e-001):7.607251e-002,5:2.500032e-001):1.485540e-001):1.078589e-001,1:4.437938e-001);
   tree gen.225000 = [&U] ((2:2.277906e-001,(4:2.755784e-001,3:2.858836e-001):1.553055e-001):4.346052e-002,(((17:2.184112e-001,((20:4.570940e-003,19:1.412125e-002):9.957775e-002,21:1.011758e-001):7.824080e-002):2.182068e-001,(18:4.819494e-001,((((12:3.183250e-001,11:3.319024e-001):1.762522e-001,(9:3.563589e-001,10:2.383666e-001):6.756332e-002):6.725078e-002,13:2.482000e-001):9.066062e-002,((16:2.091341e-001,15:2.654731e-001):1.541269e-001,14:2.308617e-001):1.624228e-001):1.117250e-001):6.535951e-002):2.275988e-001,((6:2.703447e-001,(8:1.374166e-001,7:1.751305e-001):2.111283e-001):7.345763e-002,5:2.179942e-001):1.478737e-001):1.117607e-001,1:4.384520e-001);
   tree gen.225500 = [&U] ((2:2.087913e-001,(4:2.835715e-001,3:2.912022e-001):1.588996e-001):6.074398e-002,(((17:2.194361e-001,((20:6.729310e-003,19:1.028216e-002):9.360232e-002,21:1.030581e-001):5.892168e-002):2.200897e-001,(18:5.101910e-001,(((16:1.797802e-001,15:2.859248e-001):1.611706e-001,14:1.937376e-001):1.144796e-001,(((12:3.242472e-001,11:3.380771e-001):1.795312e-001,(9:3.629886e-001,10:2.428012e-001):9.985633e-002):8.844134e-002,13:2.558339e-001):6.585004e-002):9.435343e-002):8.614298e-002):2.396400e-001,((6:2.582816e-001,(8:1.480897e-001,7:2.439447e-001):1.747077e-001):6.205707e-002,5:2.129183e-001):1.862977e-001):1.140521e-001,1:4.466091e-001);
   tree gen.226000 = [&U] ((((17:2.111150e-001,((20:1.160529e-003,19:9.638110e-003):1.007112e-001,21:1.162628e-001):7.149691e-002):2.299723e-001,(18:5.149453e-001,(((16:1.878528e-001,15:2.091110e-001):1.826555e-001,14:2.455827e-001):1.136839e-001,(((12:3.388067e-001,11:3.480316e-001):2.120583e-001,(9:3.234882e-001,10:2.689903e-001):5.791566e-002):9.241257e-002,13:2.673214e-001):7.958717e-002):9.840906e-002):1.437060e-001):1.746521e-001,((6:2.698790e-001,(8:1.547393e-001,7:2.029046e-001):1.825525e-001):4.733779e-002,5:2.224789e-001):2.162219e-001):1.256409e-001,((4:2.579670e-001,3:3.112968e-001):1.644110e-001,2:2.181665e-001):7.387873e-002,1:4.874876e-001);
   tree gen.226500 = [&U] ((((17:1.920631e-001,((20:1.429667e-003,19:9.828195e-003):9.746135e-002,21:1.116118e-001):7.335310e-002):1.844412e-001,(18:4.962577e-001,(((16:2.127671e-001,15:2.345439e-001):1.619366e-001,14:2.487539e-001):1.109681e-001,(((12:2.925740e-001,11:3.525257e-001):2.223216e-001,(9:3.276654e-001,10:2.724638e-001):9.441831e-002):9.021904e-002,13:2.597569e-001):9.893382e-002):1.138602e-001):1.089959e-001):1.787687e-001,((6:2.733640e-001,(8:1.419737e-001,7:2.055247e-001):1.849098e-001):5.792976e-002,5:2.454131e-001):1.270656e-001):1.264505e-001,((4:2.612982e-001,3:3.153166e-001):1.665340e-001,2:2.577622e-001):5.042861e-002,1:5.173469e-001);
   tree gen.227000 = [&U] ((((17:1.581982e-001,((20:2.379803e-003,19:1.513830e-002):9.771326e-002,21:1.119003e-001):9.350655e-002):2.039200e-001,(18:5.459154e-001,(((16:2.371548e-001,15:2.351502e-001):1.697006e-001,14:2.493968e-001):1.420043e-001,(((12:2.933302e-001,11:3.534369e-001):1.954478e-001,(9:3.195345e-001,10:2.731680e-001):1.111637e-001):7.188173e-002,13:2.607132e-001):5.882281e-002):9.885483e-002):8.879903e-002):1.792308e-001,((6:2.740706e-001,(8:1.531641e-001,7:1.841466e-001):1.825999e-001):4.328248e-002,5:2.739745e-001):1.802270e-001):1.051547e-001,((4:2.619735e-001,3:3.161316e-001):1.669645e-001,2:2.584284e-001):5.055895e-002,1:5.057550e-001);
   tree gen.227500 = [&U] ((2:2.586884e-001,(4:2.837597e-001,3:3.164497e-001):1.875858e-001):5.937644e-002,(((17:1.661552e-001,((20:1.711683e-003,19:1.630383e-002):1.154400e-001,21:1.120128e-001):7.129559e-002):2.375478e-001,(18:4.348141e-001,(((16:2.373934e-001,15:2.262255e-001):1.673427e-001,14:2.496478e-001):1.468191e-001,(((12:2.936253e-001,11:3.679497e-001):1.728336e-001,(9:3.198560e-001,10:2.310835e-001):8.839953e-002):7.195405e-002,13:2.609755e-001):6.724212e-002):6.663070e-002):1.749702e-001):1.872702e-001,((6:2.493183e-001,(8:1.533182e-001,7:1.843319e-001):2.421678e-001):6.464908e-002,5:2.742502e-001):1.804084e-001):1.107363e-001,1:4.440402e-001);
   tree gen.228000 = [&U] ((((17:1.678679e-001,((20:2.057853e-003,19:8.642130e-003):1.025575e-001,21:8.854817e-002):4.320660e-002):2.252815e-001,(18:4.392961e-001,(((16:1.766029e-001,15:2.575087e-001):1.558693e-001,14:2.522211e-001):1.272222e-001,(((12:3.037122e-001,11:3.717424e-001):1.518730e-001,(9:3.231531e-001,10:2.334655e-001):8.161474e-002):1.137583e-001,13:2.872662e-001):4.540946e-002):9.952589e-002):1.033330e-001):1.892005e-001,((6:2.518882e-001,(8:1.548986e-001,7:2.156015e-001):2.024751e-001):6.044263e-002,5:2.801324e-001):1.672533e-001):1.464771e-001,((4:2.272581e-001,3:3.197116e-001):1.432493e-001,2:2.523128e-001):5.758801e-002,1:4.710815e-001);
   tree gen.228500 = [&U] (2:2.442798e-001,((4:2.272581e-001,3:3.197116e-001):1.352360e-001,(((17:2.206289e-001,((20:2.201417e-003,19:1.858083e-002):1.108580e-001,21:9.040405e-002):3.397686e-002):2.438453e-001,(18:4.392961e-001,(((16:2.248129e-001,15:2.622416e-001):1.400791e-001,14:2.323521e-001):1.091358e-001,(((12:3.037122e-001,11:3.717424e-001):1.482217e-001,(9:3.383320e-001,10:2.656363e-001):8.202816e-002):9.389205e-002,13:3.033976e-001):2.813000e-002):1.279966e-001):7.654720e-002):1.892005e-001,((6:2.551848e-001,(8:1.696989e-001,7:1.858998e-001):2.123225e-001):2.689475e-002,5:2.801324e-001):1.558073e-001):1.605103e-001):7.510403e-002,1:4.423279e-001);
   tree gen.229000 = [&U] (((4:3.088484e-001,3:3.127002e-001):1.577770e-001,2:2.389226e-001):4.731450e-002,(((((20:2.399673e-003,19:1.211302e-002):9.417141e-002,17:2.134846e-001):1.337867e-002,21:8.385852e-002):2.187295e-001,(18:5.080186e-001,(((16:2.234874e-001,15:2.517453e-001):1.370071e-001,14:2.631064e-001):1.543126e-001,(((12:2.970517e-001,11:2.976601e-001):1.576765e-001,(9:3.309123e-001,10:2.761260e-001):6.468627e-002):7.771754e-002,13:2.974747e-001):4.338168e-002):1.305749e-001):1.096416e-001):1.983737e-001,((6:2.495886e-001,(8:1.659773e-001,7:1.818230e-001):2.403590e-001):5.103185e-002,5:2.374055e-001):1.605335e-001):1.151612e-001,1:4.326276e-001);
   tree gen.229500 = [&U] ((2:2.698720e-001,(4:2.312090e-001,3:3.276769e-001):1.130412e-001):8.128585e-002,(((17:1.986820e-001,(21:1.087533e-001,(20:1.313400e-003,19:6.243981e-003):9.868171e-002):7.442775e-002):2.200497e-001,(18:4.852060e-001,(((16:2.123093e-001,15:2.638026e-001):1.469295e-001,14:2.481555e-001):1.490457e-001,(((12:3.622945e-001,11:3.119164e-001):1.584842e-001,(9:3.467612e-001,10:2.893509e-001):7.487043e-002):6.339979e-002,13:2.535179e-001):6.076620e-002):1.364214e-001):8.267037e-002):1.930059e-001,((6:2.852946e-001,(8:1.739267e-001,7:1.905313e-001):2.518709e-001):5.149289e-002,5:2.487759e-001):1.682222e-001):1.208347e-001,1:4.228679e-001);
   tree gen.230000 = [&U] ((2:2.685684e-001,(4:2.355568e-001,3:2.684841e-001):1.151670e-001):4.682299e-002,(((17:1.898320e-001,(21:8.768642e-002,(20:7.336702e-004,19:1.521218e-002):9.222601e-002):6.328087e-002):2.241877e-001,(18:4.943302e-001,(((16:2.163017e-001,15:2.626546e-001):1.714043e-001,14:2.528220e-001):1.636872e-001,(((12:2.893491e-001,11:3.177819e-001):1.775035e-001,(9:3.532819e-001,10:2.947921e-001):5.565973e-002):9.855191e-002,13:2.800832e-001):5.519667e-002):1.358521e-001):8.244599e-002):1.505905e-001,((6:2.926411e-001,(8:1.771974e-001,7:1.941142e-001):1.994253e-001):6.963095e-002,5:2.631065e-001):1.970844e-001):1.030950e-001,1:4.308198e-001);
   tree gen.230500 = [&U] ((2:2.705760e-001,(4:2.373177e-001,3:2.704912e-001):1.395458e-001):4.717301e-002,(((17:1.973552e-001,(21:9.516910e-002,(20:5.670477e-004,19:8.266523e-003):9.291544e-002):5.393689e-002):2.100600e-001,(18:5.124712e-001,(((16:2.179187e-001,15:2.411992e-001):1.487448e-001,14:2.155871e-001):1.058406e-001,(((12:3.292384e-001,11:3.201574e-001):1.848729e-001,(9:3.384703e-001,10:2.969958e-001):6.496623e-002):8.567994e-002,13:2.821769e-001):5.767677e-002):1.019047e-001):1.246411e-001):1.979819e-001,((6:2.948287e-001,(8:1.641495e-001,7:1.866698e-001):2.058802e-001):4.957947e-002,5:2.697197e-001):1.985577e-001):1.110307e-001,1:4.414400e-001);
   tree gen.231000 = [&U] ((2:2.636909e-001,(4:2.692731e-001,3:3.086109e-001):1.227946e-001):4.068123e-002,(((17:1.449290e-001,(21:1.239549e-001,(20:2.353978e-004,19:1.520379e-002):1.107505e-001):7.057203e-002):2.467599e-001,(18:5.048077e-001,(((12:3.243150e-001,11:3.488253e-001):1.233741e-001,(9:3.334088e-001,10:2.925545e-001):7.758744e-002):1.136527e-001,(((16:2.149984e-001,15:2.375923e-001):1.465205e-001,14:2.208789e-001):1.277526e-001,13:3.086358e-001):3.688775e-002):1.243297e-001):1.227772e-001):1.499264e-001,((6:3.010350e-001,(8:1.616948e-001,7:1.838784e-001):2.028015e-001):4.883806e-002,5:2.656863e-001):1.525494e-001):1.097789e-001,1:4.348387e-001);
   tree gen.231500 = [&U] (((4:2.639320e-001,3:3.024895e-001):1.203589e-001,(((17:1.836764e-001,(21:8.592655e-002,(20:1.867744e-004,19:8.492055e-003):1.085537e-001):6.917221e-002):2.244898e-001,(18:4.947946e-001,((((12:3.178821e-001,11:3.206770e-001):1.657002e-001,(9:3.267955e-001,10:2.705056e-001):7.604846e-002):7.238070e-002,13:2.532150e-001):5.009146e-002,((16:2.502181e-001,15:2.328796e-001):1.458704e-001,14:2.374646e-001):1.473235e-001):1.171218e-001):8.938881e-002):2.086153e-001,(((8:1.419130e-001,7:1.802311e-001):1.959852e-001,5:2.604163e-001):2.263704e-002,6:2.485698e-001):1.831884e-001):1.153322e-001):6.977178e-002,2:2.584605e-001,1:4.157218e-001);
   tree gen.232000 = [&U] (((4:2.675871e-001,3:2.947500e-001):1.241604e-001,2:2.518475e-001):2.579500e-002,(((17:1.789768e-001,(21:7.245891e-002,(20:4.067631e-004,19:1.399154e-002):8.963714e-002):4.445284e-002):2.187460e-001,(18:4.915427e-001,((13:2.414527e-001,((16:2.448990e-001,15:2.269211e-001):1.652295e-001,14:2.452322e-001):1.435541e-001):3.232005e-002,((12:3.097487e-001,11:2.789252e-001):1.714397e-001,(9:3.609202e-001,10:2.369753e-001):8.627796e-002):8.009506e-002):1.120733e-001):9.471194e-002):2.032777e-001,(5:2.537533e-001,(6:2.447370e-001,(8:1.382820e-001,7:1.967918e-001):2.018812e-001):5.505274e-002):1.849847e-001):1.079532e-001,1:4.496311e-001);
   tree gen.232500 = [&U] (((4:2.675999e-001,3:2.947640e-001):1.590659e-001,2:2.473857e-001):4.560783e-002,(((17:1.789854e-001,(21:9.645408e-002,(20:3.040123e-004,19:1.358158e-002):7.815384e-002):6.100574e-002):2.187564e-001,(18:5.736975e-001,((13:2.414642e-001,((12:3.097634e-001,11:3.556647e-001):1.725815e-001,(9:2.995996e-001,10:2.410397e-001):8.628207e-002):1.006574e-001):3.232159e-002,((16:2.173150e-001,15:2.269319e-001):1.394500e-001,14:2.238104e-001):1.435609e-001):1.679241e-001):5.337981e-002):1.651440e-001,(5:2.537653e-001,(6:2.326957e-001,(8:1.382886e-001,7:2.080741e-001):2.048007e-001):5.270013e-002):1.849935e-001):1.079584e-001,1:4.583066e-001);
   tree gen.233000 = [&U] ((2:2.789455e-001,(4:2.675999e-001,3:2.635418e-001):1.544625e-001):3.040101e-002,(((17:1.306394e-001,(21:9.645408e-002,(20:2.931092e-003,19:1.455172e-002):9.578239e-002):6.152265e-002):2.187564e-001,(18:4.807705e-001,((13:2.813067e-001,((12:3.097634e-001,11:3.556647e-001):1.725815e-001,(9:3.182300e-001,10:2.410397e-001):7.705995e-002):8.886040e-002):6.652779e-002,((16:1.839476e-001,15:2.269319e-001):1.342006e-001,14:2.238104e-001):1.586588e-001):1.617601e-001):8.239998e-002):1.753907e-001,(5:2.673879e-001,(6:2.490908e-001,(8:1.632171e-001,7:1.711992e-001):2.048007e-001):3.335186e-002):1.826120e-001):1.245571e-001,1:4.543884e-001);
   tree gen.233500 = [&U] ((2:3.010704e-001,(4:2.888249e-001,3:3.244558e-001):1.198127e-001):6.100052e-002,(((17:1.478721e-001,(21:1.041045e-001,(20:2.303044e-003,19:8.833163e-003):8.903143e-002):6.640239e-002):2.175777e-001,(18:5.189034e-001,((13:2.763639e-001,((12:3.343327e-001,11:3.779244e-001):1.676736e-001,(9:3.434708e-001,10:2.601580e-001):5.119690e-002):1.114129e-001):6.517834e-002,((16:2.412747e-001,15:2.449313e-001):1.761624e-001,14:2.331354e-001):1.184741e-001):9.185484e-002):8.893563e-002):1.893020e-001,(5:2.351016e-001,(6:2.688477e-001,(8:1.388180e-001,7:1.714878e-001):2.024823e-001):5.292542e-002):1.726468e-001):1.010065e-001,1:4.391579e-001);
   tree gen.234000 = [&U] (((4:2.596038e-001,3:2.758696e-001):1.421877e-001,(((17:1.415741e-001,(21:9.847769e-002,(20:1.023142e-004,19:1.345776e-002):1.144185e-001):8.754287e-002):2.083108e-001,(18:4.798935e-001,((13:2.645932e-001,((12:3.200930e-001,11:3.618281e-001):1.605321e-001,(9:3.496741e-001,10:2.593808e-001):7.507277e-002):9.034870e-002):6.435775e-002,((16:2.309985e-001,15:2.143832e-001):1.490707e-001,14:2.583488e-001):1.134281e-001):1.095926e-001):1.069758e-001):1.656146e-001,(5:2.250884e-001,(6:2.685478e-001,(8:1.311540e-001,7:2.099554e-001):2.111845e-001):6.133245e-002):1.450212e-001):1.472271e-001):5.328412e-002,2:2.154560e-001,1:4.759786e-001);
   tree gen.234500 = [&U] (((4:2.681018e-001,3:2.717280e-001):1.462510e-001,2:2.325279e-001):6.043397e-002,(((17:1.492457e-001,(21:9.699923e-002,(20:1.513061e-004,19:8.939537e-003):8.805819e-002):4.237046e-002):2.051834e-001,(18:4.597927e-001,((13:2.606208e-001,((12:3.477983e-001,11:3.563959e-001):1.526331e-001,(9:3.117838e-001,10:2.554867e-001):7.445870e-002):1.018107e-001):3.790830e-002,((16:2.426415e-001,15:2.916675e-001):1.298061e-001,14:2.544702e-001):1.561583e-001):1.107376e-001):7.009987e-002):2.297165e-001,(5:2.685519e-001,(6:2.685516e-001,(8:1.511333e-001,7:2.219614e-001):2.080140e-001):5.899944e-002):1.764325e-001):1.127966e-001,1:4.688326e-001);
   tree gen.235000 = [&U] (((4:2.751480e-001,3:2.645780e-001):1.651378e-001,2:2.674581e-001):5.194861e-002,(((17:2.253962e-001,(21:9.444690e-002,(20:5.930300e-004,19:1.074036e-002):8.878635e-002):5.106534e-002):1.997844e-001,(18:4.409762e-001,((13:2.379059e-001,((12:3.386467e-001,11:3.131234e-001):1.612283e-001,(9:3.035798e-001,10:2.505007e-001):9.691444e-002):6.878842e-002):5.905283e-002,((16:2.220500e-001,15:2.839929e-001):1.452221e-001,14:2.563749e-001):1.127873e-001):1.352196e-001):7.672622e-002):1.982411e-001,(5:2.694723e-001,(6:2.614853e-001,(8:1.471566e-001,7:2.114025e-001):2.401991e-001):7.727482e-002):1.717901e-001):1.203733e-001,1:4.917170e-001);
   tree gen.235500 = [&U] (((4:2.751480e-001,3:2.507652e-001):1.651378e-001,2:2.801685e-001):3.123280e-002,(((17:2.347915e-001,(21:9.444690e-002,(20:5.430731e-004,19:8.848125e-003):9.398619e-002):4.814633e-002):2.013866e-001,(18:4.409762e-001,((13:2.647724e-001,((12:3.386467e-001,11:3.294476e-001):1.793655e-001,(9:3.400895e-001,10:2.505007e-001):9.229384e-002):9.309292e-002):5.531035e-002,((16:2.149276e-001,15:2.434154e-001):1.154340e-001,14:2.480867e-001):1.131659e-001):1.609422e-001):8.741521e-002):1.627049e-001,(5:2.607515e-001,(6:2.614853e-001,(8:1.638379e-001,7:2.313576e-001):2.337139e-001):6.666905e-002):1.503302e-001):1.214182e-001,1:4.917170e-001);
   tree gen.236000 = [&U] (((4:2.692591e-001,3:2.946931e-001):1.454942e-001,2:2.741722e-001):4.071822e-002,(((17:2.297663e-001,(21:1.145674e-001,(20:5.807474e-004,19:7.540942e-003):8.764973e-002):3.237194e-002):2.818386e-001,(18:4.457811e-001,((13:2.591055e-001,((12:3.264709e-001,11:3.223965e-001):1.723751e-001,(9:3.328106e-001,10:2.451393e-001):7.652190e-002):1.083159e-001):4.905861e-002,((16:2.103275e-001,15:2.382057e-001):1.308636e-001,14:3.010263e-001):1.416570e-001):1.134228e-001):6.674725e-002):1.592226e-001,((6:2.491502e-001,(8:1.149310e-001,7:2.321923e-001):2.280721e-001):7.689386e-002,5:2.347972e-001):1.555570e-001):9.054625e-002,1:4.811929e-001);
   tree gen.236500 = [&U] (((4:2.786064e-001,3:2.760666e-001):1.182230e-001,2:2.441110e-001):8.236901e-002,((((20:1.672655e-003,19:1.133191e-002):9.237953e-002,(17:2.400323e-001,21:1.055048e-001):4.166725e-002):2.847288e-001,(18:4.953504e-001,((13:2.706825e-001,((12:3.410577e-001,11:3.547396e-001):1.800768e-001,(9:3.476807e-001,10:2.560923e-001):5.508812e-002):7.803909e-002):1.098732e-001,((16:2.303979e-001,15:2.488488e-001):1.367107e-001,14:3.034791e-001):8.972903e-002):8.666135e-002):1.208597e-001):1.612729e-001,((6:2.223248e-001,(8:1.339886e-001,7:2.425667e-001):2.382624e-001):5.930773e-002,5:2.452881e-001):1.714041e-001):8.374568e-002,1:4.362422e-001);
   tree gen.237000 = [&U] (((4:2.731333e-001,3:2.706434e-001):1.150064e-001,2:2.581588e-001):6.381235e-002,(((21:1.255270e-001,((20:8.088168e-004,19:1.212391e-002):1.009152e-001,17:2.353170e-001):1.318593e-002):2.520985e-001,(18:4.856195e-001,((13:2.548583e-001,((12:3.552330e-001,11:3.095501e-001):1.720255e-001,(9:3.408507e-001,10:2.172618e-001):6.893156e-002):9.386935e-002):8.526433e-002,((16:1.989624e-001,15:2.439603e-001):1.710266e-001,14:2.040876e-001):1.155989e-001):1.171651e-001):8.779945e-002):1.875638e-001,((6:2.543357e-001,(8:1.488203e-001,7:2.378016e-001):1.898577e-001):5.814266e-002,5:2.652242e-001):1.680370e-001):7.710049e-002,1:4.260600e-001);
   tree gen.237500 = [&U] (((4:2.672687e-001,3:2.729335e-001):1.546926e-001,2:2.258383e-001):8.897454e-002,(((17:2.045311e-001,((20:2.519944e-003,19:1.173055e-002):1.028019e-001,21:9.048165e-002):2.533424e-002):2.739515e-001,(18:4.775037e-001,((13:2.794254e-001,((12:3.582389e-001,11:3.121694e-001):1.856713e-001,(9:3.131495e-001,10:2.644073e-001):5.950535e-002):7.065279e-002):7.124204e-002,((16:2.206197e-001,15:2.766571e-001):1.608272e-001,14:2.269706e-001):1.607365e-001):1.637339e-001):4.229667e-002):1.602204e-001,((6:2.564878e-001,(8:1.694706e-001,7:2.398138e-001):1.914642e-001):6.690303e-002,5:2.337439e-001):1.694588e-001):8.307742e-002,1:4.488632e-001);
   tree gen.238000 = [&U] (((4:2.757536e-001,3:2.928336e-001):1.596036e-001,2:2.578472e-001):5.968169e-002,(((21:8.266749e-002,((20:1.587134e-003,19:2.179844e-002):1.005952e-001,17:2.017927e-001):2.024601e-002):2.686357e-001,(18:5.600309e-001,((13:2.489604e-001,((12:3.696117e-001,11:3.220797e-001):2.174692e-001,(9:3.230909e-001,10:2.896331e-001):5.840361e-002):1.028929e-001):4.132489e-002,((16:2.336558e-001,15:2.854400e-001):1.288031e-001,14:2.341761e-001):1.571946e-001):1.235795e-001):8.545793e-002):1.435230e-001,((6:2.753031e-001,(8:1.742196e-001,7:1.760218e-001):1.890542e-001):7.243545e-002,5:2.193743e-001):1.748386e-001):7.584323e-002,1:5.109473e-001);
   tree gen.238500 = [&U] (((4:2.396196e-001,3:2.852573e-001):1.409546e-001,(((21:5.410773e-002,((20:2.077204e-003,19:1.476610e-002):6.118109e-002,17:2.724570e-001):3.947783e-002):2.709033e-001,(18:5.051452e-001,((13:2.425192e-001,((12:3.600490e-001,11:3.137467e-001):2.118427e-001,(9:3.147318e-001,10:2.867569e-001):3.491257e-002):1.002308e-001):6.510394e-002,((16:2.276106e-001,15:2.780550e-001):1.392793e-001,14:2.314774e-001):9.324783e-002):8.299251e-002):9.078454e-002):1.335233e-001,((6:2.825169e-001,(8:1.641070e-001,7:1.603401e-001):1.752499e-001):8.808512e-002,5:2.247032e-001):1.663385e-001):1.210829e-001):5.703760e-002,2:2.190713e-001,1:4.763258e-001);
   tree gen.239000 = [&U] ((((((20:1.017729e-003,19:9.313374e-003):6.715841e-002,17:2.177550e-001):7.381060e-002,21:5.702750e-002):2.687060e-001,(18:5.324039e-001,((13:2.709904e-001,((12:3.629382e-001,11:3.306772e-001):1.693495e-001,(9:3.544204e-001,10:2.668029e-001):2.031800e-002):1.193702e-001):6.534877e-002,((16:2.408168e-001,15:2.152682e-001):1.501730e-001,14:2.439684e-001):1.467788e-001):1.068116e-001):1.084747e-001):1.642901e-001,((6:2.832582e-001,(8:1.729626e-001,7:1.718872e-001):1.847067e-001):4.385247e-002,5:2.577988e-001):1.716277e-001):7.539876e-002,((4:2.525500e-001,3:2.663984e-001):1.466908e-001,2:2.588138e-001):3.125068e-002,1:4.510760e-001);
   tree gen.239500 = [&U] (((((((20:1.706775e-003,19:1.141001e-002):8.153007e-002,21:1.158657e-001):4.550479e-002,17:2.174097e-001):2.682055e-001,(18:5.315597e-001,((13:3.173853e-001,((12:3.422230e-001,11:3.066169e-001):1.814724e-001,(9:3.272818e-001,10:2.234464e-001):8.949376e-002):6.666703e-002):7.631213e-002,((16:2.404350e-001,15:2.246076e-001):1.378048e-001,14:2.416067e-001):8.211006e-002):1.028984e-001):1.283499e-001):1.232235e-001,((6:2.828091e-001,(8:1.726883e-001,7:1.716146e-001):2.194150e-001):4.378294e-002,5:2.618216e-001):1.711094e-001):9.730310e-002,(4:2.521496e-001,3:2.659760e-001):1.239778e-001):3.356490e-002,2:2.584034e-001,1:4.634112e-001);
   tree gen.240000 = [&U] (((4:2.589863e-001,3:2.731876e-001):1.485981e-001,2:2.648677e-001):4.748241e-002,(((((20:1.461069e-003,19:1.406146e-002):8.374067e-002,21:1.190072e-001):4.791843e-002,17:1.653731e-001):2.476821e-001,(18:5.584748e-001,((13:2.755660e-001,((12:3.106350e-001,11:3.312218e-001):1.725647e-001,(9:3.361557e-001,10:2.295048e-001):8.179343e-002):1.034167e-001):6.309152e-002,((16:2.469541e-001,15:2.306976e-001):1.529270e-001,14:2.524648e-001):9.163666e-002):1.477471e-001):9.546025e-002):1.645815e-001,((6:2.788911e-001,(8:1.569129e-001,7:1.762678e-001):2.130618e-001):5.842214e-002,5:2.689206e-001):1.914765e-001):1.164680e-001,1:4.759760e-001);
   tree gen.240500 = [&U] (((4:2.544277e-001,3:2.683791e-001):1.772402e-001,2:2.764904e-001):7.430578e-002,(((((20:1.277125e-003,19:1.619181e-002):8.226669e-002,21:1.157429e-001):5.832582e-002,17:1.624622e-001):2.235926e-001,(18:4.731887e-001,((13:2.707156e-001,((12:3.051673e-001,11:3.253918e-001):1.739921e-001,(9:3.348320e-001,10:2.465729e-001):4.640993e-002):1.015964e-001):5.898266e-002,((16:2.430957e-001,15:2.284072e-001):1.546142e-001,14:2.674779e-001):1.077661e-001):1.451465e-001):9.377999e-002):1.694901e-001,((6:2.623669e-001,(8:1.541510e-001,7:2.143708e-001):2.089897e-001):5.650565e-002,5:2.418363e-001):1.820269e-001):8.568634e-002,1:4.637798e-001);
   tree gen.241000 = [&U] (((4:2.671947e-001,3:2.785914e-001):1.283610e-001,2:2.753487e-001):5.768614e-002,(((((20:1.821257e-003,19:1.470336e-002):1.085304e-001,21:1.055518e-001):2.809302e-002,17:2.254861e-001):2.781028e-001,(18:4.376688e-001,((13:2.341491e-001,((12:3.137937e-001,11:3.345899e-001):1.838054e-001,(9:2.985109e-001,10:2.616352e-001):1.134834e-001):5.593828e-002):7.293827e-002,((16:2.053901e-001,15:2.348638e-001):1.589848e-001,14:2.617554e-001):1.427759e-001):1.046506e-001):8.849284e-002):1.797279e-001,((6:2.697834e-001,(8:1.585085e-001,7:2.204306e-001):2.148973e-001):5.175608e-002,5:2.456040e-001):1.421983e-001):9.887072e-002,1:4.768897e-001);
   tree gen.241500 = [&U] (((4:2.713919e-001,3:2.827224e-001):1.097976e-001,2:2.823635e-001):3.370277e-002,(((((20:1.150369e-003,19:1.030372e-002):1.011116e-001,21:1.111775e-001):5.603011e-002,17:2.191193e-001):2.278184e-001,(18:4.429335e-001,((13:2.912834e-001,((12:3.184467e-001,11:3.395513e-001):1.694449e-001,(9:3.504916e-001,10:2.655148e-001):7.549112e-002):7.726162e-002):3.663313e-002,((16:2.084357e-001,15:2.383464e-001):1.613423e-001,14:2.656368e-001):1.062835e-001):1.119693e-001):1.099099e-001):1.819613e-001,((6:2.737838e-001,(8:1.555509e-001,7:1.674058e-001):2.084361e-001):5.902811e-002,5:2.492459e-001):1.414109e-001):9.795322e-002,1:4.839612e-001);
   tree gen.242000 = [&U] (((4:2.708924e-001,3:2.868381e-001):1.606101e-001,(((((20:3.676665e-004,19:1.039883e-002):9.607243e-002,21:1.074132e-001):6.464947e-002,17:1.709575e-001):2.523792e-001,(18:5.841192e-001,((13:2.907473e-001,((12:3.178606e-001,11:3.389263e-001):1.691331e-001,(9:3.062567e-001,10:2.650261e-001):7.535218e-002):1.281695e-001):4.363418e-002,((16:2.558906e-001,15:2.379077e-001):1.117375e-001,14:2.651479e-001):1.324635e-001):1.344192e-001):8.015074e-002):1.867879e-001,((6:2.732799e-001,(8:1.448445e-001,7:1.903897e-001):2.080524e-001):7.038968e-002,5:2.357245e-001):1.884379e-001):8.430874e-002):3.840506e-002,2:2.841367e-001,1:4.930735e-001);
   tree gen.242500 = [&U] (((4:2.781543e-001,3:2.812344e-001):1.208030e-001,(((((20:3.747665e-004,19:1.035668e-002):1.243225e-001,21:1.038626e-001):3.011676e-002,17:2.179256e-001):2.435141e-001,(18:5.636013e-001,((13:2.645019e-001,((12:3.002714e-001,11:3.459786e-001):1.631921e-001,(9:2.954991e-001,10:2.557168e-001):8.724037e-002):7.323916e-002):7.644345e-002,((16:2.469021e-001,15:2.574696e-001):1.318378e-001,14:2.265040e-001):1.057819e-001):1.553842e-001):1.125685e-001):1.794353e-001,((6:2.636806e-001,(8:1.397566e-001,7:1.837020e-001):2.263240e-001):6.791716e-002,5:2.274444e-001):1.306109e-001):1.090668e-001):5.373712e-002,2:2.599122e-001,1:4.757537e-001);
   tree gen.243000 = [&U] ((((((20:9.185204e-004,19:1.054754e-002):1.158236e-001,21:1.030079e-001):3.354184e-002,17:2.219418e-001):2.480018e-001,(18:4.785452e-001,((13:2.803034e-001,((12:3.058051e-001,11:3.379615e-001):1.609520e-001,(9:3.009449e-001,10:2.604294e-001):8.884814e-002):7.434738e-002):7.298246e-002,((16:2.225579e-001,15:2.622146e-001):1.301824e-001,14:2.306783e-001):1.175089e-001):8.671935e-002):1.146431e-001):1.614508e-001,((6:2.685401e-001,(8:1.423322e-001,7:1.870875e-001):2.304950e-001):3.996487e-002,5:2.883403e-001):1.945918e-001):1.238251e-001,((4:2.832805e-001,3:2.831629e-001):1.322467e-001,2:2.303504e-001):5.479908e-002,1:4.845215e-001);
   tree gen.243500 = [&U] ((((((20:4.423484e-004,19:1.876446e-002):1.073167e-001,21:1.063536e-001):4.637225e-002,17:2.179206e-001):2.635250e-001,(18:4.698749e-001,((13:2.703220e-001,((12:3.002645e-001,11:3.318382e-001):1.580358e-001,(9:3.051492e-001,10:2.557109e-001):7.613624e-002):6.899704e-002):7.616048e-002,((16:2.251017e-001,15:2.671611e-001):1.361809e-001,14:2.397257e-001):1.402804e-001):8.133990e-002):9.406650e-002):1.585256e-001,((8:1.786612e-001,7:1.836978e-001):2.259918e-001,(5:2.831161e-001,6:2.699966e-001):3.723124e-002):1.768241e-001):1.050190e-001,((4:2.863976e-001,3:3.003333e-001):1.225703e-001,2:2.333572e-001):4.012402e-002,1:4.106581e-001);
   tree gen.244000 = [&U] ((((((20:4.102820e-004,19:1.828097e-002):1.137689e-001,21:1.036132e-001):2.570955e-002,17:2.123055e-001):2.514643e-001,(18:5.641373e-001,((13:2.449042e-001,((12:3.658044e-001,11:3.135316e-001):1.539638e-001,(9:3.600876e-001,10:2.491221e-001):6.718155e-002):1.246477e-001):4.565127e-002,((16:2.193016e-001,15:2.602773e-001):1.679020e-001,14:2.091555e-001):1.271915e-001):8.348457e-002):1.377334e-001):1.544409e-001,(5:2.758212e-001,((8:1.740578e-001,7:1.954248e-001):2.022482e-001,6:2.630397e-001):6.058750e-002):1.722680e-001):1.237715e-001,((4:2.790182e-001,3:3.045001e-001):1.194121e-001,2:2.864663e-001):5.886463e-002,1:4.000768e-001);
   tree gen.244500 = [&U] ((((((20:6.904549e-004,19:9.654563e-003):9.096076e-002,21:1.075884e-001):6.322357e-002,17:1.533856e-001):2.155753e-001,(18:5.577918e-001,((13:2.421494e-001,((12:3.616897e-001,11:3.296765e-001):1.763533e-001,(9:3.823656e-001,10:2.463200e-001):8.225901e-002):1.052686e-001):5.185429e-002,((16:2.408210e-001,15:2.764017e-001):1.330654e-001,14:2.005519e-001):1.318452e-001):9.151916e-002):1.110975e-001):2.015219e-001,(5:3.143020e-001,((8:1.305878e-001,7:1.955947e-001):1.999733e-001,6:2.600810e-001):4.245951e-002):1.573293e-001):1.192273e-001,(2:2.111912e-001,(4:2.715867e-001,3:3.416250e-001):1.443366e-001):3.592748e-002,1:5.074987e-001);
   tree gen.245000 = [&U] (((4:2.819492e-001,3:3.546598e-001):1.553300e-001,(((((20:8.791205e-004,19:4.039831e-003):8.557501e-002,21:1.020254e-001):5.535310e-002,17:1.769475e-001):2.020981e-001,(18:4.800254e-001,((13:2.355449e-001,((12:3.572600e-001,11:3.422555e-001):1.830821e-001,(9:2.952094e-001,10:2.594805e-001):1.025487e-001):9.085044e-002):6.985203e-002,((16:2.500096e-001,15:2.614592e-001):1.381426e-001,14:2.486512e-001):1.078432e-001):1.229523e-001):1.001044e-001):1.558578e-001,(5:3.262942e-001,((8:1.633560e-001,7:2.030577e-001):2.081816e-001,6:2.882595e-001):6.476040e-002):1.402779e-001):1.207134e-001):4.691152e-002,2:2.312374e-001,1:4.872555e-001);
   tree gen.245500 = [&U] (((4:2.541169e-001,3:3.371603e-001):1.277893e-001,(((((20:1.878522e-003,19:8.845760e-003):1.149396e-001,21:1.130556e-001):5.280797e-002,17:1.714399e-001):2.274315e-001,(18:4.354571e-001,((13:2.308844e-001,((12:3.408332e-001,11:3.265186e-001):1.864363e-001,(9:2.816357e-001,10:2.441158e-001):9.783350e-002):8.667315e-002):8.518884e-002,((16:2.528787e-001,15:2.494374e-001):1.626441e-001,14:2.677852e-001):1.012355e-001):1.338031e-001):9.550166e-002):1.828775e-001,(5:3.112913e-001,((8:1.558449e-001,7:1.937211e-001):1.986094e-001,6:2.488532e-001):4.998082e-002):1.586847e-001):1.202298e-001):6.789828e-002,2:2.110160e-001,1:4.708090e-001);
   tree gen.246000 = [&U] (((4:3.024839e-001,3:2.572395e-001):1.433776e-001,2:2.353870e-001):9.757219e-003,(((((20:1.037597e-003,19:1.836499e-002):9.052433e-002,21:9.689828e-002):5.965576e-002,17:1.714399e-001):2.557112e-001,(18:4.566780e-001,((13:2.243815e-001,((12:3.612874e-001,11:3.265186e-001):1.864363e-001,(9:2.982590e-001,10:3.141404e-001):5.403736e-002):9.770035e-002):2.941146e-002,((16:2.355242e-001,15:2.611477e-001):1.626441e-001,14:2.653897e-001):1.012355e-001):1.338031e-001):9.200242e-002):1.758156e-001,(((8:1.558449e-001,7:1.722706e-001):1.986094e-001,6:2.653202e-001):6.581852e-002,5:2.567039e-001):1.938892e-001):1.512002e-001,1:4.708090e-001);
   tree gen.246500 = [&U] (((4:2.641227e-001,3:3.010788e-001):1.417968e-001,2:2.572227e-001):2.564710e-002,(((((20:5.540883e-004,19:8.850195e-003):8.964182e-002,21:9.595363e-002):5.907419e-002,17:2.037558e-001):1.930927e-001,(18:4.605276e-001,((13:2.480049e-001,((12:3.595296e-001,11:3.233354e-001):1.846188e-001,(9:2.953513e-001,10:2.790762e-001):8.721561e-002):4.239953e-002):1.299780e-001,((16:2.332281e-001,15:2.693274e-001):1.477477e-001,14:2.552048e-001):1.341011e-001):1.109793e-001):1.054235e-001):1.832266e-001,(((8:1.386211e-001,7:2.290854e-001):2.200597e-001,6:2.771382e-001):4.593876e-002,5:2.542013e-001):1.859784e-001):1.086461e-001,1:4.999841e-001);
   tree gen.247000 = [&U] (((4:2.649388e-001,3:3.020091e-001):1.422350e-001,2:2.580175e-001):4.196184e-002,(((((20:2.206952e-004,19:1.764751e-002):7.899772e-002,21:9.625014e-002):4.255522e-002,17:1.925624e-001):2.716967e-001,(18:5.080673e-001,((13:2.684715e-001,((12:3.606406e-001,11:3.243346e-001):1.810986e-001,(9:2.962640e-001,10:2.799385e-001):8.748511e-002):8.021849e-002):5.300994e-002,((16:2.121257e-001,15:2.441100e-001):1.341432e-001,14:2.292075e-001):7.880662e-002):1.297544e-001):7.837999e-002):1.895332e-001,(((8:1.469135e-001,7:1.729972e-001):2.493463e-001,6:2.646319e-001):3.974898e-002,5:2.563067e-001):1.331045e-001):1.116067e-001,1:5.015291e-001);
   tree gen.247500 = [&U] (((4:2.721679e-001,3:3.039220e-001):1.279262e-001,2:2.628026e-001):8.101749e-002,(((((20:1.439879e-004,19:1.299856e-002):8.066909e-002,21:1.239477e-001):2.559863e-002,17:2.059962e-001):2.646204e-001,(18:4.393464e-001,((13:2.701720e-001,((12:3.629249e-001,11:3.263889e-001):1.511873e-001,(9:2.981404e-001,10:2.817116e-001):6.059609e-002):1.158844e-001):5.470994e-002,((16:2.369341e-001,15:2.456562e-001):1.721762e-001,14:2.306592e-001):1.517091e-001):9.611873e-002):1.383925e-001):1.577440e-001,(((8:1.577237e-001,7:1.975285e-001):2.176221e-001,6:2.429032e-001):2.364067e-002,5:2.579301e-001):1.759819e-001):1.277998e-001,1:4.270844e-001);
   tree gen.248000 = [&U] (((4:2.648240e-001,3:3.311202e-001):1.344389e-001,2:2.658285e-001):7.037943e-002,(((17:2.094213e-001,((20:1.781977e-004,19:9.771870e-003):8.560818e-002,21:1.177918e-001):3.124975e-002):2.497854e-001,(18:4.466514e-001,((13:2.866653e-001,((12:3.363432e-001,11:3.918881e-001):1.921953e-001,(9:3.190769e-001,10:2.863957e-001):1.100381e-001):6.174745e-002):6.361628e-002,((16:2.408736e-001,15:2.592948e-001):1.750389e-001,14:2.344944e-001):1.190954e-001):1.135576e-001):1.067209e-001):1.855363e-001,(((8:1.448468e-001,7:2.008128e-001):2.117048e-001,6:2.469420e-001):8.626821e-002,5:3.209065e-001):1.789079e-001):1.179809e-001,1:4.518857e-001);
   tree gen.248500 = [&U] (((4:2.695823e-001,3:3.370696e-001):1.169589e-001,(((17:2.123491e-001,((20:1.263431e-003,19:1.751121e-002):1.146187e-001,21:1.199082e-001):3.400265e-002):2.478185e-001,(18:4.948094e-001,((13:2.830637e-001,((12:2.915801e-001,11:3.273631e-001):1.956486e-001,(9:3.248099e-001,10:2.915415e-001):5.347947e-002):9.426736e-002):7.505170e-002,((16:1.781261e-001,15:2.303676e-001):1.553009e-001,14:2.063238e-001):1.502938e-001):1.349529e-001):7.484518e-002):1.465554e-001,(((8:1.474493e-001,7:1.865125e-001):2.192079e-001,6:2.598438e-001):8.781824e-002,5:2.072563e-001):1.484409e-001):1.554280e-001):7.268589e-002,2:2.706048e-001,1:4.176283e-001);
   tree gen.249000 = [&U] (2:2.219071e-001,((4:2.794027e-001,3:2.872427e-001):1.255447e-001,(((17:1.758994e-001,((20:7.661361e-004,19:8.962112e-003):1.035058e-001,21:1.107578e-001):6.337480e-002):2.354788e-001,(18:5.128343e-001,((13:2.933752e-001,((12:3.022018e-001,11:3.400136e-001):1.436999e-001,(9:3.366421e-001,10:2.494510e-001):1.174497e-001):1.083808e-001):4.073440e-002,((16:2.444964e-001,15:2.428949e-001):1.938958e-001,14:2.138398e-001):1.563746e-001):1.085978e-001):1.278850e-001):1.927980e-001,(((8:1.528206e-001,7:1.933068e-001):2.271933e-001,6:2.693094e-001):4.632168e-002,5:2.969277e-001):1.538483e-001):1.086340e-001):5.740560e-002,1:4.377512e-001);
   tree gen.249500 = [&U] ((((17:1.860105e-001,((20:8.719287e-004,19:8.164331e-003):1.428693e-001,21:1.090134e-001):6.701771e-002):2.454966e-001,(18:4.304162e-001,((13:2.394959e-001,((12:3.195729e-001,11:3.595582e-001):1.519601e-001,(9:3.279362e-001,10:2.637899e-001):7.407502e-002):8.048590e-002):6.891350e-002,((16:2.585505e-001,15:2.065140e-001):1.935649e-001,14:2.261317e-001):1.277185e-001):1.004159e-001):9.747377e-002):1.603018e-001,(((8:1.616050e-001,7:1.857488e-001):1.617879e-001,6:2.847899e-001):6.598648e-002,5:2.802943e-001):1.359536e-001):7.534791e-002,((4:2.737817e-001,3:3.037539e-001):1.341930e-001,2:2.614145e-001):5.671849e-002,1:4.629140e-001);
   tree gen.250000 = [&U] ((((21:1.131453e-001,((20:4.656602e-004,19:1.128163e-002):6.387589e-002,17:1.886039e-001):5.267588e-002):2.412653e-001,(18:5.095272e-001,((13:2.428351e-001,((12:3.240286e-001,11:3.645714e-001):1.540788e-001,(9:3.299261e-001,10:2.634511e-001):7.510782e-002):9.064458e-002):8.348791e-002,((16:2.424343e-001,15:2.093934e-001):1.837280e-001,14:2.292846e-001):1.351724e-001):1.018160e-001):1.165379e-001):2.134634e-001,(((8:1.550814e-001,7:2.223423e-001):1.640437e-001,6:2.688594e-001):6.998792e-002,5:2.842024e-001):2.069544e-001):1.174910e-001,((4:2.775990e-001,3:3.079891e-001):1.360640e-001,2:2.650593e-001):4.149315e-002,1:4.395066e-001);
   tree gen.250500 = [&U] ((((((20:8.853797e-004,19:1.167658e-002):1.125357e-001,21:1.010701e-001):6.639792e-002,17:1.864347e-001):2.384904e-001,(18:4.860306e-001,((13:2.388835e-001,((12:3.203018e-001,11:3.603782e-001):1.556619e-001,(9:3.772943e-001,10:2.604209e-001):7.424396e-002):7.688877e-002):6.196721e-002,((16:2.120965e-001,15:2.069850e-001):1.816148e-001,14:2.266474e-001):1.003980e-001):1.246435e-001):1.254984e-001):2.110083e-001,(((8:1.532977e-001,7:2.197850e-001):2.380938e-001,6:2.617267e-001):3.951262e-002,5:2.565129e-001):1.760389e-001):1.161397e-001,((4:2.744061e-001,3:3.044467e-001):1.531598e-001,2:2.620107e-001):5.459687e-002,1:4.344515e-001);
   tree gen.251000 = [&U] ((((((20:2.304239e-003,19:1.474703e-002):1.118172e-001,21:1.004248e-001):6.807337e-002,17:2.020283e-001):2.125206e-001,(18:4.829276e-001,((13:2.373584e-001,((12:3.182568e-001,11:3.019726e-001):1.981440e-001,(9:2.956470e-001,10:2.587583e-001):8.181148e-002):9.251011e-002):6.157159e-002,((16:2.675076e-001,15:2.056635e-001):1.527920e-001,14:2.252004e-001):1.313381e-001):1.225056e-001):7.434910e-002):2.163864e-001,(((8:1.420138e-001,7:1.976954e-001):2.365738e-001,6:2.600558e-001):5.559097e-002,5:2.548752e-001):1.873618e-001):9.330392e-002,((4:2.472250e-001,3:3.224665e-001):1.425183e-001,2:2.280163e-001):4.603054e-002,1:4.449568e-001);
   tree gen.251500 = [&U] ((((((20:6.435941e-005,19:9.911127e-003):1.057559e-001,21:1.011288e-001):4.521827e-002,17:2.141368e-001):2.001923e-001,(18:4.982845e-001,((13:2.793498e-001,((12:3.204878e-001,11:3.040894e-001):2.071185e-001,(9:3.210005e-001,10:2.273383e-001):8.238497e-002):6.739841e-002):6.097493e-002,((16:2.705410e-001,15:2.603216e-001):1.522774e-001,14:2.151023e-001):1.457560e-001):1.056178e-001):1.109922e-001):2.160591e-001,(((8:1.430093e-001,7:1.990812e-001):1.846298e-001,6:2.832768e-001):6.560293e-002,5:2.566618e-001):1.652532e-001):9.395796e-002,((4:2.489580e-001,3:3.247270e-001):1.400765e-001,2:2.296146e-001):5.079686e-002,1:4.480759e-001);
   tree gen.252000 = [&U] ((((((20:2.916791e-004,19:1.223312e-002):1.161489e-001,21:8.823238e-002):4.714652e-002,17:2.139626e-001):2.000295e-001,(18:4.978792e-001,((13:2.841695e-001,((12:2.974405e-001,11:3.038421e-001):1.655136e-001,(9:3.409387e-001,10:2.163314e-001):6.736661e-002):9.020460e-002):5.984057e-002,((16:2.437532e-001,15:3.013421e-001):1.465119e-001,14:2.449751e-001):1.257607e-001):1.039012e-001):6.877835e-002):2.158834e-001,(((8:1.428930e-001,7:1.834318e-001):2.155484e-001,6:2.830464e-001):8.549725e-002,5:2.450142e-001):1.859375e-001):9.048798e-002,((4:2.623789e-001,3:3.244629e-001):1.558306e-001,2:2.294279e-001):3.588716e-002,1:4.695724e-001);
   tree gen.252500 = [&U] (((4:2.594590e-001,3:3.150780e-001):1.699119e-001,2:2.268746e-001):3.808082e-002,(((((20:2.917960e-004,19:1.816222e-002):1.148563e-001,21:9.664212e-002):7.177188e-002,17:1.766563e-001):1.931509e-001,(18:5.088364e-001,((13:2.508416e-001,((12:3.045508e-001,11:3.201513e-001):1.496967e-001,(9:3.371445e-001,10:2.139239e-001):9.505212e-002):7.068319e-002):6.362933e-002,((16:2.217246e-001,15:2.719863e-001):1.448814e-001,14:2.422488e-001):1.113732e-001):1.408121e-001):8.765915e-002):1.799426e-001,(((8:1.772402e-001,7:1.646270e-001):2.131496e-001,6:2.798965e-001):5.630544e-002,5:2.422875e-001):1.867921e-001):1.223266e-001,1:4.643466e-001);
   tree gen.253000 = [&U] (((4:2.594590e-001,3:3.150780e-001):9.247210e-002,2:2.579860e-001):4.739655e-002,(((((20:1.183059e-003,19:1.652293e-002):1.410107e-001,21:9.664212e-002):5.865222e-002,17:1.870940e-001):1.726446e-001,(18:5.088364e-001,((13:2.442837e-001,((12:3.045508e-001,11:3.201513e-001):1.627849e-001,(9:3.478171e-001,10:2.442106e-001):5.594204e-002):7.870994e-002):8.660147e-002,((16:2.217246e-001,15:2.719863e-001):1.066265e-001,14:2.422488e-001):1.276907e-001):1.055946e-001):6.911175e-002):1.759211e-001,(((8:1.879683e-001,7:1.646270e-001):2.463796e-001,6:2.798965e-001):6.114244e-002,5:2.422875e-001):1.657003e-001):1.122419e-001,1:4.704679e-001);
   tree gen.253500 = [&U] (((4:2.717575e-001,3:2.938733e-001):1.447050e-001,2:2.600284e-001):6.265453e-002,(((((20:3.434289e-003,19:1.852160e-002):9.853638e-002,21:1.079823e-001):4.261455e-002,17:1.885751e-001):2.899500e-001,(18:5.128646e-001,((13:2.639830e-001,((12:3.069617e-001,11:3.226858e-001):1.915681e-001,(9:3.505706e-001,10:2.689673e-001):5.638491e-002):7.933305e-002):1.004609e-001,((16:2.043768e-001,15:2.269560e-001):1.461911e-001,14:2.441666e-001):1.478459e-001):5.337872e-002):1.097318e-001):2.035124e-001,(((8:1.657203e-001,7:1.891749e-001):2.483301e-001,6:2.475727e-001):5.801964e-002,5:2.442056e-001):2.362259e-001):1.067326e-001,1:4.355409e-001);
   tree gen.254000 = [&U] (2:2.693446e-001,((4:2.224091e-001,3:3.044020e-001):1.212807e-001,(((((20:1.264664e-003,19:1.562941e-002):9.790239e-002,21:1.118510e-001):5.498876e-002,17:1.953313e-001):2.314025e-001,(18:5.312393e-001,((13:2.468629e-001,((12:3.572189e-001,11:3.342468e-001):1.794284e-001,(9:3.631307e-001,10:2.786038e-001):5.399432e-002):9.959077e-002):6.192705e-002,((16:2.116992e-001,15:2.180224e-001):1.514287e-001,14:2.653142e-001):1.058057e-001):1.395828e-001):1.301903e-001):1.522717e-001,(((8:1.716576e-001,7:1.959526e-001):1.812665e-001,6:2.564426e-001):5.325879e-002,5:2.529549e-001):1.569867e-001):1.225341e-001):7.180958e-002,1:4.518735e-001);
   tree gen.254500 = [&U] ((((((20:2.693350e-003,19:9.082080e-003):9.427953e-002,21:1.058896e-001):6.246119e-002,17:1.881031e-001):2.228395e-001,(18:5.630872e-001,((13:2.730482e-001,((12:3.440001e-001,11:2.732853e-001):1.727887e-001,(9:3.496931e-001,10:2.682941e-001):7.296649e-002):1.322103e-001):5.849505e-002,((16:1.893593e-001,15:2.457632e-001):1.901100e-001,14:1.761351e-001):1.359359e-001):1.408301e-001):7.738661e-002):1.955106e-001,(((8:1.653055e-001,7:1.887014e-001):1.745588e-001,6:2.303162e-001):5.513167e-002,5:2.435944e-001):1.398501e-001):1.174324e-001,((4:2.457055e-001,3:2.931377e-001):1.400800e-001,2:2.354424e-001):5.855943e-002,1:4.194882e-001);
   tree gen.255000 = [&U] ((((((20:6.167508e-004,19:1.887184e-002):8.746143e-002,21:1.049373e-001):5.849363e-002,17:1.894274e-001):2.339853e-001,(18:5.580236e-001,(((16:2.456621e-001,15:2.623490e-001):1.849064e-001,14:1.965253e-001):9.551441e-002,(13:2.705928e-001,((12:3.467664e-001,11:3.646617e-001):1.889603e-001,(9:3.636468e-001,10:3.124355e-001):5.689400e-002):1.007065e-001):1.040019e-001):6.405169e-002):9.756898e-002):1.775490e-001,(((8:1.649494e-001,7:2.008500e-001):2.352174e-001,6:3.205139e-001):4.951835e-002,5:2.766904e-001):1.942609e-001):1.274702e-001,((4:2.434960e-001,3:2.905016e-001):1.388203e-001,2:2.333251e-001):5.803283e-002,1:4.469878e-001);
   tree gen.255500 = [&U] (2:2.471691e-001,((4:2.374283e-001,3:2.536429e-001):1.376753e-001,(((((20:4.028461e-003,19:1.009368e-002):1.173536e-001,21:9.412106e-002):4.147276e-002,17:2.251822e-001):2.536713e-001,(18:5.029257e-001,(((16:1.773334e-001,15:2.637335e-001):1.858495e-001,14:2.847188e-001):8.148865e-002,(13:2.638499e-001,((12:3.394202e-001,11:3.555747e-001):1.747755e-001,(9:3.487756e-001,10:2.780799e-001):5.558450e-002):1.125798e-001):5.373850e-002):1.208000e-001):9.596826e-002):1.470860e-001,(((8:2.041561e-001,7:1.958451e-001):1.796179e-001,6:2.430082e-001):8.055782e-002,5:2.696253e-001):1.476065e-001):1.185454e-001):6.702496e-002,1:4.301381e-001);
   tree gen.256000 = [&U] (((4:2.282692e-001,3:2.896160e-001):1.323643e-001,2:2.673360e-001):6.228279e-002,(((((20:3.756519e-003,19:1.591043e-002):1.080569e-001,21:7.870776e-002):6.706077e-002,17:2.164955e-001):1.747278e-001,(18:4.835246e-001,(((16:1.946637e-001,15:2.578748e-001):1.774960e-001,14:2.047454e-001):1.431643e-001,(13:2.536716e-001,((12:3.299501e-001,11:3.161011e-001):1.784863e-001,(9:3.353211e-001,10:2.403396e-001):9.026960e-002):7.508351e-002):6.574540e-002):1.366189e-001):1.204036e-001):2.040397e-001,(((8:1.962805e-001,7:1.882901e-001):1.890441e-001,6:2.336338e-001):5.367975e-002,5:2.592242e-001):1.419124e-001):1.308892e-001,1:4.113918e-001);
   tree gen.256500 = [&U] (((4:2.364460e-001,3:3.033094e-001):1.371057e-001,2:2.769122e-001):6.568628e-002,(((((20:1.242668e-003,19:1.265855e-002):1.304435e-001,21:9.232446e-002):5.111174e-002,17:2.242506e-001):2.067442e-001,(18:5.445251e-001,(((16:2.299411e-001,15:2.671121e-001):1.339852e-001,14:2.491278e-001):1.482925e-001,(13:2.749771e-001,((12:3.417692e-001,11:3.274241e-001):1.669216e-001,(9:3.599571e-001,10:2.263288e-001):6.105867e-002):8.163128e-002):5.078230e-002):1.415127e-001):8.897584e-002):1.305061e-001,(((8:1.605556e-001,7:2.198628e-001):1.921355e-001,6:2.420028e-001):6.576586e-002,5:2.687002e-001):1.877038e-001):1.067883e-001,1:4.736824e-001);
   tree gen.257000 = [&U] (((4:2.999609e-001,3:2.728559e-001):1.432072e-001,2:2.650708e-001):4.068653e-002,(((((20:5.379156e-004,19:1.306232e-002):1.112529e-001,21:1.167820e-001):6.352873e-002,17:2.375849e-001):1.979033e-001,(18:4.724459e-001,(((16:2.201082e-001,15:2.556898e-001):1.301060e-001,14:2.518777e-001):1.331470e-001,(13:2.632184e-001,((12:3.271543e-001,11:3.521575e-001):1.445980e-001,(9:3.662461e-001,10:2.978409e-001):5.865858e-002):1.034957e-001):4.129691e-002):1.026877e-001):1.231774e-001):1.290295e-001,(((8:1.421394e-001,7:1.981323e-001):1.924409e-001,6:2.589050e-001):7.659822e-002,5:2.485510e-001):1.809919e-001):1.022218e-001,1:4.534267e-001);
   tree gen.257500 = [&U] (((4:3.066055e-001,3:2.789001e-001):1.319753e-001,2:2.709426e-001):7.456759e-002,(((((20:3.354798e-004,19:1.002446e-002):1.065323e-001,21:1.148664e-001):7.088296e-002,17:1.668597e-001):2.060576e-001,(18:4.829114e-001,(((16:2.249840e-001,15:2.199072e-001):1.559031e-001,14:2.196582e-001):1.393158e-001,(13:2.690492e-001,((12:3.344013e-001,11:3.599584e-001):1.495410e-001,(9:3.354590e-001,10:3.044386e-001):9.413508e-002):5.196672e-002):9.299135e-002):1.116437e-001):6.320785e-002):2.123134e-001,((6:2.646402e-001,(8:1.449200e-001,7:2.025213e-001):1.937626e-001):6.081462e-002,5:2.540568e-001):1.393436e-001):1.297066e-001,1:4.597392e-001);
   tree gen.258000 = [&U] (((4:3.066055e-001,3:2.933100e-001):1.399893e-001,2:2.709426e-001):8.037226e-002,(((((20:1.564616e-004,19:2.095094e-002):1.022198e-001,21:1.148664e-001):5.174034e-002,17:1.668597e-001):2.303690e-001,(18:5.066737e-001,(((16:2.302882e-001,15:2.199072e-001):1.584628e-001,14:2.196582e-001):9.519518e-002,(13:2.690492e-001,((12:3.344013e-001,11:3.599584e-001):1.904137e-001,(9:3.536418e-001,10:2.375705e-001):6.966900e-002):8.767548e-002):8.092541e-002):1.028971e-001):1.216285e-001):1.473366e-001,((6:2.439122e-001,(8:1.702725e-001,7:2.025213e-001):1.937626e-001):7.509678e-002,5:2.518250e-001):1.591850e-001):1.353017e-001,1:4.264389e-001);
   tree gen.258500 = [&U] (((4:2.808011e-001,3:2.985789e-001):1.200284e-001,2:2.913046e-001):3.552238e-002,(((((20:4.331997e-004,19:9.225864e-003):1.254013e-001,21:9.061496e-002):3.663225e-002,17:1.698571e-001):2.177235e-001,(18:5.157753e-001,(((16:2.053118e-001,15:2.238575e-001):1.613094e-001,14:2.537485e-001):1.417858e-001,(13:2.318388e-001,((12:3.248151e-001,11:2.798626e-001):1.938342e-001,(9:3.599945e-001,10:2.533832e-001):8.011576e-002):8.925044e-002):8.100625e-002):9.324682e-002):1.268389e-001):1.444493e-001,((6:2.910855e-001,(8:1.733312e-001,7:1.852017e-001):2.087240e-001):6.097384e-002,5:2.563487e-001):1.620445e-001):1.334277e-001,1:5.027285e-001);
   tree gen.259000 = [&U] (((4:2.778133e-001,3:2.954019e-001):1.187513e-001,2:1.815085e-001):5.505867e-002,(((((20:1.258177e-004,19:5.854595e-003):1.240670e-001,21:1.088493e-001):7.084579e-002,17:1.858523e-001):2.154069e-001,(18:5.102873e-001,(((16:2.031272e-001,15:2.418888e-001):1.548049e-001,14:2.510485e-001):1.238474e-001,(13:2.279486e-001,((12:3.213590e-001,11:2.800492e-001):2.145652e-001,(9:3.056142e-001,10:2.506871e-001):8.158670e-002):8.830079e-002):5.097414e-002):1.688725e-001):1.016534e-001):1.486843e-001,((6:2.915805e-001,(8:1.714869e-001,7:1.991659e-001):2.017886e-001):5.161882e-002,5:2.536210e-001):1.336289e-001):1.320080e-001,1:4.768561e-001);
   tree gen.259500 = [&U] (((4:2.554205e-001,3:2.738680e-001):1.545081e-001,(((((20:5.617378e-005,19:6.550409e-003):8.540617e-002,21:1.061089e-001):9.313812e-002,17:1.872101e-001):1.954733e-001,(18:5.499001e-001,(((16:2.060580e-001,15:2.436560e-001):1.764938e-001,14:2.528827e-001):1.228382e-001,(13:2.708665e-001,((12:3.107670e-001,11:2.820953e-001):2.261429e-001,(9:3.684461e-001,10:2.525186e-001):5.815138e-002):8.857480e-002):5.645077e-002):1.241578e-001):9.573488e-002):1.644139e-001,((6:2.846047e-001,(8:1.303214e-001,7:2.006210e-001):2.032628e-001):3.743779e-002,5:2.833130e-001):1.495649e-001):1.117363e-001):1.080434e-001,2:1.828346e-001,1:4.209249e-001);
   tree gen.260000 = [&U] (((4:2.560541e-001,3:2.917317e-001):9.830652e-002,(((((20:2.986711e-005,19:6.838687e-003):1.074952e-001,21:1.105186e-001):5.760996e-002,17:1.954491e-001):2.040759e-001,(18:4.930260e-001,(((16:2.151265e-001,15:2.664442e-001):1.842612e-001,14:2.148704e-001):1.414319e-001,(13:2.717612e-001,((12:3.369461e-001,11:3.070850e-001):1.318746e-001,(9:3.846611e-001,10:2.219897e-001):8.657402e-002):9.503431e-002):7.865153e-002):1.526730e-001):9.994811e-002):1.716496e-001,((6:2.606297e-001,(8:1.767632e-001,7:2.070873e-001):2.027203e-001):3.224735e-002,5:2.306538e-001):2.048151e-001):1.165300e-001):6.059701e-002,2:2.143605e-001,1:5.202778e-001);
   tree gen.260500 = [&U] ((((((20:5.462059e-005,19:7.769006e-003):1.025187e-001,21:1.278546e-001):6.259288e-002,17:1.864008e-001):2.106530e-001,(18:4.702014e-001,(((16:2.396925e-001,15:2.541092e-001):1.851394e-001,14:2.317619e-001):8.885986e-002,(13:2.591800e-001,((12:3.514914e-001,11:3.738560e-001):1.635474e-001,(9:3.668533e-001,10:2.390460e-001):8.256610e-002):8.252891e-002):7.098902e-002):1.656932e-001):9.585397e-002):2.341285e-001,((6:2.672316e-001,5:2.259026e-001):4.454323e-002,(8:1.685800e-001,7:1.656215e-001):1.933354e-001):1.589628e-001):1.146770e-001,((4:2.442002e-001,3:2.782260e-001):1.299261e-001,2:2.044367e-001):4.253327e-002,1:4.961916e-001);
   tree gen.261000 = [&U] ((((((20:4.586460e-005,19:8.153864e-003):1.147005e-001,21:1.126339e-001):5.963880e-002,17:1.876572e-001):1.946346e-001,(18:4.758041e-001,(((16:2.472944e-001,15:3.000721e-001):1.727128e-001,14:2.673205e-001):9.646610e-002,(13:2.550649e-001,((12:3.556797e-001,11:3.431306e-001):1.592463e-001,(9:2.799960e-001,10:2.561851e-001):7.526056e-002):1.085708e-001):7.882328e-002):1.647976e-001):6.714403e-002):2.369183e-001,((6:2.704159e-001,(8:1.694585e-001,7:1.675950e-001):1.956391e-001):6.300685e-002,5:2.285944e-001):1.608569e-001):1.267866e-001,((4:2.471099e-001,3:2.815412e-001):1.667450e-001,2:2.247306e-001):5.616701e-002,1:5.021041e-001);
   tree gen.261500 = [&U] ((((((20:4.945404e-005,19:1.749834e-002):1.153468e-001,21:9.414639e-002):5.712196e-002,17:2.114324e-001):1.930233e-001,(18:5.543806e-001,(((16:2.155889e-001,15:2.643458e-001):1.964126e-001,14:2.557606e-001):1.144812e-001,(13:2.665872e-001,((12:3.589784e-001,11:3.450642e-001):1.741048e-001,(9:3.631778e-001,10:2.866753e-001):6.599100e-002):1.016916e-001):7.221053e-002):1.046952e-001):1.107046e-001):1.403102e-001,((6:2.719397e-001,(8:1.637133e-001,7:1.685394e-001):1.967415e-001):5.808064e-002,5:2.825121e-001):1.414236e-001):1.216848e-001,((4:2.582617e-001,3:2.831277e-001):1.956797e-001,2:2.498618e-001):3.752101e-002,1:4.839087e-001);
   tree gen.262000 = [&U] (((4:2.473986e-001,3:2.712188e-001):1.329599e-001,2:2.393520e-001):3.221428e-002,(((((20:6.726736e-005,19:1.439169e-002):1.092700e-001,21:8.348052e-002):8.432420e-002,17:1.938494e-001):1.801329e-001,(18:5.305192e-001,(((16:2.065207e-001,15:2.532268e-001):1.899275e-001,14:2.450028e-001):1.666069e-001,(13:2.797765e-001,((12:3.438790e-001,11:3.477570e-001):1.433874e-001,(9:3.479017e-001,10:2.522288e-001):6.525755e-002):8.386787e-002):4.439519e-002):1.742158e-001):2.761080e-002):1.791146e-001,((6:2.605013e-001,(8:1.568272e-001,7:1.614503e-001):2.008480e-001):4.430823e-002,5:2.740662e-001):1.354750e-001):1.384298e-001,1:4.245439e-001);
   tree gen.262500 = [&U] (((4:2.488963e-001,3:2.728607e-001):1.453794e-001,(((((20:7.310346e-005,19:1.187673e-002):1.305124e-001,21:1.086875e-001):3.326468e-002,17:2.124134e-001):2.194332e-001,(18:5.337309e-001,(((16:2.077710e-001,15:2.547598e-001):1.883538e-001,14:2.464860e-001):1.304516e-001,(13:2.619076e-001,((12:3.420524e-001,11:3.522457e-001):1.442554e-001,(9:2.695852e-001,10:2.537558e-001):7.993926e-002):8.857663e-002):8.743971e-002):1.698812e-001):5.725666e-002):1.801990e-001,((6:2.979151e-001,5:3.115283e-001):4.457646e-002,(8:1.577766e-001,7:1.963911e-001):1.770456e-001):1.878195e-001):1.136692e-001):6.945779e-002,2:2.388970e-001,1:3.993785e-001);
   tree gen.263000 = [&U] (((4:2.419311e-001,3:2.701003e-001):1.160811e-001,2:2.410384e-001):3.868259e-002,(((((20:7.813616e-004,19:6.700662e-003):1.067809e-001,21:1.075880e-001):4.351406e-002,17:2.102645e-001):2.650427e-001,(18:3.986759e-001,(((16:2.305067e-001,15:2.521825e-001):1.661358e-001,14:2.529136e-001):1.264649e-001,(13:2.603547e-001,((12:3.385920e-001,11:3.104696e-001):1.599329e-001,(9:3.933060e-001,10:2.511887e-001):7.643905e-002):9.355180e-002):3.501131e-002):1.534073e-001):9.339524e-002):1.811218e-001,((8:1.488093e-001,7:1.944043e-001):1.941867e-001,(5:3.083767e-001,6:2.797991e-001):3.350970e-002):1.944313e-001):1.089606e-001,1:4.665747e-001);
   tree gen.263500 = [&U] (((4:2.369307e-001,3:3.611735e-001):1.151840e-001,(((((20:1.411960e-003,19:4.619742e-003):1.045739e-001,21:1.160027e-001):4.953326e-002,17:1.839841e-001):2.185369e-001,(18:5.319432e-001,(((16:2.257424e-001,15:2.469702e-001):1.627020e-001,14:1.913668e-001):1.531050e-001,(13:2.487243e-001,((12:3.572458e-001,11:3.040526e-001):1.818755e-001,(9:3.851768e-001,10:2.540763e-001):5.678030e-002):1.271305e-001):5.534035e-002):9.145114e-002):1.208118e-001):1.577243e-001,((6:2.711619e-001,(8:1.457336e-001,7:2.280317e-001):2.182594e-001):4.723015e-002,5:2.280036e-001):1.719027e-001):1.514552e-001):5.487104e-002,2:2.391488e-001,1:4.430216e-001);
   tree gen.264000 = [&U] (((4:2.769479e-001,3:3.083269e-001):1.364043e-001,(((((20:1.065133e-003,19:1.621083e-002):1.084042e-001,21:1.053877e-001):8.042324e-002,17:2.096019e-001):2.015834e-001,(18:4.877011e-001,(((16:2.340109e-001,15:2.481884e-001):1.265193e-001,14:1.983762e-001):1.423763e-001,(13:2.578345e-001,((12:3.597342e-001,11:3.151893e-001):1.401725e-001,(9:3.093848e-001,10:2.998612e-001):5.361775e-002):1.278471e-001):5.096911e-002):1.410206e-001):8.555310e-002):1.978394e-001,((6:2.414575e-001,(8:1.549732e-001,7:2.363840e-001):2.262538e-001):3.590225e-002,5:2.708025e-001):1.632060e-001):7.985478e-002):5.688084e-002,2:2.349680e-001,1:4.588775e-001);
   tree gen.264500 = [&U] ((((((20:2.776283e-004,19:1.835615e-002):7.961525e-002,21:1.095044e-001):9.595905e-002,17:2.096019e-001):2.015834e-001,(18:4.877011e-001,(((16:2.129421e-001,15:2.580086e-001):1.654603e-001,14:2.486418e-001):1.245768e-001,(13:2.578345e-001,((12:3.597342e-001,11:3.151893e-001):1.888200e-001,(9:3.679639e-001,10:2.786716e-001):8.253301e-002):7.142226e-002):4.662759e-002):1.410206e-001):8.582820e-002):1.978394e-001,((6:2.642782e-001,(8:1.549732e-001,7:2.208168e-001):2.262538e-001):5.884169e-002,5:2.708025e-001):1.892781e-001):8.177639e-002,((4:2.769479e-001,3:3.083269e-001):1.327596e-001,2:2.609081e-001):2.242812e-002,1:4.588775e-001);
   tree gen.265000 = [&U] ((((((20:1.535970e-003,19:1.833868e-002):1.191666e-001,21:1.046117e-001):9.586769e-002,17:2.094024e-001):2.007115e-001,(18:4.872367e-001,(((16:2.127393e-001,15:2.638808e-001):1.579873e-001,14:2.198992e-001):1.408005e-001,(13:2.653975e-001,((12:3.593917e-001,11:3.148892e-001):1.886402e-001,(9:3.676135e-001,10:2.586100e-001):8.245443e-002):7.135426e-002):5.926106e-002):1.125579e-001):8.574648e-002):1.507345e-001,((6:2.762085e-001,(8:1.548256e-001,7:2.064098e-001):2.040228e-001):2.979677e-002,5:2.512378e-001):2.089427e-001):8.763890e-002,((4:2.766842e-001,3:3.080333e-001):1.448693e-001,2:2.456005e-001):6.171847e-002,1:4.980875e-001);
   tree gen.265500 = [&U] ((((((20:1.527667e-003,19:7.304507e-003):9.327562e-002,21:1.126092e-001):6.823569e-002,17:2.049409e-001):1.824559e-001,(18:4.768557e-001,(((16:2.082067e-001,15:2.368300e-001):1.782754e-001,14:2.152141e-001):1.580734e-001,(13:2.597430e-001,((12:3.517345e-001,11:3.081802e-001):1.570631e-001,(9:3.597812e-001,10:2.546008e-001):6.542767e-002):1.061698e-001):5.122276e-002):1.262257e-001):7.424252e-002):2.058477e-001,((6:2.919028e-001,(8:1.515269e-001,7:1.766026e-001):1.876440e-001):2.854873e-002,5:2.458850e-001):1.774632e-001):1.310635e-001,((4:2.707892e-001,3:2.952379e-001):1.581507e-001,2:2.403677e-001):5.912917e-002,1:4.874752e-001);
   tree gen.266000 = [&U] (((4:2.666607e-001,3:2.720950e-001):1.580877e-001,2:2.367030e-001):3.508464e-002,(((((20:4.648758e-004,19:5.737024e-003):9.185351e-002,21:1.108924e-001):9.829711e-002,17:2.127506e-001):2.183481e-001,(18:4.299905e-001,(((16:2.050323e-001,15:2.332192e-001):1.755574e-001,14:2.147391e-001):1.384194e-001,(13:2.557829e-001,((12:2.966230e-001,11:3.383167e-001):2.108656e-001,(9:3.313889e-001,10:2.709942e-001):7.114714e-002):8.556213e-002):6.284175e-002):1.023123e-001):1.292776e-001):2.027093e-001,((6:2.874524e-001,(8:1.492167e-001,7:1.739101e-001):1.847831e-001):5.455377e-002,5:2.421361e-001):1.804516e-001):1.253829e-001,1:4.486651e-001);
   tree gen.266500 = [&U] (2:2.501948e-001,((4:2.666607e-001,3:2.974720e-001):1.479680e-001,(((((20:7.667300e-004,19:7.313494e-003):9.185351e-002,21:1.108924e-001):7.134526e-002,17:2.127506e-001):2.369644e-001,(18:4.299905e-001,(((16:2.050323e-001,15:2.634599e-001):1.755574e-001,14:2.404145e-001):8.586988e-002,(13:2.557829e-001,((12:3.116023e-001,11:3.359026e-001):2.108656e-001,(9:3.313889e-001,10:2.747997e-001):7.114714e-002):1.258314e-001):3.723540e-002):8.462268e-002):1.279746e-001):1.352875e-001,((6:2.439412e-001,(8:1.492167e-001,7:2.041336e-001):1.804549e-001):8.568821e-002,5:2.366767e-001):1.804516e-001):1.485977e-001):6.057326e-002,1:4.486651e-001);
   tree gen.267000 = [&U] (((4:2.424501e-001,3:3.014162e-001):1.806549e-001,2:2.457454e-001):3.985891e-002,(((((20:2.591686e-004,19:1.081977e-002):9.307141e-002,21:1.123627e-001):5.110148e-002,17:2.155714e-001):2.198082e-001,(18:4.682568e-001,(((16:2.077509e-001,15:2.669531e-001):1.778851e-001,14:2.436022e-001):1.402774e-001,(13:2.936321e-001,((12:3.157339e-001,11:2.658906e-001):1.465299e-001,(9:3.357829e-001,10:2.784433e-001):5.239510e-002):8.861903e-002):7.713795e-002):1.432671e-001):7.154637e-002):2.052106e-001,((6:2.471757e-001,(8:1.511952e-001,7:1.739432e-001):1.798594e-001):6.158220e-002,5:2.483540e-001):1.318754e-001):1.513399e-001,1:4.437577e-001);
   tree gen.267500 = [&U] (((4:2.458055e-001,3:3.055876e-001):1.423251e-001,2:2.491464e-001):2.950028e-002,(((((20:5.400958e-004,19:1.511776e-002):1.029129e-001,21:9.645895e-002):5.477999e-002,17:2.427954e-001):1.701301e-001,(18:4.747372e-001,(((16:2.106260e-001,15:2.706476e-001):1.803470e-001,14:2.469735e-001):8.212743e-002,(13:2.373492e-001,((12:3.201034e-001,11:3.053183e-001):1.434175e-001,(9:3.350695e-001,10:2.822968e-001):9.001733e-002):8.736616e-002):7.283479e-002):1.674553e-001):6.790699e-002):2.080506e-001,((6:2.585217e-001,(8:1.532876e-001,7:1.763504e-001):1.786248e-001):4.739019e-002,5:2.886641e-001):1.783482e-001):8.663690e-002,1:4.895250e-001);
   tree gen.268000 = [&U] (((4:2.793712e-001,3:2.935458e-001):1.186172e-001,(((((20:2.630525e-003,19:1.452204e-002):1.094265e-001,21:1.011449e-001):6.620443e-002,17:2.332280e-001):1.647320e-001,(18:4.914061e-001,(((16:2.023262e-001,15:2.859872e-001):1.797732e-001,14:2.372414e-001):1.130295e-001,(13:2.263684e-001,((12:3.074897e-001,11:2.932871e-001):1.933219e-001,(9:3.414096e-001,10:2.711728e-001):5.397674e-002):1.046733e-001):6.928027e-002):1.514968e-001):4.616003e-002):1.900989e-001,((6:2.255541e-001,(8:1.472473e-001,7:1.694013e-001):1.976170e-001):4.377168e-002,5:2.772892e-001):1.713203e-001):1.175062e-001):3.629669e-002,2:2.393287e-001,1:4.702351e-001);
   tree gen.268500 = [&U] (2:2.392324e-001,((4:2.792588e-001,3:2.934278e-001):1.041288e-001,(((((20:1.259276e-003,19:1.186989e-002):1.093825e-001,21:8.598236e-002):1.143874e-001,17:1.859225e-001):1.761534e-001,(18:4.708981e-001,(((16:2.022449e-001,15:2.858722e-001):2.173897e-001,14:2.371460e-001):9.945505e-002,(13:2.508583e-001,((12:3.073660e-001,11:2.931692e-001):1.909426e-001,(9:2.871419e-001,10:2.710637e-001):3.236699e-002):1.074780e-001):5.279687e-002):1.514359e-001):1.237482e-001):1.669052e-001,((6:2.254634e-001,(8:1.540398e-001,7:1.917274e-001):2.270662e-001):4.342740e-002,5:2.414185e-001):1.911915e-001):9.190388e-002):7.643477e-002,1:4.700460e-001);
   tree gen.269000 = [&U] (2:2.253606e-001,((4:2.878404e-001,3:2.764134e-001):1.017790e-001,(((((20:7.222156e-004,19:5.546484e-003):1.032731e-001,21:1.066535e-001):5.870956e-002,17:1.760626e-001):1.897734e-001,(18:5.259071e-001,(((16:1.905177e-001,15:2.692960e-001):1.605442e-001,14:2.233951e-001):9.550998e-002,(13:2.363123e-001,((12:3.020781e-001,11:2.914502e-001):1.991638e-001,(9:2.704921e-001,10:2.553461e-001):8.585422e-002):9.615502e-002):5.662853e-002):1.248076e-001):1.171646e-001):1.979706e-001,((6:2.725713e-001,(8:1.524345e-001,7:1.806101e-001):2.138998e-001):6.185603e-002,5:2.274199e-001):1.821238e-001):1.363414e-001):3.309431e-002,1:4.427905e-001);
   tree gen.269500 = [&U] (2:1.960314e-001,((4:2.637366e-001,3:2.864184e-001):1.323469e-001,(((((20:3.868478e-004,19:1.421556e-002):8.809288e-002,21:1.247804e-001):5.840406e-002,17:2.173139e-001):2.105698e-001,(18:4.859258e-001,(((16:1.974137e-001,15:2.382305e-001):1.788901e-001,14:2.329100e-001):1.459335e-001,(13:2.405805e-001,((12:3.460655e-001,11:3.019995e-001):1.733673e-001,(9:3.385410e-001,10:2.645886e-001):7.403326e-002):7.756865e-002):5.144499e-002):9.093075e-002):1.510023e-001):1.420610e-001,((6:2.824372e-001,(8:1.487788e-001,7:2.185779e-001):2.153690e-001):5.871465e-002,5:2.508847e-001):1.673191e-001):1.370725e-001):8.815952e-002,1:4.992621e-001);
   tree gen.270000 = [&U] (2:2.221403e-001,((4:2.660617e-001,3:2.935237e-001):1.010684e-001,(((((20:4.313660e-004,19:1.556842e-002):8.845631e-002,21:1.027113e-001):5.945399e-002,17:2.191745e-001):1.934473e-001,(18:4.902098e-001,(((16:2.092787e-001,15:2.403308e-001):1.776674e-001,14:2.349634e-001):1.091278e-001,(13:2.427014e-001,((12:3.491164e-001,11:3.355918e-001):1.748958e-001,(9:3.415256e-001,10:2.669212e-001):6.975850e-002):1.237554e-001):8.906670e-002):1.304976e-001):8.023887e-002):1.433134e-001,((6:2.849272e-001,(8:1.421144e-001,7:2.205049e-001):2.053041e-001):4.762440e-002,5:2.530965e-001):1.927550e-001):1.084160e-001):6.476744e-002,1:4.505249e-001);
   tree gen.270500 = [&U] (2:2.065090e-001,((4:2.574375e-001,3:2.840094e-001):1.129121e-001,(((((20:5.267511e-004,19:1.234150e-002):9.408663e-002,21:9.756970e-002):5.626029e-002,17:1.825708e-001):2.085429e-001,(18:4.743200e-001,(((16:2.024951e-001,15:2.324346e-001):1.719084e-001,14:2.140225e-001):1.269533e-001,(13:2.869692e-001,((12:3.352380e-001,11:3.247138e-001):1.876274e-001,(9:3.304553e-001,10:2.563778e-001):7.524809e-002):7.417191e-002):5.189857e-002):9.292384e-002):1.160615e-001):1.363092e-001,((6:2.755859e-001,(8:1.745854e-001,7:2.133575e-001):1.986493e-001):6.060508e-002,5:2.598707e-001):1.865070e-001):1.240132e-001):6.029366e-002,1:4.359215e-001);
   tree gen.271000 = [&U] (((4:2.999378e-001,3:2.807935e-001):1.358021e-001,(((((20:1.182025e-004,19:1.543938e-002):9.302127e-002,21:1.036747e-001):5.294182e-002,17:1.805036e-001):2.061816e-001,(18:5.072533e-001,(((16:2.002022e-001,15:2.298027e-001):1.926744e-001,14:2.579076e-001):1.263591e-001,(13:2.837198e-001,((12:3.659853e-001,11:3.022917e-001):1.474517e-001,(9:3.267135e-001,10:2.534748e-001):8.300616e-002):9.696505e-002):4.735401e-002):9.576200e-002):1.639818e-001):1.571543e-001,((6:2.724654e-001,(8:1.726085e-001,7:1.595759e-001):1.978198e-001):5.289830e-002,5:2.569281e-001):1.543772e-001):1.276641e-001):6.516495e-002,2:2.143919e-001,1:4.309854e-001);
   tree gen.271500 = [&U] (((4:2.905649e-001,3:2.754035e-001):1.331953e-001,(((((20:2.826043e-004,19:9.720765e-003):9.123567e-002,21:1.016846e-001):8.119997e-002,17:1.768925e-001):2.365783e-001,(18:4.975163e-001,(((16:2.365939e-001,15:2.253915e-001):1.682344e-001,14:2.529569e-001):1.186973e-001,(13:2.197468e-001,((12:3.424238e-001,11:2.915520e-001):2.159373e-001,(9:3.204420e-001,10:2.667907e-001):9.400380e-002):7.063898e-002):7.239888e-002):1.002798e-001):1.026383e-001):1.541377e-001,((6:2.879765e-001,(8:1.585124e-001,7:1.899026e-001):1.855938e-001):8.735407e-002,5:2.519962e-001):1.394791e-001):1.252135e-001):6.669852e-002,2:2.499498e-001,1:5.079150e-001);
   tree gen.272000 = [&U] (((4:2.905649e-001,3:2.677688e-001):1.299547e-001,2:2.499498e-001):6.223437e-002,(((((20:3.121330e-003,19:1.165026e-002):1.109493e-001,21:1.167140e-001):3.434916e-002,17:1.686869e-001):2.365783e-001,(18:4.811733e-001,(((16:2.365939e-001,15:2.228538e-001):1.742335e-001,14:2.529569e-001):1.186973e-001,(13:2.864983e-001,((12:3.422130e-001,11:2.915520e-001):1.905528e-001,(9:3.108620e-001,10:2.919432e-001):9.400380e-002):7.153045e-002):2.647354e-002):1.409809e-001):1.133918e-001):1.734986e-001,((6:2.419709e-001,(8:1.585124e-001,7:1.899026e-001):1.855938e-001):7.348274e-002,5:2.367875e-001):1.394791e-001):1.010184e-001,1:4.834797e-001);
   tree gen.272500 = [&U] (((4:2.909687e-001,3:2.681410e-001):1.301354e-001,2:2.442470e-001):4.226840e-002,(((((20:5.127672e-003,19:1.529989e-002):8.432852e-002,21:1.270262e-001):5.842774e-002,17:2.050241e-001):1.729450e-001,(18:4.427736e-001,(((16:2.369228e-001,15:2.635982e-001):1.386088e-001,14:2.817323e-001):9.891656e-002,(13:2.868965e-001,((12:2.751472e-001,11:3.860319e-001):1.908177e-001,(9:3.261212e-001,10:2.735032e-001):6.706941e-002):8.557727e-002):7.123369e-002):1.148638e-001):1.344394e-001):1.706005e-001,((6:2.406861e-001,(8:1.191451e-001,7:2.058019e-001):1.858518e-001):6.151957e-002,5:2.584329e-001):1.691280e-001):1.071684e-001,1:4.841517e-001);
   tree gen.273000 = [&U] ((((((20:6.368227e-004,19:1.450507e-002):8.926429e-002,21:1.148257e-001):5.835600e-002,17:2.087553e-001):1.760925e-001,(18:4.508317e-001,(((16:2.341257e-001,15:2.712229e-001):1.302536e-001,14:2.952139e-001):1.132422e-001,(13:2.191218e-001,((12:2.801546e-001,11:3.091286e-001):1.693998e-001,(9:3.320563e-001,10:2.942524e-001):7.273900e-002):6.873118e-002):6.634830e-002):1.164400e-001):8.826065e-002):1.828369e-001,((6:2.450663e-001,(8:1.826500e-001,7:1.832420e-001):2.013038e-001):6.984006e-002,5:2.631362e-001):1.645611e-001):1.321273e-001,((4:2.962641e-001,3:3.046052e-001):1.304020e-001,2:2.486920e-001):6.476424e-002,1:4.821456e-001);
   tree gen.273500 = [&U] ((((((20:3.578393e-003,19:7.761975e-003):1.153240e-001,21:8.973372e-002):5.086924e-002,17:1.552994e-001):1.857327e-001,(18:4.714133e-001,(((16:2.030637e-001,15:2.836049e-001):1.263437e-001,14:3.086911e-001):1.130218e-001,(13:2.737963e-001,((12:3.103122e-001,11:3.232411e-001):1.621699e-001,(9:3.189342e-001,10:2.513115e-001):7.373588e-002):8.263161e-002):6.621699e-002):1.162410e-001):9.228996e-002):1.530449e-001,((6:2.562542e-001,5:2.984376e-001):7.302843e-002,(8:1.909884e-001,7:1.719283e-001):2.104938e-001):1.720737e-001):1.381592e-001,((4:2.852054e-001,3:3.198326e-001):1.396026e-001,2:2.600454e-001):5.769322e-002,1:5.041567e-001);
   tree gen.274000 = [&U] ((((((20:1.064200e-003,19:9.299284e-003):1.133954e-001,21:1.195314e-001):4.782034e-002,17:2.059604e-001):2.175359e-001,(18:5.314725e-001,(((16:1.996678e-001,15:2.236999e-001):1.355444e-001,14:3.035288e-001):1.027947e-001,(13:2.692175e-001,((12:3.637996e-001,11:3.178354e-001):1.790707e-001,(9:3.600991e-001,10:2.342409e-001):7.159127e-002):4.887688e-002):6.231630e-002):9.111993e-002):8.503224e-002):1.243538e-001,((6:2.357123e-001,5:2.816251e-001):4.521843e-002,(8:1.908344e-001,7:1.493884e-001):2.152272e-001):1.691961e-001):1.358487e-001,((4:2.804359e-001,3:3.144840e-001):1.555299e-001,2:2.556966e-001):5.672840e-002,1:4.307141e-001);
   tree gen.274500 = [&U] (2:2.549982e-001,((4:2.796699e-001,3:3.136250e-001):1.328880e-001,(((((20:2.647811e-003,19:9.890027e-003):8.523394e-002,21:1.180361e-001):4.965195e-002,17:2.214320e-001):2.354074e-001,(18:5.241292e-001,(((16:1.991224e-001,15:2.666999e-001):1.232223e-001,14:3.026998e-001):1.187634e-001,(13:2.722999e-001,((12:3.628060e-001,11:3.169673e-001):1.785816e-001,(9:3.807585e-001,10:2.426997e-001):5.323543e-002):1.030403e-001):1.061974e-001):1.368832e-001):7.560626e-002):1.823845e-001,(5:2.592467e-001,((8:1.903132e-001,7:2.065570e-001):2.146394e-001,6:2.350685e-001):5.529245e-002):1.591621e-001):1.469466e-001):2.866937e-002,1:4.408821e-001);
   tree gen.275000 = [&U] (((((((20:3.060410e-003,19:8.234707e-003):9.704530e-002,21:1.163497e-001):4.466890e-002,17:2.182683e-001):2.341199e-001,(18:4.552497e-001,(((16:2.251475e-001,15:2.306649e-001):1.863754e-001,14:2.983750e-001):8.427269e-002,(13:2.684094e-001,((12:3.216048e-001,11:3.124387e-001):1.750325e-001,(9:3.201831e-001,10:2.392321e-001):9.126964e-002):8.405143e-002):4.068286e-002):9.826819e-002):1.157563e-001):1.797787e-001,(5:2.299612e-001,((8:1.583852e-001,7:2.036058e-001):1.952078e-001,6:2.434998e-001):6.335310e-002):1.605757e-001):1.056057e-001,(4:2.245175e-001,3:3.410358e-001):1.355581e-001):4.832118e-002,2:2.452202e-001,1:4.528235e-001);
   tree gen.275500 = [&U] (((4:2.593667e-001,3:3.497050e-001):1.390041e-001,(((((20:2.181815e-003,19:1.412880e-002):9.951222e-002,21:1.193073e-001):3.935900e-002,17:2.238167e-001):2.265431e-001,(18:5.244999e-001,(((16:2.308708e-001,15:2.530154e-001):1.657711e-001,14:3.059597e-001):9.638620e-002,(13:2.454481e-001,((12:3.297800e-001,11:2.684121e-001):1.794819e-001,(9:3.124008e-001,10:2.380551e-001):8.645272e-002):1.008607e-001):5.931554e-002):8.334862e-002):8.286351e-002):1.334619e-001,(5:2.358069e-001,((8:1.383817e-001,7:2.087815e-001):2.146972e-001,6:2.496896e-001):6.780270e-002):1.646575e-001):1.042013e-001):9.277831e-002,2:2.143869e-001,1:4.516085e-001);
   tree gen.276000 = [&U] (((4:2.567447e-001,3:2.790712e-001):1.118570e-001,(((((20:3.750903e-004,19:1.398597e-002):9.850623e-002,21:1.342841e-001):3.495763e-002,17:1.832559e-001):2.242530e-001,(18:4.489309e-001,(((16:2.241998e-001,15:2.185737e-001):2.273307e-001,14:1.861166e-001):1.542819e-001,(13:2.573795e-001,((12:3.264462e-001,11:3.189517e-001):1.776675e-001,(9:3.092427e-001,10:2.235875e-001):7.705032e-002):7.531883e-002):5.871591e-002):8.250603e-002):1.143986e-001):1.751252e-001,(5:2.328801e-001,((8:1.468499e-001,7:2.193069e-001):2.135674e-001,6:2.471655e-001):6.711727e-002):1.304523e-001):1.037317e-001):7.557236e-002,2:2.122197e-001,1:4.470431e-001);
   tree gen.276500 = [&U] (2:2.223590e-001,((4:2.690114e-001,3:2.940269e-001):1.090339e-001,(((((20:7.499301e-004,19:1.511303e-002):1.140517e-001,21:1.246003e-001):5.834311e-002,17:1.920115e-001):2.377638e-001,(18:4.703798e-001,(((16:2.026439e-001,15:2.290166e-001):2.210643e-001,14:2.499587e-001):1.572059e-001,(13:2.939021e-001,((12:2.782425e-001,11:3.774588e-001):1.856168e-001,(9:3.965790e-001,10:2.814779e-001):6.082176e-002):8.855099e-002):4.488566e-002):8.173440e-002):1.291423e-001):1.597699e-001,(5:2.440066e-001,((8:1.538660e-001,7:1.681325e-001):2.237712e-001,6:2.589745e-001):6.060336e-002):1.692141e-001):1.083419e-001):6.892465e-002,1:4.920126e-001);
   tree gen.277000 = [&U] (2:2.142793e-001,((4:2.296012e-001,3:2.833430e-001):1.714425e-001,(((((20:1.074715e-003,19:1.310767e-002):8.786148e-002,21:8.742757e-002):7.146790e-002,17:1.850345e-001):2.291243e-001,(18:4.532879e-001,(((16:2.558623e-001,15:2.196921e-001):1.567640e-001,14:2.465400e-001):1.716311e-001,(13:2.911432e-001,((12:2.681321e-001,11:3.637433e-001):1.790494e-001,(9:3.647759e-001,10:2.783129e-001):5.342487e-002):5.721657e-002):4.151726e-002):1.280398e-001):9.094874e-002):1.589611e-001,(5:2.351403e-001,((8:1.745293e-001,7:2.476686e-001):1.816217e-001,6:2.495642e-001):8.168148e-002):1.686564e-001):1.087279e-001):6.642017e-002,1:4.741345e-001);
   tree gen.277500 = [&U] (2:2.160166e-001,((4:2.472617e-001,3:2.856402e-001):1.371684e-001,(((((20:1.237815e-003,19:1.465748e-002):1.085098e-001,21:1.538697e-001):4.544146e-002,17:2.220158e-001):2.460834e-001,(18:4.758604e-001,(((16:2.462890e-001,15:2.098503e-001):1.249485e-001,14:2.468081e-001):1.334950e-001,(13:2.935037e-001,((12:3.109684e-001,11:3.690331e-001):1.880815e-001,(9:3.677333e-001,10:2.817574e-001):4.096820e-002):1.165583e-001):6.011661e-002):1.862866e-001):5.124296e-002):1.792688e-001,(5:2.441803e-001,((8:1.319563e-001,7:1.748533e-001):2.101224e-001,6:2.343364e-001):4.494481e-002):1.700238e-001):1.384550e-001):6.670877e-002,1:4.803059e-001);
   tree gen.278000 = [&U] ((((((20:2.407461e-004,19:8.592631e-003):1.127796e-001,21:9.746553e-002):3.249546e-002,17:1.765206e-001):2.407137e-001,(18:4.711095e-001,(((16:2.438301e-001,15:1.891161e-001):2.023390e-001,14:2.670422e-001):1.171637e-001,(13:2.714081e-001,((12:3.040486e-001,11:3.917592e-001):1.623298e-001,(9:3.640619e-001,10:2.859185e-001):5.724042e-002):1.074725e-001):3.623567e-002):1.066895e-001):1.136798e-001):1.610477e-001,(5:2.588544e-001,((8:1.243019e-001,7:1.731076e-001):2.080245e-001,6:3.001989e-001):7.319455e-002):1.527433e-001):1.316576e-001,((4:2.402166e-001,3:2.827884e-001):1.523369e-001,2:2.350458e-001):2.995978e-002,1:4.895542e-001);
   tree gen.278500 = [&U] ((((((20:2.214303e-003,19:5.075953e-003):1.110959e-001,21:1.011804e-001):6.208144e-002,17:1.424749e-001):2.498885e-001,(18:4.890658e-001,(((16:2.310993e-001,15:2.860684e-001):1.603954e-001,14:2.839650e-001):1.587247e-001,(13:2.817528e-001,((12:3.156374e-001,11:3.233175e-001):2.017204e-001,(9:3.779382e-001,10:2.447699e-001):6.751149e-002):1.016077e-001):5.624509e-002):4.499179e-002):1.990809e-001):1.671860e-001,(5:2.605590e-001,((8:1.298069e-001,7:1.968080e-001):2.357665e-001,6:2.612469e-001):8.569127e-002):1.455727e-001):1.240927e-001,((4:2.493725e-001,3:2.830292e-001):1.505673e-001,2:2.440046e-001):1.974000e-002,1:4.816413e-001);
   tree gen.279000 = [&U] (2:2.214103e-001,((4:2.516272e-001,3:2.855882e-001):1.519286e-001,(((((20:8.950531e-004,19:1.231969e-002):1.220842e-001,21:8.690620e-002):6.725362e-002,17:1.836279e-001):2.138550e-001,(18:4.323850e-001,(((16:1.964299e-001,15:2.518043e-001):1.433974e-001,14:2.865325e-001):9.812777e-002,(13:2.843003e-001,((12:3.184913e-001,11:3.262408e-001):1.851766e-001,(9:3.962379e-001,10:3.159547e-001):5.850549e-002):1.098906e-001):4.728433e-002):9.875303e-002):8.057485e-002):1.716730e-001,(5:2.425171e-001,((8:1.552042e-001,7:2.094625e-001):2.378982e-001,6:2.636090e-001):6.302353e-002):1.805021e-001):1.234861e-001):3.355923e-002,1:5.281729e-001);
   tree gen.279500 = [&U] ((2:2.822540e-001,(4:2.507719e-001,3:3.328012e-001):1.357122e-001):4.926594e-002,(((((20:3.441449e-003,19:9.734556e-003):1.216692e-001,21:1.118125e-001):6.540801e-002,17:1.784873e-001):2.131281e-001,(18:4.309154e-001,(((16:2.639053e-001,15:2.135102e-001):1.225520e-001,14:2.463034e-001):2.100032e-001,(13:2.986055e-001,((12:2.964665e-001,11:3.251319e-001):1.845472e-001,(9:3.266327e-001,10:2.025607e-001):5.582199e-002):8.733186e-002):2.811218e-002):1.048257e-001):1.228668e-001):1.710895e-001,(5:2.628282e-001,((8:1.509620e-001,7:2.087506e-001):2.142472e-001,6:2.627130e-001):6.933976e-002):1.500736e-001):1.281336e-001,1:5.263777e-001);
   tree gen.280000 = [&U] (((4:2.441201e-001,3:3.239735e-001):1.321124e-001,(((((20:7.797342e-003,19:1.149844e-002):9.897966e-002,21:1.300924e-001):6.723537e-002,17:1.737529e-001):2.074749e-001,(18:4.194852e-001,(((16:1.962649e-001,15:2.078468e-001):1.882717e-001,14:2.241841e-001):1.322608e-001,(13:3.046113e-001,((12:2.886027e-001,11:3.204783e-001):1.796521e-001,(9:3.384078e-001,10:2.500742e-001):8.379298e-002):9.740149e-002):3.751780e-002):1.020452e-001):1.760720e-001):1.665513e-001,(5:2.708532e-001,((8:1.264301e-001,7:1.899297e-001):1.999481e-001,6:2.557445e-001):7.938113e-002):1.265018e-001):1.099935e-001):4.926882e-002,2:2.747672e-001,1:5.124154e-001);
   tree gen.280500 = [&U] ((((((20:7.869944e-003,19:8.723331e-003):1.009672e-001,21:1.173119e-001):6.984167e-002,17:1.804883e-001):2.155174e-001,(18:4.976172e-001,((13:2.752411e-001,((12:3.362832e-001,11:3.329013e-001):1.867445e-001,(9:3.515258e-001,10:3.099357e-001):6.996199e-002):8.604112e-002):4.354353e-002,((16:2.271313e-001,15:2.676625e-001):1.573274e-001,14:2.020388e-001):1.373878e-001):9.814660e-002):1.490588e-001):1.560716e-001,(5:2.631150e-001,((8:1.313310e-001,7:2.133598e-001):2.169801e-001,6:2.656581e-001):5.264229e-002):1.278750e-001):1.462884e-001,((4:2.305982e-001,3:3.365320e-001):1.342964e-001,2:2.865337e-001):3.005265e-002,1:4.868351e-001);
   tree gen.281000 = [&U] ((((((20:8.831915e-004,19:9.810705e-003):9.684442e-002,21:8.518127e-002):7.219737e-002,17:2.026200e-001):2.496522e-001,(18:4.805657e-001,((13:2.658096e-001,((12:3.126695e-001,11:3.214940e-001):1.512628e-001,(9:2.891698e-001,10:2.840441e-001):7.818302e-002):7.870870e-002):6.877140e-002,((16:2.193483e-001,15:2.623357e-001):1.632952e-001,14:1.951157e-001):1.260675e-001):1.334877e-001):1.064428e-001):1.540321e-001,(5:2.190414e-001,((8:1.268308e-001,7:2.060488e-001):2.162551e-001,6:2.565550e-001):8.578986e-002):1.621542e-001):1.412756e-001,((4:2.275285e-001,3:3.250003e-001):1.122400e-001,2:2.767152e-001):2.902286e-002,1:4.980599e-001);
   tree gen.281500 = [&U] ((((((20:2.937036e-003,19:8.043108e-003):1.303023e-001,21:8.878963e-002):7.781240e-002,17:1.799161e-001):2.274354e-001,(18:5.009228e-001,((13:2.893434e-001,((12:3.380273e-001,11:3.351128e-001):1.576704e-001,(9:3.014193e-001,10:2.623049e-001):9.229851e-002):4.969956e-002):9.511979e-002,((16:2.336008e-001,15:2.734485e-001):1.924455e-001,14:2.432084e-001):1.058525e-001):1.733008e-001):6.746601e-002):1.605571e-001,(5:2.283202e-001,((8:1.315923e-001,7:2.147772e-001):2.254158e-001,6:2.529171e-001):5.478246e-002):1.653491e-001):1.466279e-001,((4:2.772453e-001,3:3.387676e-001):1.082413e-001,2:2.884371e-001):5.215810e-002,1:3.961798e-001);
   tree gen.282000 = [&U] ((2:2.579207e-001,(4:2.619269e-001,3:3.093308e-001):9.047598e-002):7.739195e-002,(((((20:5.054793e-003,19:2.612771e-002):7.844103e-002,21:8.952058e-002):1.040554e-001,17:1.699754e-001):2.148691e-001,(18:4.914697e-001,((13:2.565343e-001,((12:3.193506e-001,11:3.656232e-001):2.100136e-001,(9:2.847653e-001,10:2.478120e-001):9.366688e-002):7.198995e-002):6.534554e-002,((16:2.206939e-001,15:2.326874e-001):1.349419e-001,14:2.297707e-001):1.036026e-001):1.847436e-001):6.964314e-002):1.516860e-001,(5:2.113317e-001,((8:1.848482e-001,7:1.989955e-001):2.129611e-001,6:2.650175e-001):6.809505e-002):1.995390e-001):1.026824e-001,1:4.338302e-001);
   tree gen.282500 = [&U] ((2:2.880920e-001,(4:2.377518e-001,3:3.093308e-001):1.036123e-001):4.925764e-002,(((((20:1.730462e-003,19:1.330717e-002):1.032418e-001,21:8.952058e-002):2.573111e-002,17:2.113491e-001):2.347792e-001,(18:3.947590e-001,((13:2.565343e-001,((12:3.193506e-001,11:3.656232e-001):1.574928e-001,(9:3.195102e-001,10:2.361256e-001):7.479238e-002):7.688825e-002):6.172223e-002,((16:1.977466e-001,15:2.248185e-001):1.755339e-001,14:2.176815e-001):1.320511e-001):1.009615e-001):8.366843e-002):1.654190e-001,(5:1.798268e-001,((8:1.848482e-001,7:1.989955e-001):2.087998e-001,6:2.540547e-001):6.809505e-002):1.995390e-001):1.026824e-001,1:4.506138e-001);
   tree gen.283000 = [&U] (((4:2.548043e-001,3:2.827479e-001):1.115029e-001,2:3.345633e-001):5.223553e-002,(((((20:7.741123e-004,19:1.910279e-002):1.106468e-001,21:9.910442e-002):4.774861e-002,17:1.957314e-001):2.309002e-001,(18:4.802833e-001,((13:3.092997e-001,((12:3.233225e-001,11:3.295759e-001):1.687889e-001,(9:3.345167e-001,10:2.567141e-001):9.137697e-002):8.044991e-002):6.614921e-002,((16:1.624442e-001,15:2.547887e-001):1.467870e-001,14:2.332946e-001):9.878881e-002):1.112870e-001):9.435888e-002):1.933168e-001,((8:1.370699e-001,7:2.058829e-001):1.777116e-001,(6:2.722765e-001,5:2.878561e-001):4.332656e-002):1.472136e-001):1.148929e-001,1:4.829336e-001);
   tree gen.283500 = [&U] (((4:2.548043e-001,3:2.826403e-001):1.450386e-001,2:2.144867e-001):3.887032e-002,(((((20:1.046274e-003,19:1.034921e-002):9.587841e-002,21:9.910442e-002):4.623614e-002,17:1.957314e-001):2.478690e-001,(18:4.802833e-001,((13:2.849547e-001,((12:2.839819e-001,11:3.166145e-001):1.818218e-001,(9:3.345167e-001,10:2.363035e-001):6.932050e-002):7.377064e-002):6.723591e-002,((16:2.284798e-001,15:2.298927e-001):1.467870e-001,14:2.459329e-001):1.290644e-001):7.810666e-002):1.382187e-001):1.933168e-001,(5:2.878561e-001,(6:2.925677e-001,(8:1.370699e-001,7:1.759257e-001):2.203586e-001):2.016194e-002):1.973218e-001):8.521006e-002,1:4.747785e-001);
   tree gen.284000 = [&U] ((((((20:1.534098e-003,19:8.823006e-003):9.912099e-002,21:9.757797e-002):2.995960e-002,17:2.473315e-001):2.442317e-001,(18:5.243676e-001,((13:2.805657e-001,((12:2.796078e-001,11:3.117379e-001):1.847373e-001,(9:3.293644e-001,10:2.739951e-001):6.825279e-002):7.263439e-002):5.519027e-002,((16:2.135136e-001,15:2.728900e-001):1.431598e-001,14:2.421450e-001):1.270765e-001):8.679605e-002):1.264473e-001):1.603873e-001,(5:2.338281e-001,(6:2.200995e-001,(8:1.808709e-001,7:1.732160e-001):2.264631e-001):7.666234e-002):1.570686e-001):1.071751e-001,((4:2.508797e-001,3:3.193349e-001):1.593703e-001,2:2.514509e-001):3.553488e-002,1:4.674658e-001);
   tree gen.284500 = [&U] ((((21:9.906061e-002,(17:2.502672e-001,(20:1.315187e-003,19:8.632182e-003):1.001618e-001):1.414562e-002):2.587149e-001,(18:4.585882e-001,((13:2.355969e-001,((12:2.829267e-001,11:3.154381e-001):1.869300e-001,(9:3.338392e-001,10:2.694040e-001):5.257858e-002):1.138244e-001):6.959606e-002,((16:2.008891e-001,15:2.761291e-001):1.448591e-001,14:2.450191e-001):1.066878e-001):1.335850e-001):7.496630e-002):1.537586e-001,(5:2.366036e-001,(6:2.410151e-001,(8:1.830178e-001,7:1.752720e-001):2.291511e-001):4.347263e-002):1.707739e-001):1.148901e-001,((4:2.538575e-001,3:3.231252e-001):1.334551e-001,2:2.544355e-001):4.031502e-002,1:4.516978e-001);
   tree gen.285000 = [&U] (((((17:2.416206e-001,(20:1.010671e-003,19:1.463494e-002):9.539529e-002):5.756278e-002,21:9.563810e-002):2.702453e-001,(18:4.932019e-001,((13:2.274571e-001,((12:2.774611e-001,11:3.045398e-001):1.804716e-001,(9:3.223052e-001,10:2.600961e-001):9.801597e-002):1.150365e-001):7.499372e-002,((16:2.216557e-001,15:2.665889e-001):1.415430e-001,14:2.365538e-001):9.275760e-002):1.609215e-001):6.292427e-002):1.148331e-001,(5:2.297509e-001,(6:2.915337e-001,(8:1.731054e-001,7:1.445529e-001):1.868527e-001):6.856247e-002):1.525404e-001):1.263407e-001,((4:2.450868e-001,3:3.119614e-001):1.313254e-001,2:2.367281e-001):6.708623e-002,1:4.360918e-001);
   tree gen.285500 = [&U] (((4:2.789557e-001,3:3.075960e-001):1.564666e-001,2:2.334155e-001):6.177342e-002,(((17:2.382395e-001,(21:1.125515e-001,(20:2.357256e-003,19:7.683914e-003):1.080215e-001):3.867500e-002):2.664637e-001,(18:5.232951e-001,((13:2.225943e-001,((12:3.920311e-001,11:3.002783e-001):1.779463e-001,(9:3.177951e-001,10:2.564566e-001):6.982750e-002):1.044402e-001):6.514006e-002,((16:2.185540e-001,15:2.149367e-001):1.395623e-001,14:2.009780e-001):1.513936e-001):1.214492e-001):1.267237e-001):1.201474e-001,(5:2.265360e-001,(6:2.874542e-001,(8:1.504755e-001,7:1.912335e-001):2.243560e-001):6.760306e-002):1.504059e-001):1.280095e-001,1:4.299894e-001);
   tree gen.286000 = [&U] ((((17:2.044827e-001,(21:9.512157e-002,(20:5.177321e-003,19:1.707856e-002):8.708167e-002):5.295872e-002):2.320441e-001,(18:5.344701e-001,((13:2.898348e-001,((12:3.998808e-001,11:2.800912e-001):1.628553e-001,(9:3.329076e-001,10:2.885857e-001):5.837390e-002):9.138660e-002):1.055822e-001,((16:2.229302e-001,15:2.192404e-001):1.805921e-001,14:2.406385e-001):1.118110e-001):1.238810e-001):8.102258e-002):1.510138e-001,(5:2.310720e-001,(6:2.775734e-001,(8:1.763489e-001,7:1.950626e-001):2.288483e-001):7.221558e-002):1.933293e-001):1.017762e-001,((4:2.842564e-001,3:3.137551e-001):1.400615e-001,2:2.380892e-001):5.527770e-002,1:4.385992e-001);
   tree gen.286500 = [&U] (((4:2.726022e-001,3:2.957359e-001):1.475203e-001,2:2.406693e-001):5.730344e-002,(((17:2.066985e-001,(21:1.558856e-001,(20:1.768879e-003,19:1.005157e-002):1.001702e-001):4.733843e-002):2.345586e-001,(18:5.760614e-001,((13:2.536707e-001,((12:4.017697e-001,11:2.823815e-001):1.763428e-001,(9:3.240210e-001,10:2.430730e-001):5.830546e-002):1.302874e-001):7.631366e-002,((16:2.253460e-001,15:2.216162e-001):1.663289e-001,14:2.432462e-001):9.541511e-002):8.992966e-002):8.190058e-002):1.526503e-001,(5:2.823758e-001,(6:2.805813e-001,(8:1.511818e-001,7:1.971764e-001):2.121465e-001):6.711968e-002):1.954244e-001):1.017435e-001,1:5.074858e-001);
   tree gen.287000 = [&U] (2:2.346826e-001,((4:2.658212e-001,3:2.762610e-001):1.333075e-001,(((17:1.835832e-001,(21:1.083184e-001,(20:3.101059e-004,19:1.067403e-002):9.767844e-002):1.214455e-001):1.707821e-001,(18:5.580620e-001,((13:2.473606e-001,((12:3.167192e-001,11:2.753572e-001):1.577275e-001,(9:3.159609e-001,10:2.682627e-001):8.018857e-002):1.130453e-001):6.042107e-002,((16:2.180793e-001,15:1.993263e-001):1.621914e-001,14:2.702108e-001):8.731526e-002):9.109792e-002):1.246588e-001):1.488531e-001,(5:2.651424e-001,(6:2.736018e-001,(8:1.350521e-001,7:2.017820e-001):2.068694e-001):3.232366e-002):1.905632e-001):1.032268e-001):7.096914e-002,1:4.948620e-001);
   tree gen.287500 = [&U] ((((17:1.985323e-001,(21:7.101033e-002,(20:6.585216e-004,19:1.683527e-002):9.540606e-002):5.209212e-002):2.280102e-001,(18:5.187560e-001,((13:2.422989e-001,((12:3.089737e-001,11:3.514641e-001):2.382764e-001,(9:3.082340e-001,10:2.364057e-001):5.568170e-002):6.835819e-002):9.050706e-002,((16:2.127461e-001,15:1.944517e-001):1.663832e-001,14:2.234506e-001):1.263947e-001):1.488518e-001):7.391154e-002):1.606380e-001,(5:2.314816e-001,(6:2.911627e-001,(8:1.335448e-001,7:1.936902e-001):1.750517e-001):7.249408e-002):1.737041e-001):1.007024e-001,((4:2.593205e-001,3:2.695050e-001):1.437442e-001,2:2.498211e-001):3.395931e-002,1:4.477065e-001);
   tree gen.288000 = [&U] ((((17:2.093119e-001,(21:8.953198e-002,(20:1.601427e-004,19:1.576454e-002):1.116055e-001):5.218834e-002):2.325204e-001,(18:5.417226e-001,((13:2.530260e-001,((12:3.285243e-001,11:3.670243e-001):2.133695e-001,(9:3.218803e-001,10:2.468719e-001):5.927542e-002):8.463334e-002):7.587219e-002,((16:2.221649e-001,15:2.339488e-001):1.612495e-001,14:2.226479e-001):1.277717e-001):1.234183e-001):9.429026e-002):1.553257e-001,(5:2.210699e-001,(6:2.906571e-001,(8:1.394572e-001,7:2.022653e-001):2.279931e-001):4.916933e-002):1.916094e-001):1.160265e-001,((4:2.708013e-001,3:2.930359e-001):1.342757e-001,2:2.474249e-001):6.172170e-002,1:4.675276e-001);
   tree gen.288500 = [&U] (2:2.386872e-001,((4:2.612380e-001,3:2.826875e-001):1.295338e-001,(((17:2.048633e-001,(21:7.079228e-002,(20:4.901181e-004,19:1.520782e-002):1.076642e-001):8.652691e-002):2.362865e-001,(18:5.225919e-001,((13:2.767238e-001,((12:3.190295e-001,11:3.540630e-001):1.751382e-001,(9:3.105132e-001,10:2.993654e-001):3.719918e-002):1.234340e-001):4.585188e-002,((16:2.733024e-001,15:2.234488e-001):1.524790e-001,14:2.522327e-001):1.494912e-001):1.028702e-001):1.051885e-001):1.733807e-001,(5:2.132630e-001,(6:2.803927e-001,(8:1.504176e-001,7:1.637730e-001):2.177530e-001):6.992100e-002):1.848428e-001):8.765801e-002):7.671413e-002,1:4.163216e-001);
   tree gen.289000 = [&U] (2:2.415688e-001,((4:2.919537e-001,3:3.267758e-001):1.288842e-001,(((21:7.164693e-002,((20:8.367335e-004,19:5.726077e-003):1.025729e-001,17:2.821063e-001):3.973709e-002):2.391391e-001,(18:5.289009e-001,((13:2.394292e-001,((12:3.228810e-001,11:3.583375e-001):1.772526e-001,(9:3.142619e-001,10:2.382304e-001):9.860250e-002):9.208702e-002):6.497754e-002,((16:2.476554e-001,15:2.215515e-001):1.277737e-001,14:2.552778e-001):9.111973e-002):1.308324e-001):1.139958e-001):1.754738e-001,(5:2.158376e-001,(6:2.560781e-001,(8:1.314161e-001,7:2.391081e-001):2.203819e-001):7.076513e-002):1.870743e-001):1.263720e-001):7.315446e-002,1:4.213477e-001);
   tree gen.289500 = [&U] (((((17:2.807333e-001,(20:2.238815e-003,19:1.648177e-002):1.020737e-001):3.321563e-002,21:8.340543e-002):2.424314e-001,(18:5.263268e-001,((13:2.382639e-001,((12:2.619683e-001,11:3.565935e-001):2.286001e-001,(9:3.448778e-001,10:2.458750e-001):6.912461e-002):3.977911e-002):6.785247e-002,((16:2.915820e-001,15:2.204732e-001):1.335459e-001,14:2.728661e-001):1.458224e-001):1.309258e-001):1.020681e-001):1.595498e-001,(5:2.740895e-001,(6:2.548318e-001,(8:1.476595e-001,7:1.711310e-001):2.515039e-001):5.372543e-002):1.636199e-001):1.047646e-001,((4:2.466046e-001,3:3.251854e-001):1.330304e-001,2:2.385830e-001):7.120765e-002,1:4.602988e-001);
   tree gen.290000 = [&U] (((4:2.109488e-001,3:3.097780e-001):1.304910e-001,((((20:3.393869e-003,19:1.475732e-002):7.750220e-002,(21:1.003634e-001,17:2.674320e-001):1.772663e-002):2.129352e-001,(18:5.013893e-001,((13:2.269748e-001,((12:3.437091e-001,11:3.274954e-001):2.236365e-001,(9:3.285374e-001,10:2.481696e-001):6.329983e-002):7.738813e-002):6.589107e-002,((16:2.191286e-001,15:2.587453e-001):1.638649e-001,14:2.599377e-001):1.022922e-001):1.176257e-001):9.723206e-002):1.685332e-001,(5:2.611031e-001,(6:2.629260e-001,(8:1.547653e-001,7:1.839170e-001):1.776333e-001):4.382791e-002):1.784727e-001):1.301543e-001):6.817422e-002,2:2.536494e-001,1:4.384897e-001);
   tree gen.290500 = [&U] (((4:2.649402e-001,3:2.543472e-001):1.407692e-001,((((21:5.725499e-002,17:2.459049e-001):4.490687e-002,(20:1.711254e-003,19:7.413970e-003):9.021212e-002):2.761910e-001,(18:4.984937e-001,((13:2.256640e-001,((12:3.417241e-001,11:3.256040e-001):1.819981e-001,(9:3.339543e-001,10:2.731587e-001):6.293426e-002):7.694119e-002):7.055408e-002,((16:2.479648e-001,15:2.691995e-001):1.373667e-001,14:2.737599e-001):1.290588e-001):1.169464e-001):9.667052e-002):1.459006e-001,(5:2.684061e-001,(6:2.614076e-001,(8:1.519873e-001,7:1.828549e-001):2.374797e-001):4.357479e-002):1.868348e-001):1.140505e-001):6.652247e-002,2:2.521845e-001,1:4.407892e-001);
   tree gen.291000 = [&U] (((4:2.567253e-001,3:2.464608e-001):1.364045e-001,2:2.557976e-001):4.628873e-002,(((21:9.285777e-002,(17:2.200900e-001,(20:1.195935e-003,19:6.300602e-003):8.109903e-002):3.395546e-002):2.830169e-001,(18:4.456590e-001,((13:2.186669e-001,((12:3.311284e-001,11:3.155082e-001):1.920419e-001,(9:3.517586e-001,10:2.798222e-001):6.141707e-002):9.339699e-002):3.870588e-002,((16:2.402762e-001,15:2.307515e-001):1.662664e-001,14:2.652715e-001):1.251915e-001):1.103996e-001):1.063551e-001):1.741829e-001,(5:1.953062e-001,(6:2.959681e-001,(8:1.672012e-001,7:1.771851e-001):1.956009e-001):7.363729e-002):1.807831e-001):1.105142e-001,1:4.271218e-001);
   tree gen.291500 = [&U] (((4:2.487725e-001,3:2.671088e-001):1.169897e-001,2:2.478735e-001):4.249384e-002,((((17:2.370533e-001,(20:1.028813e-003,19:4.171780e-003):8.254818e-002):3.697152e-002,21:8.998123e-002):2.768072e-001,(18:4.333397e-001,((13:2.603311e-001,((12:3.208707e-001,11:3.829555e-001):1.840469e-001,(9:3.408618e-001,10:2.537185e-001):4.296450e-002):5.949720e-002):8.754068e-002,((16:1.589419e-001,15:2.236032e-001):1.611158e-001,14:2.231787e-001):1.256522e-001):8.665236e-002):1.234803e-001):1.356879e-001,(5:2.669670e-001,(6:2.821094e-001,(8:1.722191e-001,7:1.672790e-001):2.083085e-001):3.519691e-002):1.758710e-001):1.083732e-001,1:4.036893e-001);
   tree gen.292000 = [&U] (((4:2.986274e-001,3:3.073518e-001):1.452864e-001,(((21:7.232431e-002,(17:2.804745e-001,(20:3.716143e-003,19:1.495738e-002):8.392645e-002):3.614035e-002):2.395004e-001,(18:4.961879e-001,((13:2.639162e-001,((12:3.252895e-001,11:3.166477e-001):1.865815e-001,(9:3.455560e-001,10:2.564407e-001):9.634171e-002):6.501895e-002):5.052497e-002,((16:2.322440e-001,15:2.266825e-001):1.638680e-001,14:2.262521e-001):1.472127e-001):1.456543e-001):1.197073e-001):1.375565e-001,(5:2.287503e-001,(6:2.859944e-001,(8:1.779851e-001,7:1.695826e-001):2.313822e-001):8.168789e-002):1.782930e-001):1.222853e-001):4.879693e-002,2:2.484439e-001,1:4.255156e-001);
   tree gen.292500 = [&U] (((((21:9.672915e-002,17:2.870795e-001):2.419288e-002,(20:1.530568e-003,19:1.996590e-002):7.912121e-002):2.948850e-001,(18:4.989772e-001,((13:2.653998e-001,((12:3.271181e-001,11:3.184277e-001):1.876303e-001,(9:3.260038e-001,10:2.578823e-001):8.225428e-002):9.489839e-002):6.136448e-002,((16:2.335495e-001,15:2.279568e-001):1.529059e-001,14:2.275240e-001):1.384456e-001):1.457402e-001):1.239468e-001):1.728179e-001,(5:2.300363e-001,(6:2.876021e-001,(8:1.789856e-001,7:1.705359e-001):2.326829e-001):3.825876e-002):1.792952e-001):9.135556e-002,((4:2.534569e-001,3:3.090796e-001):1.407577e-001,2:2.801922e-001):6.291745e-002,1:4.007853e-001);
   tree gen.293000 = [&U] (((((17:2.810915e-001,(20:2.793867e-003,19:1.134041e-002):7.860956e-002):2.142243e-002,21:8.776274e-002):2.958894e-001,(18:4.706842e-001,((13:2.689870e-001,((12:3.315395e-001,11:3.227316e-001):1.901663e-001,(9:3.304101e-001,10:2.518725e-001):8.040387e-002):7.980489e-002):4.377038e-002,((16:2.307046e-001,15:2.310379e-001):1.599208e-001,14:2.305993e-001):1.358933e-001):9.712303e-002):1.007041e-001):1.488717e-001,(5:2.597900e-001,(6:2.725095e-001,(8:1.516082e-001,7:1.666439e-001):2.305571e-001):3.425490e-002):1.817186e-001):1.124624e-001,((4:2.568827e-001,3:2.921565e-001):1.368132e-001,2:2.839793e-001):7.557619e-002,1:4.062024e-001);
   tree gen.293500 = [&U] (((4:2.537996e-001,3:3.373575e-001):1.532928e-001,2:2.166425e-001):9.298189e-002,((((17:2.332317e-001,21:1.069867e-001):4.365452e-002,(20:1.605017e-003,19:1.160007e-002):7.912054e-002):2.483470e-001,(18:4.481879e-001,((13:2.391959e-001,((12:3.070808e-001,11:3.424735e-001):1.955630e-001,(9:3.264446e-001,10:2.488496e-001):8.823586e-002):5.667914e-002):7.842645e-002,((16:2.279357e-001,15:2.282651e-001):1.596662e-001,14:2.455136e-001):1.078135e-001):1.230843e-001):1.374113e-001):1.459740e-001,(5:2.711117e-001,(6:2.692389e-001,(8:1.497886e-001,7:2.112187e-001):2.175447e-001):3.069081e-002):1.942939e-001):8.435991e-002,1:4.173390e-001);
   tree gen.294000 = [&U] ((((17:1.588235e-001,((20:1.762861e-003,19:1.261045e-002):1.188197e-001,21:1.165521e-001):6.109622e-002):2.378110e-001,(18:4.858886e-001,((13:2.542371e-001,((12:3.027141e-001,11:3.376035e-001):1.812620e-001,(9:2.984206e-001,10:2.815437e-001):3.488570e-002):8.098641e-002):6.369228e-002,((16:2.186867e-001,15:2.303602e-001):1.769642e-001,14:2.292461e-001):1.037572e-001):1.077865e-001):1.373514e-001):1.472606e-001,(5:2.672565e-001,(6:2.269972e-001,(8:1.576232e-001,7:2.082151e-001):2.125401e-001):5.637548e-002):1.812527e-001):8.578149e-002,((4:2.746198e-001,3:3.325602e-001):1.196161e-001,2:1.993630e-001):7.171858e-002,1:4.419986e-001);
   tree gen.294500 = [&U] (2:2.231792e-001,((4:2.806000e-001,3:3.443518e-001):1.212074e-001,(((17:1.880050e-001,((20:1.890439e-003,19:9.028527e-003):1.002081e-001,21:1.045316e-001):4.130398e-002):2.061663e-001,(18:4.964695e-001,((13:2.268820e-001,((12:3.093061e-001,11:3.764487e-001):1.852092e-001,(9:3.049191e-001,10:2.876747e-001):6.968924e-002):1.018549e-001):3.777671e-002,((16:2.162599e-001,15:2.353766e-001):1.808178e-001,14:2.342382e-001):1.150310e-001):1.128740e-001):9.380036e-002):1.739989e-001,(5:2.673767e-001,(6:2.634721e-001,(8:1.610556e-001,7:2.021557e-001):2.131177e-001):4.473459e-002):1.851997e-001):1.158730e-001):7.601033e-002,1:4.533910e-001);
   tree gen.295000 = [&U] (2:2.125108e-001,((4:2.810199e-001,3:3.448671e-001):1.189148e-001,(((17:1.882863e-001,((20:6.565669e-004,19:7.722597e-003):1.298094e-001,21:8.806235e-002):4.449116e-002):2.051679e-001,(18:4.944766e-001,((13:3.103913e-001,((12:2.475635e-001,11:3.770120e-001):1.854863e-001,(9:2.901101e-001,10:2.881052e-001):1.025568e-001):7.861833e-002):7.460981e-002,((16:2.104922e-001,15:2.357288e-001):1.810884e-001,14:2.139982e-001):1.056940e-001):1.130429e-001):1.287035e-001):1.370584e-001,(5:2.404359e-001,(6:2.772415e-001,(8:1.622856e-001,7:2.024582e-001):2.163734e-001):4.672079e-002):1.854768e-001):1.325640e-001):6.768781e-002,1:4.540694e-001);
   tree gen.295500 = [&U] ((((17:2.137310e-001,((20:3.775984e-004,19:1.283286e-002):1.252796e-001,21:9.890845e-002):6.804110e-002):1.776732e-001,(18:4.772212e-001,((13:2.715919e-001,((12:2.862027e-001,11:3.970261e-001):1.790135e-001,(9:2.989951e-001,10:2.510731e-001):1.061798e-001):7.373156e-002):5.574987e-002,((16:2.031468e-001,15:2.275028e-001):1.747691e-001,14:2.534227e-001):1.308155e-001):1.099251e-001):1.279217e-001):1.322756e-001,(5:2.320456e-001,(6:2.766847e-001,(8:1.566225e-001,7:1.760399e-001):2.268401e-001):6.676420e-002):1.906604e-001):9.409994e-002,((4:2.712133e-001,3:3.063094e-001):1.210878e-001,2:2.439254e-001):5.297114e-002,1:4.824593e-001);
   tree gen.296000 = [&U] ((2:2.393151e-001,(4:2.660873e-001,3:3.289725e-001):1.538845e-001):5.513192e-002,(((17:1.721383e-001,((20:4.594091e-004,19:7.512704e-003):9.315953e-002,21:8.089193e-002):6.982066e-002):1.743151e-001,(18:4.682015e-001,((13:2.497451e-001,((12:3.436005e-001,11:3.895221e-001):1.736229e-001,(9:2.933440e-001,10:2.002098e-001):8.611786e-002):8.295578e-002):5.945859e-002,((16:1.870533e-001,15:2.509347e-001):1.603060e-001,14:2.290135e-001):1.365168e-001):1.168133e-001):8.147781e-002):1.648844e-001,(5:2.371616e-001,(6:2.714553e-001,(8:1.523580e-001,7:2.046463e-001):1.997236e-001):5.470607e-002):1.918141e-001):1.130079e-001,1:4.008293e-001);
   tree gen.296500 = [&U] ((2:2.485965e-001,(4:2.764070e-001,3:3.417311e-001):1.514639e-001):6.076513e-002,(((17:1.788144e-001,((20:9.308090e-005,19:1.733390e-002):9.677256e-002,21:9.311774e-002):8.877913e-002):1.991540e-001,(18:4.863599e-001,((13:2.594310e-001,((12:2.817890e-001,11:3.903324e-001):2.053784e-001,(9:3.047208e-001,10:2.471746e-001):9.424443e-002):7.221351e-002):8.287813e-002,((16:2.126079e-001,15:2.349183e-001):1.945938e-001,14:2.195053e-001):1.096880e-001):1.497544e-001):8.774167e-002):1.831559e-001,(5:2.740222e-001,(6:2.819832e-001,(8:1.345044e-001,7:2.125831e-001):2.209857e-001):5.682775e-002):1.887244e-001):8.468874e-002,1:4.163747e-001);
   tree gen.297000 = [&U] ((2:2.463516e-001,(4:2.757203e-001,3:3.408821e-001):1.510876e-001):2.085018e-002,(((17:1.783701e-001,((20:1.330886e-004,19:1.465400e-002):9.612026e-002,21:1.029413e-001):6.971388e-002):1.784651e-001,(18:4.851515e-001,((((12:2.773849e-001,11:3.996020e-001):2.009335e-001,(9:3.053248e-001,10:2.465605e-001):5.662942e-002):9.795140e-002,13:2.587865e-001):3.503626e-002,((16:2.120797e-001,15:2.343347e-001):1.941104e-001,14:2.164488e-001):1.207907e-001):1.033134e-001):9.000379e-002):1.960984e-001,(5:2.733414e-001,(6:2.812826e-001,(8:1.646598e-001,7:2.120550e-001):1.913030e-001):4.993605e-002):1.882555e-001):7.427973e-002,1:4.075166e-001);
   tree gen.297500 = [&U] ((2:2.480936e-001,(4:2.759114e-001,3:3.143921e-001):1.521560e-001):3.703623e-002,(((21:1.036692e-001,((20:5.782232e-004,19:1.231893e-002):9.233106e-002,17:2.481765e-001):4.150812e-002):2.207606e-001,(18:4.885822e-001,((((12:2.793464e-001,11:3.049207e-001):2.023544e-001,(9:3.074839e-001,10:2.507684e-001):5.834189e-002):4.900026e-002,13:2.604239e-001):9.860247e-002,((16:2.367086e-001,15:2.119945e-001):1.578857e-001,14:2.362284e-001):1.216449e-001):1.105452e-001):1.040215e-001):2.059993e-001,(5:2.150909e-001,(6:2.832717e-001,(8:1.658242e-001,7:2.135545e-001):1.926558e-001):3.474189e-002):1.895867e-001):1.162202e-001,1:4.103983e-001);
   tree gen.298000 = [&U] ((((((20:6.084249e-004,19:8.191626e-003):1.072513e-001,21:1.030568e-001):2.854515e-002,17:1.801454e-001):2.215502e-001,(18:4.903297e-001,((((12:3.265595e-001,11:3.060113e-001):1.556214e-001,(9:3.620359e-001,10:2.516653e-001):8.066125e-002):6.409332e-002,13:2.425543e-001):6.909304e-002,((16:2.375552e-001,15:2.127527e-001):1.581265e-001,14:1.911792e-001):1.126461e-001):1.065701e-001):1.209015e-001):1.935653e-001,(5:2.158602e-001,(6:2.842849e-001,(8:1.535367e-001,7:1.865960e-001):1.933449e-001):6.710796e-002):1.902648e-001):1.158556e-001,(2:2.180799e-001,(4:2.768983e-001,3:3.155166e-001):1.449268e-001):3.032155e-002,1:4.149620e-001);
   tree gen.298500 = [&U] ((((((20:3.298538e-004,19:6.712370e-003):9.798495e-002,21:1.060202e-001):2.778752e-002,17:2.336223e-001):2.156700e-001,(18:4.990265e-001,((((12:3.116063e-001,11:3.259263e-001):1.452682e-001,(9:3.853977e-001,10:2.449858e-001):7.642048e-002):6.760430e-002,13:2.122903e-001):5.962992e-002,((16:2.312502e-001,15:2.071060e-001):1.815170e-001,14:2.366781e-001):1.547303e-001):1.218762e-001):1.239465e-001):1.635954e-001,(5:2.884359e-001,(6:2.767396e-001,(8:1.416036e-001,7:1.781744e-001):2.075329e-001):6.532683e-002):1.408418e-001):1.275117e-001,(2:2.734000e-001,(4:2.695490e-001,3:3.263962e-001):1.410803e-001):5.832467e-002,1:4.039484e-001);
   tree gen.299000 = [&U] ((((((20:5.014639e-004,19:1.405645e-002):1.084271e-001,21:1.008902e-001):7.113655e-002,17:1.745446e-001):2.360462e-001,(18:5.126553e-001,((((12:3.107111e-001,11:3.348276e-001):1.981965e-001,(9:3.959232e-001,10:2.516765e-001):8.086884e-002):8.743443e-002,13:2.180881e-001):6.125845e-002,((16:2.380274e-001,15:2.111340e-001):1.864744e-001,14:2.431420e-001):1.244968e-001):1.252048e-001):6.147919e-002):1.680633e-001,(5:2.963132e-001,(6:2.842975e-001,(8:1.593748e-001,7:1.830404e-001):1.962079e-001):7.200770e-002):1.348120e-001):1.456781e-001,(2:2.714455e-001,(4:2.315384e-001,3:3.353103e-001):1.664330e-001):4.074697e-002,1:4.545330e-001);
   tree gen.299500 = [&U] (2:2.654897e-001,((4:2.253265e-001,3:3.279533e-001):1.660394e-001,(((((20:3.392044e-004,19:1.177097e-002):1.063850e-001,21:9.867655e-002):6.025794e-002,17:1.707150e-001):1.939612e-001,(18:5.014071e-001,((((12:2.727784e-001,11:3.830429e-001):1.589607e-001,(9:3.346681e-001,10:2.526812e-001):8.770122e-002):1.012495e-001,13:2.601781e-001):4.227095e-002,((16:2.268154e-001,15:2.065015e-001):1.793324e-001,14:2.254269e-001):1.420988e-001):6.432713e-002):1.180823e-001):2.201624e-001,(5:2.741754e-001,(6:2.666691e-001,(8:1.619304e-001,7:1.790243e-001):2.161399e-001):5.932355e-002):2.036866e-001):1.146809e-001):4.695523e-002,1:4.445601e-001);
[truncated: 671 more chars]
