# Supplementary material for: Metabolic and Chaperone Gene Loss Marks the Origin of Animals: Evidence for Hsp104 and Hsp78 Chaperones Sharing Mitochondrial Enzymes as Clients
Source: PLoS One. 2015 Feb 24;10(2):e0117192. doi: 10.1371/journal.pone.0117192 (PMC4339202; doi:10.1371/journal.pone.0117192)
Supplement: S2 File — (ZIP) [file pone.0117192.s004.zip › M1_clpB/clpB_v03.nex.run2.p]

[ID: 1217741249]
Gen	LnL	TL	aamodel
0	-3.971064e+004	3.900000e+000	4
500	-2.669519e+004	8.034792e+000	5
1000	-2.624538e+004	7.661284e+000	5
1500	-2.602220e+004	7.565264e+000	5
2000	-2.584639e+004	7.263516e+000	5
2500	-2.582469e+004	7.288598e+000	5
3000	-2.581939e+004	7.432960e+000	5
3500	-2.581552e+004	7.544941e+000	5
4000	-2.580958e+004	7.235058e+000	5
4500	-2.580560e+004	7.343148e+000	5
5000	-2.580623e+004	7.146553e+000	5
5500	-2.580761e+004	7.576996e+000	5
6000	-2.581581e+004	7.347903e+000	5
6500	-2.581143e+004	7.383902e+000	5
7000	-2.581752e+004	7.374804e+000	5
7500	-2.581802e+004	7.299001e+000	5
8000	-2.580636e+004	7.370703e+000	5
8500	-2.581176e+004	7.466316e+000	5
9000	-2.581500e+004	7.348851e+000	5
9500	-2.582148e+004	7.267793e+000	5
10000	-2.580722e+004	7.360177e+000	5
10500	-2.581228e+004	7.356252e+000	5
11000	-2.580869e+004	7.465059e+000	5
11500	-2.581331e+004	7.361497e+000	5
12000	-2.581414e+004	7.358094e+000	5
12500	-2.580884e+004	7.325679e+000	5
13000	-2.580972e+004	7.123700e+000	5
13500	-2.581926e+004	7.537938e+000	5
14000	-2.581327e+004	7.437545e+000	5
14500	-2.581199e+004	7.319882e+000	5
15000	-2.581011e+004	7.246838e+000	5
15500	-2.580856e+004	7.396225e+000	5
16000	-2.582007e+004	7.409122e+000	5
16500	-2.581110e+004	7.316361e+000	5
17000	-2.580697e+004	7.349170e+000	5
17500	-2.580856e+004	7.326952e+000	5
18000	-2.581159e+004	7.496948e+000	5
18500	-2.581167e+004	7.355362e+000	5
19000	-2.580799e+004	7.337101e+000	5
19500	-2.580838e+004	7.423992e+000	5
20000	-2.580988e+004	7.472533e+000	5
20500	-2.581357e+004	7.420785e+000	5
21000	-2.580483e+004	7.443826e+000	5
21500	-2.581319e+004	7.495386e+000	5
22000	-2.581431e+004	7.243050e+000	5
22500	-2.580652e+004	7.416822e+000	5
23000	-2.580914e+004	7.298662e+000	5
23500	-2.581870e+004	7.305058e+000	5
24000	-2.581143e+004	7.480084e+000	5
24500	-2.581551e+004	7.630588e+000	5
25000	-2.581549e+004	7.465015e+000	5
25500	-2.581839e+004	7.145261e+000	5
26000	-2.581488e+004	7.398069e+000	5
26500	-2.580898e+004	7.247149e+000	5
27000	-2.581322e+004	7.158588e+000	5
27500	-2.582111e+004	7.137345e+000	5
28000	-2.581606e+004	7.153173e+000	5
28500	-2.580942e+004	7.342027e+000	5
29000	-2.581636e+004	7.203979e+000	5
29500	-2.581591e+004	7.412601e+000	5
30000	-2.581891e+004	7.307389e+000	5
30500	-2.581667e+004	7.304226e+000	5
31000	-2.581959e+004	7.114261e+000	5
31500	-2.581633e+004	7.342849e+000	5
32000	-2.580767e+004	7.264464e+000	5
32500	-2.581913e+004	7.175436e+000	5
33000	-2.581853e+004	7.286091e+000	5
33500	-2.581224e+004	7.353749e+000	5
34000	-2.580928e+004	7.269604e+000	5
34500	-2.580893e+004	7.416485e+000	5
35000	-2.581116e+004	7.310055e+000	5
35500	-2.581155e+004	7.361100e+000	5
36000	-2.580510e+004	7.429769e+000	5
36500	-2.580913e+004	7.264855e+000	5
37000	-2.581089e+004	7.405383e+000	5
37500	-2.580999e+004	7.420262e+000	5
38000	-2.581427e+004	7.357372e+000	5
38500	-2.581186e+004	7.150482e+000	5
39000	-2.581440e+004	7.210061e+000	5
39500	-2.581432e+004	7.404341e+000	5
40000	-2.581453e+004	7.273234e+000	5
40500	-2.581470e+004	7.246207e+000	5
41000	-2.581890e+004	7.430814e+000	5
41500	-2.581299e+004	7.426179e+000	5
42000	-2.580876e+004	7.401466e+000	5
42500	-2.580891e+004	7.433471e+000	5
43000	-2.581152e+004	7.575766e+000	5
43500	-2.580588e+004	7.425921e+000	5
44000	-2.581884e+004	7.496894e+000	5
44500	-2.581716e+004	7.410213e+000	5
45000	-2.582404e+004	7.435101e+000	5
45500	-2.581593e+004	7.597743e+000	5
46000	-2.581607e+004	7.518232e+000	5
46500	-2.580877e+004	7.375959e+000	5
47000	-2.581562e+004	7.313247e+000	5
47500	-2.581871e+004	7.263411e+000	5
48000	-2.580986e+004	7.456276e+000	5
48500	-2.581004e+004	7.336123e+000	5
49000	-2.580974e+004	7.201114e+000	5
49500	-2.581786e+004	7.316796e+000	5
50000	-2.581579e+004	7.318155e+000	5
50500	-2.581474e+004	7.225178e+000	5
51000	-2.581083e+004	7.395441e+000	5
51500	-2.581171e+004	7.410001e+000	5
52000	-2.581462e+004	7.463927e+000	5
52500	-2.580884e+004	7.186898e+000	5
53000	-2.580968e+004	7.289985e+000	5
53500	-2.581423e+004	7.232642e+000	5
54000	-2.581096e+004	7.477654e+000	5
54500	-2.581639e+004	7.182473e+000	5
55000	-2.580775e+004	7.432296e+000	5
55500	-2.580606e+004	7.282770e+000	5
56000	-2.581084e+004	7.354171e+000	5
56500	-2.581706e+004	7.207916e+000	5
57000	-2.581996e+004	7.418183e+000	5
57500	-2.581029e+004	7.283281e+000	5
58000	-2.580850e+004	7.237292e+000	5
58500	-2.580860e+004	7.380519e+000	5
59000	-2.581497e+004	7.244210e+000	5
59500	-2.580833e+004	7.313294e+000	5
60000	-2.581173e+004	7.444956e+000	5
60500	-2.581549e+004	7.357723e+000	5
61000	-2.581502e+004	7.338774e+000	5
61500	-2.581546e+004	7.285120e+000	5
62000	-2.581030e+004	7.351878e+000	5
62500	-2.581340e+004	7.311607e+000	5
63000	-2.581270e+004	7.346613e+000	5
63500	-2.580977e+004	7.228218e+000	5
64000	-2.580729e+004	7.238476e+000	5
64500	-2.582161e+004	7.420156e+000	5
65000	-2.582114e+004	7.364382e+000	5
65500	-2.582335e+004	7.511911e+000	5
66000	-2.582090e+004	7.291873e+000	5
66500	-2.580511e+004	7.369229e+000	5
67000	-2.581448e+004	7.316303e+000	5
67500	-2.580984e+004	7.404978e+000	5
68000	-2.581264e+004	7.553897e+000	5
68500	-2.581634e+004	7.444945e+000	5
69000	-2.581901e+004	7.349624e+000	5
69500	-2.581305e+004	7.422468e+000	5
70000	-2.580769e+004	7.422541e+000	5
70500	-2.580854e+004	7.413469e+000	5
71000	-2.580347e+004	7.326110e+000	5
71500	-2.581144e+004	7.568629e+000	5
72000	-2.581376e+004	7.532001e+000	5
72500	-2.580610e+004	7.358479e+000	5
73000	-2.581213e+004	7.458241e+000	5
73500	-2.581238e+004	7.314920e+000	5
74000	-2.581492e+004	7.313039e+000	5
74500	-2.581461e+004	7.366581e+000	5
75000	-2.581438e+004	7.572268e+000	5
75500	-2.581906e+004	7.587554e+000	5
76000	-2.581821e+004	7.330744e+000	5
76500	-2.581341e+004	7.505853e+000	5
77000	-2.581737e+004	7.372997e+000	5
77500	-2.581771e+004	7.385008e+000	5
78000	-2.581207e+004	7.077113e+000	5
78500	-2.580354e+004	7.353173e+000	5
79000	-2.580665e+004	7.441747e+000	5
79500	-2.580645e+004	7.397660e+000	5
80000	-2.581381e+004	7.411335e+000	5
80500	-2.580857e+004	7.526313e+000	5
81000	-2.581872e+004	7.452544e+000	5
81500	-2.581101e+004	7.233170e+000	5
82000	-2.580941e+004	7.310401e+000	5
82500	-2.581287e+004	7.312345e+000	5
83000	-2.581759e+004	7.265127e+000	5
83500	-2.581926e+004	7.307990e+000	5
84000	-2.581673e+004	7.485336e+000	5
84500	-2.582144e+004	7.289002e+000	5
85000	-2.580981e+004	7.453432e+000	5
85500	-2.581188e+004	7.171592e+000	5
86000	-2.580899e+004	7.410250e+000	5
86500	-2.581700e+004	7.234844e+000	5
87000	-2.581205e+004	7.416381e+000	5
87500	-2.581246e+004	7.383445e+000	5
88000	-2.581138e+004	7.661693e+000	5
88500	-2.580714e+004	7.260536e+000	5
89000	-2.581180e+004	7.400513e+000	5
89500	-2.580380e+004	7.251975e+000	5
90000	-2.580969e+004	7.327793e+000	5
90500	-2.581444e+004	7.266815e+000	5
91000	-2.581111e+004	7.587857e+000	5
91500	-2.581406e+004	7.226124e+000	5
92000	-2.581553e+004	7.353405e+000	5
92500	-2.581798e+004	7.470006e+000	5
93000	-2.581626e+004	7.193202e+000	5
93500	-2.580941e+004	7.237561e+000	5
94000	-2.581099e+004	7.564989e+000	5
94500	-2.581608e+004	7.407067e+000	5
95000	-2.581178e+004	7.423200e+000	5
95500	-2.581090e+004	7.402953e+000	5
96000	-2.580929e+004	7.451930e+000	5
96500	-2.581945e+004	7.066861e+000	5
97000	-2.581083e+004	7.232680e+000	5
97500	-2.581495e+004	7.290531e+000	5
98000	-2.581164e+004	7.509887e+000	5
98500	-2.582056e+004	7.584906e+000	5
99000	-2.581974e+004	7.374716e+000	5
99500	-2.581188e+004	7.288097e+000	5
100000	-2.581754e+004	7.323077e+000	5
100500	-2.581440e+004	7.319443e+000	5
101000	-2.581313e+004	7.271836e+000	5
101500	-2.581414e+004	7.368825e+000	5
102000	-2.582233e+004	7.233647e+000	5
102500	-2.581987e+004	7.252668e+000	5
103000	-2.581320e+004	7.292195e+000	5
103500	-2.581144e+004	7.520692e+000	5
104000	-2.581439e+004	7.582662e+000	5
104500	-2.581450e+004	7.308308e+000	5
105000	-2.581145e+004	7.289546e+000	5
105500	-2.580802e+004	7.275081e+000	5
106000	-2.581067e+004	7.358918e+000	5
106500	-2.581330e+004	7.090017e+000	5
107000	-2.581851e+004	7.165856e+000	5
107500	-2.581314e+004	7.561890e+000	5
108000	-2.581135e+004	7.455121e+000	5
108500	-2.581455e+004	7.518384e+000	5
109000	-2.580990e+004	7.585046e+000	5
109500	-2.581396e+004	7.309088e+000	5
110000	-2.581617e+004	7.261418e+000	5
110500	-2.581230e+004	7.495567e+000	5
111000	-2.581022e+004	7.398549e+000	5
111500	-2.581565e+004	7.229035e+000	5
112000	-2.581227e+004	7.349424e+000	5
112500	-2.581367e+004	7.519864e+000	5
113000	-2.580910e+004	7.148899e+000	5
113500	-2.580503e+004	7.346848e+000	5
114000	-2.581236e+004	7.474449e+000	5
114500	-2.581928e+004	7.447623e+000	5
115000	-2.581320e+004	7.305887e+000	5
115500	-2.581685e+004	7.479268e+000	5
116000	-2.581503e+004	7.438057e+000	5
116500	-2.582392e+004	7.200631e+000	5
117000	-2.582229e+004	7.406935e+000	5
117500	-2.581565e+004	7.290574e+000	5
118000	-2.581167e+004	7.587096e+000	5
118500	-2.581303e+004	7.458346e+000	5
119000	-2.580740e+004	7.275311e+000	5
119500	-2.581292e+004	7.320008e+000	5
120000	-2.581637e+004	7.243329e+000	5
120500	-2.581842e+004	7.331191e+000	5
121000	-2.581508e+004	7.324683e+000	5
121500	-2.580893e+004	7.398139e+000	5
122000	-2.580797e+004	7.406471e+000	5
122500	-2.581095e+004	7.504111e+000	5
123000	-2.581094e+004	7.306399e+000	5
123500	-2.581426e+004	7.384749e+000	5
124000	-2.581205e+004	7.346237e+000	5
124500	-2.580388e+004	7.316544e+000	5
125000	-2.580763e+004	7.231727e+000	5
125500	-2.581056e+004	7.360905e+000	5
126000	-2.581519e+004	7.210689e+000	5
126500	-2.581555e+004	7.327217e+000	5
127000	-2.581520e+004	7.316389e+000	5
127500	-2.581840e+004	7.236500e+000	5
128000	-2.581546e+004	7.315662e+000	5
128500	-2.581573e+004	7.352928e+000	5
129000	-2.581394e+004	7.337074e+000	5
129500	-2.580793e+004	7.425602e+000	5
130000	-2.581264e+004	7.361742e+000	5
130500	-2.581499e+004	7.481559e+000	5
131000	-2.581685e+004	7.427731e+000	5
131500	-2.581457e+004	7.499257e+000	5
132000	-2.581738e+004	7.106388e+000	5
132500	-2.581098e+004	7.389963e+000	5
133000	-2.581727e+004	7.312050e+000	5
133500	-2.580624e+004	7.359698e+000	5
134000	-2.581329e+004	7.252030e+000	5
134500	-2.581959e+004	7.360097e+000	5
135000	-2.580999e+004	7.279005e+000	5
135500	-2.581532e+004	7.248266e+000	5
136000	-2.580553e+004	7.106620e+000	5
136500	-2.580796e+004	7.273639e+000	5
137000	-2.580665e+004	7.330466e+000	5
137500	-2.581632e+004	7.490950e+000	5
138000	-2.580547e+004	7.393244e+000	5
138500	-2.580722e+004	7.477025e+000	5
139000	-2.580919e+004	7.418259e+000	5
139500	-2.580825e+004	7.619374e+000	5
140000	-2.581165e+004	7.430176e+000	5
140500	-2.581269e+004	7.205676e+000	5
141000	-2.581038e+004	7.150316e+000	5
141500	-2.581375e+004	7.314788e+000	5
142000	-2.581311e+004	7.331296e+000	5
142500	-2.581303e+004	7.274597e+000	5
143000	-2.581037e+004	7.265984e+000	5
143500	-2.581612e+004	7.373439e+000	5
144000	-2.580764e+004	7.435258e+000	5
144500	-2.580753e+004	7.452857e+000	5
145000	-2.581388e+004	7.397471e+000	5
145500	-2.581079e+004	7.270599e+000	5
146000	-2.581256e+004	7.216662e+000	5
146500	-2.581467e+004	7.389080e+000	5
147000	-2.580556e+004	7.479359e+000	5
147500	-2.581249e+004	7.531811e+000	5
148000	-2.580938e+004	7.400423e+000	5
148500	-2.581196e+004	7.218379e+000	5
149000	-2.581083e+004	7.250680e+000	5
149500	-2.581530e+004	7.381107e+000	5
150000	-2.581706e+004	7.234144e+000	5
150500	-2.581505e+004	7.318596e+000	5
151000	-2.581003e+004	7.674288e+000	5
151500	-2.581125e+004	7.193084e+000	5
152000	-2.581287e+004	7.431402e+000	5
152500	-2.581693e+004	7.392184e+000	5
153000	-2.581459e+004	7.436947e+000	5
153500	-2.580903e+004	7.657473e+000	5
154000	-2.580633e+004	7.258574e+000	5
154500	-2.580347e+004	7.347761e+000	5
155000	-2.580835e+004	7.402624e+000	5
155500	-2.580805e+004	7.322435e+000	5
156000	-2.580931e+004	7.390098e+000	5
156500	-2.581350e+004	7.354746e+000	5
157000	-2.580623e+004	7.270781e+000	5
157500	-2.580967e+004	7.201833e+000	5
158000	-2.581194e+004	7.257858e+000	5
158500	-2.581232e+004	7.273879e+000	5
159000	-2.580904e+004	7.277014e+000	5
159500	-2.580532e+004	7.382656e+000	5
160000	-2.581046e+004	7.549649e+000	5
160500	-2.581076e+004	7.273717e+000	5
161000	-2.581406e+004	7.247935e+000	5
161500	-2.582179e+004	7.331600e+000	5
162000	-2.581649e+004	7.437122e+000	5
162500	-2.580823e+004	7.397098e+000	5
163000	-2.580766e+004	7.270045e+000	5
163500	-2.581266e+004	7.290296e+000	5
164000	-2.581624e+004	7.400680e+000	5
164500	-2.581103e+004	7.399482e+000	5
165000	-2.580839e+004	7.355652e+000	5
165500	-2.580723e+004	7.323838e+000	5
166000	-2.581015e+004	7.285465e+000	5
166500	-2.581053e+004	7.483841e+000	5
167000	-2.581441e+004	7.297617e+000	5
167500	-2.581715e+004	7.240436e+000	5
168000	-2.580896e+004	7.488995e+000	5
168500	-2.581344e+004	7.183713e+000	5
169000	-2.580722e+004	7.287247e+000	5
169500	-2.581397e+004	7.240177e+000	5
170000	-2.581658e+004	7.417371e+000	5
170500	-2.582042e+004	7.417515e+000	5
171000	-2.582013e+004	7.476479e+000	5
171500	-2.580982e+004	7.494999e+000	5
172000	-2.581333e+004	7.367293e+000	5
172500	-2.581356e+004	7.255604e+000	5
173000	-2.581992e+004	7.181944e+000	5
173500	-2.582183e+004	7.203209e+000	5
174000	-2.581098e+004	7.449415e+000	5
174500	-2.582146e+004	7.472584e+000	5
175000	-2.581614e+004	7.249863e+000	5
175500	-2.581408e+004	7.239864e+000	5
176000	-2.580527e+004	7.488690e+000	5
176500	-2.580832e+004	7.348651e+000	5
177000	-2.581154e+004	7.328516e+000	5
177500	-2.581058e+004	7.328076e+000	5
178000	-2.580793e+004	7.389167e+000	5
178500	-2.580821e+004	7.209956e+000	5
179000	-2.580658e+004	7.347080e+000	5
179500	-2.581288e+004	7.380406e+000	5
180000	-2.582019e+004	7.432033e+000	5
180500	-2.581365e+004	7.188610e+000	5
181000	-2.580697e+004	7.509745e+000	5
181500	-2.582216e+004	7.412762e+000	5
182000	-2.582279e+004	7.257219e+000	5
182500	-2.581969e+004	7.353589e+000	5
183000	-2.581765e+004	7.367239e+000	5
183500	-2.581809e+004	7.425231e+000	5
184000	-2.581121e+004	7.284992e+000	5
184500	-2.580611e+004	7.453842e+000	5
185000	-2.580849e+004	7.547349e+000	5
185500	-2.581371e+004	7.314104e+000	5
186000	-2.581318e+004	7.252282e+000	5
186500	-2.580994e+004	7.423680e+000	5
187000	-2.581721e+004	7.398509e+000	5
187500	-2.582250e+004	7.351818e+000	5
188000	-2.581973e+004	7.476336e+000	5
188500	-2.581691e+004	7.456725e+000	5
189000	-2.581338e+004	7.265294e+000	5
189500	-2.581181e+004	7.319488e+000	5
190000	-2.581851e+004	7.326224e+000	5
190500	-2.582399e+004	7.499831e+000	5
191000	-2.582310e+004	7.311874e+000	5
191500	-2.581427e+004	7.372996e+000	5
192000	-2.582154e+004	7.443355e+000	5
192500	-2.582543e+004	7.293170e+000	5
193000	-2.582132e+004	7.523961e+000	5
193500	-2.581691e+004	7.275501e+000	5
194000	-2.582011e+004	7.290092e+000	5
194500	-2.581281e+004	7.381700e+000	5
195000	-2.580936e+004	7.400441e+000	5
195500	-2.581670e+004	7.245794e+000	5
196000	-2.580597e+004	7.287319e+000	5
196500	-2.581774e+004	7.122006e+000	5
197000	-2.581359e+004	7.335254e+000	5
197500	-2.581380e+004	7.463941e+000	5
198000	-2.581457e+004	7.443333e+000	5
198500	-2.581182e+004	7.308119e+000	5
199000	-2.581249e+004	7.421849e+000	5
199500	-2.580881e+004	7.272070e+000	5
200000	-2.581351e+004	7.509240e+000	5
200500	-2.582053e+004	7.146093e+000	5
201000	-2.581772e+004	7.247619e+000	5
201500	-2.581677e+004	7.265148e+000	5
202000	-2.581752e+004	7.338363e+000	5
202500	-2.580928e+004	7.352160e+000	5
203000	-2.581192e+004	7.466487e+000	5
203500	-2.581230e+004	7.330723e+000	5
204000	-2.581711e+004	7.183145e+000	5
204500	-2.580917e+004	7.332449e+000	5
205000	-2.581199e+004	7.356485e+000	5
205500	-2.581049e+004	7.494524e+000	5
206000	-2.581023e+004	7.251503e+000	5
206500	-2.581222e+004	7.460797e+000	5
207000	-2.581323e+004	7.423767e+000	5
207500	-2.581046e+004	7.302322e+000	5
208000	-2.581961e+004	7.404157e+000	5
208500	-2.581308e+004	7.304091e+000	5
209000	-2.581494e+004	7.559849e+000	5
209500	-2.581865e+004	7.174238e+000	5
210000	-2.581318e+004	7.155558e+000	5
210500	-2.581029e+004	7.314000e+000	5
211000	-2.580962e+004	7.498283e+000	5
211500	-2.581136e+004	7.637404e+000	5
212000	-2.581571e+004	7.307025e+000	5
212500	-2.581440e+004	7.280066e+000	5
213000	-2.581170e+004	7.480706e+000	5
213500	-2.581758e+004	7.190741e+000	5
214000	-2.581267e+004	7.488151e+000	5
214500	-2.581169e+004	7.349745e+000	5
215000	-2.581339e+004	7.432486e+000	5
215500	-2.580895e+004	7.321783e+000	5
216000	-2.581205e+004	7.327262e+000	5
216500	-2.581529e+004	7.384102e+000	5
217000	-2.580841e+004	7.328862e+000	5
217500	-2.580973e+004	7.263179e+000	5
218000	-2.580930e+004	7.319329e+000	5
218500	-2.581104e+004	7.316310e+000	5
219000	-2.581710e+004	7.284098e+000	5
219500	-2.581002e+004	7.417261e+000	5
220000	-2.580871e+004	7.385705e+000	5
220500	-2.581357e+004	7.410504e+000	5
221000	-2.582112e+004	7.347705e+000	5
221500	-2.581894e+004	7.310685e+000	5
222000	-2.581865e+004	7.346249e+000	5
222500	-2.581267e+004	7.446207e+000	5
223000	-2.581035e+004	7.203325e+000	5
223500	-2.581130e+004	7.412751e+000	5
224000	-2.581575e+004	7.292842e+000	5
224500	-2.581077e+004	7.361815e+000	5
225000	-2.581680e+004	7.295826e+000	5
225500	-2.581368e+004	7.415012e+000	5
226000	-2.581056e+004	7.306370e+000	5
226500	-2.581141e+004	7.354529e+000	5
227000	-2.580581e+004	7.184651e+000	5
227500	-2.580607e+004	7.472097e+000	5
228000	-2.580738e+004	7.311737e+000	5
228500	-2.580750e+004	7.197504e+000	5
229000	-2.580559e+004	7.390283e+000	5
229500	-2.581051e+004	7.229366e+000	5
230000	-2.581030e+004	7.220081e+000	5
230500	-2.580901e+004	7.158696e+000	5
231000	-2.581197e+004	7.153267e+000	5
231500	-2.581053e+004	7.284899e+000	5
232000	-2.580425e+004	7.402097e+000	5
232500	-2.581593e+004	7.192829e+000	5
233000	-2.580505e+004	7.472007e+000	5
233500	-2.581258e+004	7.354854e+000	5
234000	-2.580968e+004	7.321081e+000	5
234500	-2.580438e+004	7.288611e+000	5
235000	-2.580491e+004	7.336883e+000	5
235500	-2.580748e+004	7.328752e+000	5
236000	-2.581209e+004	7.391669e+000	5
236500	-2.581104e+004	7.378979e+000	5
237000	-2.581098e+004	7.493148e+000	5
237500	-2.581260e+004	7.437491e+000	5
238000	-2.581885e+004	7.036680e+000	5
238500	-2.581584e+004	7.180054e+000	5
239000	-2.581656e+004	7.411868e+000	5
239500	-2.582151e+004	7.563731e+000	5
240000	-2.582652e+004	7.376813e+000	5
240500	-2.581222e+004	7.330887e+000	5
241000	-2.581021e+004	7.676340e+000	5
241500	-2.581116e+004	7.415737e+000	5
242000	-2.581915e+004	7.311564e+000	5
242500	-2.581043e+004	7.268617e+000	5
243000	-2.580961e+004	7.277206e+000	5
243500	-2.581036e+004	7.432259e+000	5
244000	-2.581109e+004	7.421170e+000	5
244500	-2.580854e+004	7.483403e+000	5
245000	-2.580847e+004	7.301014e+000	5
245500	-2.581416e+004	7.507003e+000	5
246000	-2.581295e+004	7.368043e+000	5
246500	-2.581490e+004	7.258088e+000	5
247000	-2.580897e+004	7.248153e+000	5
247500	-2.581132e+004	7.241405e+000	5
248000	-2.580832e+004	7.430397e+000	5
248500	-2.580822e+004	7.211156e+000	5
249000	-2.580848e+004	7.431999e+000	5
249500	-2.581765e+004	7.194110e+000	5
250000	-2.582348e+004	7.301223e+000	5
250500	-2.580721e+004	7.265179e+000	5
251000	-2.581236e+004	7.224057e+000	5
251500	-2.581254e+004	7.344231e+000	5
252000	-2.582029e+004	7.370051e+000	5
252500	-2.581601e+004	7.349016e+000	5
253000	-2.580981e+004	7.363101e+000	5
253500	-2.581169e+004	7.267751e+000	5
254000	-2.581362e+004	7.321108e+000	5
254500	-2.580638e+004	7.468823e+000	5
255000	-2.580907e+004	7.431691e+000	5
255500	-2.580916e+004	7.259745e+000	5
256000	-2.581093e+004	7.475935e+000	5
256500	-2.581626e+004	7.312523e+000	5
257000	-2.581421e+004	7.481756e+000	5
257500	-2.581658e+004	7.314951e+000	5
258000	-2.581286e+004	7.193924e+000	5
258500	-2.581518e+004	7.360671e+000	5
259000	-2.581619e+004	7.144382e+000	5
259500	-2.581788e+004	7.510480e+000	5
260000	-2.581858e+004	7.359566e+000	5
260500	-2.581328e+004	7.226202e+000	5
261000	-2.580909e+004	7.365340e+000	5
261500	-2.581731e+004	7.498199e+000	5
262000	-2.581017e+004	7.366202e+000	5
262500	-2.581081e+004	7.418580e+000	5
263000	-2.580840e+004	7.276082e+000	5
263500	-2.581263e+004	7.205941e+000	5
264000	-2.581125e+004	7.393988e+000	5
264500	-2.580901e+004	7.379032e+000	5
265000	-2.581092e+004	7.260903e+000	5
265500	-2.581195e+004	7.307686e+000	5
266000	-2.581599e+004	7.197770e+000	5
266500	-2.580870e+004	7.481217e+000	5
267000	-2.580841e+004	7.244956e+000	5
267500	-2.580856e+004	7.357152e+000	5
268000	-2.580477e+004	7.369952e+000	5
268500	-2.580657e+004	7.282631e+000	5
269000	-2.581065e+004	7.349936e+000	5
269500	-2.582495e+004	7.306833e+000	5
270000	-2.581364e+004	7.419967e+000	5
270500	-2.582663e+004	7.536177e+000	5
271000	-2.581471e+004	7.363001e+000	5
271500	-2.581560e+004	7.274122e+000	5
272000	-2.582099e+004	7.518344e+000	5
272500	-2.582261e+004	7.224783e+000	5
273000	-2.581099e+004	7.440938e+000	5
273500	-2.581111e+004	7.424611e+000	5
274000	-2.581067e+004	7.523034e+000	5
274500	-2.580629e+004	7.270157e+000	5
275000	-2.580909e+004	7.196191e+000	5
275500	-2.580381e+004	7.287945e+000	5
276000	-2.580525e+004	7.396205e+000	5
276500	-2.581032e+004	7.165720e+000	5
277000	-2.580924e+004	7.402026e+000	5
277500	-2.581549e+004	7.134635e+000	5
278000	-2.580368e+004	7.458856e+000	5
278500	-2.581390e+004	7.546352e+000	5
279000	-2.580878e+004	7.461173e+000	5
279500	-2.581002e+004	7.130379e+000	5
280000	-2.580860e+004	7.451275e+000	5
280500	-2.581557e+004	7.280642e+000	5
281000	-2.581189e+004	7.451790e+000	5
281500	-2.581260e+004	7.442061e+000	5
282000	-2.580898e+004	7.465080e+000	5
282500	-2.581244e+004	7.307482e+000	5
283000	-2.581596e+004	7.230364e+000	5
283500	-2.580899e+004	7.370269e+000	5
284000	-2.581350e+004	7.321440e+000	5
284500	-2.581773e+004	7.246475e+000	5
285000	-2.581922e+004	7.345995e+000	5
285500	-2.581202e+004	7.508889e+000	5
286000	-2.581539e+004	7.634383e+000	5
286500	-2.581110e+004	7.273066e+000	5
287000	-2.580975e+004	7.309459e+000	5
287500	-2.581118e+004	7.179273e+000	5
288000	-2.582057e+004	7.230072e+000	5
288500	-2.581294e+004	7.253921e+000	5
289000	-2.581320e+004	7.289558e+000	5
289500	-2.580470e+004	7.391751e+000	5
290000	-2.580674e+004	7.290912e+000	5
290500	-2.581588e+004	7.394853e+000	5
291000	-2.581416e+004	7.612168e+000	5
291500	-2.581274e+004	7.333889e+000	5
292000	-2.581430e+004	7.408041e+000	5
292500	-2.581248e+004	7.311949e+000	5
293000	-2.581185e+004	7.348970e+000	5
293500	-2.581187e+004	7.164831e+000	5
294000	-2.581454e+004	7.424946e+000	5
294500	-2.581300e+004	7.303423e+000	5
295000	-2.580789e+004	7.303356e+000	5
295500	-2.580918e+004	7.382264e+000	5
296000	-2.581228e+004	7.211655e+000	5
296500	-2.581193e+004	7.364641e+000	5
297000	-2.581499e+004	7.212572e+000	5
297500	-2.581042e+004	7.356804e+000	5
298000	-2.581552e+004	7.408218e+000	5
298500	-2.581940e+004	7.296733e+000	5
299000	-2.581160e+004	7.396964e+000	5
299500	-2.581772e+004	7.217380e+000	5
300000	-2.580986e+004	7.475873e+000	5
