# Supplementary material for: Metabolic and Chaperone Gene Loss Marks the Origin of Animals: Evidence for Hsp104 and Hsp78 Chaperones Sharing Mitochondrial Enzymes as Clients
Source: PLoS One. 2015 Feb 24;10(2):e0117192. doi: 10.1371/journal.pone.0117192 (PMC4339202; doi:10.1371/journal.pone.0117192)
Supplement: S2 File — (ZIP) [file pone.0117192.s004.zip › M1_clpB/clpB_v03.nex.run2.t]

#NEXUS
[ID: 1217741249]
[Param: tree]
begin trees;
   translate
       1 Saccharomyces_cerevisiae_HSP104,
       2 Schizosaccharomyces_pombe_HSP104,
       3 Cryptococcus_neoformans_HSP104,
       4 Puccinia_graminis_HSP104,
       5 Batrachochytrium_dendrobatidis_HSP104,
       6 Capsaspora_owczarzaki_HSP104,
       7 Salpingoeca_rosetta_HSP104,
       8 Monosiga_brevicollis_HSP104,
       9 Saccharomyces_cerevisiae_HSP78,
      10 Schizosaccharomyces_pombe_HSP78,
      11 Cryptococcus_neoformans_HSP78,
      12 Puccinia_graminis_HSP78,
      13 Batrachochytrium_dendrobatidis_HSP78,
      14 Capsaspora_owczarzaki_HSP78,
      15 Salpingoeca_rosetta_HSP78,
      16 Monosiga_brevicollis_HSP78,
      17 Amphimedon_queenslandica_partial_clpB,
      18 Nematostella_vectensis_partial_clpB,
      19 endosymbiont_of_Riftia_pachyptila_clpB,
      20 endosymbiont_of_Tevnia_jerichonana_clpB,
      21 Halorhodospira_halochloris_clpB;
   tree gen.0 = [&U] (11:1.000000e-001,(5:1.000000e-001,(18:1.000000e-001,((15:1.000000e-001,(10:1.000000e-001,(12:1.000000e-001,(19:1.000000e-001,(7:1.000000e-001,(6:1.000000e-001,(4:1.000000e-001,((20:1.000000e-001,(21:1.000000e-001,16:1.000000e-001):1.000000e-001):1.000000e-001,2:1.000000e-001):1.000000e-001):1.000000e-001):1.000000e-001):1.000000e-001):1.000000e-001):1.000000e-001):1.000000e-001):1.000000e-001,(17:1.000000e-001,(14:1.000000e-001,(9:1.000000e-001,((13:1.000000e-001,8:1.000000e-001):1.000000e-001,3:1.000000e-001):1.000000e-001):1.000000e-001):1.000000e-001):1.000000e-001):1.000000e-001):1.000000e-001):1.000000e-001,1:1.000000e-001);
   tree gen.500 = [&U] ((((6:2.538052e-001,5:2.549090e-001):6.272402e-002,(8:1.847827e-001,7:3.549622e-001):7.755497e-002):2.842005e-001,(9:5.494155e-001,((((13:1.778257e-001,10:2.582842e-001):2.091462e-001,11:2.846470e-001):6.257336e-003,12:2.041255e-001):2.044941e-001,(((((20:1.714168e-001,19:1.904810e-002):9.422499e-002,21:1.104977e-001):2.682553e-001,(17:3.840317e-001,14:2.545769e-001):6.652991e-002):3.663544e-002,(15:2.725727e-001,16:2.986271e-001):4.424345e-002):8.015996e-002,18:6.519429e-001):1.481747e-001):7.499080e-002):7.144262e-002):2.911890e-002,((3:1.778257e-001,4:3.346993e-001):1.862282e-001,2:2.572711e-001):9.232177e-002,1:5.428214e-001);
   tree gen.1000 = [&U] ((((6:2.538052e-001,(8:1.096131e-001,7:2.154214e-001):1.796993e-001):6.422636e-002,5:2.549090e-001):1.715211e-001,(18:4.937342e-001,((((20:6.532250e-002,19:1.379121e-002):9.466780e-002,21:1.221459e-001):2.682553e-001,(17:3.840317e-001,14:2.788312e-001):1.329224e-002):6.018366e-002,(((10:2.391138e-001,((11:4.410219e-001,12:3.322802e-001):1.021808e-001,9:2.576150e-001):4.501576e-002):1.273670e-002,13:2.105441e-001):3.386239e-001,(15:2.804157e-001,16:1.951990e-001):1.471068e-001):1.035162e-001):6.348894e-002):1.870884e-001):2.896062e-002,((3:3.512302e-001,4:2.564817e-001):1.189271e-001,2:2.774284e-001):8.603556e-002,1:5.428214e-001);
   tree gen.1500 = [&U] (((((6:2.515815e-001,(8:1.672584e-001,7:1.899066e-001):1.973031e-001):7.683628e-002,5:2.454228e-001):1.279191e-001,(((20:1.004712e-002,19:1.202026e-002):1.007157e-001,21:1.210758e-001):1.972960e-001,((17:3.846120e-001,18:4.657832e-001):1.567993e-003,(((((11:4.371579e-001,12:3.272912e-001):1.480022e-001,(9:3.591131e-001,10:2.370188e-001):7.724456e-002):1.262511e-002,13:2.226050e-001):1.270194e-001,(15:2.595459e-001,16:2.606452e-001):1.311145e-001):9.648470e-002,14:3.606634e-001):6.009910e-002):7.257112e-002):2.273987e-001):1.496760e-001,(3:3.165794e-001,4:2.542346e-001):1.321265e-001):5.613176e-002,2:2.512365e-001,1:4.393335e-001);
   tree gen.2000 = [&U] (((3:3.314771e-001,4:2.494700e-001):1.287756e-001,2:2.395488e-001):8.308925e-002,(((6:2.515815e-001,(8:1.672584e-001,7:1.787085e-001):2.148487e-001):7.146249e-002,5:2.629010e-001):1.490958e-001,(((((20:8.374178e-003,19:1.306757e-002):7.498598e-002,21:1.210758e-001):6.462082e-002,17:1.510930e-001):6.648030e-002,18:4.657832e-001):1.327132e-001,(((15:2.257013e-001,16:1.870653e-001):1.643757e-001,14:3.517915e-001):1.067497e-001,(((11:3.078715e-001,12:3.272912e-001):2.147348e-001,(9:3.217443e-001,10:2.370188e-001):8.810846e-002):6.345782e-002,13:2.661864e-001):1.203481e-001):1.888636e-001):1.607681e-001):8.735148e-002,1:4.176770e-001);
   tree gen.2500 = [&U] (((3:3.647326e-001,4:2.512604e-001):1.127648e-001,2:2.829395e-001):5.639952e-002,(((6:2.515815e-001,(8:1.672584e-001,7:1.744283e-001):2.213550e-001):6.403766e-002,5:2.452059e-001):1.401169e-001,((((20:9.465070e-003,19:1.266826e-002):7.498598e-002,21:1.210758e-001):5.003949e-002,17:1.510930e-001):2.434273e-001,(18:4.657832e-001,(((15:2.257013e-001,16:2.524636e-001):1.378821e-001,14:3.517915e-001):1.022568e-001,(((11:3.137217e-001,12:3.233717e-001):1.722919e-001,(9:3.217443e-001,10:2.627859e-001):6.489504e-002):1.124418e-001,13:2.226838e-001):6.518286e-002):1.276820e-001):9.634476e-002):1.584533e-001):9.860800e-002,1:4.176770e-001);
   tree gen.3000 = [&U] (((3:3.409420e-001,4:2.573172e-001):1.316270e-001,(((6:2.576462e-001,(8:1.564165e-001,7:1.786331e-001):2.062644e-001):6.702789e-002,5:2.023368e-001):1.758701e-001,((((20:1.513946e-003,19:1.472856e-002):1.077307e-001,21:1.373209e-001):5.124574e-002,17:2.016865e-001):2.324577e-001,(18:4.770114e-001,(((15:2.615715e-001,16:2.142470e-001):1.508671e-001,14:3.602718e-001):1.131714e-001,(((11:3.212843e-001,12:3.500334e-001):1.558710e-001,(9:3.239190e-001,10:2.673110e-001):7.355172e-002):1.051044e-001,13:2.271279e-001):4.548133e-002):1.667291e-001):9.866725e-002):1.772755e-001):1.001408e-001):4.653024e-002,2:2.482820e-001,1:4.277455e-001);
   tree gen.3500 = [&U] (((3:3.177768e-001,4:2.342653e-001):1.258045e-001,(((6:2.674800e-001,(8:1.540405e-001,7:2.093793e-001):2.339203e-001):5.153175e-002,5:1.999017e-001):2.299172e-001,((((20:2.425840e-003,19:5.718531e-003):1.073327e-001,21:1.033052e-001):4.092088e-002,17:2.108063e-001):1.995732e-001,(18:4.712706e-001,(((15:2.584235e-001,16:2.116686e-001):1.298724e-001,14:2.814382e-001):1.202387e-001,(((11:3.769030e-001,12:3.458208e-001):1.902912e-001,(9:3.904749e-001,10:3.085692e-001):4.334725e-002):9.748491e-002,13:2.556220e-001):7.274809e-002):1.177596e-001):1.101908e-001):1.865151e-001):9.893566e-002):7.866435e-002,2:2.452939e-001,1:4.593086e-001);
   tree gen.4000 = [&U] ((((6:2.520440e-001,(8:1.451510e-001,7:1.972962e-001):2.204211e-001):4.184367e-002,5:2.433871e-001):1.620162e-001,((((20:2.445875e-003,19:6.686716e-003):1.123501e-001,21:8.490118e-002):5.835623e-002,17:1.658446e-001):2.359975e-001,(18:5.113688e-001,(13:2.408703e-001,(((11:3.421705e-001,12:3.258639e-001):1.585564e-001,(9:3.319191e-001,10:2.907620e-001):8.316713e-002):8.048345e-002,((15:2.625785e-001,16:2.257858e-001):1.564489e-001,14:2.274780e-001):1.432979e-001):3.702830e-002):9.906841e-002):1.154836e-001):1.467107e-001):9.322619e-002,((3:2.724907e-001,4:2.539976e-001):1.234688e-001,2:2.311383e-001):6.292511e-002,1:4.900280e-001);
   tree gen.4500 = [&U] (((3:2.858145e-001,4:2.919005e-001):1.235067e-001,2:2.311383e-001):4.385198e-002,(((6:2.520440e-001,(8:1.451510e-001,7:1.799019e-001):2.204211e-001):7.979487e-002,5:2.433871e-001):1.620162e-001,((((20:5.248121e-004,19:1.285546e-002):1.172987e-001,21:1.200435e-001):3.629065e-002,17:2.118949e-001):2.359975e-001,(18:5.113688e-001,(((15:2.563306e-001,16:1.900850e-001):1.606052e-001,14:2.454102e-001):1.151044e-001,(13:2.529271e-001,((11:2.994780e-001,12:3.372508e-001):1.454763e-001,(9:3.366989e-001,10:2.900681e-001):4.205459e-002):1.179180e-001):6.872351e-002):9.498237e-002):1.353898e-001):1.467107e-001):1.127040e-001,1:4.900280e-001);
   tree gen.5000 = [&U] (((3:2.848497e-001,4:2.909151e-001):1.272250e-001,2:2.303580e-001):4.436313e-002,(((6:2.492301e-001,(8:1.536127e-001,7:1.989656e-001):1.732735e-001):5.528241e-002,5:2.561333e-001):1.727976e-001,((((20:1.471414e-003,19:1.260561e-002):8.499370e-002,21:1.184888e-001):6.526653e-002,17:1.832458e-001):2.118794e-001,(18:5.096425e-001,(((15:2.554653e-001,16:2.053473e-001):1.331245e-001,14:2.150975e-001):1.128105e-001,(13:2.520733e-001,((11:3.075823e-001,12:3.361123e-001):1.566018e-001,(9:3.355622e-001,10:2.555524e-001):5.618311e-002):7.098573e-002):7.755762e-002):9.837027e-002):8.564072e-002):1.867521e-001):9.276050e-002,1:4.883738e-001);
   tree gen.5500 = [&U] (((3:2.939476e-001,4:3.002067e-001):1.339478e-001,(((6:2.955381e-001,(8:1.585190e-001,7:2.053204e-001):1.921081e-001):4.002359e-002,5:2.807153e-001):1.783166e-001,((((20:2.434338e-003,19:9.080561e-003):1.004262e-001,21:1.222732e-001):5.925839e-002,17:1.890985e-001):2.367586e-001,(18:5.279106e-001,(((15:2.820468e-001,16:2.119059e-001):1.534110e-001,14:2.429620e-001):1.344351e-001,(13:2.809797e-001,((11:3.174063e-001,12:3.468475e-001):1.731958e-001,(9:3.139876e-001,10:2.637146e-001):6.312881e-002):6.593423e-002):1.188767e-001):1.079818e-001):8.293126e-002):1.817334e-001):1.202615e-001):4.768443e-002,2:2.377155e-001,1:5.039721e-001);
   tree gen.6000 = [&U] (((3:2.771522e-001,4:2.909956e-001):1.592640e-001,2:2.269870e-001):5.124983e-002,(((6:2.555902e-001,(8:1.430700e-001,7:1.960539e-001):1.932515e-001):5.246707e-002,5:2.226060e-001):1.702688e-001,((((20:3.034590e-003,19:1.342421e-002):1.023675e-001,21:8.800499e-002):5.658395e-002,17:1.933365e-001):2.247443e-001,(18:5.278230e-001,(((15:2.205749e-001,16:2.089888e-001):1.241934e-001,14:2.983313e-001):1.355804e-001,(13:2.682985e-001,((11:3.030811e-001,12:3.311936e-001):2.138326e-001,(9:3.641952e-001,10:2.210023e-001):6.385618e-002):6.295849e-002):7.885438e-002):4.088608e-002):1.736671e-001):1.693623e-001):1.462106e-001,1:4.745602e-001);
   tree gen.6500 = [&U] (((3:2.771522e-001,4:2.965347e-001):1.487403e-001,2:2.269870e-001):5.539487e-002,(((6:2.777451e-001,(8:1.378381e-001,7:1.960539e-001):1.914274e-001):4.324923e-002,5:2.135693e-001):1.749323e-001,((17:2.103931e-001,((20:1.797902e-003,19:1.927814e-002):1.181777e-001,21:8.800499e-002):4.327926e-002):1.983630e-001,(18:5.278230e-001,(((15:2.205749e-001,16:2.060675e-001):1.625190e-001,14:2.361734e-001):1.318601e-001,(13:2.487122e-001,((11:3.030811e-001,12:2.958929e-001):2.185462e-001,(9:3.641952e-001,10:2.833636e-001):7.467609e-002):6.942456e-002):9.135219e-002):9.094400e-002):1.573438e-001):1.941778e-001):1.136956e-001,1:4.745602e-001);
   tree gen.7000 = [&U] (((((6:2.838323e-001,(8:1.928313e-001,7:1.770369e-001):2.345007e-001):5.272979e-002,5:2.180483e-001):1.527558e-001,((17:1.818375e-001,((20:4.319707e-003,19:2.010850e-002):1.178743e-001,21:1.109753e-001):6.049736e-002):2.013931e-001,(18:4.724974e-001,(((15:2.254091e-001,16:2.307960e-001):1.447892e-001,14:2.355177e-001):1.086213e-001,(13:2.541631e-001,((11:3.097236e-001,12:3.302708e-001):2.233360e-001,(9:3.721771e-001,10:2.597480e-001):7.259542e-002):6.425616e-002):6.411180e-002):1.161816e-001):8.399773e-002):1.984335e-001):1.155422e-001,(3:2.832264e-001,4:3.014473e-001):1.924783e-001):4.281321e-002,2:2.372163e-001,1:4.267142e-001);
   tree gen.7500 = [&U] (((3:2.832264e-001,4:3.014473e-001):1.429950e-001,(((6:2.572784e-001,5:2.180483e-001):3.452782e-002,(8:1.816839e-001,7:1.770369e-001):2.345007e-001):1.592141e-001,((17:1.818375e-001,((20:2.421679e-003,19:2.010850e-002):1.188910e-001,21:8.637447e-002):7.971747e-002):1.748734e-001,(18:4.884704e-001,(((15:2.254091e-001,16:2.307960e-001):1.387062e-001,14:2.491649e-001):1.233267e-001,(13:2.679594e-001,((11:3.097236e-001,12:3.302708e-001):1.714982e-001,(9:3.539832e-001,10:2.597480e-001):5.664046e-002):6.425616e-002):8.694913e-002):1.162000e-001):1.136936e-001):1.416824e-001):1.372492e-001):4.114211e-002,2:2.394809e-001,1:4.984672e-001);
   tree gen.8000 = [&U] (((3:3.223436e-001,4:2.969868e-001):1.342275e-001,2:2.359373e-001):4.255017e-002,(((6:2.654238e-001,(8:1.553350e-001,7:1.744173e-001):2.221850e-001):6.232396e-002,5:2.433649e-001):1.622600e-001,((17:1.538835e-001,((20:1.248408e-003,19:9.314599e-003):1.171318e-001,21:8.509639e-002):6.997006e-002):2.579553e-001,(18:4.812425e-001,(((15:2.303826e-001,16:2.469337e-001):1.291379e-001,14:2.213638e-001):1.349748e-001,(13:2.399812e-001,((11:3.051406e-001,12:3.409047e-001):1.729100e-001,(9:3.487453e-001,10:2.755069e-001):9.093461e-002):9.390649e-002):5.783881e-002):1.144806e-001):7.880846e-002):1.575740e-001):1.261899e-001,1:5.117905e-001);
   tree gen.8500 = [&U] (((3:2.778496e-001,4:2.969868e-001):1.271492e-001,2:2.526957e-001):4.255017e-002,(((6:2.654238e-001,(8:1.553350e-001,7:2.167343e-001):2.362899e-001):5.664650e-002,5:2.433649e-001):1.753996e-001,((17:2.316846e-001,((20:7.699839e-004,19:9.512368e-003):1.039713e-001,21:1.008866e-001):3.568362e-002):2.642846e-001,(18:4.812425e-001,(((15:2.738292e-001,16:1.963461e-001):1.244517e-001,14:2.213638e-001):1.590122e-001,(13:3.027787e-001,((11:3.545178e-001,12:2.619204e-001):1.325922e-001,(9:3.487453e-001,10:2.855095e-001):8.359825e-002):9.209876e-002):4.427773e-002):1.262244e-001):1.291709e-001):1.492936e-001):9.433392e-002,1:5.117905e-001);
   tree gen.9000 = [&U] (((3:2.778496e-001,4:2.847479e-001):1.271492e-001,2:2.367689e-001):5.380263e-002,(((6:2.247784e-001,(8:1.342856e-001,7:1.840139e-001):2.289807e-001):8.187574e-002,5:2.433649e-001):1.592752e-001,((21:9.631843e-002,((20:2.070799e-003,19:9.512368e-003):9.354033e-002,17:2.637284e-001):1.878316e-002):2.781893e-001,(18:4.858853e-001,(((15:2.160471e-001,16:2.050594e-001):1.808385e-001,14:2.019893e-001):1.888047e-001,(13:3.027787e-001,((11:3.481455e-001,12:2.619204e-001):1.604735e-001,(9:3.487453e-001,10:2.855095e-001):6.122327e-002):1.073172e-001):4.681627e-002):8.535432e-002):9.671742e-002):1.968823e-001):1.148405e-001,1:4.544671e-001);
   tree gen.9500 = [&U] (((3:3.772907e-001,4:2.255104e-001):1.266193e-001,2:2.667210e-001):7.488759e-002,(((6:2.199893e-001,(8:1.306362e-001,7:1.569480e-001):2.241020e-001):6.576111e-002,5:2.528679e-001):1.349694e-001,(((20:1.855475e-003,19:1.410656e-002):8.669832e-002,(21:9.426627e-002,17:2.198849e-001):2.263446e-002):2.561683e-001,(18:4.612682e-001,(((15:2.533934e-001,16:2.006904e-001):1.190044e-001,14:2.874401e-001):1.478610e-001,(13:2.289948e-001,((11:3.440014e-001,12:3.536937e-001):1.570545e-001,(9:3.428999e-001,10:2.458710e-001):7.640697e-002):1.032755e-001):8.669336e-002):8.004467e-002):1.134811e-001):1.609805e-001):9.918464e-002,1:4.536366e-001);
   tree gen.10000 = [&U] (((3:3.379852e-001,4:2.845981e-001):1.266193e-001,2:2.667210e-001):5.945192e-002,(((6:2.199893e-001,(8:1.628061e-001,7:1.569480e-001):2.161446e-001):6.738219e-002,5:2.550759e-001):1.478974e-001,(((17:2.440664e-001,(20:1.368887e-003,19:9.059029e-003):8.590342e-002):4.871185e-002,21:9.071783e-002):2.659990e-001,(18:5.056321e-001,(((15:2.244229e-001,16:2.164451e-001):1.434096e-001,14:2.605724e-001):1.203983e-001,(13:2.289948e-001,((11:3.440014e-001,12:3.205722e-001):1.486141e-001,(9:3.428999e-001,10:2.458710e-001):7.640697e-002):8.452721e-002):8.669336e-002):1.198460e-001):1.208141e-001):1.609805e-001):1.079935e-001,1:4.536366e-001);
   tree gen.10500 = [&U] (((3:3.013257e-001,4:2.865537e-001):1.214996e-001,(((6:2.225912e-001,(8:1.639248e-001,7:1.580264e-001):2.176298e-001):4.545154e-002,5:2.568286e-001):1.489136e-001,(((17:2.328591e-001,21:7.236368e-002):3.378457e-002,(20:5.934884e-004,19:1.104133e-002):7.452873e-002):2.435014e-001,(18:5.091065e-001,(((15:2.667886e-001,16:2.179323e-001):1.357015e-001,14:2.744837e-001):9.675245e-002,(13:2.305683e-001,((11:3.379367e-001,12:3.648978e-001):1.496353e-001,(9:3.452560e-001,10:2.998576e-001):8.713816e-002):1.166389e-001):7.441274e-002):1.086549e-001):1.156413e-001):1.620866e-001):1.087355e-001):6.526131e-002,2:2.556721e-001,1:4.416762e-001);
   tree gen.11000 = [&U] (((3:2.947764e-001,4:2.880270e-001):1.204084e-001,2:2.544148e-001):5.888122e-002,(((6:2.397676e-001,(8:1.598511e-001,7:1.761572e-001):2.187488e-001):5.064682e-002,5:2.581490e-001):1.496792e-001,((((20:5.512617e-004,19:1.315310e-002):1.225513e-001,21:1.059396e-001):5.970950e-002,17:2.340564e-001):2.447533e-001,(18:5.117240e-001,(((15:2.730726e-001,16:2.217188e-001):1.372548e-001,14:1.997707e-001):1.124950e-001,(13:2.909468e-001,((11:3.396742e-001,12:3.667739e-001):1.680942e-001,(9:3.089639e-001,10:3.013993e-001):8.468369e-002):7.343595e-002):8.671650e-002):1.131816e-001):1.162359e-001):1.493842e-001):1.364157e-001,1:4.228951e-001);
   tree gen.11500 = [&U] ((((6:2.290601e-001,(8:1.538018e-001,7:1.761572e-001):1.948719e-001):7.837523e-002,5:2.417195e-001):1.419463e-001,((21:1.215402e-001,((20:5.962827e-004,19:1.054446e-002):7.856554e-002,17:2.340564e-001):3.408688e-002):2.447533e-001,(18:4.730989e-001,(((15:2.495929e-001,16:1.861064e-001):1.431951e-001,14:2.765779e-001):1.327036e-001,(13:2.564595e-001,((11:3.396742e-001,12:3.667739e-001):1.334490e-001,(9:3.089639e-001,10:2.614501e-001):8.468369e-002):8.060246e-002):9.863956e-002):1.131816e-001):1.116337e-001):1.719580e-001):1.510777e-001,((3:2.981263e-001,4:2.637822e-001):1.783798e-001,2:2.544148e-001):5.723537e-002,1:4.296610e-001);
   tree gen.12000 = [&U] (((3:3.391378e-001,4:2.637822e-001):1.161027e-001,(((6:2.797738e-001,(8:1.538018e-001,7:1.761572e-001):1.656596e-001):7.837523e-002,5:2.417195e-001):1.526888e-001,((((20:8.382375e-004,19:1.693379e-002):1.111110e-001,17:2.080971e-001):3.418821e-002,21:9.572890e-002):2.335175e-001,(18:4.415848e-001,(((15:2.495929e-001,16:1.877076e-001):1.707931e-001,14:2.815513e-001):1.270809e-001,(13:2.250946e-001,((11:3.396742e-001,12:3.431307e-001):1.794879e-001,(9:3.089639e-001,10:2.614501e-001):7.331892e-002):1.014560e-001):1.060719e-001):1.131816e-001):1.043718e-001):1.890044e-001):1.250866e-001):5.935070e-002,2:2.406334e-001,1:4.618932e-001);
   tree gen.12500 = [&U] (((3:3.297415e-001,4:2.731309e-001):1.251565e-001,2:2.871255e-001):4.335171e-002,(((6:2.797738e-001,(8:1.403179e-001,7:1.936666e-001):2.155288e-001):5.731558e-002,5:2.509595e-001):1.602667e-001,((17:1.750837e-001,(21:9.572890e-002,(20:1.749316e-003,19:1.133631e-002):1.155495e-001):5.094728e-002):1.905918e-001,(18:4.415848e-001,(((15:2.839007e-001,16:1.853663e-001):1.707931e-001,14:2.565722e-001):1.270809e-001,(13:2.957047e-001,((11:3.012570e-001,12:3.431307e-001):1.422989e-001,(9:3.089639e-001,10:2.614501e-001):7.331892e-002):7.035991e-002):6.603039e-002):1.182655e-001):1.406896e-001):1.798808e-001):9.391636e-002,1:4.677925e-001);
   tree gen.13000 = [&U] (((3:3.223001e-001,4:2.873992e-001):1.251565e-001,2:2.128508e-001):4.090185e-002,(((6:2.797738e-001,(8:1.283368e-001,7:1.936666e-001):1.902417e-001):4.755114e-002,5:2.545666e-001):1.765148e-001,((17:1.764237e-001,(21:9.572890e-002,(20:1.295119e-003,19:5.875006e-003):1.113667e-001):7.021366e-002):2.346393e-001,(18:4.302711e-001,(((15:2.164037e-001,16:1.853663e-001):1.493757e-001,14:2.565722e-001):1.270809e-001,(13:2.517941e-001,((11:3.012570e-001,12:3.258700e-001):1.767658e-001,(9:3.089639e-001,10:2.614501e-001):6.469848e-002):9.965415e-002):4.041365e-002):1.576014e-001):9.059844e-002):1.316987e-001):1.252696e-001,1:4.677925e-001);
   tree gen.13500 = [&U] ((((6:2.924262e-001,(8:1.784041e-001,7:2.172153e-001):2.001119e-001):3.494665e-002,5:2.660790e-001):1.844975e-001,((17:2.265089e-001,(21:8.508696e-002,(20:1.081622e-003,19:1.918194e-002):1.164032e-001):7.143388e-002):2.452506e-001,(18:4.161640e-001,(((15:3.049564e-001,16:1.937492e-001):1.246907e-001,14:2.355565e-001):1.332952e-001,(13:2.631812e-001,((11:3.421190e-001,12:3.406071e-001):1.847598e-001,(9:3.229364e-001,10:2.732739e-001):7.350524e-002):4.653707e-002):9.385895e-002):1.677391e-001):8.287523e-002):1.376546e-001):1.190348e-001,((3:3.326680e-001,4:3.003965e-001):1.153378e-001,2:2.224767e-001):4.452149e-002,1:5.274155e-001);
   tree gen.14000 = [&U] ((((6:2.758620e-001,(8:1.398172e-001,7:2.172153e-001):2.061579e-001):5.863352e-002,5:2.768758e-001):1.762435e-001,((17:2.265089e-001,(21:8.462056e-002,(20:6.706943e-004,19:1.210949e-002):1.048777e-001):6.681594e-002):1.907455e-001,(18:5.295828e-001,(((15:2.155033e-001,16:1.937492e-001):1.294416e-001,14:3.025109e-001):1.426623e-001,(13:2.631812e-001,((11:3.421190e-001,12:2.717111e-001):1.847598e-001,(9:3.336244e-001,10:2.732739e-001):8.842623e-002):9.933435e-002):9.543070e-002):1.495181e-001):5.390670e-002):1.749807e-001):1.058643e-001,((3:2.819785e-001,4:3.003965e-001):1.532171e-001,2:2.166553e-001):4.643991e-002,1:4.521228e-001);
   tree gen.14500 = [&U] ((((8:1.391163e-001,7:2.161264e-001):2.328420e-001,(5:2.754878e-001,6:2.837288e-001):4.779513e-002):1.565400e-001,((((20:2.167237e-004,19:6.282236e-003):1.009877e-001,21:8.419636e-002):3.335410e-002,17:2.108867e-001):2.495411e-001,(18:5.269281e-001,(((15:2.144230e-001,16:2.242639e-001):1.287927e-001,14:3.009945e-001):1.301331e-001,(13:2.618619e-001,((11:2.962330e-001,12:2.703490e-001):1.838336e-001,(9:3.591268e-001,10:2.719040e-001):5.084826e-002):9.907394e-002):4.187936e-002):1.062550e-001):9.189945e-002):1.741036e-001):1.171750e-001,((3:2.805650e-001,4:2.714549e-001):1.456605e-001,2:2.332041e-001):5.196174e-002,1:4.498564e-001);
   tree gen.15000 = [&U] (((5:2.827014e-001,(6:2.660507e-001,(8:1.185811e-001,7:2.209754e-001):2.215273e-001):6.099713e-002):1.607559e-001,(((21:8.419636e-002,(20:3.233378e-004,19:1.407605e-002):9.326967e-002):3.136867e-002,17:2.187064e-001):2.396061e-001,(18:4.586156e-001,(((15:2.311250e-001,16:1.955446e-001):1.466989e-001,14:2.652508e-001):1.208705e-001,(13:2.618619e-001,((11:3.073037e-001,12:2.828028e-001):2.187850e-001,(9:3.004760e-001,10:2.719040e-001):7.993785e-002):7.820045e-002):8.528689e-002):1.348642e-001):7.864105e-002):1.828421e-001):1.399120e-001,((3:2.805650e-001,4:2.714549e-001):1.456605e-001,2:2.272720e-001):2.878794e-002,1:4.390385e-001);
   tree gen.15500 = [&U] (2:2.017250e-001,((3:3.003120e-001,4:2.708393e-001):1.453302e-001,((5:2.820603e-001,(6:2.526059e-001,(8:1.355076e-001,7:2.021142e-001):2.210249e-001):5.931296e-002):1.895082e-001,((21:8.400544e-002,((20:6.345194e-004,19:6.314601e-003):8.849401e-002,17:2.464496e-001):3.381424e-002):2.634510e-001,(18:4.813226e-001,(((15:2.495363e-001,16:1.951012e-001):1.463662e-001,14:2.690861e-001):1.392817e-001,(13:2.612681e-001,((11:3.066069e-001,12:2.821615e-001):2.182889e-001,(9:3.272648e-001,10:2.712874e-001):5.737471e-002):8.349423e-002):1.105401e-001):9.739560e-002):1.176405e-001):1.855446e-001):1.053513e-001):6.976537e-002,1:4.380429e-001);
   tree gen.16000 = [&U] (2:2.448201e-001,((3:3.019218e-001,4:2.616098e-001):9.509562e-002,((5:2.835724e-001,(6:2.539601e-001,(8:1.362340e-001,7:2.031977e-001):2.034419e-001):3.255501e-002):1.888384e-001,((17:2.254871e-001,((20:1.120601e-003,19:6.756959e-003):1.028236e-001,21:1.028514e-001):3.268432e-002):2.648633e-001,(18:4.839028e-001,(((15:2.508740e-001,16:1.972652e-001):2.209526e-001,14:2.364188e-001):1.065945e-001,(13:3.406686e-001,((11:3.274565e-001,12:2.836740e-001):1.601449e-001,(9:3.111436e-001,10:2.727417e-001):5.768228e-002):9.298336e-002):6.900515e-002):1.033948e-001):1.182711e-001):1.736967e-001):9.295749e-002):1.270690e-001,1:4.403911e-001);
   tree gen.16500 = [&U] (2:2.165544e-001,((3:2.764451e-001,4:2.860857e-001):1.408697e-001,((5:2.795952e-001,(6:2.441032e-001,(8:1.328862e-001,7:2.376068e-001):1.984426e-001):6.331771e-002):1.510101e-001,((17:1.794677e-001,((20:2.185008e-003,19:1.210792e-002):1.029232e-001,21:1.003240e-001):4.250849e-002):2.450275e-001,(18:5.034113e-001,(((15:2.447092e-001,16:1.924177e-001):1.691080e-001,14:2.519300e-001):1.327586e-001,(13:2.281638e-001,((11:3.194098e-001,12:3.274144e-001):1.562096e-001,(9:3.496566e-001,10:2.496113e-001):8.433717e-002):9.875664e-002):8.037684e-002):1.336170e-001):7.798406e-002):1.465481e-001):1.049644e-001):1.239464e-001,1:4.295692e-001);
   tree gen.17000 = [&U] (((5:2.663036e-001,(6:2.472902e-001,(8:1.527799e-001,7:1.726830e-001):1.808756e-001):7.105547e-002):1.529495e-001,((17:1.860466e-001,((20:2.400682e-003,19:1.473625e-002):1.063210e-001,21:1.113301e-001):7.515507e-002):2.259199e-001,(18:4.672375e-001,(((15:2.447092e-001,16:1.930755e-001):1.739466e-001,14:2.513518e-001):1.684262e-001,(13:2.834867e-001,((11:3.369833e-001,12:3.274144e-001):2.006671e-001,(9:3.362560e-001,10:2.411341e-001):8.996991e-002):8.406983e-002):4.657029e-002):1.124916e-001):1.327408e-001):1.465481e-001):1.049644e-001,((3:2.743866e-001,4:2.860857e-001):1.577008e-001,2:2.165544e-001):5.585323e-002,1:4.506994e-001);
   tree gen.17500 = [&U] (2:2.597072e-001,((3:3.216953e-001,4:2.867449e-001):1.132169e-001,((5:2.479942e-001,(6:3.045153e-001,(8:1.531319e-001,7:1.794665e-001):2.198192e-001):6.013378e-002):1.384527e-001,((17:1.864753e-001,((20:3.491492e-003,19:1.093658e-002):8.118404e-002,21:1.299834e-001):5.662099e-002):2.152173e-001,(18:4.979016e-001,(((15:2.452731e-001,16:1.935205e-001):1.400220e-001,14:2.367684e-001):1.319130e-001,(13:2.841400e-001,((11:3.377598e-001,12:3.281689e-001):1.436479e-001,(9:3.370309e-001,10:2.373751e-001):9.017724e-002):8.392906e-002):4.867719e-002):1.484590e-001):7.868326e-002):1.760848e-001):1.052062e-001):6.168885e-002,1:4.517380e-001);
   tree gen.18000 = [&U] (((3:3.089945e-001,4:2.610342e-001):1.175658e-001,2:2.800969e-001):6.591378e-002,((5:2.388106e-001,(6:3.223593e-001,(8:1.532509e-001,7:1.915092e-001):2.427090e-001):6.272576e-002):1.753263e-001,((17:1.866202e-001,((20:2.046405e-003,19:1.482051e-002):1.136401e-001,21:1.342966e-001):5.793247e-002):1.900419e-001,(18:5.193822e-001,(((15:2.454636e-001,16:2.077228e-001):1.427700e-001,14:2.305806e-001):1.069550e-001,(13:2.660002e-001,((11:3.380222e-001,12:3.284238e-001):1.860465e-001,(9:3.372927e-001,10:2.923266e-001):8.429611e-002):1.088462e-001):6.415193e-002):6.791292e-002):1.419344e-001):1.517489e-001):1.052880e-001,1:4.520889e-001);
   tree gen.18500 = [&U] (((5:2.412274e-001,(6:2.082213e-001,(8:1.681771e-001,7:1.934473e-001):2.520771e-001):7.533762e-002):1.771006e-001,((17:2.131634e-001,((20:1.082542e-003,19:8.223035e-003):1.147902e-001,21:9.563559e-002):5.851874e-002):1.811271e-001,(18:4.357950e-001,(((15:2.448829e-001,16:2.098249e-001):1.442148e-001,14:2.329140e-001):1.475781e-001,(13:2.657133e-001,((11:3.490623e-001,12:2.948270e-001):1.851359e-001,(9:3.405662e-001,10:2.589303e-001):6.884276e-002):1.077620e-001):7.550058e-002):1.288758e-001):6.125581e-002):1.852156e-001):1.063535e-001,((3:3.121216e-001,4:2.838470e-001):1.846598e-001,2:2.210307e-001):6.565969e-002,1:4.566641e-001);
   tree gen.19000 = [&U] (((3:3.121216e-001,4:2.858167e-001):1.159562e-001,((5:2.412274e-001,(6:2.082213e-001,(8:1.681771e-001,7:2.033584e-001):2.017268e-001):6.309356e-002):1.771006e-001,((17:1.925391e-001,((20:1.005589e-003,19:1.599143e-002):1.335188e-001,21:1.036121e-001):6.553455e-002):2.144311e-001,(18:4.357950e-001,(((15:2.917449e-001,16:1.824188e-001):1.559779e-001,14:2.329140e-001):1.262317e-001,(13:2.657133e-001,((11:3.490623e-001,12:3.043075e-001):1.851359e-001,(9:3.429257e-001,10:2.589303e-001):8.212602e-002):9.743018e-002):3.413764e-002):1.384812e-001):9.831752e-002):1.637843e-001):1.202160e-001):7.272457e-002,2:2.386303e-001,1:4.566641e-001);
   tree gen.19500 = [&U] (2:2.386303e-001,((3:3.121216e-001,4:2.858167e-001):1.374080e-001,((5:2.412274e-001,(6:2.082213e-001,(8:1.681771e-001,7:2.033584e-001):2.423896e-001):8.555626e-002):1.506524e-001,((17:1.943449e-001,((20:2.036927e-003,19:1.096474e-002):1.045471e-001,21:1.062664e-001):5.899698e-002):2.061125e-001,(18:4.357950e-001,(((15:2.772652e-001,16:2.259628e-001):1.878837e-001,14:2.328531e-001):1.065891e-001,(13:2.769915e-001,((11:3.490623e-001,12:3.043075e-001):1.924847e-001,(9:3.429257e-001,10:2.589303e-001):8.212602e-002):8.361066e-002):4.587471e-002):1.438777e-001):1.167573e-001):1.451763e-001):1.466877e-001):5.533819e-002,1:4.566641e-001);
   tree gen.20000 = [&U] (2:2.213109e-001,((3:3.206453e-001,4:2.408765e-001):1.195207e-001,((5:2.846281e-001,(6:2.878978e-001,(8:1.681771e-001,7:2.033584e-001):2.020561e-001):4.367186e-002):1.818240e-001,((17:2.368052e-001,((20:5.127580e-004,19:8.134330e-003):1.254214e-001,21:1.233429e-001):7.718666e-002):2.180111e-001,(18:4.357950e-001,(((15:2.772652e-001,16:1.948021e-001):1.490774e-001,14:2.385176e-001):1.698891e-001,(13:2.769915e-001,((11:3.277929e-001,12:3.102485e-001):1.924847e-001,(9:3.429257e-001,10:2.526579e-001):6.747928e-002):9.476292e-002):2.993119e-002):1.129426e-001):1.167573e-001):1.921857e-001):1.028090e-001):6.717243e-002,1:4.566641e-001);
   tree gen.20500 = [&U] (2:2.340485e-001,((3:3.206453e-001,4:2.408765e-001):1.134203e-001,((5:2.530025e-001,(6:2.818659e-001,(8:1.516225e-001,7:2.133846e-001):2.115030e-001):6.401718e-002):1.793522e-001,((17:2.368052e-001,((20:6.497998e-004,19:2.549105e-002):1.116612e-001,21:1.117988e-001):4.651227e-002):1.926534e-001,(18:4.327916e-001,(((15:2.688400e-001,16:2.635710e-001):1.490774e-001,14:2.385176e-001):1.295260e-001,(13:2.769915e-001,((11:3.277929e-001,12:3.278085e-001):1.924847e-001,(9:3.429257e-001,10:2.690480e-001):6.808273e-002):1.027476e-001):6.034178e-002):1.247158e-001):1.170505e-001):2.037635e-001):9.400194e-002):5.452677e-002,1:3.868693e-001);
   tree gen.21000 = [&U] (((3:3.313840e-001,4:2.445717e-001):1.412092e-001,((5:2.528798e-001,(6:2.486828e-001,(8:1.539485e-001,7:1.991384e-001):2.147476e-001):7.420643e-002):1.658294e-001,((17:2.116947e-001,((20:5.914867e-004,19:1.401909e-002):1.022167e-001,21:1.266097e-001):4.939135e-002):2.062887e-001,(18:4.934862e-001,(((15:2.263365e-001,16:2.387744e-001):1.414224e-001,14:2.421766e-001):1.214542e-001,(13:2.812407e-001,((11:3.328215e-001,12:3.328372e-001):1.891789e-001,(9:3.785618e-001,10:2.465102e-001):1.021614e-001):7.954871e-002):6.095793e-002):1.106556e-001):1.251037e-001):1.933563e-001):1.158011e-001):6.177423e-002,2:1.926078e-001,1:4.396492e-001);
   tree gen.21500 = [&U] (((3:3.323160e-001,4:2.176219e-001):1.416063e-001,2:2.887909e-001):5.978382e-002,((5:1.951877e-001,(6:2.710465e-001,(8:1.543815e-001,7:1.996984e-001):1.958183e-001):5.853656e-002):1.662958e-001,((17:1.936767e-001,((20:5.032539e-004,19:1.802895e-002):1.104829e-001,21:1.048739e-001):9.347728e-002):2.068688e-001,(18:5.507390e-001,(((15:2.691866e-001,16:2.322250e-001):1.477187e-001,14:2.455272e-001):9.315876e-002,(13:2.820317e-001,((11:3.337575e-001,12:2.875030e-001):2.268852e-001,(9:3.796265e-001,10:2.471423e-001):6.516935e-002):7.977244e-002):6.112937e-002):1.185448e-001):1.254555e-001):1.743883e-001):1.018948e-001,1:4.645347e-001);
   tree gen.22000 = [&U] (((3:2.629171e-001,4:2.853098e-001):1.420445e-001,2:2.408489e-001):3.878176e-002,((5:1.937435e-001,(6:2.254335e-001,(8:1.506748e-001,7:1.982209e-001):1.943695e-001):9.558307e-002):1.659977e-001,((17:1.757435e-001,((20:6.378209e-004,19:1.476733e-002):1.164625e-001,21:1.040980e-001):7.462500e-002):2.429636e-001,(18:5.466641e-001,(((15:2.438602e-001,16:2.305067e-001):1.409177e-001,14:2.091709e-001):1.077238e-001,(13:2.637863e-001,((11:3.164247e-001,12:3.154989e-001):1.480267e-001,(9:3.768176e-001,10:2.453137e-001):6.191405e-002):9.214212e-002):3.116336e-002):1.313974e-001):1.332222e-001):1.419353e-001):1.196637e-001,1:4.636781e-001);
   tree gen.22500 = [&U] (((3:3.147329e-001,4:2.595161e-001):1.188909e-001,2:2.408489e-001):5.219250e-002,((5:2.589114e-001,(6:2.362407e-001,(8:1.506748e-001,7:2.291079e-001):1.822711e-001):8.943946e-002):1.743493e-001,((17:2.244799e-001,((20:2.326382e-003,19:9.938772e-003):1.037192e-001,21:1.040980e-001):3.107985e-002):2.607926e-001,(18:5.409789e-001,(((15:2.584723e-001,16:2.150766e-001):1.598134e-001,14:2.298853e-001):8.901211e-002,(13:2.650619e-001,((11:3.034030e-001,12:3.154989e-001):1.693236e-001,(9:3.734679e-001,10:2.357971e-001):8.741926e-002):9.202029e-002):8.393818e-002):1.298146e-001):7.138562e-002):1.692833e-001):1.198815e-001,1:4.636781e-001);
   tree gen.23000 = [&U] (((3:3.153263e-001,4:2.600055e-001):1.446764e-001,((5:2.593995e-001,(6:2.366861e-001,(8:1.526828e-001,7:1.877226e-001):2.127637e-001):6.557560e-002):1.995846e-001,(((17:2.249031e-001,(20:1.823769e-003,19:1.299119e-002):9.424764e-002):3.175364e-002,21:8.647710e-002):2.943537e-001,(18:5.354584e-001,(((15:2.515616e-001,16:2.154821e-001):1.774134e-001,14:2.303187e-001):9.896417e-002,(13:2.490693e-001,((11:3.039751e-001,12:3.160937e-001):1.696429e-001,(9:3.443772e-001,10:2.067881e-001):6.229366e-002):1.021205e-001):6.040491e-002):1.313728e-001):9.933297e-002):1.250844e-001):1.162036e-001):7.219661e-002,2:2.060532e-001,1:4.434816e-001);
   tree gen.23500 = [&U] ((2:2.707403e-001,(3:3.048547e-001,4:2.600055e-001):1.214740e-001):8.747038e-002,((5:2.639059e-001,(6:2.737805e-001,(8:1.526828e-001,7:1.817470e-001):2.127637e-001):3.259414e-002):1.721307e-001,((17:2.306483e-001,((20:8.021175e-004,19:1.004858e-002):9.424764e-002,21:1.265433e-001):5.300427e-002):2.803953e-001,(18:3.742250e-001,(((15:2.515616e-001,16:2.116921e-001):1.569001e-001,14:2.303187e-001):1.159472e-001,(13:2.300514e-001,((11:3.039751e-001,12:3.679109e-001):1.470542e-001,(9:3.443772e-001,10:2.067881e-001):1.154896e-001):1.124367e-001):7.408117e-002):1.221441e-001):1.223676e-001):1.448979e-001):8.825514e-002,1:4.547447e-001);
   tree gen.24000 = [&U] ((2:2.707403e-001,(3:2.898495e-001,4:3.077377e-001):1.123146e-001):6.015792e-002,((5:2.639059e-001,(6:2.737805e-001,(8:1.526828e-001,7:1.787042e-001):2.156604e-001):5.602847e-002):1.727680e-001,((17:2.306483e-001,((20:4.936107e-004,19:1.063795e-002):9.424764e-002,21:1.121244e-001):6.861835e-002):2.297319e-001,(18:5.193361e-001,(((15:2.523849e-001,16:2.116921e-001):1.569001e-001,14:2.219385e-001):1.118511e-001,(13:2.300514e-001,((11:3.039751e-001,12:3.679109e-001):1.768691e-001,(9:3.968507e-001,10:2.787793e-001):2.616341e-002):9.321665e-002):5.487098e-002):1.276745e-001):1.585958e-001):1.456439e-001):8.980197e-002,1:4.547447e-001);
   tree gen.24500 = [&U] ((2:2.587854e-001,(3:3.276349e-001,4:3.287300e-001):1.574810e-001):3.669082e-002,((5:2.780571e-001,(6:2.843335e-001,(8:2.026986e-001,7:1.787042e-001):2.255682e-001):3.794206e-002):1.727680e-001,((17:1.813895e-001,((20:1.250102e-003,19:6.653362e-003):1.053556e-001,21:1.104353e-001):7.608313e-002):2.074912e-001,(18:5.193361e-001,(((15:2.512470e-001,16:2.562917e-001):1.623289e-001,14:2.219385e-001):1.137634e-001,(13:2.300514e-001,((11:3.539775e-001,12:3.679109e-001):1.768691e-001,(9:2.943613e-001,10:2.912094e-001):6.066732e-002):1.197860e-001):4.309437e-002):1.319488e-001):7.516345e-002):2.170485e-001):1.107975e-001,1:4.547447e-001);
   tree gen.25000 = [&U] ((2:2.637781e-001,(3:2.999004e-001,4:2.101147e-001):1.432723e-001):6.658195e-002,((5:2.780571e-001,(6:2.843335e-001,(8:1.721352e-001,7:2.049233e-001):2.081866e-001):1.268112e-002):1.908754e-001,((17:1.987030e-001,((20:1.659229e-003,19:9.822433e-003):1.187693e-001,21:9.606706e-002):8.224572e-002):1.827183e-001,(18:5.362540e-001,((((11:3.046709e-001,12:3.146175e-001):1.726030e-001,(9:3.381851e-001,10:2.912094e-001):1.009651e-001):9.490435e-002,13:2.296696e-001):6.793846e-002,((15:2.512470e-001,16:2.562917e-001):1.623289e-001,14:2.219385e-001):1.639237e-001):1.418875e-001):7.516345e-002):1.508497e-001):1.107975e-001,1:4.547447e-001);
   tree gen.25500 = [&U] (((3:3.079004e-001,4:2.020358e-001):1.349697e-001,((5:2.673657e-001,(6:2.734008e-001,(8:1.655166e-001,7:1.658573e-001):2.583484e-001):5.267676e-002):1.734748e-001,((17:1.357993e-001,((20:2.138221e-004,19:7.095656e-003):1.113210e-001,21:9.237325e-002):5.369398e-002):1.756927e-001,(18:5.156349e-001,((((11:2.966007e-001,12:3.044989e-001):1.689973e-001,(9:3.251817e-001,10:2.800123e-001):6.606867e-002):8.708779e-002,13:2.208387e-001):8.563076e-002,((15:2.333229e-001,16:2.462315e-001):1.583532e-001,14:2.147003e-001):1.452799e-001):9.473659e-002):9.201538e-002):1.641773e-001):1.263289e-001):6.619034e-002,2:2.383774e-001,1:4.372596e-001);
   tree gen.26000 = [&U] ((2:2.859358e-001,(3:2.786209e-001,4:2.033292e-001):1.323184e-001):2.790731e-002,((5:2.783779e-001,(6:2.751512e-001,(8:1.421259e-001,7:2.117603e-001):2.206467e-001):5.201191e-002):1.838547e-001,((17:2.394075e-001,((20:8.812059e-004,19:1.255158e-002):1.223992e-001,21:9.296463e-002):4.973691e-002):2.182620e-001,(18:5.189360e-001,((((11:2.984996e-001,12:3.266625e-001):1.714941e-001,(9:3.272636e-001,10:2.818050e-001):9.010046e-002):7.811629e-002,13:2.463082e-001):1.117829e-001,((15:2.348167e-001,16:2.421397e-001):1.889985e-001,14:2.160748e-001):9.330112e-002):9.016704e-002):1.118795e-001):1.448760e-001):1.277074e-001,1:4.688962e-001);
   tree gen.26500 = [&U] ((2:2.255642e-001,(3:2.708994e-001,4:2.721936e-001):1.286514e-001):7.400644e-002,((5:2.486796e-001,(6:2.452720e-001,(8:1.437610e-001,7:2.058918e-001):2.373169e-001):6.464673e-002):1.787595e-001,((17:1.852168e-001,((20:6.278408e-004,19:7.893743e-003):1.201500e-001,21:9.740614e-002):5.218800e-002):2.411859e-001,(18:5.173868e-001,((((11:2.902272e-001,12:3.805060e-001):1.667415e-001,(9:3.632910e-001,10:2.739953e-001):8.223279e-002):7.818475e-002,13:2.394822e-001):5.199117e-002,((15:2.118092e-001,16:1.920474e-001):1.399996e-001,14:2.514070e-001):1.236145e-001):1.037762e-001):7.778414e-002):1.416423e-001):1.048174e-001,1:4.559016e-001);
   tree gen.27000 = [&U] (((3:2.676951e-001,4:2.481866e-001):1.304364e-001,2:2.543814e-001):4.118106e-002,((5:2.719466e-001,(6:2.373659e-001,(8:1.827186e-001,7:2.087485e-001):2.088914e-001):5.750107e-002):1.510334e-001,((17:1.877867e-001,((20:2.885520e-003,19:1.250874e-002):1.005215e-001,21:1.175614e-001):5.903284e-002):2.562174e-001,(18:4.442045e-001,((((11:2.942541e-001,12:2.870922e-001):1.464952e-001,(9:3.683317e-001,10:2.519060e-001):5.405311e-002):6.897446e-002,13:2.452388e-001):6.411684e-002,((15:2.824671e-001,16:1.947120e-001):1.266602e-001,14:2.548953e-001):1.313976e-001):7.867628e-002):1.284658e-001):1.853978e-001):1.093227e-001,1:4.453258e-001);
   tree gen.27500 = [&U] (((3:2.581331e-001,4:2.496690e-001):1.359902e-001,2:2.559008e-001):4.266596e-002,((5:2.735708e-001,(6:2.208182e-001,(8:1.883678e-001,7:1.754956e-001):2.413936e-001):3.525321e-002):1.458433e-001,((17:2.279674e-001,((20:2.027887e-003,19:1.329306e-002):1.011219e-001,21:1.182636e-001):2.517043e-002):2.577477e-001,(18:4.928301e-001,((((11:3.361167e-001,12:2.888070e-001):1.791916e-001,(9:3.326040e-001,10:2.305559e-001):5.437595e-002):9.061807e-002,((15:2.841542e-001,16:2.079891e-001):1.268737e-001,14:2.036133e-001):1.327549e-001):3.576491e-002,13:2.467036e-001):8.008750e-002):1.194105e-001):1.567645e-001):1.382058e-001,1:4.312304e-001);
   tree gen.28000 = [&U] (((3:2.693724e-001,4:2.421068e-001):1.260294e-001,2:2.554745e-001):5.021088e-002,((5:2.992386e-001,(6:2.204504e-001,(8:1.880540e-001,7:1.784830e-001):1.813543e-001):7.014622e-002):1.468049e-001,((17:2.275877e-001,(21:8.743891e-002,(20:3.325877e-003,19:9.445953e-003):1.018009e-001):3.820511e-002):2.875843e-001,(18:4.920092e-001,((((11:3.355569e-001,12:3.100883e-001):1.531976e-001,(9:3.320500e-001,10:2.301719e-001):1.003046e-001):9.383373e-002,13:2.462927e-001):5.335374e-002,((15:2.285837e-001,16:1.757747e-001):1.766236e-001,14:2.032741e-001):1.325338e-001):1.037471e-001):1.036522e-001):1.473778e-001):1.211213e-001,1:4.305121e-001);
   tree gen.28500 = [&U] (((3:3.215021e-001,4:2.309542e-001):1.322443e-001,2:2.709986e-001):5.008460e-002,((5:2.304127e-001,(6:2.249325e-001,(8:1.375940e-001,7:2.023731e-001):2.346443e-001):8.202903e-002):1.497897e-001,((17:1.596512e-001,(21:8.921667e-002,(20:2.853836e-003,19:8.955596e-003):1.041720e-001):7.615459e-002):2.482929e-001,(18:5.020124e-001,((((11:3.366949e-001,12:3.496576e-001):1.584630e-001,(9:3.382265e-001,10:2.794094e-001):7.274445e-002):9.332870e-002,13:2.513002e-001):7.284240e-002,((15:2.332508e-001,16:2.440531e-001):1.631400e-001,14:2.590392e-001):1.440680e-001):9.509529e-002):9.684614e-002):1.183232e-001):1.240822e-001,1:4.525933e-001);
   tree gen.29000 = [&U] (((3:3.215021e-001,4:2.424685e-001):1.075591e-001,2:2.575618e-001):5.767125e-002,((5:2.632418e-001,(6:2.249325e-001,(8:1.375940e-001,7:2.023731e-001):2.346443e-001):4.840369e-002):1.947347e-001,((17:1.596512e-001,(21:1.341793e-001,(20:1.123333e-003,19:1.130053e-002):1.041720e-001):5.380844e-002):1.865348e-001,(18:5.020124e-001,((((11:3.366949e-001,12:3.496576e-001):1.678311e-001,(9:3.091163e-001,10:3.067263e-001):6.360332e-002):7.800908e-002,13:2.513002e-001):5.118736e-002,((15:2.332508e-001,16:2.037802e-001):1.176409e-001,14:2.819073e-001):9.870037e-002):1.081131e-001):1.328731e-001):1.340137e-001):1.027345e-001,1:4.313702e-001);
   tree gen.29500 = [&U] (((3:3.215021e-001,4:2.424685e-001):1.075591e-001,((5:2.421014e-001,(6:2.766906e-001,(8:1.840049e-001,7:2.128443e-001):2.346443e-001):6.214512e-002):1.947347e-001,((17:2.055970e-001,(21:1.063388e-001,(20:5.124349e-003,19:1.680029e-002):1.041720e-001):5.498768e-002):1.865348e-001,(18:4.736440e-001,((((11:3.172567e-001,12:3.496576e-001):1.550203e-001,(9:3.421328e-001,10:3.076796e-001):5.142226e-002):6.285994e-002,13:2.800653e-001):6.859113e-002,((15:2.482474e-001,16:1.855342e-001):1.596672e-001,14:2.892179e-001):1.091448e-001):8.235743e-002):1.448999e-001):1.808109e-001):1.027345e-001):5.447478e-002,2:2.575618e-001,1:4.313702e-001);
   tree gen.30000 = [&U] (((3:3.020695e-001,4:2.847068e-001):1.105231e-001,((5:2.794786e-001,(6:2.771078e-001,(8:1.842824e-001,7:1.730134e-001):1.876003e-001):4.442327e-002):1.761933e-001,((17:2.396507e-001,(21:9.412197e-002,(20:5.061622e-003,19:8.483655e-003):1.021255e-001):4.219662e-002):2.341825e-001,(18:4.635206e-001,((((11:3.177350e-001,12:3.501848e-001):2.026727e-001,(9:3.761746e-001,10:2.754596e-001):6.215506e-002):6.219228e-002,13:2.425036e-001):6.081474e-002,((15:2.486217e-001,16:1.904852e-001):1.372426e-001,14:2.507951e-001):8.055541e-002):1.130030e-001):7.755302e-002):1.779574e-001):1.457277e-001):1.157020e-001,2:1.936467e-001,1:4.174647e-001);
   tree gen.30500 = [&U] (((3:3.017006e-001,4:2.843591e-001):1.097728e-001,((5:2.718013e-001,(6:2.767694e-001,(8:1.850044e-001,7:1.728021e-001):1.864538e-001):6.426651e-002):1.759782e-001,((17:2.059088e-001,(21:1.166763e-001,(20:2.778053e-003,19:5.175542e-003):9.938590e-002):4.034654e-002):2.338965e-001,(18:4.221904e-001,((((11:3.143122e-001,12:3.189941e-001):1.365403e-001,(9:3.412378e-001,10:2.751233e-001):8.047326e-002):1.050365e-001,13:2.845628e-001):5.913852e-002,((15:2.574856e-001,16:2.445749e-001):2.051078e-001,14:2.309877e-001):1.180007e-001):9.272876e-002):9.506891e-002):1.571308e-001):1.124798e-001):4.287497e-002,2:2.811572e-001,1:3.959433e-001);
   tree gen.31000 = [&U] (((3:3.151303e-001,4:2.720422e-001):1.081241e-001,2:2.452181e-001):3.349526e-002,((5:2.600284e-001,(6:2.592574e-001,(8:1.371357e-001,7:2.179369e-001):1.846830e-001):7.656825e-002):1.808392e-001,((17:1.969899e-001,(21:8.964469e-002,(20:2.921598e-004,19:1.693884e-002):1.164366e-001):4.576681e-002):2.502062e-001,(18:3.943456e-001,((((11:3.006979e-001,12:3.414081e-001):2.027132e-001,(9:3.143488e-001,10:2.299989e-001):7.826175e-002):1.103564e-001,13:2.482199e-001):4.652072e-002,((15:2.463327e-001,16:2.274520e-001):1.012875e-001,14:2.209825e-001):1.128895e-001):1.656251e-001):8.993224e-002):1.849269e-001):1.040791e-001,1:3.871481e-001);
   tree gen.31500 = [&U] (((3:3.151303e-001,4:2.401371e-001):1.314085e-001,2:2.132041e-001):5.800865e-002,((5:2.600284e-001,(6:2.592574e-001,(8:1.371357e-001,7:2.179369e-001):1.846830e-001):7.656825e-002):1.605130e-001,((17:1.969899e-001,(21:1.329465e-001,(20:1.262394e-003,19:8.589601e-003):1.141660e-001):6.914714e-002):2.151476e-001,(18:5.242011e-001,((((11:3.006979e-001,12:3.414081e-001):1.431510e-001,(9:3.431172e-001,10:2.388675e-001):5.159892e-002):8.732527e-002,13:2.757208e-001):8.142991e-002,((15:2.607627e-001,16:2.274520e-001):1.533664e-001,14:2.318322e-001):1.103937e-001):1.106938e-001):5.216976e-002):1.958146e-001):7.578451e-002,1:5.448012e-001);
   tree gen.32000 = [&U] (((3:2.470310e-001,4:2.712931e-001):1.380523e-001,((5:2.600284e-001,(6:2.384884e-001,(8:1.371357e-001,7:2.129430e-001):1.881854e-001):7.656825e-002):1.605130e-001,((17:1.863233e-001,(21:8.006712e-002,(20:1.927027e-003,19:6.768728e-003):1.210955e-001):4.953051e-002):2.317863e-001,(18:5.242011e-001,((((11:3.006979e-001,12:3.414081e-001):1.530755e-001,(9:3.431172e-001,10:2.861270e-001):8.563340e-002):7.611254e-002,13:2.740728e-001):5.642209e-002,((15:2.607627e-001,16:2.175492e-001):1.533664e-001,14:2.564389e-001):1.103937e-001):9.423549e-002):1.118719e-001):1.717044e-001):1.285842e-001):7.057006e-002,2:2.132041e-001,1:4.271785e-001);
   tree gen.32500 = [&U] (((3:2.374599e-001,4:2.262105e-001):1.338109e-001,((5:2.361277e-001,(6:2.413222e-001,(8:1.358951e-001,7:2.452548e-001):2.034051e-001):7.910781e-002):1.754123e-001,((17:1.815435e-001,(21:1.031831e-001,(20:2.673775e-004,19:1.613784e-002):1.157050e-001):7.338007e-002):2.480206e-001,(18:5.107536e-001,((((11:2.929840e-001,12:3.069047e-001):1.330589e-001,(9:3.343151e-001,10:2.310622e-001):9.574370e-002):1.136830e-001,13:2.670419e-001):6.569340e-002,((15:2.399677e-001,16:2.119683e-001):1.494320e-001,14:1.941462e-001):1.440628e-001):1.077850e-001):1.136606e-001):1.803820e-001):1.157175e-001):7.151917e-002,2:2.270909e-001,1:4.162199e-001);
   tree gen.33000 = [&U] (((3:2.374599e-001,4:2.733942e-001):1.338109e-001,((5:2.281314e-001,(6:2.413222e-001,(8:1.358951e-001,7:1.797212e-001):2.369721e-001):4.949159e-002):1.754123e-001,((17:1.815435e-001,(21:1.031831e-001,(20:2.205295e-004,19:9.252459e-003):1.259933e-001):6.432555e-002):2.553629e-001,(18:5.151653e-001,((((11:2.929840e-001,12:3.678505e-001):1.783514e-001,(9:2.794640e-001,10:2.455782e-001):9.060586e-002):1.095997e-001,13:2.823963e-001):9.315658e-002,((15:2.093378e-001,16:2.268970e-001):1.755550e-001,14:2.671331e-001):8.570954e-002):1.317643e-001):7.658762e-002):1.965254e-001):1.181770e-001):5.388689e-002,2:2.481430e-001,1:4.097306e-001);
   tree gen.33500 = [&U] (((5:2.683354e-001,(6:2.403706e-001,(8:1.651648e-001,7:1.790125e-001):2.234567e-001):7.646301e-002):1.713274e-001,((17:2.061913e-001,(21:1.131279e-001,(20:6.970793e-004,19:3.321479e-003):8.497139e-002):4.945751e-002):2.149927e-001,(18:5.131340e-001,((((11:3.268686e-001,12:3.664000e-001):1.962513e-001,(9:3.057525e-001,10:2.446098e-001):6.978810e-002):9.129906e-002,13:2.494330e-001):7.096196e-002,((15:2.624473e-001,16:2.260023e-001):1.347785e-001,14:2.660797e-001):8.537157e-002):1.312447e-001):9.390082e-002):1.561417e-001):1.009917e-001,((3:3.617159e-001,4:2.874644e-001):1.088383e-001,2:2.457687e-001):5.350046e-002,1:4.081150e-001);
   tree gen.34000 = [&U] (((5:2.647187e-001,(6:2.630900e-001,(8:1.629387e-001,7:1.868153e-001):2.206616e-001):4.289694e-002):1.690182e-001,((17:1.834649e-001,(21:1.245159e-001,(20:8.075543e-004,19:1.621440e-002):9.981211e-002):6.375184e-002):2.120950e-001,(18:5.234174e-001,((((11:3.277138e-001,12:3.614615e-001):1.637062e-001,(9:3.031174e-001,10:2.413129e-001):8.551625e-002):1.145816e-001,13:2.688298e-001):2.869390e-002,((15:2.432778e-001,16:2.229562e-001):1.913453e-001,14:2.624934e-001):1.031053e-001):1.388728e-001):6.486000e-002):1.600246e-001):9.963047e-002,((3:2.552378e-001,4:2.546014e-001):1.415775e-001,2:2.481301e-001):5.172505e-002,1:4.026143e-001);
   tree gen.34500 = [&U] (((3:2.851981e-001,4:2.545818e-001):1.397621e-001,2:2.328314e-001):4.901343e-002,((5:2.646983e-001,(6:2.706245e-001,(8:1.597522e-001,7:1.868009e-001):2.597009e-001):2.995492e-002):1.750832e-001,((17:1.834508e-001,(21:1.031753e-001,(20:6.293774e-004,19:7.958180e-003):1.209984e-001):5.221681e-002):2.120786e-001,(18:5.233771e-001,((((11:3.276886e-001,12:3.291290e-001):1.849555e-001,(9:3.398515e-001,10:2.985858e-001):9.382272e-002):3.906661e-002,13:2.688091e-001):7.494873e-002,((15:2.667324e-001,16:2.229390e-001):1.436955e-001,14:2.615378e-001):1.238742e-001):1.476093e-001):1.183076e-001):1.453436e-001):1.061851e-001,1:4.115165e-001);
   tree gen.35000 = [&U] (((3:2.851981e-001,4:2.545818e-001):1.361306e-001,2:2.328314e-001):4.767508e-002,((5:2.646983e-001,(6:2.643914e-001,(8:1.590744e-001,7:2.407134e-001):2.323884e-001):3.984649e-002):1.511131e-001,((17:2.028555e-001,(21:9.422543e-002,(20:3.582813e-004,19:4.361532e-003):1.272770e-001):4.641397e-002):2.120786e-001,(18:4.233011e-001,((((11:3.287311e-001,12:3.291290e-001):1.849555e-001,(9:3.398515e-001,10:2.985858e-001):6.103854e-002):1.081709e-001,13:2.688091e-001):5.836760e-002,((15:2.667324e-001,16:2.229390e-001):1.593139e-001,14:2.285636e-001):1.281666e-001):1.794450e-001):5.458899e-002):1.491018e-001):1.125340e-001,1:4.115165e-001);
   tree gen.35500 = [&U] (((3:3.110073e-001,4:2.942139e-001):1.325907e-001,2:2.357740e-001):5.437374e-002,((5:2.661307e-001,(6:2.890216e-001,(8:1.664171e-001,7:2.195195e-001):2.285848e-001):4.184353e-002):1.530230e-001,((17:1.717240e-001,(21:9.541628e-002,(20:2.003711e-003,19:4.416654e-003):9.762933e-002):7.045003e-002):2.147589e-001,(18:4.264241e-001,(((15:2.701034e-001,16:2.330733e-001):1.613273e-001,14:2.182249e-001):1.297864e-001,(((11:3.328857e-001,12:3.332886e-001):1.502037e-001,(9:3.441466e-001,10:3.023594e-001):8.872733e-002):9.320395e-002,13:2.722063e-001):3.515556e-002):6.564813e-002):1.395380e-001):1.509862e-001):8.784869e-002,1:4.770634e-001);
   tree gen.36000 = [&U] (((3:3.075146e-001,4:2.909099e-001):1.320460e-001,((5:2.300243e-001,(6:2.387750e-001,(8:1.382683e-001,7:2.170543e-001):2.260178e-001):8.162975e-002):2.109633e-001,((17:1.697956e-001,(21:9.434475e-002,(20:5.128550e-004,19:1.214934e-002):1.084266e-001):6.154148e-002):2.205602e-001,(18:5.544059e-001,(((15:2.670701e-001,16:2.251399e-001):1.692250e-001,14:2.157742e-001):1.253287e-001,(((11:3.291474e-001,12:3.115107e-001):1.915459e-001,(9:3.489795e-001,10:2.989639e-001):7.774666e-002):8.695465e-002,13:2.697442e-001):4.737146e-002):1.082579e-001):1.056877e-001):1.492906e-001):9.978843e-002):6.775744e-002,2:2.131359e-001,1:4.264085e-001);
   tree gen.36500 = [&U] (((3:2.978319e-001,4:2.817500e-001):1.278883e-001,((5:2.227815e-001,(6:2.312567e-001,(8:1.339147e-001,7:2.102199e-001):2.189012e-001):9.163936e-002):1.622197e-001,((17:1.943637e-001,(21:1.385035e-001,(20:6.492914e-004,19:7.359047e-003):7.850229e-002):5.824996e-002):2.136155e-001,(18:5.309054e-001,(((15:2.754955e-001,16:2.180509e-001):1.528190e-001,14:2.665271e-001):9.765165e-002,(((11:3.187835e-001,12:3.017022e-001):1.889491e-001,(9:3.379912e-001,10:2.619317e-001):7.926625e-002):8.203524e-002,13:2.612508e-001):5.149303e-002):1.354241e-001):8.760326e-002):1.330904e-001):1.329789e-001):6.185259e-002,2:2.064249e-001,1:4.129822e-001);
   tree gen.37000 = [&U] (((3:3.004936e-001,4:2.842680e-001):1.299670e-001,2:2.659535e-001):6.240536e-002,((5:2.367569e-001,(6:2.479615e-001,(8:1.600326e-001,7:1.715665e-001):2.208575e-001):1.019493e-001):1.807412e-001,((17:1.961008e-001,(21:1.057906e-001,(20:3.388631e-004,19:2.054844e-002):1.329932e-001):5.877053e-002):2.155245e-001,(18:4.588628e-001,(((15:2.779576e-001,16:1.802109e-001):1.545850e-001,14:2.689091e-001):1.452506e-001,(((11:3.436280e-001,12:3.043985e-001):2.079959e-001,(9:3.410118e-001,10:2.642726e-001):6.531005e-002):1.076763e-001,13:2.635856e-001):7.015811e-002):1.027062e-001):9.742374e-002):1.342798e-001):1.074674e-001,1:4.166730e-001);
   tree gen.37500 = [&U] (((3:3.004936e-001,4:2.842680e-001):1.399518e-001,2:2.742145e-001):3.614690e-002,((5:2.367569e-001,(6:2.479615e-001,(8:1.600326e-001,7:1.986455e-001):2.208575e-001):4.221476e-002):1.807412e-001,((17:1.538001e-001,(21:1.298039e-001,(20:1.382901e-003,19:1.609864e-002):1.080888e-001):5.131319e-002):2.532513e-001,(18:4.588628e-001,(((15:2.528765e-001,16:1.802109e-001):1.620138e-001,14:2.570167e-001):1.452506e-001,(((11:3.436280e-001,12:3.043985e-001):2.079959e-001,(9:3.493025e-001,10:2.501233e-001):8.656475e-002):4.232719e-002,13:2.635856e-001):7.015811e-002):1.647834e-001):7.940219e-002):1.559153e-001):1.098675e-001,1:4.999550e-001);
   tree gen.38000 = [&U] (((3:3.067653e-001,4:2.488225e-001):1.667793e-001,2:2.333826e-001):6.051423e-002,((5:2.416984e-001,(6:2.365328e-001,(8:1.583814e-001,7:2.158349e-001):2.191159e-001):5.678694e-002):1.880914e-001,((17:1.553812e-001,(21:1.154067e-001,(20:1.091918e-003,19:1.249786e-002):1.008377e-001):2.607688e-002):2.441448e-001,(18:4.578912e-001,(((15:2.581543e-001,16:1.839721e-001):1.783303e-001,14:2.553019e-001):1.482822e-001,(((11:3.508000e-001,12:2.464466e-001):1.756486e-001,(9:3.400757e-001,10:3.077340e-001):7.426481e-002):8.498232e-002,13:2.690869e-001):7.943170e-002):1.562798e-001):9.675010e-002):1.385776e-001):1.118148e-001,1:4.554039e-001);
   tree gen.38500 = [&U] (((3:2.976783e-001,4:2.719035e-001):1.348273e-001,2:2.276509e-001):4.292025e-002,((5:2.526564e-001,(6:2.610625e-001,(8:1.551888e-001,7:1.845372e-001):2.395871e-001):4.953624e-002):1.825198e-001,((17:1.836012e-001,(21:1.119882e-001,(20:1.747899e-003,19:9.064428e-003):9.785067e-002):3.129484e-002):2.369128e-001,(18:4.443275e-001,(((15:2.549575e-001,16:2.017010e-001):1.882203e-001,14:2.508979e-001):1.438898e-001,(((11:3.404086e-001,12:2.391464e-001):2.263778e-001,(9:3.135360e-001,10:2.275221e-001):8.289155e-002):8.371598e-002,13:2.611160e-001):3.220157e-002):1.110526e-001):1.037123e-001):1.344727e-001):1.085026e-001,1:4.293040e-001);
   tree gen.39000 = [&U] (((3:2.960693e-001,4:2.897460e-001):1.348273e-001,2:2.276509e-001):6.015136e-002,((5:2.548717e-001,(6:3.141040e-001,(8:1.551888e-001,7:1.976165e-001):2.395871e-001):3.343625e-002):1.825198e-001,((17:2.000693e-001,(21:1.059904e-001,(20:2.937653e-003,19:8.094030e-003):9.785067e-002):4.071233e-002):2.145296e-001,(18:4.271328e-001,(((15:2.251664e-001,16:2.168962e-001):1.827107e-001,14:2.508979e-001):1.419627e-001,(((11:3.181163e-001,12:3.829810e-001):1.632803e-001,(9:3.135360e-001,10:2.275221e-001):6.293001e-002):9.083986e-002,13:2.452153e-001):2.729522e-002):1.459048e-001):6.343734e-002):1.550632e-001):8.391555e-002,1:4.293040e-001);
   tree gen.39500 = [&U] (((3:3.043027e-001,4:2.978035e-001):1.169854e-001,2:2.339816e-001):6.038178e-002,((5:2.619594e-001,(6:2.728163e-001,(8:1.582686e-001,7:2.031120e-001):2.265838e-001):4.742015e-002):1.922229e-001,((17:2.056330e-001,(21:1.059370e-001,(20:3.340329e-003,19:1.332664e-002):8.909256e-002):9.169459e-002):1.744263e-001,(18:5.189656e-001,(((15:2.244888e-001,16:1.892373e-001):1.948746e-001,14:2.366884e-001):1.615174e-001,(((11:3.269628e-001,12:3.915291e-001):1.688322e-001,(9:3.222551e-001,10:2.214946e-001):4.622360e-002):1.132782e-001,13:2.756849e-001):3.321231e-002):1.310486e-001):1.050981e-001):1.593753e-001):8.304258e-002,1:4.412424e-001);
   tree gen.40000 = [&U] (((3:2.942208e-001,4:2.703587e-001):1.202080e-001,((5:2.454914e-001,(6:2.637775e-001,(8:1.805777e-001,7:1.744089e-001):2.626435e-001):3.823861e-002):1.248236e-001,((17:1.926188e-001,(21:1.268950e-001,(20:2.109830e-003,19:8.119486e-003):1.069894e-001):5.151116e-002):2.179360e-001,(18:4.518131e-001,(((15:2.501124e-001,16:2.257853e-001):1.114190e-001,14:2.288466e-001):1.352282e-001,(((11:3.161301e-001,12:3.785572e-001):1.650015e-001,(9:3.115784e-001,10:2.714300e-001):3.993498e-002):1.095252e-001,13:2.703887e-001):4.931182e-002):9.446005e-002):1.205811e-001):1.923985e-001):1.296573e-001):6.167249e-002,2:2.262295e-001,1:4.522445e-001);
   tree gen.40500 = [&U] (((3:3.005751e-001,4:2.314650e-001):1.148492e-001,((5:2.505034e-001,(6:2.850563e-001,(8:1.805777e-001,7:1.744089e-001):1.781031e-001):3.160458e-002):1.911797e-001,((17:1.926188e-001,(21:1.120924e-001,(20:1.557809e-003,19:9.230026e-003):9.673645e-002):2.122738e-002):2.587762e-001,(18:4.518131e-001,(((15:2.228761e-001,16:2.039947e-001):1.294413e-001,14:2.288466e-001):1.399778e-001,(((11:3.161301e-001,12:3.785572e-001):1.719873e-001,(9:3.115784e-001,10:2.505577e-001):5.850006e-002):1.241145e-001,13:2.571505e-001):5.938344e-002):1.749452e-001):6.360777e-002):1.774614e-001):1.139509e-001):6.954992e-002,2:2.262295e-001,1:4.849920e-001);
   tree gen.41000 = [&U] (((3:3.025853e-001,4:3.197320e-001):1.345129e-001,((5:2.499321e-001,(6:3.169492e-001,(8:1.602292e-001,7:1.714451e-001):1.816785e-001):6.711376e-002):1.455186e-001,((17:1.733031e-001,(21:1.110226e-001,(20:1.557809e-003,19:8.026535e-003):1.057040e-001):6.862952e-002):2.186662e-001,(18:4.518131e-001,(((15:2.515241e-001,16:2.044394e-001):1.455264e-001,14:2.288466e-001):1.263860e-001,(((11:3.795929e-001,12:2.602589e-001):2.018649e-001,(9:3.115784e-001,10:2.333802e-001):6.948823e-002):1.346635e-001,13:2.571505e-001):7.650888e-002):1.421685e-001):1.445343e-001):1.743491e-001):1.193384e-001):6.954992e-002,2:2.696553e-001,1:4.415899e-001);
   tree gen.41500 = [&U] (((3:2.993540e-001,4:3.163176e-001):1.224714e-001,2:2.519275e-001):4.042087e-002,((5:2.793814e-001,(6:2.830943e-001,(8:1.585182e-001,7:1.778096e-001):1.791851e-001):4.942839e-002):1.374226e-001,((17:1.897376e-001,(21:1.098370e-001,(20:7.812681e-004,19:1.085802e-002):8.365937e-002):6.114763e-002):2.163311e-001,(18:4.469882e-001,(((15:2.780913e-001,16:2.405724e-001):1.662732e-001,14:2.198459e-001):1.625550e-001,(((11:3.755393e-001,12:2.574797e-001):1.997092e-001,(9:3.867727e-001,10:2.478614e-001):4.840230e-002):1.228253e-001,13:2.883309e-001):3.476254e-002):1.278948e-001):9.221442e-002):1.724873e-001):1.433572e-001,1:4.465326e-001);
   tree gen.42000 = [&U] (((3:3.672872e-001,4:2.891890e-001):1.268848e-001,2:2.496027e-001):3.091306e-002,((5:2.528893e-001,(6:2.804820e-001,(8:1.516697e-001,7:2.096163e-001):2.253505e-001):5.460900e-002):1.918769e-001,((17:2.010671e-001,(21:1.025038e-001,(20:3.676815e-004,19:1.601834e-002):8.872435e-002):6.528587e-002):2.328422e-001,(18:4.428636e-001,(((15:2.755252e-001,16:2.134379e-001):1.665130e-001,14:2.178173e-001):1.191752e-001,(((11:3.334720e-001,12:3.576469e-001):1.853366e-001,(9:3.086302e-001,10:2.455742e-001):5.662084e-002):6.267442e-002,13:2.856703e-001):6.764002e-002):1.198590e-001):1.092272e-001):1.555457e-001):1.111970e-001,1:4.298602e-001);
   tree gen.42500 = [&U] (((3:3.614831e-001,4:2.846190e-001):1.357042e-001,2:2.233977e-001):5.971709e-002,((5:2.488929e-001,(6:2.760496e-001,(8:1.492729e-001,7:2.063038e-001):2.115018e-001):4.859335e-002):1.857929e-001,((17:1.978897e-001,(21:1.060194e-001,(20:2.526783e-003,19:1.096937e-002):1.055578e-001):6.425417e-002):2.261292e-001,(18:5.521811e-001,(((15:2.451670e-001,16:1.679908e-001):1.436727e-001,14:2.245020e-001):1.236833e-001,(((11:3.282022e-001,12:3.611761e-001):2.007924e-001,(9:3.037530e-001,10:2.513277e-001):8.884341e-002):1.107001e-001,13:2.502681e-001):5.393388e-002):9.383357e-002):1.030236e-001):1.752098e-001):1.274682e-001,1:4.230672e-001);
   tree gen.43000 = [&U] (((3:3.392484e-001,4:2.846190e-001):1.184721e-001,((5:2.665449e-001,(6:2.760496e-001,(8:1.611611e-001,7:2.219551e-001):2.241761e-001):5.369487e-002):1.857929e-001,((17:2.079839e-001,(21:1.060194e-001,(20:3.383455e-003,19:1.975117e-002):9.993773e-002):6.666917e-002):2.101002e-001,(18:5.096626e-001,(((15:3.188311e-001,16:1.679908e-001):1.436727e-001,14:2.398839e-001):1.401889e-001,(((11:3.077496e-001,12:3.611761e-001):2.007924e-001,(9:3.397479e-001,10:2.513277e-001):8.884341e-002):1.107001e-001,13:2.439794e-001):6.320614e-002):1.113483e-001):1.191106e-001):1.752098e-001):1.249256e-001):6.539459e-002,2:2.233977e-001,1:4.230672e-001);
   tree gen.43500 = [&U] (((5:2.692088e-001,(6:2.760496e-001,(8:1.751996e-001,7:1.681615e-001):2.241761e-001):5.607971e-002):1.748609e-001,((17:1.978604e-001,(21:1.060194e-001,(20:6.942539e-004,19:1.421527e-002):8.991840e-002):6.666917e-002):2.101002e-001,(18:5.096626e-001,(((15:1.880820e-001,16:2.328781e-001):1.705363e-001,14:2.826350e-001):1.233733e-001,(((11:3.397769e-001,12:3.312424e-001):1.949569e-001,(9:3.397479e-001,10:2.704555e-001):9.193630e-002):9.419066e-002,13:2.450847e-001):7.135270e-002):9.122745e-002):9.860126e-002):1.752098e-001):1.249256e-001,((3:3.178419e-001,4:2.846190e-001):1.339518e-001,2:2.233977e-001):3.795525e-002,1:4.230672e-001);
   tree gen.44000 = [&U] (2:2.366909e-001,((3:3.287776e-001,4:2.944116e-001):1.385605e-001,((5:2.679461e-001,(6:2.294608e-001,(8:1.812275e-001,7:1.889637e-001):2.180108e-001):6.657647e-002):1.584959e-001,((17:1.516643e-001,(21:1.096671e-001,(20:1.902638e-004,19:1.945546e-002):9.010385e-002):6.896298e-002):2.651793e-001,(18:5.271980e-001,(((15:1.945531e-001,16:2.408905e-001):1.764538e-001,14:3.084720e-001):6.337416e-002,(((11:3.740515e-001,12:2.969728e-001):1.990081e-001,(9:3.385785e-001,10:2.331882e-001):1.132854e-001):6.405657e-002,13:2.535171e-001):7.985572e-002):1.120724e-001):1.019937e-001):1.812380e-001):1.292237e-001):6.468152e-002,1:4.298836e-001);
   tree gen.44500 = [&U] (((3:3.287776e-001,4:2.944116e-001):1.324914e-001,((5:2.857896e-001,(6:2.294608e-001,(8:1.440718e-001,7:1.889637e-001):2.662054e-001):4.205650e-002):1.784928e-001,((17:1.516643e-001,(21:1.096671e-001,(20:2.994790e-004,19:1.945546e-002):1.070151e-001):4.447605e-002):2.651793e-001,(18:4.519474e-001,(((15:2.979702e-001,16:2.408905e-001):1.400561e-001,14:2.585052e-001):8.715109e-002,(((11:3.740515e-001,12:2.969728e-001):1.820142e-001,(9:3.138142e-001,10:2.577941e-001):9.499395e-002):6.460124e-002,13:2.325058e-001):8.878152e-002):1.120724e-001):8.624763e-002):1.812380e-001):1.404520e-001):5.310098e-002,2:2.366909e-001,1:4.298836e-001);
   tree gen.45000 = [&U] (((3:3.117313e-001,4:2.490233e-001):1.167607e-001,2:2.039174e-001):2.726735e-002,((5:2.857896e-001,(6:2.294608e-001,(8:1.278034e-001,7:1.889637e-001):2.233271e-001):5.620986e-002):2.044217e-001,((21:1.027514e-001,(17:2.111386e-001,(20:4.433883e-004,19:3.190920e-002):7.280430e-002):3.906239e-002):2.652181e-001,(18:5.369637e-001,(((15:2.979702e-001,16:1.804629e-001):1.580898e-001,14:2.657906e-001):1.617799e-001,(((11:3.647672e-001,12:2.969728e-001):1.762531e-001,(9:3.138142e-001,10:2.577941e-001):9.011353e-002):1.209552e-001,13:2.346891e-001):6.013249e-002):9.506851e-002):9.729714e-002):1.704989e-001):1.340214e-001,1:4.736624e-001);
   tree gen.45500 = [&U] (((3:2.702095e-001,4:2.397183e-001):1.483104e-001,2:2.719545e-001):5.165589e-002,((5:2.857896e-001,(6:2.471710e-001,(8:1.430399e-001,7:1.923606e-001):2.215140e-001):7.451933e-002):1.433855e-001,(((17:2.355719e-001,21:5.940102e-002):4.835334e-002,(20:1.054693e-003,19:1.118374e-002):7.332126e-002):2.540381e-001,(18:6.140468e-001,(((15:2.979702e-001,16:2.340500e-001):1.580898e-001,14:2.657906e-001):1.510134e-001,(((11:3.647672e-001,12:2.969728e-001):1.683634e-001,(9:3.244531e-001,10:2.577941e-001):9.011353e-002):6.267304e-002,13:2.597775e-001):4.370591e-002):1.351191e-001):1.270222e-001):1.704989e-001):1.293059e-001,1:4.736624e-001);
   tree gen.46000 = [&U] (2:2.237572e-001,((3:2.662973e-001,4:2.748479e-001):1.137346e-001,((5:2.489739e-001,(6:2.083924e-001,(8:1.409689e-001,7:2.046134e-001):2.400337e-001):7.973034e-002):1.649884e-001,((21:6.407729e-002,(17:2.321612e-001,(20:6.198369e-004,19:1.386243e-002):6.902984e-002):5.057606e-002):2.588651e-001,(18:5.950130e-001,(((15:2.936560e-001,16:2.425069e-001):1.380822e-001,14:2.556025e-001):1.351912e-001,(((11:3.594860e-001,12:3.466979e-001):2.038204e-001,(9:3.197555e-001,10:2.760740e-001):8.678108e-002):9.572668e-002,13:2.130351e-001):8.240710e-002):1.331628e-001):7.518691e-002):1.668383e-001):1.180996e-001):8.093634e-002,1:4.446423e-001);
   tree gen.46500 = [&U] (2:2.237572e-001,((3:2.662973e-001,4:2.748479e-001):1.137346e-001,((5:2.333868e-001,(6:2.548234e-001,(8:1.409689e-001,7:2.046134e-001):2.400337e-001):5.133954e-002):1.649884e-001,((17:2.347950e-001,((20:3.918837e-004,19:1.272515e-002):1.003619e-001,21:8.845767e-002):8.066434e-002):2.053794e-001,(18:5.047966e-001,(((15:2.150111e-001,16:2.461602e-001):1.220307e-001,14:2.556025e-001):1.351912e-001,(((11:3.594860e-001,12:3.466979e-001):1.886015e-001,(9:3.197555e-001,10:2.899195e-001):6.852000e-002):7.625632e-002,13:2.427257e-001):7.908208e-002):1.470292e-001):6.454423e-002):1.607031e-001):1.251817e-001):8.093634e-002,1:4.561607e-001);
   tree gen.47000 = [&U] (2:2.375747e-001,((3:2.739856e-001,4:2.844252e-001):1.191669e-001,((5:2.078166e-001,(6:2.561600e-001,(8:1.133380e-001,7:1.872359e-001):2.400337e-001):7.221177e-002):1.536827e-001,((((20:7.224412e-004,19:1.274783e-002):1.003619e-001,21:9.584207e-002):4.346262e-002,17:2.406347e-001):2.312666e-001,(18:5.047966e-001,(((15:2.672245e-001,16:1.836633e-001):2.094418e-001,14:2.743132e-001):1.199631e-001,(((11:3.141179e-001,12:3.466979e-001):1.886015e-001,(9:3.197555e-001,10:2.899195e-001):5.301703e-002):6.452487e-002,13:2.206817e-001):7.816353e-002):1.345771e-001):6.454423e-002):1.499803e-001):1.400911e-001):6.234245e-002,1:4.561607e-001);
   tree gen.47500 = [&U] (((3:2.739856e-001,4:2.844252e-001):1.191669e-001,2:2.375747e-001):5.539025e-002,((5:1.964711e-001,(6:2.417667e-001,(8:1.382166e-001,7:1.872359e-001):2.200852e-001):1.072264e-001):2.005514e-001,((((20:1.434951e-003,19:1.274783e-002):1.138407e-001,21:9.271644e-002):4.846469e-002,17:1.197254e-001):2.237503e-001,(18:5.049245e-001,(((15:2.672245e-001,16:2.068302e-001):1.986937e-001,14:2.363008e-001):1.236379e-001,(((11:3.230360e-001,12:3.466979e-001):1.886754e-001,(9:3.197555e-001,10:2.736746e-001):6.092960e-002):1.075378e-001,13:2.206817e-001):5.563594e-002):1.451915e-001):8.316043e-002):1.960010e-001):1.068983e-001,1:4.231473e-001);
   tree gen.48000 = [&U] (((3:2.739856e-001,4:2.844252e-001):1.191669e-001,2:2.602308e-001):6.953121e-002,((5:2.462843e-001,(6:2.736543e-001,(8:1.630971e-001,7:1.872359e-001):2.129542e-001):6.282997e-002):2.071908e-001,((((20:1.145937e-003,19:1.137802e-002):1.038026e-001,21:9.271644e-002):4.459205e-002,17:2.388251e-001):2.472733e-001,(18:5.049245e-001,(((15:2.676511e-001,16:2.068302e-001):1.377732e-001,14:2.180020e-001):1.236379e-001,(((11:3.211825e-001,12:3.223188e-001):1.623043e-001,(9:3.555179e-001,10:3.011833e-001):2.699113e-002):1.104728e-001,13:2.898349e-001):7.733834e-002):1.365833e-001):1.262389e-001):1.554021e-001):8.572422e-002,1:4.260452e-001);
   tree gen.48500 = [&U] (2:2.502974e-001,((3:3.013862e-001,4:2.567520e-001):1.188114e-001,((5:2.154640e-001,(6:2.736543e-001,(8:1.603549e-001,7:1.872359e-001):2.062071e-001):8.070395e-002):1.592399e-001,((((20:1.968574e-003,19:1.584881e-002):1.038026e-001,21:1.159653e-001):6.683711e-002,17:1.984803e-001):1.906235e-001,(18:5.571334e-001,(((15:2.514341e-001,16:2.164160e-001):1.407166e-001,14:2.240093e-001):1.436844e-001,(((11:3.211825e-001,12:3.223188e-001):1.586310e-001,(9:3.555179e-001,10:2.515664e-001):2.699113e-002):1.104728e-001,13:2.898349e-001):6.845326e-002):1.228892e-001):9.694935e-002):1.472808e-001):1.160480e-001):7.973558e-002,1:4.312240e-001);
   tree gen.49000 = [&U] (((5:2.550608e-001,(6:2.705623e-001,(8:1.628658e-001,7:1.851203e-001):2.299635e-001):4.447888e-002):1.742677e-001,((((20:4.772797e-004,19:8.143206e-003):1.175299e-001,21:8.371208e-002):4.497983e-002,17:1.962376e-001):1.884696e-001,(18:4.154723e-001,(((15:2.373275e-001,16:2.139707e-001):1.838376e-001,14:2.214782e-001):1.159644e-001,(((11:3.175534e-001,12:3.537726e-001):1.608658e-001,(9:3.515008e-001,10:2.574448e-001):6.582836e-002):8.226680e-002,13:2.409237e-001):6.000058e-002):1.432929e-001):8.699675e-002):1.975387e-001):1.261370e-001,((3:2.979808e-001,4:2.158403e-001):1.532298e-001,2:2.289153e-001):7.883463e-002,1:4.322711e-001);
   tree gen.49500 = [&U] ((((5:2.761559e-001,(6:2.634574e-001,(8:1.648814e-001,7:1.986540e-001):2.401905e-001):4.546648e-002):1.764245e-001,((((20:1.139164e-003,19:1.431967e-002):7.401426e-002,21:9.878112e-002):6.959294e-002,17:2.131130e-001):1.908021e-001,(18:3.934909e-001,(((15:2.663907e-001,16:1.918987e-001):1.450228e-001,14:2.242192e-001):1.085826e-001,(((11:3.214835e-001,12:2.970661e-001):2.105326e-001,(9:3.461091e-001,10:2.849116e-001):4.595169e-002):9.681678e-002,13:2.970641e-001):7.220795e-002):1.640834e-001):9.186713e-002):1.999835e-001):1.170980e-001,(3:2.975057e-001,4:2.185116e-001):1.803179e-001):7.061654e-002,2:2.104505e-001,1:4.376209e-001);
   tree gen.50000 = [&U] (((3:2.975057e-001,4:2.608878e-001):1.484816e-001,2:2.542728e-001):2.631444e-002,(((6:2.634574e-001,(8:1.648814e-001,7:1.986540e-001):1.984928e-001):6.743011e-002,5:2.761559e-001):1.565428e-001,((((20:2.129310e-003,19:1.059253e-002):1.060043e-001,21:1.226980e-001):3.646920e-002,17:2.131130e-001):1.997046e-001,(18:3.934909e-001,(((15:2.372157e-001,16:1.783317e-001):1.818127e-001,14:2.242192e-001):1.168180e-001,(((11:3.214835e-001,12:3.250904e-001):1.775817e-001,(9:3.176125e-001,10:2.849116e-001):1.162941e-001):5.484844e-002,13:2.372656e-001):7.770641e-002):1.750493e-001):6.057142e-002):1.810012e-001):1.147112e-001,1:5.383519e-001);
   tree gen.50500 = [&U] (((3:2.984839e-001,4:2.636157e-001):1.475718e-001,2:2.551089e-001):4.561354e-002,(((6:3.192373e-001,(8:1.654236e-001,7:1.759932e-001):1.991455e-001):6.765183e-002,5:2.770639e-001):1.635846e-001,((((20:2.309874e-003,19:1.365137e-002):8.466987e-002,21:1.231015e-001):6.372830e-002,17:2.138137e-001):2.275826e-001,(18:3.947847e-001,(((15:2.379956e-001,16:1.934426e-001):1.501826e-001,14:2.249565e-001):1.480173e-001,(((11:3.225405e-001,12:3.261593e-001):1.512515e-001,(9:3.043731e-001,10:2.433557e-001):7.229357e-002):7.968979e-002,13:2.140218e-001):4.122262e-002):1.561520e-001):6.077059e-002):1.815964e-001):1.150884e-001,1:4.999325e-001);
   tree gen.51000 = [&U] (((3:2.862531e-001,4:2.636157e-001):1.475718e-001,2:2.551089e-001):3.821897e-002,(((6:2.397417e-001,(8:1.654236e-001,7:2.103019e-001):1.868631e-001):4.653622e-002,5:2.907254e-001):2.074962e-001,((((20:1.271164e-004,19:8.688284e-003):8.688476e-002,21:9.636095e-002):4.099624e-002,17:2.138137e-001):2.465521e-001,(18:5.706497e-001,(((15:2.379956e-001,16:1.997423e-001):1.575484e-001,14:2.249565e-001):1.269186e-001,(((11:3.225405e-001,12:3.046799e-001):2.240660e-001,(9:3.306528e-001,10:2.304682e-001):3.710706e-002):9.940816e-002,13:2.414466e-001):5.606619e-002):1.868625e-001):4.443294e-002):1.706567e-001):9.802979e-002,1:4.999325e-001);
   tree gen.51500 = [&U] (((3:2.833422e-001,4:2.800758e-001):1.236269e-001,2:2.525147e-001):5.842783e-002,(((6:2.373038e-001,(8:1.728690e-001,7:1.936255e-001):1.971033e-001):4.780837e-002,5:2.877690e-001):2.053862e-001,((17:2.094053e-001,((20:8.232581e-004,19:5.663284e-003):8.108257e-002,21:1.241758e-001):5.100420e-002):2.710608e-001,(18:5.096284e-001,(((15:2.397033e-001,16:1.977111e-001):2.182170e-001,14:2.226689e-001):1.294583e-001,(((11:3.141236e-001,12:3.244341e-001):1.673696e-001,(9:3.716679e-001,10:2.198873e-001):6.277147e-002):6.371259e-002,13:2.389913e-001):8.351436e-002):1.025921e-001):1.151576e-001):1.534434e-001):9.703293e-002,1:4.948487e-001);
   tree gen.52000 = [&U] (((3:3.451421e-001,4:2.850321e-001):1.096319e-001,2:2.569832e-001):4.490928e-002,(((6:2.415031e-001,(8:1.623441e-001,7:2.081409e-001):1.750865e-001):5.643806e-002,5:2.366066e-001):1.462693e-001,((17:2.131110e-001,((20:2.298455e-004,19:9.727835e-003):9.800395e-002,21:1.042730e-001):5.756553e-002):2.364111e-001,(18:4.662390e-001,(((11:3.196824e-001,12:3.301753e-001):2.079541e-001,(9:3.614582e-001,10:2.933289e-001):8.329545e-002):1.223884e-001,(((15:2.200652e-001,16:1.772643e-001):1.919588e-001,14:2.867552e-001):1.345688e-001,13:2.309931e-001):4.844553e-002):1.111865e-001):1.171954e-001):1.624041e-001):1.036860e-001,1:5.074730e-001);
   tree gen.52500 = [&U] (((3:3.145073e-001,4:2.734444e-001):1.402417e-001,2:2.465359e-001):4.350652e-002,(((6:2.483556e-001,(8:1.339345e-001,7:1.829021e-001):1.774984e-001):5.270429e-002,5:2.736672e-001):1.685851e-001,((17:2.044472e-001,((20:6.259903e-004,19:6.639462e-003):1.125481e-001,21:1.196097e-001):6.850005e-002):2.268001e-001,(18:4.472846e-001,((((11:3.066861e-001,12:3.059861e-001):1.558501e-001,(9:3.467636e-001,10:2.585007e-001):5.515353e-002):1.213041e-001,13:2.488673e-001):4.731046e-002,((15:2.183395e-001,16:1.700578e-001):1.841550e-001,14:2.279111e-001):1.290981e-001):9.778853e-002):9.280327e-002):1.907689e-001):1.003733e-001,1:4.868423e-001);
   tree gen.53000 = [&U] (((3:3.145073e-001,4:2.734444e-001):1.512042e-001,2:2.843732e-001):3.743985e-002,(((6:2.483556e-001,(8:1.339345e-001,7:1.829021e-001):2.520640e-001):5.270429e-002,5:2.501985e-001):2.029220e-001,((17:1.903001e-001,((20:1.283593e-003,19:6.664511e-003):9.164187e-002,21:1.176124e-001):7.262099e-002):2.268001e-001,(18:4.168012e-001,((((11:3.090515e-001,12:3.166122e-001):1.942792e-001,(9:3.467636e-001,10:2.326533e-001):8.517001e-002):6.083819e-002,13:2.241686e-001):6.053713e-002,((15:2.183395e-001,16:2.335258e-001):1.611879e-001,14:2.279111e-001):1.290981e-001):1.171916e-001):1.018381e-001):1.671719e-001):1.003733e-001,1:4.954993e-001);
   tree gen.53500 = [&U] (((3:3.024117e-001,4:2.675169e-001):9.820941e-002,2:2.782087e-001):6.084752e-002,(((6:2.489530e-001,(8:1.359075e-001,7:2.132167e-001):2.203403e-001):7.333588e-002,5:2.447749e-001):1.745522e-001,((17:1.903983e-001,((20:9.535244e-004,19:1.059223e-002):1.074647e-001,21:9.647648e-002):7.104676e-002):1.805028e-001,(18:3.648358e-001,((((11:3.556130e-001,12:3.097489e-001):1.571652e-001,(9:3.028577e-001,10:3.004506e-001):5.844062e-002):9.959107e-002,13:2.881338e-001):3.091874e-002,((15:2.270707e-001,16:2.264983e-001):1.866178e-001,14:2.371113e-001):1.391682e-001):1.148055e-001):1.276142e-001):1.426744e-001):1.151503e-001,1:4.724663e-001);
   tree gen.54000 = [&U] ((((6:2.502230e-001,(8:1.366008e-001,7:2.305625e-001):2.176622e-001):7.926591e-002,5:2.460235e-001):1.522443e-001,((17:1.715043e-001,((20:2.582009e-003,19:8.406702e-003):1.080129e-001,21:9.094760e-002):8.574057e-002):1.723191e-001,(18:6.286014e-001,((((11:3.561884e-001,12:3.113290e-001):1.548886e-001,(9:3.059317e-001,10:3.090865e-001):9.507034e-002):8.948870e-002,13:2.896036e-001):4.673521e-002,((15:2.264435e-001,16:1.960578e-001):1.785764e-001,14:2.466749e-001):1.289044e-001):1.055585e-001):1.124309e-001):1.728921e-001):1.157377e-001,((3:3.039544e-001,4:2.688816e-001):1.289125e-001,2:2.394174e-001):3.502508e-002,1:4.791682e-001);
   tree gen.54500 = [&U] ((((6:2.502230e-001,(8:1.243334e-001,7:1.919937e-001):1.888986e-001):7.688986e-002,5:2.460235e-001):1.720871e-001,((17:1.630319e-001,((20:2.876691e-003,19:8.406702e-003):1.080129e-001,21:7.588120e-002):8.574057e-002):2.158854e-001,(18:4.013835e-001,((((11:3.561884e-001,12:3.079319e-001):1.548886e-001,(9:2.936558e-001,10:3.046863e-001):6.783608e-002):7.344201e-002,13:2.896036e-001):6.188928e-002,((15:2.264435e-001,16:1.960578e-001):2.016784e-001,14:2.068264e-001):1.286967e-001):1.371861e-001):1.252944e-001):1.728921e-001):1.161486e-001,((3:2.815515e-001,4:2.688816e-001):1.437151e-001,2:2.232524e-001):5.288961e-002,1:4.791682e-001);
   tree gen.55000 = [&U] (((3:2.913153e-001,4:2.850873e-001):1.402915e-001,2:2.309053e-001):5.006432e-002,(((6:2.396661e-001,(8:1.664904e-001,7:1.985750e-001):1.953739e-001):6.130332e-002,5:2.544570e-001):1.474777e-001,((17:1.793912e-001,((20:1.854938e-003,19:1.571637e-002):1.120575e-001,21:1.302548e-001):5.581700e-002):2.193161e-001,(18:4.618165e-001,((((11:3.683982e-001,12:3.184874e-001):1.601981e-001,(9:3.192366e-001,10:3.151307e-001):8.592433e-002):9.556354e-002,13:2.686846e-001):8.057120e-002,((15:2.818293e-001,16:1.893138e-001):1.569894e-001,14:2.388124e-001):1.067043e-001):1.634261e-001):7.017479e-002):1.788186e-001):1.262467e-001,1:4.705543e-001);
   tree gen.55500 = [&U] (((3:2.929727e-001,4:2.818778e-001):1.126516e-001,2:2.649627e-001):5.617941e-002,(((6:2.773076e-001,(8:1.646161e-001,7:1.809278e-001):2.077886e-001):6.061317e-002,5:2.641189e-001):1.706714e-001,((17:1.773716e-001,((20:8.627501e-004,19:6.637901e-003):1.128028e-001,21:9.787756e-002):6.929139e-002):2.390286e-001,(18:4.566174e-001,((((11:3.102380e-001,12:3.384761e-001):1.504226e-001,(9:3.156426e-001,10:3.115830e-001):8.463302e-002):1.061244e-001,13:2.511550e-001):2.986617e-002,((15:2.480684e-001,16:1.871825e-001):1.251991e-001,14:2.361238e-001):1.440780e-001):1.028482e-001):1.126781e-001):1.500546e-001):1.046518e-001,1:4.785667e-001);
   tree gen.56000 = [&U] (((3:3.252651e-001,4:2.306153e-001):1.570117e-001,2:2.649627e-001):5.617941e-002,(((6:2.816054e-001,(8:1.646161e-001,7:1.654617e-001):2.077886e-001):6.642954e-002,5:2.733314e-001):1.706714e-001,((17:1.766182e-001,((20:2.667128e-003,19:7.076961e-003):1.092331e-001,21:1.085211e-001):4.761557e-002):2.363839e-001,(18:4.873430e-001,((((11:3.124598e-001,12:3.384761e-001):1.722383e-001,(9:3.156426e-001,10:2.542482e-001):1.038605e-001):4.949299e-002,13:2.511550e-001):1.145615e-001,((15:2.504347e-001,16:2.094313e-001):1.532583e-001,14:2.557487e-001):1.046144e-001):1.276247e-001):1.013016e-001):1.170062e-001):1.046518e-001,1:4.785667e-001);
   tree gen.56500 = [&U] (((3:3.173986e-001,4:2.665341e-001):1.527285e-001,2:2.626651e-001):4.872298e-002,(((6:2.486749e-001,(8:1.469119e-001,7:1.688995e-001):1.518272e-001):7.716786e-002,5:2.667209e-001):1.465982e-001,((17:1.912121e-001,((20:1.149386e-003,19:1.615862e-002):1.115254e-001,21:9.973204e-002):2.076382e-002):2.761487e-001,(18:4.755568e-001,((((11:3.049031e-001,12:2.803594e-001):2.066938e-001,(9:2.918655e-001,10:2.722581e-001):9.686388e-002):5.655840e-002,13:2.776053e-001):3.765191e-002,((15:2.503869e-001,16:2.043663e-001):1.559332e-001,14:2.592713e-001):1.516104e-001):6.692472e-002):1.270121e-001):1.443086e-001):1.092533e-001,1:4.669928e-001);
   tree gen.57000 = [&U] (((3:3.664589e-001,4:2.723869e-001):1.153566e-001,2:2.873433e-001):2.854570e-002,(((6:2.618942e-001,(8:1.256772e-001,7:2.279790e-001):1.604602e-001):7.222590e-002,5:2.263830e-001):1.316764e-001,(((21:1.019221e-001,(20:2.571265e-003,19:2.232228e-002):9.861542e-002):4.216183e-002,17:2.233959e-001):2.485711e-001,(18:4.859996e-001,((((11:3.115985e-001,12:2.865159e-001):2.094379e-001,(9:2.982746e-001,10:2.782366e-001):7.385944e-002):8.125995e-002,13:2.343834e-001):5.859452e-002,((15:2.558852e-001,16:2.184200e-001):1.593574e-001,14:2.280944e-001):1.796876e-001):1.004949e-001):1.298012e-001):1.881482e-001):1.259254e-001,1:4.982614e-001);
   tree gen.57500 = [&U] (((3:3.602700e-001,4:2.677867e-001):1.202511e-001,2:2.483065e-001):7.653773e-002,(((6:2.148608e-001,(8:1.664282e-001,7:2.080145e-001):2.348110e-001):6.930787e-002,5:2.611340e-001):1.351721e-001,(((21:9.974606e-002,(20:3.562884e-003,19:1.354947e-002):1.120040e-001):5.332075e-002,17:1.659076e-001):2.443731e-001,(18:4.777919e-001,((((11:3.063361e-001,12:2.878661e-001):2.065909e-001,(9:3.395680e-001,10:2.777620e-001):6.083232e-002):8.054482e-002,13:2.304251e-001):7.220259e-002,((15:2.416315e-001,16:2.036426e-001):1.625857e-001,14:2.325672e-001):1.277520e-001):1.277842e-001):6.919476e-002):1.646080e-001):1.002806e-001,1:4.579702e-001);
   tree gen.58000 = [&U] (((3:2.948695e-001,4:2.763058e-001):1.534301e-001,2:2.483065e-001):5.394031e-002,(((6:2.148608e-001,(8:1.457038e-001,7:1.945514e-001):2.011335e-001):9.053512e-002,5:2.219313e-001):1.351721e-001,(((21:9.974606e-002,(20:6.397416e-003,19:1.354947e-002):1.120040e-001):4.961300e-002,17:1.945815e-001):2.443731e-001,(18:4.777919e-001,((((11:3.063361e-001,12:2.878661e-001):2.065909e-001,(9:3.395680e-001,10:2.403090e-001):8.919766e-002):9.727687e-002,13:2.664479e-001):6.806935e-002,((15:2.416315e-001,16:2.036426e-001):1.426205e-001,14:2.586970e-001):1.252754e-001):1.089423e-001):1.009764e-001):1.542636e-001):1.128140e-001,1:4.579702e-001);
   tree gen.58500 = [&U] (((3:2.802516e-001,4:2.477633e-001):1.640855e-001,2:2.542339e-001):3.509931e-002,(((6:2.689963e-001,(8:1.491820e-001,7:1.991957e-001):2.059349e-001):9.269633e-002,5:2.272291e-001):1.383989e-001,((17:2.516797e-001,((20:8.773721e-004,19:6.895311e-003):8.802731e-002,21:1.021271e-001):4.709900e-002):2.444009e-001,(18:4.956360e-001,((((11:3.274001e-001,12:3.344666e-001):1.413283e-001,(9:3.476740e-001,10:2.460455e-001):8.594854e-002):1.023811e-001,13:2.728084e-001):8.192270e-002,((15:2.473996e-001,16:1.898123e-001):1.460250e-001,14:2.648725e-001):1.148327e-001):1.140770e-001):1.175372e-001):1.896559e-001):8.761908e-002,1:4.689027e-001);
   tree gen.59000 = [&U] (((3:2.747712e-001,4:2.429183e-001):1.608768e-001,2:2.321172e-001):5.326026e-002,(((6:2.637360e-001,(8:1.462647e-001,7:1.953004e-001):2.019078e-001):4.818855e-002,5:2.326588e-001):1.356925e-001,(((17:2.467581e-001,(20:1.592687e-003,19:7.764684e-003):7.781387e-002):3.936477e-002,21:1.007549e-001):2.269743e-001,(18:5.323686e-001,((((11:3.209978e-001,12:3.279261e-001):1.752839e-001,(9:3.482056e-001,10:2.506015e-001):6.814085e-002):6.059439e-002,13:2.891134e-001):8.677705e-002,((15:2.215263e-001,16:2.142494e-001):1.309011e-001,14:2.311108e-001):7.429604e-002):1.943574e-001):9.610085e-002):1.958545e-001):1.039629e-001,1:4.331259e-001);
   tree gen.59500 = [&U] (((3:3.159183e-001,4:2.523821e-001):1.608768e-001,2:2.293752e-001):4.071812e-002,(((6:2.637360e-001,(8:1.462647e-001,7:1.585816e-001):1.963421e-001):6.231377e-002,5:2.309103e-001):1.922181e-001,((17:1.881262e-001,((20:1.867026e-004,19:6.977449e-003):8.026296e-002,21:1.130403e-001):5.653847e-002):2.493986e-001,(18:5.323686e-001,((((11:3.209978e-001,12:3.279261e-001):1.932189e-001,(9:3.705764e-001,10:2.472821e-001):6.292299e-002):1.039687e-001,13:2.179820e-001):4.529815e-002,((15:2.904961e-001,16:2.257328e-001):1.441485e-001,14:2.311108e-001):1.410229e-001):1.438457e-001):8.163252e-002):1.253599e-001):1.301098e-001,1:4.331259e-001);
   tree gen.60000 = [&U] ((((6:2.387918e-001,(8:1.438854e-001,7:1.900287e-001):2.274713e-001):7.640970e-002,5:2.439623e-001):1.791901e-001,((17:2.071077e-001,((20:2.166841e-003,19:1.682674e-002):9.946369e-002,21:9.353522e-002):3.007076e-002):2.570304e-001,(18:5.237084e-001,((((11:3.789731e-001,12:3.319758e-001):2.142085e-001,(9:3.174114e-001,10:2.432595e-001):1.026366e-001):7.488933e-002,13:2.144361e-001):4.978460e-002,((15:2.288099e-001,16:2.222613e-001):1.469173e-001,14:2.711089e-001):1.383494e-001):1.382351e-001):1.365679e-001):1.604838e-001):1.181146e-001,((3:3.107792e-001,4:2.482765e-001):1.355092e-001,2:2.176492e-001):6.562718e-002,1:4.490427e-001);
   tree gen.60500 = [&U] ((2:2.184992e-001,(3:2.922372e-001,4:2.433307e-001):1.533584e-001):5.909277e-002,(((6:2.727101e-001,(8:1.808112e-001,7:1.767416e-001):2.232898e-001):9.168921e-002,5:2.426306e-001):1.782120e-001,((17:2.129252e-001,((20:1.292329e-003,19:1.093656e-002):8.400976e-002,21:9.302466e-002):4.625097e-002):2.983094e-001,(18:5.208497e-001,((((11:3.433516e-001,12:3.142917e-001):2.058156e-001,(9:3.156788e-001,10:2.290511e-001):7.825070e-002):8.520584e-002,13:2.419149e-001):5.291357e-002,((15:2.275609e-001,16:1.618944e-001):1.461153e-001,14:2.696291e-001):1.375942e-001):9.771829e-002):1.290646e-001):1.920906e-001):8.278889e-002,1:4.465916e-001);
   tree gen.61000 = [&U] ((2:2.763303e-001,(3:3.028167e-001,4:2.492043e-001):1.496609e-001):5.252572e-002,(((6:2.727101e-001,(8:1.778264e-001,7:2.064263e-001):1.848998e-001):5.119810e-002,5:2.309854e-001):1.498112e-001,((17:2.388180e-001,((20:3.974558e-004,19:1.733393e-002):1.018919e-001,21:9.302466e-002):2.151112e-002):2.983094e-001,(18:4.248135e-001,((((11:3.433516e-001,12:3.142917e-001):1.952623e-001,(9:3.152438e-001,10:2.602463e-001):7.825070e-002):5.006266e-002,13:2.557543e-001):9.015568e-002,((15:2.275609e-001,16:1.618944e-001):1.995035e-001,14:2.449797e-001):1.382272e-001):1.114781e-001):1.171259e-001):1.915843e-001):9.671388e-002,1:4.465916e-001);
   tree gen.61500 = [&U] ((2:2.938688e-001,(3:2.574067e-001,4:3.157361e-001):1.183983e-001):2.047104e-002,(((6:2.570527e-001,(8:1.637749e-001,7:1.966312e-001):2.212836e-001):5.663719e-002,5:2.273573e-001):2.046521e-001,((17:2.375927e-001,(21:1.030582e-001,(20:1.176471e-003,19:9.304428e-003):1.087934e-001):3.636340e-002):2.833863e-001,(18:4.181410e-001,((((11:3.310949e-001,12:3.093552e-001):1.951704e-001,(9:3.273551e-001,10:2.561586e-001):8.626485e-002):6.320859e-002,13:2.416492e-001):8.211978e-002,((15:2.239867e-001,16:1.875914e-001):1.914565e-001,14:2.479307e-001):8.717645e-002):1.097271e-001):1.035793e-001):1.456867e-001):1.249456e-001,1:4.395770e-001);
   tree gen.62000 = [&U] (2:2.588671e-001,((((6:2.637967e-001,(8:1.637749e-001,7:1.908478e-001):2.212836e-001):5.663719e-002,5:2.273573e-001):1.853856e-001,(((21:1.059518e-001,(20:2.046848e-003,19:1.953033e-002):1.363540e-001):6.280498e-002,17:1.926845e-001):2.393065e-001,(18:5.235608e-001,((((11:3.137404e-001,12:2.747909e-001):1.951704e-001,(9:3.273551e-001,10:2.561586e-001):9.495791e-002):1.009434e-001,13:2.365922e-001):6.128355e-002,((15:2.486588e-001,16:1.875914e-001):1.615725e-001,14:2.479307e-001):1.374311e-001):8.913605e-002):1.231950e-001):1.456867e-001):9.665278e-002,(3:2.618206e-001,4:2.848041e-001):1.404105e-001):7.622782e-002,1:4.395770e-001);
   tree gen.62500 = [&U] ((((6:2.582084e-001,(8:1.622581e-001,7:2.109104e-001):1.701631e-001):5.136656e-002,5:2.636866e-001):2.221113e-001,(((21:8.932008e-002,(20:2.200447e-003,19:7.913025e-003):1.350911e-001):5.436878e-002,17:1.825068e-001):2.678323e-001,(18:5.187117e-001,((((11:3.046237e-001,12:3.480975e-001):1.773384e-001,(9:3.243232e-001,10:2.537861e-001):7.194800e-002):7.917884e-002,13:2.301575e-001):7.993864e-002,((15:2.295503e-001,16:2.331283e-001):1.574709e-001,14:2.156556e-001):1.303811e-001):8.596063e-002):1.102367e-001):1.892489e-001):1.023385e-001,(2:2.564695e-001,(3:2.363322e-001,4:2.821662e-001):1.402145e-001):4.090717e-002,1:4.355057e-001);
   tree gen.63000 = [&U] (2:2.134962e-001,((3:3.246735e-001,4:2.517851e-001):1.379322e-001,(((6:2.681081e-001,(8:1.684791e-001,7:2.121450e-001):1.804470e-001):5.333596e-002,5:2.576178e-001):2.236986e-001,(((21:9.274461e-002,(20:2.532579e-003,19:8.780791e-003):1.402705e-001):5.645329e-002,17:1.895041e-001):2.117125e-001,(18:4.469731e-001,((((11:2.934632e-001,12:3.614435e-001):1.620826e-001,(9:3.334035e-001,10:2.436658e-001):8.200173e-002):1.002651e-001,13:2.962243e-001):5.496160e-002,((15:2.383512e-001,16:2.420665e-001):1.257955e-001,14:2.239238e-001):1.409169e-001):1.215589e-001):1.144632e-001):1.307539e-001):1.163819e-001):7.199712e-002,1:4.522031e-001);
   tree gen.63500 = [&U] (((3:3.231515e-001,4:2.517851e-001):1.571972e-001,(((6:2.681081e-001,(8:1.684791e-001,7:2.121450e-001):1.804470e-001):4.019241e-002,5:2.576178e-001):1.777141e-001,(((21:1.109758e-001,(20:9.248753e-004,19:1.619984e-002):1.131122e-001):5.645329e-002,17:1.808476e-001):2.117125e-001,(18:4.469731e-001,((((11:2.934632e-001,12:3.300576e-001):1.620826e-001,(9:3.334035e-001,10:2.436658e-001):9.699890e-002):6.505067e-002,13:2.575963e-001):8.145066e-002,((15:2.383512e-001,16:2.528846e-001):1.326800e-001,14:2.111737e-001):1.243988e-001):1.056508e-001):1.403564e-001):1.498732e-001):9.961348e-002):6.973054e-002,2:2.134962e-001,1:4.522031e-001);
   tree gen.64000 = [&U] ((((6:2.706359e-001,(8:1.700675e-001,7:1.673060e-001):1.904971e-001):4.254492e-002,5:2.683278e-001):1.793896e-001,(((21:1.120221e-001,(20:1.347413e-003,19:1.660864e-002):9.725989e-002):6.274545e-002,17:1.825526e-001):1.965946e-001,(18:4.511872e-001,((((11:3.321613e-001,12:3.423243e-001):1.655819e-001,(9:3.219799e-001,10:2.436565e-001):9.791342e-002):7.611159e-002,13:2.410712e-001):7.757546e-002,((15:2.405984e-001,16:1.953669e-001):2.070506e-001,14:2.260584e-001):1.449560e-001):1.019015e-001):1.079740e-001):1.512862e-001):9.950910e-002,((3:3.261982e-001,4:2.541590e-001):1.450685e-001,2:2.116267e-001):6.279357e-002,1:4.564665e-001);
   tree gen.64500 = [&U] (((3:3.322437e-001,4:2.588694e-001):1.477571e-001,(((6:2.756516e-001,(8:1.527761e-001,7:1.644327e-001):1.930495e-001):6.026970e-002,5:2.733008e-001):1.827143e-001,(((21:9.067977e-002,(20:1.279677e-003,19:1.387193e-002):8.854555e-002):6.390833e-002,17:1.859359e-001):2.293709e-001,(18:4.746469e-001,((((11:3.383173e-001,12:3.577886e-001):1.529330e-001,(9:3.643762e-001,10:2.481722e-001):9.539106e-002):7.563349e-002,13:2.455390e-001):9.221188e-002,((15:1.647656e-001,16:2.796809e-001):1.923218e-001,14:2.231969e-001):1.349432e-001):1.193281e-001):1.472941e-001):1.457061e-001):1.734001e-001):4.679225e-002,2:2.155488e-001,1:4.175111e-001);
   tree gen.65000 = [&U] (((3:3.422229e-001,4:2.664958e-001):1.251484e-001,(((6:2.756516e-001,(8:1.503190e-001,7:1.528502e-001):1.930495e-001):3.887162e-002,5:2.733008e-001):1.827143e-001,(((21:1.034952e-001,(20:2.073378e-003,19:9.248712e-003):9.020711e-002):9.000976e-002,17:1.859359e-001):1.842847e-001,(18:4.499865e-001,((((11:3.262774e-001,12:3.577886e-001):1.529330e-001,(9:3.643762e-001,10:2.835479e-001):7.535672e-002):9.120982e-002,13:2.455390e-001):8.620390e-002,((15:1.647656e-001,16:2.851661e-001):1.924176e-001,14:2.246574e-001):1.349432e-001):1.186868e-001):9.278539e-002):1.937613e-001):1.419599e-001):4.022091e-002,2:2.522805e-001,1:4.236389e-001);
   tree gen.65500 = [&U] (((3:3.423227e-001,4:2.665735e-001):1.560075e-001,2:2.523540e-001):4.510076e-002,(((6:2.757320e-001,(8:1.503629e-001,7:1.528948e-001):2.757863e-001):3.888295e-002,5:2.523962e-001):1.827675e-001,(((21:1.230601e-001,(20:8.669400e-004,19:4.720900e-003):9.023340e-002):5.719046e-002,17:1.864497e-001):1.843384e-001,(18:5.834619e-001,((((11:3.674917e-001,12:2.930158e-001):1.887607e-001,(9:3.644824e-001,10:2.850546e-001):6.503961e-002):7.497634e-002,13:2.533563e-001):6.986956e-002,((15:1.648136e-001,16:2.492154e-001):2.329440e-001,14:2.572898e-001):1.344702e-001):1.187214e-001):7.189454e-002):1.573367e-001):1.179137e-001,1:4.237624e-001);
   tree gen.66000 = [&U] (((3:2.809269e-001,4:2.548227e-001):1.316578e-001,2:2.571885e-001):3.920585e-002,(((6:2.635775e-001,5:2.412703e-001):2.864685e-002,(8:1.975233e-001,7:1.461550e-001):1.900828e-001):1.684956e-001,(((21:1.220284e-001,(20:6.900755e-004,19:4.512798e-003):1.260014e-001):5.927846e-002,17:1.782308e-001):1.762126e-001,(18:5.577424e-001,((((11:3.512924e-001,12:3.066937e-001):1.674470e-001,(9:3.484156e-001,10:2.724892e-001):6.217260e-002):1.312794e-001,13:2.237963e-001):6.815784e-002,((15:2.862337e-001,16:2.365673e-001):1.176635e-001,14:2.459483e-001):1.285426e-001):1.134881e-001):8.654428e-002):1.845697e-001):1.127160e-001,1:4.236056e-001);
   tree gen.66500 = [&U] (((3:2.859892e-001,4:2.463898e-001):1.499878e-001,2:2.403802e-001):5.110812e-002,(((6:2.885279e-001,(8:1.909867e-001,7:2.184384e-001):1.929541e-001):6.112014e-002,5:2.570564e-001):1.628091e-001,(((21:1.080714e-001,(20:5.579242e-004,19:7.892417e-003):1.081369e-001):5.731677e-002,17:1.562641e-001):2.338174e-001,(18:5.254405e-001,((((11:3.396671e-001,12:2.965444e-001):1.864676e-001,(9:3.258160e-001,10:3.085427e-001):6.011513e-002):8.777072e-002,13:2.324336e-001):6.590230e-002,((15:2.767614e-001,16:2.287386e-001):1.348300e-001,14:2.378091e-001):1.247546e-001):1.097324e-001):1.202071e-001):1.492642e-001):1.089859e-001,1:4.316410e-001);
   tree gen.67000 = [&U] (((3:2.859892e-001,4:2.627418e-001):1.636258e-001,2:2.792675e-001):3.650890e-002,(((6:2.465998e-001,(8:1.909867e-001,7:1.606591e-001):1.929541e-001):6.112014e-002,5:2.548849e-001):1.868570e-001,(((21:8.630263e-002,(20:4.677868e-004,19:5.972241e-003):1.301594e-001):5.964876e-002,17:1.542583e-001):2.208196e-001,(18:5.419754e-001,((((11:3.396671e-001,12:2.965444e-001):1.864676e-001,(9:2.992827e-001,10:2.946029e-001):1.018443e-001):1.051106e-001,13:2.686871e-001):2.893327e-002,((15:2.056859e-001,16:2.287386e-001):1.776485e-001,14:2.006498e-001):1.345151e-001):1.097324e-001):9.486022e-002):1.498717e-001):9.356603e-002,1:4.780957e-001);
   tree gen.67500 = [&U] (((3:2.857611e-001,4:2.634309e-001):1.431993e-001,2:2.821632e-001):5.932194e-002,(((6:2.491568e-001,(8:1.677094e-001,7:1.623250e-001):1.803976e-001):5.122171e-002,5:2.473577e-001):1.791106e-001,(((21:8.719751e-002,(20:1.552709e-003,19:9.416240e-003):1.010161e-001):6.440099e-002,17:2.006455e-001):2.611517e-001,(18:4.921851e-001,(((15:2.172286e-001,16:2.311104e-001):1.348513e-001,14:2.624470e-001):1.579590e-001,(13:2.569366e-001,((11:3.795475e-001,12:3.218957e-001):1.816527e-001,(9:3.023860e-001,10:2.976576e-001):7.158415e-002):8.816081e-002):2.685118e-002):1.325266e-001):1.001346e-001):1.514258e-001):1.105085e-001,1:4.913925e-001);
   tree gen.68000 = [&U] (((3:2.879049e-001,4:2.475649e-001):1.442736e-001,2:2.408525e-001):5.976699e-002,(((8:1.790840e-001,7:1.821013e-001):1.817510e-001,(5:2.596385e-001,6:2.898423e-001):4.214812e-002):1.605680e-001,(((21:8.859736e-002,(20:3.159289e-003,19:8.037362e-003):1.132065e-001):5.476730e-002,17:2.155014e-001):2.372075e-001,(18:4.958776e-001,(((15:2.188583e-001,16:2.413176e-001):1.391136e-001,14:2.782775e-001):1.139073e-001,(13:2.588642e-001,((11:3.823950e-001,12:3.202530e-001):1.830155e-001,(9:3.673511e-001,10:3.177729e-001):1.013254e-001):9.359001e-002):7.282349e-002):1.258422e-001):8.836123e-002):1.525618e-001):1.113375e-001,1:4.950791e-001);
   tree gen.68500 = [&U] (((3:2.774344e-001,4:2.710706e-001):1.442736e-001,2:2.712113e-001):3.789936e-002,((5:2.627965e-001,((8:1.444484e-001,7:1.821013e-001):1.944015e-001,6:2.973727e-001):7.397193e-002):1.922053e-001,(((21:1.120940e-001,(20:6.475425e-003,19:1.656385e-002):1.221998e-001):5.098109e-002,17:2.155014e-001):2.056757e-001,(18:4.958776e-001,(((15:2.677393e-001,16:1.618493e-001):1.800561e-001,14:2.337002e-001):9.146231e-002,(13:2.588642e-001,((11:3.823950e-001,12:3.042172e-001):1.830155e-001,(9:3.673511e-001,10:2.838401e-001):6.487328e-002):6.025507e-002):6.240503e-002):1.258422e-001):1.221851e-001):1.696114e-001):1.330142e-001,1:4.177126e-001);
   tree gen.69000 = [&U] (((5:2.533084e-001,((8:1.636277e-001,7:1.754844e-001):2.000052e-001,6:3.056844e-001):2.947673e-002):1.802756e-001,(((21:1.080469e-001,(20:9.123765e-003,19:1.596582e-002):1.104300e-001):2.333622e-002,17:2.188897e-001):2.296239e-001,(18:4.779741e-001,(((15:2.580727e-001,16:1.567280e-001):1.465924e-001,14:2.252625e-001):1.242533e-001,(13:2.495180e-001,((11:2.962593e-001,12:3.374963e-001):1.507734e-001,(9:3.597648e-001,10:2.735922e-001):6.290845e-002):9.259893e-002):1.088666e-001):1.060938e-001):1.177737e-001):2.106384e-001):8.830189e-002,((3:2.674177e-001,4:2.612837e-001):1.455357e-001,2:2.674864e-001):5.753594e-002,1:4.836168e-001);
   tree gen.69500 = [&U] (((3:2.919526e-001,4:2.936524e-001):1.330506e-001,((5:2.322639e-001,((8:1.636277e-001,7:2.007627e-001):2.236698e-001,6:2.253171e-001):4.258425e-002):1.802756e-001,(((21:9.897723e-002,(20:6.646615e-003,19:1.812032e-002):1.104300e-001):7.572590e-002,17:1.837513e-001):2.169339e-001,(18:4.779741e-001,(((15:3.014758e-001,16:1.794076e-001):1.743543e-001,14:2.164240e-001):9.699841e-002,(13:2.495180e-001,((11:2.981089e-001,12:3.535284e-001):2.040018e-001,(9:3.597648e-001,10:2.676766e-001):7.506000e-002):1.079900e-001):6.040977e-002):1.612107e-001):8.477908e-002):1.851259e-001):1.232203e-001):7.463146e-002,2:2.255417e-001,1:4.475247e-001);
   tree gen.70000 = [&U] (((5:2.719733e-001,((8:1.490664e-001,7:2.359385e-001):2.265271e-001,6:2.281955e-001):7.557466e-002):1.660626e-001,(((21:1.002416e-001,(20:4.858674e-003,19:1.016045e-002):1.093447e-001):5.265482e-002,17:1.940093e-001):2.210434e-001,(18:5.081520e-001,(((15:2.736355e-001,16:2.091300e-001):1.817620e-001,14:2.191888e-001):1.148453e-001,(13:2.527056e-001,((11:3.130748e-001,12:3.025593e-001):2.160410e-001,(9:3.270937e-001,10:2.710961e-001):7.601887e-002):1.093696e-001):7.718277e-002):1.591251e-001):7.521394e-002):1.471669e-001):1.218938e-001,((3:3.147764e-001,4:2.474805e-001):1.277610e-001,2:2.284229e-001):5.516621e-002,1:4.480278e-001);
   tree gen.70500 = [&U] (2:2.258237e-001,((3:3.013737e-001,4:2.474805e-001):1.347132e-001,((5:2.719733e-001,((8:1.490664e-001,7:1.962968e-001):2.421911e-001,6:2.170476e-001):7.557466e-002):1.826253e-001,(((21:1.187904e-001,(20:1.991036e-003,19:1.200470e-002):1.121994e-001):4.842212e-002,17:2.143652e-001):2.159792e-001,(18:5.147211e-001,(((15:2.238966e-001,16:2.028151e-001):1.613250e-001,14:2.191888e-001):1.392781e-001,(13:2.583142e-001,((11:2.987058e-001,12:3.655495e-001):2.080282e-001,(9:3.498243e-001,10:2.716170e-001):8.799316e-002):5.338271e-002):7.442314e-002):8.773395e-002):1.060137e-001):1.864481e-001):1.334048e-001):5.485989e-002,1:4.480278e-001);
   tree gen.71000 = [&U] (((3:3.013737e-001,4:2.474805e-001):1.215125e-001,((5:2.719733e-001,((8:1.596132e-001,7:1.755564e-001):1.961363e-001,6:2.567929e-001):5.794334e-002):1.826253e-001,(((21:1.096669e-001,(20:2.556333e-003,19:1.159857e-002):1.121994e-001):3.986889e-002,17:2.143652e-001):2.159792e-001,(18:5.245995e-001,(((15:2.238966e-001,16:2.028151e-001):1.525659e-001,14:2.695343e-001):1.368268e-001,(13:2.583142e-001,((11:3.048094e-001,12:3.106525e-001):1.835260e-001,(9:3.498243e-001,10:2.716170e-001):7.462056e-002):6.493882e-002):4.745352e-002):1.137877e-001):1.065392e-001):1.962202e-001):1.334048e-001):5.226644e-002,2:2.226280e-001,1:4.480278e-001);
   tree gen.71500 = [&U] (((3:3.202256e-001,4:2.503458e-001):1.271264e-001,2:2.885437e-001):5.287158e-002,((5:2.751221e-001,((8:1.614612e-001,7:1.956456e-001):1.865691e-001,6:2.597660e-001):4.496825e-002):2.107113e-001,(((21:1.109366e-001,(20:2.421282e-003,19:1.089387e-002):1.134984e-001):6.579488e-002,17:2.539211e-001):2.615996e-001,(18:5.306732e-001,(((15:2.324858e-001,16:2.305027e-001):1.514191e-001,14:2.233868e-001):1.683859e-001,(13:2.510787e-001,((11:2.967081e-001,12:3.559475e-001):1.510783e-001,(9:3.538745e-001,10:2.747617e-001):8.848956e-002):8.991717e-002):9.503417e-002):8.097824e-002):1.024125e-001):1.543498e-001):9.150784e-002,1:4.532150e-001);
   tree gen.72000 = [&U] (((3:3.349581e-001,4:2.474648e-001):1.189266e-001,2:2.762871e-001):5.551597e-002,((5:2.567592e-001,((8:1.601813e-001,7:2.147721e-001):1.850902e-001,6:2.577068e-001):4.221868e-002):2.090409e-001,(((21:1.301494e-001,(20:8.975445e-004,19:1.475469e-002):1.140984e-001):2.901553e-002,17:2.533724e-001):2.310105e-001,(18:5.186878e-001,(((15:2.775493e-001,16:2.083878e-001):1.495359e-001,14:2.216160e-001):1.663368e-001,(13:2.750497e-001,((11:2.943561e-001,12:3.056102e-001):1.498807e-001,(9:3.510693e-001,10:2.725836e-001):8.778809e-002):6.372224e-002):8.095139e-002):8.329899e-002):1.127235e-001):2.192915e-001):1.117201e-001,1:4.496223e-001);
   tree gen.72500 = [&U] (((3:3.336016e-001,4:2.464626e-001):1.347684e-001,2:2.751682e-001):5.552494e-002,((5:2.796007e-001,((8:1.595326e-001,7:1.733001e-001):2.004842e-001,6:2.724242e-001):3.109365e-002):1.760467e-001,(((21:7.724440e-002,(20:1.100616e-003,19:1.369816e-002):1.136363e-001):4.973954e-002,17:1.804719e-001):2.300750e-001,(18:5.217268e-001,(((15:2.370712e-001,16:1.797216e-001):1.695953e-001,14:2.493580e-001):1.310913e-001,(13:2.809317e-001,((11:3.494718e-001,12:3.366602e-001):1.787208e-001,(9:3.099149e-001,10:2.714797e-001):1.008530e-001):8.015836e-002):6.096973e-002):9.589660e-002):1.004479e-001):1.425217e-001):1.110672e-001,1:4.468477e-001);
   tree gen.73000 = [&U] (((3:3.450751e-001,4:2.549391e-001):1.426161e-001,((5:2.892170e-001,((8:1.402462e-001,7:1.792604e-001):1.911815e-001,6:2.539442e-001):6.149596e-002):1.763099e-001,((((20:1.816347e-003,19:8.906956e-003):1.175805e-001,17:2.623083e-001):3.004176e-002,21:7.990107e-002):2.379879e-001,(18:5.467799e-001,(((15:2.452248e-001,16:1.859028e-001):1.271120e-001,14:2.672387e-001):9.186900e-002,(13:2.905938e-001,((11:2.938548e-001,12:3.482390e-001):1.760272e-001,(9:3.243173e-001,10:2.611860e-001):9.335895e-002):8.904137e-002):5.718159e-002):1.534285e-001):6.784060e-002):1.794359e-001):1.216586e-001):6.296279e-002,2:2.399431e-001,1:4.622161e-001);
   tree gen.73500 = [&U] (((3:3.450751e-001,4:2.779027e-001):1.300340e-001,2:2.515718e-001):3.613670e-002,((5:2.628905e-001,((8:1.569505e-001,7:1.792604e-001):1.859148e-001,6:2.539442e-001):6.863552e-002):1.515717e-001,((17:2.695382e-001,(21:7.990107e-002,(20:4.246431e-003,19:1.010428e-002):1.019834e-001):3.938720e-002):1.861194e-001,(18:4.951380e-001,(((15:2.452248e-001,16:2.425679e-001):1.504706e-001,14:2.672387e-001):1.387018e-001,(13:2.905938e-001,((11:2.938548e-001,12:3.181658e-001):1.614366e-001,(9:3.243173e-001,10:2.452359e-001):6.637448e-002):5.935897e-002):5.888879e-002):1.012332e-001):1.169723e-001):1.794359e-001):1.063259e-001,1:4.622161e-001);
   tree gen.74000 = [&U] (((3:2.904351e-001,4:2.779027e-001):1.292223e-001,2:2.515718e-001):4.565038e-002,((5:2.628905e-001,((8:1.569505e-001,7:2.086901e-001):1.859148e-001,6:2.661098e-001):5.034335e-002):2.065867e-001,((21:8.210416e-002,((20:1.715528e-003,19:4.497177e-003):7.684999e-002,17:2.337213e-001):5.057735e-002):2.793926e-001,(18:4.951380e-001,(((15:2.351852e-001,16:2.174212e-001):1.792545e-001,14:2.322020e-001):1.387018e-001,(13:2.073806e-001,((11:3.528269e-001,12:3.181658e-001):1.306537e-001,(9:3.479611e-001,10:2.915846e-001):7.719403e-002):9.585824e-002):3.950660e-002):8.360296e-002):1.363932e-001):1.014174e-001):1.092491e-001,1:4.622161e-001);
   tree gen.74500 = [&U] (((3:3.175516e-001,4:2.886568e-001):1.259409e-001,2:2.613069e-001):4.472697e-002,((5:2.444190e-001,((8:1.630241e-001,7:2.083708e-001):2.211895e-001,6:2.612757e-001):6.414553e-002):1.665731e-001,((21:8.528136e-002,((20:2.682188e-003,19:1.150293e-002):5.400174e-002,17:2.427656e-001):2.062590e-002):2.306397e-001,(18:4.514121e-001,(((15:2.442862e-001,16:2.454282e-001):1.431226e-001,14:2.411875e-001):1.201216e-001,(13:2.154057e-001,((11:3.735125e-001,12:2.954726e-001):1.595749e-001,(9:3.614262e-001,10:2.974726e-001):7.584741e-002):1.051602e-001):3.856541e-002):8.683816e-002):1.479731e-001):1.602143e-001):1.087769e-001,1:4.801026e-001);
   tree gen.75000 = [&U] (((3:3.081054e-001,4:2.472665e-001):1.559986e-001,((5:2.719477e-001,((8:1.581746e-001,7:2.021724e-001):2.146098e-001,6:2.764887e-001):4.202993e-002):1.784643e-001,(((20:3.549040e-004,19:1.477541e-002):1.123578e-001,(21:1.180517e-001,17:2.355441e-001):3.415664e-002):2.237788e-001,(18:5.169052e-001,(((15:2.733793e-001,16:2.381275e-001):1.505034e-001,14:2.340129e-001):1.805830e-001,(((11:3.589096e-001,12:3.039401e-001):1.548280e-001,(9:3.506748e-001,10:2.886237e-001):7.345057e-002):1.081857e-001,13:2.527932e-001):3.657083e-002):1.446086e-001):1.222625e-001):1.334683e-001):1.250515e-001):5.599532e-002,2:2.092955e-001,1:4.658209e-001);
   tree gen.75500 = [&U] (((3:3.033490e-001,4:2.364468e-001):1.501574e-001,((5:2.617649e-001,((8:1.493511e-001,7:1.946022e-001):2.052712e-001,6:2.661358e-001):6.919482e-002):1.817790e-001,((17:2.267243e-001,(21:9.714395e-002,(20:3.291376e-004,19:1.422216e-002):1.085679e-001):5.048229e-002):2.147152e-001,(18:4.644851e-001,(((15:2.280886e-001,16:2.749589e-001):1.448679e-001,14:2.202913e-001):1.343368e-001,(((11:3.450615e-001,12:3.837957e-001):1.368610e-001,(9:3.375441e-001,10:2.778164e-001):7.070027e-002):8.185286e-002,13:2.856722e-001):4.010077e-002):1.609683e-001):1.634202e-001):1.379162e-001):1.484161e-001):8.435765e-002,2:2.874264e-001,1:4.483787e-001);
   tree gen.76000 = [&U] (((3:3.033490e-001,4:2.834628e-001):1.058182e-001,((5:2.617649e-001,((8:1.493511e-001,7:1.744954e-001):2.052712e-001,6:2.505828e-001):7.267075e-002):1.482936e-001,((17:2.183579e-001,(21:9.714395e-002,(20:1.290262e-003,19:1.903730e-002):1.219786e-001):3.626401e-002):2.228914e-001,(18:4.752130e-001,(((15:2.390112e-001,16:2.795725e-001):1.448679e-001,14:2.202913e-001):1.082832e-001,(((11:3.450615e-001,12:3.837957e-001):1.757113e-001,(9:3.643910e-001,10:2.274135e-001):6.355215e-002):8.273250e-002,13:2.320817e-001):5.752209e-002):1.201204e-001):1.425442e-001):1.381870e-001):1.489842e-001):3.915971e-002,2:1.886413e-001,1:4.815837e-001);
   tree gen.76500 = [&U] (((3:3.043076e-001,4:2.611188e-001):1.527906e-001,((5:2.746505e-001,((8:1.775115e-001,7:1.889421e-001):2.436875e-001,6:2.505828e-001):6.207011e-002):1.448341e-001,((17:2.183579e-001,(21:1.144819e-001,(20:1.049879e-003,19:8.458248e-003):9.035626e-002):5.734813e-002):2.223429e-001,(18:4.982654e-001,(((15:2.085650e-001,16:2.795725e-001):1.487644e-001,14:2.092018e-001):1.435917e-001,(((11:3.450615e-001,12:3.755181e-001):1.704526e-001,(9:3.234550e-001,10:2.425740e-001):6.468693e-002):9.911426e-002,13:2.348166e-001):5.752209e-002):1.196979e-001):1.717212e-001):1.441098e-001):1.261754e-001):6.321190e-002,2:2.157300e-001,1:4.911541e-001);
   tree gen.77000 = [&U] (2:2.110342e-001,((3:3.062353e-001,4:2.627729e-001):1.137365e-001,((5:2.907649e-001,((8:1.307536e-001,7:2.268919e-001):1.894303e-001,6:2.977512e-001):6.472754e-002):1.621095e-001,((17:2.064450e-001,(21:1.152071e-001,(20:1.641004e-003,19:9.487986e-003):1.031505e-001):4.270362e-002):2.791225e-001,(18:5.014218e-001,(((15:2.098862e-001,16:2.289691e-001):1.874937e-001,14:2.105271e-001):1.270893e-001,(((11:3.491793e-001,12:3.778969e-001):1.585059e-001,(9:3.255040e-001,10:2.398820e-001):6.540389e-002):1.008111e-001,13:2.363041e-001):4.634695e-002):3.961681e-002):1.332433e-001):1.319158e-001):1.269747e-001):7.695489e-002,1:4.851044e-001);
   tree gen.77500 = [&U] (((3:2.953213e-001,4:2.534079e-001):1.126905e-001,((5:2.615718e-001,((8:1.725930e-001,7:2.324060e-001):1.636996e-001,6:2.871396e-001):8.004502e-002):1.455398e-001,((17:1.937648e-001,(21:1.008708e-001,(20:5.140039e-003,19:1.481637e-002):9.947427e-002):2.840618e-002):3.014989e-001,(18:4.835515e-001,(((15:2.818937e-001,16:2.208088e-001):1.505450e-001,14:2.428346e-001):1.098066e-001,(((11:3.347202e-001,12:3.644290e-001):1.528569e-001,(9:3.200690e-001,10:2.626475e-001):5.124447e-002):1.422216e-001,13:2.278824e-001):5.479200e-002):8.579758e-002):1.284946e-001):1.532163e-001):1.193832e-001):5.805076e-002,2:2.035131e-001,1:4.878629e-001);
   tree gen.78000 = [&U] (((3:2.953213e-001,4:2.575422e-001):1.126905e-001,((5:2.615718e-001,((8:1.580426e-001,7:1.896714e-001):1.933531e-001,6:2.355517e-001):3.433188e-002):1.453530e-001,((17:1.998160e-001,(21:1.008708e-001,(20:1.724788e-003,19:1.137382e-002):9.223871e-002):1.603377e-002):2.277802e-001,(18:4.835515e-001,(((15:2.593890e-001,16:1.796614e-001):1.505450e-001,14:2.312202e-001):1.380719e-001,(((11:3.347202e-001,12:2.727703e-001):1.636430e-001,(9:3.200690e-001,10:2.626475e-001):6.641771e-002):1.114219e-001,13:2.278824e-001):3.898071e-002):1.320330e-001):9.945647e-002):1.757141e-001):1.246838e-001):7.958982e-002,2:2.035131e-001,1:4.878629e-001);
   tree gen.78500 = [&U] (((5:2.615718e-001,((8:1.580426e-001,7:1.943850e-001):1.933531e-001,6:2.355517e-001):5.862218e-002):1.573415e-001,((((20:7.357712e-004,19:1.814356e-002):9.223871e-002,21:1.008708e-001):5.212161e-002,17:1.998160e-001):2.443473e-001,(18:4.835515e-001,(((15:2.593890e-001,16:2.268015e-001):1.582632e-001,14:2.267723e-001):1.401726e-001,(((11:3.499613e-001,12:3.587689e-001):1.972788e-001,(9:3.379797e-001,10:2.626475e-001):5.851864e-002):9.951168e-002,13:2.248325e-001):6.883515e-002):1.320330e-001):8.386350e-002):1.648376e-001):1.182356e-001,((3:2.953213e-001,4:2.575422e-001):1.373388e-001,2:2.340020e-001):8.190498e-002,1:4.276680e-001);
   tree gen.79000 = [&U] (((3:3.225882e-001,4:2.575422e-001):1.271329e-001,((5:2.529467e-001,((8:1.510182e-001,7:1.943850e-001):1.933531e-001,6:2.355517e-001):4.126896e-002):2.079970e-001,((((20:1.253865e-003,19:1.467914e-002):1.124568e-001,21:1.117525e-001):4.232766e-002,17:1.962991e-001):2.929660e-001,(18:4.835515e-001,(((15:2.593890e-001,16:2.268015e-001):1.582632e-001,14:2.227706e-001):9.471053e-002,(((11:3.499613e-001,12:2.984765e-001):1.662237e-001,(9:3.379797e-001,10:2.904257e-001):5.489847e-002):1.003915e-001,13:2.839060e-001):6.511690e-002):1.198689e-001):9.667690e-002):1.648376e-001):1.239526e-001):7.693029e-002,2:2.340020e-001,1:4.770936e-001);
   tree gen.79500 = [&U] ((((5:2.524013e-001,((8:1.506926e-001,7:1.847612e-001):2.124343e-001,6:2.350438e-001):7.051147e-002):2.043789e-001,((((20:4.379728e-004,19:9.273919e-003):8.897462e-002,21:1.081746e-001):7.301428e-002,17:1.562633e-001):2.455447e-001,(18:4.865523e-001,(((15:2.588298e-001,16:2.263125e-001):1.787898e-001,14:2.222903e-001):1.368795e-001,(((11:3.157659e-001,12:3.199993e-001):1.834430e-001,(9:3.684110e-001,10:2.388088e-001):4.705471e-002):1.001750e-001,13:2.832938e-001):5.424990e-002):1.123708e-001):9.646846e-002):1.644822e-001):1.231421e-001,(3:3.407485e-001,4:2.815376e-001):1.470092e-001):7.404531e-002,2:2.004452e-001,1:4.446478e-001);
   tree gen.80000 = [&U] (((3:3.407485e-001,4:2.947502e-001):1.089264e-001,((5:2.343868e-001,((8:1.506926e-001,7:1.847612e-001):2.124343e-001,6:2.695578e-001):7.251478e-002):1.604622e-001,((((20:1.606351e-004,19:1.202344e-002):6.549599e-002,21:1.266205e-001):9.001474e-002,17:1.923744e-001):1.922945e-001,(18:4.865523e-001,(((15:2.239308e-001,16:2.263125e-001):1.803456e-001,14:2.328482e-001):1.368795e-001,(((11:3.513955e-001,12:3.469083e-001):1.834430e-001,(9:3.286150e-001,10:2.844341e-001):4.705471e-002):1.108621e-001,13:2.832938e-001):5.424990e-002):1.186754e-001):5.147055e-002):1.860754e-001):9.265221e-002):9.994168e-002,2:2.281863e-001,1:4.489891e-001);
   tree gen.80500 = [&U] (((3:3.407485e-001,4:2.947502e-001):1.354062e-001,2:2.056416e-001):6.584152e-002,((5:2.826930e-001,((8:1.779244e-001,7:1.847612e-001):1.963770e-001,6:2.518770e-001):6.273500e-002):1.604622e-001,((((20:7.143019e-004,19:1.202344e-002):1.241606e-001,21:8.889200e-002):7.476308e-002,17:1.923744e-001):2.071081e-001,(18:4.865523e-001,(((15:2.301343e-001,16:1.954553e-001):1.958465e-001,14:2.413018e-001):1.368795e-001,(((11:2.848152e-001,12:3.469083e-001):1.869416e-001,(9:3.286150e-001,10:2.844341e-001):8.118482e-002):8.107697e-002,13:2.832938e-001):5.371715e-002):1.530364e-001):9.949841e-002):1.860754e-001):1.089321e-001,1:5.023607e-001);
   tree gen.81000 = [&U] (((3:3.407485e-001,4:2.830101e-001):8.379198e-002,(((5:2.826930e-001,6:2.551676e-001):4.301387e-002,(8:1.371480e-001,7:2.025159e-001):1.963770e-001):1.644016e-001,((((20:1.695057e-003,19:1.202344e-002):1.141344e-001,21:9.108284e-002):3.190835e-002,17:2.383389e-001):2.071081e-001,(18:4.576677e-001,(((15:2.301343e-001,16:2.492413e-001):1.958465e-001,14:2.352065e-001):1.407043e-001,(((11:3.316884e-001,12:3.141452e-001):1.444384e-001,(9:3.286150e-001,10:2.844341e-001):8.118482e-002):9.394162e-002,13:2.968491e-001):4.475847e-002):8.598593e-002):1.575549e-001):1.744554e-001):1.089321e-001):1.035986e-001,2:2.056416e-001,1:5.023607e-001);
   tree gen.81500 = [&U] (((3:2.552094e-001,4:2.569824e-001):1.524282e-001,(((6:2.614290e-001,(8:1.632677e-001,7:1.964842e-001):2.087528e-001):6.585738e-002,5:2.742732e-001):1.595051e-001,((((20:4.205812e-004,19:1.119827e-002):9.197289e-002,21:1.144674e-001):3.828612e-002,17:2.076639e-001):2.009396e-001,(18:4.607448e-001,(((15:2.281142e-001,16:2.339458e-001):2.003178e-001,14:2.282010e-001):1.705753e-001,(((11:3.218093e-001,12:3.015654e-001):1.656077e-001,(9:3.188275e-001,10:2.358154e-001):8.376776e-002):6.594112e-002,13:2.551745e-001):4.918166e-002):9.915816e-002):1.111796e-001):2.025474e-001):9.386361e-002):6.077890e-002,2:1.995167e-001,1:4.873984e-001);
   tree gen.82000 = [&U] (2:2.063288e-001,((3:3.114679e-001,4:2.835311e-001):1.374511e-001,(((6:2.703549e-001,(8:1.688421e-001,7:2.031927e-001):2.158801e-001):5.356879e-002,5:2.592994e-001):1.649510e-001,((((20:2.307757e-003,19:1.305672e-002):8.232550e-002,21:1.202730e-001):3.184266e-002,17:1.720066e-001):2.094069e-001,(18:4.770584e-001,(((15:2.852651e-001,16:1.979928e-001):1.286783e-001,14:2.359924e-001):1.207965e-001,(((11:3.119363e-001,12:3.118617e-001):1.817488e-001,(9:3.530535e-001,10:2.514942e-001):7.477931e-002):6.287316e-002,13:2.638869e-001):3.474964e-002):1.073526e-001):1.149755e-001):1.947441e-001):1.274714e-001):6.356350e-002,1:5.040395e-001);
   tree gen.82500 = [&U] ((((6:2.540091e-001,(8:1.457768e-001,7:2.196006e-001):2.179244e-001):6.214976e-002,5:2.497142e-001):1.636781e-001,((((20:7.550698e-003,19:8.890323e-003):8.232550e-002,21:1.202730e-001):6.279179e-002,17:1.720066e-001):1.937408e-001,(18:5.132548e-001,(((15:2.123156e-001,16:2.188857e-001):1.803165e-001,14:2.109357e-001):1.810409e-001,(((11:3.237001e-001,12:2.857206e-001):2.119140e-001,(9:3.210247e-001,10:2.514942e-001):6.713646e-002):9.160320e-002,13:2.613454e-001):4.972068e-002):1.407879e-001):8.429698e-002):1.719831e-001):1.274714e-001,((3:3.114679e-001,4:2.634656e-001):8.838650e-002,2:2.476507e-001):4.838283e-002,1:4.876115e-001);
   tree gen.83000 = [&U] (((3:3.114679e-001,4:2.634656e-001):9.914340e-002,2:2.516705e-001):6.965224e-002,(((6:2.373384e-001,(8:1.423385e-001,7:1.839675e-001):2.162088e-001):5.378258e-002,5:2.497142e-001):1.636781e-001,((((20:1.785338e-003,19:5.322164e-003):6.575018e-002,21:1.037756e-001):7.900037e-002,17:1.787234e-001):1.693515e-001,(18:5.132548e-001,((13:2.613454e-001,((15:2.123156e-001,16:2.523649e-001):1.598910e-001,14:2.427151e-001):1.235903e-001):2.965424e-002,((11:3.237001e-001,12:3.313338e-001):1.820120e-001,(9:3.528305e-001,10:2.729919e-001):7.145612e-002):8.262395e-002):1.481908e-001):8.319609e-002):1.441571e-001):1.437550e-001,1:4.876115e-001);
   tree gen.83500 = [&U] (((3:3.152917e-001,4:2.766791e-001):1.205911e-001,2:2.968314e-001):3.858739e-002,(((6:2.505232e-001,(8:1.483851e-001,7:1.633101e-001):2.188632e-001):7.426348e-002,5:2.527799e-001):1.663748e-001,((((20:2.274141e-003,19:8.291113e-003):1.191873e-001,21:1.106359e-001):9.711825e-002,17:1.656525e-001):1.737327e-001,(18:4.221955e-001,((13:2.770464e-001,((11:3.559307e-001,12:3.354015e-001):1.410604e-001,(9:3.571621e-001,10:2.763434e-001):9.143250e-002):6.716659e-002):4.157876e-002,((15:2.618750e-001,16:1.653267e-001):1.914926e-001,14:2.337255e-001):1.251075e-001):1.341029e-001):1.439690e-001):1.877959e-001):9.890724e-002,1:4.009974e-001);
   tree gen.84000 = [&U] (((3:2.725199e-001,4:2.683913e-001):1.016018e-001,2:2.968314e-001):2.555984e-002,(((6:2.268515e-001,(8:1.627293e-001,7:2.313918e-001):2.188632e-001):7.967439e-002,5:2.379144e-001):1.539828e-001,((((20:2.027504e-003,19:1.254379e-002):1.207301e-001,21:8.852985e-002):8.553939e-002,17:1.656525e-001):1.737327e-001,(18:6.183715e-001,((13:2.770464e-001,((11:3.559307e-001,12:3.354015e-001):1.519438e-001,(9:3.539469e-001,10:2.763434e-001):7.191026e-002):8.245495e-002):6.125530e-002,((15:2.618750e-001,16:1.916199e-001):1.260541e-001,14:2.251453e-001):1.251075e-001):1.316321e-001):1.123222e-001):1.877959e-001):1.237468e-001,1:4.903652e-001);
   tree gen.84500 = [&U] ((((6:2.239011e-001,(8:1.677372e-001,7:2.286916e-001):2.119938e-001):9.405688e-002,5:2.435060e-001):1.554156e-001,((((20:1.162753e-003,19:1.061872e-002):1.193212e-001,21:6.849284e-002):8.714569e-002,17:1.495812e-001):2.068473e-001,(18:5.810282e-001,((13:2.416559e-001,((11:3.596353e-001,12:3.314876e-001):1.867632e-001,(9:3.386480e-001,10:2.545305e-001):7.105204e-002):6.251014e-002):6.468742e-002,((15:2.588191e-001,16:1.893838e-001):1.245832e-001,14:2.225180e-001):1.150577e-001):1.096090e-001):7.553754e-002):1.856045e-001):6.527252e-002,((3:3.384851e-001,4:3.020438e-001):1.173536e-001,2:2.447900e-001):6.244330e-002,1:4.170305e-001);
   tree gen.85000 = [&U] ((2:2.447900e-001,(3:3.384851e-001,4:3.020438e-001):1.074152e-001):6.702006e-002,(((6:2.267317e-001,(8:1.463629e-001,7:2.189749e-001):1.669577e-001):7.104609e-002,5:2.399776e-001):1.827401e-001,((((20:2.561023e-003,19:1.057393e-002):1.005945e-001,21:7.946892e-002):6.062623e-002,17:1.877257e-001):2.068473e-001,(18:5.810282e-001,((13:2.695185e-001,((11:3.272751e-001,12:3.314876e-001):1.867632e-001,(9:3.386480e-001,10:2.495639e-001):6.016646e-002):8.596188e-002):7.740809e-002,((15:2.790247e-001,16:1.992888e-001):1.632332e-001,14:2.225180e-001):1.405643e-001):1.262601e-001):1.019429e-001):1.856045e-001):1.049501e-001,1:4.612816e-001);
   tree gen.85500 = [&U] (2:2.392570e-001,((3:3.308344e-001,4:2.619678e-001):1.361909e-001,(((6:2.216069e-001,(8:1.519936e-001,7:2.140255e-001):1.892312e-001):6.944025e-002,5:2.334821e-001):1.867356e-001,((((20:9.048371e-004,19:1.515293e-002):1.216392e-001,21:7.767270e-002):5.925590e-002,17:2.129144e-001):2.432585e-001,(18:4.410946e-001,((13:2.634267e-001,((11:3.412658e-001,12:3.239950e-001):1.839307e-001,(9:3.382058e-001,10:2.439231e-001):5.880653e-002):9.694130e-002):4.318718e-002,((15:2.186716e-001,16:2.326320e-001):1.348599e-001,14:2.066231e-001):9.202119e-002):1.234062e-001):9.963875e-002):1.577205e-001):1.016839e-001):5.313924e-002,1:4.508554e-001);
   tree gen.86000 = [&U] (((3:3.168457e-001,4:2.245488e-001):1.546766e-001,2:2.465457e-001):6.301373e-002,(((6:2.283579e-001,(8:1.566239e-001,7:1.891074e-001):2.309826e-001):5.816360e-002,5:2.115154e-001):1.694129e-001,((((20:2.961905e-003,19:1.186785e-002):1.044461e-001,21:1.055651e-001):2.396141e-002,17:2.194006e-001):2.506690e-001,(18:5.118968e-001,((13:2.999425e-001,((11:3.516620e-001,12:3.338652e-001):1.558980e-001,(9:3.485088e-001,10:2.622670e-001):7.881934e-002):7.423460e-002):8.888477e-002,((15:2.601106e-001,16:2.303077e-001):1.909871e-001,14:2.124199e-001):1.204106e-001):1.113954e-001):9.636593e-002):1.436553e-001):1.053622e-001,1:4.645901e-001);
   tree gen.86500 = [&U] (((3:3.105002e-001,4:2.058233e-001):1.555906e-001,2:2.416082e-001):5.225945e-002,(((6:2.264995e-001,(8:1.534872e-001,7:1.853202e-001):2.263567e-001):7.010880e-002,5:2.644908e-001):1.360315e-001,((21:8.680729e-002,((20:9.463943e-004,19:7.947404e-003):8.081869e-002,17:1.907321e-001):4.607480e-002):2.456489e-001,(18:5.016451e-001,((13:2.939355e-001,((11:3.069258e-001,12:3.271789e-001):1.452944e-001,(9:3.415293e-001,10:2.614799e-001):7.724083e-002):7.013157e-002):6.837005e-002,((15:2.549014e-001,16:2.256953e-001):1.871622e-001,14:2.081658e-001):1.612163e-001):1.019048e-001):1.358114e-001):1.403734e-001):7.814296e-002,1:4.606867e-001);
   tree gen.87000 = [&U] (((3:2.976657e-001,4:2.847204e-001):1.269153e-001,2:2.315314e-001):3.338243e-002,(((6:2.254469e-001,(8:1.476140e-001,7:1.853202e-001):2.218379e-001):5.165117e-002,5:2.704087e-001):1.516543e-001,((17:1.907321e-001,((20:1.983562e-003,19:4.749501e-003):1.269241e-001,21:9.646088e-002):4.885325e-002):2.456489e-001,(18:5.016451e-001,((13:2.939355e-001,((11:3.069258e-001,12:3.275624e-001):1.905243e-001,(9:3.497714e-001,10:2.549438e-001):5.122898e-002):7.659808e-002):7.065384e-002,((15:2.549014e-001,16:2.025203e-001):1.983301e-001,14:2.726001e-001):1.253699e-001):5.942065e-002):1.095014e-001):1.964356e-001):1.079665e-001,1:5.220454e-001);
   tree gen.87500 = [&U] (((3:3.135307e-001,4:2.847204e-001):1.196203e-001,2:2.546256e-001):4.696644e-002,(((6:2.223148e-001,5:2.704087e-001):6.122925e-002,(8:1.640124e-001,7:1.732317e-001):2.338355e-001):1.800923e-001,((17:2.173915e-001,((20:1.646044e-003,19:1.513315e-002):9.804506e-002,21:1.069056e-001):4.885325e-002):2.456489e-001,(18:4.467836e-001,((13:2.570877e-001,((11:2.780733e-001,12:3.275624e-001):1.745878e-001,(9:3.497714e-001,10:2.549438e-001):8.463559e-002):8.209811e-002):7.296262e-002,((15:2.323783e-001,16:2.563281e-001):1.550895e-001,14:2.933901e-001):1.245607e-001):7.622308e-002):1.375526e-001):1.522245e-001):1.180287e-001,1:4.509517e-001);
   tree gen.88000 = [&U] (((3:3.135307e-001,4:2.400879e-001):1.528706e-001,2:2.584644e-001):4.696644e-002,((5:2.680569e-001,(6:2.921149e-001,(8:1.619626e-001,7:1.946860e-001):2.302933e-001):5.041604e-002):1.866529e-001,((17:1.771251e-001,((20:1.282321e-003,19:1.541507e-002):1.067000e-001,21:1.168591e-001):7.842640e-002):2.456489e-001,(18:5.515295e-001,((13:2.397952e-001,((11:3.548506e-001,12:3.541318e-001):1.877079e-001,(9:3.497714e-001,10:2.669615e-001):5.166672e-002):1.361995e-001):7.032690e-002,((15:2.323783e-001,16:1.951444e-001):1.222784e-001,14:2.839196e-001):1.419079e-001):1.719904e-001):7.326437e-002):1.614057e-001):1.187596e-001,1:4.601437e-001);
   tree gen.88500 = [&U] (((3:2.861559e-001,4:2.400879e-001):1.474386e-001,2:2.584644e-001):5.760148e-002,((5:2.885544e-001,(6:2.814872e-001,(8:1.463117e-001,7:1.725513e-001):2.008349e-001):6.022145e-002):1.692729e-001,((17:1.780083e-001,((20:1.145101e-003,19:9.676754e-003):1.067000e-001,21:1.071467e-001):3.594723e-002):2.468169e-001,(18:5.301817e-001,((13:2.631036e-001,((11:2.937976e-001,12:3.220530e-001):1.750655e-001,(9:3.497714e-001,10:2.669615e-001):7.714795e-002):1.140723e-001):3.546968e-002,((15:2.323783e-001,16:1.922490e-001):1.643520e-001,14:1.945525e-001):1.409153e-001):1.580855e-001):6.379336e-002):1.387338e-001):9.583871e-002,1:4.575899e-001);
   tree gen.89000 = [&U] (((3:2.944792e-001,4:2.932200e-001):1.180264e-001,2:2.448402e-001):6.146521e-002,((5:2.492862e-001,(6:2.896748e-001,(8:1.557286e-001,7:1.775703e-001):2.066766e-001):5.415021e-002):2.315953e-001,((17:1.831860e-001,((20:1.737356e-003,19:2.704624e-002):1.098035e-001,21:1.176478e-001):6.771779e-002):2.106440e-001,(18:4.549351e-001,((((11:3.112813e-001,12:3.314204e-001):1.801575e-001,(9:3.599451e-001,10:2.217660e-001):1.076668e-001):9.092430e-002,13:2.707564e-001):3.650137e-002,((15:2.454842e-001,16:1.978409e-001):1.579678e-001,14:2.327831e-001):1.583358e-001):1.313099e-001):1.012967e-001):1.468365e-001):9.529133e-002,1:4.735163e-001);
   tree gen.89500 = [&U] (((3:2.944564e-001,4:2.931973e-001):1.527474e-001,2:2.448213e-001):5.055954e-002,((5:2.397299e-001,(6:2.514003e-001,(8:1.769323e-001,7:1.775565e-001):2.066606e-001):4.649975e-002):1.597407e-001,((17:1.771051e-001,((20:1.312508e-003,19:1.209432e-002):1.029316e-001,21:8.792894e-002):5.471603e-002):2.106277e-001,(18:4.548999e-001,((((11:3.112572e-001,12:3.313947e-001):1.801436e-001,(9:3.599172e-001,10:2.788212e-001):7.376687e-002):5.596851e-002,13:2.707354e-001):5.458542e-002,((15:2.454652e-001,16:2.246021e-001):1.617758e-001,14:2.417349e-001):1.405217e-001):1.299588e-001):7.904874e-002):1.355957e-001):1.072839e-001,1:4.734796e-001);
   tree gen.90000 = [&U] (((3:2.914366e-001,4:2.586016e-001):1.278769e-001,((5:2.893047e-001,(6:2.488220e-001,(8:1.751177e-001,7:1.937794e-001):1.882059e-001):4.359773e-002):1.581024e-001,((17:1.925731e-001,((20:9.387196e-004,19:1.412645e-002):9.469660e-002,21:1.058198e-001):6.628901e-002):2.353428e-001,(18:4.502346e-001,((((11:3.537321e-001,12:3.308597e-001):1.799857e-001,(9:3.562260e-001,10:2.912946e-001):4.117925e-002):1.080479e-001,13:2.579593e-001):5.563930e-002,((15:2.398785e-001,16:2.090571e-001):1.537830e-001,14:2.392557e-001):1.190545e-001):9.388353e-002):1.057639e-001):2.135010e-001):8.513342e-002):3.020679e-002,2:2.479897e-001,1:4.804960e-001);
   tree gen.90500 = [&U] (((3:3.277364e-001,4:2.528212e-001):1.382539e-001,2:2.299615e-001):4.549800e-002,(((6:2.447419e-001,(8:1.722462e-001,7:1.982514e-001):1.811793e-001):2.987305e-002,5:2.921805e-001):1.652458e-001,((17:1.753426e-001,((20:3.367405e-003,19:9.894701e-003):1.178014e-001,21:1.116161e-001):5.426642e-002):2.129233e-001,(18:4.428517e-001,((((11:3.479316e-001,12:3.459670e-001):1.945513e-001,(9:3.503846e-001,10:2.811103e-001):3.792446e-002):6.606115e-002,13:2.537293e-001):9.394008e-002,((15:2.540587e-001,16:2.056291e-001):1.512612e-001,14:1.898551e-001):1.310706e-001):1.038479e-001):1.052889e-001):1.926792e-001):8.285458e-002,1:4.726169e-001);
   tree gen.91000 = [&U] (((3:2.986773e-001,4:2.539369e-001):1.085149e-001,(((6:2.590725e-001,(8:1.380991e-001,7:2.074542e-001):2.035283e-001):6.720952e-002,5:2.854930e-001):1.945127e-001,((17:1.834820e-001,((20:1.927276e-003,19:1.035402e-002):1.158903e-001,21:9.629300e-002):5.678548e-002):2.228072e-001,(18:5.217219e-001,((((11:3.215954e-001,12:3.693679e-001):1.757815e-001,(9:3.838467e-001,10:2.485167e-001):8.548937e-002):1.056952e-001,13:3.093522e-001):6.195264e-002,((15:2.658522e-001,16:2.151744e-001):1.728740e-001,14:2.175012e-001):1.238022e-001):9.145754e-002):1.538552e-001):1.129945e-001):1.349153e-001):7.688144e-002,2:2.406364e-001,1:4.945559e-001);
   tree gen.91500 = [&U] (((3:2.891593e-001,4:2.458447e-001):1.074754e-001,2:2.522639e-001):5.789919e-002,(((6:2.891519e-001,(8:1.750664e-001,7:2.000909e-001):1.970425e-001):3.700980e-002,5:2.910794e-001):1.872684e-001,((17:1.776350e-001,((20:1.061986e-003,19:1.409909e-002):1.117439e-001,21:1.103909e-001):6.042643e-002):2.157071e-001,(18:5.159991e-001,((((11:3.113472e-001,12:3.575973e-001):1.701798e-001,(9:3.716147e-001,10:2.479690e-001):5.859399e-002):7.465958e-002,13:2.239187e-001):5.383528e-002,((15:2.238741e-001,16:2.083175e-001):1.664113e-001,14:2.105701e-001):1.198570e-001):1.374273e-001):1.085808e-001):1.093937e-001):7.907080e-002,1:4.564904e-001);
   tree gen.92000 = [&U] (2:2.530275e-001,((3:2.900346e-001,4:2.872729e-001):1.389015e-001,(((6:2.900272e-001,(8:1.755963e-001,7:2.006966e-001):1.976390e-001):2.900057e-002,5:2.919605e-001):1.878353e-001,((17:2.239475e-001,((20:5.039283e-004,19:1.325110e-002):8.241038e-002,21:1.107250e-001):5.221901e-002):1.662074e-001,(18:5.175610e-001,((((11:3.122897e-001,12:3.570403e-001):1.657183e-001,(9:3.774066e-001,10:2.511317e-001):5.877135e-002):8.414087e-002,13:2.245965e-001):5.399825e-002,((15:2.942660e-001,16:2.089481e-001):1.669150e-001,14:2.112075e-001):1.001873e-001):1.099681e-001):7.440338e-002):1.809895e-001):1.113480e-001):4.338865e-002,1:4.578722e-001);
   tree gen.92500 = [&U] ((((6:2.557330e-001,(8:1.890357e-001,7:1.686520e-001):2.050426e-001):4.730113e-002,5:2.359674e-001):1.967756e-001,((17:2.239475e-001,((20:2.047148e-004,19:1.489403e-002):7.799986e-002,21:1.075180e-001):4.781573e-002):1.662074e-001,(18:5.497143e-001,((((11:3.251437e-001,12:3.570403e-001):1.403955e-001,(9:3.935303e-001,10:2.972676e-001):4.944275e-002):9.596138e-002,13:2.763473e-001):9.217256e-002,((15:2.942660e-001,16:2.089481e-001):1.446279e-001,14:1.994557e-001):1.244367e-001):6.116687e-002):1.174965e-001):1.986096e-001):1.113480e-001,((3:3.088565e-001,4:2.872729e-001):1.389015e-001,2:2.691410e-001):4.275020e-002,1:4.486180e-001);
   tree gen.93000 = [&U] ((((6:2.884882e-001,(8:1.616402e-001,7:1.665858e-001):2.202364e-001):4.453545e-002,5:2.330765e-001):1.619654e-001,((17:2.212038e-001,((20:1.994844e-004,19:6.172749e-003):1.028047e-001,21:9.414563e-002):3.475745e-002):2.280702e-001,(18:3.940084e-001,((((11:3.102187e-001,12:3.526661e-001):1.719010e-001,(9:2.777329e-001,10:2.499738e-001):7.027708e-002):9.905559e-002,13:2.738233e-001):1.151695e-001,((15:2.504830e-001,16:2.063882e-001):1.775254e-001,14:2.174745e-001):1.137898e-001):5.640356e-002):1.209695e-001):1.961763e-001):8.824032e-002,((3:3.050726e-001,4:2.837535e-001):1.371997e-001,2:2.563330e-001):6.156211e-002,1:4.431218e-001);
   tree gen.93500 = [&U] (2:2.456099e-001,((3:3.307781e-001,4:2.525594e-001):1.294951e-001,(((6:2.696307e-001,(8:1.482552e-001,7:2.042475e-001):2.275732e-001):4.078698e-002,5:2.411245e-001):1.593063e-001,((17:1.632564e-001,((20:2.063726e-004,19:9.702799e-003):1.242185e-001,21:9.739645e-002):4.356705e-002):2.359454e-001,(18:4.076134e-001,((((11:3.209304e-001,12:3.648435e-001):1.778367e-001,(9:2.873230e-001,10:2.586053e-001):7.767282e-002):7.805997e-002,13:2.832784e-001):6.286101e-002,((15:2.591321e-001,16:1.916963e-001):1.804556e-001,14:2.522375e-001):1.005132e-001):1.196325e-001):8.526360e-002):1.408661e-001):1.393680e-001):6.728952e-002,1:4.584226e-001);
   tree gen.94000 = [&U] (2:2.146977e-001,((3:3.267337e-001,4:2.647493e-001):1.079930e-001,(((6:2.944692e-001,(8:1.554108e-001,7:1.878179e-001):2.090549e-001):5.311019e-002,5:2.806975e-001):1.669953e-001,((17:1.842879e-001,((20:1.938688e-004,19:9.079885e-003):1.026392e-001,21:1.270477e-001):6.848939e-002):2.346498e-001,(18:4.272871e-001,((((11:3.058452e-001,12:3.824529e-001):2.132272e-001,(9:3.801290e-001,10:2.467361e-001):7.737836e-002):8.003351e-002,13:2.857238e-001):1.094877e-001,((15:2.716392e-001,16:2.009487e-001):1.457384e-001,14:2.533955e-001):1.156444e-001):1.428879e-001):1.012742e-001):1.630709e-001):1.460947e-001):6.449826e-002,1:4.633785e-001);
   tree gen.94500 = [&U] (((3:2.798072e-001,4:2.629031e-001):1.809872e-001,2:2.416731e-001):6.055097e-002,(((6:2.359279e-001,(8:1.543271e-001,7:1.913441e-001):2.075971e-001):4.508034e-002,5:2.787400e-001):1.658308e-001,((17:2.072248e-001,((20:1.539073e-004,19:1.158246e-002):1.019234e-001,21:6.709418e-002):6.801179e-002):2.330135e-001,(18:4.243075e-001,(((11:3.037124e-001,12:3.797859e-001):2.117403e-001,(9:3.162015e-001,10:3.071230e-001):6.010828e-002):9.000564e-002,(13:2.837313e-001,((15:2.188654e-001,16:1.995474e-001):1.686519e-001,14:2.516285e-001):1.142011e-001):5.128804e-002):1.439302e-001):1.185862e-001):1.619338e-001):1.257220e-001,1:4.822234e-001);
   tree gen.95000 = [&U] (((3:2.830507e-001,4:2.714011e-001):1.089529e-001,2:2.897724e-001):7.679293e-002,(((6:2.577575e-001,(8:1.420329e-001,7:2.272373e-001):1.870224e-001):5.420767e-002,5:2.530294e-001):1.478138e-001,((17:2.096269e-001,((20:2.447761e-004,19:6.322898e-003):1.086214e-001,21:1.255944e-001):6.880017e-002):2.357146e-001,(18:4.292260e-001,(((15:2.327333e-001,16:2.531038e-001):1.441064e-001,14:2.595051e-001):1.252546e-001,(((11:3.080516e-001,12:3.619664e-001):1.913660e-001,(9:3.198669e-001,10:3.106832e-001):7.737373e-002):9.688439e-002,13:2.594037e-001):5.697126e-002):9.140152e-002):1.103165e-001):1.512700e-001):1.019057e-001,1:4.878133e-001);
   tree gen.95500 = [&U] (((3:3.248161e-001,4:2.666462e-001):1.241981e-001,2:2.846956e-001):7.192017e-002,(((6:2.532416e-001,(8:1.671927e-001,7:1.426051e-001):2.084690e-001):7.914965e-002,5:2.485964e-001):1.608146e-001,((17:1.970205e-001,((20:6.040958e-004,19:1.596747e-002):9.008718e-002,21:1.324622e-001):6.540290e-002):2.315849e-001,(18:4.983744e-001,(((15:1.947207e-001,16:2.486695e-001):1.676163e-001,14:2.627741e-001):1.117504e-001,(((11:3.748725e-001,12:3.001900e-001):1.776922e-001,(9:3.216533e-001,10:2.529207e-001):7.601816e-002):8.491888e-002,13:2.418099e-001):5.709902e-002):1.045135e-001):1.011111e-001):1.813863e-001):1.001203e-001,1:4.792669e-001);
   tree gen.96000 = [&U] (((3:3.255354e-001,4:2.449131e-001):1.368115e-001,2:2.793084e-001):4.903359e-002,(((6:2.372173e-001,(8:1.394394e-001,7:1.555018e-001):2.089306e-001):7.416055e-002,5:2.491469e-001):1.957950e-001,((17:1.974568e-001,((20:1.880060e-004,19:1.499680e-002):7.890383e-002,21:1.166815e-001):4.499345e-002):2.449825e-001,(18:5.560466e-001,(((15:2.266566e-001,16:2.492202e-001):1.507487e-001,14:2.837471e-001):1.018255e-001,(((11:3.757027e-001,12:3.008548e-001):1.649616e-001,(9:3.223656e-001,10:2.534808e-001):7.938797e-002):8.177905e-002,13:2.624111e-001):5.722547e-002):1.539724e-001):1.014329e-001):1.643784e-001):9.323455e-002,1:4.785011e-001);
   tree gen.96500 = [&U] (((3:2.483200e-001,4:2.522897e-001):1.177088e-001,2:2.493328e-001):4.237724e-002,(((6:2.113656e-001,(8:1.321639e-001,7:1.985432e-001):2.016540e-001):5.773222e-002,5:2.519140e-001):1.889758e-001,((17:2.113730e-001,((20:3.799681e-005,19:8.755969e-003):1.004727e-001,21:1.126177e-001):4.205304e-002):2.054664e-001,(18:4.943700e-001,(((15:2.207077e-001,16:1.696358e-001):1.400137e-001,14:2.738647e-001):1.395119e-001,(((11:3.626177e-001,12:3.494445e-001):1.486474e-001,(9:3.111382e-001,10:2.446526e-001):1.089177e-001):5.511211e-002,13:2.470526e-001):6.038823e-002):1.486098e-001):6.184677e-002):1.519880e-001):8.335116e-002,1:4.618358e-001);
   tree gen.97000 = [&U] (((3:2.430652e-001,4:2.469508e-001):1.591453e-001,2:2.440565e-001):7.694478e-002,(((6:2.469184e-001,(8:1.293671e-001,7:1.943417e-001):1.973866e-001):8.239115e-002,5:2.611640e-001):1.849767e-001,((17:1.522766e-001,((20:9.398691e-005,19:1.336107e-002):9.834655e-002,21:1.052162e-001):6.317643e-002):2.259190e-001,(18:4.839083e-001,(((15:2.543305e-001,16:2.407866e-001):1.633399e-001,14:2.477671e-001):1.051147e-001,(((11:3.692514e-001,12:3.090445e-001):1.745588e-001,(9:3.045540e-001,10:2.394753e-001):1.066129e-001):8.176549e-002,13:2.418246e-001):6.650280e-002):1.342647e-001):6.807355e-002):1.573716e-001):1.069724e-001,1:4.520626e-001);
   tree gen.97500 = [&U] (((3:2.515854e-001,4:2.664139e-001):1.214712e-001,(((6:2.883569e-001,(8:1.559962e-001,7:2.011540e-001):2.043057e-001):9.734803e-002,5:2.076617e-001):1.380876e-001,((17:1.484478e-001,((20:1.493223e-004,19:9.762513e-003):1.103218e-001,21:1.089044e-001):3.614525e-002):2.287670e-001,(18:5.008709e-001,(((15:2.368587e-001,16:2.492270e-001):1.621752e-001,14:2.564521e-001):1.693796e-001,(((11:3.703027e-001,12:3.019816e-001):1.806776e-001,(9:3.265590e-001,10:2.553368e-001):5.693180e-002):6.515852e-002,13:2.503014e-001):6.247122e-002):1.202282e-001):8.712381e-002):1.847723e-001):1.190655e-001):7.899783e-002,2:2.147064e-001,1:4.660740e-001);
   tree gen.98000 = [&U] (((3:2.580948e-001,4:2.733070e-001):1.668093e-001,2:2.202617e-001):4.980068e-002,(((6:2.643125e-001,(8:1.600324e-001,7:1.794191e-001):1.919531e-001):9.986678e-002,5:2.675388e-001):1.886738e-001,(((17:2.116994e-001,(20:1.074547e-003,19:1.476485e-002):6.296799e-002):5.243248e-002,21:8.176225e-002):2.444217e-001,(18:4.889495e-001,(((15:2.562935e-001,16:2.378286e-001):1.874733e-001,14:2.651487e-001):1.171254e-001,(((11:3.848936e-001,12:3.097949e-001):1.853524e-001,(9:3.236060e-001,10:2.619433e-001):8.295897e-002):9.779997e-002,13:2.567776e-001):5.177277e-002):1.199233e-001):1.071812e-001):1.757761e-001):1.319619e-001,1:4.781330e-001);
   tree gen.98500 = [&U] (2:2.202617e-001,((3:3.383432e-001,4:2.733070e-001):1.198729e-001,(((6:2.643125e-001,5:2.355624e-001):3.756283e-002,(8:2.047478e-001,7:1.794191e-001):2.071420e-001):1.549781e-001,(((17:2.820685e-001,(20:3.892051e-003,19:1.286460e-002):6.473803e-002):5.243248e-002,21:9.202369e-002):2.444217e-001,(18:4.889495e-001,(((15:2.562935e-001,16:2.634685e-001):1.874733e-001,14:2.477804e-001):1.618359e-001,(((11:3.848936e-001,12:3.104437e-001):1.853524e-001,(9:3.236060e-001,10:2.555390e-001):6.184131e-002):9.287776e-002,13:2.567776e-001):6.702737e-002):1.242092e-001):1.225834e-001):1.279300e-001):1.278297e-001):7.210985e-002,1:4.781330e-001);
   tree gen.99000 = [&U] (2:2.091589e-001,((3:2.788942e-001,4:2.595062e-001):1.063848e-001,(((6:2.643125e-001,(8:1.871851e-001,7:1.794191e-001):2.352778e-001):8.414482e-002,5:2.355624e-001):1.549781e-001,((17:2.195802e-001,((20:1.857196e-003,19:2.462196e-002):9.310495e-002,21:1.202181e-001):7.429705e-002):2.560755e-001,(18:4.889495e-001,(((15:2.536556e-001,16:1.726776e-001):1.522155e-001,14:2.477804e-001):1.270084e-001,(((11:3.848936e-001,12:3.104437e-001):1.853524e-001,(9:2.936493e-001,10:2.555390e-001):4.225306e-002):7.874928e-002,13:2.888522e-001):6.128704e-002):1.198179e-001):8.968600e-002):1.647133e-001):1.488519e-001):4.562792e-002,1:4.781330e-001);
   tree gen.99500 = [&U] (2:2.091589e-001,((3:2.788942e-001,4:3.169966e-001):1.448086e-001,(((6:2.643125e-001,(8:1.613820e-001,7:1.794191e-001):1.916652e-001):8.067137e-002,5:2.148388e-001):1.665578e-001,((17:2.019682e-001,((20:1.643568e-003,19:1.053385e-002):1.296840e-001,21:8.699703e-002):4.485534e-002):2.236416e-001,(18:4.889495e-001,(((15:2.792695e-001,16:2.219518e-001):1.802438e-001,14:2.414767e-001):1.354607e-001,(((11:3.056070e-001,12:3.012985e-001):1.775952e-001,(9:2.936493e-001,10:2.555390e-001):9.507936e-002):8.528901e-002,13:2.409301e-001):6.593330e-002):1.176085e-001):9.384149e-002):1.244290e-001):1.445684e-001):4.552433e-002,1:4.858235e-001);
   tree gen.100000 = [&U] (2:2.091589e-001,((3:2.542536e-001,4:3.169966e-001):1.145422e-001,(((6:2.643125e-001,(8:1.613820e-001,7:1.794191e-001):2.128325e-001):8.765308e-002,5:2.148388e-001):1.665578e-001,((17:2.019682e-001,((20:1.643568e-003,19:8.444946e-003):9.734195e-002,21:8.699703e-002):5.899315e-002):1.883746e-001,(18:4.841842e-001,(((15:2.792695e-001,16:2.219518e-001):1.950931e-001,14:2.058424e-001):1.282992e-001,(((11:3.434168e-001,12:3.616258e-001):1.775952e-001,(9:2.936493e-001,10:2.555390e-001):9.542214e-002):7.265950e-002,13:2.409301e-001):6.593330e-002):1.176085e-001):6.957987e-002):2.056749e-001):1.046978e-001):1.055453e-001,1:4.728490e-001);
   tree gen.100500 = [&U] (2:2.638854e-001,((3:2.542536e-001,4:3.004615e-001):1.187897e-001,(((6:2.724015e-001,(8:1.613820e-001,7:1.904912e-001):2.205978e-001):7.905698e-002,5:2.478293e-001):1.665578e-001,((17:1.871991e-001,((20:8.183861e-004,19:1.238120e-002):9.482109e-002,21:8.788986e-002):7.260922e-002):1.629319e-001,(18:4.841842e-001,(((15:2.584138e-001,16:2.022124e-001):1.522692e-001,14:2.058424e-001):1.656079e-001,(((11:2.835724e-001,12:3.616258e-001):1.763660e-001,(9:3.462547e-001,10:2.558866e-001):7.901513e-002):1.225566e-001,13:2.409301e-001):5.560546e-002):1.465564e-001):6.957987e-002):1.392818e-001):1.507866e-001):6.931906e-002,1:4.592186e-001);
   tree gen.101000 = [&U] (((3:2.526413e-001,4:3.003796e-001):1.332626e-001,2:2.622120e-001):3.897206e-002,(((6:2.476776e-001,(8:1.486769e-001,7:1.892833e-001):2.032950e-001):6.329715e-002,5:2.630765e-001):1.655016e-001,((17:1.860120e-001,((20:5.069120e-003,19:5.835000e-003):1.008549e-001,21:8.733253e-002):8.994865e-002):1.674424e-001,(18:4.811139e-001,(((15:2.634290e-001,16:2.009301e-001):1.871095e-001,14:2.742096e-001):1.252810e-001,(((11:2.817742e-001,12:3.334460e-001):2.052436e-001,(9:3.440590e-001,10:2.469698e-001):9.281573e-002):8.764946e-002,13:2.394023e-001):4.258436e-002):1.456270e-001):7.387615e-002):1.872240e-001):1.286172e-001,1:4.197040e-001);
   tree gen.101500 = [&U] (((3:2.941677e-001,4:3.037549e-001):1.325108e-001,(((6:2.504607e-001,(8:1.738051e-001,7:2.057580e-001):1.801824e-001):3.506719e-002,5:2.660326e-001):1.669387e-001,((17:2.172225e-001,((20:1.096524e-003,19:8.027798e-003):9.915553e-002,21:8.831387e-002):9.095939e-002):1.693239e-001,(18:4.944917e-001,(((15:2.633487e-001,16:2.031879e-001):1.977737e-001,14:2.162911e-001):9.018616e-002,(((11:3.134243e-001,12:3.227597e-001):1.805082e-001,(9:3.479252e-001,10:2.858765e-001):6.152925e-002):1.077161e-001,13:2.420924e-001):9.393327e-002):1.302203e-001):9.115872e-002):1.709913e-001):1.608230e-001):4.454415e-002,2:2.593453e-001,1:4.079205e-001);
   tree gen.102000 = [&U] (((3:3.265175e-001,4:3.025690e-001):1.319935e-001,2:2.583328e-001):3.029158e-002,(((6:2.250152e-001,(8:1.516813e-001,7:1.420961e-001):1.819482e-001):6.077349e-002,5:2.649940e-001):1.851161e-001,((17:2.279661e-001,((20:7.180330e-004,19:5.753786e-003):8.115494e-002,21:8.998642e-002):9.060428e-002):1.807267e-001,(18:4.679718e-001,(((15:2.623205e-001,16:2.069960e-001):1.260958e-001,14:2.368899e-001):1.265964e-001,(((11:3.122007e-001,12:3.214996e-001):1.979630e-001,(9:3.465669e-001,10:2.847604e-001):1.216810e-001):6.497288e-002,13:2.286421e-001):7.116778e-002):1.039945e-001):1.003311e-001):1.703237e-001):1.319593e-001,1:4.124742e-001);
   tree gen.102500 = [&U] ((((8:1.322566e-001,7:1.876792e-001):2.069631e-001,(5:2.851848e-001,6:2.250152e-001):5.959272e-002):1.696984e-001,((21:8.998642e-002,(17:2.032806e-001,(20:4.434611e-004,19:1.320131e-002):7.832518e-002):2.249889e-002):2.821893e-001,(18:4.679718e-001,(((15:2.603764e-001,16:2.179707e-001):1.531383e-001,14:2.359074e-001):1.629336e-001,(((11:3.122007e-001,12:3.214996e-001):1.705526e-001,(9:3.987099e-001,10:2.847604e-001):5.750366e-002):4.619899e-002,13:2.428324e-001):7.423551e-002):9.644443e-002):6.777668e-002):1.977470e-001):9.165066e-002,((3:3.000750e-001,4:2.832437e-001):1.115048e-001,2:2.583328e-001):7.031128e-002,1:4.124742e-001);
   tree gen.103000 = [&U] (((5:2.536757e-001,(6:2.323630e-001,(8:1.510446e-001,7:1.938078e-001):1.979987e-001):4.911376e-002):1.752398e-001,((21:9.292488e-002,(17:2.099186e-001,(20:6.143800e-004,19:9.264072e-003):8.088285e-002):3.863594e-002):2.914040e-001,(18:4.832532e-001,(((15:2.337217e-001,16:2.059698e-001):1.837348e-001,14:2.645216e-001):1.122165e-001,(((11:3.223955e-001,12:3.233861e-001):1.761219e-001,(9:4.117296e-001,10:2.481874e-001):6.488898e-002):1.016317e-001,13:2.507620e-001):7.308330e-002):7.719686e-002):1.117180e-001):1.446075e-001):1.035967e-001,((3:2.935106e-001,4:3.283865e-001):1.272957e-001,2:2.239926e-001):2.345495e-002,1:4.259434e-001);
   tree gen.103500 = [&U] (((3:2.919701e-001,4:2.314697e-001):1.678155e-001,2:2.473001e-001):4.537435e-002,((5:2.523442e-001,(6:3.042127e-001,(8:1.502518e-001,7:2.008098e-001):2.197067e-001):4.885599e-002):1.743201e-001,((17:1.976846e-001,((20:5.249853e-004,19:5.661728e-003):1.050187e-001,21:1.212805e-001):6.734710e-002):2.898746e-001,(18:4.807168e-001,(((15:2.324950e-001,16:2.048888e-001):1.827705e-001,14:2.174988e-001):1.421076e-001,(((11:3.207034e-001,12:3.552605e-001):1.784791e-001,(9:4.095687e-001,10:2.350090e-001):7.674429e-002):1.074779e-001,13:2.494458e-001):4.476883e-002):1.420905e-001):1.249559e-001):1.374693e-001):1.207428e-001,1:4.356758e-001);
   tree gen.104000 = [&U] (((3:2.992320e-001,4:2.372267e-001):1.672127e-001,2:2.534509e-001):6.229025e-002,((5:2.586205e-001,(6:3.036793e-001,(8:1.539888e-001,7:1.803970e-001):2.251712e-001):7.969864e-002):1.786557e-001,((17:1.891298e-001,((20:1.524169e-004,19:7.883426e-003):1.076307e-001,21:8.888064e-002):5.868719e-002):3.014777e-001,(18:5.181784e-001,(((15:2.382775e-001,16:2.099847e-001):1.457022e-001,14:2.229084e-001):1.456421e-001,(((11:3.286799e-001,12:3.640964e-001):2.091645e-001,(9:4.197554e-001,10:2.408541e-001):9.581959e-002):7.762183e-002,13:2.762504e-001):7.159701e-002):1.009212e-001):7.575222e-002):1.639761e-001):7.750260e-002,1:4.465119e-001);
   tree gen.104500 = [&U] (((3:3.059704e-001,4:2.167928e-001):1.549765e-001,((5:2.651152e-001,(6:2.775214e-001,(8:1.844271e-001,7:1.941690e-001):1.884893e-001):8.002560e-002):1.283816e-001,((21:1.074065e-001,(17:2.363834e-001,(20:7.270729e-004,19:1.847257e-002):9.214276e-002):3.512419e-002):2.405181e-001,(18:4.735443e-001,(((15:2.177531e-001,16:2.112592e-001):1.558617e-001,14:2.242559e-001):1.278077e-001,(((11:3.003685e-001,12:3.327344e-001):1.911478e-001,(9:3.835991e-001,10:2.348482e-001):9.407188e-002):7.971968e-002,13:2.557359e-001):8.448358e-002):1.154371e-001):9.040021e-002):1.855844e-001):1.055660e-001):6.757901e-002,2:2.418559e-001,1:4.080509e-001);
   tree gen.105000 = [&U] (((3:2.997599e-001,4:2.812537e-001):1.382673e-001,((5:2.640488e-001,(6:2.764051e-001,(8:1.836853e-001,7:2.242946e-001):1.797614e-001):5.899736e-002):1.925005e-001,((21:1.069745e-001,(17:2.354326e-001,(20:1.290570e-003,19:1.216147e-002):8.961449e-002):1.363582e-002):2.494546e-001,(18:4.213901e-001,(((15:2.168772e-001,16:2.324525e-001):1.449630e-001,14:2.527049e-001):1.272936e-001,(((11:3.013060e-001,12:3.313960e-001):2.008850e-001,(9:3.443267e-001,10:2.367696e-001):7.084990e-002):7.262391e-002,13:2.547072e-001):4.857422e-002):1.149727e-001):9.662636e-002):1.681487e-001):8.016931e-002):7.198997e-002,2:2.408831e-001,1:4.520976e-001);
   tree gen.105500 = [&U] (((3:2.997599e-001,4:2.812537e-001):1.382673e-001,2:2.408831e-001):5.775208e-002,((5:2.372565e-001,(6:2.764051e-001,(8:1.374899e-001,7:1.909135e-001):1.981174e-001):6.502150e-002):1.790133e-001,(((21:1.084309e-001,(20:6.489831e-004,19:1.404072e-002):1.342193e-001):3.545682e-002,17:2.354326e-001):2.514578e-001,(18:4.260397e-001,(((15:2.278158e-001,16:2.324525e-001):1.766348e-001,14:1.957169e-001):1.351930e-001,(((11:3.013060e-001,12:3.313960e-001):2.008850e-001,(9:3.443267e-001,10:2.367696e-001):9.449161e-002):8.489298e-002,13:2.493983e-001):4.918745e-002):7.834087e-002):1.210775e-001):1.681487e-001):8.709000e-002,1:4.520976e-001);
   tree gen.106000 = [&U] (((3:3.107223e-001,4:2.531532e-001):1.187054e-001,2:2.795848e-001):3.412801e-002,((5:2.430887e-001,(6:2.634446e-001,(8:1.453909e-001,7:1.956065e-001):2.029875e-001):6.021316e-002):1.891224e-001,((17:2.412200e-001,((20:2.535909e-003,19:7.557178e-003):8.346760e-002,21:1.063620e-001):4.420656e-002):2.604921e-001,(18:4.365126e-001,(((15:2.304895e-001,16:2.042534e-001):1.765003e-001,14:2.005280e-001):1.385163e-001,(((11:3.087127e-001,12:3.395424e-001):1.486073e-001,(9:3.755805e-001,10:2.425898e-001):7.695892e-002):1.197807e-001,13:2.555290e-001):5.711387e-002):7.196533e-002):1.444556e-001):1.763044e-001):1.486424e-001,1:4.643464e-001);
   tree gen.106500 = [&U] (((3:2.448796e-001,4:2.531532e-001):1.187054e-001,2:2.619187e-001):2.373335e-002,((5:2.430887e-001,(6:2.786804e-001,(8:1.453909e-001,7:1.956065e-001):2.029875e-001):5.233748e-002):1.318477e-001,((17:1.765955e-001,((20:1.537025e-003,19:1.472107e-002):9.746962e-002,21:1.063620e-001):4.116008e-002):2.250989e-001,(18:4.365126e-001,((((11:3.576535e-001,12:2.875210e-001):2.045259e-001,(9:3.523975e-001,10:2.425898e-001):7.695892e-002):7.205121e-002,13:2.555290e-001):5.599708e-002,((15:2.304895e-001,16:2.092769e-001):1.796123e-001,14:2.108327e-001):1.343906e-001):8.374045e-002):1.228166e-001):1.436006e-001):1.539011e-001,1:4.643464e-001);
   tree gen.107000 = [&U] (((3:2.448796e-001,4:2.531532e-001):1.221155e-001,((5:2.460984e-001,(6:2.786804e-001,(8:1.453909e-001,7:1.728199e-001):2.069605e-001):5.488898e-002):1.259200e-001,((17:1.987081e-001,((20:9.882755e-004,19:1.163434e-002):8.466240e-002,21:1.063620e-001):5.472625e-002):2.466090e-001,(18:5.288721e-001,((((11:3.471709e-001,12:2.875210e-001):1.858167e-001,(9:3.523975e-001,10:2.329024e-001):9.703900e-002):6.709843e-002,13:2.555290e-001):4.732558e-002,((15:2.304895e-001,16:2.092769e-001):1.796123e-001,14:2.621246e-001):1.212978e-001):9.313760e-002):1.037051e-001):1.926815e-001):1.249635e-001):3.039603e-002,2:1.776325e-001,1:4.842680e-001);
   tree gen.107500 = [&U] (((3:2.635347e-001,4:2.885970e-001):1.322861e-001,2:2.316272e-001):4.018605e-002,((5:2.648463e-001,(6:2.482034e-001,(8:1.773675e-001,7:2.045563e-001):2.227269e-001):6.107289e-002):1.685227e-001,((17:2.250616e-001,((20:1.634479e-004,19:7.459709e-003):1.039246e-001,21:8.820445e-002):2.311130e-002):2.559952e-001,(18:5.691619e-001,((((11:3.736186e-001,12:3.349211e-001):1.999724e-001,(9:3.629318e-001,10:2.506451e-001):4.104652e-002):7.221004e-002,13:2.749954e-001):6.686139e-002,((15:2.654202e-001,16:2.508940e-001):1.439807e-001,14:2.820934e-001):8.959728e-002):1.387968e-001):4.574468e-002):2.205439e-001):1.101152e-001,1:4.608921e-001);
   tree gen.108000 = [&U] (2:2.368184e-001,((3:2.858569e-001,4:2.930306e-001):1.203832e-001,((5:2.648463e-001,(6:2.482034e-001,(8:1.773675e-001,7:2.045563e-001):2.227269e-001):7.771392e-002):1.257155e-001,((21:8.268721e-002,(17:2.404281e-001,(20:1.725390e-004,19:1.516305e-002):9.529340e-002):3.890829e-002):2.606428e-001,(18:5.003067e-001,((((11:3.273896e-001,12:2.876594e-001):2.212548e-001,(9:3.187936e-001,10:2.860121e-001):5.640719e-002):5.736156e-002,13:3.039878e-001):4.981915e-002,((15:2.654202e-001,16:2.508940e-001):1.523447e-001,14:2.155125e-001):1.398522e-001):1.091868e-001):1.010721e-001):1.941174e-001):1.101152e-001):7.375742e-002,1:4.433424e-001);
   tree gen.108500 = [&U] (2:2.010806e-001,((3:2.682802e-001,4:2.930306e-001):1.440656e-001,((5:2.835827e-001,(6:2.653207e-001,(8:1.520356e-001,7:2.200766e-001):2.227269e-001):3.702205e-002):1.199011e-001,((21:7.903673e-002,(17:2.311095e-001,(20:3.567947e-004,19:1.778803e-002):9.654861e-002):3.471623e-002):2.519112e-001,(18:5.234113e-001,((((11:3.273896e-001,12:3.063110e-001):1.846134e-001,(9:3.790634e-001,10:2.535191e-001):9.579280e-002):7.160937e-002,13:3.039878e-001):4.939936e-002,((15:2.788985e-001,16:2.508940e-001):1.409930e-001,14:2.686555e-001):1.398522e-001):9.669619e-002):9.530487e-002):1.941174e-001):1.539576e-001):4.198607e-002,1:4.433424e-001);
   tree gen.109000 = [&U] (((3:2.697400e-001,4:2.505112e-001):1.267042e-001,2:2.290969e-001):3.819730e-002,((5:2.488708e-001,(6:2.548354e-001,(8:1.530857e-001,7:2.262729e-001):2.242653e-001):4.264110e-002):1.947392e-001,((21:9.983261e-002,(17:2.327058e-001,(20:2.982297e-004,19:9.210219e-003):1.034058e-001):1.764713e-002):2.662608e-001,(18:4.757527e-001,((((11:3.296509e-001,12:3.084267e-001):2.067262e-001,(9:3.624657e-001,10:2.552701e-001):7.680230e-002):1.119203e-001,13:3.060874e-001):4.776436e-002,((15:2.517290e-001,16:2.526269e-001):1.814645e-001,14:2.705111e-001):1.317445e-001):1.460487e-001):9.999428e-002):1.954582e-001):9.985559e-002,1:4.864257e-001);
   tree gen.109500 = [&U] (2:2.269401e-001,((3:2.707177e-001,4:2.481528e-001):1.455656e-001,((5:2.465279e-001,(6:2.524362e-001,(8:1.377287e-001,7:1.703682e-001):2.221540e-001):3.378380e-002):2.116590e-001,((((20:1.218444e-004,19:1.109567e-002):8.428027e-002,17:2.305150e-001):2.040032e-002,21:9.910632e-002):2.637541e-001,(18:4.712737e-001,(((15:2.762920e-001,16:2.008686e-001):1.561817e-001,14:2.554664e-001):1.387914e-001,(13:2.837624e-001,((11:2.977696e-001,12:3.076495e-001):2.188918e-001,(9:3.569323e-001,10:2.528669e-001):9.218593e-002):7.525183e-002):3.255948e-002):1.372374e-001):1.109934e-001):1.936181e-001):8.903798e-002):8.403982e-002,1:4.021106e-001);
   tree gen.110000 = [&U] (2:2.334513e-001,((((8:1.416803e-001,7:1.752562e-001):1.995212e-001,(6:2.596789e-001,5:2.536010e-001):1.720056e-002):2.128964e-001,((21:8.968188e-002,(17:2.371287e-001,(20:1.809687e-004,19:2.173901e-002):9.804360e-002):3.576158e-002):2.525866e-001,(18:4.953419e-001,(((15:2.675992e-001,16:2.066318e-001):1.461191e-001,14:2.627960e-001):1.427734e-001,(13:2.610191e-001,((11:3.217094e-001,12:3.100901e-001):1.681617e-001,(9:3.804068e-001,10:2.291514e-001):6.662249e-002):7.618546e-002):8.503429e-002):1.188555e-001):8.864067e-002):1.533210e-001):9.997206e-002,(3:2.784848e-001,4:2.552726e-001):1.433101e-001):5.622670e-002,1:4.192844e-001);
   tree gen.110500 = [&U] (((((8:1.384336e-001,7:2.367466e-001):1.865439e-001,6:2.326623e-001):5.532929e-002,5:2.655265e-001):2.122574e-001,(((21:1.077236e-001,17:2.110964e-001):2.759683e-002,(20:2.193569e-004,19:1.317129e-002):9.076695e-002):2.437085e-001,(18:5.186351e-001,(((15:2.972973e-001,16:2.147549e-001):1.589649e-001,14:2.668151e-001):1.518427e-001,(13:2.436874e-001,((11:3.016558e-001,12:3.530889e-001):1.414708e-001,(9:3.244480e-001,10:3.068956e-001):6.975537e-002):1.046561e-001):6.674207e-002):1.244447e-001):9.984183e-002):1.614598e-001):1.003031e-001,((3:2.915804e-001,4:2.672766e-001):1.564340e-001,2:2.444292e-001):5.453221e-002,1:4.527723e-001);
   tree gen.111000 = [&U] (2:2.518050e-001,((3:3.251936e-001,4:2.716414e-001):1.324535e-001,((((8:1.514857e-001,7:2.075051e-001):2.034548e-001,6:2.919445e-001):5.635137e-002,5:2.478213e-001):1.981042e-001,((17:1.999648e-001,((20:2.136775e-004,19:8.476680e-003):1.031056e-001,21:9.481347e-002):5.223888e-002):2.452524e-001,(18:4.840528e-001,(((15:2.641562e-001,16:2.047168e-001):1.545524e-001,14:2.342557e-001):1.072732e-001,(13:2.459538e-001,((11:3.798301e-001,12:3.754604e-001):1.499433e-001,(9:3.185514e-001,10:2.864320e-001):7.367353e-002):5.386880e-002):8.828402e-002):7.899227e-002):1.295001e-001):1.628914e-001):9.270571e-002):7.870698e-002,1:3.929218e-001);
   tree gen.111500 = [&U] (((3:3.221986e-001,4:2.342286e-001):1.524841e-001,2:2.600295e-001):5.172247e-002,((((8:1.500906e-001,7:2.055940e-001):1.844999e-001,6:2.503903e-001):4.603826e-002,5:2.694434e-001):1.491463e-001,((17:1.981232e-001,((20:2.793794e-003,19:1.335652e-002):1.021560e-001,21:8.910427e-002):5.505767e-002):2.028062e-001,(18:4.795948e-001,(((15:2.240714e-001,16:2.028314e-001):1.782283e-001,14:2.431248e-001):8.367763e-002,(13:2.436886e-001,((11:3.763320e-001,12:2.625630e-001):2.317368e-001,(9:3.156176e-001,10:2.790652e-001):6.432507e-002):8.612233e-002):8.604150e-002):4.737909e-002):1.732841e-001):1.474312e-001):1.225551e-001,1:4.421009e-001);
   tree gen.112000 = [&U] (((3:3.228156e-001,4:2.576508e-001):1.290927e-001,2:2.676724e-001):5.089666e-002,((((8:1.476942e-001,7:2.023115e-001):1.815542e-001,6:2.463926e-001):7.791613e-002,5:2.565892e-001):1.969627e-001,((17:1.904385e-001,((20:2.270863e-003,19:9.807772e-003):1.005250e-001,21:7.357012e-002):7.424962e-002):2.511825e-001,(18:4.993020e-001,(((15:2.204939e-001,16:2.444730e-001):1.387083e-001,14:2.499752e-001):9.589519e-002,(13:2.575642e-001,((11:3.437076e-001,12:3.264296e-001):1.887759e-001,(9:3.843579e-001,10:2.721980e-001):8.603512e-002):7.235317e-002):8.575651e-002):9.379756e-002):6.600165e-002):1.740078e-001):7.495579e-002,1:4.350423e-001);
   tree gen.112500 = [&U] (((3:3.228156e-001,4:2.576508e-001):1.290927e-001,2:2.568233e-001):4.266317e-002,((((8:1.348196e-001,7:2.023115e-001):2.473473e-001,6:2.463926e-001):6.187200e-002,5:2.628678e-001):2.020209e-001,((17:1.904385e-001,((20:1.193900e-003,19:8.166235e-003):9.038885e-002,21:1.208455e-001):3.286903e-002):2.457970e-001,(18:4.915127e-001,(((15:2.373879e-001,16:1.864687e-001):1.158368e-001,14:2.636981e-001):1.518428e-001,(13:2.784353e-001,((11:3.203802e-001,12:3.605002e-001):2.085739e-001,(9:3.843579e-001,10:2.721980e-001):8.603512e-002):8.221211e-002):9.621399e-002):7.075118e-002):1.190230e-001):2.007939e-001):8.002772e-002,1:4.572378e-001);
   tree gen.113000 = [&U] (((3:2.792678e-001,4:2.552922e-001):1.400067e-001,2:2.507394e-001):4.182813e-002,((((8:1.755163e-001,7:1.741728e-001):2.094442e-001,6:2.375547e-001):4.540012e-002,5:2.566407e-001):1.972352e-001,((17:1.859272e-001,((20:1.631410e-003,19:1.386072e-002):1.025177e-001,21:1.012307e-001):6.664716e-002):2.399743e-001,(18:4.528976e-001,(((15:2.180598e-001,16:2.739197e-001):1.442999e-001,14:2.156719e-001):1.325121e-001,(13:2.718394e-001,((11:3.127908e-001,12:3.054845e-001):1.512223e-001,(9:3.204774e-001,10:2.657499e-001):6.680380e-002):9.147835e-002):7.068257e-002):6.594712e-002):1.118952e-001):1.384405e-001):1.162186e-001,1:4.476198e-001);
   tree gen.113500 = [&U] (((3:2.766057e-001,4:2.552922e-001):1.400067e-001,2:2.507394e-001):4.329219e-002,((5:2.396288e-001,((8:1.569457e-001,7:1.943758e-001):1.811718e-001,6:2.592616e-001):7.647189e-002):1.499815e-001,((17:1.859272e-001,((20:5.659467e-004,19:1.436753e-002):1.102425e-001,21:9.974083e-002):4.872133e-002):2.240751e-001,(18:5.708178e-001,(((15:2.529426e-001,16:1.945752e-001):1.802279e-001,14:2.156719e-001):1.542018e-001,(13:2.718394e-001,((11:3.127908e-001,12:3.017294e-001):1.553620e-001,(9:3.204774e-001,10:3.000661e-001):8.035189e-002):8.901045e-002):7.068257e-002):6.594712e-002):1.584378e-001):1.804634e-001):1.162186e-001,1:4.476198e-001);
   tree gen.114000 = [&U] (((3:2.766057e-001,4:2.199214e-001):1.419506e-001,((5:2.434511e-001,((8:1.569457e-001,7:2.264451e-001):2.245262e-001,6:2.592616e-001):6.240943e-002):1.526857e-001,((17:1.836226e-001,((20:1.248102e-003,19:9.264190e-003):1.102425e-001,21:9.406407e-002):5.256327e-002):2.395307e-001,(18:5.708178e-001,(((15:2.871640e-001,16:2.293048e-001):1.760383e-001,14:2.243525e-001):1.542018e-001,(13:2.177068e-001,((11:3.127908e-001,12:3.017294e-001):1.860051e-001,(9:3.204774e-001,10:2.615416e-001):7.944116e-002):1.180731e-001):3.671464e-002):1.249399e-001):1.274416e-001):2.043796e-001):1.071808e-001):8.301428e-002,2:2.507394e-001,1:4.456558e-001);
   tree gen.114500 = [&U] (((5:2.427540e-001,((8:1.718070e-001,7:2.028789e-001):2.238833e-001,6:2.585192e-001):6.223073e-002):1.880529e-001,((17:1.968993e-001,((20:7.969748e-004,19:2.098127e-002):1.099268e-001,21:7.796742e-002):6.467258e-002):2.210222e-001,(18:5.628085e-001,(((11:2.966407e-001,12:3.008654e-001):1.854725e-001,(9:3.463003e-001,10:3.015167e-001):4.948567e-002):1.177350e-001,(13:2.170834e-001,((15:2.427751e-001,16:2.286482e-001):1.755343e-001,14:1.872858e-001):1.511017e-001):4.771670e-002):1.070296e-001):1.811595e-001):1.503631e-001):1.515149e-001,((3:3.149074e-001,4:2.201893e-001):1.358188e-001,2:2.500214e-001):3.887715e-002,1:4.443797e-001);
   tree gen.115000 = [&U] (((5:2.406220e-001,((8:1.813300e-001,7:2.055408e-001):2.268208e-001,6:2.619111e-001):6.304724e-002):1.794937e-001,((17:1.994828e-001,((20:1.627960e-003,19:1.334400e-002):1.048061e-001,21:1.134596e-001):6.226117e-002):2.239222e-001,(18:4.517316e-001,(((11:3.005328e-001,12:2.846867e-001):1.393550e-001,(9:3.203714e-001,10:2.910507e-001):6.925931e-002):1.192797e-001,(((15:2.287108e-001,16:1.964374e-001):1.520826e-001,14:2.632546e-001):1.867176e-001,13:2.199317e-001):3.565660e-002):1.011888e-001):1.378903e-001):1.457781e-001):9.906363e-002,((3:3.190392e-001,4:2.653856e-001):1.376008e-001,2:2.533019e-001):5.970078e-002,1:4.502103e-001);
   tree gen.115500 = [&U] ((((8:1.792457e-001,7:1.992989e-001):2.005154e-001,(6:3.212831e-001,5:2.378561e-001):3.825780e-002):1.853561e-001,((17:1.971898e-001,((20:2.347654e-003,19:1.846701e-002):9.823876e-002,21:1.121555e-001):6.218580e-002):2.508321e-001,(18:4.465391e-001,(((15:2.531942e-001,16:1.941795e-001):1.141221e-001,14:2.580619e-001):1.206996e-001,(((11:2.970784e-001,12:3.899518e-001):2.315081e-001,(9:3.166889e-001,10:2.729025e-001):7.148322e-002):1.005512e-001,13:2.668282e-001):3.868790e-002):9.939336e-002):1.202941e-001):1.581006e-001):9.792494e-002,((3:3.153720e-001,4:2.828581e-001):1.360191e-001,2:2.503903e-001):7.403860e-002,1:4.691701e-001);
   tree gen.116000 = [&U] (((5:2.210761e-001,(6:3.016359e-001,(8:1.682844e-001,7:1.775421e-001):2.352543e-001):4.838445e-002):1.385052e-001,((21:9.073911e-002,((20:1.900557e-003,19:8.969303e-003):9.915583e-002,17:2.390966e-001):3.805564e-002):3.125699e-001,(18:4.192324e-001,(((15:2.644366e-001,16:1.823050e-001):1.863891e-001,14:2.512095e-001):1.084067e-001,(((11:3.264151e-001,12:3.917762e-001):1.894470e-001,(9:3.706260e-001,10:2.562139e-001):9.459259e-002):5.573396e-002,13:2.505111e-001):5.830424e-002):1.423505e-001):1.004683e-001):1.739227e-001):1.108877e-001,((3:2.960863e-001,4:2.694270e-001):1.376418e-001,2:2.399067e-001):4.011818e-002,1:4.404794e-001);
   tree gen.116500 = [&U] (((5:2.210761e-001,(6:3.016359e-001,(8:1.583061e-001,7:1.775421e-001):2.452497e-001):5.506542e-002):1.570581e-001,((21:6.791132e-002,((20:2.188025e-003,19:1.488177e-002):8.143597e-002,17:2.054211e-001):3.953903e-002):3.214574e-001,(18:3.603363e-001,(((15:2.338689e-001,16:1.823050e-001):1.863891e-001,14:2.231884e-001):1.084067e-001,(((11:3.341616e-001,12:3.917762e-001):1.680284e-001,(9:3.189137e-001,10:2.744022e-001):5.029573e-002):8.210866e-002,13:2.607377e-001):5.168604e-002):1.423505e-001):5.774114e-002):1.777972e-001):1.108877e-001,((3:2.960863e-001,4:2.694270e-001):1.128619e-001,2:2.399067e-001):7.772081e-002,1:4.404794e-001);
   tree gen.117000 = [&U] (((3:3.069978e-001,4:2.244362e-001):1.349505e-001,2:2.487478e-001):6.522232e-002,((5:2.186524e-001,(6:2.656297e-001,(8:1.641400e-001,7:1.916213e-001):2.070328e-001):4.441262e-002):1.656093e-001,((21:9.136774e-002,((20:2.153445e-003,19:2.099633e-002):7.580493e-002,17:2.210111e-001):2.896092e-002):2.439766e-001,(18:3.786550e-001,(((15:2.424874e-001,16:1.890233e-001):1.804444e-001,14:3.292047e-001):1.136890e-001,(((11:3.464762e-001,12:4.062140e-001):1.742206e-001,(9:3.306664e-001,10:2.845145e-001):8.582506e-002):9.804267e-002,13:2.657905e-001):7.368139e-002):1.009479e-001):1.365131e-001):1.825971e-001):1.048188e-001,1:4.613993e-001);
   tree gen.117500 = [&U] (((3:3.069978e-001,4:2.429942e-001):9.233018e-002,2:2.487478e-001):4.576608e-002,((5:2.186524e-001,(6:2.656297e-001,(8:1.641400e-001,7:1.916213e-001):2.070328e-001):4.441262e-002):1.656093e-001,(((17:2.438334e-001,(20:8.153253e-004,19:1.059767e-002):8.839051e-002):5.181718e-002,21:9.136774e-002):2.405180e-001,(18:3.786550e-001,(((15:2.424874e-001,16:1.890233e-001):1.804444e-001,14:2.530876e-001):1.285298e-001,(((11:3.161339e-001,12:4.062140e-001):1.797511e-001,(9:3.306664e-001,10:2.845145e-001):6.814783e-002):9.925665e-002,13:2.621155e-001):8.074840e-002):1.065660e-001):1.144903e-001):1.822496e-001):1.048188e-001,1:4.613993e-001);
   tree gen.118000 = [&U] (((3:3.482313e-001,4:2.429942e-001):9.233018e-002,((5:2.756287e-001,(6:2.757762e-001,(8:1.567633e-001,7:1.894432e-001):2.348022e-001):5.372576e-002):1.985519e-001,(((17:2.428811e-001,21:9.136774e-002):1.591807e-002,(20:1.449577e-003,19:1.023288e-002):8.827205e-002):2.880170e-001,(18:4.779086e-001,(((15:2.424874e-001,16:2.355351e-001):1.326446e-001,14:2.835856e-001):1.221674e-001,(((11:3.123758e-001,12:2.886207e-001):1.999849e-001,(9:3.514136e-001,10:2.908839e-001):8.892181e-002):1.039251e-001,13:2.621155e-001):5.759190e-002):1.065660e-001):1.144903e-001):1.709950e-001):1.274157e-001):1.009348e-001,2:2.487478e-001,1:4.613993e-001);
   tree gen.118500 = [&U] (((3:2.787102e-001,4:2.952140e-001):1.151185e-001,((5:2.587304e-001,(6:2.862642e-001,(8:1.471525e-001,7:2.024344e-001):2.204070e-001):3.958974e-002):1.651089e-001,(((20:1.664817e-003,19:1.469418e-002):7.553559e-002,(17:2.711308e-001,21:8.585002e-002):2.530436e-002):2.706418e-001,(18:4.357534e-001,(((15:2.276210e-001,16:2.210949e-001):1.167735e-001,14:2.661996e-001):1.289092e-001,(((11:3.952179e-001,12:3.296935e-001):1.877242e-001,(9:3.171923e-001,10:2.730504e-001):8.674851e-002):9.889101e-002,13:2.460457e-001):7.129392e-002):1.269831e-001):1.279862e-001):1.605116e-001):1.196041e-001):1.008916e-001,2:2.334975e-001,1:4.331119e-001);
   tree gen.119000 = [&U] (((3:2.728992e-001,4:2.890589e-001):1.127183e-001,((5:2.228838e-001,(6:2.641671e-001,(8:1.489451e-001,7:1.799401e-001):2.158116e-001):5.667583e-002):1.659759e-001,((21:8.406008e-002,(17:2.146768e-001,(20:1.318291e-003,19:9.861535e-003):7.396070e-002):4.883977e-002):2.649990e-001,(18:5.523770e-001,(((15:2.122149e-001,16:2.164851e-001):1.556637e-001,14:2.197106e-001):1.515595e-001,(((11:3.724860e-001,12:3.228195e-001):1.724321e-001,(9:3.104266e-001,10:2.697085e-001):8.493983e-002):8.830436e-002,13:2.409158e-001):4.971194e-002):1.243355e-001):7.642457e-002):1.839920e-001):1.171104e-001):6.424686e-002,2:2.385721e-001,1:4.240816e-001);
   tree gen.119500 = [&U] (((3:3.366065e-001,4:2.685708e-001):1.125682e-001,((5:3.072276e-001,(6:2.638152e-001,(8:1.716612e-001,7:2.032100e-001):1.746694e-001):4.119025e-002):1.355870e-001,((21:9.169717e-002,(17:2.379368e-001,(20:9.687319e-004,19:1.914432e-002):8.689072e-002):4.067605e-002):2.646460e-001,(18:5.236824e-001,(((15:2.119321e-001,16:2.542934e-001):1.692365e-001,14:2.194179e-001):1.073661e-001,(((11:3.370064e-001,12:2.792623e-001):2.061098e-001,(9:3.392521e-001,10:2.599788e-001):6.764008e-002):6.142391e-002,13:2.499847e-001):9.027981e-002):1.118908e-001):9.555518e-002):1.489568e-001):1.258253e-001):7.004406e-002,2:2.102875e-001,1:4.235166e-001);
   tree gen.120000 = [&U] (((3:3.268587e-001,4:2.607932e-001):1.283702e-001,((5:2.983305e-001,(6:2.441883e-001,(8:1.666900e-001,7:1.914378e-001):1.738045e-001):7.523643e-002):1.838500e-001,(((20:6.616567e-004,19:8.399653e-003):6.524712e-002,(17:2.667871e-001,21:1.037560e-001):2.000273e-002):2.569821e-001,(18:5.085171e-001,(((15:2.236456e-001,16:1.622663e-001):1.622585e-001,14:2.493805e-001):1.370846e-001,(((11:3.472993e-001,12:3.063595e-001):1.960444e-001,(9:3.294276e-001,10:2.524500e-001):4.474397e-002):9.542690e-002,13:2.446698e-001):6.458877e-002):1.086506e-001):9.278799e-002):1.446432e-001):1.221816e-001):6.405678e-002,2:2.041977e-001,1:4.112520e-001);
   tree gen.120500 = [&U] (((3:2.931749e-001,4:2.750245e-001):1.579421e-001,2:2.050300e-001):7.615468e-002,((5:2.995465e-001,(6:2.451836e-001,(8:1.673695e-001,7:1.922182e-001):2.209474e-001):4.381777e-002):1.212533e-001,((((20:5.342921e-004,19:1.414779e-002):1.084711e-001,21:9.875760e-002):2.122942e-002,17:2.736174e-001):2.894925e-001,(18:4.596806e-001,(((15:2.192407e-001,16:1.629277e-001):1.629199e-001,14:2.722240e-001):1.296798e-001,(((11:3.190230e-001,12:3.608195e-001):1.550595e-001,(9:3.307704e-001,10:2.939337e-001):8.601529e-002):6.492524e-002,13:2.476804e-001):5.803213e-002):1.090934e-001):8.854398e-002):1.714713e-001):1.223101e-001,1:4.129283e-001);
   tree gen.121000 = [&U] (((3:3.069922e-001,4:2.709615e-001):1.607846e-001,2:2.465726e-001):4.830270e-002,(((5:2.921509e-001,6:2.431607e-001):4.625240e-002,(8:1.438909e-001,7:1.893784e-001):2.407275e-001):1.175612e-001,((((20:4.446480e-004,19:5.722770e-003):1.026854e-001,21:1.138000e-001):2.388668e-002,17:2.079520e-001):2.721161e-001,(18:5.550728e-001,(((15:2.160018e-001,16:2.049581e-001):1.791956e-001,14:2.682023e-001):1.318833e-001,(((11:3.012250e-001,12:3.220113e-001):1.531809e-001,(9:3.326115e-001,10:2.895913e-001):7.805446e-002):9.239479e-002,13:2.440213e-001):3.993395e-002):1.074206e-001):9.396091e-002):1.689380e-001):1.205031e-001,1:3.921786e-001);
   tree gen.121500 = [&U] (((3:3.079449e-001,4:2.718024e-001):1.336480e-001,2:2.473378e-001):4.646165e-002,((5:2.659735e-001,(6:2.439154e-001,(8:1.435721e-001,7:1.826950e-001):2.414746e-001):7.555097e-002):2.023953e-001,((((20:3.007905e-004,19:1.188495e-002):1.065974e-001,21:1.141532e-001):3.526192e-002,17:1.792352e-001):2.729606e-001,(18:5.567954e-001,(((15:2.166721e-001,16:2.055941e-001):1.825796e-001,14:2.423754e-001):1.210524e-001,(((11:3.342103e-001,12:3.230106e-001):1.322771e-001,(9:3.336437e-001,10:2.904900e-001):4.637139e-002):1.259009e-001,13:2.573653e-001):3.510657e-002):7.445278e-002):1.294996e-001):1.690460e-001):8.365287e-002,1:4.548773e-001);
   tree gen.122000 = [&U] (((3:3.050085e-001,4:2.692106e-001):1.232586e-001,((5:2.864826e-001,(6:2.415895e-001,(8:1.542069e-001,7:1.809530e-001):1.977601e-001):5.867717e-002):1.817137e-001,((((20:7.341671e-004,19:1.329693e-002):1.136166e-001,21:9.703197e-002):4.283755e-002,17:1.935423e-001):1.827668e-001,(18:4.620447e-001,(((15:2.780505e-001,16:2.109123e-001):1.667458e-001,14:2.400642e-001):1.263535e-001,(((11:3.477390e-001,12:3.199305e-001):1.602956e-001,(9:3.225998e-001,10:2.877201e-001):1.002246e-001):1.055591e-001,13:2.549112e-001):7.186320e-002):7.765953e-002):1.065981e-001):2.012606e-001):1.467470e-001):8.098556e-002,2:2.449793e-001,1:4.505399e-001);
   tree gen.122500 = [&U] (((3:3.191274e-001,4:2.863413e-001):1.301619e-001,((5:2.743990e-001,(6:2.569626e-001,(8:1.640195e-001,7:1.948991e-001):1.967194e-001):8.898997e-002):1.349356e-001,((((20:1.511215e-003,19:1.380435e-002):1.208464e-001,21:1.075637e-001):4.556344e-002,17:2.513697e-001):2.173658e-001,(18:4.478988e-001,(((15:2.965548e-001,16:2.205880e-001):1.488611e-001,14:2.553402e-001):1.410265e-001,(((11:3.405336e-001,12:3.402887e-001):1.746672e-001,(9:3.290620e-001,10:2.652137e-001):1.065002e-001):7.724965e-002,13:2.711320e-001):7.852927e-002):1.023950e-001):1.058769e-001):1.616607e-001):1.099964e-001):3.812515e-002,2:2.088218e-001,1:4.792091e-001);
   tree gen.123000 = [&U] (((3:2.983434e-001,4:2.817430e-001):1.538442e-001,((5:2.565281e-001,(6:2.570553e-001,(8:1.533373e-001,7:1.822058e-001):1.856502e-001):4.847031e-002):1.817356e-001,((((20:2.249613e-003,19:1.113215e-002):1.129759e-001,21:1.005583e-001):2.501236e-002,17:2.685356e-001):2.424700e-001,(18:4.187282e-001,(((15:2.772409e-001,16:2.062216e-001):1.391661e-001,14:2.676578e-001):1.268016e-001,(((11:2.916912e-001,12:3.304735e-001):1.696768e-001,(9:3.032127e-001,10:2.479409e-001):8.566219e-002):1.321231e-001,13:2.534738e-001):6.298279e-002):8.949231e-002):1.382360e-001):1.602942e-001):1.320999e-001):5.744778e-002,2:2.059287e-001,1:4.479994e-001);
   tree gen.123500 = [&U] (((3:2.947941e-001,4:2.783911e-001):1.368893e-001,2:2.082615e-001):6.144772e-002,((5:2.534762e-001,(6:2.748864e-001,(8:1.515131e-001,7:1.873755e-001):1.815218e-001):7.209489e-002):1.795735e-001,(((20:4.736333e-003,19:7.442109e-003):8.888214e-002,(21:8.141984e-002,17:2.110268e-001):1.834836e-002):2.668309e-001,(18:4.927423e-001,(((15:2.777210e-001,16:2.060920e-001):1.423949e-001,14:2.644736e-001):1.083794e-001,(((11:2.882210e-001,12:3.141618e-001):2.305065e-001,(9:3.643992e-001,10:2.362355e-001):7.333508e-002):9.661607e-002,13:2.572863e-001):6.223350e-002):2.017003e-001):9.193303e-002):1.634524e-001):1.112834e-001,1:4.426696e-001);
   tree gen.124000 = [&U] (2:2.394310e-001,((3:2.900482e-001,4:2.739093e-001):1.347871e-001,((5:2.493955e-001,(6:2.704610e-001,(8:1.592129e-001,7:2.273977e-001):1.785995e-001):6.805960e-002):1.358889e-001,((21:7.098573e-002,(17:2.050141e-001,(20:3.837611e-003,19:4.892331e-003):1.090649e-001):3.379213e-002):2.644222e-001,(18:4.782682e-001,(((15:2.563246e-001,16:2.027741e-001):1.568537e-001,14:2.602158e-001):1.556707e-001,(((11:2.835809e-001,12:3.153697e-001):2.138243e-001,(9:3.517873e-001,10:2.838626e-001):6.905076e-002):8.046815e-002,13:2.531443e-001):6.123160e-002):1.100852e-001):8.517283e-002):1.608210e-001):1.476309e-001):6.535830e-002,1:4.355431e-001);
   tree gen.124500 = [&U] ((2:2.382266e-001,(3:2.885892e-001,4:2.725315e-001):1.445442e-001):4.864316e-002,((5:2.411258e-001,(6:2.532409e-001,(8:1.460229e-001,7:2.262539e-001):2.104845e-001):7.732134e-002):1.410243e-001,((17:2.039829e-001,((20:2.332344e-003,19:1.636947e-002):8.574903e-002,21:9.776946e-002):4.253575e-002):2.630921e-001,(18:5.102964e-001,(((15:2.321937e-001,16:2.017541e-001):1.629433e-001,14:2.589069e-001):1.137433e-001,(((11:2.985720e-001,12:3.137834e-001):2.127488e-001,(9:3.358215e-001,10:2.824348e-001):6.870343e-002):7.540317e-002,13:2.795627e-001):5.179905e-002):1.390761e-001):8.474441e-002):1.537527e-001):1.087052e-001,1:4.317598e-001);
   tree gen.125000 = [&U] ((2:2.424477e-001,(3:2.827283e-001,4:2.773604e-001):1.617038e-001):5.396768e-002,((5:2.453982e-001,(6:2.577280e-001,(8:1.486102e-001,7:2.407988e-001):2.142140e-001):6.469184e-002):1.442041e-001,((17:2.075972e-001,((20:1.235366e-003,19:2.006071e-002):9.676078e-002,21:1.064402e-001):3.761508e-002):2.377404e-001,(18:4.605655e-001,(((15:2.363079e-001,16:1.978845e-001):1.574602e-001,14:2.634944e-001):1.325856e-001,(((11:3.038623e-001,12:2.875446e-001):1.871831e-001,(9:3.417718e-001,10:2.513728e-001):4.909830e-002):9.884811e-002,13:2.845162e-001):5.271687e-002):9.213908e-002):1.028300e-001):1.669337e-001):8.389958e-002,1:4.394100e-001);
   tree gen.125500 = [&U] (((3:2.851185e-001,4:2.797052e-001):1.312475e-001,2:2.444973e-001):6.712724e-002,((5:2.474728e-001,(6:2.604984e-001,(8:1.498666e-001,7:1.766663e-001):2.160249e-001):6.484469e-002):1.708033e-001,((17:1.901963e-001,((20:1.455720e-003,19:2.023030e-002):1.169629e-001,21:1.073400e-001):6.252843e-002):2.309652e-001,(18:4.764155e-001,(((15:2.567245e-001,16:2.417424e-001):1.521172e-001,14:2.039014e-001):8.968985e-002,(((11:3.595216e-001,12:2.899754e-001):1.887655e-001,(9:3.446611e-001,10:2.534978e-001):9.288843e-002):9.078700e-002,13:2.869215e-001):5.316253e-002):2.066061e-001):3.748910e-002):1.683450e-001):9.526501e-002,1:4.488761e-001);
   tree gen.126000 = [&U] (((3:2.680208e-001,4:2.659496e-001):1.247929e-001,2:2.324732e-001):6.962495e-002,((5:2.178387e-001,(6:2.476873e-001,(8:1.644697e-001,7:1.727200e-001):1.848868e-001):6.165569e-002):1.898755e-001,((17:1.808427e-001,((20:1.643915e-003,19:1.359975e-002):1.112108e-001,21:1.020612e-001):6.665088e-002):2.248336e-001,(18:4.139966e-001,(((15:2.631083e-001,16:2.298538e-001):1.428518e-001,14:3.021912e-001):1.617522e-001,(((11:3.363791e-001,12:3.086618e-001):1.640788e-001,(9:3.277110e-001,10:2.414710e-001):8.832027e-002):8.658494e-002,13:2.728110e-001):6.995576e-002):1.732723e-001):6.631489e-002):1.543098e-001):1.079619e-001,1:3.982648e-001);
   tree gen.126500 = [&U] (((3:3.048380e-001,4:2.920207e-001):1.257659e-001,2:2.474338e-001):6.134057e-002,((5:2.178387e-001,(6:2.476873e-001,(8:1.772684e-001,7:1.727200e-001):1.848868e-001):7.233915e-002):1.898755e-001,((17:2.005043e-001,((20:6.557189e-004,19:1.085250e-002):1.112108e-001,21:1.020612e-001):6.665088e-002):1.939067e-001,(18:4.672273e-001,(((15:2.631083e-001,16:2.496962e-001):1.794338e-001,14:2.855445e-001):1.675934e-001,(((11:3.352168e-001,12:3.086618e-001):2.029601e-001,(9:3.202250e-001,10:2.414710e-001):7.086694e-002):6.863876e-002,13:2.728110e-001):8.917272e-002):6.985153e-002):1.076820e-001):1.774125e-001):7.152163e-002,1:3.982648e-001);
   tree gen.127000 = [&U] (((3:3.030173e-001,4:3.099078e-001):1.313674e-001,2:3.230027e-001):3.258660e-002,((5:2.178387e-001,(6:2.476873e-001,(8:1.772684e-001,7:1.916877e-001):1.723102e-001):7.233915e-002):1.898755e-001,((17:1.862275e-001,((20:1.889891e-003,19:1.637705e-002):1.109181e-001,21:9.611977e-002):7.702538e-002):2.029230e-001,(18:5.229977e-001,(((15:2.631083e-001,16:1.667730e-001):1.794338e-001,14:2.167976e-001):1.282943e-001,(((11:3.352168e-001,12:2.719045e-001):2.060294e-001,(9:3.231043e-001,10:2.515701e-001):5.068347e-002):1.004919e-001,13:2.635520e-001):5.597217e-002):1.286584e-001):8.026595e-002):1.774125e-001):1.061306e-001,1:4.276230e-001);
   tree gen.127500 = [&U] (((3:2.764421e-001,4:2.948989e-001):1.716389e-001,2:3.230027e-001):4.326411e-002,((5:2.156874e-001,(6:2.476873e-001,(8:1.772684e-001,7:1.807503e-001):2.021205e-001):6.552581e-002):1.899915e-001,((17:1.685418e-001,((20:2.637539e-003,19:9.322650e-003):1.033350e-001,21:9.995140e-002):5.435870e-002):1.715311e-001,(18:5.229977e-001,(((15:2.631083e-001,16:1.667730e-001):1.423358e-001,14:2.354264e-001):1.345693e-001,(((11:3.396561e-001,12:2.785701e-001):2.060294e-001,(9:3.231043e-001,10:2.416852e-001):7.996571e-002):5.688912e-002,13:2.405354e-001):5.661475e-002):1.286584e-001):1.136486e-001):1.742230e-001):1.061306e-001,1:4.276230e-001);
   tree gen.128000 = [&U] (((3:2.825744e-001,4:3.160522e-001):1.900925e-001,2:2.965694e-001):4.422382e-002,((5:2.204719e-001,(6:2.570131e-001,(8:1.337968e-001,7:1.734444e-001):2.066041e-001):6.204990e-002):1.482290e-001,((17:1.921428e-001,((20:1.000132e-003,19:1.462839e-002):1.056272e-001,21:1.233521e-001):5.819755e-002):2.530100e-001,(18:5.118956e-001,(((15:2.113228e-001,16:2.267093e-001):1.454932e-001,14:2.108898e-001):1.296091e-001,(((11:3.471906e-001,12:2.847496e-001):1.637943e-001,(9:3.302716e-001,10:2.470464e-001):6.368761e-002):6.289387e-002,13:2.851103e-001):6.121496e-002):1.315124e-001):9.950953e-002):1.780877e-001):1.084848e-001,1:4.371089e-001);
   tree gen.128500 = [&U] (((3:2.846736e-001,4:3.184002e-001):1.247399e-001,2:2.987726e-001):6.873477e-002,((5:2.426638e-001,(6:2.227884e-001,(8:1.347908e-001,7:1.747329e-001):2.081389e-001):8.914022e-002):1.465245e-001,((17:2.686945e-001,((20:1.967467e-003,19:1.043230e-002):8.863223e-002,21:1.142980e-001):3.221334e-002):2.670896e-001,(18:5.156984e-001,(((15:2.098601e-001,16:2.394290e-001):1.465741e-001,14:2.124565e-001):1.330044e-001,(((11:3.497699e-001,12:2.868649e-001):1.650111e-001,(9:3.327252e-001,10:2.634582e-001):5.892938e-002):7.399702e-002,13:2.872284e-001):6.517305e-002):8.811114e-002):1.117891e-001):1.644752e-001):1.105893e-001,1:4.403561e-001);
   tree gen.129000 = [&U] (((3:3.184342e-001,4:2.974772e-001):1.355042e-001,2:2.687530e-001):4.875959e-002,((5:2.571954e-001,(6:2.139312e-001,(8:1.936553e-001,7:1.823862e-001):2.064480e-001):5.755242e-002):1.279276e-001,((17:1.601662e-001,(21:1.133694e-001,(20:4.386633e-003,19:1.570662e-002):1.224089e-001):8.960405e-002):2.200519e-001,(18:5.115087e-001,(((15:2.409054e-001,16:2.374838e-001):1.829295e-001,14:2.107304e-001):1.319238e-001,(((11:3.469283e-001,12:2.845344e-001):1.636705e-001,(9:3.300220e-001,10:2.613178e-001):5.845062e-002):1.000352e-001,13:2.542015e-001):3.353350e-002):1.311597e-001):9.468374e-002):1.770911e-001):1.154674e-001,1:4.367785e-001);
   tree gen.129500 = [&U] (((3:3.173240e-001,4:2.517239e-001):1.204336e-001,2:2.678160e-001):4.741365e-002,((5:2.562987e-001,(6:2.794753e-001,(8:1.929801e-001,7:1.817503e-001):1.792827e-001):5.735177e-002):1.815688e-001,((17:1.964682e-001,(21:9.979144e-002,(20:3.132548e-003,19:7.964258e-003):8.702719e-002):5.247713e-002):2.192847e-001,(18:5.097254e-001,(((15:2.366544e-001,16:2.366558e-001):1.544224e-001,14:2.103177e-001):1.047209e-001,(((11:3.457187e-001,12:3.220336e-001):1.882686e-001,(9:3.288714e-001,10:2.629259e-001):8.702115e-002):1.170933e-001,13:2.621117e-001):3.438817e-002):1.904612e-001):8.307610e-002):1.764736e-001):1.096747e-001,1:4.654233e-001);
   tree gen.130000 = [&U] (((3:3.375659e-001,4:3.186978e-001):1.459153e-001,2:2.631212e-001):6.256026e-002,(((5:2.554923e-001,6:2.785960e-001):5.224213e-002,(8:1.674459e-001,7:1.811784e-001):1.880444e-001):1.736750e-001,((17:1.959326e-001,(21:9.947745e-002,(20:4.755353e-003,19:1.681078e-002):1.003990e-001):4.177978e-002):2.006669e-001,(18:5.081216e-001,(((15:2.359098e-001,16:2.359112e-001):1.494386e-001,14:2.080004e-001):1.148606e-001,(13:2.612870e-001,((11:3.446309e-001,12:3.306932e-001):1.755899e-001,(9:3.364234e-001,10:2.620986e-001):5.015526e-002):1.025038e-001):6.095119e-002):1.017622e-001):7.084100e-002):1.911695e-001):9.195393e-002,1:4.450840e-001);
   tree gen.130500 = [&U] (((3:3.375659e-001,4:2.297810e-001):1.405808e-001,((5:2.676659e-001,(6:2.747729e-001,(8:1.456264e-001,7:1.939209e-001):1.741079e-001):4.253209e-002):2.253389e-001,((17:1.976770e-001,(21:1.279625e-001,(20:2.629888e-003,19:9.855808e-003):1.003990e-001):5.881576e-002):2.100280e-001,(18:5.466994e-001,(((15:2.359098e-001,16:1.798743e-001):1.992472e-001,14:2.080004e-001):1.391709e-001,(13:2.282226e-001,((11:3.446309e-001,12:3.219698e-001):1.827286e-001,(9:3.364234e-001,10:2.764317e-001):5.125078e-002):1.025038e-001):6.095119e-002):1.512765e-001):7.257298e-002):1.731462e-001):1.523606e-001):7.072255e-002,2:2.631212e-001,1:4.450840e-001);
   tree gen.131000 = [&U] (((5:2.676659e-001,(6:2.675614e-001,(8:1.415959e-001,7:1.939209e-001):2.310541e-001):2.363524e-002):2.253389e-001,((17:2.255452e-001,(21:1.164478e-001,(20:1.123129e-003,19:1.645082e-002):6.861446e-002):8.265339e-002):2.100280e-001,(18:4.894680e-001,(((15:2.404243e-001,16:2.385334e-001):1.373967e-001,14:2.444465e-001):1.100708e-001,(13:2.389524e-001,((11:3.335776e-001,12:2.509202e-001):1.864038e-001,(9:3.364234e-001,10:2.764317e-001):6.107476e-002):1.099643e-001):6.068380e-002):1.237110e-001):1.064973e-001):1.504281e-001):1.049185e-001,((3:3.375659e-001,4:2.292924e-001):1.525666e-001,2:2.631212e-001):4.881277e-002,1:5.244103e-001);
   tree gen.131500 = [&U] (((3:2.878326e-001,4:2.292924e-001):1.235631e-001,((5:2.666497e-001,(6:2.663969e-001,(8:1.398863e-001,7:1.939209e-001):2.310541e-001):6.638132e-002):2.253389e-001,((17:1.970606e-001,(21:1.164478e-001,(20:9.124148e-004,19:5.940508e-003):8.832858e-002):6.427104e-002):2.392360e-001,(18:5.032262e-001,(((15:2.404243e-001,16:2.385334e-001):1.548491e-001,14:2.593654e-001):1.243164e-001,(13:2.814193e-001,((11:3.335776e-001,12:2.509202e-001):1.759316e-001,(9:3.267412e-001,10:2.764317e-001):8.241621e-002):1.249092e-001):4.983753e-002):1.456119e-001):7.645034e-002):1.453502e-001):1.072388e-001):8.231121e-002,2:2.524716e-001,1:5.244103e-001);
   tree gen.132000 = [&U] (((3:3.053905e-001,4:2.204172e-001):1.632654e-001,2:2.478842e-001):5.360513e-002,((5:2.515185e-001,(6:2.615564e-001,(8:1.660124e-001,7:1.903973e-001):1.666193e-001):5.252135e-002):1.631053e-001,((((20:2.923839e-003,19:8.679046e-003):8.745676e-002,21:1.331828e-001):2.801401e-002,17:1.934800e-001):2.418857e-001,(18:4.940826e-001,(((15:2.581574e-001,16:2.275866e-001):1.639157e-001,14:1.812315e-001):1.368482e-001,(13:2.505822e-001,((11:3.206474e-001,12:2.463610e-001):1.772656e-001,(9:3.394168e-001,10:2.660322e-001):7.896354e-002):5.287197e-002):6.050849e-002):1.152108e-001):1.177321e-001):1.367334e-001):1.052903e-001,1:4.390354e-001);
   tree gen.132500 = [&U] (((3:3.162124e-001,4:3.050941e-001):1.328362e-001,2:2.346903e-001):5.550468e-002,((5:2.504944e-001,(6:2.708249e-001,(8:1.354911e-001,7:1.971442e-001):2.184039e-001):7.434184e-002):1.688851e-001,((((20:3.748519e-003,19:1.454877e-002):9.843556e-002,21:1.147782e-001):3.576571e-002,17:2.003362e-001):2.504572e-001,(18:5.115909e-001,(((15:2.764956e-001,16:1.883396e-001):1.959309e-001,14:2.099736e-001):1.416975e-001,(13:2.594619e-001,((11:3.010531e-001,12:3.529581e-001):1.823665e-001,(9:2.932771e-001,10:2.754593e-001):8.615341e-002):4.821431e-002):7.789134e-002):8.293602e-002):1.219041e-001):1.372730e-001):1.314855e-001,1:4.375078e-001);
   tree gen.133000 = [&U] (((3:3.257257e-001,4:2.884805e-001):1.346094e-001,((5:2.321360e-001,(6:2.623284e-001,(8:1.395674e-001,7:2.030754e-001):2.249746e-001):5.977886e-002):1.727637e-001,((((20:1.239963e-003,19:1.369550e-002):1.134703e-001,21:1.182314e-001):4.479184e-002,17:1.850779e-001):2.532113e-001,(18:3.980914e-001,(((15:2.372296e-001,16:2.228097e-001):1.803394e-001,14:2.162907e-001):1.546390e-001,(13:2.672679e-001,((11:3.049832e-001,12:2.954113e-001):1.567446e-001,(9:3.021004e-001,10:2.837466e-001):7.058860e-002):6.850052e-002):5.858750e-002):1.490747e-001):7.006235e-002):2.153539e-001):1.399584e-001):9.235101e-002,2:2.584934e-001,1:3.962677e-001);
   tree gen.133500 = [&U] (((3:3.257257e-001,4:2.884805e-001):1.346094e-001,2:2.279487e-001):6.118960e-002,((5:2.489591e-001,(6:2.549121e-001,(8:1.395674e-001,7:1.835899e-001):2.172422e-001):7.278947e-002):1.727637e-001,((((20:1.964559e-003,19:1.331558e-002):1.134703e-001,21:1.182314e-001):3.832666e-002,17:2.367765e-001):1.922449e-001,(18:4.690137e-001,(((15:2.194330e-001,16:2.228097e-001):1.607555e-001,14:2.596528e-001):1.467434e-001,(13:2.831016e-001,((11:3.252680e-001,12:2.954113e-001):1.593389e-001,(9:3.021004e-001,10:2.561625e-001):7.152748e-002):9.156678e-002):7.241610e-002):1.209295e-001):9.605080e-002):1.878749e-001):1.137966e-001,1:4.636378e-001);
   tree gen.134000 = [&U] (((3:3.100129e-001,4:2.487010e-001):1.552636e-001,((5:2.441214e-001,(6:2.499588e-001,(8:1.394692e-001,7:2.184238e-001):1.735918e-001):7.137505e-002):1.694067e-001,((((20:1.275408e-003,19:7.964825e-003):1.024318e-001,21:1.055305e-001):7.225031e-002,17:1.947756e-001):1.885092e-001,(18:4.599000e-001,(((15:3.123678e-001,16:2.184801e-001):1.576318e-001,14:2.399582e-001):7.794802e-002,(13:2.776004e-001,((11:3.433630e-001,12:2.896709e-001):1.690774e-001,(9:2.962301e-001,10:2.694330e-001):6.104606e-002):7.743000e-002):9.229161e-002):1.346768e-001):8.537251e-002):1.670304e-001):1.047660e-001):9.845780e-002,2:2.235193e-001,1:4.427163e-001);
   tree gen.134500 = [&U] (((5:2.441214e-001,(6:2.499588e-001,(8:1.356152e-001,7:2.184238e-001):2.005015e-001):7.515638e-002):1.354312e-001,((((20:3.126062e-003,19:1.195248e-002):1.239097e-001,21:1.055305e-001):6.673850e-002,17:2.327925e-001):1.995061e-001,(18:4.599000e-001,(((15:2.290141e-001,16:2.295709e-001):1.576318e-001,14:3.011301e-001):9.854588e-002,(13:2.663809e-001,((11:3.433630e-001,12:2.896709e-001):2.006999e-001,(9:2.962301e-001,10:2.788476e-001):8.964143e-002):7.743000e-002):9.229161e-002):1.046322e-001):6.574752e-002):1.750151e-001):7.684501e-002,((3:3.100129e-001,4:2.367148e-001):1.751413e-001,2:2.958157e-001):3.291551e-002,1:4.741451e-001);
   tree gen.135000 = [&U] (((5:2.331217e-001,(6:2.386961e-001,(8:1.253196e-001,7:2.410306e-001):1.914673e-001):7.176999e-002):1.763070e-001,((((20:1.385770e-003,19:1.051764e-002):1.183266e-001,21:9.088774e-002):6.036541e-002,17:2.017849e-001):2.377927e-001,(18:4.391778e-001,(((15:2.397635e-001,16:2.192269e-001):1.485509e-001,14:2.875618e-001):1.192780e-001,(13:2.543783e-001,((11:3.278917e-001,12:3.293433e-001):2.035132e-001,(9:3.162632e-001,10:2.574042e-001):6.300856e-002):9.485599e-002):3.675794e-002):8.586157e-002):1.152087e-001):1.548469e-001):8.711235e-002,((3:2.756138e-001,4:2.959505e-001):1.495480e-001,2:2.325835e-001):7.879768e-002,1:4.677337e-001);
   tree gen.135500 = [&U] (((5:2.628732e-001,(6:2.168842e-001,(8:1.687004e-001,7:1.618898e-001):2.363583e-001):5.528631e-002):1.691602e-001,((((20:1.413893e-003,19:1.999904e-002):1.142262e-001,21:8.773824e-002):4.040425e-002,17:1.835992e-001):2.814813e-001,(18:4.410449e-001,(((15:2.255823e-001,16:2.116301e-001):1.712825e-001,14:2.831312e-001):1.290080e-001,(13:2.455635e-001,((11:3.165294e-001,12:3.179307e-001):1.699401e-001,(9:3.642450e-001,10:2.484844e-001):9.378951e-002):8.659740e-002):5.365550e-002):1.318611e-001):9.249134e-002):1.562304e-001):8.341426e-002,((3:2.660630e-001,4:2.841236e-001):1.579002e-001,2:1.933114e-001):7.291632e-002,1:4.515255e-001);
   tree gen.136000 = [&U] (((5:2.559941e-001,(6:2.483558e-001,(8:1.642857e-001,7:2.023325e-001):1.929738e-001):5.383953e-002):1.926457e-001,((((20:1.528017e-003,19:1.119195e-002):1.038886e-001,21:1.025551e-001):3.958867e-002,17:1.787946e-001):2.230193e-001,(18:4.557281e-001,(((15:2.196790e-001,16:1.822363e-001):1.472292e-001,14:2.270176e-001):1.478206e-001,(13:2.712005e-001,((11:3.082462e-001,12:3.096108e-001):1.431802e-001,(9:3.601798e-001,10:2.617729e-001):5.468704e-002):8.433123e-002):7.248468e-002):1.020685e-001):1.053704e-001):1.497601e-001):1.007621e-001,((3:2.896017e-001,4:2.620050e-001):1.427268e-001,2:2.311783e-001):4.764818e-002,1:4.591020e-001);
   tree gen.136500 = [&U] (((5:2.125998e-001,(6:2.424429e-001,(8:1.444343e-001,7:1.951398e-001):2.086023e-001):9.425384e-002):1.880591e-001,((((20:4.935523e-004,19:1.341234e-002):1.014152e-001,21:1.247321e-001):4.332326e-002,17:1.890700e-001):2.207402e-001,(18:4.448780e-001,(((15:2.739299e-001,16:1.942304e-001):1.411304e-001,14:2.587540e-001):1.022520e-001,(13:2.647437e-001,((11:3.009074e-001,12:3.022395e-001):1.829947e-001,(9:3.516045e-001,10:3.307219e-001):7.905336e-002):8.267793e-002):6.292641e-002):9.963838e-002):1.220902e-001):1.627601e-001):1.079602e-001,((3:2.827068e-001,4:2.557672e-001):1.452369e-001,2:2.450206e-001):4.441233e-002,1:4.562841e-001);
   tree gen.137000 = [&U] (((5:2.897960e-001,(6:2.490213e-001,(8:1.427330e-001,7:1.928412e-001):2.061452e-001):9.314362e-002):1.843380e-001,((((20:3.097360e-004,19:1.253873e-002):1.023950e-001,21:1.232628e-001):5.341581e-002,17:1.868429e-001):2.306491e-001,(18:4.396378e-001,(((15:2.707033e-001,16:1.982213e-001):1.394680e-001,14:2.557062e-001):1.196764e-001,(13:2.616253e-001,((11:2.973630e-001,12:3.170062e-001):2.043407e-001,(9:3.137369e-001,10:3.193621e-001):6.117077e-002):8.893227e-002):6.694788e-002):1.035571e-001):1.126117e-001):1.572543e-001):9.961122e-002,((3:3.166387e-001,4:2.514439e-001):1.195646e-001,2:2.421345e-001):5.540980e-002,1:4.509095e-001);
   tree gen.137500 = [&U] ((((5:2.897960e-001,6:2.585479e-001):2.927331e-002,(8:1.504020e-001,7:1.928412e-001):2.162330e-001):1.398569e-001,((((20:1.206531e-004,19:1.059580e-002):1.166097e-001,21:9.716657e-002):4.877157e-002,17:2.112011e-001):1.804598e-001,(18:5.115405e-001,(((15:2.707033e-001,16:2.135780e-001):1.549754e-001,14:2.999545e-001):1.628464e-001,(13:2.616253e-001,((11:2.973630e-001,12:3.170062e-001):1.696421e-001,(9:3.137369e-001,10:3.192356e-001):7.562888e-002):1.105718e-001):2.352217e-002):1.190204e-001):1.487387e-001):1.516125e-001):1.332296e-001,((3:3.363418e-001,4:2.514439e-001):1.474758e-001,2:2.421345e-001):6.623814e-002,1:4.509095e-001);
   tree gen.138000 = [&U] (((((6:2.534269e-001,(8:1.566820e-001,7:1.890217e-001):2.020840e-001):7.862563e-002,5:2.385327e-001):1.807689e-001,((((20:1.506728e-003,19:9.966380e-003):1.204047e-001,21:9.524203e-002):3.552749e-002,17:2.070179e-001):2.350192e-001,(18:5.014086e-001,((((11:3.222966e-001,12:3.473223e-001):1.663770e-001,(9:3.578977e-001,10:2.724500e-001):6.369622e-002):7.893370e-002,13:2.564434e-001):6.517630e-002,((15:2.653416e-001,16:2.093477e-001):1.519058e-001,14:2.596873e-001):1.137789e-001):9.650689e-002):1.642892e-001):1.994791e-001):1.089422e-001,(3:3.262748e-001,4:2.464637e-001):1.119692e-001):5.306997e-002,2:2.373387e-001,1:4.130207e-001);
   tree gen.138500 = [&U] (((((6:3.019739e-001,(8:1.627311e-001,7:1.913832e-001):2.046087e-001):8.337353e-002,5:2.386919e-001):1.559097e-001,((((20:3.741388e-003,19:1.009089e-002):1.111852e-001,21:1.042230e-001):4.369134e-002,17:2.096043e-001):2.379554e-001,(18:5.076729e-001,((((11:3.134556e-001,12:3.127603e-001):1.789911e-001,(9:3.623690e-001,10:2.758539e-001):5.500838e-002):1.170949e-001,13:2.596472e-001):5.824275e-002,((15:2.944992e-001,16:2.173291e-001):1.433642e-001,14:2.629316e-001):1.152003e-001):9.771258e-002):7.432169e-002):1.598645e-001):1.254848e-001,(3:3.090804e-001,4:2.502591e-001):1.316243e-001):7.384920e-002,2:2.069875e-001,1:5.142573e-001);
   tree gen.139000 = [&U] (2:2.587078e-001,((3:3.092968e-001,4:2.504343e-001):1.063050e-001,(((6:2.387010e-001,(8:1.562214e-001,7:2.010055e-001):1.989552e-001):5.775453e-002,5:2.388589e-001):1.745966e-001,((((20:6.394979e-003,19:1.262516e-002):8.900465e-002,21:9.616203e-002):6.439306e-002,17:1.596447e-001):2.283767e-001,(18:5.080283e-001,((((11:3.136750e-001,12:3.129792e-001):1.791164e-001,(9:3.802847e-001,10:2.651055e-001):7.538565e-002):9.203279e-002,13:2.385703e-001):5.970299e-002,((15:2.659611e-001,16:2.058762e-001):1.857631e-001,14:2.631157e-001):1.391909e-001):1.365286e-001):9.911834e-002):1.413710e-001):1.436127e-001):5.078543e-002,1:5.146173e-001);
   tree gen.139500 = [&U] ((((6:2.476907e-001,(8:1.621049e-001,7:2.085756e-001):2.206989e-001):5.908878e-002,5:2.478547e-001):2.145384e-001,((((20:3.220237e-003,19:5.475523e-003):9.235667e-002,21:1.352623e-001):5.350319e-002,17:2.077269e-001):2.299223e-001,(18:5.271612e-001,((((11:3.486314e-001,12:3.114445e-001):1.669532e-001,(9:3.481944e-001,10:2.750897e-001):7.897962e-002):1.015336e-001,13:2.716802e-001):6.195147e-002,((15:2.759775e-001,16:2.125768e-001):1.927591e-001,14:2.181705e-001):1.333446e-001):1.195344e-001):1.028513e-001):1.505318e-001):1.098853e-001,((3:3.029842e-001,4:2.598660e-001):1.103086e-001,2:2.684510e-001):4.849666e-002,1:5.339984e-001);
   tree gen.140000 = [&U] ((((6:2.660015e-001,(8:1.655790e-001,7:1.870873e-001):2.354536e-001):4.195151e-002,5:2.705475e-001):2.041062e-001,((((20:3.889235e-004,19:6.262156e-003):9.985451e-002,21:7.029310e-002):1.079117e-001,17:1.966482e-001):1.967608e-001,(18:5.242160e-001,((((11:3.415091e-001,12:3.114445e-001):1.650843e-001,(9:3.453448e-001,10:2.502232e-001):7.866153e-002):9.050129e-002,13:2.735088e-001):7.567871e-002,((15:2.225824e-001,16:2.125768e-001):1.564952e-001,14:2.285163e-001):9.283182e-002):1.371947e-001):8.211401e-002):1.505318e-001):9.256178e-002,((3:3.108906e-001,4:2.746267e-001):1.144996e-001,2:2.684510e-001):4.728640e-002,1:5.339984e-001);
   tree gen.140500 = [&U] ((2:2.482257e-001,(3:2.874678e-001,4:2.539361e-001):9.665653e-002):4.224422e-002,(((6:2.607865e-001,(8:1.531042e-001,7:2.200839e-001):2.177143e-001):5.768029e-002,5:2.413472e-001):1.637435e-001,((((20:1.208987e-003,19:1.007931e-002):1.183256e-001,21:1.072070e-001):3.534064e-002,17:1.818326e-001):2.317132e-001,(18:4.847212e-001,((((11:2.979482e-001,12:3.191677e-001):1.807323e-001,(9:3.181298e-001,10:2.180243e-001):7.852105e-002):7.716645e-002,13:2.512585e-001):1.127060e-001,((15:2.058129e-001,16:1.965611e-001):1.850081e-001,14:2.723222e-001):1.256471e-001):9.516190e-002):8.714186e-002):1.771397e-001):1.013323e-001,1:4.924762e-001);
   tree gen.141000 = [&U] (((3:2.808913e-001,4:2.481267e-001):1.353888e-001,(((6:2.878457e-001,(8:1.496016e-001,7:1.657078e-001):2.127336e-001):4.422497e-002,5:2.536537e-001):1.599974e-001,((((20:8.255806e-004,19:1.230491e-002):1.019089e-001,21:1.114495e-001):4.370803e-002,17:1.776727e-001):2.264122e-001,(18:4.736320e-001,((((11:3.388840e-001,12:3.118660e-001):1.619009e-001,(9:3.108518e-001,10:2.189724e-001):8.144466e-002):9.200954e-002,13:2.455103e-001):5.767086e-002,((15:2.042283e-001,16:2.203451e-001):1.425615e-001,14:2.660921e-001):9.206840e-002):1.017946e-001):1.691511e-001):1.730872e-001):1.079394e-001):7.442224e-002,2:2.122210e-001,1:4.812096e-001);
   tree gen.141500 = [&U] (((3:3.173344e-001,4:2.794258e-001):1.408355e-001,2:2.234407e-001):5.054122e-002,(((6:2.594195e-001,(8:1.236863e-001,7:1.703079e-001):2.186392e-001):5.268614e-002,5:2.606953e-001):1.646611e-001,((((20:3.368055e-004,19:4.742987e-003):7.957191e-002,21:1.145434e-001):4.367767e-002,17:1.826050e-001):2.212482e-001,(18:4.911924e-001,((((11:3.929108e-001,12:3.229697e-001):1.663953e-001,(9:3.806860e-001,10:2.250512e-001):6.838508e-002):1.013963e-001,13:2.523258e-001):7.435698e-002,((15:3.025665e-001,16:2.142895e-001):1.373235e-001,14:2.376964e-001):1.114962e-001):9.345888e-002):7.853599e-002):1.950021e-001):7.811501e-002,1:4.822357e-001);
   tree gen.142000 = [&U] (((3:2.668885e-001,4:2.904271e-001):1.198585e-001,2:2.478083e-001):5.255745e-002,(((6:2.914114e-001,(8:1.473225e-001,7:1.770131e-001):2.292433e-001):2.395993e-002,5:2.709592e-001):1.910277e-001,((((20:7.431669e-004,19:3.983422e-003):1.361695e-001,21:8.628186e-002):5.047168e-002,17:1.897944e-001):2.098609e-001,(18:4.361069e-001,((((11:3.365219e-001,12:3.356854e-001):1.577555e-001,(9:3.956741e-001,10:2.327675e-001):9.472283e-002):1.037123e-001,13:2.457065e-001):4.658971e-002,((15:2.234324e-001,16:2.317281e-001):1.452622e-001,14:2.565995e-001):1.272910e-001):1.152228e-001):9.391605e-002):1.905334e-001):8.848946e-002,1:4.877975e-001);
   tree gen.142500 = [&U] (((3:2.710076e-001,4:2.554532e-001):1.502605e-001,2:2.302029e-001):3.177020e-002,(((6:2.500111e-001,(8:1.628859e-001,7:1.930310e-001):2.371983e-001):5.945089e-002,5:2.751411e-001):1.939760e-001,((((20:7.095190e-004,19:8.003256e-003):1.382711e-001,21:8.761352e-002):6.882025e-002,17:1.912982e-001):2.020145e-001,(18:4.493702e-001,((((11:3.275636e-001,12:3.008427e-001):1.723762e-001,(9:4.020159e-001,10:2.363600e-001):9.754448e-002):5.764241e-002,13:2.494987e-001):5.030259e-002,((15:2.309829e-001,16:2.353046e-001):1.475042e-001,14:2.139135e-001):1.608860e-001):8.663276e-002):1.029928e-001):1.866014e-001):1.283050e-001,1:4.308385e-001);
   tree gen.143000 = [&U] (((3:2.694406e-001,4:3.138855e-001):1.450142e-001,2:2.288719e-001):4.590510e-002,(((6:2.398382e-001,(8:1.619441e-001,7:1.919149e-001):2.197213e-001):3.830023e-002,5:2.735503e-001):1.928544e-001,((((20:1.517670e-003,19:7.087861e-003):1.374716e-001,21:1.003795e-001):7.103555e-002,17:1.901921e-001):2.110353e-001,(18:4.298600e-001,((((11:3.474600e-001,12:3.393527e-001):1.290457e-001,(9:3.592163e-001,10:2.406519e-001):6.987241e-002):9.792174e-002,13:2.480561e-001):5.572683e-002,((15:2.296474e-001,16:2.339441e-001):1.693013e-001,14:2.629209e-001):1.145958e-001):9.898565e-002):1.010447e-001):1.697457e-001):1.003272e-001,1:4.283474e-001);
   tree gen.143500 = [&U] (((3:3.235270e-001,4:2.109552e-001):1.567600e-001,2:2.128056e-001):5.906359e-002,(((6:2.633156e-001,(8:1.560888e-001,7:1.988978e-001):2.197213e-001):5.665041e-002,5:2.839742e-001):1.909428e-001,((((20:5.219485e-003,19:1.064684e-002):1.374716e-001,21:1.003795e-001):7.103555e-002,17:2.218970e-001):2.244232e-001,(18:4.298600e-001,((((11:2.871087e-001,12:3.033663e-001):1.896191e-001,(9:3.263485e-001,10:3.214749e-001):7.981032e-002):1.099806e-001,13:2.480561e-001):5.805731e-002,((15:2.296474e-001,16:2.339441e-001):1.693013e-001,14:2.413824e-001):1.192000e-001):1.405682e-001):8.964889e-002):1.412584e-001):1.226841e-001,1:4.283474e-001);
   tree gen.144000 = [&U] (((3:3.312513e-001,4:2.116924e-001):1.357357e-001,(((6:2.773230e-001,(8:1.810792e-001,7:2.114016e-001):2.314096e-001):4.953130e-002,5:2.758578e-001):1.417505e-001,((((20:1.405119e-003,19:1.047046e-002):1.118755e-001,21:1.057193e-001):4.937829e-002,17:2.124954e-001):2.153385e-001,(18:4.899736e-001,((((11:3.130210e-001,12:3.195043e-001):1.605077e-001,(9:3.437090e-001,10:2.827584e-001):5.767320e-002):9.149560e-002,13:2.582547e-001):6.660217e-002,((15:2.418638e-001,16:2.463891e-001):1.783075e-001,14:2.598236e-001):1.170162e-001):8.358851e-002):1.474517e-001):1.487729e-001):1.180275e-001):8.154307e-002,2:2.241261e-001,1:4.511340e-001);
   tree gen.144500 = [&U] (((3:3.312513e-001,4:2.116924e-001):1.613939e-001,2:2.459056e-001):6.444750e-002,(((6:2.773230e-001,(8:1.463004e-001,7:1.981483e-001):2.222941e-001):5.702444e-002,5:2.758578e-001):1.401352e-001,((((20:3.443358e-003,19:1.354724e-002):1.118755e-001,21:1.057193e-001):4.937829e-002,17:2.227602e-001):2.153385e-001,(18:4.899736e-001,((((11:3.130210e-001,12:3.195043e-001):1.762230e-001,(9:3.888399e-001,10:2.827584e-001):5.942699e-002):8.484150e-002,13:2.582547e-001):5.121312e-002,((15:2.643729e-001,16:2.286339e-001):1.322823e-001,14:2.598236e-001):1.631950e-001):1.196282e-001):8.698332e-002):1.508834e-001):1.180275e-001,1:4.511340e-001);
   tree gen.145000 = [&U] ((((6:2.781877e-001,(8:1.668375e-001,7:2.042685e-001):1.819392e-001):6.124588e-002,5:2.740682e-001):1.402456e-001,((((20:3.588948e-003,19:1.080274e-002):1.217555e-001,21:1.032966e-001):8.386536e-002,17:1.658775e-001):2.062813e-001,(18:4.867949e-001,(((15:2.319540e-001,16:2.271506e-001):1.794997e-001,14:2.682780e-001):1.269290e-001,(((11:2.905452e-001,12:3.174315e-001):1.750798e-001,(9:3.783299e-001,10:2.205736e-001):1.111036e-001):1.103141e-001,13:2.565793e-001):5.325415e-002):9.506174e-002):1.111639e-001):1.722320e-001):1.172618e-001,((3:3.428215e-001,4:2.044404e-001):1.523711e-001,2:2.552033e-001):6.263025e-002,1:4.482073e-001);
   tree gen.145500 = [&U] ((((6:2.781877e-001,(8:1.756081e-001,7:2.042685e-001):1.684254e-001):6.124588e-002,5:2.773287e-001):1.553221e-001,((((20:1.020500e-003,19:1.464833e-002):1.217555e-001,21:9.943192e-002):5.060986e-002,17:1.658775e-001):2.091186e-001,(18:4.914186e-001,(((15:2.161826e-001,16:2.271506e-001):1.553529e-001,14:2.376081e-001):1.455746e-001,(13:2.282553e-001,((11:2.905452e-001,12:3.252193e-001):1.961317e-001,(9:3.170261e-001,10:2.487214e-001):4.212107e-002):1.125268e-001):7.870085e-002):1.065980e-001):1.111639e-001):1.905864e-001):7.630030e-002,((3:2.946232e-001,4:2.897863e-001):1.523711e-001,2:2.552033e-001):6.712358e-002,1:4.314590e-001);
   tree gen.146000 = [&U] ((((6:2.835444e-001,(8:1.465167e-001,7:2.082018e-001):1.885437e-001):6.242521e-002,5:2.200036e-001):1.694817e-001,((((20:1.399593e-003,19:9.202640e-003):1.080040e-001,21:8.963808e-002):6.248984e-002,17:1.690716e-001):2.131453e-001,(18:5.635683e-001,(((15:2.203454e-001,16:2.315246e-001):1.583443e-001,14:2.780530e-001):1.087415e-001,(13:2.719401e-001,((11:2.837973e-001,12:3.019874e-001):1.571816e-001,(9:3.231306e-001,10:2.182119e-001):4.831251e-002):1.197927e-001):4.401171e-002):1.101835e-001):1.134950e-001):1.942562e-001):7.776950e-002,((3:3.002963e-001,4:2.953663e-001):1.206083e-001,2:2.607277e-001):4.509592e-002,1:4.382521e-001);
   tree gen.146500 = [&U] ((((6:2.279906e-001,(8:1.537101e-001,7:1.934391e-001):2.129180e-001):7.092012e-002,5:2.386339e-001):1.983047e-001,((((20:4.102759e-003,19:1.460242e-002):1.133066e-001,21:8.824556e-002):4.084602e-002,17:1.773724e-001):2.236099e-001,(18:5.912373e-001,(((15:2.406973e-001,16:2.436864e-001):1.455229e-001,14:2.476256e-001):1.382341e-001,(13:2.782501e-001,((11:3.199102e-001,12:3.168138e-001):2.012917e-001,(9:3.416518e-001,10:2.289253e-001):9.221398e-002):8.754330e-002):5.653124e-002):1.611691e-001):6.563449e-002):1.551173e-001):6.637908e-002,(2:2.363740e-001,(3:3.150398e-001,4:3.098677e-001):1.231971e-001):2.976546e-002,1:4.383985e-001);
   tree gen.147000 = [&U] ((2:2.417936e-001,(3:2.705543e-001,4:2.517614e-001):1.456330e-001):4.337876e-002,(((6:2.420110e-001,(8:1.572344e-001,7:1.939336e-001):2.177999e-001):5.877589e-002,5:2.600431e-001):1.732476e-001,((((20:7.037014e-004,19:1.427778e-002):1.143367e-001,21:9.753907e-002):3.643773e-002,17:2.433716e-001):2.663823e-001,(18:5.240957e-001,(((15:2.544065e-001,16:2.492737e-001):1.930071e-001,14:2.449149e-001):1.414036e-001,(13:2.174793e-001,((11:3.256758e-001,12:3.240905e-001):2.059070e-001,(9:3.494853e-001,10:2.455976e-001):9.449008e-002):9.861652e-002):4.115420e-002):8.132738e-002):1.149679e-001):1.575869e-001):1.294971e-001,1:4.571664e-001);
   tree gen.147500 = [&U] (((3:3.307813e-001,4:2.544057e-001):1.143120e-001,(((6:2.499992e-001,(8:1.324925e-001,7:1.959706e-001):2.356911e-001):5.873754e-002,5:2.627745e-001):2.053775e-001,((((20:5.066684e-004,19:2.135451e-002):1.088440e-001,17:2.459278e-001):1.216760e-002,21:9.508442e-002):2.622803e-001,(18:5.296005e-001,(((15:1.870048e-001,16:2.230833e-001):1.950343e-001,14:2.533133e-001):1.376075e-001,(13:2.635235e-001,((11:2.952614e-001,12:3.274946e-001):2.313837e-001,(9:3.531561e-001,10:2.481773e-001):8.005056e-002):8.430367e-002):4.649827e-002):9.065117e-002):1.349084e-001):1.704056e-001):1.181235e-001):7.210380e-002,2:2.443333e-001,1:4.590858e-001);
   tree gen.148000 = [&U] (((3:3.370034e-001,4:2.591911e-001):9.828598e-002,(((6:2.547017e-001,(8:1.251745e-001,7:1.996568e-001):2.011900e-001):4.079600e-002,5:2.677173e-001):1.971064e-001,((((20:3.071414e-004,19:1.169841e-002):7.433065e-002,17:1.968111e-001):3.898353e-002,21:9.687298e-002):2.672138e-001,(18:4.816676e-001,(((15:2.660808e-001,16:2.272796e-001):1.644892e-001,14:2.398933e-001):1.155094e-001,(13:2.595828e-001,((11:3.358434e-001,12:3.195876e-001):2.333925e-001,(9:3.597990e-001,10:2.528455e-001):4.889537e-002):9.450426e-002):9.231431e-002):9.438949e-002):1.002487e-001):1.922567e-001):1.187311e-001):7.150361e-002,2:2.338476e-001,1:4.307208e-001);
   tree gen.148500 = [&U] (((3:3.006160e-001,4:2.591911e-001):8.397471e-002,(((6:2.547017e-001,(8:1.699372e-001,7:2.116231e-001):2.011900e-001):5.504369e-002,5:2.677173e-001):1.503902e-001,((((20:7.800520e-004,19:7.652713e-003):7.667486e-002,21:9.475603e-002):7.178787e-002,17:1.968111e-001):2.201813e-001,(18:4.816676e-001,(((15:2.675015e-001,16:2.247084e-001):1.644892e-001,14:2.280043e-001):1.041795e-001,(13:2.595828e-001,((11:3.358434e-001,12:2.838545e-001):1.456348e-001,(9:3.462317e-001,10:2.528455e-001):4.480434e-002):1.330964e-001):6.883008e-002):1.046031e-001):1.084443e-001):1.948416e-001):1.290835e-001):7.150361e-002,2:2.148793e-001,1:4.307208e-001);
   tree gen.149000 = [&U] (((3:2.652151e-001,4:2.501947e-001):1.298571e-001,(((6:2.479193e-001,(8:1.719477e-001,7:2.203534e-001):2.062539e-001):4.661507e-002,5:2.412207e-001):1.581367e-001,((((20:3.859559e-003,19:1.045043e-002):7.909412e-002,21:9.587711e-002):8.278814e-002,17:1.893384e-001):2.137604e-001,(18:4.721401e-001,(((15:2.706664e-001,16:2.124150e-001):1.643100e-001,14:2.633303e-001):1.183703e-001,(13:2.790273e-001,((11:3.398168e-001,12:2.872128e-001):1.473578e-001,(9:3.671688e-001,10:2.334547e-001):7.825763e-002):1.036570e-001):5.878146e-002):1.415204e-001):1.130776e-001):1.505746e-001):1.110712e-001):7.234958e-002,2:2.174216e-001,1:4.358168e-001);
   tree gen.149500 = [&U] (((3:3.434261e-001,4:2.524730e-001):1.934832e-001,2:2.174216e-001):5.608064e-002,(((6:2.479193e-001,(8:1.668871e-001,7:1.778029e-001):2.062539e-001):8.966023e-002,5:2.412207e-001):1.752426e-001,((((20:2.614580e-003,19:8.236750e-003):8.136360e-002,21:1.235867e-001):6.599348e-002,17:1.893384e-001):2.137604e-001,(18:5.038379e-001,(((15:2.286304e-001,16:2.075999e-001):1.884571e-001,14:2.633303e-001):1.423990e-001,(13:2.790273e-001,((11:3.398168e-001,12:2.872128e-001):1.473578e-001,(9:2.941523e-001,10:2.741109e-001):8.057675e-002):9.466984e-002):4.948759e-002):1.349992e-001):6.920360e-002):2.089631e-001):1.316824e-001,1:4.028267e-001);
   tree gen.150000 = [&U] (((3:3.434261e-001,4:2.430028e-001):1.934832e-001,(((6:2.479193e-001,(8:1.668871e-001,7:1.778029e-001):2.034898e-001):7.253090e-002,5:2.412207e-001):1.235489e-001,((((20:6.960160e-004,19:1.102969e-002):7.553602e-002,21:1.312182e-001):4.969370e-002,17:1.893384e-001):1.997761e-001,(18:4.528849e-001,(((15:2.442651e-001,16:2.075999e-001):1.535806e-001,14:2.640893e-001):1.392866e-001,(13:2.505551e-001,((11:3.063944e-001,12:2.872128e-001):2.235226e-001,(9:2.941523e-001,10:2.741109e-001):9.566946e-002):7.190096e-002):4.973927e-002):1.195539e-001):1.357871e-001):1.726854e-001):1.242327e-001):4.687824e-002,2:2.174216e-001,1:4.320214e-001);
   tree gen.150500 = [&U] ((((6:2.732001e-001,(8:1.425958e-001,7:1.784879e-001):2.212506e-001):8.742159e-002,5:2.421500e-001):1.902268e-001,((((20:3.138898e-003,19:1.186697e-002):7.345653e-002,21:1.317237e-001):3.588290e-002,17:1.752513e-001):2.513173e-001,(18:4.512265e-001,(((15:2.446790e-001,16:2.083997e-001):1.869213e-001,14:2.092619e-001):1.139378e-001,(13:2.515204e-001,((11:3.075748e-001,12:3.555726e-001):1.497471e-001,(9:3.426504e-001,10:2.854875e-001):7.000650e-002):1.157224e-001):4.993090e-002):1.187491e-001):1.363102e-001):1.555665e-001):9.578761e-002,((3:3.447492e-001,4:2.439390e-001):1.736913e-001,2:2.182592e-001):3.703213e-002,1:4.339023e-001);
   tree gen.151000 = [&U] ((((6:2.664654e-001,(8:1.826778e-001,7:1.839933e-001):2.217964e-001):4.523414e-002,5:2.496190e-001):1.960943e-001,(((20:1.604247e-003,19:9.909220e-003):9.020381e-002,(17:3.135010e-001,21:8.779834e-002):3.990675e-002):2.456109e-001,(18:5.565701e-001,(((15:2.581852e-001,16:2.169357e-001):1.496794e-001,14:2.520861e-001):1.341482e-001,(13:2.592784e-001,((11:3.170619e-001,12:3.326765e-001):1.705736e-001,(9:3.532193e-001,10:2.411094e-001):5.269899e-002):9.096778e-002):6.936544e-002):1.188454e-001):1.182528e-001):1.770394e-001):1.230941e-001,((3:3.140190e-001,4:2.785364e-001):1.809756e-001,2:2.249914e-001):7.481253e-002,1:4.747508e-001);
   tree gen.151500 = [&U] ((((6:2.523574e-001,(8:1.965532e-001,7:1.742518e-001):2.100534e-001):7.057782e-002,5:2.364030e-001):1.684820e-001,((17:2.364878e-001,(21:8.314986e-002,(20:3.095167e-004,19:9.392018e-003):8.474058e-002):4.562968e-002):2.667464e-001,(18:5.173880e-001,(((15:2.445156e-001,16:2.065620e-001):1.183860e-001,14:2.091072e-001):1.207560e-001,(13:2.393376e-001,((11:3.002750e-001,12:3.150629e-001):1.544526e-001,(9:3.345182e-001,10:2.367432e-001):7.113112e-002):1.010968e-001):4.833492e-002):1.125531e-001):1.121070e-001):1.676884e-001):1.165769e-001,((3:2.973933e-001,4:2.533607e-001):1.713938e-001,2:2.130792e-001):4.651514e-002,1:4.496152e-001);
   tree gen.152000 = [&U] (((3:3.054887e-001,4:2.533607e-001):1.716398e-001,2:2.210660e-001):6.373473e-002,(((6:2.523574e-001,(8:1.698780e-001,7:1.742518e-001):2.176298e-001):5.675806e-002,5:2.364030e-001):1.600720e-001,(((17:2.364878e-001,21:8.719654e-002):4.572590e-002,(20:9.087689e-005,19:9.491682e-003):9.071542e-002):2.724000e-001,(18:5.173880e-001,(((15:2.362265e-001,16:1.797645e-001):1.881834e-001,14:2.121865e-001):1.191661e-001,(13:2.912645e-001,((11:3.002750e-001,12:3.150629e-001):1.544526e-001,(9:3.424498e-001,10:2.367432e-001):6.967193e-002):8.075890e-002):8.255222e-002):1.783955e-001):1.148014e-001):1.952939e-001):1.121099e-001,1:4.799073e-001);
   tree gen.152500 = [&U] (((3:3.047735e-001,4:2.718832e-001):1.274850e-001,(((6:2.517666e-001,(8:1.694803e-001,7:1.823925e-001):2.171203e-001):6.933165e-002,5:2.886305e-001):1.639362e-001,((21:5.633535e-002,((20:1.078820e-004,19:1.291345e-002):8.113014e-002,17:2.255955e-001):4.810016e-002):3.171682e-001,(18:5.774007e-001,(((15:2.356735e-001,16:2.347399e-001):1.163105e-001,14:2.116898e-001):1.576491e-001,(13:2.162113e-001,((11:2.995721e-001,12:3.143253e-001):2.018126e-001,(9:3.366107e-001,10:2.361890e-001):5.945089e-002):5.624937e-002):8.471010e-002):1.176681e-001):6.828701e-002):1.598227e-001):1.346395e-001):6.358551e-002,2:2.426522e-001,1:4.787838e-001);
   tree gen.153000 = [&U] (((3:3.081297e-001,4:2.638279e-001):1.586167e-001,2:2.338506e-001):3.888037e-002,(((6:2.545391e-001,(8:1.713466e-001,7:1.662155e-001):2.195113e-001):4.941029e-002,5:2.918089e-001):1.647608e-001,((21:7.482137e-002,((20:2.155953e-004,19:5.997451e-003):1.004448e-001,17:2.280798e-001):1.796984e-002):3.002056e-001,(18:5.837591e-001,(((15:2.382687e-001,16:2.467459e-001):1.319374e-001,14:2.516327e-001):1.328454e-001,(13:2.449557e-001,((11:3.644776e-001,12:3.177867e-001):2.011054e-001,(9:3.444882e-001,10:2.951234e-001):6.010557e-002):5.686880e-002):7.604497e-002):1.122777e-001):4.181121e-002):1.615827e-001):8.833793e-002,1:4.381596e-001);
   tree gen.153500 = [&U] (((3:2.898578e-001,4:2.869450e-001):1.498798e-001,2:2.407423e-001):6.677059e-002,(((6:2.811354e-001,(8:1.763963e-001,7:1.926170e-001):1.842952e-001):3.913222e-002,5:3.004086e-001):1.931754e-001,((17:2.357449e-001,(21:9.885058e-002,(20:2.729610e-004,19:1.383727e-002):9.367079e-002):3.847524e-002):2.582199e-001,(18:6.009627e-001,(((15:2.452906e-001,16:2.540176e-001):1.358257e-001,14:2.329094e-001):1.528667e-001,(13:2.850130e-001,((11:3.650639e-001,12:2.952292e-001):1.906083e-001,(9:3.048732e-001,10:3.038207e-001):8.185925e-002):7.357087e-002):3.795322e-002):1.361733e-001):1.016516e-001):1.663446e-001):1.078145e-001,1:4.451981e-001);
   tree gen.154000 = [&U] (((3:2.867312e-001,4:2.838498e-001):1.484187e-001,(((6:2.437920e-001,(8:1.526086e-001,7:1.905394e-001):1.785601e-001):3.871012e-002,5:2.971683e-001):1.562221e-001,((17:1.809701e-001,(21:9.778432e-002,(20:2.515762e-004,19:1.368802e-002):1.073144e-001):5.149047e-002):2.267348e-001,(18:4.849196e-001,(((15:2.454871e-001,16:2.194861e-001):1.773665e-001,14:2.303971e-001):1.339489e-001,(13:2.434896e-001,((11:3.611261e-001,12:3.179723e-001):1.318343e-001,(9:3.184957e-001,10:3.005436e-001):7.132369e-002):1.003508e-001):5.780397e-002):1.141855e-001):1.181428e-001):1.506194e-001):1.220285e-001):5.554163e-002,2:2.082809e-001,1:4.403959e-001);
   tree gen.154500 = [&U] ((((6:2.451046e-001,(8:1.458540e-001,7:2.221979e-001):1.980730e-001):6.335140e-002,5:2.987683e-001):1.594474e-001,((17:1.819445e-001,(21:9.831083e-002,(20:4.226240e-004,19:1.281253e-002):1.078922e-001):5.057713e-002):2.177604e-001,(18:4.875306e-001,(((15:2.130108e-001,16:2.206679e-001):1.669848e-001,14:2.364816e-001):1.222751e-001,(13:2.627897e-001,((11:3.759125e-001,12:3.036596e-001):1.545112e-001,(9:3.344063e-001,10:2.777340e-001):7.129905e-002):1.038020e-001):6.231172e-002):1.121384e-001):1.259041e-001):1.514304e-001):9.227849e-002,((3:2.882751e-001,4:2.528530e-001):1.564638e-001,2:2.735914e-001):5.247037e-002,1:4.464627e-001);
   tree gen.155000 = [&U] ((((6:2.445710e-001,(8:1.830581e-001,7:1.916991e-001):1.976417e-001):8.379952e-002,5:2.642888e-001):2.101857e-001,((17:1.606170e-001,(21:1.101242e-001,(20:9.926358e-004,19:1.386449e-002):1.076573e-001):7.299988e-002):2.571459e-001,(18:4.864691e-001,(((15:2.125471e-001,16:1.910501e-001):1.666212e-001,14:2.359667e-001):1.392750e-001,(13:2.622175e-001,((11:3.750940e-001,12:3.029985e-001):1.670730e-001,(9:3.336782e-001,10:2.765206e-001):7.950609e-002):9.800213e-002):5.144548e-002):8.759070e-002):8.298820e-002):1.573452e-001):9.812008e-002,((3:2.876474e-001,4:2.523025e-001):1.561231e-001,2:2.729957e-001):5.487616e-002,1:4.755251e-001);
   tree gen.155500 = [&U] ((((6:2.535819e-001,(8:1.159730e-001,7:1.935100e-001):1.995088e-001):6.128914e-002,5:2.667855e-001):1.441801e-001,((17:2.318433e-001,(21:1.166097e-001,(20:1.206206e-003,19:1.510022e-002):9.704331e-002):3.369646e-002):2.145590e-001,(18:4.910647e-001,(((15:2.584564e-001,16:2.046547e-001):1.695835e-001,14:2.141007e-001):1.398684e-001,(13:2.562513e-001,((11:3.885459e-001,12:3.058609e-001):1.686513e-001,(9:3.368304e-001,10:2.634033e-001):8.025717e-002):9.967920e-002):4.633997e-002):8.841815e-002):1.495548e-001):1.443139e-001):1.188398e-001,((3:2.903648e-001,4:2.315741e-001):1.521521e-001,2:2.410778e-001):5.473292e-002,1:4.829716e-001);
   tree gen.156000 = [&U] ((2:2.546423e-001,(3:2.918388e-001,4:2.606936e-001):1.605481e-001):5.762895e-002,(((6:2.548691e-001,(8:1.436824e-001,7:1.734846e-001):1.957132e-001):5.418726e-002,5:2.812831e-001):1.440454e-001,((17:2.199999e-001,(21:1.138418e-001,(20:1.212329e-003,19:9.438504e-003):1.108748e-001):2.642228e-002):2.280245e-001,(18:4.935575e-001,(((15:2.597684e-001,16:2.666874e-001):1.431904e-001,14:2.473839e-001):1.330368e-001,(13:2.798242e-001,((11:3.397717e-001,12:3.179944e-001):1.472009e-001,(9:3.362467e-001,10:2.647404e-001):8.066458e-002):5.234521e-002):5.366565e-002):7.942046e-002):1.051966e-001):1.783067e-001):1.434604e-001,1:4.852050e-001);
   tree gen.156500 = [&U] ((2:2.555137e-001,(3:3.425874e-001,4:2.533286e-001):1.560124e-001):3.800880e-002,(((6:2.743710e-001,(8:1.693041e-001,7:1.685834e-001):1.901839e-001):7.178882e-002,5:2.733363e-001):1.683663e-001,((17:2.137845e-001,((20:1.152300e-003,19:1.636657e-002):1.031412e-001,21:1.106256e-001):1.181320e-002):2.247567e-001,(18:4.534152e-001,(((15:2.708169e-001,16:2.140547e-001):1.211019e-001,14:2.434295e-001):1.046058e-001,(13:2.719187e-001,((11:3.301726e-001,12:3.090105e-001):1.205570e-001,(9:3.267472e-001,10:2.572611e-001):8.364209e-002):8.337321e-002):6.057568e-002):1.261584e-001):1.545407e-001):1.732693e-001):1.163599e-001,1:4.907113e-001);
   tree gen.157000 = [&U] ((2:2.254036e-001,(3:3.066221e-001,4:2.349691e-001):1.578011e-001):3.755760e-002,(((6:2.628980e-001,(8:1.477065e-001,7:1.823389e-001):1.962094e-001):5.616949e-002,5:2.363612e-001):1.683663e-001,((17:2.137845e-001,((20:2.055203e-003,19:7.801946e-003):1.029552e-001,21:1.206568e-001):2.352402e-002):2.688755e-001,(18:4.886158e-001,(((15:2.537413e-001,16:2.140547e-001):1.612812e-001,14:2.434295e-001):7.953726e-002,(13:2.809685e-001,((11:3.301726e-001,12:3.090105e-001):1.733050e-001,(9:3.267472e-001,10:2.572611e-001):6.052501e-002):7.747151e-002):8.303871e-002):1.348928e-001):1.181453e-001):1.805814e-001):1.158880e-001,1:4.300573e-001);
   tree gen.157500 = [&U] ((2:2.254036e-001,(3:3.066221e-001,4:2.349691e-001):1.741071e-001):4.131197e-002,(((6:2.628980e-001,(8:1.477065e-001,7:1.843096e-001):1.978926e-001):4.765794e-002,5:2.363612e-001):1.683663e-001,((17:2.137845e-001,((20:2.200024e-003,19:9.174199e-003):1.029552e-001,21:1.002724e-001):3.781524e-002):2.688755e-001,(18:4.329629e-001,(((15:2.145078e-001,16:2.239959e-001):1.377605e-001,14:2.434295e-001):1.458560e-001,(13:2.809685e-001,((11:3.301726e-001,12:2.989972e-001):1.949502e-001,(9:3.267472e-001,10:2.621611e-001):1.037890e-001):4.377347e-002):8.303871e-002):1.348928e-001):7.044364e-002):1.805814e-001):1.000641e-001,1:4.300573e-001);
   tree gen.158000 = [&U] ((((6:2.580232e-001,(8:1.456734e-001,7:1.864206e-001):2.001592e-001):4.516703e-002,5:2.648525e-001):1.396623e-001,((17:2.162331e-001,((20:2.191808e-003,19:1.012157e-002):1.041344e-001,21:1.014209e-001):6.376041e-002):2.069702e-001,(18:5.593600e-001,(((15:2.296123e-001,16:2.265615e-001):1.748340e-001,14:2.152787e-001):8.989641e-002,(13:2.505525e-001,((11:2.920804e-001,12:3.276999e-001):1.312154e-001,(9:3.563135e-001,10:2.651638e-001):6.487360e-002):7.185376e-002):1.142958e-001):1.364379e-001):7.455065e-002):1.702357e-001):1.135245e-001,((3:3.101340e-001,4:2.376604e-001):1.727811e-001,2:2.279853e-001):6.518306e-002,1:4.349830e-001);
   tree gen.158500 = [&U] (2:2.544561e-001,((3:3.014743e-001,4:2.766281e-001):1.331931e-001,(((6:2.387580e-001,(8:1.671642e-001,7:1.719504e-001):2.317006e-001):6.950588e-002,5:2.610213e-001):1.396623e-001,((17:2.162331e-001,((20:2.489840e-003,19:1.321692e-002):9.109428e-002,21:1.319366e-001):4.844713e-002):2.069702e-001,(18:4.364439e-001,(((15:2.296123e-001,16:2.265615e-001):1.843767e-001,14:2.152787e-001):9.460083e-002,(13:2.734414e-001,((11:3.211317e-001,12:3.054469e-001):1.681235e-001,(9:3.199039e-001,10:2.651638e-001):5.714936e-002):1.334489e-001):7.964158e-002):1.195053e-001):7.121358e-002):1.889270e-001):9.413896e-002):5.833917e-002,1:4.755278e-001);
   tree gen.159000 = [&U] ((2:2.544561e-001,(3:3.014743e-001,4:2.766281e-001):1.172564e-001):5.923283e-002,(((6:2.387580e-001,(8:1.375906e-001,7:1.719504e-001):1.773913e-001):5.791253e-002,5:2.265012e-001):1.631185e-001,((17:2.346338e-001,((20:6.500041e-004,19:1.245383e-002):9.109428e-002,21:1.276285e-001):7.130159e-002):2.261002e-001,(18:5.002594e-001,(((15:2.296123e-001,16:1.996732e-001):1.513338e-001,14:2.152787e-001):1.325537e-001,(13:2.532276e-001,((11:3.676200e-001,12:3.348293e-001):1.538230e-001,(9:3.199039e-001,10:2.651638e-001):6.670038e-002):9.718695e-002):6.534281e-002):1.196892e-001):7.121358e-002):1.971553e-001):9.236461e-002,1:4.979501e-001);
   tree gen.159500 = [&U] ((2:2.676296e-001,(3:3.014743e-001,4:2.766281e-001):1.303488e-001):5.157296e-002,(((6:2.572286e-001,(8:1.375906e-001,7:2.146475e-001):1.797951e-001):4.389860e-002,5:2.265012e-001):1.782608e-001,((17:2.257900e-001,((20:1.169433e-003,19:1.288153e-002):9.330091e-002,21:9.560796e-002):3.779559e-002):2.697635e-001,(18:5.002594e-001,(((15:2.405538e-001,16:2.501668e-001):1.513338e-001,14:2.152787e-001):1.506660e-001,(13:2.442514e-001,((11:2.975682e-001,12:3.355419e-001):2.088334e-001,(9:3.199039e-001,10:2.754606e-001):7.674839e-002):9.697332e-002):6.033944e-002):1.196892e-001):8.857195e-002):1.988405e-001):9.612388e-002,1:4.536664e-001);
   tree gen.160000 = [&U] ((2:2.767718e-001,(3:3.119693e-001,4:2.860777e-001):1.283374e-001):2.665569e-002,(((6:2.589867e-001,(8:1.571940e-001,7:2.219798e-001):2.113020e-001):9.191817e-002,5:2.342384e-001):1.843502e-001,((17:2.087607e-001,((20:3.225500e-003,19:1.322862e-002):1.269268e-001,21:9.795700e-002):6.088982e-002):2.288568e-001,(18:5.173483e-001,(((15:2.487711e-001,16:1.760205e-001):1.270889e-001,14:2.920760e-001):1.178820e-001,(13:2.729857e-001,((11:3.077331e-001,12:3.470040e-001):1.573645e-001,(9:3.308318e-001,10:2.848703e-001):7.897604e-002):8.422857e-002):6.240063e-002):1.077195e-001):1.253710e-001):1.870018e-001):9.514520e-002,1:4.992037e-001);
   tree gen.160500 = [&U] (2:2.602111e-001,((((6:2.434901e-001,(8:1.389798e-001,7:2.204467e-001):1.986587e-001):5.784929e-002,5:2.565442e-001):1.518758e-001,((17:2.114883e-001,((20:3.032501e-003,19:1.110794e-002):9.257532e-002,21:9.070087e-002):5.724645e-002):2.000885e-001,(18:4.863925e-001,(((15:2.252611e-001,16:1.916767e-001):1.991221e-001,14:2.520233e-001):1.108284e-001,(13:2.448463e-001,((11:3.692642e-001,12:3.262409e-001):1.721661e-001,(9:3.000366e-001,10:2.416035e-001):1.106487e-001):8.973384e-002):5.866686e-002):1.012741e-001):7.733158e-002):1.875420e-001):1.418795e-001,(3:2.933025e-001,4:2.724827e-001):1.175754e-001):3.557444e-002,1:4.739476e-001);
   tree gen.161000 = [&U] ((((6:2.839936e-001,(8:1.389798e-001,7:2.293338e-001):1.986587e-001):4.762429e-002,5:2.565442e-001):1.479764e-001,((17:1.971524e-001,((20:2.460471e-003,19:1.110794e-002):8.315825e-002,21:9.070710e-002):5.068250e-002):2.254655e-001,(18:4.863925e-001,(((15:3.045048e-001,16:1.916767e-001):1.256511e-001,14:2.520233e-001):1.521774e-001,(13:2.448463e-001,((11:3.633446e-001,12:3.281550e-001):1.554465e-001,(9:3.220421e-001,10:2.003422e-001):9.050595e-002):8.817539e-002):6.426601e-002):1.564464e-001):8.106576e-002):1.514160e-001):9.747925e-002,((3:2.865517e-001,4:2.724827e-001):1.154086e-001,2:2.290589e-001):5.068259e-002,1:4.739476e-001);
   tree gen.161500 = [&U] (2:2.340092e-001,((((6:2.878150e-001,(8:1.748461e-001,7:1.941622e-001):2.239661e-001):1.568344e-002,5:2.620886e-001):1.286941e-001,(((20:2.789011e-003,19:9.270936e-003):8.889768e-002,(21:1.047624e-001,17:2.844210e-001):1.965347e-002):2.388426e-001,(18:4.267608e-001,(((15:3.110857e-001,16:1.690937e-001):1.420418e-001,14:2.496522e-001):1.056358e-001,(13:2.370848e-001,((11:3.711971e-001,12:3.352470e-001):1.588060e-001,(9:3.290020e-001,10:2.130303e-001):8.091963e-002):1.048890e-001):4.871334e-002):1.445768e-001):8.028273e-002):2.074001e-001):1.226387e-001,(3:2.927446e-001,4:2.783715e-001):1.232687e-001):5.316919e-002,1:4.760864e-001);
   tree gen.162000 = [&U] ((((5:2.702816e-001,((8:1.419880e-001,7:1.625134e-001):2.201868e-001,6:2.968123e-001):4.328812e-002):1.327172e-001,((((20:5.848481e-003,19:7.163215e-003):9.170696e-002,21:1.080374e-001):3.039758e-002,17:2.456002e-001):2.365539e-001,(18:4.611837e-001,(((15:2.970546e-001,16:2.476298e-001):1.464821e-001,14:2.574565e-001):8.552915e-002,(13:2.390383e-001,((11:3.828010e-001,12:3.039921e-001):1.637704e-001,(9:3.392868e-001,10:3.122784e-001):4.231956e-002):1.024807e-001):6.212891e-002):1.490963e-001):9.005136e-002):1.812653e-001):1.310746e-001,(3:3.018960e-001,4:2.777899e-001):1.232251e-001):4.513284e-002,2:2.413245e-001,1:4.597392e-001);
   tree gen.162500 = [&U] (((5:2.830579e-001,((8:1.571967e-001,7:1.946357e-001):2.168809e-001,6:2.343593e-001):6.514921e-002):1.376944e-001,((((20:2.831806e-003,19:6.090737e-003):8.817305e-002,21:9.283178e-002):3.199237e-002,17:2.435981e-001):2.336088e-001,(18:4.574242e-001,(((15:2.448062e-001,16:2.443366e-001):1.322677e-001,14:2.186477e-001):1.457936e-001,(13:2.654675e-001,((11:3.796804e-001,12:2.992282e-001):1.809031e-001,(9:3.567455e-001,10:2.679556e-001):6.996141e-002):1.016453e-001):6.789483e-002):1.268204e-001):8.090348e-002):1.709432e-001):1.386227e-001,((3:2.994350e-001,4:2.755254e-001):1.094611e-001,2:2.653964e-001):5.313976e-002,1:4.559915e-001);
   tree gen.163000 = [&U] (((3:2.965720e-001,4:2.596567e-001):1.233160e-001,2:2.377279e-001):4.933582e-002,((5:2.720643e-001,((8:1.510914e-001,7:1.930082e-001):2.202210e-001,6:2.957015e-001):5.836939e-002):1.323465e-001,((21:8.922630e-002,((20:4.506040e-004,19:4.024883e-003):6.414529e-002,17:2.369604e-001):5.051686e-002):2.503462e-001,(18:4.396584e-001,(((15:2.015832e-001,16:2.190735e-001):1.696027e-001,14:2.555742e-001):1.250739e-001,(13:2.551571e-001,((11:3.649341e-001,12:3.077707e-001):1.738770e-001,(9:3.428899e-001,10:2.575485e-001):6.724419e-002):9.769749e-002):4.263105e-002):9.170736e-002):9.796564e-002):1.694425e-001):1.217880e-001,1:4.837438e-001);
   tree gen.163500 = [&U] (((5:2.740742e-001,((8:1.522076e-001,7:1.944341e-001):1.974779e-001,6:2.643701e-001):5.880060e-002):1.345359e-001,((21:8.988546e-002,((20:2.114980e-004,19:1.171273e-002):6.710165e-002,17:2.471193e-001):4.877883e-002):2.736118e-001,(18:4.611121e-001,(((15:2.422974e-001,16:1.833242e-001):1.996202e-001,14:2.574622e-001):1.040418e-001,(13:2.570420e-001,((11:3.676300e-001,12:2.954457e-001):1.751615e-001,(9:3.149820e-001,10:2.763769e-001):7.488805e-002):9.728945e-002):1.821014e-002):9.501711e-002):1.131190e-001):1.295984e-001):1.117989e-001,((3:3.270758e-001,4:2.340152e-001):1.687250e-001,2:2.394841e-001):4.493945e-002,1:4.873175e-001);
   tree gen.164000 = [&U] (((5:3.001814e-001,((8:1.554240e-001,7:2.016518e-001):1.930854e-001,6:2.699568e-001):4.054664e-002):1.975970e-001,(((17:2.523415e-001,(20:2.159674e-004,19:1.072399e-002):8.126061e-002):5.037563e-002,21:8.204928e-002):2.315362e-001,(18:4.735878e-001,(((11:2.960407e-001,12:3.016891e-001):2.173040e-001,(9:3.216382e-001,10:2.822173e-001):7.862429e-002):9.461197e-002,(13:2.624739e-001,((15:2.279082e-001,16:2.041420e-001):1.181730e-001,14:2.629029e-001):1.600963e-001):2.333034e-002):1.790707e-001):5.627531e-002):1.440607e-001):1.155787e-001,((3:3.154667e-001,4:2.358625e-001):1.607400e-001,2:2.792338e-001):4.052852e-002,1:4.821767e-001);
   tree gen.164500 = [&U] (((3:3.168416e-001,4:2.722631e-001):1.130532e-001,2:2.460378e-001):5.123841e-002,((5:2.323500e-001,((8:1.561014e-001,7:1.881296e-001):2.215524e-001,6:2.202900e-001):6.099952e-002):1.614180e-001,(((17:2.534413e-001,(20:3.447120e-004,19:6.274026e-003):6.544940e-002):5.059519e-002,21:7.968091e-002):3.051502e-001,(18:4.550227e-001,(((15:2.473802e-001,16:2.050318e-001):1.864997e-001,14:2.640488e-001):9.521318e-002,(13:2.636179e-001,((11:2.973309e-001,12:3.450132e-001):2.182511e-001,(9:3.230400e-001,10:2.834473e-001):4.150332e-002):9.109363e-002):7.025562e-002):1.593628e-001):6.064838e-002):1.779068e-001):1.522905e-001,1:4.613128e-001);
   tree gen.165000 = [&U] (2:2.217918e-001,((3:3.179223e-001,4:2.731918e-001):1.261556e-001,((5:2.331425e-001,((8:1.566339e-001,7:1.933236e-001):2.223081e-001,6:2.715192e-001):5.013718e-002):1.704087e-001,(((17:2.543057e-001,(20:4.501805e-004,19:1.618082e-002):9.195733e-002):2.225834e-002,21:8.228517e-002):2.363644e-001,(18:4.565747e-001,(((15:2.182322e-001,16:2.057311e-001):1.871358e-001,14:2.649494e-001):8.775414e-002,(13:2.645170e-001,((11:2.983451e-001,12:2.847478e-001):2.167004e-001,(9:3.637986e-001,10:2.551152e-001):7.974942e-002):1.216807e-001):6.558161e-002):1.637043e-001):6.085524e-002):1.785136e-001):1.259708e-001):5.277227e-002,1:4.628863e-001);
   tree gen.165500 = [&U] (((3:2.998676e-001,4:2.619016e-001):1.475503e-001,((5:2.509502e-001,((8:1.542584e-001,7:1.933236e-001):2.264759e-001,6:2.605534e-001):4.562824e-002):1.702474e-001,(((20:2.508283e-004,19:1.618082e-002):9.524271e-002,(21:7.632824e-002,17:2.309302e-001):4.876601e-002):2.428033e-001,(18:5.090977e-001,(((15:2.487995e-001,16:2.057311e-001):1.620865e-001,14:2.583393e-001):9.944278e-002,(13:2.645170e-001,((11:2.842469e-001,12:2.662146e-001):2.052602e-001,(9:3.637986e-001,10:2.551152e-001):7.974942e-002):7.385909e-002):6.473464e-002):1.237721e-001):1.261981e-001):1.785136e-001):1.259708e-001):6.626036e-002,2:2.217918e-001,1:4.190798e-001);
   tree gen.166000 = [&U] (((5:2.591995e-001,((8:1.520597e-001,7:1.905680e-001):2.232477e-001,6:2.568395e-001):7.027959e-002):1.781542e-001,((17:1.872290e-001,((20:1.468344e-003,19:1.133580e-002):1.164506e-001,21:1.209714e-001):3.453935e-002):2.170498e-001,(18:5.018412e-001,(((15:2.339657e-001,16:2.243954e-001):1.310712e-001,14:2.020941e-001):1.332425e-001,(13:2.607467e-001,((11:2.962511e-001,12:3.059380e-001):2.044391e-001,(9:3.586131e-001,10:2.558966e-001):7.786534e-002):1.241213e-001):2.832193e-002):1.220079e-001):1.118096e-001):1.759691e-001):1.281570e-001,((3:3.140909e-001,4:2.581685e-001):1.327962e-001,2:2.625292e-001):2.725597e-002,1:3.944850e-001);
   tree gen.166500 = [&U] (((5:2.645159e-001,(6:2.628421e-001,(8:1.614636e-001,7:2.118390e-001):2.418254e-001):2.075080e-002):2.015391e-001,((17:1.983957e-001,((20:2.687070e-003,19:9.543585e-003):1.177427e-001,21:1.246694e-001):7.423988e-002):2.215017e-001,(18:4.902640e-001,(((15:2.682231e-001,16:2.295307e-001):1.536155e-001,14:2.856230e-001):1.149124e-001,(((11:3.371800e-001,12:3.122131e-001):1.897963e-001,(9:3.350154e-001,10:2.611453e-001):7.257222e-002):8.607133e-002,13:2.568796e-001):3.880015e-002):1.537547e-001):8.058826e-002):1.610368e-001):1.315772e-001,((3:3.205332e-001,4:2.515999e-001):1.056086e-001,2:2.679139e-001):5.280523e-002,1:4.130254e-001);
   tree gen.167000 = [&U] (((3:3.127060e-001,4:2.454560e-001):1.187463e-001,((5:2.580567e-001,(6:2.792899e-001,(8:1.635141e-001,7:1.824425e-001):2.540220e-001):3.200985e-002):1.966177e-001,((17:1.641605e-001,((20:5.291533e-003,19:1.037895e-002):7.926827e-002,21:9.737014e-002):9.146693e-002):1.576895e-001,(18:4.748720e-001,(((15:2.605522e-001,16:2.239258e-001):1.716933e-001,14:2.562650e-001):1.135027e-001,(((11:3.013651e-001,12:3.521107e-001):2.042917e-001,(9:3.268346e-001,10:2.547684e-001):7.069204e-002):9.669706e-002,13:2.522010e-001):6.213835e-002):1.093622e-001):1.031766e-001):1.571044e-001):1.338184e-001):5.902248e-002,2:2.590697e-001,1:4.056659e-001);
   tree gen.167500 = [&U] (((3:3.214628e-001,4:2.736840e-001):1.306425e-001,2:2.424232e-001):6.926094e-002,((5:2.607740e-001,(6:3.227273e-001,(8:1.652359e-001,7:2.134174e-001):1.939830e-001):5.660380e-002):9.943118e-002,((17:1.658891e-001,((20:4.698958e-003,19:1.048824e-002):8.749696e-002,21:1.236240e-001):6.906813e-002):2.214871e-001,(18:4.798724e-001,(((15:2.228584e-001,16:1.761118e-001):1.729004e-001,14:2.149814e-001):1.350529e-001,(((11:3.045385e-001,12:3.262704e-001):1.516476e-001,(9:3.538748e-001,10:2.417149e-001):7.143643e-002):1.020425e-001,13:2.537387e-001):3.014833e-002):1.281309e-001):9.615934e-002):1.975684e-001):1.106950e-001,1:4.382947e-001);
   tree gen.168000 = [&U] (((3:3.560254e-001,4:2.670717e-001):1.154967e-001,2:2.457322e-001):6.496293e-002,((5:2.643335e-001,(6:2.504061e-001,(8:1.492731e-001,7:2.163305e-001):1.993127e-001):7.877982e-002):1.818112e-001,((17:2.195934e-001,((20:2.713942e-003,19:1.098154e-002):1.078464e-001,21:1.296508e-001):4.851091e-002):2.245103e-001,(18:4.418108e-001,(((15:2.259003e-001,16:2.553650e-001):1.752604e-001,14:2.131133e-001):1.368963e-001,(((11:3.223820e-001,12:3.227274e-001):1.915908e-001,(9:3.579823e-001,10:2.450142e-001):8.269132e-002):7.819472e-002,13:2.572021e-001):4.239430e-002):1.392237e-001):7.662139e-002):2.002651e-001):1.263280e-001,1:4.646882e-001);
   tree gen.168500 = [&U] (((3:3.212967e-001,4:2.670717e-001):8.927587e-002,((5:2.643335e-001,(6:2.402985e-001,(8:1.437282e-001,7:1.992238e-001):2.284714e-001):3.319361e-002):1.496793e-001,((17:2.195934e-001,((20:1.725832e-003,19:7.690617e-003):1.127870e-001,21:1.022204e-001):3.492727e-002):1.979974e-001,(18:4.418108e-001,(((15:2.259003e-001,16:2.140205e-001):2.140210e-001,14:2.131133e-001):1.243707e-001,(((11:3.223820e-001,12:3.227274e-001):1.915908e-001,(9:3.015082e-001,10:2.450142e-001):8.701186e-002):7.220111e-002,13:2.605843e-001):6.047146e-002):8.315972e-002):1.505699e-001):1.639512e-001):1.260621e-001):4.548768e-002,2:2.276656e-001,1:4.765745e-001);
   tree gen.169000 = [&U] (((3:3.155795e-001,4:2.623194e-001):1.377035e-001,((5:2.660438e-001,(6:2.360226e-001,(8:1.411707e-001,7:1.956788e-001):2.513165e-001):6.685674e-002):1.689331e-001,((17:2.156860e-001,((20:1.783027e-003,19:7.396564e-003):9.601275e-002,21:1.004015e-001):5.549089e-002):2.402710e-001,(18:4.552305e-001,(((15:2.218806e-001,16:2.102122e-001):1.471430e-001,14:2.133586e-001):1.260814e-001,(((11:3.166455e-001,12:3.168077e-001):1.737843e-001,(9:3.262297e-001,10:2.081987e-001):8.256803e-002):1.008987e-001,13:2.420657e-001):6.405954e-002):1.508077e-001):9.845118e-002):1.710097e-001):1.378353e-001):7.360419e-002,2:2.236145e-001,1:4.680943e-001);
   tree gen.169500 = [&U] (((3:3.168747e-001,4:2.307558e-001):1.592587e-001,2:2.245322e-001):5.494055e-002,((5:1.861127e-001,(6:2.611098e-001,(8:1.417500e-001,7:1.964818e-001):2.566660e-001):6.713112e-002):1.657720e-001,(((21:8.802470e-002,(20:1.254816e-003,19:7.286475e-003):1.036234e-001):3.752822e-002,17:1.841674e-001):2.554777e-001,(18:4.453292e-001,(((15:2.351083e-001,16:2.455107e-001):1.771062e-001,14:2.524813e-001):1.271018e-001,(((11:2.947240e-001,12:3.181079e-001):1.591201e-001,(9:3.275686e-001,10:2.406226e-001):6.657590e-002):1.013128e-001,13:2.430592e-001):6.647882e-002):9.738475e-002):9.885523e-002):1.594460e-001):1.400409e-001,1:5.054941e-001);
   tree gen.170000 = [&U] (((3:3.168747e-001,4:2.963220e-001):1.522480e-001,2:2.245322e-001):6.669936e-002,((5:1.861127e-001,(6:2.611098e-001,(8:1.393546e-001,7:2.220050e-001):2.198414e-001):9.413263e-002):1.955947e-001,(((21:1.241706e-001,(20:8.360408e-004,19:7.286475e-003):7.683832e-002):2.410765e-002,17:1.782852e-001):2.075172e-001,(18:5.710489e-001,(((15:2.351083e-001,16:2.181702e-001):1.422651e-001,14:2.647755e-001):1.196645e-001,(((11:3.504227e-001,12:3.155229e-001):1.591201e-001,(9:3.275686e-001,10:2.686367e-001):8.940318e-002):1.013128e-001,13:2.430592e-001):6.057912e-002):9.675385e-002):9.821641e-002):1.662471e-001):9.013323e-002,1:5.054941e-001);
   tree gen.170500 = [&U] (((3:3.093502e-001,4:2.892856e-001):1.251906e-001,((5:1.816933e-001,(6:2.867331e-001,(8:1.283499e-001,7:2.260673e-001):2.458862e-001):5.239026e-002):1.584985e-001,(((21:1.212220e-001,(20:5.064617e-003,19:7.113451e-003):9.262874e-002):3.597822e-002,17:2.051637e-001):2.359805e-001,(18:5.574888e-001,(((15:2.288233e-001,16:2.129896e-001):1.638055e-001,14:2.584882e-001):1.095314e-001,(((11:3.741204e-001,12:3.080305e-001):1.794323e-001,(9:3.665424e-001,10:2.622577e-001):4.541652e-002):9.890703e-002,13:2.677298e-001):4.626681e-002):1.017968e-001):9.143153e-002):1.622994e-001):1.408084e-001):7.462606e-002,2:1.666360e-001,1:4.934907e-001);
   tree gen.171000 = [&U] (((3:3.093502e-001,4:3.114739e-001):1.568760e-001,((5:2.133440e-001,(6:2.867331e-001,(8:1.615474e-001,7:1.416493e-001):2.348550e-001):7.287909e-002):1.813362e-001,(((21:8.833819e-002,(20:9.999039e-004,19:9.787626e-003):1.124337e-001):4.401163e-002,17:1.921834e-001):2.359805e-001,(18:5.498582e-001,(((15:2.271337e-001,16:2.244804e-001):1.638055e-001,14:2.584882e-001):1.095314e-001,(((11:3.394189e-001,12:3.178933e-001):1.751566e-001,(9:3.756718e-001,10:2.851290e-001):4.882378e-002):8.764358e-002,13:2.677298e-001):9.543769e-002):8.964034e-002):9.143153e-002):1.971687e-001):1.210708e-001):3.706066e-002,2:1.666360e-001,1:4.934907e-001);
   tree gen.171500 = [&U] (((3:2.996677e-001,4:2.730030e-001):1.269313e-001,2:2.863025e-001):5.129674e-002,((5:2.066665e-001,(6:2.675526e-001,(8:1.499490e-001,7:2.211849e-001):1.806029e-001):7.059802e-002):1.756604e-001,(((21:8.557325e-002,(20:4.335898e-004,19:1.623367e-002):1.089146e-001):4.263409e-002,17:1.861682e-001):1.950564e-001,(18:5.326479e-001,(((15:2.912910e-001,16:1.927725e-001):1.586785e-001,14:2.503976e-001):1.311993e-001,(((11:3.104633e-001,12:3.509347e-001):1.696743e-001,(9:3.639134e-001,10:2.762047e-001):5.167402e-002):8.614555e-002,13:2.935823e-001):8.896622e-002):9.723963e-002):1.383748e-001):1.909975e-001):1.172813e-001,1:4.581316e-001);
   tree gen.172000 = [&U] (((3:2.793500e-001,4:2.681459e-001):1.301999e-001,2:2.725790e-001):5.441521e-002,((5:2.099519e-001,(6:2.623528e-001,(8:1.324190e-001,7:2.305814e-001):2.190759e-001):8.432374e-002):1.722465e-001,(((21:8.391016e-002,(20:3.860748e-004,19:1.437189e-002):1.272222e-001):6.004269e-002,17:1.825501e-001):2.783918e-001,(18:5.656869e-001,(((15:2.665746e-001,16:1.890260e-001):1.705654e-001,14:2.455312e-001):1.286495e-001,(((11:3.044296e-001,12:3.107904e-001):1.663767e-001,(9:3.107412e-001,10:2.708367e-001):3.579219e-002):8.447133e-002,13:2.878766e-001):7.836803e-002):1.208526e-001):7.997094e-002):1.240068e-001):1.150020e-001,1:4.492280e-001);
   tree gen.172500 = [&U] (((3:2.767223e-001,4:2.656237e-001):1.276737e-001,2:2.700151e-001):6.057655e-002,((5:2.079770e-001,(6:2.739885e-001,(8:1.421034e-001,7:2.314467e-001):1.842646e-001):8.353056e-002):1.706263e-001,(((21:8.193745e-002,(20:2.121884e-004,19:7.220935e-003):1.289690e-001):6.503535e-002,17:1.808329e-001):2.259111e-001,(18:4.203007e-001,(((15:2.037891e-001,16:2.283883e-001):1.723020e-001,14:2.853916e-001):1.183435e-001,(((11:3.567149e-001,12:2.953431e-001):1.823902e-001,(9:3.078183e-001,10:2.713966e-001):7.969200e-002):1.051566e-001,13:2.851688e-001):5.807410e-002):1.361956e-001):8.368705e-002):1.305018e-001):1.052803e-001,1:4.450024e-001);
   tree gen.173000 = [&U] (((3:2.668538e-001,4:2.578744e-001):1.060892e-001,2:2.757089e-001):6.217079e-002,((5:2.817429e-001,(6:2.659952e-001,(8:1.549426e-001,7:1.900229e-001):1.833415e-001):4.541542e-002):1.378388e-001,(((21:1.286414e-001,(20:5.699716e-004,19:1.666336e-002):9.229875e-002):4.463727e-002,17:2.535110e-001):2.319404e-001,(18:3.995158e-001,(((15:2.313222e-001,16:2.217253e-001):1.963964e-001,14:2.328914e-001):9.674718e-002,(((11:3.463081e-001,12:2.867267e-001):1.770692e-001,(9:3.096712e-001,10:2.499386e-001):1.043365e-001):8.157820e-002,13:3.021924e-001):8.094279e-002):1.301798e-001):8.124555e-002):1.488762e-001):7.600241e-002,1:4.320199e-001);
   tree gen.173500 = [&U] (((3:2.714444e-001,4:2.705461e-001):1.516225e-001,2:2.827907e-001):6.376768e-002,((5:2.133395e-001,(6:2.500245e-001,(8:1.589223e-001,7:1.487385e-001):1.684137e-001):8.059776e-002):1.675485e-001,(((21:1.319457e-001,(20:9.237197e-004,19:2.250500e-002):1.007071e-001):3.782331e-002,17:2.031789e-001):2.849818e-001,(18:4.097776e-001,(((15:2.372638e-001,16:2.274204e-001):1.704945e-001,14:2.053815e-001):1.474378e-001,(((11:2.876597e-001,12:2.940914e-001):1.787905e-001,(9:3.176253e-001,10:2.752393e-001):5.220905e-002):8.813034e-002,13:2.682984e-001):7.044500e-002):1.138433e-001):1.024656e-001):1.672812e-001):7.761749e-002,1:5.019150e-001);
   tree gen.174000 = [&U] (((3:2.829470e-001,4:2.748639e-001):1.580476e-001,2:2.606482e-001):6.646987e-002,((5:2.948619e-001,(6:2.606195e-001,(8:1.656568e-001,7:1.693416e-001):2.208964e-001):4.195118e-002):1.490407e-001,(((21:1.029935e-001,(20:1.274933e-003,19:1.826000e-002):7.807052e-002):3.467609e-002,17:2.117887e-001):2.283596e-001,(18:4.763007e-001,(((15:2.675902e-001,16:2.370575e-001):1.460391e-001,14:2.280990e-001):1.702508e-001,(((11:2.790919e-001,12:3.564353e-001):1.857743e-001,(9:3.511598e-001,10:2.812686e-001):6.759953e-002):9.590667e-002,13:3.025693e-001):4.707024e-002):1.044427e-001):7.524045e-002):1.743698e-001):1.345702e-001,1:4.478108e-001);
   tree gen.174500 = [&U] (((3:2.816978e-001,4:2.736504e-001):1.517658e-001,2:2.493486e-001):5.290982e-002,((5:2.935601e-001,(6:2.594688e-001,(8:1.649254e-001,7:1.685939e-001):2.199211e-001):6.121140e-002):1.491932e-001,(((21:1.025388e-001,(20:1.330764e-003,19:1.656277e-002):1.189805e-001):8.049272e-002,17:1.884038e-001):2.481491e-001,(18:4.872782e-001,(((15:2.026834e-001,16:2.307481e-001):2.515309e-001,14:2.569975e-001):1.787484e-001,(((11:2.778597e-001,12:2.865552e-001):1.956069e-001,(9:3.041876e-001,10:3.082307e-001):5.439016e-002):9.548325e-002,13:2.435820e-001):8.114905e-002):6.974402e-002):1.377493e-001):1.736000e-001):1.087367e-001,1:4.450175e-001);
   tree gen.175000 = [&U] (((3:3.213172e-001,4:2.695986e-001):1.343018e-001,(((8:1.624834e-001,7:2.244652e-001):2.166648e-001,(6:2.556270e-001,5:2.892135e-001):5.121595e-002):1.772501e-001,(((21:9.315849e-002,(20:1.596767e-003,19:9.972666e-003):1.061876e-001):4.877161e-002,17:2.124743e-001):2.001721e-001,(18:5.291270e-001,(((15:2.829054e-001,16:2.273315e-001):1.291630e-001,14:2.191131e-001):1.396362e-001,(((11:2.737456e-001,12:2.823123e-001):1.805293e-001,(9:2.996836e-001,10:2.399433e-001):8.038846e-002):9.406946e-002,13:2.399753e-001):6.640101e-002):1.051302e-001):6.703644e-002):1.840774e-001):9.344587e-002):5.487063e-002,2:2.456566e-001,1:4.408506e-001);
   tree gen.175500 = [&U] (((3:3.371887e-001,4:2.506546e-001):1.549069e-001,2:2.310410e-001):6.367715e-002,((5:2.491806e-001,(6:2.835306e-001,(8:1.720409e-001,7:2.246953e-001):1.995547e-001):4.666539e-002):1.398586e-001,(((21:1.057611e-001,(20:1.740999e-003,19:6.353019e-003):1.114328e-001):4.570616e-002,17:1.651040e-001):2.158554e-001,(18:4.912888e-001,(((11:2.872673e-001,12:2.962572e-001):1.894466e-001,(9:3.144866e-001,10:2.517954e-001):5.670386e-002):8.737532e-002,(13:2.518290e-001,((15:2.968796e-001,16:2.385606e-001):1.355430e-001,14:2.299362e-001):1.465335e-001):3.178746e-002):1.248304e-001):9.195736e-002):1.398029e-001):1.034478e-001,1:4.691876e-001);
   tree gen.176000 = [&U] (((3:3.045762e-001,4:2.663165e-001):1.178908e-001,2:2.454774e-001):5.622979e-002,((((8:1.325165e-001,7:2.387352e-001):2.296093e-001,6:3.012468e-001):4.773954e-002,5:2.597446e-001):1.907245e-001,(((21:9.739865e-002,(20:8.855108e-004,19:1.640393e-002):9.686355e-002):8.093803e-002,17:1.816224e-001):2.268382e-001,(18:5.219866e-001,(((15:2.249833e-001,16:2.214113e-001):1.626093e-001,14:2.605378e-001):1.443556e-001,(13:2.675643e-001,((11:3.262484e-001,12:3.147686e-001):2.012840e-001,(9:3.341370e-001,10:2.412827e-001):8.725728e-002):9.283489e-002):3.377367e-002):9.935807e-002):1.134278e-001):1.496967e-001):1.009107e-001,1:4.985044e-001);
   tree gen.176500 = [&U] (((3:3.083353e-001,4:2.696035e-001):1.142719e-001,2:2.526419e-001):4.782750e-002,((((8:1.598564e-001,7:2.367139e-001):1.991905e-001,6:2.638384e-001):6.682052e-002,5:2.503891e-001):1.410211e-001,(((21:1.035838e-001,(20:6.167820e-004,19:1.967677e-002):1.188130e-001):6.582694e-002,17:1.838640e-001):2.414351e-001,(18:4.325443e-001,(((15:2.549000e-001,16:2.241440e-001):1.743644e-001,14:1.838048e-001):1.300054e-001,(13:2.660774e-001,((11:3.302750e-001,12:3.186535e-001):1.723324e-001,(9:3.382610e-001,10:2.382324e-001):8.833422e-002):9.398067e-002):6.214888e-002):8.317796e-002):1.294689e-001):1.675711e-001):1.113916e-001,1:5.046570e-001);
   tree gen.177000 = [&U] (((3:2.953746e-001,4:2.696035e-001):1.142719e-001,2:2.428994e-001):6.466304e-002,((((8:1.598564e-001,7:2.330415e-001):2.714420e-001,6:2.201311e-001):6.209580e-002,5:2.726752e-001):1.537939e-001,(((21:9.230277e-002,(20:2.937959e-004,19:6.809470e-003):1.188130e-001):5.363644e-002,17:1.838640e-001):2.157724e-001,(18:4.325443e-001,(((15:2.549000e-001,16:2.241440e-001):1.684392e-001,14:1.965731e-001):1.517888e-001,(13:2.660774e-001,((11:3.341843e-001,12:3.186535e-001):1.753806e-001,(9:3.441876e-001,10:2.382324e-001):5.704216e-002):1.131590e-001):5.399571e-002):7.200036e-002):1.272494e-001):1.774743e-001):1.096079e-001,1:4.815412e-001);
   tree gen.177500 = [&U] (2:2.475022e-001,((3:2.910616e-001,4:2.747123e-001):1.293306e-001,((((8:1.628856e-001,7:1.859443e-001):2.765857e-001,6:2.643493e-001):7.821442e-002,5:2.778423e-001):1.388881e-001,(((21:9.405186e-002,(20:4.824208e-004,19:2.170832e-002):1.012377e-001):4.253293e-002,17:1.873481e-001):2.198611e-001,(18:4.762574e-001,(((15:2.202149e-001,16:2.044941e-001):1.737899e-001,14:2.431009e-001):1.234171e-001,(13:2.711194e-001,((11:3.150963e-001,12:2.953402e-001):2.005888e-001,(9:3.507098e-001,10:2.423293e-001):5.812308e-002):9.795874e-002):8.247513e-002):7.836626e-002):1.054727e-001):1.737931e-001):1.116849e-001):6.232354e-002,1:4.468812e-001);
   tree gen.178000 = [&U] (2:2.317210e-001,((3:2.873660e-001,4:2.712243e-001):1.217412e-001,((((8:1.608175e-001,7:1.970850e-001):1.623918e-001,6:2.609928e-001):5.274729e-002,5:2.549233e-001):1.992275e-001,(((21:1.040247e-001,(20:2.968064e-004,19:9.170052e-003):9.995231e-002):7.306887e-002,17:2.125678e-001):1.808405e-001,(18:6.138599e-001,(((15:2.340380e-001,16:1.908264e-001):1.838937e-001,14:2.120185e-001):1.218501e-001,(13:2.676770e-001,((11:3.240314e-001,12:2.915903e-001):1.980419e-001,(9:3.383999e-001,10:2.687948e-001):7.412986e-002):9.620941e-002):8.174621e-002):9.302193e-002):9.261648e-002):1.715864e-001):1.266660e-001):8.680305e-002,1:4.412071e-001);
   tree gen.178500 = [&U] (((3:2.758236e-001,4:2.603302e-001):1.417778e-001,2:2.266398e-001):5.573556e-002,((((8:1.543580e-001,7:1.891688e-001):1.867056e-001,6:2.505097e-001):5.819592e-002,5:2.446840e-001):1.912252e-001,(((21:9.561318e-002,(20:6.057529e-004,19:1.665028e-002):9.593759e-002):8.013219e-002,17:2.040297e-001):2.151461e-001,(18:4.090305e-001,(((15:2.246375e-001,16:1.950372e-001):1.765074e-001,14:2.657393e-001):1.169558e-001,(13:2.752661e-001,((11:3.521081e-001,12:2.798782e-001):1.950662e-001,(9:3.248076e-001,10:2.579983e-001):5.603059e-002):8.015311e-002):5.554163e-002):1.198820e-001):1.190633e-001):2.053782e-001):1.215783e-001,1:4.360273e-001);
   tree gen.179000 = [&U] (2:2.314208e-001,((3:2.821739e-001,4:2.779446e-001):1.445313e-001,((((8:1.579118e-001,7:2.009562e-001):1.910041e-001,6:2.562772e-001):5.342713e-002,5:2.749523e-001):1.656904e-001,(((21:9.781449e-002,(20:4.480992e-003,19:1.703362e-002):9.269144e-002):6.623149e-002,17:1.604665e-001):2.200994e-001,(18:4.859990e-001,(((15:2.298094e-001,16:2.126261e-001):1.425934e-001,14:2.718575e-001):1.284814e-001,(13:2.626528e-001,((11:3.602147e-001,12:3.240011e-001):1.947684e-001,(9:3.322857e-001,10:2.484630e-001):8.923013e-002):9.407519e-002):6.170380e-002):1.171617e-001):1.095667e-001):1.409061e-001):1.229102e-001):3.157728e-002,1:4.910883e-001);
   tree gen.179500 = [&U] (((3:2.505236e-001,4:2.774444e-001):1.589982e-001,2:2.310043e-001):4.038188e-002,((((8:1.807500e-001,7:1.973974e-001):2.180274e-001,6:2.763294e-001):4.810095e-002,5:2.744575e-001):1.940328e-001,((21:7.693723e-002,(17:1.990889e-001,(20:4.240516e-003,19:1.329410e-002):9.010649e-002):4.528347e-002):2.408683e-001,(18:4.871162e-001,(((15:2.293958e-001,16:2.179797e-001):1.380448e-001,14:2.665438e-001):1.305927e-001,(13:2.621802e-001,((11:3.393045e-001,12:3.234180e-001):2.358095e-001,(9:3.316878e-001,10:2.480158e-001):4.971951e-002):9.390590e-002):5.751978e-002):1.169509e-001):1.093695e-001):1.332549e-001):1.272094e-001,1:4.651202e-001);
   tree gen.180000 = [&U] (((3:3.250880e-001,4:2.887984e-001):1.580156e-001,2:2.396639e-001):5.638450e-002,((((8:1.443294e-001,7:2.276889e-001):1.696034e-001,6:2.685474e-001):8.465339e-002,5:2.727612e-001):1.218821e-001,((((20:2.918091e-003,19:1.558951e-002):1.189967e-001,21:9.743851e-002):4.633187e-002,17:1.978584e-001):2.035109e-001,(18:6.416649e-001,(((15:2.094927e-001,16:2.166324e-001):1.339575e-001,14:2.764562e-001):1.008825e-001,(13:2.605598e-001,((11:3.372074e-001,12:3.214191e-001):1.376637e-001,(9:3.075514e-001,10:2.654352e-001):5.689124e-002):9.332551e-002):4.357184e-002):1.600619e-001):5.359363e-002):1.759782e-001):1.005482e-001,1:4.990795e-001);
   tree gen.180500 = [&U] (((3:3.143315e-001,4:2.792426e-001):1.113288e-001,2:2.317339e-001):5.376695e-002,((((8:1.316839e-001,7:2.201551e-001):2.015913e-001,6:2.307975e-001):5.381941e-002,5:2.505261e-001):1.608711e-001,((((20:9.140939e-004,19:4.640745e-003):1.131548e-001,21:9.598752e-002):8.146072e-002,17:1.913117e-001):1.967772e-001,(18:4.808259e-001,(((15:2.154213e-001,16:2.094645e-001):1.833960e-001,14:2.570196e-001):8.335396e-002,(13:2.519384e-001,((11:3.260499e-001,12:3.381044e-001):1.710010e-001,(9:3.487294e-001,10:2.368424e-001):5.966129e-002):5.850773e-002):4.074998e-002):1.286111e-001):9.479805e-002):1.938910e-001):9.515017e-002,1:4.909989e-001);
   tree gen.181000 = [&U] (((3:3.031825e-001,4:2.884348e-001):1.627088e-001,2:2.710734e-001):3.233033e-002,((((8:1.360187e-001,7:2.274023e-001):2.142761e-001,6:2.383950e-001):6.304583e-002,5:2.587730e-001):1.637658e-001,((((20:9.961805e-004,19:1.739696e-002):1.103106e-001,21:1.051009e-001):8.414226e-002,17:1.645959e-001):1.993653e-001,(18:4.966539e-001,(((15:2.332825e-001,16:2.163597e-001):1.796009e-001,14:2.542930e-001):1.400903e-001,(13:2.602317e-001,((11:3.367829e-001,12:2.928368e-001):1.766300e-001,(9:4.000131e-001,10:2.446388e-001):6.762275e-002):9.888803e-002):4.206268e-002):1.410585e-001):8.035974e-002):1.980456e-001):9.828234e-002,1:5.106971e-001);
   tree gen.181500 = [&U] (((3:3.014658e-001,4:2.868016e-001):1.168212e-001,2:2.695385e-001):3.723621e-002,((((8:1.352485e-001,7:1.750621e-001):1.983558e-001,6:2.887011e-001):5.480435e-002,5:2.996931e-001):1.617621e-001,((((20:1.297561e-003,19:1.173524e-002):1.275223e-001,21:8.706938e-002):7.995246e-002,17:2.227728e-001):2.195064e-001,(18:4.159113e-001,(((15:3.085007e-001,16:2.151346e-001):1.461547e-001,14:1.768332e-001):1.362391e-001,(13:2.658682e-001,((11:3.002129e-001,12:4.033968e-001):1.756299e-001,(9:3.977482e-001,10:2.264564e-001):5.770173e-002):1.122775e-001):4.017746e-002):1.022047e-001):1.409121e-001):1.497041e-001):1.233579e-001,1:4.429939e-001);
   tree gen.182000 = [&U] (((3:3.008571e-001,4:2.530615e-001):1.165853e-001,2:2.689943e-001):4.418410e-002,((((8:1.349754e-001,7:1.747086e-001):2.100827e-001,6:2.881181e-001):3.021153e-002,5:2.990880e-001):1.665707e-001,((((20:1.632224e-003,19:1.045863e-002):1.272648e-001,21:9.901196e-002):3.131897e-002,17:1.943981e-001):2.536115e-001,(18:4.996141e-001,(((15:1.860032e-001,16:2.009187e-001):2.194585e-001,14:1.749147e-001):1.668189e-001,(13:2.468641e-001,((11:2.917413e-001,12:3.323127e-001):1.752753e-001,(9:3.969450e-001,10:2.259992e-001):6.587613e-002):8.913091e-002):7.163878e-002):1.574091e-001):8.140457e-002):1.494018e-001):7.825862e-002,1:4.420994e-001);
   tree gen.182500 = [&U] (((((8:1.349754e-001,7:1.873661e-001):2.255001e-001,6:2.881181e-001):5.880378e-002,5:2.990880e-001):1.351443e-001,((((20:3.007801e-003,19:6.587716e-003):1.272648e-001,21:9.901196e-002):3.820830e-002,17:1.943981e-001):2.392209e-001,(18:4.996141e-001,(((15:3.036667e-001,16:2.068797e-001):1.316412e-001,14:2.072989e-001):1.293584e-001,(13:2.035203e-001,((11:3.110372e-001,12:3.574043e-001):1.695136e-001,(9:3.969450e-001,10:2.512711e-001):6.587613e-002):8.088090e-002):9.403534e-002):1.180310e-001):6.885412e-002):1.858993e-001):7.825862e-002,((3:3.077311e-001,4:2.847403e-001):1.113527e-001,2:2.369900e-001):7.399358e-002,1:4.420994e-001);
   tree gen.183000 = [&U] (((3:2.710048e-001,4:2.516161e-001):1.121814e-001,2:2.410372e-001):6.012043e-002,((((8:1.368254e-001,7:1.887604e-001):2.032775e-001,6:2.427113e-001):5.924140e-002,5:2.735485e-001):1.475290e-001,((21:9.982287e-002,((20:1.868867e-003,19:1.684619e-002):7.149681e-002,17:2.092058e-001):2.925747e-002):2.578752e-001,(18:5.033323e-001,(((15:3.059266e-001,16:2.084193e-001):1.506008e-001,14:2.088417e-001):1.384672e-001,(13:3.361536e-001,((11:3.133519e-001,12:3.600642e-001):1.591466e-001,(9:3.998991e-001,10:2.531411e-001):8.483381e-002):5.866973e-002):6.636712e-002):9.265176e-002):1.427930e-001):1.695096e-001):9.545358e-002,1:4.453895e-001);
   tree gen.183500 = [&U] (((3:2.757539e-001,4:2.650579e-001):1.448364e-001,2:2.392684e-001):5.448883e-002,((((8:1.967352e-001,7:1.748052e-001):2.131222e-001,6:2.409301e-001):4.728881e-002,5:2.715411e-001):1.457832e-001,(((17:2.076705e-001,(20:1.096064e-003,19:1.685045e-002):7.151354e-002):3.589970e-002,21:7.604838e-002):2.418839e-001,(18:5.086717e-001,(((15:3.036815e-001,16:2.081141e-001):1.512873e-001,14:2.965890e-001):1.428910e-001,(13:2.941553e-001,((11:3.110524e-001,12:3.574218e-001):1.579787e-001,(9:3.551013e-001,10:2.281808e-001):8.970337e-002):1.060271e-001):2.451618e-002):1.290003e-001):1.477506e-001):1.494936e-001):9.475309e-002,1:4.482879e-001);
   tree gen.184000 = [&U] (((3:2.702037e-001,4:2.590000e-001):1.429784e-001,2:2.627858e-001):5.339213e-002,((((8:1.601770e-001,7:1.712869e-001):2.302361e-001,6:2.360809e-001):6.381384e-002,5:2.714297e-001):1.511102e-001,(((17:2.034907e-001,(20:3.759388e-004,19:1.497225e-002):7.079370e-002):4.087259e-002,21:7.451774e-002):2.900770e-001,(18:4.984336e-001,(((15:2.481251e-001,16:2.039254e-001):1.302494e-001,14:2.128918e-001):1.400150e-001,(13:2.903733e-001,((11:3.300453e-001,12:3.502279e-001):1.525072e-001,(9:3.479542e-001,10:2.473541e-001):5.725011e-002):8.544194e-002):7.796460e-002):6.649394e-002):1.483129e-001):1.843917e-001):7.886259e-002,1:4.665770e-001);
   tree gen.184500 = [&U] (((3:2.742040e-001,4:2.628344e-001):1.450951e-001,2:2.876165e-001):4.404351e-002,((((8:1.625483e-001,7:2.037607e-001):1.888225e-001,6:2.395760e-001):5.447826e-002,5:2.754482e-001):1.907366e-001,(((17:2.290738e-001,(20:4.007195e-004,19:9.075039e-003):6.968946e-002):3.398075e-002,21:9.086200e-002):2.943715e-001,(18:5.058127e-001,(((15:2.259248e-001,16:2.069444e-001):1.449606e-001,14:2.374477e-001):1.431922e-001,(13:2.946722e-001,((11:3.349315e-001,12:3.401429e-001):1.547650e-001,(9:3.322639e-001,10:2.707641e-001):6.177766e-002):8.668569e-002):8.052285e-002):8.902054e-002):9.811777e-002):2.053867e-001):1.104072e-001,1:4.734845e-001);
   tree gen.185000 = [&U] (((3:3.190061e-001,4:2.693486e-001):1.348432e-001,2:3.131140e-001):6.029177e-002,((((8:1.576643e-001,7:2.088107e-001):1.845711e-001,6:2.639717e-001):5.293465e-002,5:2.822750e-001):1.757149e-001,(((17:2.583139e-001,(20:3.116450e-004,19:1.523547e-002):8.795122e-002):3.931165e-002,21:8.079308e-002):2.490428e-001,(18:4.973662e-001,(((15:2.315242e-001,16:2.120734e-001):1.691081e-001,14:2.314312e-001):1.423683e-001,(13:2.300126e-001,((11:3.432325e-001,12:3.485731e-001):1.374589e-001,(9:3.391635e-001,10:2.774748e-001):8.276525e-002):1.307709e-001):4.143719e-002):9.134325e-002):1.409846e-001):1.669926e-001):9.454337e-002,1:4.852195e-001);
   tree gen.185500 = [&U] (((3:2.850565e-001,4:2.889143e-001):1.404429e-001,2:2.171839e-001):6.011317e-002,((((8:1.575906e-001,7:2.162011e-001):2.214000e-001,6:2.553112e-001):5.561608e-002,5:2.821431e-001):1.557643e-001,(((17:2.432655e-001,21:8.075534e-002):1.323646e-002,(20:3.516213e-004,19:1.420936e-002):8.812947e-002):2.489264e-001,(18:4.971338e-001,(((15:2.702146e-001,16:2.241761e-001):1.228454e-001,14:2.313231e-001):1.082797e-001,(13:2.796103e-001,((11:3.139388e-001,12:3.484102e-001):1.648908e-001,(9:3.219739e-001,10:2.773452e-001):7.144688e-002):7.073801e-002):6.786610e-002):4.153409e-002):1.633579e-001):2.033607e-001):1.113600e-001,1:3.996866e-001);
   tree gen.186000 = [&U] (((3:2.759167e-001,4:2.769981e-001):1.252403e-001,2:2.518990e-001):4.120531e-002,((((8:1.525378e-001,7:2.092691e-001):2.143012e-001,6:2.471252e-001):2.320380e-002,5:2.354054e-001):1.300419e-001,((21:7.816608e-002,((20:5.508644e-004,19:9.920557e-003):9.054782e-002,17:2.354657e-001):3.229704e-002):2.893188e-001,(18:4.811942e-001,(((15:2.615507e-001,16:2.395809e-001):1.153992e-001,14:2.312322e-001):1.048079e-001,(13:2.623646e-001,((11:3.286805e-001,12:3.372392e-001):1.596039e-001,(9:3.116504e-001,10:2.684527e-001):9.821329e-002):4.647221e-002):9.606381e-002):1.106585e-001):1.060151e-001):1.603375e-001):1.198790e-001,1:4.934758e-001);
   tree gen.186500 = [&U] (2:2.329586e-001,((3:2.759167e-001,4:2.769981e-001):1.460644e-001,((((8:1.525378e-001,7:2.038991e-001):2.134279e-001,6:2.294694e-001):6.182697e-002,5:2.354054e-001):1.300419e-001,(((17:2.354657e-001,21:8.895709e-002):3.320510e-002,(20:3.962542e-003,19:1.467703e-002):8.074546e-002):2.526500e-001,(18:4.811942e-001,(((15:2.615507e-001,16:2.395809e-001):1.623315e-001,14:2.408700e-001):9.973704e-002,(13:2.623646e-001,((11:3.286805e-001,12:3.372392e-001):1.774419e-001,(9:3.116504e-001,10:2.921794e-001):9.594033e-002):9.132391e-002):6.844575e-002):1.106585e-001):1.331524e-001):2.083993e-001):1.380078e-001):8.341373e-002,1:4.313086e-001);
   tree gen.187000 = [&U] (2:1.876900e-001,((3:2.894756e-001,4:2.217501e-001):1.048910e-001,((((8:1.600336e-001,7:2.139189e-001):2.239160e-001,6:2.407458e-001):6.486523e-002,5:2.469735e-001):1.754307e-001,(((17:2.470368e-001,(20:3.274490e-003,19:6.804147e-003):8.471339e-002):3.606037e-002,21:9.332855e-002):2.689868e-001,(18:5.122050e-001,(((15:2.492341e-001,16:2.513542e-001):1.584955e-001,14:2.527067e-001):1.149239e-001,(13:2.752575e-001,((11:3.625805e-001,12:3.538115e-001):1.861616e-001,(9:2.819885e-001,10:2.925474e-001):9.211467e-002):1.181158e-001):4.685795e-002):9.926374e-002):7.173569e-002):1.516379e-001):1.248628e-001):8.931663e-002,1:4.434423e-001);
   tree gen.187500 = [&U] (2:1.912619e-001,((3:2.594403e-001,4:2.641980e-001):1.353391e-001,((((8:1.173289e-001,7:1.701976e-001):2.247176e-001,6:2.416077e-001):7.575273e-002,5:2.478577e-001):2.096598e-001,((((20:4.089106e-003,19:1.284318e-002):1.173941e-001,21:7.882776e-002):5.458133e-002,17:2.479212e-001):2.170465e-001,(18:5.238433e-001,(((15:2.116151e-001,16:1.727993e-001):2.380710e-001,14:2.536114e-001):1.305204e-001,(13:2.610220e-001,((11:3.638786e-001,12:3.154596e-001):1.914292e-001,(9:3.547900e-001,10:2.340212e-001):9.262246e-002):7.094361e-002):6.146167e-002):9.961911e-002):9.753675e-002):1.631545e-001):1.253099e-001):7.501484e-002,1:4.450298e-001);
   tree gen.188000 = [&U] (((3:2.705919e-001,4:2.755541e-001):9.579530e-002,((((8:1.561731e-001,7:1.803971e-001):2.337775e-001,6:2.519928e-001):2.155189e-002,5:2.585114e-001):2.107587e-001,(((17:1.958098e-001,21:6.327697e-002):3.929097e-002,(20:2.703366e-003,19:7.902142e-003):8.802378e-002):2.839316e-001,(18:5.463597e-001,(((15:2.479270e-001,16:2.179418e-001):1.868916e-001,14:2.645124e-001):1.059385e-001,(13:2.722415e-001,((11:3.795193e-001,12:3.353010e-001):1.710510e-001,(9:3.700400e-001,10:2.939511e-001):6.790204e-002):7.724661e-002):6.410349e-002):1.049500e-001):8.373127e-002):1.223861e-001):1.559295e-001):7.112556e-002,2:2.370853e-001,1:4.641586e-001);
   tree gen.188500 = [&U] (((3:2.532741e-001,4:3.048805e-001):1.202438e-001,((((8:1.506482e-001,7:1.740152e-001):2.118708e-001,6:2.927893e-001):7.302783e-002,5:2.493661e-001):1.806559e-001,(((17:2.823973e-001,21:6.634990e-002):2.103456e-002,(20:5.152800e-005,19:6.899179e-003):9.181153e-002):3.028723e-001,(18:5.270313e-001,(((15:2.413758e-001,16:2.102317e-001):1.802800e-001,14:2.551548e-001):1.021907e-001,(13:2.513006e-001,((11:3.314469e-001,12:2.788029e-001):1.689458e-001,(9:2.992916e-001,10:2.835520e-001):1.139653e-001):7.850785e-002):6.396752e-002):1.551182e-001):7.879896e-002):2.169486e-001):1.170726e-001):6.860937e-002,2:2.128640e-001,1:4.390806e-001);
   tree gen.189000 = [&U] (((3:2.810505e-001,4:2.579545e-001):1.229640e-001,((((8:1.506482e-001,7:1.740152e-001):2.180626e-001,6:2.927893e-001):3.766299e-002,5:2.493661e-001):2.057540e-001,(((21:9.551785e-002,(20:1.383815e-004,19:1.216053e-002):1.096948e-001):2.840062e-002,17:2.086034e-001):2.715728e-001,(18:5.799612e-001,(((15:2.439660e-001,16:1.907447e-001):1.443170e-001,14:2.551548e-001):1.051240e-001,(13:2.855635e-001,((11:3.314469e-001,12:2.788029e-001):1.500627e-001,(9:2.992916e-001,10:2.835520e-001):7.518905e-002):8.273335e-002):6.791643e-002):6.499757e-002):1.242699e-001):1.928548e-001):1.170726e-001):5.388153e-002,2:1.897761e-001,1:4.322593e-001);
   tree gen.189500 = [&U] (((3:2.727231e-001,4:2.632692e-001):1.396402e-001,((((8:1.408949e-001,7:2.009201e-001):2.492296e-001,6:2.493021e-001):5.467900e-002,5:2.545038e-001):1.743208e-001,(((21:9.271893e-002,(20:3.158789e-004,19:5.254283e-003):9.754524e-002):3.677116e-002,17:2.129013e-001):2.485483e-001,(18:5.919101e-001,(((15:2.489925e-001,16:1.946746e-001):1.688198e-001,14:2.028206e-001):1.408715e-001,(13:2.402996e-001,((11:3.304272e-001,12:3.376758e-001):1.424685e-001,(9:3.054580e-001,10:2.893941e-001):9.766897e-002):6.416515e-002):4.798417e-002):1.335159e-001):7.094352e-002):1.785807e-001):1.392969e-001):6.513084e-002,2:1.936861e-001,1:4.411652e-001);
   tree gen.190000 = [&U] (((3:3.172985e-001,4:2.693465e-001):1.466876e-001,((((8:1.537044e-001,7:1.891576e-001):2.631096e-001,6:2.296999e-001):4.745329e-002,5:2.570017e-001):1.454185e-001,(((21:8.418953e-002,(20:1.915668e-003,19:1.218712e-002):1.091903e-001):3.713206e-002,17:1.770086e-001):2.214444e-001,(18:5.085251e-001,(((15:2.514363e-001,16:1.705981e-001):1.963308e-001,14:3.234663e-001):1.038737e-001,(13:2.658439e-001,((11:3.336702e-001,12:3.409900e-001):2.149188e-001,(9:3.084560e-001,10:2.729119e-001):6.693377e-002):6.821797e-002):6.682802e-002):1.348263e-001):7.929181e-002):1.523469e-001):9.842353e-002):6.530696e-002,2:1.955871e-001,1:4.454951e-001);
   tree gen.190500 = [&U] (2:2.030086e-001,((3:3.293383e-001,4:2.538879e-001):1.492896e-001,((((8:1.954437e-001,7:1.542477e-001):2.600376e-001,6:2.384158e-001):5.731590e-002,5:2.819557e-001):1.611768e-001,(((21:8.738409e-002,(20:4.724210e-003,19:1.737600e-002):9.870902e-002):2.401621e-002,17:2.893238e-001):2.219944e-001,(18:5.278210e-001,(((15:2.436101e-001,16:2.081359e-001):1.902449e-001,14:1.868591e-001):8.642715e-002,(13:2.759313e-001,((11:3.463313e-001,12:2.958929e-001):1.837067e-001,(9:3.201603e-001,10:2.698650e-001):6.947356e-002):9.586697e-002):5.771823e-002):1.873481e-001):9.021876e-002):1.628675e-001):1.292952e-001):8.201200e-002,1:4.623994e-001);
   tree gen.191000 = [&U] (((3:3.130485e-001,4:2.596996e-001):1.739324e-001,((((8:1.734540e-001,7:2.447191e-001):1.873613e-001,6:3.184860e-001):3.518251e-002,5:2.680095e-001):1.532047e-001,(((21:1.053571e-001,(20:2.969457e-003,19:1.619253e-002):1.053960e-001):2.253608e-002,17:2.414704e-001):2.110140e-001,(18:4.973017e-001,(((15:2.315606e-001,16:2.180222e-001):1.641011e-001,14:1.838707e-001):1.564054e-001,(13:2.622831e-001,((11:3.325879e-001,12:2.812573e-001):1.746202e-001,(9:3.043244e-001,10:2.212005e-001):7.897712e-002):8.048833e-002):6.748195e-002):9.909305e-002):1.114450e-001):1.620513e-001):9.236354e-002):7.777626e-002,2:1.929673e-001,1:4.896616e-001);
   tree gen.191500 = [&U] ((((((8:1.595961e-001,7:2.472391e-001):1.609062e-001,6:2.803288e-001):6.465071e-002,5:2.851752e-001):1.434543e-001,((((20:2.715075e-003,19:1.088292e-002):1.053960e-001,21:8.776714e-002):5.773726e-002,17:1.796066e-001):2.285511e-001,(18:4.767365e-001,(((15:2.741902e-001,16:2.516037e-001):1.370843e-001,14:2.502155e-001):1.096503e-001,(13:2.674240e-001,((11:3.325879e-001,12:2.812573e-001):1.746202e-001,(9:3.480118e-001,10:2.212005e-001):9.267200e-002):7.242297e-002):6.795010e-002):1.371003e-001):8.919912e-002):1.504416e-001):1.370601e-001,(3:3.130485e-001,4:2.596996e-001):1.639837e-001):6.820040e-002,2:1.929673e-001,1:4.896616e-001);
   tree gen.192000 = [&U] (2:2.604620e-001,((3:3.155813e-001,4:2.618008e-001):1.681766e-001,((((8:1.607549e-001,7:2.492395e-001):1.679218e-001,6:2.825969e-001):6.517380e-002,5:2.597266e-001):1.639034e-001,((((20:5.254337e-003,19:1.378434e-002):8.217898e-002,21:1.109537e-001):7.747513e-002,17:2.004090e-001):1.987408e-001,(18:4.805938e-001,(((15:2.197904e-001,16:2.536394e-001):1.723923e-001,14:2.522400e-001):1.105375e-001,(13:2.695877e-001,((11:3.366368e-001,12:2.835330e-001):1.760330e-001,(9:3.680415e-001,10:2.021976e-001):6.641566e-002):1.389530e-001):2.260636e-002):1.382096e-001):7.710768e-002):1.726619e-001):1.435247e-001):3.894490e-002,1:4.755741e-001);
   tree gen.192500 = [&U] (((3:2.858918e-001,4:2.581536e-001):1.861001e-001,2:2.389490e-001):5.095489e-002,((((8:1.585154e-001,7:1.602625e-001):1.655824e-001,6:2.950434e-001):5.516308e-002,5:2.561083e-001):1.616200e-001,((17:1.914208e-001,((20:2.785839e-003,19:7.717633e-003):5.799890e-002,21:1.042043e-001):7.304276e-002):2.209765e-001,(18:4.738985e-001,(((11:3.319470e-001,12:2.795830e-001):1.782994e-001,(9:3.527641e-001,10:1.993807e-001):9.305424e-002):1.045641e-001,(13:2.658320e-001,((15:2.174542e-001,16:1.925389e-001):1.736710e-001,14:2.487259e-001):1.445538e-001):5.866388e-002):1.420510e-001):1.058857e-001):1.913234e-001):1.395398e-001,1:4.689488e-001);
   tree gen.193000 = [&U] (((3:3.271003e-001,4:3.205790e-001):1.437208e-001,2:2.389490e-001):6.103431e-002,((((8:1.585154e-001,7:1.602625e-001):2.465995e-001,6:2.864552e-001):6.185019e-002,5:2.300472e-001):1.695358e-001,((17:1.880394e-001,((20:8.483130e-003,19:1.231200e-002):1.057168e-001,21:1.042043e-001):5.256693e-002):2.636499e-001,(18:4.738985e-001,((13:2.658320e-001,((11:3.319470e-001,12:2.795830e-001):1.694909e-001,(9:3.527641e-001,10:2.950262e-001):6.718021e-002):1.070382e-001):1.352557e-002,((15:2.174542e-001,16:1.925389e-001):1.368951e-001,14:2.847115e-001):1.748772e-001):1.548704e-001):6.618574e-002):1.986287e-001):1.136490e-001,1:4.882434e-001);
   tree gen.193500 = [&U] (((3:2.447915e-001,4:3.112676e-001):1.605967e-001,2:2.379417e-001):5.519443e-002,((((8:1.578472e-001,7:1.644800e-001):2.455599e-001,6:2.609669e-001):6.262474e-002,5:2.626207e-001):1.688212e-001,((17:1.872467e-001,((20:2.270131e-003,19:1.713827e-002):1.021749e-001,21:1.037650e-001):5.022788e-002):2.398742e-001,(18:4.410642e-001,((13:2.146470e-001,((11:3.305477e-001,12:2.784044e-001):1.943054e-001,(9:2.985130e-001,10:2.937825e-001):7.878908e-002):1.261733e-001):5.304544e-002,((15:2.676599e-001,16:1.799454e-001):1.210983e-001,14:2.531354e-001):1.033267e-001):1.384410e-001):8.248795e-002):1.853693e-001):1.131699e-001,1:4.861852e-001);
   tree gen.194000 = [&U] (((3:2.433591e-001,4:2.934759e-001):1.341290e-001,((((8:1.364494e-001,7:1.805706e-001):2.441231e-001,6:2.594399e-001):5.421111e-002,5:2.610840e-001):1.678334e-001,((((20:1.883890e-004,19:2.453215e-002):7.776361e-002,21:1.031578e-001):3.122251e-002,17:1.861511e-001):2.457017e-001,(18:4.858891e-001,((13:2.348383e-001,((11:3.286136e-001,12:2.767754e-001):1.931685e-001,(9:2.967663e-001,10:2.561187e-001):7.638951e-002):7.970907e-002):9.019976e-002,((15:2.660938e-001,16:2.143436e-001):1.812298e-001,14:2.083547e-001):1.236781e-001):1.312462e-001):8.075570e-002):1.739943e-001):1.993925e-001):6.490015e-002,2:2.365495e-001,1:4.476923e-001);
   tree gen.194500 = [&U] (((3:2.938216e-001,4:2.676588e-001):1.662414e-001,2:2.358804e-001):4.571024e-002,((((8:1.395292e-001,7:2.149816e-001):1.956514e-001,6:2.587060e-001):4.927777e-002,5:3.026072e-001):1.749321e-001,(((21:1.341779e-001,(20:2.659081e-004,19:1.659064e-002):1.025638e-001):1.406597e-002,17:2.202638e-001):2.539147e-001,(18:4.183133e-001,((13:2.341740e-001,((11:3.276840e-001,12:2.772635e-001):1.832383e-001,(9:3.256467e-001,10:2.909989e-001):8.045217e-002):9.717239e-002):7.657973e-002,((15:2.772804e-001,16:2.137373e-001):1.704048e-001,14:2.077653e-001):1.472606e-001):9.605955e-002):9.414445e-002):1.688972e-001):9.777009e-002,1:5.100167e-001);
   tree gen.195000 = [&U] (((3:2.810659e-001,4:2.734762e-001):1.508858e-001,((((8:1.810024e-001,7:2.132984e-001):2.189589e-001,6:2.566804e-001):5.348318e-002,5:2.758427e-001):1.735624e-001,(((21:1.108538e-001,(20:1.056969e-003,19:1.365964e-002):8.608943e-002):7.225065e-002,17:2.185392e-001):1.903582e-001,(18:4.150381e-001,((13:2.804810e-001,((11:3.251183e-001,12:3.265760e-001):1.556813e-001,(9:3.230970e-001,10:2.887205e-001):9.228934e-002):9.641157e-002):7.235104e-002,((15:2.751094e-001,16:2.120638e-001):1.889904e-001,14:2.375580e-001):1.227386e-001):1.054656e-001):9.576617e-002):1.451817e-001):1.162706e-001):4.535235e-002,2:2.169992e-001,1:4.921166e-001);
   tree gen.195500 = [&U] (((3:2.744825e-001,4:2.677640e-001):1.528782e-001,2:2.353899e-001):1.757571e-002,((((8:1.520964e-001,7:2.083023e-001):1.788842e-001,6:2.506682e-001):4.289157e-002,5:2.691526e-001):2.222133e-001,(((21:1.082573e-001,(20:3.670297e-004,19:1.393773e-002):8.896889e-002):6.694156e-002,17:1.663525e-001):2.417272e-001,(18:4.053167e-001,((13:2.739113e-001,((11:3.175031e-001,12:3.189266e-001):1.952459e-001,(9:3.344930e-001,10:2.010821e-001):1.085220e-001):6.406817e-002):1.052460e-001,((15:2.686656e-001,16:2.137022e-001):1.694676e-001,14:2.386755e-001):1.198637e-001):1.106694e-001):9.352304e-002):1.417812e-001):1.235715e-001,1:4.827081e-001);
   tree gen.196000 = [&U] (((3:2.722940e-001,4:2.291051e-001):1.235434e-001,((((8:1.496641e-001,7:2.049712e-001):2.462891e-001,6:2.574113e-001):4.849725e-002,5:2.488533e-001):1.614864e-001,(((21:8.793460e-002,(20:1.858845e-003,19:1.207839e-002):8.754612e-002):5.853432e-002,17:1.985581e-001):2.337798e-001,(18:4.394678e-001,((13:2.695309e-001,((11:3.124257e-001,12:3.138264e-001):1.921236e-001,(9:3.291439e-001,10:2.898487e-001):7.997448e-002):9.355738e-002):7.946521e-002,((15:2.643691e-001,16:2.036399e-001):1.544462e-001,14:2.538839e-001):1.300804e-001):1.070144e-001):1.273773e-001):1.431900e-001):1.216098e-001):6.159897e-002,2:2.316256e-001,1:4.667139e-001);
   tree gen.196500 = [&U] (((3:2.753731e-001,4:2.496001e-001):1.454455e-001,2:2.249800e-001):5.103122e-002,(((6:2.603221e-001,5:2.516673e-001):5.565411e-002,(8:1.513565e-001,7:2.072890e-001):2.082445e-001):1.906358e-001,(((21:1.288894e-001,(20:6.929282e-004,19:6.903066e-003):8.367508e-002):3.637633e-002,17:2.008033e-001):1.942849e-001,(18:4.050119e-001,((13:2.725788e-001,((11:3.766750e-001,12:3.150166e-001):1.464514e-001,(9:3.266953e-001,10:2.931263e-001):5.330343e-002):6.730860e-002):5.871741e-002,((15:1.986057e-001,16:2.021875e-001):1.561927e-001,14:2.388334e-001):1.294013e-001):9.797377e-002):1.393037e-001):1.801741e-001):1.015021e-001,1:4.397228e-001);
   tree gen.197000 = [&U] (((3:3.534010e-001,4:2.410495e-001):1.173699e-001,((5:2.898030e-001,((8:1.629366e-001,7:1.826290e-001):1.946522e-001,6:2.657777e-001):2.320295e-002):1.819621e-001,(((21:1.278741e-001,(20:4.639445e-004,19:1.411911e-002):7.596777e-002):6.120156e-002,17:2.089304e-001):1.981605e-001,(18:5.189276e-001,((13:2.759795e-001,((11:3.049036e-001,12:3.244653e-001):1.508441e-001,(9:3.492526e-001,10:2.651002e-001):4.934988e-002):8.885848e-002):1.037850e-001,((15:2.560888e-001,16:2.018530e-001):1.189178e-001,14:2.459971e-001):1.332826e-001):7.251491e-002):1.192355e-001):1.855784e-001):1.045466e-001):6.862216e-002,2:2.317282e-001,1:4.659210e-001);
   tree gen.197500 = [&U] (((3:3.535487e-001,4:2.757368e-001):1.216527e-001,((5:2.899241e-001,((8:1.857462e-001,7:1.827053e-001):2.062188e-001,6:2.658888e-001):2.556099e-002):1.820382e-001,(((21:1.147809e-001,(20:1.277240e-003,19:1.412501e-002):1.258395e-001):2.556075e-002,17:2.090177e-001):2.344653e-001,(18:5.459898e-001,((13:2.760948e-001,((11:3.050310e-001,12:3.142599e-001):1.620701e-001,(9:3.493986e-001,10:2.396748e-001):7.840563e-002):9.128743e-002):4.758016e-002,((15:2.561958e-001,16:1.930132e-001):1.428743e-001,14:2.137535e-001):1.362691e-001):1.210977e-001):1.305677e-001):1.164353e-001):1.211498e-001):7.181913e-002,2:2.318250e-001,1:5.050615e-001);
   tree gen.198000 = [&U] (2:2.479395e-001,((3:3.442274e-001,4:2.684670e-001):1.240141e-001,((5:2.576939e-001,((8:1.458129e-001,7:1.778883e-001):2.129466e-001,6:2.327475e-001):2.488707e-002):1.527807e-001,(((21:1.098768e-001,(20:1.561994e-003,19:9.034704e-003):9.179170e-002):6.635699e-002,17:2.247346e-001):2.342184e-001,(18:5.315948e-001,((13:2.516158e-001,((11:3.103005e-001,12:2.978458e-001):1.551191e-001,(9:3.724673e-001,10:2.770013e-001):7.002804e-002):1.306674e-001):7.109423e-002,((15:2.874995e-001,16:1.994808e-001):1.315127e-001,14:2.549984e-001):1.060736e-001):1.391055e-001):8.299188e-002):2.014049e-001):8.474100e-002):6.906487e-002,1:4.917456e-001);
   tree gen.198500 = [&U] (((3:3.323377e-001,4:2.591940e-001):1.300826e-001,2:2.393755e-001):6.979340e-002,((5:2.760142e-001,((8:1.740735e-001,7:1.544077e-001):2.142758e-001,6:2.350461e-001):6.880999e-002):1.366289e-001,(((21:9.227684e-002,(20:2.757028e-003,19:8.480120e-003):1.110948e-001):5.630879e-002,17:1.852252e-001):2.522422e-001,(18:5.132333e-001,((13:2.977474e-001,((11:3.366871e-001,12:2.897246e-001):1.815671e-001,(9:3.263886e-001,10:2.674335e-001):8.641819e-002):7.056743e-002):7.969612e-002,((15:2.504354e-001,16:1.925907e-001):1.269702e-001,14:2.461907e-001):1.120815e-001):1.342432e-001):4.487465e-002):1.944483e-001):8.363598e-002,1:4.747605e-001);
   tree gen.199000 = [&U] (((3:3.244922e-001,4:2.962894e-001):1.159566e-001,2:2.390526e-001):5.924297e-002,((5:2.756418e-001,((8:1.738386e-001,7:1.661621e-001):2.139867e-001,6:2.221643e-001):3.569062e-002):1.644304e-001,(((21:1.009873e-001,(20:2.709934e-003,19:8.492771e-003):1.109449e-001):7.928679e-002,17:2.288077e-001):2.000162e-001,(18:5.125408e-001,((13:2.461058e-001,((11:3.362329e-001,12:3.486453e-001):1.748296e-001,(9:3.259483e-001,10:2.663172e-001):1.170775e-001):9.350177e-002):7.262662e-002,((15:2.500975e-001,16:2.000038e-001):1.769343e-001,14:2.458585e-001):1.119303e-001):8.166577e-002):1.167698e-001):1.264321e-001):1.260170e-001,1:4.741199e-001);
   tree gen.199500 = [&U] (((3:3.253906e-001,4:2.293126e-001):1.162776e-001,((5:2.500641e-001,((8:1.685560e-001,7:1.746780e-001):2.003161e-001,6:2.227794e-001):4.978917e-002):1.648857e-001,(((21:9.510374e-002,(20:3.239062e-003,19:9.083951e-003):1.168476e-001):9.867487e-002,17:1.601543e-001):1.814519e-001,(18:5.139598e-001,((13:2.550313e-001,((11:3.371638e-001,12:3.496105e-001):1.753137e-001,(9:3.268507e-001,10:2.670545e-001):8.043962e-002):8.728363e-002):7.128330e-002,((15:2.204676e-001,16:2.091354e-001):1.693403e-001,14:2.150046e-001):1.165719e-001):1.181560e-001):9.711387e-002):1.728950e-001):1.218645e-001):6.761939e-002,2:2.475950e-001,1:4.857110e-001);
   tree gen.200000 = [&U] (((3:3.264475e-001,4:2.300575e-001):1.494272e-001,((5:2.508764e-001,((8:1.691035e-001,7:2.192981e-001):2.009668e-001,6:2.235030e-001):4.995089e-002):1.580240e-001,(((21:1.121082e-001,(20:5.583197e-003,19:4.625895e-003):9.288124e-002):5.906337e-002,17:2.402699e-001):1.816698e-001,(18:5.156293e-001,((13:2.338448e-001,((11:3.123233e-001,12:3.507461e-001):2.068647e-001,(9:3.498871e-001,10:2.679219e-001):9.225134e-002):9.297987e-002):6.656313e-002,((15:2.618415e-001,16:2.098147e-001):1.698904e-001,14:2.305665e-001):1.169506e-001):1.020403e-001):1.219817e-001):1.734566e-001):1.446557e-001):7.948611e-002,2:2.483992e-001,1:4.872886e-001);
   tree gen.200500 = [&U] ((((5:2.395724e-001,((8:1.300178e-001,7:2.094170e-001):2.229946e-001,6:2.694304e-001):5.465851e-002):1.433864e-001,(((21:1.070568e-001,(20:4.026027e-003,19:1.085473e-002):8.965176e-002):5.313598e-002,17:2.294439e-001):1.973149e-001,(18:4.923962e-001,((13:2.459482e-001,((11:2.982508e-001,12:3.278531e-001):1.975439e-001,(9:3.341220e-001,10:2.638259e-001):8.500752e-002):6.645504e-002):8.938132e-002,((15:2.544169e-001,16:2.003609e-001):1.024383e-001,14:2.373473e-001):1.411128e-001):1.335869e-001):1.167364e-001):1.086194e-001):1.314294e-001,(3:3.117385e-001,4:2.129684e-001):1.112976e-001):6.757790e-002,2:1.893846e-001,1:4.653325e-001);
   tree gen.201000 = [&U] ((((5:2.463504e-001,((8:1.630952e-001,7:2.316302e-001):2.250076e-001,6:2.770532e-001):5.257731e-002):1.471174e-001,(((21:8.389957e-002,(20:2.157680e-003,19:1.733163e-002):1.150340e-001):6.528386e-002,17:1.638825e-001):2.478356e-001,(18:4.704317e-001,((13:2.495968e-001,((11:3.066889e-001,12:3.075156e-001):2.031328e-001,(9:3.077633e-001,10:2.571494e-001):8.741257e-002):8.326400e-002):4.613160e-002,((15:2.609403e-001,16:2.179690e-001):1.473389e-001,14:2.440623e-001):8.438947e-002):1.190668e-001):1.045656e-001):2.066074e-001):1.494532e-001,(3:2.707572e-001,4:2.189938e-001):1.144464e-001):8.675475e-002,2:1.864338e-001,1:4.784978e-001);
   tree gen.201500 = [&U] ((((5:2.437288e-001,((8:1.445243e-001,7:2.291652e-001):2.226131e-001,6:2.741048e-001):6.515695e-002):1.455518e-001,(((21:8.738025e-002,(20:5.111362e-003,19:1.612307e-002):1.138098e-001):6.402971e-002,17:1.578062e-001):2.332102e-001,(18:4.021973e-001,((13:2.424100e-001,((11:3.034251e-001,12:2.637820e-001):2.009711e-001,(9:3.653366e-001,10:2.544129e-001):6.574148e-002):7.324876e-002):7.378012e-002,((15:2.342734e-001,16:2.156494e-001):1.457710e-001,14:2.203967e-001):1.376738e-001):1.413854e-001):1.034528e-001):2.044087e-001):1.316100e-001,(3:2.592275e-001,4:3.192314e-001):1.293092e-001):6.782805e-002,2:2.339040e-001,1:4.734056e-001);
   tree gen.202000 = [&U] ((((5:2.608141e-001,((8:1.515620e-001,7:2.063901e-001):2.038490e-001,6:3.028203e-001):8.089200e-002):1.680677e-001,(((21:8.650880e-002,(20:3.364195e-003,19:1.535245e-002):1.162311e-001):6.826291e-002,17:1.654907e-001):2.160995e-001,(18:4.155124e-001,((13:2.542142e-001,((11:3.290008e-001,12:3.347032e-001):1.978418e-001,(9:2.971707e-001,10:2.668016e-001):9.786351e-002):1.098523e-001):6.766966e-002,((15:2.346188e-001,16:1.888232e-001):1.169654e-001,14:2.803518e-001):1.094975e-001):1.177411e-001):5.966340e-002):2.143625e-001):1.351898e-001,(3:2.903026e-001,4:2.754652e-001):1.257919e-001):6.967907e-002,2:2.071170e-001,1:4.964583e-001);
   tree gen.202500 = [&U] (((3:2.810605e-001,4:2.728980e-001):1.756505e-001,2:2.587002e-001):4.833025e-002,((5:2.583835e-001,((8:1.377721e-001,7:2.044667e-001):2.019493e-001,6:2.846056e-001):5.883758e-002):2.156270e-001,(((21:9.507358e-002,(20:3.332843e-003,19:1.803275e-002):1.115410e-001):3.677101e-002,17:1.639484e-001):2.553223e-001,(18:4.683103e-001,((13:2.518451e-001,((11:3.259347e-001,12:3.315840e-001):1.959981e-001,(9:3.414676e-001,10:2.643152e-001):5.176863e-002):9.483338e-002):6.464895e-002,((15:2.324324e-001,16:1.870635e-001):1.523340e-001,14:2.328221e-001):1.093696e-001):1.290957e-001):9.901685e-002):1.708195e-001):7.436597e-002,1:4.918317e-001);
   tree gen.203000 = [&U] (((3:2.810605e-001,4:2.577678e-001):1.250847e-001,2:2.587002e-001):4.171081e-002,((5:2.271362e-001,((8:1.629581e-001,7:2.044667e-001):1.973087e-001,6:2.611457e-001):8.728487e-002):1.873727e-001,(((21:1.036572e-001,(20:2.950369e-003,19:1.803275e-002):9.264794e-002):2.903410e-002,17:1.681589e-001):2.393856e-001,(18:5.129714e-001,((13:2.926488e-001,((11:3.259347e-001,12:3.454369e-001):1.886873e-001,(9:3.671864e-001,10:2.490832e-001):5.510031e-002):1.145991e-001):7.475386e-002,((15:2.410624e-001,16:2.604790e-001):1.523340e-001,14:2.328221e-001):9.464263e-002):1.450017e-001):7.242827e-002):1.708195e-001):1.506778e-001,1:4.739537e-001);
   tree gen.203500 = [&U] (((3:3.126166e-001,4:3.252631e-001):1.193061e-001,((5:2.269546e-001,((8:1.290553e-001,7:2.043032e-001):2.009338e-001,6:2.609369e-001):8.073878e-002):1.477951e-001,(((21:1.065515e-001,(20:9.434672e-004,19:1.166939e-002):8.836514e-002):4.778785e-002,17:1.940345e-001):2.529870e-001,(18:4.599205e-001,((13:3.022615e-001,((11:3.256741e-001,12:3.575707e-001):1.702175e-001,(9:3.349345e-001,10:2.488840e-001):4.407186e-002):9.408905e-002):7.469410e-002,((15:2.423585e-001,16:1.936873e-001):1.522122e-001,14:2.326359e-001):9.456697e-002):8.896220e-002):1.236797e-001):1.309046e-001):1.550499e-001):5.248715e-002,2:2.584933e-001,1:4.831254e-001);
   tree gen.204000 = [&U] (2:2.427891e-001,((3:2.936242e-001,4:3.100417e-001):1.313144e-001,((5:1.893495e-001,((8:1.673245e-001,7:1.860817e-001):2.303980e-001,6:2.450842e-001):6.896900e-002):1.857325e-001,(((21:7.904366e-002,(20:7.677455e-004,19:9.334047e-003):9.605033e-002):6.161713e-002,17:2.063681e-001):2.256395e-001,(18:5.583155e-001,((13:2.838983e-001,((11:3.058885e-001,12:2.920891e-001):1.865835e-001,(9:3.145863e-001,10:2.698554e-001):4.139437e-002):9.529047e-002):7.015623e-002,((15:2.276346e-001,16:2.199784e-001):1.429649e-001,14:2.185027e-001):1.011428e-001):8.292556e-002):1.035971e-001):1.274590e-001):9.137666e-002):6.620155e-002,1:4.537742e-001);
   tree gen.204500 = [&U] (((3:3.074922e-001,4:2.717380e-001):1.392462e-001,((5:1.995016e-001,((8:1.364299e-001,7:2.011033e-001):2.158768e-001,6:2.582246e-001):5.900597e-002):2.003894e-001,(((21:8.881042e-002,(20:7.268865e-004,19:9.834499e-003):1.012001e-001):9.353852e-002,17:1.926536e-001):1.982642e-001,(18:4.450391e-001,((13:2.781777e-001,((11:3.222890e-001,12:3.276354e-001):2.080664e-001,(9:3.314531e-001,10:2.370871e-001):7.917441e-002):7.864603e-002):7.395941e-002,((15:2.398394e-001,16:2.317727e-001):1.506301e-001,14:2.132080e-001):1.465806e-001):1.047490e-001):1.361337e-001):1.353470e-001):1.155005e-001):7.427019e-002,2:2.507502e-001,1:4.781037e-001);
   tree gen.205000 = [&U] (((3:2.771976e-001,4:2.929075e-001):1.561970e-001,((((8:1.779785e-001,7:1.835754e-001):2.165084e-001,6:2.523081e-001):5.174795e-002,5:2.401377e-001):1.957981e-001,(((21:8.466681e-002,(20:4.209997e-004,19:1.264977e-002):1.191997e-001):4.918189e-002,17:1.861915e-001):2.618270e-001,(18:4.558463e-001,((13:1.991648e-001,((11:3.149047e-001,12:3.090021e-001):2.032991e-001,(9:3.768760e-001,10:2.258502e-001):8.096392e-002):9.592747e-002):4.290794e-002,((15:2.390030e-001,16:2.414891e-001):1.645258e-001,14:2.231413e-001):1.104850e-001):1.232137e-001):1.118376e-001):1.870611e-001):1.324480e-001):7.256850e-002,2:2.418100e-001,1:4.456656e-001);
   tree gen.205500 = [&U] (((3:2.811634e-001,4:2.970981e-001):1.584317e-001,2:2.452695e-001):4.539275e-002,((((8:1.805248e-001,7:1.862017e-001):2.022619e-001,6:2.580626e-001):5.634088e-002,5:2.626504e-001):2.070393e-001,(((21:8.587811e-002,(20:1.336143e-003,19:8.444202e-003):1.026081e-001):4.408475e-002,17:1.888553e-001):2.259759e-001,(18:5.666810e-001,((13:3.035918e-001,((11:3.171431e-001,12:3.310519e-001):2.021393e-001,(9:4.051667e-001,10:2.290813e-001):6.961990e-002):1.055432e-001):6.323955e-002,((15:2.424224e-001,16:2.063258e-001):1.353209e-001,14:2.263337e-001):1.465183e-001):7.595949e-002):1.300225e-001):1.897374e-001):7.594732e-002,1:4.350587e-001);
   tree gen.206000 = [&U] (((3:3.057568e-001,4:2.981058e-001):1.122225e-001,2:2.818193e-001):5.688728e-002,((((8:1.613627e-001,7:1.868333e-001):2.074768e-001,6:2.181669e-001):8.683393e-002,5:2.635413e-001):1.784963e-001,(((21:1.014769e-001,(20:1.315774e-003,19:1.555452e-002):1.029562e-001):3.838443e-002,17:1.840835e-001):2.267424e-001,(18:5.317136e-001,((13:2.251139e-001,((11:2.996136e-001,12:3.321748e-001):1.756137e-001,(9:2.817977e-001,10:2.588829e-001):7.199616e-002):9.458314e-002):6.510201e-002,((15:2.432447e-001,16:2.070256e-001):1.357799e-001,14:2.931187e-001):1.087845e-001):1.262415e-001):8.150917e-002):1.649184e-001):9.308160e-002,1:4.331909e-001);
   tree gen.206500 = [&U] (((3:3.057568e-001,4:2.633576e-001):1.451187e-001,((((8:1.309168e-001,7:1.868333e-001):2.351871e-001,6:2.841047e-001):7.571371e-002,5:2.338575e-001):1.481404e-001,(((21:9.090174e-002,(20:1.315774e-003,19:1.842818e-002):1.029562e-001):5.409875e-002,17:2.472084e-001):2.267424e-001,(18:5.317136e-001,((13:2.824469e-001,((11:2.996136e-001,12:3.096282e-001):2.031389e-001,(9:3.398087e-001,10:2.588829e-001):5.959513e-002):1.067059e-001):4.018167e-002,((15:2.479597e-001,16:2.070256e-001):1.583715e-001,14:2.139568e-001):1.618075e-001):8.056635e-002):1.365212e-001):1.993913e-001):1.644521e-001):2.749220e-002,2:2.477077e-001,1:4.331909e-001);
   tree gen.207000 = [&U] (2:2.414566e-001,((3:2.917363e-001,4:2.567116e-001):1.528748e-001,((((8:1.260979e-001,7:2.223232e-001):2.289004e-001,6:3.034239e-001):5.013239e-002,5:2.243415e-001):1.600967e-001,((17:2.409699e-001,(21:8.860776e-002,(20:6.067078e-003,19:8.127998e-003):1.186389e-001):3.838211e-002):2.543209e-001,(18:4.291305e-001,((13:2.753192e-001,((11:2.920526e-001,12:3.213373e-001):1.980125e-001,(9:3.246915e-001,10:2.777952e-001):5.887960e-002):1.321571e-001):4.077903e-002,((15:2.603819e-001,16:2.018012e-001):1.352507e-001,14:2.663006e-001):1.258208e-001):1.203189e-001):1.091808e-001):1.943595e-001):1.350004e-001):6.103495e-002,1:4.509525e-001);
   tree gen.207500 = [&U] (((3:2.740864e-001,4:2.539820e-001):1.488444e-001,((((8:1.332117e-001,7:1.841079e-001):2.264665e-001,6:2.583955e-001):6.267084e-002,5:2.593108e-001):1.583944e-001,((17:2.384077e-001,(21:8.766560e-002,(20:4.605662e-003,19:1.429269e-002):1.173775e-001):6.251188e-002):1.904621e-001,(18:4.245676e-001,((13:2.919165e-001,((11:3.559483e-001,12:3.179205e-001):1.514010e-001,(9:3.347439e-001,10:2.748415e-001):7.835082e-002):8.535335e-002):6.525096e-002,((15:2.078523e-001,16:2.117893e-001):1.338126e-001,14:2.634690e-001):1.244830e-001):1.349829e-001):1.054277e-001):1.922929e-001):1.336787e-001):5.439831e-002,2:2.388892e-001,1:4.461575e-001);
   tree gen.208000 = [&U] (((3:3.151502e-001,4:2.548664e-001):1.024351e-001,((((8:1.185342e-001,7:1.847490e-001):2.272551e-001,6:2.701974e-001):4.750160e-002,5:2.498441e-001):1.589460e-001,((17:1.509752e-001,(21:1.057745e-001,(20:1.556634e-003,19:2.364414e-002):8.624674e-002):6.272955e-002):2.466572e-001,(18:5.033166e-001,((13:2.792843e-001,((11:3.580321e-001,12:3.190275e-001):1.554835e-001,(9:3.414217e-001,10:2.757985e-001):9.607378e-002):1.188495e-001):3.654709e-002,((15:2.190083e-001,16:2.483517e-001):1.820850e-001,14:2.720068e-001):1.171166e-001):7.959250e-002):1.457959e-001):1.929624e-001):1.309160e-001):2.110304e-002,2:2.397211e-001,1:4.646001e-001);
   tree gen.208500 = [&U] (((3:3.220688e-001,4:2.577520e-001):1.295865e-001,((((8:1.747531e-001,7:1.669438e-001):1.913576e-001,6:2.613766e-001):5.261673e-002,5:2.526729e-001):1.586421e-001,((17:1.526845e-001,(21:1.069721e-001,(20:1.574258e-003,19:2.391184e-002):8.992502e-002):6.190116e-002):2.649859e-001,(18:5.090152e-001,((13:2.824464e-001,((11:3.620857e-001,12:3.226396e-001):1.572439e-001,(9:2.836001e-001,10:2.666556e-001):5.317298e-002):8.793413e-002):4.612264e-002,((15:2.200981e-001,16:2.316204e-001):1.721078e-001,14:2.750864e-001):1.184426e-001):1.020891e-001):1.213615e-001):1.557901e-001):1.517202e-001):5.760650e-002,2:2.266186e-001,1:4.309088e-001);
   tree gen.209000 = [&U] (((3:3.031293e-001,4:2.827499e-001):1.830017e-001,2:2.395144e-001):4.662333e-002,(((8:1.817970e-001,7:1.736730e-001):2.052996e-001,(6:2.719122e-001,5:2.628576e-001):6.365618e-002):1.665205e-001,((17:1.772119e-001,(21:1.320762e-001,(20:2.815854e-003,19:1.516091e-002):9.387631e-002):5.217674e-002):2.284315e-001,(18:5.295326e-001,((13:2.938312e-001,((11:2.777958e-001,12:3.356445e-001):1.596022e-001,(9:3.980457e-001,10:2.677030e-001):6.372357e-002):7.529725e-002):7.745731e-002,((15:2.688513e-001,16:2.409565e-001):1.377554e-001,14:2.861746e-001):1.096230e-001):1.368684e-001):9.751627e-002):1.398365e-001):1.328718e-001,1:4.482779e-001);
   tree gen.209500 = [&U] (((3:2.999514e-001,4:2.452255e-001):1.140713e-001,((((8:1.461779e-001,7:1.731096e-001):1.669512e-001,6:2.596392e-001):7.037710e-002,5:2.544744e-001):1.647748e-001,((17:1.724990e-001,(21:1.539005e-001,(20:1.885438e-003,19:1.860498e-002):9.289213e-002):8.122147e-002):2.179802e-001,(18:5.239811e-001,((13:2.268481e-001,((11:2.748834e-001,12:3.321257e-001):1.872666e-001,(9:2.863284e-001,10:2.619498e-001):5.738777e-002):7.973335e-002):7.011219e-002,((15:2.678912e-001,16:2.384304e-001):1.296684e-001,14:2.497620e-001):1.375525e-001):1.047499e-001):1.074276e-001):1.720947e-001):1.321711e-001):4.584260e-002,2:2.323162e-001,1:4.219791e-001);
   tree gen.210000 = [&U] (((3:2.714923e-001,4:2.473190e-001):1.351123e-001,2:2.353229e-001):5.691297e-002,((((8:1.415799e-001,7:2.264477e-001):2.169881e-001,6:2.629995e-001):4.250899e-002,5:2.340339e-001):1.824162e-001,((17:2.094477e-001,(21:8.303866e-002,(20:1.311330e-003,19:8.960141e-003):9.862528e-002):7.216629e-002):1.872067e-001,(18:4.695323e-001,((13:2.297840e-001,((11:3.110165e-001,12:3.364241e-001):1.745794e-001,(9:2.900341e-001,10:2.670416e-001):8.797649e-002):5.969646e-002):6.128306e-002,((15:2.713583e-001,16:1.793375e-001):2.049143e-001,14:2.529944e-001):1.393327e-001):7.771625e-002):1.088180e-001):1.743220e-001):1.011554e-001,1:4.443517e-001);
   tree gen.210500 = [&U] (((3:2.876785e-001,4:2.926828e-001):1.498725e-001,2:2.493528e-001):5.251329e-002,((((8:1.500209e-001,7:1.663420e-001):1.810316e-001,6:2.786794e-001):4.856382e-002,5:2.509719e-001):1.688726e-001,((17:1.612787e-001,(21:8.798940e-002,(20:4.322608e-003,19:7.062221e-003):1.003548e-001):6.790714e-002):2.571553e-001,(18:4.975256e-001,((13:2.867304e-001,((11:3.295592e-001,12:3.564816e-001):1.439789e-001,(9:3.406771e-001,10:2.671828e-001):5.375317e-002):1.077234e-001):4.781914e-002,((15:2.875366e-001,16:1.900295e-001):1.164503e-001,14:2.156044e-001):1.476397e-001):1.346708e-001):8.868540e-002):1.637522e-001):1.047035e-001,1:4.708438e-001);
   tree gen.211000 = [&U] (((3:2.751485e-001,4:2.926828e-001):1.498725e-001,2:2.493528e-001):4.894441e-002,((((8:1.707576e-001,7:1.663420e-001):1.887917e-001,6:2.786794e-001):5.781505e-002,5:2.509719e-001):1.583165e-001,((17:2.156683e-001,(21:9.908287e-002,(20:1.606416e-003,19:3.533822e-003):1.134098e-001):6.202747e-002):2.073296e-001,(18:4.975256e-001,((13:2.976187e-001,((11:2.985953e-001,12:3.589999e-001):1.768450e-001,(9:3.406771e-001,10:2.671828e-001):1.044550e-001):8.509602e-002):3.025717e-002,((15:2.875366e-001,16:2.127259e-001):1.873549e-001,14:2.274589e-001):1.476397e-001):9.924635e-002):1.301120e-001):1.528114e-001):1.349682e-001,1:4.708438e-001);
   tree gen.211500 = [&U] ((2:2.646785e-001,(3:2.832047e-001,4:3.000846e-001):1.376130e-001):5.516075e-002,((((8:1.845549e-001,7:2.010809e-001):1.933929e-001,6:2.278323e-001):7.431652e-002,5:2.260506e-001):1.757924e-001,((17:2.234340e-001,(21:1.014977e-001,(20:9.411121e-004,19:9.414279e-003):1.161738e-001):4.503534e-002):2.326762e-001,(18:5.303145e-001,((13:3.256884e-001,((11:3.058727e-001,12:3.546865e-001):1.882772e-001,(9:3.489802e-001,10:2.387794e-001):8.578487e-002):7.728136e-002):4.657726e-002,((15:2.945445e-001,16:2.019232e-001):1.972542e-001,14:2.330026e-001):1.570212e-001):9.896478e-002):1.411374e-001):1.565358e-001):1.359591e-001,1:4.658848e-001);
   tree gen.212000 = [&U] (((((8:1.330526e-001,7:2.010809e-001):1.933929e-001,6:2.278323e-001):8.509304e-002,5:2.260506e-001):1.365472e-001,((17:2.234340e-001,(21:9.753724e-002,(20:2.030825e-004,19:9.209182e-003):1.059512e-001):2.253494e-002):1.747818e-001,(18:4.791169e-001,((13:3.021401e-001,((11:3.411308e-001,12:3.546865e-001):1.829805e-001,(9:3.489802e-001,10:2.387794e-001):7.709155e-002):8.396600e-002):3.983873e-002,((15:2.945445e-001,16:2.019232e-001):1.706039e-001,14:2.330026e-001):1.493168e-001):1.143526e-001):8.959940e-002):1.573543e-001):1.193561e-001,((3:2.871047e-001,4:3.057274e-001):1.155829e-001,2:2.646785e-001):5.502497e-002,1:4.634413e-001);
   tree gen.212500 = [&U] (((((8:1.569362e-001,7:2.010809e-001):2.059903e-001,6:2.278323e-001):7.206713e-002,5:2.276178e-001):1.403533e-001,((17:2.294345e-001,(21:8.264631e-002,(20:3.226494e-004,19:1.291163e-002):1.059512e-001):4.253070e-002):2.456581e-001,(18:5.354584e-001,((13:2.305507e-001,((11:3.442069e-001,12:3.586560e-001):1.810960e-001,(9:3.613215e-001,10:2.376310e-001):7.386460e-002):8.746675e-002):7.126082e-002,((15:2.945445e-001,16:2.182073e-001):1.435166e-001,14:2.706182e-001):8.008332e-002):1.057697e-001):8.959940e-002):1.520545e-001):9.151319e-002,((3:2.871047e-001,4:2.940238e-001):1.360902e-001,2:1.931810e-001):4.598218e-002,1:4.449317e-001);
   tree gen.213000 = [&U] (((((8:1.568820e-001,7:2.198386e-001):2.094915e-001,6:2.949962e-001):6.560456e-002,5:2.593150e-001):1.458733e-001,((17:2.216221e-001,(21:1.002757e-001,(20:3.987496e-004,19:8.994423e-003):9.248194e-002):5.405289e-002):2.455732e-001,(18:4.696853e-001,((13:2.304710e-001,((11:3.384902e-001,12:3.585320e-001):1.724077e-001,(9:3.611966e-001,10:2.771096e-001):8.061771e-002):1.018455e-001):5.274874e-002,((15:2.944427e-001,16:2.181319e-001):1.529257e-001,14:2.705246e-001):1.483664e-001):1.311628e-001):7.777195e-002):1.520020e-001):7.670464e-002,((3:2.870054e-001,4:2.939221e-001):1.360432e-001,2:1.931142e-001):8.530643e-002,1:4.447779e-001);
   tree gen.213500 = [&U] (((3:3.244203e-001,4:2.788073e-001):1.005156e-001,((((8:1.498824e-001,7:2.024056e-001):2.277608e-001,6:2.818344e-001):4.051824e-002,5:2.352486e-001):1.781082e-001,((17:1.736887e-001,(21:1.057727e-001,(20:2.460529e-004,19:1.149941e-002):1.138252e-001):7.419217e-002):2.064738e-001,(18:4.704261e-001,((13:2.201881e-001,((11:3.181540e-001,12:2.871210e-001):1.826619e-001,(9:3.098038e-001,10:2.775491e-001):8.060757e-002):6.815613e-002):6.238591e-002,((15:2.813056e-001,16:1.693641e-001):1.461026e-001,14:2.758613e-001):9.466531e-002):8.607702e-002):8.856360e-002):1.634790e-001):1.255000e-001):2.029114e-002,2:2.425811e-001,1:5.146970e-001);
   tree gen.214000 = [&U] (((3:3.340676e-001,4:2.725431e-001):1.017930e-001,((((8:1.526460e-001,7:2.138014e-001):2.212118e-001,6:2.294733e-001):6.079865e-002,5:2.811878e-001):1.470714e-001,((17:1.788537e-001,(21:1.089181e-001,(20:1.253891e-003,19:1.903818e-002):1.003780e-001):8.343581e-002):1.721723e-001,(18:4.844152e-001,((13:2.395132e-001,((11:3.316354e-001,12:2.626739e-001):1.903070e-001,(9:3.567166e-001,10:2.577790e-001):1.045170e-001):6.582892e-002):8.337541e-002,((15:2.634641e-001,16:2.397793e-001):1.504473e-001,14:2.633390e-001):1.430376e-001):1.303282e-001):1.012143e-001):1.883683e-001):1.388186e-001):4.871875e-002,2:2.466791e-001,1:5.185512e-001);
   tree gen.214500 = [&U] ((((((8:1.541170e-001,7:1.889059e-001):2.233435e-001,6:2.316847e-001):6.389101e-002,5:2.306768e-001):1.586035e-001,((17:2.254639e-001,(21:1.027682e-001,(20:1.945883e-003,19:7.314153e-003):1.126836e-001):6.364340e-002):2.359407e-001,(18:5.481302e-001,((13:2.865605e-001,((11:3.348313e-001,12:2.799491e-001):1.937313e-001,(9:3.076136e-001,10:2.983409e-001):3.514767e-002):7.063452e-002):7.149625e-002,((15:2.660030e-001,16:2.420900e-001):1.518971e-001,14:2.092301e-001):1.343447e-001):1.409499e-001):9.510041e-002):1.458022e-001):1.058537e-001,(3:2.782660e-001,4:2.751695e-001):1.363984e-001):6.272829e-002,2:2.609682e-001,1:4.175257e-001);
   tree gen.215000 = [&U] (((3:2.890224e-001,4:2.858062e-001):1.416709e-001,2:2.233457e-001):5.245877e-002,((((8:1.393016e-001,7:1.962081e-001):2.119638e-001,6:3.047693e-001):7.229969e-002,5:2.395936e-001):1.803020e-001,((17:2.341792e-001,(21:1.040626e-001,(20:4.976130e-003,19:1.215958e-002):8.661728e-002):7.992034e-002):2.049519e-001,(18:4.446411e-001,((13:3.123894e-001,((11:3.542339e-001,12:3.180774e-001):1.750811e-001,(9:3.195044e-001,10:3.004643e-001):8.073647e-002):6.891426e-002):6.111638e-002,((15:2.346590e-001,16:2.583639e-001):1.942242e-001,14:2.173179e-001):1.065359e-001):9.261964e-002):1.248416e-001):1.514382e-001):1.073233e-001,1:4.463945e-001);
   tree gen.215500 = [&U] (((3:3.012948e-001,4:2.614443e-001):1.046929e-001,((((8:1.452165e-001,7:2.045394e-001):2.209642e-001,6:2.386102e-001):6.062556e-002,5:2.497672e-001):1.677468e-001,((17:1.837783e-001,(21:1.065978e-001,(20:1.479196e-003,19:7.811932e-003):9.029520e-002):5.704656e-002):2.067344e-001,(18:4.779147e-001,((13:2.248655e-001,((11:3.692753e-001,12:3.315835e-001):1.724435e-001,(9:3.209493e-001,10:2.845557e-001):1.005604e-001):1.005437e-001):7.158235e-002,((15:2.079290e-001,16:2.790259e-001):1.559629e-001,14:2.265456e-001):1.168024e-001):1.312500e-001):6.810283e-002):1.808920e-001):1.269832e-001):4.567637e-002,2:2.543442e-001,1:4.653492e-001);
   tree gen.216000 = [&U] (((3:3.121829e-001,4:2.301812e-001):1.252287e-001,2:2.635356e-001):6.761125e-002,((((8:1.504644e-001,7:2.119310e-001):2.064747e-001,6:2.612651e-001):5.795891e-002,5:2.909568e-001):1.597738e-001,((17:1.833330e-001,(21:9.534237e-002,(20:1.966936e-003,19:7.009453e-003):9.355828e-002):6.887828e-002):2.357393e-001,(18:5.093585e-001,((13:2.329916e-001,((11:3.272016e-001,12:3.126318e-001):1.608977e-001,(9:3.325477e-001,10:2.948389e-001):9.845590e-002):6.807926e-002):5.860546e-002,((15:2.154432e-001,16:2.106051e-001):1.814912e-001,14:1.953785e-001):1.773879e-001):1.468733e-001):3.885156e-002):1.638385e-001):9.626487e-002,1:4.821280e-001);
   tree gen.216500 = [&U] (((3:2.741262e-001,4:2.709346e-001):1.486194e-001,((((8:1.771116e-001,7:2.045447e-001):2.201099e-001,6:2.521594e-001):5.665970e-002,5:2.330985e-001):1.702416e-001,((17:1.611228e-001,((20:2.122854e-003,19:5.869295e-003):8.624395e-002,21:1.028121e-001):5.636898e-002):2.551015e-001,(18:4.916061e-001,((13:2.174689e-001,((11:2.915664e-001,12:3.710138e-001):1.930031e-001,(9:3.209576e-001,10:2.891273e-001):7.979829e-002):1.059427e-001):3.843715e-002,((15:2.601412e-001,16:2.298416e-001):1.640262e-001,14:1.885691e-001):1.712055e-001):1.178669e-001):7.055360e-002):1.822854e-001):1.116502e-001):9.211864e-002,2:2.543508e-001,1:4.653247e-001);
   tree gen.217000 = [&U] (((3:2.845798e-001,4:2.488032e-001):1.541892e-001,2:2.501161e-001):3.777540e-002,((((8:1.485578e-001,7:1.970650e-001):2.120609e-001,6:2.379030e-001):7.310953e-002,5:2.245746e-001):1.640163e-001,((17:1.552309e-001,((20:4.248302e-004,19:1.371264e-002):1.002109e-001,21:9.905245e-002):9.974853e-002):2.280186e-001,(18:4.736291e-001,((13:2.351022e-001,((11:3.441086e-001,12:3.574467e-001):2.036654e-001,(9:3.017713e-001,10:2.720009e-001):6.693913e-002):1.032333e-001):5.950596e-002,((15:2.506284e-001,16:2.214368e-001):1.580281e-001,14:1.970462e-001):1.792124e-001):1.016760e-001):1.232420e-001):1.484358e-001):1.242286e-001,1:4.783759e-001);
   tree gen.217500 = [&U] (((3:2.931725e-001,4:2.554223e-001):1.226009e-001,2:2.345761e-001):3.579430e-002,((((8:1.446704e-001,7:2.030152e-001):2.421168e-001,6:2.450863e-001):6.903923e-002,5:2.303149e-001):1.623581e-001,((17:1.599180e-001,((20:4.302439e-004,19:1.891192e-002):1.032367e-001,21:1.020433e-001):6.268924e-002):2.349035e-001,(18:4.868479e-001,((13:2.381777e-001,((11:3.149189e-001,12:3.773745e-001):2.098149e-001,(9:3.186445e-001,10:2.556093e-001):6.588751e-002):8.386000e-002):6.244206e-002,((15:2.141167e-001,16:2.277202e-001):1.909211e-001,14:2.574746e-001):1.184450e-001):5.769114e-002):1.510063e-001):1.693327e-001):9.782451e-002,1:4.447696e-001);
   tree gen.218000 = [&U] (((3:2.890385e-001,4:2.434754e-001):1.680031e-001,2:2.312683e-001):7.236721e-002,((((8:1.426304e-001,7:2.136682e-001):2.116364e-001,6:2.627465e-001):4.228406e-002,5:2.560010e-001):1.766887e-001,((17:2.185190e-001,((20:5.669344e-003,19:1.051451e-002):1.017809e-001,21:1.092117e-001):5.136726e-002):2.168137e-001,(18:5.337630e-001,((13:2.348192e-001,((11:3.104783e-001,12:3.154753e-001):1.826295e-001,(9:3.141514e-001,10:2.852095e-001):7.125266e-002):9.099354e-002):8.420851e-002,((15:2.110974e-001,16:2.441562e-001):1.782830e-001,14:2.256182e-001):9.635174e-002):7.061197e-002):1.580663e-001):1.608880e-001):9.715268e-002,1:4.304385e-001);
   tree gen.218500 = [&U] (((3:3.141511e-001,4:2.414309e-001):1.665924e-001,((((8:1.730338e-001,7:1.830973e-001):2.098593e-001,6:2.555323e-001):3.049284e-002,5:2.746841e-001):1.752050e-001,((17:2.083613e-001,((20:1.006114e-003,19:2.064935e-002):9.999851e-002,21:1.082947e-001):6.128668e-002):2.149930e-001,(18:4.821627e-001,((13:2.328474e-001,((11:3.078711e-001,12:3.128262e-001):1.757798e-001,(9:3.599840e-001,10:2.828146e-001):5.973830e-002):9.880185e-002):5.577361e-002,((15:2.093248e-001,16:2.421059e-001):1.298856e-001,14:2.184538e-001):1.278920e-001):1.586745e-001):1.127302e-001):1.850065e-001):9.814165e-002):5.474401e-002,2:2.452586e-001,1:4.268240e-001);
   tree gen.219000 = [&U] (((3:3.076790e-001,4:2.364570e-001):1.631603e-001,2:2.316411e-001):7.528292e-002,((((8:1.694690e-001,7:1.793251e-001):1.980250e-001,6:2.506772e-001):3.430648e-002,5:2.690251e-001):1.715955e-001,((17:2.027607e-001,((20:4.499339e-003,19:2.022394e-002):9.793836e-002,21:1.421306e-001):3.393992e-002):2.105638e-001,(18:4.722292e-001,((13:2.442717e-001,((11:3.214184e-001,12:3.063814e-001):1.609072e-001,(9:3.525677e-001,10:2.442244e-001):5.795826e-002):8.033735e-002):5.406212e-002,((15:2.644133e-001,16:2.371181e-001):1.655446e-001,14:2.727135e-001):1.093900e-001):1.711677e-001):1.104078e-001):1.634940e-001):7.876054e-002,1:4.180306e-001);
   tree gen.219500 = [&U] (((3:3.148133e-001,4:3.079861e-001):1.308820e-001,2:2.370123e-001):6.051569e-002,((((8:1.610336e-001,7:1.996160e-001):1.972766e-001,6:2.672195e-001):2.056858e-002,5:2.631183e-001):1.936999e-001,((17:2.171603e-001,((20:2.609397e-003,19:1.756137e-002):1.079285e-001,21:9.269012e-002):4.493042e-002):2.154462e-001,(18:4.838141e-001,((13:2.901133e-001,((11:3.288713e-001,12:3.134856e-001):1.646383e-001,(9:3.607429e-001,10:2.488744e-001):1.167878e-001):8.222449e-002):8.925701e-002,((15:2.680984e-001,16:2.107737e-001):1.227546e-001,14:2.579394e-001):1.131585e-001):9.267522e-002):1.129678e-001):1.672850e-001):1.130071e-001,1:4.277237e-001);
   tree gen.220000 = [&U] (((3:3.087621e-001,4:2.973880e-001):1.344059e-001,((((8:1.579383e-001,7:2.148727e-001):1.968388e-001,6:2.662841e-001):4.867464e-002,5:2.580607e-001):1.770714e-001,((17:2.129861e-001,((20:3.791130e-003,19:7.013124e-003):8.031592e-002,21:9.396379e-002):4.535971e-002):2.261454e-001,(18:4.745144e-001,((13:2.845368e-001,((11:3.225498e-001,12:3.074599e-001):1.642013e-001,(9:3.538087e-001,10:2.945112e-001):9.953693e-002):4.779109e-002):7.556287e-002,((15:2.629450e-001,16:1.991157e-001):1.697291e-001,14:2.641807e-001):1.013874e-001):1.020874e-001):1.106528e-001):1.755375e-001):1.387788e-001):5.551642e-002,2:2.324565e-001,1:4.189728e-001);
   tree gen.220500 = [&U] (((3:3.104680e-001,4:2.933231e-001):1.445026e-001,2:2.549990e-001):3.604940e-002,((5:2.677234e-001,((8:1.764377e-001,7:1.776969e-001):2.218540e-001,6:2.458301e-001):5.561433e-002):1.336685e-001,((17:2.220382e-001,((20:1.555890e-003,19:8.815037e-003):8.177342e-002,21:1.003006e-001):5.922315e-002):2.656313e-001,(18:4.771361e-001,((13:2.861089e-001,((11:3.243319e-001,12:3.511337e-001):1.315556e-001,(9:3.557636e-001,10:2.225796e-001):9.553343e-002):8.999218e-002):6.838556e-002,((15:2.643978e-001,16:2.002158e-001):1.743766e-001,14:2.831598e-001):9.832903e-002):1.340372e-001):1.189633e-001):1.453609e-001):1.395456e-001,1:3.920923e-001);
   tree gen.221000 = [&U] (((3:3.184298e-001,4:2.914145e-001):1.272565e-001,2:2.615384e-001):4.561860e-002,((5:2.687525e-001,((8:1.837278e-001,7:2.007685e-001):1.955657e-001,6:2.521343e-001):2.299605e-002):1.798400e-001,((17:2.028547e-001,(21:1.028728e-001,(20:9.881527e-004,19:1.221277e-002):1.037498e-001):5.910814e-002):2.326116e-001,(18:4.608086e-001,((13:2.980192e-001,((15:2.442556e-001,16:2.053503e-001):1.509625e-001,14:2.977024e-001):1.576637e-001):2.393675e-002,((11:3.599336e-001,12:2.576804e-001):1.771652e-001,(9:2.968044e-001,10:2.282875e-001):5.588544e-002):1.260745e-001):1.435386e-001):6.780775e-002):1.881166e-001):1.431242e-001,1:4.021474e-001);
   tree gen.221500 = [&U] (((3:3.184298e-001,4:3.058957e-001):1.279973e-001,2:2.615384e-001):4.561860e-002,((((8:1.837278e-001,7:2.007685e-001):1.909577e-001,6:2.328683e-001):3.892827e-002,5:2.597334e-001):1.925573e-001,((17:1.794051e-001,(21:1.028728e-001,(20:3.675343e-003,19:1.247185e-002):8.905091e-002):7.189814e-002):2.326116e-001,(18:4.608086e-001,((13:2.973887e-001,((11:3.599336e-001,12:2.576804e-001):1.771652e-001,(9:3.376841e-001,10:2.368093e-001):1.084806e-001):6.129709e-002):6.900447e-002,((15:2.442556e-001,16:2.053503e-001):1.806320e-001,14:2.933587e-001):1.323903e-001):1.047742e-001):5.666726e-002):1.904979e-001):8.335281e-002,1:4.021474e-001);
   tree gen.222000 = [&U] (2:2.924413e-001,((3:3.209321e-001,4:3.082995e-001):1.234060e-001,((((8:1.851716e-001,7:1.700638e-001):2.172542e-001,6:2.346983e-001):5.032340e-002,5:2.335502e-001):1.592451e-001,((17:2.178763e-001,(21:1.064973e-001,(20:2.975351e-003,19:9.358758e-003):9.271122e-002):7.342678e-002):1.779618e-001,(18:4.644298e-001,((13:2.476512e-001,((11:3.627620e-001,12:2.920658e-001):1.311717e-001,(9:3.214531e-001,10:2.386702e-001):1.190259e-001):9.110769e-002):4.216721e-002,((15:2.461750e-001,16:2.069640e-001):1.759087e-001,14:2.907315e-001):1.055779e-001):1.100710e-001):1.321454e-001):1.967529e-001):1.061649e-001):5.049420e-002,1:4.385659e-001);
   tree gen.222500 = [&U] (((3:3.162310e-001,4:2.679992e-001):1.343069e-001,((((8:1.864893e-001,7:2.034811e-001):1.956245e-001,6:2.363684e-001):8.372296e-002,5:2.611598e-001):1.688170e-001,((17:2.263091e-001,(21:1.053182e-001,(20:3.851460e-003,19:1.000347e-002):9.549373e-002):3.413372e-002):2.161478e-001,(18:5.290573e-001,((13:2.426313e-001,((11:3.653435e-001,12:2.635865e-001):2.372662e-001,(9:3.237407e-001,10:2.653028e-001):6.000072e-002):8.151937e-002):6.397041e-002,((15:2.789956e-001,16:2.204516e-001):1.415341e-001,14:2.709942e-001):1.185246e-001):9.343934e-002):1.247031e-001):2.085941e-001):1.033853e-001):3.496054e-002,2:2.366000e-001,1:4.361485e-001);
   tree gen.223000 = [&U] (((3:3.098951e-001,4:2.640141e-001):1.323098e-001,2:2.330818e-001):6.245452e-002,((((8:1.378096e-001,7:2.004553e-001):1.989623e-001,6:2.348300e-001):6.381005e-002,5:2.572764e-001):1.663067e-001,((17:1.698194e-001,(21:1.160948e-001,(20:1.364944e-003,19:1.359230e-002):7.646514e-002):5.204292e-002):2.071932e-001,(18:5.369790e-001,((13:2.390234e-001,((11:3.081480e-001,12:3.179787e-001):1.186868e-001,(9:3.265801e-001,10:2.253406e-001):8.085053e-002):9.670417e-002):6.301918e-002,((15:2.600215e-001,16:1.875983e-001):1.647034e-001,14:2.669646e-001):1.436368e-001):9.093550e-002):1.436494e-001):1.922497e-001):1.064386e-001,1:4.360386e-001);
   tree gen.223500 = [&U] (2:2.330818e-001,((3:3.098951e-001,4:2.640141e-001):1.125198e-001,((((8:1.422246e-001,7:2.004553e-001):2.111819e-001,6:2.348300e-001):5.735300e-002,5:2.848148e-001):1.398872e-001,((17:1.698194e-001,(21:1.160948e-001,(20:3.300136e-003,19:8.004765e-003):9.275192e-002):6.718848e-002):2.349399e-001,(18:5.369790e-001,((13:2.390234e-001,((11:3.886607e-001,12:3.179787e-001):1.557806e-001,(9:3.265801e-001,10:3.133795e-001):5.638211e-002):9.610025e-002):5.469627e-002,((15:2.484065e-001,16:2.781924e-001):1.719402e-001,14:2.387544e-001):1.184225e-001):9.565084e-002):1.325329e-001):1.555538e-001):1.157704e-001):5.357105e-002,1:4.360386e-001);
   tree gen.224000 = [&U] (((3:3.175803e-001,4:2.705615e-001):1.202392e-001,2:2.827375e-001):4.699309e-002,((((8:1.313073e-001,7:1.841945e-001):2.232778e-001,6:2.822544e-001):4.809698e-002,5:2.146034e-001):1.909302e-001,((17:1.740308e-001,(21:1.270663e-001,(20:4.749022e-003,19:3.005162e-003):1.072760e-001):6.963389e-002):2.065874e-001,(18:5.348931e-001,((13:2.402469e-001,((11:3.272898e-001,12:3.258643e-001):1.390166e-001,(9:3.346791e-001,10:2.680867e-001):6.747513e-002):1.093664e-001):4.894227e-002,((15:2.532445e-001,16:2.465751e-001):1.762042e-001,14:2.157700e-001):1.126740e-001):1.069879e-001):9.710725e-002):1.229247e-001):1.135177e-001,1:4.468521e-001);
   tree gen.224500 = [&U] (((3:3.168701e-001,4:3.048584e-001):1.513530e-001,2:2.670074e-001):4.099928e-002,((((8:1.500708e-001,7:1.837826e-001):2.180059e-001,6:2.618649e-001):4.798943e-002,5:2.141235e-001):1.905033e-001,((17:1.402441e-001,(21:1.186437e-001,(20:1.814317e-003,19:6.282234e-003):1.070361e-001):5.749293e-002):2.108470e-001,(18:5.336970e-001,((13:2.801176e-001,((11:3.486471e-001,12:3.251356e-001):1.387057e-001,(9:3.339306e-001,10:2.674872e-001):8.823304e-002):6.492978e-002):7.901419e-002,((15:2.526782e-001,16:2.429459e-001):1.658410e-001,14:2.152875e-001):1.535836e-001):9.073082e-002):9.643708e-002):1.530563e-001):9.571474e-002,1:4.458528e-001);
   tree gen.225000 = [&U] (((3:3.105186e-001,4:2.741287e-001):1.483192e-001,2:2.616554e-001):7.124662e-002,((((8:1.555978e-001,7:1.800987e-001):2.173108e-001,6:2.235045e-001):9.348225e-002,5:2.229516e-001):1.590159e-001,((17:1.647986e-001,(21:9.639366e-002,(20:1.880491e-003,19:1.308655e-002):1.135065e-001):8.692353e-002):2.597757e-001,(18:5.523657e-001,((13:2.758598e-001,((11:3.416586e-001,12:2.764291e-001):1.750213e-001,(9:3.272372e-001,10:2.621256e-001):8.646445e-002):4.150707e-002):4.729695e-002,((15:2.204780e-001,16:2.380762e-001):1.625168e-001,14:2.719202e-001):1.047438e-001):8.891216e-002):7.783765e-002):1.572079e-001):1.086729e-001,1:4.252991e-001);
   tree gen.225500 = [&U] (((3:3.239213e-001,4:2.588160e-001):1.589753e-001,2:2.301977e-001):2.789570e-002,((((8:1.623137e-001,7:1.878722e-001):1.983204e-001,6:2.331514e-001):4.651458e-002,5:2.325747e-001):1.696013e-001,((17:1.662074e-001,(21:8.258151e-002,(20:6.862335e-004,19:1.330327e-002):1.220820e-001):5.136371e-002):2.477545e-001,(18:5.762069e-001,((13:2.877665e-001,((11:3.969169e-001,12:2.693658e-001):1.882431e-001,(9:3.413614e-001,10:2.734395e-001):8.229409e-002):1.216941e-001):5.864206e-002,((15:2.498297e-001,16:2.417487e-001):1.691512e-001,14:2.171732e-001):1.092648e-001):6.306432e-002):1.379951e-001):1.491903e-001):1.238757e-001,1:4.436559e-001);
   tree gen.226000 = [&U] (((3:2.834489e-001,4:2.745520e-001):1.466188e-001,2:2.274432e-001):6.340530e-002,((((8:1.576973e-001,7:1.885062e-001):1.774562e-001,6:2.966903e-001):7.847066e-002,5:2.430023e-001):1.460733e-001,((17:1.957458e-001,(21:8.023279e-002,(20:2.161593e-003,19:1.369025e-002):1.171882e-001):7.699633e-002):2.260095e-001,(18:4.723119e-001,((13:2.795821e-001,((11:3.228921e-001,12:3.859394e-001):1.693514e-001,(9:3.085512e-001,10:2.656625e-001):6.378484e-002):7.065068e-002):6.995141e-002,((15:2.508458e-001,16:2.147392e-001):1.755462e-001,14:2.517552e-001):1.099875e-001):6.127069e-002):1.340703e-001):1.737552e-001):1.125072e-001,1:4.178264e-001);
   tree gen.226500 = [&U] (((3:2.884850e-001,4:2.753451e-001):1.478468e-001,2:2.314842e-001):2.893508e-002,((((8:1.604991e-001,7:1.666445e-001):1.806090e-001,6:3.019616e-001):4.947954e-002,5:2.473197e-001):1.486685e-001,((17:2.041816e-001,(21:9.456887e-002,(20:9.917004e-004,19:1.471903e-002):1.192703e-001):3.426860e-002):2.558072e-001,(18:4.659400e-001,((13:2.508960e-001,((11:3.700774e-001,12:3.927964e-001):1.610357e-001,(9:3.325199e-001,10:2.703825e-001):6.732350e-002):9.406065e-002):9.486594e-002,((15:2.553026e-001,16:1.804753e-001):1.472206e-001,14:2.433978e-001):1.207011e-001):8.667534e-002):1.176641e-001):1.969598e-001):1.226807e-001,1:4.324682e-001);
   tree gen.227000 = [&U] (((3:2.900710e-001,4:2.768589e-001):1.172285e-001,2:2.327568e-001):6.249112e-002,((((8:1.613815e-001,7:1.747124e-001):2.077953e-001,6:2.713868e-001):4.228037e-002,5:2.486795e-001):1.768326e-001,((17:2.053041e-001,(21:1.054494e-001,(20:5.798163e-004,19:1.249485e-002):1.021062e-001):2.126703e-002):2.162205e-001,(18:4.685017e-001,((13:2.302269e-001,((11:3.063799e-001,12:2.963792e-001):1.788229e-001,(9:3.343480e-001,10:2.515328e-001):8.383108e-002):7.822437e-002):5.959587e-002,((15:2.567062e-001,16:2.205188e-001):1.656683e-001,14:2.447360e-001):9.688119e-002):1.465986e-001):1.206773e-001):1.739666e-001):1.304052e-001,1:4.147532e-001);
   tree gen.227500 = [&U] (((((8:1.685379e-001,7:1.824599e-001):2.170098e-001,6:2.275902e-001):7.285718e-002,5:2.597070e-001):1.610045e-001,((17:1.896959e-001,(21:1.101255e-001,(20:3.644640e-003,19:8.780599e-003):1.105386e-001):4.691543e-002):1.894151e-001,(18:4.957643e-001,((13:2.639917e-001,((11:3.199661e-001,12:3.156253e-001):1.835529e-001,(9:3.491745e-001,10:2.902684e-001):8.664802e-002):8.458478e-002):4.435290e-002,((15:2.390655e-001,16:2.302976e-001):1.364042e-001,14:2.555886e-001):1.161138e-001):1.391253e-001):1.232110e-001):1.816811e-001):1.361879e-001,((3:3.029340e-001,4:2.590126e-001):1.717120e-001,2:2.430782e-001):5.207046e-002,1:5.034038e-001);
   tree gen.228000 = [&U] (2:2.430782e-001,((3:3.067690e-001,4:2.795761e-001):1.611432e-001,(((6:2.648383e-001,(8:1.497042e-001,7:1.778401e-001):2.044201e-001):4.920664e-002,5:2.597070e-001):1.622189e-001,((17:1.896959e-001,(21:9.398454e-002,(20:2.538598e-003,19:8.767433e-003):1.105386e-001):7.815541e-002):2.031540e-001,(18:4.957643e-001,((13:2.563872e-001,((11:2.730286e-001,12:3.003851e-001):2.286672e-001,(9:3.491745e-001,10:2.462144e-001):4.971282e-002):8.458478e-002):6.029621e-002,((15:2.695279e-001,16:2.302976e-001):1.364042e-001,14:2.317181e-001):1.431680e-001):9.477673e-002):8.249507e-002):1.807442e-001):1.361879e-001):5.816817e-002,1:4.586981e-001);
   tree gen.228500 = [&U] ((((6:2.481228e-001,(8:1.460957e-001,7:2.037858e-001):1.996064e-001):7.410890e-002,5:2.405564e-001):1.417865e-001,((17:1.691370e-001,(21:9.750755e-002,(20:2.627898e-003,19:1.590680e-002):1.070635e-001):6.248292e-002):2.190084e-001,(18:4.789746e-001,((((11:2.988353e-001,12:3.028400e-001):1.931584e-001,(9:3.229171e-001,10:2.771788e-001):9.306743e-002):7.911405e-002,13:2.503497e-001):7.042713e-002,((15:1.995184e-001,16:2.298846e-001):1.813019e-001,14:2.531465e-001):1.397966e-001):1.331039e-001):1.000036e-001):1.407240e-001):1.285414e-001,((3:2.995451e-001,4:2.729926e-001):1.106951e-001,2:2.559857e-001):4.621343e-002,1:4.113915e-001);
   tree gen.229000 = [&U] ((((6:2.872464e-001,(8:1.460957e-001,7:2.023945e-001):1.996064e-001):7.230771e-002,5:2.405564e-001):1.869334e-001,((17:2.106981e-001,(21:9.750755e-002,(20:1.225907e-003,19:1.246493e-002):8.573562e-002):6.625907e-002):2.347260e-001,(18:4.546996e-001,((((11:3.150304e-001,12:3.028400e-001):1.931584e-001,(9:3.355510e-001,10:2.771788e-001):9.306743e-002):1.197642e-001,13:2.503497e-001):3.104736e-002,((15:2.367180e-001,16:2.316984e-001):1.624042e-001,14:2.438174e-001):1.193523e-001):1.132233e-001):8.949482e-002):2.003635e-001):1.308912e-001,((3:2.995451e-001,4:2.729926e-001):1.501436e-001,2:2.559857e-001):5.581712e-002,1:4.113915e-001);
   tree gen.229500 = [&U] (((((6:2.695228e-001,(8:1.488212e-001,7:2.085888e-001):1.805913e-001):7.174047e-002,5:2.882972e-001):1.435520e-001,((17:1.758369e-001,(21:9.958338e-002,(20:4.690827e-004,19:9.934803e-003):1.050800e-001):6.573928e-002):2.151538e-001,(18:4.511325e-001,((((11:3.447491e-001,12:3.037727e-001):1.948551e-001,(9:3.683194e-001,10:2.304706e-001):6.484713e-002):9.796482e-002,13:2.442937e-001):5.940003e-002,((15:2.467274e-001,16:2.180249e-001):1.594196e-001,14:1.999418e-001):1.426584e-001):9.286885e-002):1.537693e-001):1.748023e-001):8.801220e-002,(3:2.971953e-001,4:2.740663e-001):1.594747e-001):4.581872e-002,2:2.322967e-001,1:4.015732e-001);
   tree gen.230000 = [&U] (((3:3.035487e-001,4:2.743509e-001):1.357477e-001,2:2.191912e-001):5.539382e-002,(((6:2.627137e-001,(8:1.520027e-001,7:1.801198e-001):2.073076e-001):7.965970e-002,5:2.281439e-001):1.118926e-001,((17:1.795959e-001,(21:1.017123e-001,(20:1.417676e-003,19:1.152931e-002):1.073264e-001):6.294147e-002):2.075966e-001,(18:4.968219e-001,((((11:3.521191e-001,12:2.895636e-001):1.635532e-001,(9:3.761933e-001,10:2.353976e-001):7.163988e-002):7.531957e-002,13:2.495162e-001):7.418666e-002,((15:2.520019e-001,16:1.915093e-001):1.799664e-001,14:2.042162e-001):1.584994e-001):1.145933e-001):1.141100e-001):1.990380e-001):8.989372e-002,1:4.497500e-001);
   tree gen.230500 = [&U] (((3:2.701260e-001,4:2.762662e-001):1.401852e-001,(((6:2.815120e-001,(8:1.530639e-001,7:1.813772e-001):1.973361e-001):4.056572e-002,5:2.599030e-001):1.412843e-001,((17:1.808496e-001,(21:1.024223e-001,(20:1.560950e-003,19:7.706297e-003):9.426710e-002):7.986609e-002):1.954782e-001,(18:5.002902e-001,((((11:3.545772e-001,12:2.915851e-001):1.740811e-001,(9:3.548606e-001,10:2.939748e-001):4.724317e-002):7.322969e-002,13:2.125849e-001):8.283899e-002,((15:2.537612e-001,16:1.941921e-001):1.593216e-001,14:2.177997e-001):1.154807e-001):8.217564e-002):1.256530e-001):1.580572e-001):1.280930e-001):5.206618e-002,2:2.207213e-001,1:4.623382e-001);
   tree gen.231000 = [&U] (2:2.525389e-001,((3:3.007758e-001,4:2.887695e-001):9.843970e-002,(((6:2.195811e-001,(8:1.484589e-001,7:1.985992e-001):1.882183e-001):5.386601e-002,5:2.696164e-001):1.594452e-001,((17:1.576416e-001,(21:9.934091e-002,(20:1.124862e-004,19:1.670797e-002):9.143104e-002):8.276742e-002):2.281940e-001,(18:4.852388e-001,((((11:3.439096e-001,12:3.423044e-001):1.637302e-001,(9:3.037215e-001,10:2.637199e-001):5.299860e-002):1.045316e-001,13:2.061892e-001):8.034675e-002,((15:2.461267e-001,16:1.883497e-001):1.545284e-001,14:2.225347e-001):1.081843e-001):1.102652e-001):1.280780e-001):1.728074e-001):1.033964e-001):6.826971e-002,1:4.495309e-001);
   tree gen.231500 = [&U] ((2:2.610251e-001,(3:2.789188e-001,4:2.846606e-001):1.317829e-001):5.779459e-002,(((6:2.269597e-001,(8:1.534476e-001,7:2.052728e-001):1.945431e-001):5.567609e-002,5:2.786764e-001):1.648031e-001,((17:1.631394e-001,(21:1.212383e-001,(20:3.498114e-005,19:6.816770e-003):9.975699e-002):4.418359e-002):2.450090e-001,(18:5.015445e-001,((((11:3.554662e-001,12:3.538070e-001):1.692321e-001,(9:3.142960e-001,10:2.725818e-001):7.405647e-002):7.914363e-002,13:2.475247e-001):4.703308e-002,((15:2.543974e-001,16:1.578030e-001):1.682668e-001,14:2.316565e-001):1.118196e-001):1.956355e-001):4.917466e-002):1.441637e-001):1.071718e-001,1:4.763848e-001);
   tree gen.232000 = [&U] ((((6:2.269597e-001,(8:1.562178e-001,7:2.052728e-001):2.135528e-001):5.567609e-002,5:2.951148e-001):1.621736e-001,((17:2.125668e-001,(21:8.613736e-002,(20:7.871531e-005,19:9.918302e-003):1.211408e-001):8.142212e-002):2.450090e-001,(18:5.015445e-001,((((11:3.554662e-001,12:3.291860e-001):1.417772e-001,(9:3.142960e-001,10:2.498841e-001):7.382617e-002):8.239206e-002,13:2.475247e-001):6.160032e-002,((15:2.543974e-001,16:2.057697e-001):1.682668e-001,14:2.428031e-001):1.124725e-001):1.575458e-001):7.798607e-002):1.769514e-001):9.946110e-002,((3:3.291597e-001,4:2.586035e-001):1.270414e-001,2:2.484199e-001):5.346586e-002,1:4.610147e-001);
   tree gen.232500 = [&U] (2:2.426362e-001,((3:2.943405e-001,4:2.560095e-001):1.344666e-001,(((6:2.216756e-001,(8:1.538853e-001,7:2.004936e-001):2.401224e-001):6.240847e-002,5:2.287976e-001):1.251866e-001,((17:2.074447e-001,(21:1.304599e-001,(20:2.658296e-004,19:1.250512e-002):1.079559e-001):4.491184e-002):2.085936e-001,(18:4.379962e-001,((((11:3.471902e-001,12:3.215218e-001):1.788284e-001,(9:2.869731e-001,10:2.336023e-001):8.287657e-002):1.016565e-001,13:2.410755e-001):1.116967e-001,((15:2.484745e-001,16:2.009790e-001):1.520232e-001,14:2.856664e-001):9.635360e-002):7.414805e-002):1.402447e-001):1.479172e-001):1.308697e-001):5.029511e-002,1:4.502813e-001);
   tree gen.233000 = [&U] ((((6:2.963649e-001,(8:1.547579e-001,7:2.249915e-001):2.054445e-001):6.781715e-002,5:2.523997e-001):1.986543e-001,((17:2.095532e-001,(21:1.127511e-001,(20:2.071413e-004,19:1.482348e-002):1.090532e-001):4.536831e-002):2.347441e-001,(18:4.727124e-001,((((11:3.507189e-001,12:3.247897e-001):1.806460e-001,(9:3.269633e-001,10:2.795849e-001):6.287304e-002):9.463165e-002,13:2.435257e-001):3.770002e-002,((15:2.273271e-001,16:2.030217e-001):1.669210e-001,14:2.885699e-001):1.206355e-001):1.238667e-001):1.416701e-001):1.373842e-001):1.321998e-001,((3:2.973321e-001,4:2.586116e-001):1.452101e-001,2:2.426270e-001):5.080629e-002,1:4.347479e-001);
   tree gen.233500 = [&U] (((6:2.528761e-001,(5:2.571574e-001,(8:1.550494e-001,7:2.003652e-001):2.154728e-001):3.345287e-002):1.520934e-001,((17:2.135031e-001,(21:1.148764e-001,(20:1.506229e-004,19:1.514763e-002):1.111088e-001):7.788204e-002):2.424823e-001,(18:4.816229e-001,(((15:2.316121e-001,16:2.154528e-001):1.654946e-001,14:2.940093e-001):1.306159e-001,(((11:2.937234e-001,12:3.309118e-001):1.897772e-001,(9:3.331264e-001,10:2.848549e-001):6.405817e-002):8.476662e-002,13:2.349386e-001):4.114435e-002):8.800046e-002):1.454017e-001):1.640895e-001):8.287132e-002,((3:3.029367e-001,4:2.634863e-001):1.433499e-001,2:2.472004e-001):3.343591e-002,1:4.663544e-001);
   tree gen.234000 = [&U] ((((6:2.523648e-001,(8:1.530427e-001,7:1.942090e-001):1.970780e-001):7.698839e-002,5:2.538292e-001):1.797964e-001,((17:2.107399e-001,(21:9.179237e-002,(20:5.363489e-004,19:8.332550e-003):1.096708e-001):9.791919e-002):2.301349e-001,(18:5.361159e-001,(((15:2.286146e-001,16:2.126644e-001):1.430664e-001,14:2.218578e-001):1.254902e-001,(((11:2.758061e-001,12:3.266291e-001):1.873211e-001,(9:3.376059e-001,10:2.588710e-001):5.454060e-002):7.807084e-002,13:3.121126e-001):7.265529e-002):9.140734e-002):9.518238e-002):1.488492e-001):9.807888e-002,((3:2.990160e-001,4:2.600762e-001):1.414946e-001,2:2.411766e-001):2.091087e-002,1:4.970330e-001);
   tree gen.234500 = [&U] (((3:2.807372e-001,4:2.945463e-001):1.351625e-001,2:2.386368e-001):6.759730e-002,(((6:3.078063e-001,(8:1.514310e-001,7:2.035104e-001):1.950026e-001):4.278483e-002,5:2.511561e-001):1.711125e-001,((17:2.085206e-001,(21:9.757376e-002,(20:2.953393e-004,19:1.735869e-002):9.618820e-002):5.504595e-002):2.312132e-001,(18:4.773025e-001,(((15:2.326951e-001,16:2.104248e-001):1.415598e-001,14:2.195214e-001):1.189049e-001,(((11:3.137249e-001,12:3.231894e-001):1.633771e-001,(9:3.340505e-001,10:2.520434e-001):7.042376e-002):8.176578e-002,13:3.088258e-001):5.204393e-002):8.622542e-002):1.331611e-001):1.627239e-001):1.259024e-001,1:4.350658e-001);
   tree gen.235000 = [&U] (2:2.292268e-001,((3:2.807372e-001,4:2.945463e-001):1.191697e-001,(((6:2.537457e-001,(8:1.373171e-001,7:2.035104e-001):2.030384e-001):4.962471e-002,5:2.731911e-001):1.553845e-001,((17:2.085206e-001,(21:9.292334e-002,(20:7.270547e-005,19:6.339889e-003):1.009434e-001):5.518383e-002):2.201887e-001,(18:4.773025e-001,(((15:2.326951e-001,16:2.214122e-001):1.726997e-001,14:2.470114e-001):1.385619e-001,(((11:3.137249e-001,12:3.231894e-001):1.465757e-001,(9:3.408540e-001,10:2.520434e-001):4.702220e-002):8.567673e-002,13:2.615795e-001):8.730461e-002):1.665299e-001):7.872556e-002):1.976548e-001):1.365804e-001):5.185580e-002,1:4.742188e-001);
   tree gen.235500 = [&U] ((((6:2.757660e-001,(8:1.345258e-001,7:1.811743e-001):1.989111e-001):6.974256e-002,5:2.751943e-001):1.575060e-001,((17:2.382934e-001,(21:1.062319e-001,(20:6.224335e-004,19:6.211012e-003):9.907211e-002):5.352030e-002):2.670085e-001,(18:4.507942e-001,((((11:3.086484e-001,12:3.203464e-001):1.977693e-001,(9:3.339252e-001,10:2.472524e-001):1.071946e-001):8.583044e-002,13:2.562621e-001):5.315825e-002,((15:2.320554e-001,16:2.148145e-001):1.930894e-001,14:2.419902e-001):1.287249e-001):1.231428e-001):6.413270e-002):1.534677e-001):1.338040e-001,((3:2.862607e-001,4:2.885587e-001):1.232000e-001,2:2.245671e-001):3.140358e-002,1:4.645789e-001);
   tree gen.236000 = [&U] ((((6:2.660082e-001,(8:1.417991e-001,7:1.822553e-001):2.211472e-001):5.670245e-002,5:2.202431e-001):1.970235e-001,((17:2.610522e-001,(21:1.142308e-001,(20:8.813180e-004,19:8.693458e-003):7.892483e-002):4.407156e-002):2.558885e-001,(18:4.534842e-001,((((11:3.499513e-001,12:3.122691e-001):1.679266e-001,(9:3.359177e-001,10:2.977767e-001):3.663878e-002):1.305774e-001,13:2.775902e-001):7.515541e-002,((15:2.334401e-001,16:2.160963e-001):1.923201e-001,14:2.434342e-001):1.140253e-001):6.205157e-002):1.238261e-001):1.687934e-001):9.317537e-002,((3:2.983185e-001,4:2.902806e-001):1.414091e-001,2:2.259071e-001):3.503142e-002,1:4.673511e-001);
   tree gen.236500 = [&U] (((((6:2.462672e-001,(8:1.436801e-001,7:2.114321e-001):2.179713e-001):7.649456e-002,5:2.005729e-001):1.726665e-001,((17:1.769369e-001,(21:1.129794e-001,(20:9.419960e-004,19:1.647468e-002):9.055247e-002):5.944968e-002):2.453542e-001,(18:4.485162e-001,((((11:3.461176e-001,12:3.396938e-001):1.660870e-001,(9:3.322377e-001,10:2.322711e-001):8.039212e-002):1.017902e-001,13:2.745492e-001):5.504207e-002,((15:2.365617e-001,16:2.289628e-001):1.716216e-001,14:2.238328e-001):1.220331e-001):6.268788e-002):2.039728e-001):1.744234e-001):1.455465e-001,(3:2.950504e-001,4:2.871006e-001):1.238120e-001):7.353850e-002,2:2.231571e-001,1:4.582072e-001);
   tree gen.237000 = [&U] (2:2.239735e-001,((3:2.961297e-001,4:2.881508e-001):1.242649e-001,(((6:2.471681e-001,(8:1.493873e-001,7:2.122056e-001):1.674439e-001):9.815799e-002,5:2.379894e-001):1.722608e-001,((17:1.713579e-001,(21:1.147351e-001,(20:2.777110e-004,19:1.654995e-002):9.294472e-002):5.785936e-002):2.504256e-001,(18:5.977912e-001,((((11:3.512322e-001,12:3.059493e-001):2.002424e-001,(9:3.368482e-001,10:3.013902e-001):6.828358e-002):6.072841e-002,13:2.769758e-001):6.015307e-002,((15:1.934453e-001,16:2.298003e-001):1.722494e-001,14:2.763600e-001):1.224795e-001):1.078354e-001):9.433801e-002):1.945669e-001):1.056137e-001):5.570013e-002,1:4.598834e-001);
   tree gen.237500 = [&U] ((((6:2.398917e-001,(8:1.564183e-001,7:2.101215e-001):2.168346e-001):4.733736e-002,5:2.735710e-001):1.516504e-001,((17:1.696749e-001,(21:1.136083e-001,(20:4.248513e-004,19:4.680679e-003):1.339191e-001):5.008263e-002):2.697470e-001,(18:5.122191e-001,((((11:3.545767e-001,12:3.324875e-001):1.872484e-001,(9:3.335400e-001,10:2.724451e-001):9.076212e-002):6.551001e-002,13:2.742555e-001):3.384533e-002,((15:1.915454e-001,16:2.275434e-001):1.705577e-001,14:2.736458e-001):8.596559e-002):1.220167e-001):8.558100e-002):1.847897e-001):1.129310e-001,((3:2.932214e-001,4:2.870682e-001):1.502513e-001,2:2.517338e-001):5.042162e-002,1:4.553668e-001);
   tree gen.238000 = [&U] ((((6:2.165319e-001,(8:1.411868e-001,7:1.922514e-001):1.882611e-001):7.460004e-002,5:2.469317e-001):1.950310e-001,((17:2.010639e-001,(21:1.024068e-001,(20:3.834809e-004,19:1.210739e-002):8.744253e-002):4.157303e-002):2.522059e-001,(18:4.623410e-001,(((11:3.169093e-001,12:2.627658e-001):1.338724e-001,(9:3.003823e-001,10:2.459154e-001):8.192403e-002):1.088555e-001,(13:2.638181e-001,((15:2.262773e-001,16:2.102865e-001):1.350723e-001,14:2.469241e-001):1.334120e-001):3.081781e-002):7.433654e-002):1.141148e-001):1.997254e-001):1.020991e-001,((3:2.646686e-001,4:2.591145e-001):1.381389e-001,2:2.272209e-001):6.208682e-002,1:4.836237e-001);
   tree gen.238500 = [&U] (((3:2.705275e-001,4:2.382405e-001):1.515073e-001,2:2.087688e-001):6.685567e-002,(((6:3.119210e-001,(8:1.574752e-001,7:1.801672e-001):1.876933e-001):4.070357e-002,5:2.523980e-001):1.476935e-001,((17:2.055149e-001,(21:1.046738e-001,(20:4.154786e-003,19:8.894285e-003):1.085519e-001):1.687778e-002):2.546620e-001,(18:4.725759e-001,(((15:2.022422e-001,16:2.415583e-001):1.715813e-001,14:2.523903e-001):9.095864e-002,(13:2.696583e-001,((11:3.239247e-001,12:2.987189e-001):1.360271e-001,(9:3.197545e-001,10:2.513592e-001):8.092898e-002):1.072623e-001):6.355925e-002):1.258908e-001):7.858107e-002):1.568129e-001):1.159631e-001,1:5.030253e-001);
   tree gen.239000 = [&U] (((3:2.797335e-001,4:2.432303e-001):1.575468e-001,2:2.463500e-001):4.609776e-002,(((6:2.171078e-001,(8:1.767063e-001,7:1.950051e-001):1.913302e-001):4.580303e-002,5:2.576842e-001):1.525219e-001,(((21:9.682625e-002,(20:8.755128e-003,19:1.413825e-002):1.103950e-001):2.081023e-002,17:2.098192e-001):2.848273e-001,(18:5.336926e-001,(((15:2.064780e-001,16:2.213499e-001):1.397208e-001,14:2.387814e-001):1.547799e-001,(13:3.032405e-001,((11:3.307090e-001,12:3.361489e-001):2.141386e-001,(9:3.582998e-001,10:2.566237e-001):5.599845e-002):7.491593e-002):6.404338e-002):1.037008e-001):1.006870e-001):1.465958e-001):1.037146e-001,1:5.135606e-001);
   tree gen.239500 = [&U] (((3:2.802031e-001,4:2.329995e-001):1.289354e-001,2:2.467636e-001):4.649730e-002,(((6:2.950147e-001,(8:1.770029e-001,7:1.720038e-001):1.964432e-001):8.810029e-002,5:2.581168e-001):1.527780e-001,(((17:1.946771e-001,(20:5.341965e-003,19:1.198183e-002):1.187929e-001):1.598671e-002,21:1.153192e-001):2.681493e-001,(18:5.345885e-001,(((15:3.108349e-001,16:2.200703e-001):1.399553e-001,14:2.391823e-001):1.154818e-001,(13:3.037496e-001,((11:3.254477e-001,12:3.367132e-001):1.910657e-001,(9:3.589013e-001,10:2.634040e-001):9.699788e-002):9.910441e-002):8.421276e-002):8.847276e-002):1.008560e-001):1.380474e-001):1.038887e-001,1:5.076490e-001);
   tree gen.240000 = [&U] (((3:2.662935e-001,4:3.117225e-001):1.225349e-001,(((6:2.687366e-001,(8:1.678542e-001,7:1.627417e-001):1.866915e-001):5.002410e-002,5:2.453036e-001):1.892361e-001,((((20:3.223402e-003,19:4.116782e-003):7.985967e-002,21:9.667875e-002):3.470317e-002,17:2.689585e-001):2.496519e-001,(18:5.080508e-001,(((15:2.954047e-001,16:1.667721e-001):1.908629e-001,14:2.876871e-001):8.252487e-002,(13:2.886710e-001,((11:3.169068e-001,12:3.273476e-001):1.356767e-001,(9:3.714151e-001,10:2.901223e-001):4.904188e-002):8.645114e-002):9.269241e-002):8.659288e-002):8.682547e-002):1.531759e-001):9.110844e-002):4.418911e-002,2:2.345139e-001,1:4.824487e-001);
   tree gen.240500 = [&U] (((3:2.686977e-001,4:2.461009e-001):1.352507e-001,2:2.366313e-001):4.458808e-002,(((6:2.711629e-001,(8:1.509458e-001,7:1.603962e-001):1.883771e-001):6.584031e-002,5:2.716767e-001):1.602911e-001,(((17:2.713868e-001,21:1.001649e-001):3.118004e-002,(20:1.935586e-003,19:1.225389e-002):9.915494e-002):2.726220e-001,(18:5.126378e-001,(((15:2.452274e-001,16:1.774432e-001):1.538226e-001,14:2.348217e-001):1.267178e-001,(13:2.912773e-001,((11:3.197680e-001,12:3.303031e-001):1.369017e-001,(9:3.747685e-001,10:2.927417e-001):5.107238e-002):9.464345e-002):7.041805e-002):1.193064e-001):6.656078e-002):1.545588e-001):1.024352e-001,1:4.868045e-001);
   tree gen.241000 = [&U] ((((6:2.893219e-001,(8:1.956383e-001,7:1.640775e-001):2.396893e-001):3.082718e-002,5:2.779119e-001):1.721999e-001,((17:1.839292e-001,(21:1.081165e-001,(20:1.071310e-003,19:1.303790e-002):9.780742e-002):4.433633e-002):2.835974e-001,(18:5.128651e-001,(((15:2.583632e-001,16:1.815157e-001):1.610557e-001,14:2.402111e-001):1.218830e-001,(13:2.624930e-001,((11:3.749062e-001,12:3.378838e-001):1.782943e-001,(9:3.821676e-001,10:2.994604e-001):8.176512e-002):7.110446e-002):8.875663e-002):1.220445e-001):8.593677e-002):1.627483e-001):1.096540e-001,((3:3.307094e-001,4:2.517491e-001):1.646939e-001,2:2.420621e-001):5.447726e-002,1:4.979771e-001);
   tree gen.241500 = [&U] (((5:2.822875e-001,((8:1.689869e-001,7:1.626559e-001):1.744666e-001,6:2.825276e-001):3.807871e-002):1.619188e-001,((17:2.043197e-001,(21:1.055775e-001,(20:2.123714e-004,19:1.295718e-002):9.890724e-002):5.111919e-002):2.483317e-001,(18:5.008212e-001,(((15:2.522959e-001,16:2.110309e-001):1.593442e-001,14:2.080720e-001):1.295258e-001,(13:2.474410e-001,((11:3.661021e-001,12:3.296780e-001):1.485362e-001,(9:3.731930e-001,10:2.924280e-001):3.981150e-002):8.307857e-002):5.301749e-002):1.222072e-001):1.283611e-001):1.536365e-001):1.070789e-001,((3:3.229432e-001,4:2.764866e-001):1.114373e-001,2:2.160454e-001):5.319794e-002,1:5.376195e-001);
   tree gen.242000 = [&U] ((((5:2.703975e-001,((8:1.639527e-001,7:2.173541e-001):1.511689e-001,6:2.706275e-001):8.521000e-002):1.138391e-001,((17:1.957138e-001,(21:1.209981e-001,(20:1.437354e-004,19:1.423534e-002):9.697221e-002):4.398818e-002):1.972691e-001,(18:5.242050e-001,(((15:2.572850e-001,16:2.011739e-001):1.694806e-001,14:1.993080e-001):1.401049e-001,(13:2.370187e-001,((11:3.206170e-001,12:3.014397e-001):1.519617e-001,(9:3.574741e-001,10:2.521630e-001):4.300937e-002):1.039044e-001):7.477011e-002):5.258562e-002):1.611195e-001):1.635441e-001):1.718135e-001,(3:3.093408e-001,4:2.418254e-001):1.352922e-001):5.335531e-002,2:2.319271e-001,1:5.149749e-001);
   tree gen.242500 = [&U] (((5:2.721913e-001,((8:1.650404e-001,7:2.153482e-001):1.581839e-001,6:2.724228e-001):4.860548e-002):1.721809e-001,((17:1.970121e-001,(21:1.048828e-001,(20:2.959742e-004,19:1.286366e-002):1.081051e-001):8.636457e-002):2.361614e-001,(18:4.926694e-001,(((15:2.277883e-001,16:2.254311e-001):1.768816e-001,14:2.006302e-001):1.410343e-001,(13:2.385911e-001,((11:3.227439e-001,12:3.531825e-001):1.259081e-001,(9:3.137827e-001,10:2.538359e-001):7.990099e-002):1.041453e-001):4.811757e-002):8.476706e-002):1.374455e-001):1.393840e-001):1.165634e-001,((3:3.113929e-001,4:2.791914e-001):1.448846e-001,2:2.477578e-001):5.383922e-002,1:3.990896e-001);
   tree gen.243000 = [&U] (((5:2.288293e-001,((8:1.650404e-001,7:1.960158e-001):1.717567e-001,6:2.724228e-001):4.999539e-002):1.721809e-001,((17:1.970121e-001,(21:1.057195e-001,(20:4.012645e-004,19:1.041699e-002):8.435510e-002):2.909637e-002):2.516067e-001,(18:4.922926e-001,(((15:2.277883e-001,16:2.182217e-001):1.610465e-001,14:2.006302e-001):1.828736e-001,(((11:3.416125e-001,12:3.531825e-001):1.419918e-001,(9:3.144151e-001,10:2.538359e-001):5.365357e-002):1.272336e-001,13:2.558504e-001):2.351425e-002):8.476706e-002):1.374455e-001):1.651502e-001):1.165634e-001,((3:2.863629e-001,4:2.791914e-001):1.472759e-001,2:2.731046e-001):3.980906e-002,1:4.645441e-001);
   tree gen.243500 = [&U] (2:2.270842e-001,((3:3.162008e-001,4:2.842850e-001):1.503678e-001,((5:2.330041e-001,((8:1.134767e-001,7:1.995919e-001):1.748903e-001,6:2.773929e-001):5.090752e-002):1.737344e-001,((17:2.006064e-001,(21:1.076482e-001,(20:2.537729e-004,19:1.475576e-002):8.589409e-002):5.992821e-002):2.561970e-001,(18:5.012740e-001,(((15:2.754879e-001,16:2.065905e-001):1.418841e-001,14:2.804634e-001):1.449698e-001,(((11:3.478450e-001,12:3.596261e-001):1.987852e-001,(9:3.201513e-001,10:2.584669e-001):6.412155e-002):1.016840e-001,13:2.710876e-001):7.003906e-002):1.157296e-001):6.589074e-002):1.544632e-001):1.043075e-001):5.015342e-002,1:4.730193e-001);
   tree gen.244000 = [&U] ((((5:2.331186e-001,((8:1.900733e-001,7:1.996900e-001):1.749762e-001,6:2.655968e-001):3.594361e-002):1.738198e-001,((17:1.818270e-001,(21:9.676742e-002,(20:1.867239e-004,19:1.670954e-002):1.037603e-001):5.569458e-002):2.563229e-001,(18:5.015204e-001,(((15:2.756233e-001,16:1.735914e-001):1.485310e-001,14:2.806012e-001):9.612686e-002,(((11:3.480159e-001,12:3.598028e-001):1.988828e-001,(9:3.203086e-001,10:2.585939e-001):6.488840e-002):7.278389e-002,13:2.577674e-001):1.039909e-001):1.343431e-001):7.637530e-002):1.545391e-001):1.052189e-001,(3:3.163562e-001,4:2.844247e-001):1.504417e-001):5.350791e-002,2:2.271957e-001,1:4.732518e-001);
   tree gen.244500 = [&U] (2:2.198765e-001,(((5:2.911366e-001,((8:1.848862e-001,7:2.019305e-001):2.118658e-001,6:2.685767e-001):5.603255e-002):1.888470e-001,((17:1.838671e-001,(21:1.084787e-001,(20:2.946955e-004,19:7.295075e-003):1.049244e-001):4.489018e-002):2.128331e-001,(18:5.071473e-001,(((15:2.367559e-001,16:1.980652e-001):1.859575e-001,14:2.292374e-001):1.509047e-001,(((11:3.519206e-001,12:2.688467e-001):2.022918e-001,(9:3.239024e-001,10:2.614953e-001):9.804268e-002):9.656133e-002,13:2.606594e-001):6.496516e-002):9.102250e-002):7.723221e-002):1.605586e-001):1.297927e-001,(3:2.946013e-001,4:2.902195e-001):1.537059e-001):6.762881e-002,1:4.961528e-001);
   tree gen.245000 = [&U] (2:2.150009e-001,(((5:2.636135e-001,((8:1.368392e-001,7:1.974529e-001):2.594598e-001,6:2.626212e-001):3.168309e-002):1.846595e-001,((17:1.797900e-001,(21:1.060733e-001,(20:2.042393e-004,19:6.319606e-003):9.603624e-002):7.318578e-002):2.011794e-001,(18:4.959017e-001,(((15:2.331258e-001,16:1.936733e-001):1.818341e-001,14:2.241542e-001):9.988791e-002,(((11:3.525181e-001,12:2.628853e-001):1.978061e-001,(9:3.167202e-001,10:2.556968e-001):7.367232e-002):6.484815e-002,13:2.548795e-001):7.040999e-002):1.680614e-001):9.231864e-002):1.565365e-001):1.221439e-001,(3:3.192977e-001,4:2.628324e-001):1.271317e-001):7.540822e-002,1:4.851511e-001);
   tree gen.245500 = [&U] ((2:2.136650e-001,(3:3.013266e-001,4:2.628324e-001):1.466007e-001):7.409803e-002,((5:2.529503e-001,((8:1.374491e-001,7:1.974529e-001):2.312858e-001,6:2.626212e-001):9.727937e-002):1.846595e-001,((17:1.797900e-001,(21:1.060733e-001,(20:2.212941e-004,19:1.297549e-002):1.230819e-001):5.169789e-002):1.827980e-001,(18:4.467856e-001,(((15:2.331258e-001,16:2.288805e-001):1.436564e-001,14:2.241542e-001):1.481892e-001,(((11:3.399520e-001,12:3.328922e-001):1.582014e-001,(9:3.167202e-001,10:2.981634e-001):7.633071e-002):1.003987e-001,13:3.089413e-001):7.062610e-002):1.680614e-001):1.108701e-001):1.729970e-001):1.240469e-001,1:4.851511e-001);
   tree gen.246000 = [&U] (2:2.459723e-001,((3:3.013266e-001,4:2.628324e-001):1.289283e-001,((5:2.474222e-001,((8:1.374491e-001,7:2.498963e-001):2.206830e-001,6:2.626212e-001):5.814989e-002):1.623971e-001,((17:1.539738e-001,(21:1.207594e-001,(20:3.278122e-004,19:9.222784e-003):1.230819e-001):4.916317e-002):2.437083e-001,(18:4.467856e-001,(((15:2.091505e-001,16:2.288805e-001):1.436564e-001,14:2.476414e-001):1.490148e-001,(((11:3.098685e-001,12:3.328922e-001):1.582014e-001,(9:3.167202e-001,10:2.981634e-001):5.612802e-002):1.091351e-001,13:2.188980e-001):6.010592e-002):1.680614e-001):6.261335e-002):1.834078e-001):1.252886e-001):7.363883e-002,1:4.918756e-001);
   tree gen.246500 = [&U] (((3:3.054962e-001,4:2.364046e-001):1.125554e-001,2:2.477839e-001):1.325714e-002,((5:2.492445e-001,((8:1.803496e-001,7:1.904717e-001):2.223084e-001,6:2.645555e-001):4.707909e-002):1.449082e-001,((17:1.730462e-001,(21:9.014040e-002,(20:1.058234e-003,19:1.205131e-002):1.242291e-001):6.461306e-002):2.090408e-001,(18:4.500764e-001,(((15:2.106910e-001,16:2.305663e-001):1.481283e-001,14:2.494654e-001):1.003463e-001,(((11:3.121508e-001,12:3.353440e-001):1.989066e-001,(9:3.190529e-001,10:3.003595e-001):6.891287e-002):8.428602e-002,13:2.996870e-001):4.317642e-002):1.692993e-001):5.490556e-002):1.847586e-001):1.453035e-001,1:4.640779e-001);
   tree gen.247000 = [&U] (((3:3.054962e-001,4:2.364046e-001):1.514764e-001,((5:2.492445e-001,((8:1.833081e-001,7:1.904717e-001):2.223084e-001,6:2.615376e-001):5.766354e-002):1.417760e-001,((17:2.171629e-001,(21:1.024790e-001,(20:3.381619e-003,19:1.167333e-002):8.955945e-002):3.194675e-002):2.104379e-001,(18:4.304456e-001,(((15:2.600079e-001,16:2.305663e-001):1.459821e-001,14:2.361151e-001):1.229692e-001,(((11:3.121508e-001,12:3.353440e-001):1.535684e-001,(9:3.385262e-001,10:3.003595e-001):6.891287e-002):1.057335e-001,13:2.378926e-001):5.375244e-002):8.561536e-002):1.320182e-001):1.710492e-001):1.190020e-001):7.410780e-002,2:1.917957e-001,1:4.759101e-001);
   tree gen.247500 = [&U] (((3:3.048720e-001,4:2.993211e-001):1.100573e-001,((5:2.328029e-001,((8:1.408796e-001,7:1.900825e-001):2.464532e-001,6:2.373750e-001):5.754571e-002):1.450415e-001,((17:2.091437e-001,(21:1.070825e-001,(20:2.866775e-003,19:1.134678e-002):8.939394e-002):4.759816e-002):2.100079e-001,(18:4.295660e-001,(((15:2.594765e-001,16:2.034836e-001):1.487160e-001,14:2.525841e-001):1.163639e-001,(((11:3.115130e-001,12:3.346588e-001):1.532546e-001,(9:3.378344e-001,10:2.329902e-001):8.001506e-002):1.055174e-001,13:2.331468e-001):5.152416e-002):1.516220e-001):6.257597e-002):1.706997e-001):1.319071e-001):5.256506e-002,2:2.930255e-001,1:4.864948e-001);
   tree gen.248000 = [&U] (2:2.289389e-001,((3:2.842472e-001,4:3.032047e-001):1.308032e-001,((5:2.780634e-001,((8:1.427075e-001,7:1.976891e-001):1.921969e-001,6:2.404549e-001):4.276992e-002):1.773684e-001,((17:1.839104e-001,(21:1.075013e-001,(20:2.880633e-003,19:1.026739e-002):9.055380e-002):8.624486e-002):2.128315e-001,(18:5.323289e-001,(((15:2.628432e-001,16:1.981734e-001):1.643678e-001,14:2.717663e-001):1.083632e-001,(((11:3.155548e-001,12:2.978218e-001):1.956969e-001,(9:3.180713e-001,10:2.803616e-001):4.652490e-002):9.603427e-002,13:2.903489e-001):5.095739e-002):1.629367e-001):7.327803e-002):1.842651e-001):1.251741e-001):3.838251e-002,1:5.045117e-001);
   tree gen.248500 = [&U] (((3:2.768807e-001,4:2.953470e-001):1.403143e-001,2:2.230058e-001):5.976930e-002,((5:2.760983e-001,((8:1.378423e-001,7:1.925658e-001):1.834897e-001,6:2.492055e-001):5.495853e-002):1.921579e-001,((17:1.895484e-001,(21:1.072847e-001,(20:9.810179e-004,19:8.382988e-003):9.853874e-002):5.062939e-002):2.013891e-001,(18:4.474485e-001,(((15:2.698121e-001,16:1.827093e-001):1.601081e-001,14:2.609443e-001):1.200673e-001,(((11:3.073769e-001,12:2.901035e-001):1.671457e-001,(9:3.098283e-001,10:2.225700e-001):8.410518e-002):9.354547e-002,13:2.675062e-001):5.800094e-002):1.023777e-001):1.318778e-001):1.851904e-001):1.206119e-001,1:4.914370e-001);
   tree gen.249000 = [&U] (2:2.283200e-001,((3:2.580726e-001,4:2.866463e-001):1.083340e-001,((5:2.751366e-001,((8:1.799522e-001,7:1.885785e-001):1.878623e-001,6:2.622023e-001):7.813765e-002):1.853726e-001,((17:2.350387e-001,(21:1.058655e-001,(20:2.195238e-003,19:1.323129e-002):1.008869e-001):2.802330e-002):2.741457e-001,(18:4.581113e-001,(((15:2.852252e-001,16:2.019896e-001):1.306091e-001,14:2.671626e-001):1.199118e-001,(((11:3.147018e-001,12:3.476500e-001):1.914295e-001,(9:3.172115e-001,10:2.781907e-001):7.009010e-002):7.730726e-002,13:2.738809e-001):5.325455e-002):1.251819e-001):1.216075e-001):1.553289e-001):1.321804e-001):6.740756e-002,1:4.455652e-001);
   tree gen.249500 = [&U] (2:2.102397e-001,((3:3.339002e-001,4:2.779604e-001):1.062984e-001,((5:2.071233e-001,((8:1.498322e-001,7:2.333845e-001):1.841235e-001,6:2.474239e-001):6.251037e-002):1.816834e-001,(((17:2.504394e-001,(20:2.012916e-003,19:6.804644e-003):9.802561e-002):1.565612e-002,21:1.037586e-001):2.728393e-001,(18:3.734879e-001,(((15:2.492291e-001,16:1.979697e-001):1.332143e-001,14:2.446692e-001):1.244542e-001,(((11:3.084387e-001,12:2.907071e-001):1.876197e-001,(9:3.108986e-001,10:2.879741e-001):5.149703e-002):9.293423e-002,13:2.684303e-001):7.445092e-002):1.577705e-001):8.444790e-002):1.655243e-001):1.480814e-001):6.933178e-002,1:4.289621e-001);
   tree gen.250000 = [&U] (2:2.423324e-001,((3:3.055215e-001,4:2.764723e-001):1.057293e-001,((5:2.060144e-001,((8:1.490301e-001,7:2.321351e-001):1.879245e-001,6:2.257697e-001):4.530695e-002):1.719250e-001,((17:3.080635e-001,((20:3.530395e-003,19:4.501432e-003):9.048614e-002,21:1.040494e-001):1.481111e-002):2.505624e-001,(18:5.999529e-001,(((15:2.773075e-001,16:2.348486e-001):1.325011e-001,14:2.369917e-001):1.237879e-001,(((11:2.997254e-001,12:2.989109e-001):1.880952e-001,(9:3.474532e-001,10:2.233308e-001):5.853325e-002):8.266288e-002,13:2.605110e-001):6.610171e-002):1.023682e-001):8.399581e-002):1.646381e-001):1.122467e-001):5.642883e-002,1:4.266657e-001);
   tree gen.250500 = [&U] (2:2.349675e-001,((3:2.690238e-001,4:2.806658e-001):1.373917e-001,((5:2.482401e-001,((8:1.475713e-001,7:1.688238e-001):2.080287e-001,6:2.626281e-001):2.907445e-002):1.758826e-001,((((20:1.631859e-003,19:1.276641e-002):8.539900e-002,17:2.590419e-001):2.043136e-002,21:1.064446e-001):2.550236e-001,(18:4.968464e-001,(((15:2.232501e-001,16:2.402548e-001):1.534511e-001,14:2.428785e-001):1.026778e-001,(((11:3.344477e-001,12:3.251213e-001):1.998850e-001,(9:3.554514e-001,10:2.353149e-001):7.346652e-002):8.059687e-002,13:2.283104e-001):6.945736e-002):1.047247e-001):8.938085e-002):1.684280e-001):1.333199e-001):6.839098e-002,1:4.364873e-001);
   tree gen.251000 = [&U] (((5:2.297290e-001,((8:1.429936e-001,7:1.897784e-001):2.015755e-001,6:2.175303e-001):6.540356e-002):1.653578e-001,((17:2.510062e-001,((20:2.512101e-003,19:7.901729e-003):1.139550e-001,21:1.059458e-001):2.577435e-002):2.679272e-001,(18:4.814338e-001,(((15:2.163247e-001,16:2.328019e-001):1.486909e-001,14:2.511490e-001):9.949265e-002,(((11:2.650153e-001,12:3.150358e-001):1.905293e-001,(9:3.444250e-001,10:2.330377e-001):6.154383e-002):1.289786e-001,13:2.395003e-001):5.272620e-002):1.073831e-001):1.010068e-001):1.632032e-001):1.297518e-001,((3:2.973651e-001,4:2.769065e-001):1.208351e-001,2:2.276786e-001):5.657740e-002,1:4.952738e-001);
   tree gen.251500 = [&U] (((3:3.102010e-001,4:2.888593e-001):1.427482e-001,((5:2.396453e-001,((8:1.486737e-001,7:1.764467e-001):2.036607e-001,6:2.269201e-001):4.458696e-002):1.866239e-001,((17:1.600904e-001,((20:2.764811e-003,19:9.073011e-003):1.057517e-001,21:1.008578e-001):7.787888e-002):2.794924e-001,(18:5.022151e-001,(((15:2.256625e-001,16:1.965134e-001):1.551093e-001,14:2.205403e-001):1.302521e-001,(((11:3.770659e-001,12:3.286344e-001):1.987536e-001,(9:3.588552e-001,10:2.546231e-001):9.516055e-002):9.552777e-002,13:2.498385e-001):5.877690e-002):8.887575e-002):1.053668e-001):1.702480e-001):9.214119e-002):8.159630e-002,2:2.375065e-001,1:4.166931e-001);
   tree gen.252000 = [&U] (((3:3.510562e-001,4:2.935226e-001):1.791996e-001,2:2.413407e-001):2.845545e-002,((5:2.193793e-001,((8:1.548659e-001,7:1.904471e-001):2.069485e-001,6:2.305835e-001):7.151797e-002):1.383154e-001,((17:1.476428e-001,((20:3.242770e-003,19:5.644705e-003):1.025230e-001,21:1.053980e-001):5.655488e-002):2.066216e-001,(18:4.747460e-001,(((15:2.658814e-001,16:1.996858e-001):1.432070e-001,14:2.241006e-001):1.323548e-001,(((11:3.831531e-001,12:3.339399e-001):1.890833e-001,(9:3.646485e-001,10:2.674247e-001):5.619311e-002):1.095451e-001,13:3.086094e-001):7.892960e-002):1.158456e-001):8.039964e-002):1.941618e-001):9.146130e-002,1:4.234202e-001);
   tree gen.252500 = [&U] (((5:2.148674e-001,((8:1.300316e-001,7:1.865302e-001):2.026923e-001,6:3.085489e-001):7.867900e-002):1.354707e-001,((17:1.750795e-001,((20:1.665298e-003,19:1.220505e-002):8.812301e-002,21:1.120281e-001):4.293553e-002):2.023721e-001,(18:4.649820e-001,(((15:2.722019e-001,16:2.241705e-001):1.402617e-001,14:2.194916e-001):1.296327e-001,(((11:3.773670e-001,12:3.270718e-001):2.113415e-001,(9:3.456553e-001,10:2.619247e-001):7.512876e-002):7.812604e-002,13:2.624157e-001):5.325754e-002):1.220068e-001):1.124348e-001):1.355114e-001):1.106445e-001,((3:3.438362e-001,4:2.874858e-001):9.820338e-002,2:2.426343e-001):7.675655e-002,1:4.852448e-001);
   tree gen.253000 = [&U] (((5:2.179893e-001,((8:1.759014e-001,7:1.857408e-001):2.060981e-001,6:2.416279e-001):6.967737e-002):1.377470e-001,((17:1.762666e-001,((20:1.459621e-003,19:1.241013e-002):1.077944e-001,21:9.567944e-002):5.388658e-002):2.321010e-001,(18:4.727951e-001,(((15:2.569488e-001,16:2.440745e-001):1.254426e-001,14:2.231797e-001):1.498327e-001,(((11:3.837079e-001,12:3.325676e-001):1.712910e-001,(9:3.205285e-001,10:2.663258e-001):1.025302e-001):9.607020e-002,13:2.638996e-001):4.297150e-002):1.594393e-001):8.813683e-002):1.210438e-001):1.125036e-001,(2:2.467112e-001,(3:2.942885e-001,4:2.747172e-001):1.513087e-001):5.356496e-002,1:4.948412e-001);
   tree gen.253500 = [&U] (((5:2.145843e-001,((8:1.450342e-001,7:1.857491e-001):2.036100e-001,6:2.872887e-001):7.667565e-002):1.918828e-001,((17:1.735133e-001,((20:1.588234e-003,19:1.499225e-002):1.061106e-001,21:1.110505e-001):4.523888e-002):2.529126e-001,(18:4.654100e-001,(((15:2.529352e-001,16:1.945624e-001):1.554631e-001,14:2.596788e-001):1.266986e-001,(((11:3.315601e-001,12:2.771906e-001):1.806653e-001,(9:3.014920e-001,10:2.621658e-001):8.811371e-002):8.647671e-002,13:2.301795e-001):2.284291e-002):7.219724e-002):1.391271e-001):2.071370e-001):1.107463e-001,((3:2.896917e-001,4:2.704261e-001):1.476996e-001,2:2.428576e-001):5.509068e-002,1:4.871117e-001);
   tree gen.254000 = [&U] (((3:3.224422e-001,4:2.472850e-001):1.249312e-001,((5:2.437588e-001,((8:1.428208e-001,7:1.731144e-001):2.014667e-001,6:2.829043e-001):3.731246e-002):1.547657e-001,((17:1.760382e-001,((20:1.161754e-004,19:7.791682e-003):1.239223e-001,21:1.093557e-001):2.517655e-002):2.596104e-001,(18:5.056074e-001,((((11:3.265001e-001,12:3.693538e-001):1.912138e-001,(9:2.968908e-001,10:2.581648e-001):1.118845e-001):1.184832e-001,13:2.670508e-001):4.199996e-002,((15:2.611700e-001,16:1.819201e-001):1.530905e-001,14:2.420693e-001):1.347246e-001):9.738678e-002):1.272039e-001):1.789564e-001):1.154304e-001):6.188433e-002,2:2.472112e-001,1:4.000992e-001);
   tree gen.254500 = [&U] (((3:3.277167e-001,4:2.627145e-001):1.269748e-001,((5:2.477461e-001,((8:1.665915e-001,7:2.125594e-001):2.047623e-001,6:2.856934e-001):4.379903e-002):1.615624e-001,((17:1.789179e-001,((20:2.462652e-005,19:1.449734e-002):1.121155e-001,21:1.111445e-001):5.105835e-002):2.638571e-001,(18:5.779944e-001,((((11:3.312949e-001,12:2.748280e-001):1.916765e-001,(9:3.450178e-001,10:2.623878e-001):6.567651e-002):9.753759e-002,13:2.253385e-001):8.219242e-002,((15:2.319806e-001,16:2.108109e-001):1.910680e-001,14:2.489548e-001):1.362956e-001):9.250364e-002):1.024504e-001):1.806160e-001):1.311212e-001):8.041308e-002,2:2.302849e-001,1:4.066440e-001);
   tree gen.255000 = [&U] (((5:2.556217e-001,((8:1.747120e-001,7:1.992491e-001):2.130070e-001,6:2.551023e-001):3.920079e-002):1.631279e-001,((17:1.776242e-001,((20:3.274467e-005,19:1.319949e-002):1.055975e-001,21:1.103409e-001):9.397360e-002):1.995226e-001,(18:5.722968e-001,((((11:3.288994e-001,12:2.728409e-001):2.220135e-001,(9:3.608471e-001,10:2.604906e-001):5.950672e-002):1.117837e-001,13:2.634301e-001):5.811467e-002,((15:2.401553e-001,16:2.092866e-001):1.829428e-001,14:2.471547e-001):1.353101e-001):8.358863e-002):1.454222e-001):1.695607e-001):1.498143e-001,((3:2.871505e-001,4:2.608149e-001):1.365623e-001,2:2.081555e-001):6.153351e-002,1:4.037037e-001);
   tree gen.255500 = [&U] ((((5:2.471760e-001,((8:1.713403e-001,7:1.926659e-001):2.059693e-001,6:2.466737e-001):5.275588e-002):1.587515e-001,((17:1.717555e-001,((20:4.741687e-005,19:1.059260e-002):9.079539e-002,21:1.347410e-001):8.946250e-002):2.084899e-001,(18:5.533882e-001,((((11:3.180326e-001,12:2.638262e-001):2.069115e-001,(9:3.489248e-001,10:2.518840e-001):5.754062e-002):7.365602e-002,13:2.547263e-001):9.355616e-002,((15:2.434197e-001,16:2.023718e-001):1.768984e-001,14:2.389887e-001):1.242687e-001):9.136710e-002):1.127715e-001):1.639584e-001):9.764361e-002,(3:2.776631e-001,4:2.521976e-001):1.541025e-001):4.977218e-002,2:2.012780e-001,1:4.693804e-001);
   tree gen.256000 = [&U] (((3:2.813043e-001,4:3.109629e-001):1.035562e-001,2:2.039176e-001):6.335888e-002,((5:2.504174e-001,((8:1.714917e-001,7:2.150156e-001):2.260243e-001,6:2.499086e-001):5.324846e-002):1.660925e-001,((17:2.113041e-001,((20:2.605318e-005,19:1.391280e-002):9.321855e-002,21:8.968447e-002):4.978865e-002):2.583274e-001,(18:5.606453e-001,((((11:3.375194e-001,12:2.672860e-001):1.804875e-001,(9:3.538373e-001,10:2.670367e-001):8.264354e-002):8.160378e-002,13:2.848193e-001):9.819363e-002,((15:2.466119e-001,16:2.050256e-001):1.529644e-001,14:2.349642e-001):1.258983e-001):8.610065e-002):1.418651e-001):1.832033e-001):9.813307e-002,1:4.755359e-001);
   tree gen.256500 = [&U] (((3:3.037941e-001,4:2.961773e-001):8.297984e-002,((5:2.399615e-001,((8:1.414580e-001,7:2.088240e-001):2.567769e-001,6:2.335804e-001):5.696580e-002):1.553931e-001,((17:2.024813e-001,((20:9.312561e-005,19:1.141076e-002):1.157463e-001,21:9.838832e-002):4.817512e-002):2.339309e-001,(18:5.857186e-001,((((11:3.157706e-001,12:2.735219e-001):1.813502e-001,(9:3.735204e-001,10:2.387597e-001):8.634261e-002):7.689677e-002,13:2.729270e-001):9.555892e-002,((15:2.586945e-001,16:1.964650e-001):1.087859e-001,14:2.229488e-001):1.215793e-001):5.062824e-002):1.359417e-001):1.698806e-001):1.281656e-001):6.539292e-002,2:2.079617e-001,1:4.595749e-001);
   tree gen.257000 = [&U] (((3:3.168456e-001,4:3.137754e-001):1.030044e-001,((5:2.699293e-001,((8:1.475353e-001,7:1.976393e-001):2.688628e-001,6:2.416400e-001):6.977515e-002):1.292468e-001,((17:2.111802e-001,((20:8.305600e-005,19:1.007777e-002):1.207190e-001,21:1.094654e-001):5.429215e-002):1.779432e-001,(18:6.108821e-001,((((11:3.134796e-001,12:2.852729e-001):1.560982e-001,(9:3.263669e-001,10:2.619657e-001):1.046886e-001):9.229263e-002,13:2.695645e-001):6.247094e-002,((15:2.279795e-001,16:1.838085e-001):1.778351e-001,14:2.325271e-001):1.272103e-001):1.465199e-001):7.578183e-002):1.841057e-001):1.290194e-001):7.733983e-002,2:2.128694e-001,1:4.816628e-001);
   tree gen.257500 = [&U] (((3:2.917784e-001,4:2.961321e-001):1.130480e-001,2:2.141056e-001):7.571233e-002,((5:2.651688e-001,((8:1.358108e-001,7:2.377617e-001):1.939131e-001,6:2.118445e-001):7.213372e-002):1.597458e-001,((17:2.123361e-001,((20:1.846061e-004,19:1.211577e-002):1.042482e-001,21:1.164966e-001):7.140610e-002):1.616481e-001,(18:5.829801e-001,((((11:3.079511e-001,12:3.079325e-001):1.996636e-001,(9:3.206111e-001,10:2.573457e-001):6.130272e-002):9.851548e-002,13:2.648104e-001):7.198708e-002,((15:2.877645e-001,16:1.805668e-001):1.650777e-001,14:2.474787e-001):1.242243e-001):9.796650e-002):8.071070e-002):1.774050e-001):1.269481e-001,1:4.081188e-001);
   tree gen.258000 = [&U] (((3:2.915801e-001,4:2.699943e-001):1.561500e-001,2:1.942744e-001):5.399111e-002,((5:2.649885e-001,((8:1.590272e-001,7:1.971773e-001):1.822475e-001,6:2.521175e-001):3.745697e-002):1.827627e-001,((17:2.121918e-001,((20:8.035777e-004,19:9.476844e-003):1.077050e-001,21:9.988267e-002):5.190350e-002):1.971018e-001,(18:4.863691e-001,((((11:3.077418e-001,12:3.077232e-001):2.121471e-001,(9:3.203499e-001,10:2.460496e-001):1.186274e-001):5.756858e-002,13:2.765502e-001):4.774566e-002,((15:2.875689e-001,16:1.804441e-001):1.649656e-001,14:2.383435e-001):1.241399e-001):9.123519e-002):8.825180e-002):1.779173e-001):1.315114e-001,1:4.078414e-001);
   tree gen.258500 = [&U] (((3:3.021208e-001,4:2.484657e-001):1.597247e-001,2:2.732562e-001):4.428990e-002,(((8:1.647761e-001,7:2.043054e-001):1.829347e-001,(6:2.612317e-001,5:2.745680e-001):4.255318e-002):2.011815e-001,((17:2.198626e-001,((20:9.485681e-004,19:8.199218e-003):1.115986e-001,21:1.176178e-001):7.150964e-002):1.693409e-001,(18:5.039516e-001,((13:2.633712e-001,((11:3.188668e-001,12:3.188476e-001):1.222757e-001,(9:2.937808e-001,10:2.980491e-001):8.254499e-002):9.964240e-002):4.865661e-002,((15:2.979647e-001,16:1.869673e-001):1.647805e-001,14:2.469598e-001):1.305491e-001):1.128058e-001):1.168901e-001):1.538350e-001):1.171947e-001,1:4.242524e-001);
   tree gen.259000 = [&U] (((3:3.021208e-001,4:2.281601e-001):1.258774e-001,2:2.855650e-001):6.873450e-002,((((8:1.580559e-001,7:2.043054e-001):1.895495e-001,6:2.584022e-001):5.757636e-002,5:2.655343e-001):1.957934e-001,((17:1.540459e-001,((20:1.128595e-003,19:1.234285e-002):8.350850e-002,21:1.183838e-001):8.192630e-002):1.860304e-001,(18:5.046772e-001,((13:2.633712e-001,((11:3.188668e-001,12:3.188476e-001):1.700119e-001,(9:2.937808e-001,10:2.757661e-001):1.091185e-001):6.764466e-002):6.184232e-002,((15:2.121904e-001,16:1.808533e-001):1.678884e-001,14:2.484098e-001):1.345547e-001):1.010208e-001):8.072909e-002):1.197284e-001):1.137868e-001,1:4.242524e-001);
   tree gen.259500 = [&U] (((3:2.963841e-001,4:2.301960e-001):1.626029e-001,2:3.034526e-001):4.869327e-002,((((8:1.339218e-001,7:2.061284e-001):1.915113e-001,6:2.607079e-001):3.390984e-002,5:2.458281e-001):1.975405e-001,((17:2.164367e-001,((20:1.039140e-003,19:1.139584e-002):1.171051e-001,21:1.194402e-001):2.387147e-002):2.368959e-001,(18:5.091806e-001,((13:2.657213e-001,((11:3.217121e-001,12:3.216927e-001):2.087461e-001,(9:3.513936e-001,10:2.830276e-001):6.764561e-002):1.067383e-001):3.948559e-002,((15:2.317194e-001,16:2.633786e-001):1.693865e-001,14:1.996676e-001):1.198489e-001):1.694175e-001):8.144945e-002):1.696694e-001):1.686870e-001,1:4.248512e-001);
   tree gen.260000 = [&U] (((3:3.107034e-001,4:2.794006e-001):1.263359e-001,((((8:1.154268e-001,7:2.102146e-001):2.140121e-001,6:2.229277e-001):9.062284e-002,5:2.372363e-001):1.416652e-001,((17:2.757932e-001,((20:8.931530e-004,19:1.444586e-002):1.028262e-001,21:1.144177e-001):4.126194e-002):2.286163e-001,(18:4.913846e-001,(13:2.564343e-001,(((11:3.079176e-001,12:3.227174e-001):1.593315e-001,(9:3.391123e-001,10:2.731357e-001):6.548175e-002):1.164452e-001,((15:2.403225e-001,16:2.635117e-001):1.835699e-001,14:1.842360e-001):1.668077e-001):2.231586e-002):1.287562e-001):1.041656e-001):1.659224e-001):1.343398e-001):6.042867e-002,2:2.364269e-001,1:4.100025e-001);
   tree gen.260500 = [&U] (((3:3.007442e-001,4:2.704448e-001):1.362343e-001,2:2.517520e-001):5.019638e-002,((((8:1.350638e-001,7:2.034765e-001):2.162101e-001,6:2.761807e-001):6.088488e-002,5:2.499657e-001):1.553838e-001,((17:1.973665e-001,((20:4.667169e-003,19:1.404556e-002):9.901816e-002,21:1.107502e-001):5.023554e-002):2.405888e-001,(18:4.756339e-001,(13:2.299145e-001,(((15:2.288080e-001,16:2.122484e-001):1.478610e-001,14:2.080815e-001):1.579005e-001,((11:3.706535e-001,12:2.811229e-001):2.080745e-001,(9:3.469584e-001,10:2.643807e-001):3.118462e-002):1.139569e-001):2.390934e-002):1.246291e-001):9.798087e-002):1.676627e-001):1.216828e-001,1:3.903487e-001);
   tree gen.261000 = [&U] (((3:3.053395e-001,4:2.889400e-001):1.360202e-001,2:2.494302e-001):4.944377e-002,((((8:1.919052e-001,7:1.840323e-001):2.089649e-001,6:2.757468e-001):6.831364e-002,5:2.398054e-001):1.521215e-001,((17:1.970564e-001,((20:7.094980e-004,19:1.571932e-002):1.005686e-001,21:1.111796e-001):3.352322e-002):2.402108e-001,(18:4.748866e-001,(((15:2.284485e-001,16:1.885050e-001):1.476286e-001,14:2.077545e-001):1.674401e-001,(((11:3.700711e-001,12:3.464796e-001):1.664824e-001,(9:3.464132e-001,10:2.941727e-001):4.773119e-002):9.514731e-002,13:2.135267e-001):6.413841e-002):1.244333e-001):9.229439e-002):1.870410e-001):8.454121e-002,1:4.691737e-001);
   tree gen.261500 = [&U] (((3:3.039473e-001,4:2.876226e-001):1.358928e-001,((((8:1.440278e-001,7:1.831932e-001):2.160821e-001,6:2.744895e-001):4.674343e-002,5:2.286256e-001):1.528428e-001,((17:1.961579e-001,((20:1.165407e-003,19:8.819007e-003):8.601726e-002,21:1.005673e-001):6.398755e-002):2.646087e-001,(18:5.220818e-001,(((15:2.836915e-001,16:1.936492e-001):1.808012e-001,14:2.204652e-001):1.205974e-001,(((11:3.241843e-001,12:3.448998e-001):1.657233e-001,(9:3.165454e-001,10:2.928314e-001):9.565285e-002):7.608965e-002,13:3.094173e-001):1.065230e-001):1.770814e-001):7.828767e-002):1.044922e-001):1.736475e-001):4.921833e-002,2:2.004938e-001,1:4.670346e-001);
   tree gen.262000 = [&U] (((3:3.039473e-001,4:2.782623e-001):1.393984e-001,((((8:1.440278e-001,7:1.931177e-001):2.160821e-001,6:2.893115e-001):3.329548e-002,5:2.629147e-001):1.507195e-001,((17:1.961579e-001,((20:6.718373e-004,19:1.315520e-002):1.098272e-001,21:1.005673e-001):6.398259e-002):1.987743e-001,(18:4.649771e-001,(((15:2.836915e-001,16:2.186978e-001):1.399366e-001,14:2.204652e-001):9.514059e-002,(((11:3.020789e-001,12:3.628160e-001):1.695870e-001,(9:3.559145e-001,10:2.596866e-001):7.403740e-002):9.134352e-002,13:2.391052e-001):5.696621e-002):1.808275e-001):4.872429e-002):2.165225e-001):1.632694e-001):6.067276e-002,2:2.004938e-001,1:4.670346e-001);
   tree gen.262500 = [&U] (((3:3.072563e-001,4:2.729971e-001):1.461076e-001,((((8:1.550779e-001,7:1.847327e-001):2.184346e-001,6:2.640687e-001):3.686203e-002,5:2.453161e-001):1.523604e-001,(((17:2.446694e-001,(20:1.404520e-003,19:1.039675e-002):8.883559e-002):3.559090e-002,21:1.056157e-001):2.272979e-001,(18:4.700393e-001,(((15:2.516458e-001,16:2.153935e-001):1.344615e-001,14:2.072621e-001):1.149998e-001,(((11:3.053676e-001,12:3.667660e-001):2.036090e-001,(9:3.597893e-001,10:2.625137e-001):6.176472e-002):7.221275e-002,13:2.417083e-001):7.652351e-002):1.839954e-001):5.187723e-002):2.217561e-001):1.280171e-001):7.445779e-002,2:2.452760e-001,1:4.721191e-001);
   tree gen.263000 = [&U] ((((8:1.445172e-001,7:1.782200e-001):2.041863e-001,(6:2.547591e-001,5:2.705010e-001):4.589557e-002):1.697763e-001,((((20:1.467751e-003,19:1.095580e-002):1.056806e-001,21:8.254756e-002):5.529268e-002,17:2.134375e-001):2.359391e-001,(18:4.699726e-001,(((15:2.580296e-001,16:2.073154e-001):1.820128e-001,14:2.746318e-001):1.324217e-001,(((11:2.946020e-001,12:3.303398e-001):1.592409e-001,(9:3.471051e-001,10:2.532590e-001):5.958724e-002):1.027097e-001,13:2.331870e-001):3.567593e-002):1.408058e-001):9.672106e-002):1.564850e-001):1.186307e-001,((3:2.964242e-001,4:2.815565e-001):1.058685e-001,2:2.724334e-001):3.841519e-002,1:4.554748e-001);
   tree gen.263500 = [&U] (((5:2.785046e-001,(6:2.609364e-001,(8:1.728082e-001,7:1.833596e-001):1.849748e-001):4.700842e-002):1.292169e-001,((((20:1.265368e-003,19:2.345677e-002):1.310263e-001,21:8.230490e-002):7.581424e-002,17:2.186129e-001):1.971234e-001,(18:4.813683e-001,(((15:2.181850e-001,16:2.123423e-001):1.445403e-001,14:2.410841e-001):1.219277e-001,(((11:3.109859e-001,12:3.383498e-001):1.453318e-001,(9:3.555215e-001,10:2.612156e-001):6.304701e-002):7.950882e-002,13:2.388412e-001):5.895052e-002):1.143711e-001):7.870276e-002):1.740307e-001):1.100227e-001,((3:3.036117e-001,4:2.764923e-001):1.084355e-001,2:2.790393e-001):3.710365e-002,1:4.665190e-001);
   tree gen.264000 = [&U] (((5:2.117804e-001,(6:2.619210e-001,(8:1.613276e-001,7:1.706200e-001):2.208181e-001):5.468149e-002):1.853712e-001,((((20:2.943343e-003,19:1.773887e-002):1.004111e-001,21:1.116346e-001):6.840022e-002,17:2.194377e-001):1.978672e-001,(18:4.831846e-001,(((15:2.614773e-001,16:2.131435e-001):1.238206e-001,14:2.592759e-001):1.430013e-001,(((11:3.550679e-001,12:3.582710e-001):1.458802e-001,(9:3.568630e-001,10:2.605794e-001):4.726878e-002):6.915407e-002,13:2.615450e-001):7.682996e-002):1.589382e-001):7.800134e-002):1.739934e-001):1.006146e-001,(2:2.701853e-001,(3:3.246030e-001,4:2.684721e-001):9.822173e-002):4.756727e-002,1:4.730758e-001);
   tree gen.264500 = [&U] (((5:2.057611e-001,(6:2.491271e-001,(8:1.567423e-001,7:1.924062e-001):2.122509e-001):6.317715e-002):1.801026e-001,((((20:1.808728e-003,19:1.161567e-002):1.178084e-001,21:1.029511e-001):8.192822e-002,17:2.042285e-001):1.773303e-001,(18:4.920011e-001,(((15:2.540456e-001,16:2.119541e-001):1.395140e-001,14:2.653697e-001):1.539322e-001,(((11:3.449761e-001,12:2.568765e-001):1.855828e-001,(9:3.325462e-001,10:2.531732e-001):7.188063e-002):8.377777e-002,13:2.462337e-001):7.324779e-002):8.752599e-002):1.391657e-001):1.634008e-001):1.173103e-001,(2:2.625060e-001,(3:3.153771e-001,4:2.898795e-001):1.524942e-001):6.939301e-002,1:4.596300e-001);
   tree gen.265000 = [&U] (((5:2.739788e-001,(6:2.432507e-001,(8:1.530451e-001,7:1.878677e-001):2.072443e-001):6.106495e-002):1.594663e-001,((((20:8.319392e-004,19:1.355276e-002):1.309734e-001,21:1.005227e-001):3.902882e-002,17:1.994112e-001):1.998921e-001,(18:5.972283e-001,(((15:2.480532e-001,16:2.069545e-001):1.339228e-001,14:2.274296e-001):1.511529e-001,(((11:3.368388e-001,12:2.455636e-001):1.778325e-001,(9:3.361677e-001,10:2.669712e-001):7.542268e-002):6.341383e-002,13:2.404255e-001):7.506917e-002):1.297912e-001):6.660005e-002):1.595465e-001):9.265552e-002,(2:2.563141e-001,(3:3.079380e-001,4:2.830418e-001):1.110494e-001):5.260105e-002,1:4.487882e-001);
   tree gen.265500 = [&U] (((5:2.547712e-001,(6:2.353111e-001,(8:1.665100e-001,7:1.843106e-001):1.927152e-001):7.008891e-002):1.660521e-001,((((20:6.488066e-005,19:1.647454e-002):7.979478e-002,21:9.104496e-002):8.502464e-002,17:1.854312e-001):2.635447e-001,(18:5.553590e-001,(((15:2.306631e-001,16:2.091040e-001):1.384112e-001,14:2.114854e-001):1.507650e-001,(((11:3.803273e-001,12:3.465672e-001):1.792467e-001,(9:3.308035e-001,10:2.846500e-001):7.013509e-002):1.066585e-001,13:2.235702e-001):6.044972e-002):7.989532e-002):8.039567e-002):1.419632e-001):1.190721e-001,(2:2.383449e-001,(3:2.863497e-001,4:2.631989e-001):1.497160e-001):4.388189e-002,1:4.355339e-001);
   tree gen.266000 = [&U] (((5:2.721101e-001,(6:2.359434e-001,(8:1.757821e-001,7:1.956407e-001):1.878613e-001):7.027722e-002):1.664982e-001,((((20:3.090178e-005,19:9.345105e-003):1.373176e-001,21:9.128957e-002):6.051491e-002,17:1.859294e-001):2.642527e-001,(18:4.583411e-001,(((15:2.290035e-001,16:1.922806e-001):1.512330e-001,14:1.998859e-001):1.785210e-001,(((11:2.786880e-001,12:3.554494e-001):1.475788e-001,(9:3.316922e-001,10:2.055634e-001):8.299021e-002):1.250976e-001,13:2.732014e-001):4.736666e-002):1.436228e-001):7.061697e-002):1.551282e-001):1.193920e-001,(2:2.389852e-001,(3:2.820321e-001,4:2.543685e-001):1.501182e-001):3.711615e-002,1:4.367041e-001);
   tree gen.266500 = [&U] (((5:2.450253e-001,(6:2.589498e-001,(8:1.794101e-001,7:1.888543e-001):1.917385e-001):5.856644e-002):1.696530e-001,((((20:8.678258e-005,19:1.227854e-002):8.833205e-002,21:9.317371e-002):6.626664e-002,17:1.829091e-001):2.395187e-001,(18:6.091730e-001,(((15:2.771976e-001,16:1.962491e-001):1.543543e-001,14:2.632179e-001):1.875521e-001,(((11:2.873800e-001,12:3.543971e-001):1.823354e-001,(9:3.219034e-001,10:2.621183e-001):4.254487e-002):9.174050e-002,13:2.829872e-001):3.625015e-002):1.449647e-001):7.237284e-002):1.666626e-001):1.371303e-001,(2:2.439177e-001,(3:2.906377e-001,4:2.596184e-001):1.495836e-001):4.220244e-002,1:4.499629e-001);
   tree gen.267000 = [&U] (((5:2.610917e-001,(6:2.865881e-001,(8:1.571319e-001,7:1.945617e-001):2.008755e-001):6.039969e-002):1.193739e-001,((((20:2.171388e-004,19:1.207747e-002):9.361448e-002,21:9.676581e-002):4.844537e-002,17:2.104250e-001):2.123233e-001,(18:5.322734e-001,(((15:2.185126e-001,16:2.498387e-001):1.268872e-001,14:2.581457e-001):1.107668e-001,(((11:3.140204e-001,12:3.322750e-001):1.931708e-001,(9:3.157004e-001,10:2.490357e-001):6.043398e-002):7.781981e-002,13:2.602425e-001):6.850129e-002):1.065938e-001):1.203142e-001):1.219937e-001):1.344878e-001,(2:2.392174e-001,(3:2.929000e-001,4:3.033262e-001):1.284041e-001):4.787864e-002,1:4.283250e-001);
   tree gen.267500 = [&U] (((5:2.475595e-001,(6:2.732790e-001,(8:1.578566e-001,7:1.954590e-001):2.018018e-001):7.842326e-002):1.633356e-001,((((20:1.727975e-004,19:1.163811e-002):1.122624e-001,21:9.146821e-002):1.120791e-002,17:2.113954e-001):2.666487e-001,(18:5.347281e-001,(((15:2.281617e-001,16:2.004645e-001):1.576621e-001,14:2.717456e-001):1.112777e-001,(((11:3.154685e-001,12:3.338073e-001):1.940616e-001,(9:3.171563e-001,10:2.501842e-001):8.795129e-002):9.127328e-002,13:2.614426e-001):4.135750e-002):8.687944e-002):7.129324e-002):1.631460e-001):1.176705e-001,(2:2.525929e-001,(3:2.718951e-001,4:3.047251e-001):1.313893e-001):3.537459e-002,1:5.029354e-001);
   tree gen.268000 = [&U] (((5:2.634891e-001,(6:2.710968e-001,(8:1.565961e-001,7:2.026775e-001):2.027545e-001):5.431813e-002):1.454668e-001,((17:2.097073e-001,(21:1.007073e-001,(20:4.172145e-004,19:1.100880e-002):1.152139e-001):4.551739e-002):2.316131e-001,(18:5.304582e-001,(((15:2.263398e-001,16:2.266976e-001):1.530853e-001,14:2.055833e-001):1.320000e-001,(((11:3.129494e-001,12:3.417548e-001):1.650475e-001,(9:3.146237e-001,10:2.213120e-001):8.724899e-002):9.650801e-002,13:3.100572e-001):5.589339e-002):1.177083e-001):1.063359e-001):1.768655e-001):1.204501e-001,(2:2.505759e-001,(3:3.079807e-001,4:3.022918e-001):1.464040e-001):3.082597e-002,1:4.203713e-001);
   tree gen.268500 = [&U] (((5:2.541960e-001,(6:2.615354e-001,(8:1.631639e-001,7:2.054204e-001):2.210600e-001):4.961195e-002):1.429928e-001,((17:2.160064e-001,(21:1.056428e-001,(20:8.809897e-004,19:9.875934e-003):1.111504e-001):6.514443e-002):1.790322e-001,(18:4.881933e-001,(((15:2.247472e-001,16:2.058347e-001):1.765934e-001,14:1.983325e-001):1.351879e-001,(((11:3.202832e-001,12:3.297013e-001):1.783297e-001,(9:3.579341e-001,10:2.656307e-001):5.219194e-002):9.310423e-002,13:2.991217e-001):3.395158e-002):9.646059e-002):9.961848e-002):1.745317e-001):1.162019e-001,(2:2.417382e-001,(3:3.205914e-001,4:2.916301e-001):1.412405e-001):4.750952e-002,1:4.082580e-001);
   tree gen.269000 = [&U] (((5:2.624548e-001,(6:2.558923e-001,(8:1.596433e-001,7:2.009881e-001):1.667055e-001):5.663177e-002):1.399075e-001,((17:1.998566e-001,(21:1.033634e-001,(20:5.345228e-004,19:8.307214e-003):9.833192e-002):2.622980e-002):2.267575e-001,(18:4.776597e-001,(((15:2.474144e-001,16:2.110868e-001):1.727831e-001,14:2.553777e-001):1.322710e-001,(((11:3.824758e-001,12:3.162476e-001):1.873954e-001,(9:3.677511e-001,10:2.598993e-001):7.633611e-002):1.081276e-001,13:2.618179e-001):3.363711e-002):9.759218e-002):1.120307e-001):2.323169e-001):1.285743e-001,(2:2.050326e-001,(3:2.705672e-001,4:2.648995e-001):1.720227e-001):4.573651e-002,1:4.252780e-001);
   tree gen.269500 = [&U] ((((5:2.624548e-001,(6:2.575282e-001,(8:1.479467e-001,7:2.009881e-001):1.947658e-001):2.972924e-002):1.377049e-001,((17:1.580318e-001,(21:1.033634e-001,(20:9.094166e-004,19:1.358725e-002):1.046807e-001):3.500208e-002):2.777788e-001,(18:4.776597e-001,(((15:2.474144e-001,16:2.110868e-001):2.115757e-001,14:1.923390e-001):1.292195e-001,(((11:3.788520e-001,12:3.085353e-001):2.005806e-001,(9:3.456424e-001,10:2.609067e-001):8.540944e-002):7.947241e-002,13:2.618179e-001):8.554715e-002):1.210750e-001):9.836239e-002):1.146771e-001):1.119028e-001,(3:3.124662e-001,4:2.743809e-001):1.780267e-001):1.098968e-001,2:2.050326e-001,1:3.804823e-001);
   tree gen.270000 = [&U] (((3:3.245951e-001,4:3.009316e-001):1.279725e-001,((5:2.726424e-001,(6:2.675246e-001,(8:1.536895e-001,7:2.193375e-001):2.280490e-001):5.071542e-002):1.505162e-001,((17:1.641661e-001,(21:1.012960e-001,(20:2.026436e-003,19:1.309498e-002):1.221353e-001):4.805696e-002):2.550398e-001,(18:4.313020e-001,(((15:2.082786e-001,16:1.891158e-001):1.713872e-001,14:2.619838e-001):1.369408e-001,(((11:3.935578e-001,12:3.231631e-001):1.526541e-001,(9:3.590591e-001,10:2.710342e-001):8.872475e-002):8.255726e-002,13:2.558958e-001):9.210983e-002):1.083404e-001):1.254710e-001):1.378743e-001):1.373170e-001):4.574445e-002,2:2.129913e-001,1:4.326749e-001);
   tree gen.270500 = [&U] (((5:2.685758e-001,(6:2.718028e-001,(8:1.656147e-001,7:2.193375e-001):2.274772e-001):5.818675e-002):2.357666e-001,((17:2.121372e-001,(21:9.608220e-002,(20:1.473537e-002,19:1.938990e-002):1.209677e-001):2.947881e-002):2.706321e-001,(18:4.313020e-001,(((15:2.037463e-001,16:2.460095e-001):1.713872e-001,14:2.619838e-001):1.085850e-001,(((11:3.680117e-001,12:3.231631e-001):1.526541e-001,(9:3.590591e-001,10:2.244897e-001):1.104091e-001):9.463492e-002,13:2.782304e-001):4.496196e-002):1.216619e-001):1.254710e-001):1.487874e-001):9.468647e-002,((3:2.822435e-001,4:2.458551e-001):1.851286e-001,2:2.319839e-001):3.434917e-002,1:4.771975e-001);
   tree gen.271000 = [&U] ((((5:2.594546e-001,(6:2.723745e-001,(8:1.519031e-001,7:1.708988e-001):2.239695e-001):3.622539e-002):1.944691e-001,((17:2.002109e-001,(21:1.003380e-001,(20:1.754393e-003,19:1.471753e-002):1.149697e-001):7.149559e-002):2.487703e-001,(18:4.397422e-001,(((15:2.077335e-001,16:2.095247e-001):1.701500e-001,14:2.671107e-001):1.139877e-001,(((11:3.752134e-001,12:2.773799e-001):1.694190e-001,(9:3.660857e-001,10:2.288828e-001):8.321670e-002):1.014516e-001,13:2.579365e-001):4.851274e-002):1.110904e-001):1.279263e-001):1.516990e-001):1.099139e-001,(3:2.877668e-001,4:3.402272e-001):1.362899e-001):2.956964e-002,2:2.365237e-001,1:4.540956e-001);
   tree gen.271500 = [&U] ((((5:2.560921e-001,(6:2.688446e-001,(8:1.712911e-001,7:1.686840e-001):2.210669e-001):6.231887e-002):1.499901e-001,((17:1.976162e-001,(21:9.903769e-002,(20:4.196054e-003,19:1.311587e-002):1.143380e-001):7.449879e-002):1.923082e-001,(18:4.296397e-001,(((15:2.621034e-001,16:2.068093e-001):1.628344e-001,14:2.636490e-001):1.003021e-001,(((11:3.569360e-001,12:2.737851e-001):1.623246e-001,(9:3.613413e-001,10:3.210714e-001):6.482872e-002):1.060942e-001,13:2.663808e-001):5.319640e-002):5.717529e-002):1.198376e-001):1.596483e-001):1.327452e-001,(3:2.840375e-001,4:2.293360e-001):1.345237e-001):6.720269e-002,2:2.252796e-001,1:4.796416e-001);
   tree gen.272000 = [&U] (((5:2.609354e-001,(6:2.739290e-001,(8:1.406791e-001,7:2.109129e-001):2.175768e-001):8.780187e-002):1.528268e-001,((17:1.943207e-001,(21:1.143024e-001,(20:6.148750e-003,19:9.366169e-003):1.165004e-001):7.992603e-002):2.133473e-001,(18:4.377651e-001,(((15:2.670999e-001,16:2.015653e-001):1.911826e-001,14:2.420885e-001):1.664081e-001,(((11:3.636865e-001,12:2.789630e-001):1.653945e-001,(9:3.681750e-001,10:2.398470e-001):8.081789e-002):7.932043e-002,13:2.505918e-001):3.978039e-002):4.149944e-002):1.356323e-001):1.626676e-001):1.352557e-001,(2:2.735862e-001,(3:3.111670e-001,4:2.743837e-001):1.798307e-001):6.434967e-002,1:4.887126e-001);
   tree gen.272500 = [&U] (2:2.517537e-001,((3:2.899474e-001,4:2.717764e-001):1.298650e-001,((5:2.526295e-001,(6:2.542704e-001,(8:1.585108e-001,7:2.041994e-001):1.570404e-001):8.226881e-002):1.302739e-001,((17:1.898811e-001,(21:1.106640e-001,(20:3.135874e-003,19:1.621327e-002):9.788533e-002):6.146959e-002):2.635445e-001,(18:4.302250e-001,(((15:2.585978e-001,16:2.305164e-001):1.248610e-001,14:2.265821e-001):1.307089e-001,(13:3.116656e-001,((11:3.521099e-001,12:3.132018e-001):1.480283e-001,(9:3.564556e-001,10:2.322124e-001):7.017714e-002):7.751673e-002):3.837102e-002):4.838709e-002):9.801946e-002):1.809529e-001):1.309503e-001):4.712332e-002,1:4.927908e-001);
   tree gen.273000 = [&U] (((3:2.934666e-001,4:2.750750e-001):1.584880e-001,2:2.548093e-001):4.949249e-002,((5:2.556957e-001,(6:2.573565e-001,(8:1.620978e-001,7:1.928699e-001):2.240737e-001):5.914227e-002):2.133657e-001,((17:2.335778e-001,(21:1.120071e-001,(20:1.467496e-003,19:1.479546e-002):1.090005e-001):7.106359e-002):2.328260e-001,(18:4.354467e-001,(((15:2.395368e-001,16:2.272729e-001):1.939722e-001,14:1.747763e-001):1.353130e-001,(13:2.454168e-001,((11:3.284053e-001,12:3.127844e-001):1.590062e-001,(9:3.349979e-001,10:2.894073e-001):7.102889e-002):1.161330e-001):3.820117e-002):1.550189e-001):5.606958e-002):1.495724e-001):1.091355e-001,1:4.987719e-001);
   tree gen.273500 = [&U] (((3:3.399212e-001,4:2.673344e-001):1.275623e-001,2:2.476390e-001):4.910138e-002,((5:2.485005e-001,(6:2.501145e-001,(8:1.485087e-001,7:2.049399e-001):2.177683e-001):5.747801e-002):2.060928e-001,((17:2.270049e-001,(21:1.088553e-001,(20:3.356732e-003,19:1.332120e-002):9.352059e-002):4.539399e-002):2.172849e-001,(18:5.717288e-001,(((15:2.466504e-001,16:2.208774e-001):1.705514e-001,14:1.726040e-001):1.727895e-001,(13:2.385108e-001,((11:3.191640e-001,12:3.039827e-001):1.578370e-001,(9:3.636872e-001,10:2.812634e-001):8.089995e-002):8.057315e-002):4.062280e-002):9.700112e-002):1.412411e-001):1.257502e-001):1.020884e-001,1:4.630886e-001);
   tree gen.274000 = [&U] (((3:3.325813e-001,4:2.690665e-001):1.273899e-001,2:2.464198e-001):5.963894e-002,((5:2.754611e-001,(6:2.488832e-001,(8:1.440127e-001,7:2.089508e-001):2.151610e-001):7.800030e-002):1.837993e-001,((17:2.072792e-001,(21:9.304833e-002,(20:3.744675e-004,19:6.275289e-003):9.671611e-002):8.269212e-002):2.162152e-001,(18:5.689141e-001,(((15:2.431397e-001,16:2.197900e-001):1.677917e-001,14:1.717543e-001):1.583306e-001,(13:2.373366e-001,((11:3.488983e-001,12:3.024862e-001):1.869182e-001,(9:3.623441e-001,10:2.392808e-001):1.014839e-001):1.045776e-001):4.661790e-002):1.292240e-001):9.117160e-002):2.113759e-001):7.882368e-002,1:4.608087e-001);
   tree gen.274500 = [&U] (((3:2.874834e-001,4:2.596644e-001):1.452832e-001,2:2.586753e-001):5.625722e-002,((5:2.339362e-001,(6:2.401864e-001,(8:1.611636e-001,7:2.016494e-001):1.925776e-001):6.659537e-002):1.773768e-001,((17:1.636610e-001,(21:8.979691e-002,(20:4.389531e-004,19:5.076290e-003):9.064657e-002):7.659245e-002):2.328624e-001,(18:5.065094e-001,(((15:2.346436e-001,16:2.145844e-001):1.609750e-001,14:2.384318e-001):8.743635e-002,(13:2.290433e-001,((11:3.462447e-001,12:3.500426e-001):1.839554e-001,(9:3.355693e-001,10:2.985158e-001):7.328370e-002):1.019637e-001):6.450737e-002):1.109114e-001):6.994201e-002):1.710960e-001):1.078712e-001,1:4.447065e-001);
   tree gen.275000 = [&U] (((3:2.923464e-001,4:2.640569e-001):1.232361e-001,2:2.547002e-001):2.699586e-002,((5:2.447759e-001,(6:2.442493e-001,(8:1.241856e-001,7:2.215284e-001):2.343791e-001):5.275134e-002):2.111616e-001,((17:1.577890e-001,(21:9.971601e-002,(20:2.283063e-004,19:5.162159e-003):1.163367e-001):6.223178e-002):2.368014e-001,(18:4.874472e-001,(((15:2.386128e-001,16:2.182143e-001):1.636981e-001,14:2.271161e-001):1.315771e-001,(13:2.329177e-001,((11:3.299330e-001,12:2.638913e-001):1.870671e-001,(9:3.412457e-001,10:2.283073e-001):7.671306e-002):1.036885e-001):5.258878e-002):1.467590e-001):6.977907e-002):1.739902e-001):1.007441e-001,1:4.492687e-001);
   tree gen.275500 = [&U] (((3:3.034753e-001,4:2.705718e-001):1.269170e-001,2:2.351431e-001):5.551208e-002,((5:2.683085e-001,(6:2.352089e-001,(8:1.206843e-001,7:2.034911e-001):2.358941e-001):5.102996e-002):1.771532e-001,((17:1.886620e-001,(21:1.021763e-001,(20:4.202706e-004,19:2.117797e-002):1.103175e-001):4.067863e-002):2.302613e-001,(18:4.994738e-001,(((15:2.466408e-001,16:2.235982e-001):1.677369e-001,14:2.327197e-001):1.348234e-001,(13:2.608275e-001,((11:3.380733e-001,12:2.704021e-001):1.821826e-001,(9:3.496651e-001,10:2.339403e-001):6.667631e-002):9.594195e-002):4.905468e-002):1.220216e-001):9.455183e-002):1.904041e-001):1.118132e-001,1:4.403143e-001);
   tree gen.276000 = [&U] (((3:3.059746e-001,4:2.728001e-001):1.268469e-001,2:2.520669e-001):5.104782e-002,((5:2.705181e-001,(6:2.371459e-001,(8:1.426655e-001,7:2.051670e-001):2.378368e-001):7.313791e-002):1.564232e-001,((17:1.902158e-001,(21:8.766235e-002,(20:1.446300e-003,19:2.455887e-002):1.004275e-001):4.101363e-002):2.664448e-001,(18:5.343328e-001,(((15:2.486719e-001,16:2.254396e-001):1.691183e-001,14:2.346362e-001):1.283159e-001,(13:2.629755e-001,((11:3.418301e-001,12:3.245991e-001):1.445963e-001,(9:3.320856e-001,10:2.613855e-001):8.125023e-002):1.117334e-001):7.073132e-002):1.018882e-001):9.678592e-002):1.401931e-001):9.829529e-002,1:4.439405e-001);
   tree gen.276500 = [&U] (((3:2.760469e-001,4:2.664747e-001):1.540136e-001,2:2.462222e-001):4.352827e-002,((5:2.570101e-001,(6:2.314486e-001,(8:1.393575e-001,7:2.230361e-001):2.323220e-001):7.840282e-002):1.684875e-001,((17:1.597587e-001,(21:1.037101e-001,(20:1.743069e-003,19:1.158916e-002):8.873177e-002):8.965762e-002):1.932947e-001,(18:5.219431e-001,(((15:2.429060e-001,16:2.202123e-001):1.651969e-001,14:2.291957e-001):1.295562e-001,(13:2.568779e-001,((11:3.339040e-001,12:3.170725e-001):1.315043e-001,(9:3.243854e-001,10:2.553247e-001):7.936627e-002):5.787383e-002):4.701409e-002):8.950970e-002):1.226424e-001):1.692777e-001):8.151608e-002,1:4.256051e-001);
   tree gen.277000 = [&U] (((3:2.886569e-001,4:2.386213e-001):1.481952e-001,2:2.437148e-001):5.831863e-002,((5:2.671152e-001,(6:2.405487e-001,(8:1.448368e-001,7:2.214188e-001):2.414565e-001):3.912105e-002):1.815548e-001,((17:1.660401e-001,(21:1.077877e-001,(20:1.729009e-003,19:1.204482e-002):1.087407e-001):8.516490e-002):1.828888e-001,(18:5.424649e-001,((13:2.386032e-001,((11:3.470324e-001,12:3.295392e-001):1.665594e-001,(9:3.371396e-001,10:2.633585e-001):5.649476e-002):1.004997e-001):2.231654e-002,((15:2.524565e-001,16:2.288706e-001):1.836917e-001,14:2.459939e-001):1.243517e-001):1.138413e-001):1.420136e-001):2.053119e-001):8.635313e-002,1:4.371790e-001);
   tree gen.277500 = [&U] (((3:2.816230e-001,4:2.490265e-001):1.184063e-001,((5:2.606063e-001,(6:2.302467e-001,(8:1.639471e-001,7:1.802862e-001):2.010160e-001):5.314747e-002):1.771308e-001,((17:1.860791e-001,(21:9.579361e-002,(20:2.680656e-003,19:8.534238e-003):1.134383e-001):5.495098e-002):2.464405e-001,(18:4.779604e-001,((13:1.994123e-001,((11:3.174652e-001,12:3.416535e-001):1.756742e-001,(9:3.485992e-001,10:2.450444e-001):8.425014e-002):1.104160e-001):3.648213e-002,((15:2.720377e-001,16:2.232936e-001):1.792156e-001,14:2.018787e-001):1.213215e-001):1.092798e-001):6.889323e-002):2.003090e-001):9.204736e-002):4.416579e-002,2:2.377760e-001,1:4.241057e-001);
   tree gen.278000 = [&U] (((3:2.933817e-001,4:2.594242e-001):1.358912e-001,2:2.477039e-001):4.512392e-002,((5:2.714874e-001,(6:2.496827e-001,(8:1.819899e-001,7:1.878137e-001):2.094090e-001):5.536654e-002):1.622264e-001,((17:1.606834e-001,(21:9.979328e-002,(20:1.439355e-003,19:8.964523e-003):1.153759e-001):5.724535e-002):2.537544e-001,(18:4.979167e-001,((13:2.344325e-001,((11:3.307203e-001,12:3.559185e-001):1.830091e-001,(9:3.631543e-001,10:2.505380e-001):8.600947e-002):8.710154e-002):5.167104e-002,((15:2.833961e-001,16:2.427272e-001):1.866984e-001,14:2.496104e-001):1.141330e-001):9.275739e-002):1.159306e-001):1.776237e-001):1.169376e-001,1:4.418134e-001);
   tree gen.278500 = [&U] (((5:2.755179e-001,(6:2.533895e-001,(8:1.846917e-001,7:1.951492e-001):2.155800e-001):4.690910e-002):1.563210e-001,((17:1.630689e-001,(21:1.184923e-001,(20:4.422984e-004,19:1.112690e-002):1.147808e-001):6.323707e-002):2.316167e-001,(18:5.053088e-001,(13:2.586335e-001,(((11:4.246414e-001,12:3.255304e-001):1.749478e-001,(9:3.685457e-001,10:2.542575e-001):8.728636e-002):9.482822e-002,((15:2.432932e-001,16:2.463308e-001):1.485313e-001,14:2.904002e-001):1.103430e-001):5.369467e-002):9.413447e-002):1.406706e-001):1.524307e-001):9.451995e-002,((3:3.094076e-001,4:2.632756e-001):1.220894e-001,2:2.513813e-001):5.317343e-002,1:4.483726e-001);
   tree gen.279000 = [&U] (((5:2.681203e-001,(6:2.466272e-001,(8:1.638450e-001,7:1.899095e-001):2.097918e-001):7.280350e-002):2.015177e-001,((17:1.803507e-001,(21:1.013139e-001,(20:1.405507e-003,19:1.082814e-002):1.093195e-001):6.914121e-002):2.157770e-001,(18:4.724171e-001,(((15:2.392541e-001,16:2.350536e-001):1.798952e-001,14:2.338485e-001):1.985644e-001,(((11:3.270238e-001,12:3.151337e-001):1.566941e-001,(9:4.013533e-001,10:2.807394e-001):6.922309e-002):1.024704e-001,13:2.516893e-001):6.179924e-002):1.275674e-001):8.913167e-002):1.483380e-001):7.719178e-002,((3:3.011001e-001,4:2.562067e-001):1.510119e-001,2:2.301611e-001):7.195659e-002,1:4.425973e-001);
   tree gen.279500 = [&U] (((5:2.627801e-001,(6:2.392185e-001,(8:1.359028e-001,7:1.861270e-001):2.042463e-001):2.776387e-002):1.975040e-001,((17:1.767586e-001,(21:1.046979e-001,(20:1.420715e-003,19:1.836924e-002):9.742452e-002):5.670413e-002):2.114794e-001,(18:5.406569e-001,(((15:2.344888e-001,16:2.101279e-001):1.407798e-001,14:2.291909e-001):1.482967e-001,(((11:3.460369e-001,12:3.094440e-001):1.535732e-001,(9:3.611818e-001,10:2.264583e-001):5.886691e-002):9.977784e-002,13:2.466763e-001):3.183173e-002):1.273590e-001):8.157356e-002):1.877754e-001):1.011879e-001,((3:2.951031e-001,4:2.608467e-001):1.215566e-001,2:2.255770e-001):3.783250e-002,1:4.337820e-001);
   tree gen.280000 = [&U] (((3:2.997637e-001,4:2.649663e-001):1.247467e-001,2:2.865249e-001):5.390306e-002,((5:2.470982e-001,(6:2.966963e-001,(8:1.467139e-001,7:1.890666e-001):2.074721e-001):2.757525e-002):1.872268e-001,((17:2.289272e-001,(21:1.096576e-001,(20:3.750593e-004,19:2.115458e-002):9.503499e-002):5.560652e-002):2.176764e-001,(18:4.993346e-001,(((15:2.381922e-001,16:2.134466e-001):1.430032e-001,14:2.377093e-001):1.328777e-001,(((11:3.515019e-001,12:3.006427e-001):1.554364e-001,(9:3.694891e-001,10:2.300348e-001):1.162564e-001):7.989791e-002,13:2.505722e-001):6.051675e-002):1.261668e-001):1.088296e-001):2.027853e-001):1.337625e-001,1:4.406329e-001);
   tree gen.280500 = [&U] (((3:3.049161e-001,4:2.695206e-001):1.268908e-001,2:2.888696e-001):4.573711e-002,((5:2.816146e-001,(6:3.017959e-001,(8:1.492356e-001,7:1.923163e-001):2.210209e-001):6.121572e-002):1.384550e-001,((17:1.623425e-001,(21:1.115424e-001,(20:2.088963e-003,19:5.647190e-003):9.666847e-002):5.656230e-002):2.070620e-001,(18:5.079173e-001,(((15:2.422863e-001,16:2.331963e-001):1.655195e-001,14:1.877613e-001):1.351617e-001,(((11:3.575436e-001,12:2.783258e-001):1.581080e-001,(9:2.743998e-001,10:2.339886e-001):6.919268e-002):6.501853e-002,13:2.817517e-001):5.011760e-002):1.265983e-001):1.147641e-001):1.764414e-001):1.106535e-001,1:4.883939e-001);
   tree gen.281000 = [&U] (((3:3.028736e-001,4:2.677152e-001):1.330103e-001,2:2.932697e-001):3.108572e-002,((5:2.797281e-001,(6:2.277237e-001,(8:1.622908e-001,7:1.981348e-001):2.195404e-001):6.080566e-002):1.618672e-001,((17:1.383934e-001,(21:1.107952e-001,(20:1.710247e-003,19:5.527088e-003):8.105517e-002):8.849742e-002):2.406497e-001,(18:5.045149e-001,(((15:2.418425e-001,16:2.447163e-001):1.378415e-001,14:2.840810e-001):1.329125e-001,(((11:3.258699e-001,12:2.935553e-001):2.319124e-001,(9:3.361565e-001,10:2.358462e-001):8.042030e-002):9.647753e-002,13:2.877587e-001):5.383247e-002):1.158289e-001):1.114029e-001):1.413981e-001):1.056266e-001,1:4.851223e-001);
   tree gen.281500 = [&U] (((3:2.964829e-001,4:2.990639e-001):1.479948e-001,2:2.870817e-001):4.018126e-002,((5:2.532790e-001,(6:2.713802e-001,(8:1.588664e-001,7:1.939541e-001):1.721980e-001):5.952265e-002):1.513910e-001,((17:1.811489e-001,(21:1.158820e-001,(20:9.389862e-004,19:1.946035e-002):1.009929e-001):8.488758e-002):2.094045e-001,(18:5.022672e-001,(((15:2.367396e-001,16:2.395528e-001):1.604570e-001,14:2.780868e-001):1.199822e-001,(((11:3.189940e-001,12:2.873612e-001):1.707869e-001,(9:3.290636e-001,10:2.308698e-001):6.485448e-002):1.074578e-001,13:2.811337e-001):9.658614e-002):7.647420e-002):1.267104e-001):1.389806e-001):1.567048e-001,1:4.748862e-001);
   tree gen.282000 = [&U] (((3:2.890584e-001,4:2.672823e-001):1.463833e-001,2:2.486307e-001):4.829203e-002,((5:2.902208e-001,(6:2.508530e-001,(8:1.583639e-001,7:1.933407e-001):1.716534e-001):7.013738e-002):1.509122e-001,((17:1.805759e-001,(21:1.069891e-001,(20:3.379264e-003,19:5.719310e-003):1.078154e-001):6.526671e-002):2.507525e-001,(18:4.696694e-001,(((15:2.359908e-001,16:2.387951e-001):1.846512e-001,14:2.940003e-001):1.196027e-001,(((11:3.179850e-001,12:3.061785e-001):1.704311e-001,(9:3.280227e-001,10:2.666374e-001):1.192449e-001):8.027945e-002,13:2.855023e-001):5.008485e-002):1.111873e-001):9.850102e-002):1.975471e-001):1.117583e-001,1:4.733841e-001);
   tree gen.282500 = [&U] (((3:2.890584e-001,4:2.672823e-001):1.263964e-001,2:2.486307e-001):4.947123e-002,((5:2.902208e-001,(6:2.508530e-001,(8:1.388678e-001,7:2.009263e-001):2.208036e-001):4.324325e-002):1.187037e-001,((17:1.805759e-001,(21:8.915785e-002,(20:3.029361e-003,19:6.041360e-003):9.054977e-002):6.468732e-002):2.098370e-001,(18:4.908875e-001,(((15:2.224426e-001,16:2.281011e-001):1.983037e-001,14:2.631820e-001):1.196027e-001,(((11:3.179850e-001,12:3.570290e-001):1.783941e-001,(9:3.094806e-001,10:2.455272e-001):1.282011e-001):8.988797e-002,13:2.855023e-001):3.640529e-002):1.312231e-001):9.101287e-002):1.646808e-001):1.117583e-001,1:4.495381e-001);
   tree gen.283000 = [&U] (((3:3.111512e-001,4:2.419655e-001):1.315781e-001,2:2.222594e-001):5.992586e-002,((5:2.849593e-001,(6:2.463051e-001,(8:1.445980e-001,7:2.111499e-001):2.270223e-001):7.655348e-002):1.165517e-001,((17:1.640886e-001,(21:1.098143e-001,(20:3.145845e-003,19:1.003462e-002):1.156233e-001):5.308399e-002):2.001235e-001,(18:4.820116e-001,(((11:3.122202e-001,12:3.505563e-001):1.751599e-001,(9:3.260219e-001,10:2.961988e-001):3.646622e-002):1.098890e-001,(13:2.803263e-001,((15:2.275546e-001,16:2.239657e-001):1.594751e-001,14:2.184776e-001):1.375897e-001):4.109161e-002):8.422286e-002):1.008589e-001):2.022493e-001):1.118518e-001,1:4.242425e-001);
   tree gen.283500 = [&U] (2:2.211767e-001,((3:3.096354e-001,4:2.407867e-001):1.295671e-001,((5:2.412439e-001,(6:2.531012e-001,(8:1.570617e-001,7:1.940673e-001):2.256780e-001):2.171692e-002):1.661494e-001,((17:1.885401e-001,(21:1.028443e-001,(20:9.320598e-004,19:1.501177e-002):1.150600e-001):6.460479e-002):2.180292e-001,(18:4.796635e-001,((((11:3.345607e-001,12:3.488486e-001):1.932658e-001,(9:3.524034e-001,10:2.947559e-001):6.093742e-002):9.374818e-002,13:2.789606e-001):5.817404e-002,((15:3.048408e-001,16:2.228747e-001):1.446082e-001,14:2.174132e-001):1.159671e-001):1.236848e-001):1.003675e-001):2.012640e-001):1.029640e-001):5.358365e-002,1:4.221758e-001);
   tree gen.284000 = [&U] (((5:2.387927e-001,(6:2.923300e-001,(8:1.243870e-001,7:1.920954e-001):1.741199e-001):6.682886e-002):1.149100e-001,((17:2.259634e-001,(21:9.078415e-002,(20:1.022754e-003,19:1.838154e-002):1.040142e-001):8.065187e-002):2.415376e-001,(18:4.747897e-001,((((11:3.311613e-001,12:3.453040e-001):1.615356e-001,(9:3.488227e-001,10:2.414600e-001):8.158626e-002):4.881624e-002,13:2.761262e-001):6.857565e-002,((15:2.739322e-001,16:2.206101e-001):1.431389e-001,14:2.388186e-001):1.377696e-001):1.270981e-001):9.934771e-002):1.510758e-001):1.171408e-001,((3:3.064892e-001,4:2.704565e-001):1.333318e-001,2:2.177314e-001):4.876915e-002,1:4.917329e-001);
   tree gen.284500 = [&U] (2:2.138349e-001,((3:3.010043e-001,4:2.656164e-001):1.309457e-001,((5:2.143533e-001,(6:2.870985e-001,(8:1.310087e-001,7:2.114247e-001):1.619409e-001):8.474781e-002):1.478091e-001,((17:1.947790e-001,(21:8.915948e-002,(20:5.998338e-003,19:1.657776e-002):1.021528e-001):5.251406e-002):2.367543e-001,(18:5.122980e-001,((((11:3.252348e-001,12:3.391244e-001):1.243490e-001,(9:3.599669e-001,10:2.604202e-001):8.668961e-002):8.307618e-002,13:2.711846e-001):6.646105e-002,((15:2.690299e-001,16:1.861072e-001):1.929359e-001,14:2.037703e-001):8.719479e-002):1.184716e-001):8.825763e-002):1.479928e-001):1.150444e-001):7.821307e-002,1:4.829329e-001);
   tree gen.285000 = [&U] (((3:3.047855e-001,4:2.719103e-001):1.467905e-001,2:2.486744e-001):4.270242e-002,((5:2.111394e-001,(6:2.939014e-001,(8:1.472148e-001,7:2.399083e-001):2.160620e-001):3.477170e-002):2.039197e-001,((17:2.011710e-001,(21:9.127214e-002,(20:6.140471e-003,19:8.572457e-003):9.393801e-002):3.440508e-002):1.978783e-001,(18:4.083008e-001,((((11:3.339087e-001,12:3.471601e-001):1.621662e-001,(9:3.798843e-001,10:2.665910e-001):6.139241e-002):8.910290e-002,13:2.776105e-001):6.803587e-002,((15:2.208575e-001,16:2.319763e-001):1.933808e-001,14:2.085987e-001):9.295506e-002):1.033518e-001):1.438368e-001):1.495815e-001):1.177705e-001,1:4.943761e-001);
   tree gen.285500 = [&U] (((3:3.065046e-001,4:2.593343e-001):1.460273e-001,2:2.500770e-001):3.475508e-002,((5:2.158556e-001,(6:2.707896e-001,(8:1.462624e-001,7:2.021732e-001):2.088550e-001):6.838922e-002):2.050699e-001,((17:2.023057e-001,(21:9.188291e-002,(20:4.310522e-003,19:8.753714e-003):1.175358e-001):4.970536e-002):1.989945e-001,(18:5.711644e-001,((((11:3.162773e-001,12:3.491183e-001):1.630809e-001,(9:3.576617e-001,10:2.774265e-001):8.119951e-002):9.257665e-002,13:2.791763e-001):3.159875e-002,((15:2.480294e-001,16:2.394422e-001):1.189072e-001,14:2.018068e-001):1.473205e-001):1.402026e-001):1.446481e-001):1.504253e-001):1.140807e-001,1:4.971647e-001);
   tree gen.286000 = [&U] (((3:3.152198e-001,4:2.667082e-001):1.166222e-001,2:3.025239e-001):3.445952e-002,((5:2.830935e-001,(6:2.865627e-001,(8:1.504213e-001,7:2.210420e-001):2.478401e-001):4.635787e-002):1.639013e-001,((17:2.293985e-001,(21:1.013917e-001,(20:2.466831e-003,19:6.007728e-003):1.144985e-001):5.111869e-002):1.926464e-001,(18:5.899020e-001,((((11:3.252703e-001,12:3.029439e-001):1.729414e-001,(9:3.864016e-001,10:2.413695e-001):8.350834e-002):9.289028e-002,13:2.871145e-001):2.480575e-002,((15:2.357181e-001,16:2.462505e-001):1.368640e-001,14:2.075450e-001):1.515095e-001):1.344378e-001):1.026143e-001):1.490676e-001):1.173245e-001,1:5.136238e-001);
   tree gen.286500 = [&U] (((3:2.908898e-001,4:2.461225e-001):1.223901e-001,2:2.791738e-001):6.728478e-002,((5:2.612432e-001,(6:2.820282e-001,(8:1.519809e-001,7:2.039810e-001):1.966076e-001):2.842610e-002):2.106174e-001,((17:1.883663e-001,(21:9.823018e-002,(20:1.315475e-003,19:1.929885e-002):9.117533e-002):4.393740e-002):2.098141e-001,(18:4.367592e-001,((((11:3.088536e-001,12:3.307269e-001):1.863215e-001,(9:3.565775e-001,10:2.878798e-001):7.528824e-002):5.497368e-002,13:2.543205e-001):4.397381e-002,((15:2.175243e-001,16:2.272438e-001):1.527645e-001,14:2.508064e-001):1.503585e-001):1.457178e-001):6.707257e-002):1.635674e-001):9.547249e-002,1:4.739801e-001);
   tree gen.287000 = [&U] (((3:3.072001e-001,4:2.474731e-001):1.497506e-001,2:2.807057e-001):6.078607e-002,((5:2.788133e-001,(6:2.835757e-001,(8:1.326627e-001,7:2.240495e-001):1.922062e-001):5.210230e-002):1.550663e-001,((17:2.309958e-001,(21:1.171948e-001,(20:2.657890e-003,19:1.762882e-002):1.116311e-001):3.803710e-002):2.039225e-001,(18:4.391558e-001,((((11:3.050953e-001,12:3.325417e-001):1.894769e-001,(9:3.083990e-001,10:2.690794e-001):7.494541e-002):9.939480e-002,13:2.557160e-001):5.937451e-002,((15:2.548294e-001,16:2.078077e-001):1.536028e-001,14:2.521827e-001):1.234586e-001):1.407429e-001):8.227248e-002):1.875380e-001):9.599637e-002,1:3.913898e-001);
   tree gen.287500 = [&U] (((5:2.779413e-001,(6:2.826888e-001,(8:1.480268e-001,7:1.978766e-001):2.046778e-001):4.558629e-002):1.756272e-001,((17:2.302733e-001,(21:1.174983e-001,(20:5.065408e-004,19:1.187955e-002):8.785926e-002):4.584159e-002):2.032847e-001,(18:4.352086e-001,((13:2.549162e-001,((11:2.932877e-001,12:3.362879e-001):1.888844e-001,(9:3.074345e-001,10:2.689955e-001):8.456278e-002):9.908395e-002):2.689964e-002,((15:2.445286e-001,16:2.071578e-001):1.757712e-001,14:2.147122e-001):1.211042e-001):1.191189e-001):9.995127e-002):1.657699e-001):1.295712e-001,((3:3.062393e-001,4:2.466991e-001):1.387418e-001,2:2.798278e-001):3.379037e-002,1:3.711599e-001);
   tree gen.288000 = [&U] (2:2.413249e-001,((3:3.062647e-001,4:2.533163e-001):1.406386e-001,((5:2.779644e-001,(6:2.827123e-001,(8:1.480391e-001,7:1.978931e-001):1.723088e-001):5.534169e-002):1.756418e-001,((17:1.544203e-001,(21:1.382244e-001,(20:3.157087e-003,19:1.312639e-002):8.670621e-002):6.584526e-002):2.033016e-001,(18:5.580010e-001,((13:2.584318e-001,((11:2.711559e-001,12:2.842502e-001):1.434307e-001,(9:2.900397e-001,10:2.465646e-001):8.456979e-002):9.909216e-002):4.230314e-002,((15:2.445489e-001,16:2.375993e-001):1.272944e-001,14:2.944413e-001):1.230340e-001):1.596460e-001):8.651650e-002):1.765423e-001):1.189025e-001):3.120083e-002,1:4.362796e-001);
   tree gen.288500 = [&U] (((3:3.164714e-001,4:2.561434e-001):1.280552e-001,2:2.476752e-001):4.446471e-002,((5:2.406468e-001,(6:2.921340e-001,(8:1.640429e-001,7:1.924113e-001):1.780512e-001):6.382263e-002):2.062283e-001,((17:1.595666e-001,(21:9.863153e-002,(20:1.986695e-003,19:8.761220e-003):9.030823e-002):6.816207e-002):1.952263e-001,(18:5.765970e-001,((13:2.327710e-001,((15:2.526988e-001,16:2.455176e-001):1.315366e-001,14:2.405199e-001):1.517638e-001):3.885275e-002,((11:2.801925e-001,12:2.937232e-001):1.723563e-001,(9:2.997056e-001,10:2.547816e-001):8.738818e-002):9.708889e-002):1.054786e-001):1.056853e-001):1.806257e-001):1.228651e-001,1:4.309824e-001);
   tree gen.289000 = [&U] (((3:2.985124e-001,4:2.428877e-001):1.256309e-001,2:2.766086e-001):5.289281e-002,((5:2.360910e-001,(6:2.276674e-001,(8:1.733924e-001,7:1.762625e-001):2.479092e-001):4.647675e-002):1.592212e-001,((17:1.565458e-001,(21:7.888549e-002,(20:1.402143e-003,19:7.506756e-003):1.011551e-001):9.057722e-002):2.413397e-001,(18:5.656813e-001,((13:2.669293e-001,((11:2.748881e-001,12:3.415904e-001):1.904589e-001,(9:2.940318e-001,10:2.510796e-001):8.573382e-002):9.525088e-002):3.258918e-002,((15:2.345257e-001,16:2.301455e-001):1.897067e-001,14:2.359666e-001):1.546008e-001):1.034817e-001):9.495426e-002):1.689400e-001):1.026476e-001,1:4.353905e-001);
   tree gen.289500 = [&U] (((3:3.001258e-001,4:2.942464e-001):1.263099e-001,2:2.413353e-001):6.010121e-002,((5:2.739025e-001,(6:2.469533e-001,(8:1.743296e-001,7:1.908385e-001):2.333317e-001):4.433535e-002):1.737130e-001,((17:1.928865e-001,(21:9.728807e-002,(20:6.663115e-004,19:1.507160e-002):9.042114e-002):4.588760e-002):2.426442e-001,(18:5.687388e-001,((13:2.683721e-001,((11:2.763739e-001,12:3.434367e-001):1.914883e-001,(9:3.642672e-001,10:2.524367e-001):5.180756e-002):9.576571e-002):4.473089e-002,((15:2.372358e-001,16:2.313894e-001):1.848216e-001,14:2.261158e-001):1.371602e-001):8.597544e-002):9.546749e-002):1.702161e-001):1.032025e-001,1:4.183611e-001);
   tree gen.290000 = [&U] (((3:2.931161e-001,4:2.574712e-001):1.192425e-001,2:2.356987e-001):4.234310e-002,((5:2.519416e-001,(6:2.318647e-001,(8:1.785079e-001,7:1.863813e-001):2.278820e-001):6.478856e-002):1.901259e-001,((17:1.883814e-001,(21:1.201409e-001,(20:2.290155e-003,19:1.236367e-002):8.627217e-002):6.451265e-002):2.352803e-001,(18:5.173454e-001,((13:2.387016e-001,((11:3.077500e-001,12:3.354154e-001):2.182049e-001,(9:3.248412e-001,10:2.195517e-001):7.689309e-002):9.352900e-002):7.755046e-002,((15:2.316949e-001,16:2.378266e-001):1.710384e-001,14:2.035655e-001):1.334949e-001):1.088776e-001):9.323775e-002):1.662406e-001):1.007921e-001,1:4.457562e-001);
   tree gen.290500 = [&U] (((3:2.971174e-001,4:2.609859e-001):1.154094e-001,2:2.582493e-001):3.814053e-002,((5:2.553808e-001,(6:2.298619e-001,(8:1.702297e-001,7:1.959988e-001):1.917470e-001):8.868163e-002):1.876386e-001,((17:1.909530e-001,(21:1.105998e-001,(20:7.172796e-003,19:1.253244e-002):1.189947e-001):5.477235e-002):2.384921e-001,(18:5.244076e-001,((13:2.537343e-001,((11:3.012713e-001,12:3.504389e-001):2.211835e-001,(9:3.483135e-001,10:2.225487e-001):8.120090e-002):9.429268e-002):6.596712e-002,((15:2.348577e-001,16:2.500802e-001):1.601298e-001,14:2.069641e-001):1.007672e-001):6.674346e-002):1.077489e-001):1.947041e-001):1.347001e-001,1:4.518411e-001);
   tree gen.291000 = [&U] (((3:3.059209e-001,4:2.657351e-001):1.602854e-001,2:2.659012e-001):3.546284e-002,((5:2.482009e-001,(6:2.752833e-001,(8:1.752735e-001,7:2.018063e-001):2.409333e-001):5.706792e-002):1.647177e-001,((17:1.966109e-001,(21:9.871619e-002,(20:6.971957e-003,19:1.077925e-002):1.265928e-001):5.458159e-002):2.455585e-001,(18:5.183178e-001,((13:2.612524e-001,((11:3.329990e-001,12:2.732522e-001):1.644635e-001,(9:3.475358e-001,10:2.912432e-001):9.397132e-002):6.500282e-002):8.862429e-002,((15:2.292908e-001,16:2.735959e-001):1.766335e-001,14:2.472717e-001):1.019669e-001):1.064485e-001):1.549973e-001):1.994534e-001):1.015625e-001,1:4.478860e-001);
   tree gen.291500 = [&U] (((3:2.759084e-001,4:2.580279e-001):1.556366e-001,2:2.863025e-001):3.688250e-002,((5:2.244543e-001,(6:2.504896e-001,(8:1.701901e-001,7:1.959532e-001):2.231884e-001):5.612593e-002):1.498252e-001,((17:2.087302e-001,(21:1.172013e-001,(20:4.696020e-003,19:1.069568e-002):9.063787e-002):7.650236e-002):1.794482e-001,(18:4.915556e-001,((13:2.823111e-001,((11:3.233410e-001,12:3.205551e-001):2.117624e-001,(9:3.682049e-001,10:2.576331e-001):5.325342e-002):9.927386e-002):6.081541e-002,((15:2.250709e-001,16:2.656608e-001):1.715106e-001,14:1.978988e-001):1.199570e-001):1.216203e-001):6.113073e-002):1.642346e-001):1.139095e-001,1:4.532938e-001);
   tree gen.292000 = [&U] (((3:2.854949e-001,4:2.601460e-001):1.569142e-001,2:2.312371e-001):4.739668e-002,((5:2.262967e-001,(6:2.437223e-001,(8:1.502544e-001,7:1.975618e-001):1.937289e-001):8.682584e-002):1.510551e-001,((17:1.655076e-001,(21:1.315582e-001,(20:3.804551e-003,19:1.078348e-002):1.149631e-001):7.426298e-002):2.667958e-001,(18:4.955906e-001,((13:2.846285e-001,((11:3.259952e-001,12:3.231864e-001):2.040080e-001,(9:3.889099e-001,10:2.478569e-001):6.228793e-002):8.741984e-002):3.622969e-002,((15:2.845320e-001,16:1.865990e-001):1.311598e-001,14:1.995233e-001):1.447362e-001):8.262187e-002):1.413044e-001):1.655827e-001):1.244582e-001,1:4.931005e-001);
   tree gen.292500 = [&U] (((3:2.908760e-001,4:2.819763e-001):1.334974e-001,2:2.629053e-001):5.483325e-002,(((5:2.753525e-001,6:2.538596e-001):5.633603e-002,(8:1.877349e-001,7:1.658597e-001):2.221736e-001):1.452174e-001,((17:1.934027e-001,(21:1.068522e-001,(20:2.521541e-003,19:7.593460e-003):9.047921e-002):4.116828e-002):2.384409e-001,(18:5.452504e-001,((13:2.256221e-001,((11:3.291261e-001,12:2.960772e-001):1.761872e-001,(9:3.738801e-001,10:2.382783e-001):4.620724e-002):9.896766e-002):4.978479e-002,((15:2.735360e-001,16:1.793878e-001):1.480130e-001,14:1.943981e-001):1.567071e-001):9.991626e-002):1.143309e-001):1.734953e-001):1.020941e-001,1:4.796093e-001);
   tree gen.293000 = [&U] (((3:2.884170e-001,4:2.895628e-001):1.221925e-001,2:2.492532e-001):6.651728e-002,(((5:3.073335e-001,6:2.517136e-001):3.992945e-002,(8:1.861479e-001,7:1.739522e-001):2.114777e-001):1.914564e-001,((17:1.917677e-001,(21:1.145996e-001,(20:3.960577e-003,19:1.440457e-002):9.414462e-002):5.055323e-002):2.364252e-001,(18:4.464963e-001,((13:2.396173e-001,((11:3.263438e-001,12:3.033470e-001):1.746978e-001,(9:3.707195e-001,10:2.452290e-001):7.350138e-002):1.042694e-001):5.537955e-002,((15:2.712237e-001,16:2.385251e-001):1.467617e-001,14:1.930048e-001):1.405358e-001):1.434076e-001):9.544378e-002):1.720287e-001):9.897719e-002,1:4.256519e-001);
   tree gen.293500 = [&U] (((3:2.874216e-001,4:2.885634e-001):1.217707e-001,2:2.628142e-001):6.665615e-002,((5:3.062728e-001,(6:2.508448e-001,(8:1.855054e-001,7:1.839294e-001):2.236300e-001):2.694934e-002):1.827301e-001,((17:1.785902e-001,(21:9.809199e-002,(20:1.205386e-003,19:1.295584e-002):8.235298e-002):4.303286e-002):2.356092e-001,(18:4.449552e-001,((13:2.519534e-001,((11:3.252175e-001,12:3.023000e-001):1.499893e-001,(9:3.425075e-001,10:2.443826e-001):7.324770e-002):7.803707e-002):6.951163e-002,((15:2.702876e-001,16:2.260911e-001):1.552403e-001,14:1.923387e-001):1.240182e-001):8.678939e-002):1.200710e-001):1.453125e-001):9.947166e-002,1:4.241828e-001);
   tree gen.294000 = [&U] (((3:2.969955e-001,4:2.981754e-001):1.258269e-001,2:2.883885e-001):3.364398e-002,((5:3.164747e-001,((8:1.916845e-001,7:1.900560e-001):2.393328e-001,6:2.693882e-001):1.733438e-002):1.727769e-001,((17:1.845390e-001,(21:1.143358e-001,(20:4.902667e-004,19:9.532447e-003):7.684142e-002):5.623372e-002):2.283366e-001,(18:4.774273e-001,((13:2.603459e-001,((11:3.296618e-001,12:3.768623e-001):1.580733e-001,(9:3.558845e-001,10:2.525229e-001):7.829978e-002):8.063647e-002):9.156645e-002,((15:2.432378e-001,16:2.336222e-001):1.419649e-001,14:1.987455e-001):1.169303e-001):9.410605e-002):1.038546e-001):1.501528e-001):1.323516e-001,1:4.383123e-001);
   tree gen.294500 = [&U] (((3:2.897659e-001,4:2.526931e-001):1.227677e-001,((5:2.437282e-001,((8:1.542563e-001,7:1.776546e-001):2.335068e-001,6:2.386087e-001):7.898822e-002):1.650367e-001,((17:2.409235e-001,(21:1.115525e-001,(20:8.884905e-004,19:1.421898e-002):1.134024e-001):1.723914e-002):2.702497e-001,(18:4.147084e-001,((13:2.540085e-001,((11:3.031487e-001,12:3.399874e-001):1.542254e-001,(9:3.472214e-001,10:2.554150e-001):9.424915e-002):8.266967e-002):9.879777e-002,((15:2.373168e-001,16:2.535965e-001):1.407780e-001,14:2.727895e-001):7.269309e-002):1.614701e-001):8.836682e-002):1.464977e-001):1.086134e-001):7.590503e-002,2:2.442424e-001,1:4.312416e-001);
   tree gen.295000 = [&U] (((3:3.313142e-001,4:2.500650e-001):1.403939e-001,((5:2.501435e-001,((8:1.466845e-001,7:1.823307e-001):1.945852e-001,6:2.634990e-001):6.155817e-002):1.602885e-001,((17:1.673639e-001,(21:9.408743e-002,(20:8.016958e-004,19:1.292571e-002):1.073520e-001):6.312383e-002):2.327242e-001,(18:4.539485e-001,((13:2.293729e-001,((11:3.592437e-001,12:3.216184e-001):1.582848e-001,(9:3.563608e-001,10:2.462680e-001):6.075042e-002):1.064773e-001):7.411649e-002,((15:2.435633e-001,16:2.591368e-001):1.545227e-001,14:2.799697e-001):8.831720e-002):1.016660e-001):1.442219e-001):1.944435e-001):1.097337e-001):5.004755e-002,2:2.094588e-001,1:4.425925e-001);
   tree gen.295500 = [&U] ((2:2.381874e-001,(3:3.458077e-001,4:2.493457e-001):1.392281e-001):5.675953e-002,((5:2.494240e-001,((8:1.462626e-001,7:1.818063e-001):2.294955e-001,6:2.627411e-001):6.002410e-002):1.598275e-001,((17:1.783437e-001,(21:9.381681e-002,(20:1.285615e-003,19:1.206365e-002):1.070432e-001):6.354469e-002):2.535234e-001,(18:4.526428e-001,((13:2.145559e-001,((11:3.582104e-001,12:3.273457e-001):1.391486e-001,(9:3.163626e-001,10:2.832512e-001):9.741681e-002):9.297086e-002):7.390331e-002,((15:2.253058e-001,16:2.169166e-001):1.729159e-001,14:2.915466e-001):1.477687e-001):7.745332e-002):1.210941e-001):1.938842e-001):1.094181e-001,1:4.416216e-001);
   tree gen.296000 = [&U] ((2:2.279643e-001,(3:2.846350e-001,4:2.523662e-001):1.486774e-001):4.216821e-002,((5:2.524455e-001,((8:1.316075e-001,7:1.840086e-001):2.414385e-001,6:2.444876e-001):7.096316e-002):1.766948e-001,((17:1.683215e-001,(21:8.074371e-002,(20:1.891953e-003,19:6.258723e-003):1.116636e-001):5.827023e-002):2.308021e-001,(18:4.581261e-001,((13:2.171550e-001,((11:3.625497e-001,12:3.313111e-001):1.408342e-001,(9:3.175698e-001,10:2.866825e-001):9.295866e-002):5.087720e-002):8.839612e-002,((15:2.280352e-001,16:2.195443e-001):1.728006e-001,14:2.394289e-001):1.351406e-001):8.934622e-002):1.225611e-001):1.930054e-001):1.029528e-001,1:4.469713e-001);
   tree gen.296500 = [&U] (((3:2.819788e-001,4:2.559511e-001):1.358880e-001,((5:2.528254e-001,((8:1.318055e-001,7:2.028642e-001):2.340771e-001,6:2.448555e-001):4.357130e-002):1.601908e-001,((17:2.266479e-001,(21:9.704534e-002,(20:3.408224e-003,19:6.268142e-003):1.213125e-001):6.150713e-002):1.837615e-001,(18:6.020792e-001,((13:2.520904e-001,((11:3.600457e-001,12:3.424418e-001):1.410462e-001,(9:3.381044e-001,10:2.871139e-001):6.663803e-002):6.948406e-002):6.785993e-002,((15:2.283783e-001,16:2.198747e-001):1.795402e-001,14:2.397892e-001):1.137197e-001):1.446641e-001):6.648489e-002):1.480097e-001):1.428661e-001):4.223167e-002,2:2.205759e-001,1:4.476440e-001);
   tree gen.297000 = [&U] (((5:2.815614e-001,((8:1.831441e-001,7:2.170650e-001):1.661188e-001,6:2.645691e-001):6.339758e-002):1.703102e-001,((17:1.438787e-001,(21:1.062730e-001,(20:1.267667e-003,19:5.692346e-003):1.046371e-001):5.719132e-002):2.026660e-001,(18:5.749911e-001,((13:2.407486e-001,((11:3.438470e-001,12:3.242198e-001):1.522637e-001,(9:3.303846e-001,10:2.741964e-001):7.839001e-002):8.835019e-002):5.189053e-002,((15:1.927022e-001,16:2.099823e-001):1.781362e-001,14:2.359238e-001):1.368952e-001):1.032698e-001):8.242231e-002):1.549780e-001):1.183018e-001,((3:2.724267e-001,4:2.444356e-001):1.195832e-001,2:2.133595e-001):4.581031e-002,1:4.772908e-001);
   tree gen.297500 = [&U] (2:2.146431e-001,((3:2.906674e-001,4:2.459062e-001):1.203027e-001,((5:2.511311e-001,((8:1.462616e-001,7:1.945092e-001):1.785493e-001,6:2.661608e-001):6.377899e-002):1.700625e-001,((17:2.272702e-001,(21:1.162741e-001,(20:6.045655e-004,19:7.937158e-003):1.005512e-001):6.087138e-002):2.448383e-001,(18:4.707916e-001,((13:2.620391e-001,((11:3.459156e-001,12:3.330467e-001):1.770469e-001,(9:3.323723e-001,10:2.686931e-001):7.886162e-002):1.472710e-001):4.486057e-002,((15:1.938616e-001,16:2.335145e-001):1.792079e-001,14:2.414567e-001):1.127884e-001):1.281511e-001):9.877902e-002):1.310955e-001):1.609293e-001):3.564011e-002,1:4.801623e-001);
   tree gen.298000 = [&U] (2:2.254881e-001,((3:3.356507e-001,4:2.583307e-001):9.798096e-002,((5:2.638196e-001,((8:1.536515e-001,7:2.043369e-001):1.940033e-001,6:2.881902e-001):7.016313e-002):1.972837e-001,((17:2.112651e-001,(21:1.223777e-001,(20:4.246003e-003,19:4.443713e-003):7.837077e-002):4.319358e-002):2.604326e-001,(18:4.418641e-001,((13:2.865274e-001,((11:3.290826e-001,12:3.001312e-001):1.765481e-001,(9:3.491656e-001,10:2.495726e-001):7.661641e-002):5.349426e-002):6.443108e-002,((15:2.687379e-001,16:2.453129e-001):1.612843e-001,14:2.432633e-001):1.044895e-001):8.969735e-002):1.439998e-001):1.809586e-001):1.483923e-001):5.907420e-002,1:4.223460e-001);
   tree gen.298500 = [&U] (((3:3.370749e-001,4:2.626744e-001):1.412258e-001,(((6:2.894130e-001,(8:1.523429e-001,7:2.052039e-001):2.052101e-001):3.717708e-002,5:3.137197e-001):1.479489e-001,((17:1.342477e-001,(21:1.228970e-001,(20:3.403620e-003,19:8.490010e-003):1.004324e-001):3.330126e-002):2.451664e-001,(18:4.437389e-001,((13:2.159585e-001,((11:3.217245e-001,12:3.124947e-001):1.926822e-001,(9:3.506470e-001,10:2.506315e-001):8.182631e-002):7.846407e-002):6.470445e-002,((15:2.698781e-001,16:1.716112e-001):1.419689e-001,14:2.691885e-001):9.473503e-002):1.397646e-001):1.083828e-001):1.898017e-001):1.275943e-001):8.042438e-002,2:2.264448e-001,1:4.241380e-001);
   tree gen.299000 = [&U] (((3:2.986596e-001,4:2.644743e-001):1.421935e-001,(((6:2.512792e-001,(8:1.451584e-001,7:2.066100e-001):2.066162e-001):3.743182e-002,5:2.821039e-001):1.336829e-001,(((20:2.081806e-003,19:1.210790e-002):8.862368e-002,(21:1.144458e-001,17:2.366594e-001):2.056743e-002):2.337246e-001,(18:5.122532e-001,((13:2.174382e-001,((11:3.044666e-001,12:3.412018e-001):2.057690e-001,(9:3.530497e-001,10:2.277290e-001):7.636498e-002):7.796336e-002):7.877288e-002,((15:2.717274e-001,16:2.493446e-001):1.214287e-001,14:2.710330e-001):1.239736e-001):1.160539e-001):1.091255e-001):1.959325e-001):1.298680e-001):8.200697e-002,2:2.279964e-001,1:4.270442e-001);
   tree gen.299500 = [&U] (((3:2.841641e-001,4:2.163002e-001):1.937807e-001,2:2.169306e-001):7.158190e-002,(((6:2.296995e-001,(8:1.381131e-001,7:1.965821e-001):2.036423e-001):6.662074e-002,5:2.277308e-001):1.378864e-001,(((17:2.575152e-001,(20:7.488721e-004,19:1.456054e-002):9.435481e-002):2.931642e-002,21:9.940308e-002):2.626903e-001,(18:4.873908e-001,((13:2.433654e-001,((11:3.097330e-001,12:3.246415e-001):1.618528e-001,(9:3.359143e-001,10:2.730853e-001):6.416084e-002):1.344013e-001):5.087593e-002,((15:2.585390e-001,16:2.372426e-001):1.155351e-001,14:2.578784e-001):1.390679e-001):1.447546e-001):9.082081e-002):1.289921e-001):1.111887e-001,1:4.063175e-001);
[truncated: 671 more chars]
