# Supplementary material for: Metabolic and Chaperone Gene Loss Marks the Origin of Animals: Evidence for Hsp104 and Hsp78 Chaperones Sharing Mitochondrial Enzymes as Clients
Source: PLoS One. 2015 Feb 24;10(2):e0117192. doi: 10.1371/journal.pone.0117192 (PMC4339202; doi:10.1371/journal.pone.0117192)
Supplement: S2 File — (ZIP) [file pone.0117192.s004.zip › M1_clpB/clpB_v03.nex.tstat]

[ID: 1217741249]
ID	#obs	Probability(=s)	Stddev(s)	Min(s)	Max(s)	Nruns
22		902	1.000000e+000	0.000000e+000	1.000000e+000	1.000000e+000	2
23		902	1.000000e+000	0.000000e+000	1.000000e+000	1.000000e+000	2
24		902	1.000000e+000	0.000000e+000	1.000000e+000	1.000000e+000	2
25		902	1.000000e+000	0.000000e+000	1.000000e+000	1.000000e+000	2
26		902	1.000000e+000	0.000000e+000	1.000000e+000	1.000000e+000	2
27		902	1.000000e+000	0.000000e+000	1.000000e+000	1.000000e+000	2
28		902	1.000000e+000	0.000000e+000	1.000000e+000	1.000000e+000	2
29		902	1.000000e+000	0.000000e+000	1.000000e+000	1.000000e+000	2
30		902	1.000000e+000	0.000000e+000	1.000000e+000	1.000000e+000	2
31		902	1.000000e+000	0.000000e+000	1.000000e+000	1.000000e+000	2
32		902	1.000000e+000	0.000000e+000	1.000000e+000	1.000000e+000	2
33		902	1.000000e+000	0.000000e+000	1.000000e+000	1.000000e+000	2
34		902	1.000000e+000	0.000000e+000	1.000000e+000	1.000000e+000	2
35		902	1.000000e+000	0.000000e+000	1.000000e+000	1.000000e+000	2
36		879	9.745011e-001	7.839321e-003	9.689579e-001	9.800443e-001	2
37		869	9.634146e-001	1.567864e-003	9.623060e-001	9.645233e-001	2
38		782	8.669623e-001	6.271457e-003	8.625277e-001	8.713969e-001	2
39		586	6.496674e-001	2.822156e-002	6.297118e-001	6.696231e-001	2
40		316	3.503326e-001	2.822156e-002	3.303769e-001	3.702882e-001	2
41		87	9.645233e-002	7.839321e-003	9.090909e-002	1.019956e-001	2
