# Supplementary material for: Metabolic and Chaperone Gene Loss Marks the Origin of Animals: Evidence for Hsp104 and Hsp78 Chaperones Sharing Mitochondrial Enzymes as Clients
Source: PLoS One. 2015 Feb 24;10(2):e0117192. doi: 10.1371/journal.pone.0117192 (PMC4339202; doi:10.1371/journal.pone.0117192)
Supplement: S2 File — (ZIP) [file pone.0117192.s004.zip › M1_clpB/clpB_v03.nex.vstat]

[ID: 1217741249]
Parameter	Mean	Variance	CredInt_Lower	CredInt_Upper	Median	PSRF	Nruns
length[1]	4.565758e-001	8.921327e-004	3.982444e-001	5.112001e-001	4.540694e-001	9.990703e-001	2
length[2]	2.418449e-001	5.957486e-004	1.929396e-001	2.871092e-001	2.413249e-001	1.000277e+000	2
length[3]	2.985400e-001	5.170262e-004	2.525812e-001	3.424834e-001	2.976657e-001	1.003966e+000	2
length[4]	2.677779e-001	4.747984e-004	2.272581e-001	3.114739e-001	2.679922e-001	1.000305e+000	2
length[5]	2.552786e-001	5.189367e-004	2.111281e-001	2.995333e-001	2.557965e-001	9.988932e-001	2
length[6]	2.613005e-001	4.665043e-004	2.216069e-001	3.029171e-001	2.612317e-001	1.011518e+000	2
length[7]	1.952597e-001	3.463015e-004	1.633101e-001	2.322651e-001	1.943532e-001	9.988914e-001	2
length[8]	1.555953e-001	2.807114e-004	1.236863e-001	1.879683e-001	1.542587e-001	9.989487e-001	2
length[9]	3.365101e-001	6.824878e-004	2.847003e-001	3.853707e-001	3.357829e-001	1.003035e+000	2
length[10]	2.631145e-001	5.347394e-004	2.205736e-001	3.109925e-001	2.629259e-001	1.002960e+000	2
length[11]	3.290184e-001	8.057672e-004	2.748881e-001	3.848936e-001	3.274105e-001	9.988984e-001	2
length[12]	3.189959e-001	8.419737e-004	2.625630e-001	3.693538e-001	3.195043e-001	1.000520e+000	2
length[13]	2.603036e-001	4.793714e-004	2.145559e-001	2.996870e-001	2.604966e-001	9.988927e-001	2
length[14]	2.404592e-001	6.475824e-004	1.951157e-001	2.940093e-001	2.404145e-001	9.992298e-001	2
length[15]	2.467800e-001	6.203001e-004	2.026834e-001	3.000721e-001	2.449313e-001	9.994096e-001	2
length[16]	2.159670e-001	4.952864e-004	1.760205e-001	2.585505e-001	2.147392e-001	9.997129e-001	2
length[17]	2.021265e-001	8.747429e-004	1.417592e-001	2.590419e-001	1.999648e-001	9.990919e-001	2
length[18]	4.947188e-001	1.833289e-003	4.147084e-001	5.841192e-001	4.943302e-001	1.004805e+000	2
length[19]	1.184200e-002	1.746912e-005	3.983422e-003	1.946035e-002	1.163811e-002	9.989871e-001	2
length[20]	1.566668e-003	2.270338e-006	1.637907e-005	4.499339e-003	1.162753e-003	1.014370e+000	2
length[21]	1.015486e-001	2.098105e-004	7.451774e-002	1.319457e-001	1.020709e-001	9.997813e-001	2
length[22]	1.357668e-001	3.970737e-004	9.792601e-002	1.739324e-001	1.351625e-001	9.991028e-001	2
length[23]	1.778875e-001	5.406706e-004	1.259081e-001	2.182511e-001	1.776675e-001	1.000917e+000	2
length[24]	1.148812e-001	3.804271e-004	7.534791e-002	1.494532e-001	1.144521e-001	9.988908e-001	2
length[25]	1.003217e-001	2.120446e-004	7.079370e-002	1.272648e-001	1.005261e-001	9.998528e-001	2
length[26]	1.689803e-001	5.324362e-004	1.219937e-001	2.089631e-001	1.680633e-001	9.995801e-001	2
length[27]	2.304585e-001	8.647438e-004	1.707821e-001	2.848273e-001	2.287670e-001	1.000018e+000	2
length[28]	9.009216e-002	3.641511e-004	5.511211e-002	1.306674e-001	9.062355e-002	9.988933e-001	2
length[29]	1.260483e-001	4.659457e-004	8.211006e-002	1.636412e-001	1.260675e-001	1.002520e+000	2
length[30]	1.162593e-001	7.369335e-004	6.306432e-002	1.698812e-001	1.149402e-001	1.004201e+000	2
length[31]	1.592844e-001	5.047383e-004	1.162235e-001	1.983037e-001	1.584628e-001	1.000374e+000	2
length[32]	7.303375e-002	3.104006e-004	3.579219e-002	1.046886e-001	7.250397e-002	1.002126e+000	2
length[33]	1.672483e-001	4.554575e-004	1.244737e-001	2.069544e-001	1.665578e-001	9.989046e-001	2
length[34]	2.077880e-001	4.336347e-004	1.666193e-001	2.463796e-001	2.074768e-001	9.990101e-001	2
length[35]	1.017032e-001	6.786667e-004	5.124296e-002	1.510023e-001	1.002833e-001	1.001770e+000	2
length[36]	6.201370e-002	3.115602e-004	2.714434e-002	9.606381e-002	6.128306e-002	1.000575e+000	2
length[37]	5.787978e-002	2.492227e-004	2.745161e-002	8.808512e-002	5.766354e-002	9.994066e-001	2
length[38]	5.600110e-002	3.459718e-004	2.122942e-002	9.164160e-002	5.505767e-002	1.000277e+000	2
length[39]	5.103482e-002	1.784195e-004	2.660992e-002	7.694478e-002	5.079686e-002	9.997744e-001	2
length[40]	6.424732e-002	2.778270e-004	2.749220e-002	9.277831e-002	6.539292e-002	1.002677e+000	2
length[41]	3.669931e-002	2.183519e-004	1.002720e-002	6.722061e-002	3.697152e-002	9.974955e-001	2
