# Supplementary material for: Metabolic and Chaperone Gene Loss Marks the Origin of Animals: Evidence for Hsp104 and Hsp78 Chaperones Sharing Mitochondrial Enzymes as Clients
Source: PLoS One. 2015 Feb 24;10(2):e0117192. doi: 10.1371/journal.pone.0117192 (PMC4339202; doi:10.1371/journal.pone.0117192)
Supplement: S2 File — (ZIP) [file pone.0117192.s004.zip › M1_clpB/clpB_v04.nex.ckp]

#NEXUS
[run stamp:2817400281]
[generation: 300000]

begin trees;
	translate
       1 Halorhodospira_halochloris_clpB,
       2 Amphimedon_queenslandica_XP_003391862.1,
       3 Batrachochytrium_dendrobatidis_HSP104,
       4 Batrachochytrium_dendrobatidis_HSP78,
       5 Capsaspora_owczarzaki_HSP104,
       6 Capsaspora_owczarzaki_HSP78,
       7 Cryptococcus_neoformans_HSP104,
       8 Cryptococcus_neoformans_HSP78,
       9 Monosiga_brevicollis_HSP104,
      10 Monosiga_brevicollis_HSP78,
      11 Puccinia_graminis_HSP104,
      12 Puccinia_graminis_HSP78,
      13 Saccharomyces_cerevisiae_HSP104,
      14 Saccharomyces_cerevisiae_HSP78,
      15 Salpingoeca_rosetta_HSP104,
      16 Salpingoeca_rosetta_HSP78,
      17 Schizosaccharomyces_pombe_HSP104,
      18 Schizosaccharomyces_pombe_HSP78,
      19 endosymbiont_of_Riftia_pachyptila_clpB,
      20 endosymbiont_of_Tevnia_jerichonana_clpB;
	tree mcmc.tree_1 = (2:2.371587e-001,((20:5.929685e-004,19:1.896020e-002):1.003074e-001,(((((18:2.740227e-001,14:3.034737e-001):7.924454e-002,(8:3.316610e-001,12:3.278504e-001):1.545444e-001):6.661491e-002,4:2.193902e-001):7.499522e-002,(6:2.766460e-001,(16:2.572450e-001,10:1.994716e-001):1.443417e-001):9.676856e-002):2.088599e-001,(((17:2.455783e-001,(11:2.252127e-001,7:3.242116e-001):1.143592e-001):5.110847e-002,13:4.710654e-001):9.674863e-002,(3:2.597278e-001,(5:3.132520e-001,(15:1.999731e-001,9:1.572824e-001):1.961127e-001):4.120059e-002):1.528950e-001):1.887203e-001):2.475205e-001):2.433016e-002,1:1.018505e-001);
	tree mcmc.tree_2 = ((2:2.281843e-001,((((7:2.771389e-001,11:2.638062e-001):1.324646e-001,(17:2.055454e-001,13:4.971314e-001):5.733223e-002):1.230560e-001,(((15:2.031558e-001,9:1.312803e-001):2.167508e-001,5:2.791226e-001):4.672896e-002,3:2.301664e-001):1.303533e-001):1.260798e-001,((4:2.599596e-001,((14:3.317626e-001,18:2.826498e-001):5.041983e-002,(8:2.872230e-001,12:3.297019e-001):2.155321e-001):7.193745e-002):6.320776e-002,(6:2.452126e-001,(16:2.424119e-001,10:2.686277e-001):1.319050e-001):9.851356e-002):1.661286e-001):2.565702e-001):6.076741e-002,(20:8.463606e-005,19:1.214071e-002):9.075832e-002,1:8.365674e-002);
end;

begin mrbayes;
	startvals
		Tau(1,1)=mcmc.tree_1
		Tau(2,1)=mcmc.tree_2
		V(1,1)=mcmc.tree_1
		V(2,1)=mcmc.tree_2
		Aamodel(1,1)=(5.000000000000000e+000)
		Aamodel(2,1)=(5.000000000000000e+000)
	;
	propset
		Multiplier(V)$lambda(1,1)=1.890108547530682e+000
		Multiplier(V)$lambda(2,1)=1.762325528669016e+000
		TLMultiplier(V)$lambda(1,1)=3.452916903051003e-001
		TLMultiplier(V)$lambda(2,1)=3.418559805815337e-001
	;
end;
