# Supplementary material for: Metabolic and Chaperone Gene Loss Marks the Origin of Animals: Evidence for Hsp104 and Hsp78 Chaperones Sharing Mitochondrial Enzymes as Clients
Source: PLoS One. 2015 Feb 24;10(2):e0117192. doi: 10.1371/journal.pone.0117192 (PMC4339202; doi:10.1371/journal.pone.0117192)
Supplement: S2 File — (ZIP) [file pone.0117192.s004.zip › M1_clpB/clpB_v04.nex.ckp~]

#NEXUS
[run stamp:2817400281]
[generation: 200000]

begin trees;
	translate
       1 Halorhodospira_halochloris_clpB,
       2 Amphimedon_queenslandica_XP_003391862.1,
       3 Batrachochytrium_dendrobatidis_HSP104,
       4 Batrachochytrium_dendrobatidis_HSP78,
       5 Capsaspora_owczarzaki_HSP104,
       6 Capsaspora_owczarzaki_HSP78,
       7 Cryptococcus_neoformans_HSP104,
       8 Cryptococcus_neoformans_HSP78,
       9 Monosiga_brevicollis_HSP104,
      10 Monosiga_brevicollis_HSP78,
      11 Puccinia_graminis_HSP104,
      12 Puccinia_graminis_HSP78,
      13 Saccharomyces_cerevisiae_HSP104,
      14 Saccharomyces_cerevisiae_HSP78,
      15 Salpingoeca_rosetta_HSP104,
      16 Salpingoeca_rosetta_HSP78,
      17 Schizosaccharomyces_pombe_HSP104,
      18 Schizosaccharomyces_pombe_HSP78,
      19 endosymbiont_of_Riftia_pachyptila_clpB,
      20 endosymbiont_of_Tevnia_jerichonana_clpB;
	tree mcmc.tree_1 = (((((((18:2.767786e-001,14:2.886444e-001):8.642184e-002,(8:3.586176e-001,12:3.362359e-001):1.676326e-001):9.590038e-002,4:2.381931e-001):7.220879e-002,(6:2.787498e-001,(16:2.632193e-001,10:2.281998e-001):1.726886e-001):9.920555e-002):1.812572e-001,(((13:4.300865e-001,17:2.189975e-001):5.559325e-002,(11:2.709786e-001,7:3.403266e-001):1.216201e-001):1.573358e-001,(((15:2.039136e-001,9:1.585708e-001):1.966686e-001,5:2.458676e-001):5.014155e-002,3:2.723073e-001):1.529705e-001):1.518339e-001):2.531743e-001,(20:4.083797e-004,19:1.825875e-002):9.382151e-002):5.819275e-003,2:2.648961e-001,1:1.210513e-001);
	tree mcmc.tree_2 = ((20:4.111426e-004,19:7.829283e-003):1.079140e-001,(((((17:2.297269e-001,13:4.695749e-001):6.589734e-002,(7:3.192378e-001,11:2.394126e-001):1.483417e-001):1.032944e-001,(3:2.405954e-001,((15:2.125859e-001,9:1.611676e-001):2.122011e-001,5:2.499909e-001):5.924806e-002):1.858413e-001):1.738954e-001,((4:2.581042e-001,((14:3.315626e-001,18:2.480531e-001):8.555627e-002,(8:2.980864e-001,12:3.235020e-001):1.417122e-001):9.057025e-002):8.010285e-002,(6:2.599107e-001,(16:1.874728e-001,10:2.041489e-001):2.088262e-001):1.274728e-001):1.471913e-001):1.910112e-001,2:1.878593e-001):8.554881e-002,1:1.211135e-001);
end;

begin mrbayes;
	startvals
		Tau(1,1)=mcmc.tree_1
		Tau(2,1)=mcmc.tree_2
		V(1,1)=mcmc.tree_1
		V(2,1)=mcmc.tree_2
		Aamodel(1,1)=(5.000000000000000e+000)
		Aamodel(2,1)=(5.000000000000000e+000)
	;
	propset
		Multiplier(V)$lambda(1,1)=1.834247397873008e+000
		Multiplier(V)$lambda(2,1)=1.744790096670674e+000
		TLMultiplier(V)$lambda(1,1)=5.469675838470808e-001
		TLMultiplier(V)$lambda(2,1)=5.469675838470808e-001
	;
end;
