# Supplementary material for: Metabolic and Chaperone Gene Loss Marks the Origin of Animals: Evidence for Hsp104 and Hsp78 Chaperones Sharing Mitochondrial Enzymes as Clients
Source: PLoS One. 2015 Feb 24;10(2):e0117192. doi: 10.1371/journal.pone.0117192 (PMC4339202; doi:10.1371/journal.pone.0117192)
Supplement: S2 File — (ZIP) [file pone.0117192.s004.zip › M1_clpB/clpB_v04.nex.con.tre]

#NEXUS
begin taxa;
	dimensions ntax=20;
	taxlabels
	Halorhodospira_halochloris_clpB
	endosymbiont_of_Riftia_pachyptila_clpB
	endosymbiont_of_Tevnia_jerichonana_clpB
	'Amphimedon_queenslandica_XP_003391862.1'
	Batrachochytrium_dendrobatidis_HSP104
	Capsaspora_owczarzaki_HSP104
	Monosiga_brevicollis_HSP104
	Salpingoeca_rosetta_HSP104
	Cryptococcus_neoformans_HSP104
	Puccinia_graminis_HSP104
	Saccharomyces_cerevisiae_HSP104
	Schizosaccharomyces_pombe_HSP104
	Batrachochytrium_dendrobatidis_HSP78
	Cryptococcus_neoformans_HSP78
	Puccinia_graminis_HSP78
	Saccharomyces_cerevisiae_HSP78
	Schizosaccharomyces_pombe_HSP78
	Capsaspora_owczarzaki_HSP78
	Monosiga_brevicollis_HSP78
	Salpingoeca_rosetta_HSP78
;
end;

begin trees;
	tree con_50_majrule = [&U] (Halorhodospira_halochloris_clpB[&length_mean=0.106481465,prob=1.0,prob_range={1.0,1.0},prob+-sd="100+-0",!color=#-6710887,length_95%HPD={0.0786922,0.1365173},length_median=0.1069208,prob_stddev=0.0,prob(percent)="100"]:0.1069208,(endosymbiont_of_Riftia_pachyptila_clpB[&length_mean=0.01195852499667406,prob=1.0,prob_range={1.0,1.0},prob+-sd="100+-0",!color=#-6710887,length_95%HPD={0.004764892,0.02019455},length_median=0.01140681,prob_stddev=0.0,prob(percent)="100"]:0.01140681,endosymbiont_of_Tevnia_jerichonana_clpB[&length_mean=0.001575020783228382,prob=1.0,prob_range={1.0,1.0},prob+-sd="100+-0",!color=#-6710887,length_95%HPD={1.640473E-6,0.004812951},length_median=0.001103606,prob_stddev=0.0,prob(percent)="100"]:0.001103606)[&length_mean=0.09622932876940134,prob=1.0,prob_range={1.0,1.0},prob+-sd="100+-0",!color=#-6710887,length_95%HPD={0.06882303,0.1244927},length_median=0.09646552,prob_stddev=0.0,prob(percent)="100"]:0.09646552,('Amphimedon_queenslandica_XP_003391862.1'[&length_mean=0.2054427175166296,prob=1.0,prob_range={1.0,1.0},prob+-sd="100+-0",!color=#-52378,length_95%HPD={0.151469,0.2675266},length_median=0.2035369,prob_stddev=0.0,prob(percent)="100"]:0.2035369,(((Batrachochytrium_dendrobatidis_HSP104[&length_mean=0.2536446899113087,prob=1.0,prob_range={1.0,1.0},prob+-sd="100+-0",!color=#-16763905,length_95%HPD={0.2128891,0.2963088},length_median=0.2547852,prob_stddev=0.0,prob(percent)="100"]:0.2547852,(Capsaspora_owczarzaki_HSP104[&length_mean=0.2590085987804873,prob=1.0,prob_range={1.0,1.0},prob+-sd="100+-0",!color=#-16763905,length_95%HPD={0.217426,0.2992141},length_median=0.257612,prob_stddev=0.0,prob(percent)="100"]:0.257612,(Monosiga_brevicollis_HSP104[&length_mean=0.1534173021064302,prob=1.0,prob_range={1.0,1.0},prob+-sd="100+-0",!color=#-16763905,length_95%HPD={0.1182439,0.1871844},length_median=0.1534256,prob_stddev=0.0,prob(percent)="100"]:0.1534256,Salpingoeca_rosetta_HSP104[&length_mean=0.1962165305986698,prob=1.0,prob_range={1.0,1.0},prob+-sd="100+-0",!color=#-16763905,length_95%HPD={0.1619339,0.2357155},length_median=0.1952218,prob_stddev=0.0,prob(percent)="100"]:0.1952218)[&length_mean=0.2082227203991131,prob=1.0,prob_range={1.0,1.0},prob+-sd="100+-0",!color=#-16763905,length_95%HPD={0.1697477,0.247274},length_median=0.2080953,prob_stddev=0.0,prob(percent)="100"]:0.2080953)[&length_mean=0.05572543856321832,prob=0.9645232815964523,prob_range={0.9645232815964523,0.9645232815964523},!rotate=true,prob+-sd="96+-0",!color=#-16763905,length_95%HPD={0.02683222,0.08648292},length_median=0.05498661,prob_stddev=0.0,prob(percent)="96"]:0.05498661)[&length_mean=0.1599857113968958,prob=1.0,prob_range={1.0,1.0},!rotate=true,prob+-sd="100+-0",!color=#-16763905,length_95%HPD={0.1239458,0.2030553},length_median=0.1590243,prob_stddev=0.0,prob(percent)="100"]:0.1590243,((Cryptococcus_neoformans_HSP104[&length_mean=0.3042547189578714,prob=1.0,prob_range={1.0,1.0},prob+-sd="100+-0",!color=#-16763905,length_95%HPD={0.2618216,0.3492167},length_median=0.3042005,prob_stddev=0.0,prob(percent)="100"]:0.3042005,Puccinia_graminis_HSP104[&length_mean=0.26269191518847,prob=1.0,prob_range={1.0,1.0},prob+-sd="100+-0",!color=#-16763905,length_95%HPD={0.2215705,0.3027635},length_median=0.2628429,prob_stddev=0.0,prob(percent)="100"]:0.2628429)[&length_mean=0.1296486505543238,prob=1.0,prob_range={1.0,1.0},prob+-sd="100+-0",!color=#-16763905,length_95%HPD={0.09311454,0.1656933},length_median=0.1298307,prob_stddev=0.0,prob(percent)="100"]:0.1298307,(Saccharomyces_cerevisiae_HSP104[&length_mean=0.459005567738359,prob=1.0,prob_range={1.0,1.0},prob+-sd="100+-0",!color=#-16763905,length_95%HPD={0.4038964,0.5216552},length_median=0.4600493,prob_stddev=0.0,prob(percent)="100"]:0.4600493,Schizosaccharomyces_pombe_HSP104[&length_mean=0.234803827383592,prob=1.0,prob_range={1.0,1.0},prob+-sd="100+-0",!color=#-16763905,length_95%HPD={0.1924983,0.2775021},length_median=0.2351426,prob_stddev=0.0,prob(percent)="100"]:0.2351426)[&length_mean=0.0630332351377634,prob=0.6840354767184036,prob_range={0.6762749445676275,0.6917960088691796},prob+-sd="68+-1",!color=#-16763905,length_95%HPD={0.03331079,0.09430778},length_median=0.06267096,prob_stddev=0.01097504981885997,prob(percent)="68"]:0.06267096)[&length_mean=0.1285807886141907,prob=1.0,prob_range={1.0,1.0},!rotate=true,prob+-sd="100+-0",!color=#-16763905,length_95%HPD={0.08852963,0.1676231},length_median=0.1278693,prob_stddev=0.0,prob(percent)="100"]:0.1278693)[&length_mean=0.160816679157428,prob=1.0,prob_range={1.0,1.0},!rotate=false,prob+-sd="100+-0",length_95%HPD={0.1155764,0.1994663},length_median=0.1598021,prob_stddev=0.0,prob(percent)="100"]:0.1598021,((Batrachochytrium_dendrobatidis_HSP78[&length_mean=0.2569093864745009,prob=1.0,prob_range={1.0,1.0},prob+-sd="100+-0",!color=#-3407668,length_95%HPD={0.2124348,0.2982989},length_median=0.2573282,prob_stddev=0.0,prob(percent)="100"]:0.2573282,((Cryptococcus_neoformans_HSP78[&length_mean=0.3221830043237252,prob=1.0,prob_range={1.0,1.0},prob+-sd="100+-0",!color=#-3407668,length_95%HPD={0.2661018,0.3788408},length_median=0.3210891,prob_stddev=0.0,prob(percent)="100"]:0.3210891,Puccinia_graminis_HSP78[&length_mean=0.3207664869179601,prob=1.0,prob_range={1.0,1.0},prob+-sd="100+-0",!color=#-3407668,length_95%HPD={0.2732031,0.374839},length_median=0.3192595,prob_stddev=0.0,prob(percent)="100"]:0.3192595)[&length_mean=0.1620053625166295,prob=1.0,prob_range={1.0,1.0},prob+-sd="100+-0",!color=#-3407668,length_95%HPD={0.1219633,0.2121198},length_median=0.1618963,prob_stddev=0.0,prob(percent)="100"]:0.1618963,(Saccharomyces_cerevisiae_HSP78[&length_mean=0.3114671860310422,prob=1.0,prob_range={1.0,1.0},prob+-sd="100+-0",!color=#-3407668,length_95%HPD={0.2711045,0.3695004},length_median=0.309545,prob_stddev=0.0,prob(percent)="100"]:0.309545,Schizosaccharomyces_pombe_HSP78[&length_mean=0.2758995815964528,prob=1.0,prob_range={1.0,1.0},prob+-sd="100+-0",!color=#-3407668,length_95%HPD={0.2313653,0.3228466},length_median=0.2749853,prob_stddev=0.0,prob(percent)="100"]:0.2749853)[&length_mean=0.07968111189578715,prob=1.0,prob_range={1.0,1.0},prob+-sd="100+-0",!color=#-3407668,length_95%HPD={0.04858506,0.1154693},length_median=0.07784528,prob_stddev=0.0,prob(percent)="100"]:0.07784528)[&length_mean=0.09179948164079829,prob=1.0,prob_range={1.0,1.0},!rotate=true,prob+-sd="100+-0",!color=#-3407668,length_95%HPD={0.05544989,0.1319244},length_median=0.09117435,prob_stddev=0.0,prob(percent)="100"]:0.09117435)[&length_mean=0.07961600636363637,prob=1.0,prob_range={1.0,1.0},prob+-sd="100+-0",!color=#-3407668,length_95%HPD={0.03930227,0.1160519},length_median=0.08024529,prob_stddev=0.0,prob(percent)="100"]:0.08024529,(Capsaspora_owczarzaki_HSP78[&length_mean=0.247956421286031,prob=1.0,prob_range={1.0,1.0},prob+-sd="100+-0",!color=#-3407668,length_95%HPD={0.1998153,0.2962499},length_median=0.2482633,prob_stddev=0.0,prob(percent)="100"]:0.2482633,(Monosiga_brevicollis_HSP78[&length_mean=0.2144575473392462,prob=1.0,prob_range={1.0,1.0},prob+-sd="100+-0",!color=#-3407668,length_95%HPD={0.1731352,0.2614072},length_median=0.2131579,prob_stddev=0.0,prob(percent)="100"]:0.2131579,Salpingoeca_rosetta_HSP78[&length_mean=0.2457264610864744,prob=1.0,prob_range={1.0,1.0},prob+-sd="100+-0",!color=#-3407668,length_95%HPD={0.2022253,0.2867185},length_median=0.2451576,prob_stddev=0.0,prob(percent)="100"]:0.2451576)[&length_mean=0.1601598653991131,prob=1.0,prob_range={1.0,1.0},prob+-sd="100+-0",!color=#-3407668,length_95%HPD={0.1161162,0.1974008},length_median=0.1608238,prob_stddev=0.0,prob(percent)="100"]:0.1608238)[&length_mean=0.0990741036807094,prob=1.0,prob_range={1.0,1.0},!rotate=true,prob+-sd="100+-0",!color=#-3407668,length_95%HPD={0.05934393,0.1373408},length_median=0.09786168,prob_stddev=0.0,prob(percent)="100"]:0.09786168)[&length_mean=0.1889527405764966,prob=1.0,prob_range={1.0,1.0},!rotate=true,prob+-sd="100+-0",length_95%HPD={0.1435715,0.2353166},length_median=0.1880835,prob_stddev=0.0,prob(percent)="100"]:0.1880835)[&length_mean=0.2443010981152991,prob=1.0,prob_range={1.0,1.0},prob+-sd="100+-0",length_95%HPD={0.1786353,0.2975924},length_median=0.2454422,prob_stddev=0.0,prob(percent)="100"]:0.2454422)[&length_mean=0.05579038491741933,prob=0.8592017738359201,prob_range={0.8558758314855875,0.8625277161862528},!rotate=true,prob+-sd="86+-0",!color=#-6710887,length_95%HPD={0.02551025,0.08841269},length_median=0.05556956,prob_stddev=0.004703592779511482,prob(percent)="86"]:0.05556956);
end;

begin figtree;
	set appearance.backgroundColorAttribute="Default";
	set appearance.backgroundColour=#-1;
	set appearance.branchColorAttribute="User selection";
	set appearance.branchLineWidth=8.0;
	set appearance.branchMinLineWidth=0.0;
	set appearance.branchWidthAttribute="Fixed";
	set appearance.foregroundColour=#-16777216;
	set appearance.selectionColour=#-2144520576;
	set branchLabels.colorAttribute="User selection";
	set branchLabels.displayAttribute="Branch times";
	set branchLabels.fontName="Arial";
	set branchLabels.fontSize=10;
	set branchLabels.fontStyle=0;
	set branchLabels.isShown=false;
	set branchLabels.significantDigits=4;
	set layout.expansion=0;
	set layout.layoutType="RECTILINEAR";
	set layout.zoom=0;
	set legend.attribute="length_mean";
	set legend.fontSize=10.0;
	set legend.isShown=false;
	set legend.significantDigits=4;
	set nodeBars.barWidth=4.0;
	set nodeBars.displayAttribute="length_95%HPD";
	set nodeBars.isShown=false;
	set nodeLabels.colorAttribute="User selection";
	set nodeLabels.displayAttribute="prob";
	set nodeLabels.fontName="Arial";
	set nodeLabels.fontSize=18;
	set nodeLabels.fontStyle=1;
	set nodeLabels.isShown=true;
	set nodeLabels.significantDigits=2;
	set nodeShape.colourAttribute="User selection";
	set nodeShape.isShown=false;
	set nodeShape.minSize=10.0;
	set nodeShape.scaleType=Width;
	set nodeShape.shapeType=Circle;
	set nodeShape.size=4.0;
	set nodeShape.sizeAttribute="Fixed";
	set polarLayout.alignTipLabels=false;
	set polarLayout.angularRange=0;
	set polarLayout.rootAngle=0;
	set polarLayout.rootLength=100;
	set polarLayout.showRoot=true;
	set radialLayout.spread=0.0;
	set rectilinearLayout.alignTipLabels=false;
	set rectilinearLayout.curvature=874;
	set rectilinearLayout.rootLength=388;
	set scale.offsetAge=0.0;
	set scale.rootAge=1.0;
	set scale.scaleFactor=1.0;
	set scale.scaleRoot=false;
	set scaleAxis.automaticScale=true;
	set scaleAxis.fontSize=8.0;
	set scaleAxis.isShown=false;
	set scaleAxis.lineWidth=1.0;
	set scaleAxis.majorTicks=1.0;
	set scaleAxis.origin=0.0;
	set scaleAxis.reverseAxis=false;
	set scaleAxis.showGrid=true;
	set scaleBar.automaticScale=true;
	set scaleBar.fontSize=10.0;
	set scaleBar.isShown=true;
	set scaleBar.lineWidth=1.0;
	set scaleBar.scaleRange=0.0;
	set tipLabels.colorAttribute="User selection";
	set tipLabels.displayAttribute="Names";
	set tipLabels.fontName="Arial";
	set tipLabels.fontSize=24;
	set tipLabels.fontStyle=3;
	set tipLabels.isShown=true;
	set tipLabels.significantDigits=4;
	set trees.order=false;
	set trees.orderType="increasing";
	set trees.rooting=true;
	set trees.rootingType="User Selection";
	set trees.transform=false;
	set trees.transformType="cladogram";
end;
