# Supplementary material for: Metabolic and Chaperone Gene Loss Marks the Origin of Animals: Evidence for Hsp104 and Hsp78 Chaperones Sharing Mitochondrial Enzymes as Clients
Source: PLoS One. 2015 Feb 24;10(2):e0117192. doi: 10.1371/journal.pone.0117192 (PMC4339202; doi:10.1371/journal.pone.0117192)
Supplement: S2 File — (ZIP) [file pone.0117192.s004.zip › M1_clpB/clpB_v04.nex.lstat]

[ID: 2817400281]
run	arithmetic_mean	harmonic_mean	values_discarded
1	-2.502818e+004	-2.504475e+004	no
2	-2.502828e+004	-2.504388e+004	no
all	-2.502823e+004	-2.504441e+004	no
