# Supplementary material for: Metabolic and Chaperone Gene Loss Marks the Origin of Animals: Evidence for Hsp104 and Hsp78 Chaperones Sharing Mitochondrial Enzymes as Clients
Source: PLoS One. 2015 Feb 24;10(2):e0117192. doi: 10.1371/journal.pone.0117192 (PMC4339202; doi:10.1371/journal.pone.0117192)
Supplement: S2 File — (ZIP) [file pone.0117192.s004.zip › M1_clpB/clpB_v04.nex.mstat]

[ID: 2817400281]


Model	Probability	Std_dev	Min_prob	Max_prob
aamodel[Wag]	1.000000e+000	0.000000e+000	1.000000e+000	1.000000e+000
