# Supplementary material for: Metabolic and Chaperone Gene Loss Marks the Origin of Animals: Evidence for Hsp104 and Hsp78 Chaperones Sharing Mitochondrial Enzymes as Clients
Source: PLoS One. 2015 Feb 24;10(2):e0117192. doi: 10.1371/journal.pone.0117192 (PMC4339202; doi:10.1371/journal.pone.0117192)
Supplement: S2 File — (ZIP) [file pone.0117192.s004.zip › M1_clpB/clpB_v04.nex.parts]

[ID: 2817400281]
ID	Partition
1	.*******************
2	.*..................
3	..*.................
4	...*................
5	....*...............
6	.....*..............
7	......*.............
8	.......*............
9	........*...........
10	.........*..........
11	..........*.........
12	...........*........
13	............*.......
14	.............*......
15	..............*.....
16	...............*....
17	................*...
18	.................*..
19	..................*.
20	...................*
21	......*...*.........
22	......*...*.*...*...
23	..****************..
24	.......*...*.*...*..
25	.............*...*..
26	...*.*.*.*.*.*.*.*..
27	...*...*...*.*...*..
28	.......*...*........
29	.....*...*.....*....
30	..*.*.*.*.*.*.*.*...
31	.........*.....*....
32	..................**
33	..*.*...*.....*.....
34	........*.....*.....
35	....*...*.....*.....
36	.*****************..
37	............*...*...
38	......*...*.....*...
39	..******************
