# Supplementary material for: Metabolic and Chaperone Gene Loss Marks the Origin of Animals: Evidence for Hsp104 and Hsp78 Chaperones Sharing Mitochondrial Enzymes as Clients
Source: PLoS One. 2015 Feb 24;10(2):e0117192. doi: 10.1371/journal.pone.0117192 (PMC4339202; doi:10.1371/journal.pone.0117192)
Supplement: S2 File — (ZIP) [file pone.0117192.s004.zip › M1_clpB/clpB_v04.nex.pstat]

[ID: 2817400281]
Parameter	Mean	Variance	Lower	Upper	Median	minESS	avgESS	PSRF
TL	6.797913e+000	1.020449e-002	6.598969e+000	6.988358e+000	6.796709e+000	3.980376e+002	4.245188e+002	9.989761e-001
