# Supplementary material for: Metabolic and Chaperone Gene Loss Marks the Origin of Animals: Evidence for Hsp104 and Hsp78 Chaperones Sharing Mitochondrial Enzymes as Clients
Source: PLoS One. 2015 Feb 24;10(2):e0117192. doi: 10.1371/journal.pone.0117192 (PMC4339202; doi:10.1371/journal.pone.0117192)
Supplement: S2 File — (ZIP) [file pone.0117192.s004.zip › M1_clpB/clpB_v04.nex.run1.p]

[ID: 2817400281]
Gen	LnL	TL	aamodel
0	-3.733602e+004	3.700000e+000	4
500	-2.547145e+004	6.553624e+000	9
1000	-2.509914e+004	7.145864e+000	5
1500	-2.506435e+004	6.977950e+000	5
2000	-2.505309e+004	6.984091e+000	5
2500	-2.503868e+004	6.783190e+000	5
3000	-2.503253e+004	6.965983e+000	5
3500	-2.503994e+004	6.845246e+000	5
4000	-2.504175e+004	6.944433e+000	5
4500	-2.504122e+004	6.894554e+000	5
5000	-2.504133e+004	6.748952e+000	5
5500	-2.503462e+004	6.649619e+000	5
6000	-2.503239e+004	6.737050e+000	5
6500	-2.503238e+004	6.910581e+000	5
7000	-2.503201e+004	6.791680e+000	5
7500	-2.504465e+004	6.786457e+000	5
8000	-2.503280e+004	6.806110e+000	5
8500	-2.502761e+004	6.671624e+000	5
9000	-2.502809e+004	6.797971e+000	5
9500	-2.503124e+004	6.784313e+000	5
10000	-2.503120e+004	6.717008e+000	5
10500	-2.503329e+004	6.914615e+000	5
11000	-2.502703e+004	6.719651e+000	5
11500	-2.503906e+004	6.762270e+000	5
12000	-2.503611e+004	6.816582e+000	5
12500	-2.503362e+004	6.600528e+000	5
13000	-2.503042e+004	6.765272e+000	5
13500	-2.503024e+004	6.753915e+000	5
14000	-2.503734e+004	6.890137e+000	5
14500	-2.503206e+004	6.930595e+000	5
15000	-2.503109e+004	6.820206e+000	5
15500	-2.503087e+004	6.744578e+000	5
16000	-2.503697e+004	6.851054e+000	5
16500	-2.503047e+004	6.958660e+000	5
17000	-2.503513e+004	6.784889e+000	5
17500	-2.503746e+004	6.808655e+000	5
18000	-2.503828e+004	6.831810e+000	5
18500	-2.503314e+004	6.873456e+000	5
19000	-2.504158e+004	6.713557e+000	5
19500	-2.504419e+004	6.795844e+000	5
20000	-2.504244e+004	6.700883e+000	5
20500	-2.503611e+004	6.633193e+000	5
21000	-2.503495e+004	6.811872e+000	5
21500	-2.503525e+004	6.803065e+000	5
22000	-2.503287e+004	6.734642e+000	5
22500	-2.503699e+004	6.891820e+000	5
23000	-2.503407e+004	7.003381e+000	5
23500	-2.502864e+004	6.943910e+000	5
24000	-2.503696e+004	6.859608e+000	5
24500	-2.503822e+004	6.820687e+000	5
25000	-2.504304e+004	6.882254e+000	5
25500	-2.503583e+004	6.782577e+000	5
26000	-2.502930e+004	6.910719e+000	5
26500	-2.503268e+004	6.802621e+000	5
27000	-2.503382e+004	6.753723e+000	5
27500	-2.502616e+004	6.763371e+000	5
28000	-2.502655e+004	6.791580e+000	5
28500	-2.502663e+004	6.634574e+000	5
29000	-2.502635e+004	6.862424e+000	5
29500	-2.503561e+004	6.862584e+000	5
30000	-2.504218e+004	6.998608e+000	5
30500	-2.503714e+004	6.766602e+000	5
31000	-2.503241e+004	6.776780e+000	5
31500	-2.503274e+004	6.896191e+000	5
32000	-2.503604e+004	6.872601e+000	5
32500	-2.502651e+004	6.787526e+000	5
33000	-2.502970e+004	6.738246e+000	5
33500	-2.503137e+004	6.687760e+000	5
34000	-2.503241e+004	6.725044e+000	5
34500	-2.503326e+004	6.855172e+000	5
35000	-2.503277e+004	6.840914e+000	5
35500	-2.503469e+004	6.736787e+000	5
36000	-2.503412e+004	6.805135e+000	5
36500	-2.503515e+004	6.886189e+000	5
37000	-2.503990e+004	6.962566e+000	5
37500	-2.503628e+004	6.902537e+000	5
38000	-2.503828e+004	6.915954e+000	5
38500	-2.502683e+004	6.825887e+000	5
39000	-2.503275e+004	6.844504e+000	5
39500	-2.503046e+004	6.959728e+000	5
40000	-2.503477e+004	6.731181e+000	5
40500	-2.503935e+004	6.771970e+000	5
41000	-2.503705e+004	6.666578e+000	5
41500	-2.504582e+004	6.852265e+000	5
42000	-2.503501e+004	6.890187e+000	5
42500	-2.503164e+004	6.913834e+000	5
43000	-2.502949e+004	6.853973e+000	5
43500	-2.502956e+004	6.874048e+000	5
44000	-2.502846e+004	6.787499e+000	5
44500	-2.502823e+004	6.919658e+000	5
45000	-2.504061e+004	6.814690e+000	5
45500	-2.503528e+004	6.836926e+000	5
46000	-2.503280e+004	7.001479e+000	5
46500	-2.503445e+004	6.651145e+000	5
47000	-2.503014e+004	6.707150e+000	5
47500	-2.503519e+004	6.827226e+000	5
48000	-2.503030e+004	6.746265e+000	5
48500	-2.503256e+004	6.672245e+000	5
49000	-2.502853e+004	6.715461e+000	5
49500	-2.502893e+004	6.756726e+000	5
50000	-2.502627e+004	6.745983e+000	5
50500	-2.502918e+004	6.950513e+000	5
51000	-2.503289e+004	6.930894e+000	5
51500	-2.503230e+004	6.693342e+000	5
52000	-2.503543e+004	6.787629e+000	5
52500	-2.503223e+004	6.779732e+000	5
53000	-2.504124e+004	6.722082e+000	5
53500	-2.502897e+004	6.874264e+000	5
54000	-2.503622e+004	6.827952e+000	5
54500	-2.503087e+004	6.898014e+000	5
55000	-2.502902e+004	6.819523e+000	5
55500	-2.502835e+004	6.862468e+000	5
56000	-2.502813e+004	6.770116e+000	5
56500	-2.503524e+004	6.800583e+000	5
57000	-2.503241e+004	6.940949e+000	5
57500	-2.503354e+004	6.766297e+000	5
58000	-2.503106e+004	6.828521e+000	5
58500	-2.503355e+004	6.874647e+000	5
59000	-2.503225e+004	6.852014e+000	5
59500	-2.503327e+004	6.833468e+000	5
60000	-2.502996e+004	7.011619e+000	5
60500	-2.503637e+004	6.617212e+000	5
61000	-2.503331e+004	6.824950e+000	5
61500	-2.503279e+004	6.767381e+000	5
62000	-2.503908e+004	6.692618e+000	5
62500	-2.503526e+004	6.861455e+000	5
63000	-2.503586e+004	6.898697e+000	5
63500	-2.503213e+004	6.651039e+000	5
64000	-2.503026e+004	6.637385e+000	5
64500	-2.503029e+004	6.952709e+000	5
65000	-2.502940e+004	6.741337e+000	5
65500	-2.502955e+004	6.790225e+000	5
66000	-2.503352e+004	6.704620e+000	5
66500	-2.503133e+004	6.771575e+000	5
67000	-2.503580e+004	6.855207e+000	5
67500	-2.503989e+004	6.733775e+000	5
68000	-2.503694e+004	6.841535e+000	5
68500	-2.503224e+004	6.705710e+000	5
69000	-2.503252e+004	6.949347e+000	5
69500	-2.503506e+004	6.793131e+000	5
70000	-2.503520e+004	6.740260e+000	5
70500	-2.503316e+004	6.788452e+000	5
71000	-2.503498e+004	6.753103e+000	5
71500	-2.503191e+004	6.964646e+000	5
72000	-2.503776e+004	6.780555e+000	5
72500	-2.503432e+004	6.763935e+000	5
73000	-2.503738e+004	6.797065e+000	5
73500	-2.504352e+004	7.016678e+000	5
74000	-2.504453e+004	6.865548e+000	5
74500	-2.502988e+004	6.770590e+000	5
75000	-2.503277e+004	6.820566e+000	5
75500	-2.503707e+004	7.084651e+000	5
76000	-2.503584e+004	6.768597e+000	5
76500	-2.503088e+004	6.874431e+000	5
77000	-2.503279e+004	6.898690e+000	5
77500	-2.503826e+004	6.631551e+000	5
78000	-2.503724e+004	6.816791e+000	5
78500	-2.502769e+004	6.776084e+000	5
79000	-2.503890e+004	6.665050e+000	5
79500	-2.503815e+004	6.891854e+000	5
80000	-2.503280e+004	6.785612e+000	5
80500	-2.502646e+004	6.635321e+000	5
81000	-2.503677e+004	6.855264e+000	5
81500	-2.503149e+004	6.684256e+000	5
82000	-2.502670e+004	6.820558e+000	5
82500	-2.503553e+004	6.813968e+000	5
83000	-2.503898e+004	6.624752e+000	5
83500	-2.503672e+004	6.797697e+000	5
84000	-2.502926e+004	6.855219e+000	5
84500	-2.502844e+004	6.773516e+000	5
85000	-2.502989e+004	6.622168e+000	5
85500	-2.503763e+004	6.472584e+000	5
86000	-2.504084e+004	6.948810e+000	5
86500	-2.503396e+004	6.861496e+000	5
87000	-2.503926e+004	6.694617e+000	5
87500	-2.503454e+004	6.585630e+000	5
88000	-2.502803e+004	6.734793e+000	5
88500	-2.503134e+004	6.725805e+000	5
89000	-2.503237e+004	6.605843e+000	5
89500	-2.503368e+004	6.760549e+000	5
90000	-2.503574e+004	6.833752e+000	5
90500	-2.503365e+004	6.826028e+000	5
91000	-2.503922e+004	6.710647e+000	5
91500	-2.503446e+004	6.710854e+000	5
92000	-2.504484e+004	6.711712e+000	5
92500	-2.503506e+004	6.813194e+000	5
93000	-2.504098e+004	6.954266e+000	5
93500	-2.503195e+004	6.793086e+000	5
94000	-2.503426e+004	6.897283e+000	5
94500	-2.503310e+004	6.711728e+000	5
95000	-2.503563e+004	6.778038e+000	5
95500	-2.503814e+004	6.689164e+000	5
96000	-2.503738e+004	6.910295e+000	5
96500	-2.503295e+004	6.733842e+000	5
97000	-2.504043e+004	6.706670e+000	5
97500	-2.502864e+004	6.746810e+000	5
98000	-2.503530e+004	6.704712e+000	5
98500	-2.503475e+004	6.932316e+000	5
99000	-2.503763e+004	6.978614e+000	5
99500	-2.504005e+004	6.797101e+000	5
100000	-2.503907e+004	6.830273e+000	5
100500	-2.503114e+004	6.945648e+000	5
101000	-2.503670e+004	6.800299e+000	5
101500	-2.503898e+004	6.735990e+000	5
102000	-2.504087e+004	6.808468e+000	5
102500	-2.504208e+004	7.229205e+000	5
103000	-2.503815e+004	6.798897e+000	5
103500	-2.504223e+004	6.702674e+000	5
104000	-2.503372e+004	6.903904e+000	5
104500	-2.503432e+004	6.784321e+000	5
105000	-2.503365e+004	6.833553e+000	5
105500	-2.503991e+004	6.809781e+000	5
106000	-2.503648e+004	6.671684e+000	5
106500	-2.504238e+004	7.027503e+000	5
107000	-2.504104e+004	6.904585e+000	5
107500	-2.504572e+004	6.628192e+000	5
108000	-2.503605e+004	6.993847e+000	5
108500	-2.503845e+004	6.834873e+000	5
109000	-2.503633e+004	6.859113e+000	5
109500	-2.503958e+004	6.849614e+000	5
110000	-2.503577e+004	6.956835e+000	5
110500	-2.503628e+004	6.859389e+000	5
111000	-2.503636e+004	6.624932e+000	5
111500	-2.503184e+004	6.905451e+000	5
112000	-2.503063e+004	6.640247e+000	5
112500	-2.503521e+004	6.707469e+000	5
113000	-2.503446e+004	6.836497e+000	5
113500	-2.503053e+004	6.871928e+000	5
114000	-2.503093e+004	6.774089e+000	5
114500	-2.503162e+004	6.947622e+000	5
115000	-2.503756e+004	6.892146e+000	5
115500	-2.503682e+004	6.872529e+000	5
116000	-2.503555e+004	6.763085e+000	5
116500	-2.503413e+004	6.706874e+000	5
117000	-2.503914e+004	6.892413e+000	5
117500	-2.503864e+004	6.896696e+000	5
118000	-2.504174e+004	6.932512e+000	5
118500	-2.503462e+004	6.994737e+000	5
119000	-2.503960e+004	6.704331e+000	5
119500	-2.503767e+004	6.839959e+000	5
120000	-2.503143e+004	6.900894e+000	5
120500	-2.503564e+004	6.984615e+000	5
121000	-2.504569e+004	6.801089e+000	5
121500	-2.504523e+004	6.731979e+000	5
122000	-2.504536e+004	6.669761e+000	5
122500	-2.503515e+004	6.893514e+000	5
123000	-2.503719e+004	6.875991e+000	5
123500	-2.503873e+004	7.018591e+000	5
124000	-2.502925e+004	6.740712e+000	5
124500	-2.503333e+004	6.925019e+000	5
125000	-2.503488e+004	6.776126e+000	5
125500	-2.503833e+004	6.759057e+000	5
126000	-2.504457e+004	6.903749e+000	5
126500	-2.504551e+004	6.521458e+000	5
127000	-2.503673e+004	6.717285e+000	5
127500	-2.503710e+004	6.801214e+000	5
128000	-2.503333e+004	6.860220e+000	5
128500	-2.503502e+004	6.783960e+000	5
129000	-2.503727e+004	6.735290e+000	5
129500	-2.503823e+004	6.825379e+000	5
130000	-2.502915e+004	6.788993e+000	5
130500	-2.503307e+004	6.741646e+000	5
131000	-2.503823e+004	6.729040e+000	5
131500	-2.503539e+004	6.961992e+000	5
132000	-2.503073e+004	6.874067e+000	5
132500	-2.503087e+004	6.695672e+000	5
133000	-2.503386e+004	6.751465e+000	5
133500	-2.503411e+004	6.789511e+000	5
134000	-2.503177e+004	6.966100e+000	5
134500	-2.503462e+004	6.801110e+000	5
135000	-2.502963e+004	6.795968e+000	5
135500	-2.503533e+004	6.860758e+000	5
136000	-2.503124e+004	6.820386e+000	5
136500	-2.503761e+004	6.772924e+000	5
137000	-2.503959e+004	6.779034e+000	5
137500	-2.503573e+004	6.758071e+000	5
138000	-2.503203e+004	6.739519e+000	5
138500	-2.503315e+004	6.954712e+000	5
139000	-2.502835e+004	6.838931e+000	5
139500	-2.502762e+004	6.943866e+000	5
140000	-2.503574e+004	6.970904e+000	5
140500	-2.504146e+004	6.808002e+000	5
141000	-2.503001e+004	6.847971e+000	5
141500	-2.503383e+004	6.715701e+000	5
142000	-2.503368e+004	6.766142e+000	5
142500	-2.502878e+004	6.769448e+000	5
143000	-2.503187e+004	6.712920e+000	5
143500	-2.503235e+004	6.905433e+000	5
144000	-2.503284e+004	6.735094e+000	5
144500	-2.503544e+004	6.859346e+000	5
145000	-2.503444e+004	6.890285e+000	5
145500	-2.503236e+004	6.733500e+000	5
146000	-2.503766e+004	6.729795e+000	5
146500	-2.504155e+004	6.750412e+000	5
147000	-2.503483e+004	6.734774e+000	5
147500	-2.503773e+004	6.770144e+000	5
148000	-2.503815e+004	6.730038e+000	5
148500	-2.503480e+004	6.814953e+000	5
149000	-2.503875e+004	6.744616e+000	5
149500	-2.503337e+004	6.667450e+000	5
150000	-2.502792e+004	6.794403e+000	5
150500	-2.503056e+004	6.717514e+000	5
151000	-2.502668e+004	6.689639e+000	5
151500	-2.503790e+004	6.673845e+000	5
152000	-2.503153e+004	6.683389e+000	5
152500	-2.503157e+004	6.743279e+000	5
153000	-2.503306e+004	6.873736e+000	5
153500	-2.503190e+004	6.779417e+000	5
154000	-2.504041e+004	6.801552e+000	5
154500	-2.503218e+004	6.744326e+000	5
155000	-2.503501e+004	6.784888e+000	5
155500	-2.502932e+004	6.792541e+000	5
156000	-2.503813e+004	6.719717e+000	5
156500	-2.503205e+004	6.750586e+000	5
157000	-2.504364e+004	6.730331e+000	5
157500	-2.503856e+004	6.642542e+000	5
158000	-2.503082e+004	6.903335e+000	5
158500	-2.503881e+004	6.845538e+000	5
159000	-2.503967e+004	6.779794e+000	5
159500	-2.504336e+004	6.889555e+000	5
160000	-2.503937e+004	7.015339e+000	5
160500	-2.503752e+004	6.830296e+000	5
161000	-2.503187e+004	6.708720e+000	5
161500	-2.502781e+004	6.823084e+000	5
162000	-2.504760e+004	6.777363e+000	5
162500	-2.503857e+004	6.750326e+000	5
163000	-2.504041e+004	6.844304e+000	5
163500	-2.504189e+004	6.839656e+000	5
164000	-2.503707e+004	6.760654e+000	5
164500	-2.503829e+004	6.778757e+000	5
165000	-2.503435e+004	6.708875e+000	5
165500	-2.503682e+004	6.736476e+000	5
166000	-2.503620e+004	6.979861e+000	5
166500	-2.505070e+004	6.825995e+000	5
167000	-2.504739e+004	6.830781e+000	5
167500	-2.504606e+004	6.894680e+000	5
168000	-2.503925e+004	6.841413e+000	5
168500	-2.503743e+004	6.759497e+000	5
169000	-2.503049e+004	6.797036e+000	5
169500	-2.503209e+004	6.629998e+000	5
170000	-2.503412e+004	6.772591e+000	5
170500	-2.503277e+004	6.927471e+000	5
171000	-2.502400e+004	6.792760e+000	5
171500	-2.503616e+004	6.830528e+000	5
172000	-2.502984e+004	6.680554e+000	5
172500	-2.503828e+004	6.673868e+000	5
173000	-2.502922e+004	6.713422e+000	5
173500	-2.503489e+004	6.905089e+000	5
174000	-2.502913e+004	6.833423e+000	5
174500	-2.502768e+004	6.828745e+000	5
175000	-2.503096e+004	6.685630e+000	5
175500	-2.502881e+004	6.713030e+000	5
176000	-2.503718e+004	6.797079e+000	5
176500	-2.503327e+004	6.865241e+000	5
177000	-2.503967e+004	6.920950e+000	5
177500	-2.504069e+004	6.926513e+000	5
178000	-2.502924e+004	6.935847e+000	5
178500	-2.503755e+004	6.739738e+000	5
179000	-2.502999e+004	6.671713e+000	5
179500	-2.502907e+004	6.728697e+000	5
180000	-2.503458e+004	6.862990e+000	5
180500	-2.502864e+004	6.740605e+000	5
181000	-2.503949e+004	6.814205e+000	5
181500	-2.503076e+004	6.913442e+000	5
182000	-2.503052e+004	6.940090e+000	5
182500	-2.502936e+004	6.901789e+000	5
183000	-2.504027e+004	6.758319e+000	5
183500	-2.503610e+004	6.959452e+000	5
184000	-2.503471e+004	6.817422e+000	5
184500	-2.503506e+004	6.886886e+000	5
185000	-2.504009e+004	6.898513e+000	5
185500	-2.503067e+004	6.979066e+000	5
186000	-2.503562e+004	6.650172e+000	5
186500	-2.503296e+004	6.858852e+000	5
187000	-2.503349e+004	6.806900e+000	5
187500	-2.504655e+004	6.617925e+000	5
188000	-2.503317e+004	6.955824e+000	5
188500	-2.503326e+004	6.842280e+000	5
189000	-2.503266e+004	6.675564e+000	5
189500	-2.503502e+004	6.788201e+000	5
190000	-2.503172e+004	6.767474e+000	5
190500	-2.503429e+004	6.665641e+000	5
191000	-2.503226e+004	6.823329e+000	5
191500	-2.503258e+004	6.802049e+000	5
192000	-2.503999e+004	6.829524e+000	5
192500	-2.503127e+004	6.820880e+000	5
193000	-2.503410e+004	6.748854e+000	5
193500	-2.503162e+004	6.897550e+000	5
194000	-2.504260e+004	6.699369e+000	5
194500	-2.503029e+004	6.946093e+000	5
195000	-2.503354e+004	6.924728e+000	5
195500	-2.503196e+004	6.598969e+000	5
196000	-2.504216e+004	6.626199e+000	5
196500	-2.503488e+004	6.875644e+000	5
197000	-2.503625e+004	6.881124e+000	5
197500	-2.503820e+004	6.683574e+000	5
198000	-2.503580e+004	6.805248e+000	5
198500	-2.504164e+004	6.930509e+000	5
199000	-2.503278e+004	6.907842e+000	5
199500	-2.503326e+004	6.758164e+000	5
200000	-2.503043e+004	6.928595e+000	5
200500	-2.503349e+004	6.748532e+000	5
201000	-2.503052e+004	6.838429e+000	5
201500	-2.503399e+004	6.802469e+000	5
202000	-2.503400e+004	6.792891e+000	5
202500	-2.503360e+004	6.842054e+000	5
203000	-2.503231e+004	6.850484e+000	5
203500	-2.503563e+004	6.850526e+000	5
204000	-2.503275e+004	6.748848e+000	5
204500	-2.503095e+004	6.796458e+000	5
205000	-2.504001e+004	6.782035e+000	5
205500	-2.503543e+004	6.784093e+000	5
206000	-2.504135e+004	6.623250e+000	5
206500	-2.503149e+004	6.753068e+000	5
207000	-2.503016e+004	6.898484e+000	5
207500	-2.503319e+004	6.643992e+000	5
208000	-2.503391e+004	6.695346e+000	5
208500	-2.503221e+004	6.702282e+000	5
209000	-2.504204e+004	6.771623e+000	5
209500	-2.503431e+004	6.678472e+000	5
210000	-2.503267e+004	6.713813e+000	5
210500	-2.504413e+004	6.757524e+000	5
211000	-2.503530e+004	6.929511e+000	5
211500	-2.504110e+004	6.621551e+000	5
212000	-2.504116e+004	6.750851e+000	5
212500	-2.503240e+004	6.822861e+000	5
213000	-2.503650e+004	6.795849e+000	5
213500	-2.503443e+004	6.850591e+000	5
214000	-2.503560e+004	6.746231e+000	5
214500	-2.503718e+004	6.721885e+000	5
215000	-2.503355e+004	6.829392e+000	5
215500	-2.502989e+004	6.824822e+000	5
216000	-2.502680e+004	6.792277e+000	5
216500	-2.502924e+004	6.993566e+000	5
217000	-2.503674e+004	6.718927e+000	5
217500	-2.504143e+004	6.769082e+000	5
218000	-2.503018e+004	6.819820e+000	5
218500	-2.503228e+004	6.827282e+000	5
219000	-2.503882e+004	7.056069e+000	5
219500	-2.503164e+004	6.887373e+000	5
220000	-2.503410e+004	6.698372e+000	5
220500	-2.503167e+004	6.879412e+000	5
221000	-2.503473e+004	6.803729e+000	5
221500	-2.503532e+004	6.704471e+000	5
222000	-2.502794e+004	6.857347e+000	5
222500	-2.503416e+004	6.752309e+000	5
223000	-2.503867e+004	6.831660e+000	5
223500	-2.503816e+004	6.791702e+000	5
224000	-2.503488e+004	6.808082e+000	5
224500	-2.503399e+004	6.672534e+000	5
225000	-2.503998e+004	6.503534e+000	5
225500	-2.503388e+004	6.818259e+000	5
226000	-2.502885e+004	6.919926e+000	5
226500	-2.502888e+004	6.813477e+000	5
227000	-2.503129e+004	6.833076e+000	5
227500	-2.503122e+004	6.804453e+000	5
228000	-2.504696e+004	6.552494e+000	5
228500	-2.503403e+004	6.810023e+000	5
229000	-2.502305e+004	6.786323e+000	5
229500	-2.502573e+004	6.866053e+000	5
230000	-2.502901e+004	6.872859e+000	5
230500	-2.503121e+004	6.646399e+000	5
231000	-2.502921e+004	6.647422e+000	5
231500	-2.502648e+004	6.849030e+000	5
232000	-2.503721e+004	6.823797e+000	5
232500	-2.504126e+004	6.809451e+000	5
233000	-2.503106e+004	6.890086e+000	5
233500	-2.503926e+004	6.819221e+000	5
234000	-2.503297e+004	6.805233e+000	5
234500	-2.503818e+004	6.808367e+000	5
235000	-2.503470e+004	6.845262e+000	5
235500	-2.503182e+004	6.827053e+000	5
236000	-2.504099e+004	6.778244e+000	5
236500	-2.503547e+004	6.915194e+000	5
237000	-2.503151e+004	6.857954e+000	5
237500	-2.503660e+004	7.009003e+000	5
238000	-2.504212e+004	7.059162e+000	5
238500	-2.503426e+004	6.933936e+000	5
239000	-2.503997e+004	6.771315e+000	5
239500	-2.504321e+004	6.659546e+000	5
240000	-2.504015e+004	6.730188e+000	5
240500	-2.503540e+004	6.829715e+000	5
241000	-2.502773e+004	6.752385e+000	5
241500	-2.504023e+004	6.651601e+000	5
242000	-2.503776e+004	6.835363e+000	5
242500	-2.503198e+004	6.950376e+000	5
243000	-2.503924e+004	6.690267e+000	5
243500	-2.503753e+004	6.844917e+000	5
244000	-2.503140e+004	6.813440e+000	5
244500	-2.504327e+004	6.780693e+000	5
245000	-2.504053e+004	6.948726e+000	5
245500	-2.503760e+004	6.759878e+000	5
246000	-2.503251e+004	6.860115e+000	5
246500	-2.503169e+004	6.629457e+000	5
247000	-2.502943e+004	6.771995e+000	5
247500	-2.502558e+004	6.764830e+000	5
248000	-2.503119e+004	6.660453e+000	5
248500	-2.504315e+004	6.780149e+000	5
249000	-2.503384e+004	6.583640e+000	5
249500	-2.503000e+004	6.931765e+000	5
250000	-2.503261e+004	6.728915e+000	5
250500	-2.503230e+004	6.690395e+000	5
251000	-2.503607e+004	6.951936e+000	5
251500	-2.503643e+004	6.785888e+000	5
252000	-2.503021e+004	6.960274e+000	5
252500	-2.502904e+004	6.821382e+000	5
253000	-2.503334e+004	6.684465e+000	5
253500	-2.503017e+004	6.691572e+000	5
254000	-2.502921e+004	6.820416e+000	5
254500	-2.502994e+004	6.784985e+000	5
255000	-2.503183e+004	6.966812e+000	5
255500	-2.503397e+004	6.669612e+000	5
256000	-2.503764e+004	6.754482e+000	5
256500	-2.504200e+004	6.871540e+000	5
257000	-2.504241e+004	6.853726e+000	5
257500	-2.503761e+004	6.725424e+000	5
258000	-2.502951e+004	6.810707e+000	5
258500	-2.503660e+004	6.832476e+000	5
259000	-2.503561e+004	6.874943e+000	5
259500	-2.502524e+004	6.712759e+000	5
260000	-2.502645e+004	6.763391e+000	5
260500	-2.503074e+004	6.763605e+000	5
261000	-2.503012e+004	6.809443e+000	5
261500	-2.503922e+004	6.610583e+000	5
262000	-2.503881e+004	6.901235e+000	5
262500	-2.504298e+004	6.796619e+000	5
263000	-2.503601e+004	6.790458e+000	5
263500	-2.503766e+004	6.763201e+000	5
264000	-2.503654e+004	6.794883e+000	5
264500	-2.503017e+004	6.859993e+000	5
265000	-2.503019e+004	6.729014e+000	5
265500	-2.503676e+004	6.919147e+000	5
266000	-2.504232e+004	6.767656e+000	5
266500	-2.504133e+004	6.814084e+000	5
267000	-2.503827e+004	6.572336e+000	5
267500	-2.503554e+004	6.691817e+000	5
268000	-2.503196e+004	6.758144e+000	5
268500	-2.503126e+004	6.781728e+000	5
269000	-2.503047e+004	6.866900e+000	5
269500	-2.504116e+004	6.759573e+000	5
270000	-2.502903e+004	6.738795e+000	5
270500	-2.503216e+004	6.789250e+000	5
271000	-2.503747e+004	6.762564e+000	5
271500	-2.503974e+004	6.801436e+000	5
272000	-2.504225e+004	6.722376e+000	5
272500	-2.504017e+004	6.637919e+000	5
273000	-2.503272e+004	6.802381e+000	5
273500	-2.503562e+004	6.780073e+000	5
274000	-2.503291e+004	6.786866e+000	5
274500	-2.503230e+004	6.664827e+000	5
275000	-2.503106e+004	6.744046e+000	5
275500	-2.502986e+004	6.801445e+000	5
276000	-2.503664e+004	6.493432e+000	5
276500	-2.503507e+004	6.907520e+000	5
277000	-2.503047e+004	6.857934e+000	5
277500	-2.503160e+004	6.699990e+000	5
278000	-2.502959e+004	6.906825e+000	5
278500	-2.502937e+004	7.014362e+000	5
279000	-2.503953e+004	6.620005e+000	5
279500	-2.503144e+004	6.687305e+000	5
280000	-2.503230e+004	6.631132e+000	5
280500	-2.503967e+004	6.690821e+000	5
281000	-2.503619e+004	6.834876e+000	5
281500	-2.503679e+004	6.912673e+000	5
282000	-2.503929e+004	6.563124e+000	5
282500	-2.503474e+004	6.747745e+000	5
283000	-2.503905e+004	7.003404e+000	5
283500	-2.503650e+004	6.865475e+000	5
284000	-2.503356e+004	6.628256e+000	5
284500	-2.503406e+004	6.829545e+000	5
285000	-2.504028e+004	6.708199e+000	5
285500	-2.504137e+004	6.756468e+000	5
286000	-2.503827e+004	7.050988e+000	5
286500	-2.503449e+004	6.855428e+000	5
287000	-2.503703e+004	6.866288e+000	5
287500	-2.503492e+004	6.749124e+000	5
288000	-2.504198e+004	6.777743e+000	5
288500	-2.503083e+004	6.982353e+000	5
289000	-2.503003e+004	6.907436e+000	5
289500	-2.503454e+004	6.646265e+000	5
290000	-2.503801e+004	6.927495e+000	5
290500	-2.503061e+004	6.736144e+000	5
291000	-2.503369e+004	6.728690e+000	5
291500	-2.503375e+004	6.665464e+000	5
292000	-2.503252e+004	6.560891e+000	5
292500	-2.503195e+004	6.621890e+000	5
293000	-2.502859e+004	6.988358e+000	5
293500	-2.502757e+004	6.828549e+000	5
294000	-2.503013e+004	6.792808e+000	5
294500	-2.503600e+004	6.679955e+000	5
295000	-2.504394e+004	6.695952e+000	5
295500	-2.503415e+004	6.821490e+000	5
296000	-2.503186e+004	6.947744e+000	5
296500	-2.503042e+004	6.640196e+000	5
297000	-2.502354e+004	6.870570e+000	5
297500	-2.502667e+004	6.894034e+000	5
298000	-2.503805e+004	6.976249e+000	5
298500	-2.503012e+004	6.674472e+000	5
299000	-2.503678e+004	6.758837e+000	5
299500	-2.504178e+004	6.916741e+000	5
300000	-2.503271e+004	6.783299e+000	5
