# Supplementary material for: Metabolic and Chaperone Gene Loss Marks the Origin of Animals: Evidence for Hsp104 and Hsp78 Chaperones Sharing Mitochondrial Enzymes as Clients
Source: PLoS One. 2015 Feb 24;10(2):e0117192. doi: 10.1371/journal.pone.0117192 (PMC4339202; doi:10.1371/journal.pone.0117192)
Supplement: S2 File — (ZIP) [file pone.0117192.s004.zip › M1_clpB/clpB_v04.nex.run1.t]

#NEXUS
[ID: 2817400281]
[Param: tree]
begin trees;
   translate
       1 Halorhodospira_halochloris_clpB,
       2 Amphimedon_queenslandica_XP_003391862.1,
       3 Batrachochytrium_dendrobatidis_HSP104,
       4 Batrachochytrium_dendrobatidis_HSP78,
       5 Capsaspora_owczarzaki_HSP104,
       6 Capsaspora_owczarzaki_HSP78,
       7 Cryptococcus_neoformans_HSP104,
       8 Cryptococcus_neoformans_HSP78,
       9 Monosiga_brevicollis_HSP104,
      10 Monosiga_brevicollis_HSP78,
      11 Puccinia_graminis_HSP104,
      12 Puccinia_graminis_HSP78,
      13 Saccharomyces_cerevisiae_HSP104,
      14 Saccharomyces_cerevisiae_HSP78,
      15 Salpingoeca_rosetta_HSP104,
      16 Salpingoeca_rosetta_HSP78,
      17 Schizosaccharomyces_pombe_HSP104,
      18 Schizosaccharomyces_pombe_HSP78,
      19 endosymbiont_of_Riftia_pachyptila_clpB,
      20 endosymbiont_of_Tevnia_jerichonana_clpB;
   tree gen.0 = [&U] (2:1.000000e-001,(19:1.000000e-001,(9:1.000000e-001,(4:1.000000e-001,(((16:1.000000e-001,(18:1.000000e-001,((15:1.000000e-001,(20:1.000000e-001,13:1.000000e-001):1.000000e-001):1.000000e-001,8:1.000000e-001):1.000000e-001):1.000000e-001):1.000000e-001,5:1.000000e-001):1.000000e-001,((10:1.000000e-001,((17:1.000000e-001,11:1.000000e-001):1.000000e-001,7:1.000000e-001):1.000000e-001):1.000000e-001,(((14:1.000000e-001,12:1.000000e-001):1.000000e-001,6:1.000000e-001):1.000000e-001,3:1.000000e-001):1.000000e-001):1.000000e-001):1.000000e-001):1.000000e-001):1.000000e-001):1.000000e-001,1:1.000000e-001);
   tree gen.500 = [&U] ((20:5.195853e-002,19:8.532051e-003):6.786667e-002,(2:1.821713e-001,(((((12:4.635420e-001,18:2.907194e-001):1.426532e-003,14:2.929356e-001):1.375842e-001,8:3.551921e-001):1.276773e-002,(4:2.494171e-001,(6:1.981784e-001,(16:2.830316e-001,10:1.927401e-001):9.196156e-002):1.048330e-001):9.631511e-002):2.882832e-001,((13:2.879917e-001,((5:3.248284e-001,3:2.644142e-001):5.824488e-002,(15:1.134525e-001,9:2.268646e-001):1.031215e-001):1.855258e-001):9.648742e-002,(17:2.071810e-001,(11:2.528929e-001,7:4.031590e-001):1.039763e-001):8.951537e-002):1.704153e-001):1.761051e-001):1.850424e-002,1:1.014874e-001);
   tree gen.1000 = [&U] (((((((18:3.101428e-001,14:2.925824e-001):6.313400e-002,(8:2.114175e-001,12:4.945120e-001):2.847586e-001):1.107680e-001,4:2.697927e-001):9.195695e-002,(6:2.581890e-001,(16:2.968097e-001,10:2.415767e-001):1.310830e-001):1.607123e-001):2.103220e-001,((13:6.142455e-001,(17:2.584964e-001,(11:2.697891e-001,7:2.829300e-001):1.632162e-001):2.329595e-002):1.133129e-001,((5:2.159532e-001,(15:1.210325e-001,9:1.594299e-001):1.669928e-001):7.473779e-002,3:2.381343e-001):1.666952e-001):1.589880e-001):2.233953e-001,2:2.112204e-001):4.984036e-002,(20:1.309869e-002,19:1.345401e-002):9.558784e-002,1:8.426020e-002);
   tree gen.1500 = [&U] (((((((18:3.101428e-001,14:3.416609e-001):3.106924e-002,(8:2.114175e-001,12:3.787073e-001):2.340749e-001):6.570975e-002,4:2.697927e-001):9.430384e-002,(6:3.097902e-001,(16:2.722721e-001,10:1.906340e-001):1.362275e-001):5.401590e-002):2.072885e-001,((13:6.142455e-001,(17:2.584964e-001,(11:2.697891e-001,7:2.864376e-001):1.108058e-001):5.261039e-002):9.830459e-002,((5:2.889570e-001,(15:1.811381e-001,9:1.421380e-001):2.030804e-001):3.269576e-002,3:2.830436e-001):1.637652e-001):1.589880e-001):2.496056e-001,2:1.664869e-001):7.005587e-002,(20:4.971464e-003,19:6.627082e-003):9.612399e-002,1:1.324767e-001);
   tree gen.2000 = [&U] (((((((18:2.868855e-001,14:2.814268e-001):9.309816e-002,(8:2.011951e-001,12:3.626037e-001):1.910853e-001):8.400508e-002,4:2.567477e-001):1.000449e-001,(6:2.829402e-001,(16:2.591072e-001,10:2.055468e-001):1.389075e-001):8.750544e-002):1.983633e-001,(((11:2.711046e-001,7:3.678546e-001):1.267991e-001,(17:2.352904e-001,13:5.346812e-001):4.363755e-002):1.222116e-001,((5:2.412526e-001,3:2.693579e-001):4.116514e-002,(15:2.021749e-001,9:1.352653e-001):2.412476e-001):1.746803e-001):1.513007e-001):2.456107e-001,2:2.438314e-001):6.666854e-002,(20:5.025067e-003,19:1.584830e-002):8.655930e-002,1:1.330612e-001);
   tree gen.2500 = [&U] (((((((18:3.218214e-001,14:3.304746e-001):6.108162e-002,(8:3.563130e-001,12:3.605623e-001):7.604555e-002):8.199779e-002,4:2.522930e-001):9.293017e-002,(6:2.813473e-001,(16:2.576485e-001,10:2.043895e-001):1.424402e-001):1.164077e-001):1.576663e-001,(((13:4.400270e-001,17:2.188306e-001):4.994438e-002,(11:2.494000e-001,7:3.081609e-001):1.544734e-001):1.301610e-001,((5:2.398943e-001,(15:2.119850e-001,9:1.391980e-001):1.761976e-001):7.144647e-002,3:2.423060e-001):1.720087e-001):1.517855e-001):2.440085e-001,2:2.424586e-001):3.711229e-002,(20:9.226931e-004,19:1.297601e-002):8.769093e-002,1:1.087838e-001);
   tree gen.3000 = [&U] (((((((18:3.218214e-001,14:3.304746e-001):8.647593e-002,(8:3.563130e-001,12:3.126079e-001):1.481264e-001):1.054661e-001,4:2.761874e-001):9.293017e-002,(6:2.157034e-001,(16:2.576485e-001,10:1.887757e-001):1.460843e-001):7.283129e-002):2.372056e-001,(((17:2.188306e-001,13:5.132760e-001):6.363131e-002,(11:2.855038e-001,7:3.081609e-001):1.230062e-001):1.301610e-001,((5:2.700076e-001,(15:2.089531e-001,9:1.466574e-001):2.138161e-001):7.443698e-002,3:2.367477e-001):1.470774e-001):1.410143e-001):2.417076e-001,2:2.277361e-001):2.708355e-002,(20:5.884910e-004,19:1.399105e-002):1.322372e-001,1:9.270710e-002);
   tree gen.3500 = [&U] (((((((18:2.592672e-001,14:3.247087e-001):8.936443e-002,(8:3.711038e-001,12:2.943742e-001):1.633389e-001):6.072289e-002,4:2.996026e-001):9.846936e-002,(6:2.617846e-001,(16:2.075567e-001,10:2.310254e-001):1.527191e-001):1.281693e-001):1.956882e-001,(((17:1.982319e-001,13:5.132760e-001):7.329661e-002,(11:2.725213e-001,7:2.502265e-001):1.365497e-001):1.368411e-001,((5:2.173054e-001,(15:2.281473e-001,9:1.645166e-001):1.653761e-001):8.060164e-002,3:2.595310e-001):1.643588e-001):1.352833e-001):2.512679e-001,2:2.277361e-001):4.344034e-002,(20:1.188445e-003,19:1.171910e-002):8.322814e-002,1:9.270710e-002);
   tree gen.4000 = [&U] ((((((18:3.026883e-001,14:3.247087e-001):8.303599e-002,(8:3.101032e-001,12:3.289360e-001):1.821778e-001):4.584305e-002,4:2.879108e-001):1.019443e-001,(6:2.053299e-001,(16:2.284712e-001,10:2.386401e-001):1.492456e-001):1.120463e-001):2.111358e-001,(((17:1.908973e-001,13:5.132760e-001):9.796488e-002,(11:2.388049e-001,7:2.611646e-001):1.217173e-001):1.368411e-001,((5:2.975601e-001,(15:2.281473e-001,9:1.608021e-001):2.311314e-001):6.041833e-002,3:2.802889e-001):1.289275e-001):1.638841e-001):2.558849e-001,(2:2.424074e-001,(20:2.708051e-003,19:8.937710e-003):7.332934e-002):2.533894e-002,1:1.117841e-001);
   tree gen.4500 = [&U] (((((((18:3.133297e-001,14:3.282925e-001):8.395245e-002,(8:3.135257e-001,12:2.893805e-001):1.979473e-001):1.013462e-001,4:2.910885e-001):7.517398e-002,(6:2.635429e-001,(16:2.044273e-001,10:2.356915e-001):1.574105e-001):1.132829e-001):2.134661e-001,(((17:1.955924e-001,13:4.917222e-001):7.408204e-002,(11:2.324014e-001,7:3.322888e-001):1.192467e-001):1.070540e-001,((5:2.154143e-001,(15:1.585759e-001,9:1.625768e-001):2.339866e-001):7.466508e-002,3:2.840213e-001):1.384030e-001):1.827744e-001):2.923239e-001,2:1.905618e-001):3.040487e-002,(20:2.049222e-003,19:6.355354e-003):7.740153e-002,1:1.107947e-001);
   tree gen.5000 = [&U] (2:1.926799e-001,((20:6.769565e-003,19:1.708631e-002):9.202609e-002,(((((18:2.979979e-001,14:3.152335e-001):8.395245e-002,(8:3.360425e-001,12:2.893805e-001):1.979473e-001):1.158845e-001,4:2.136525e-001):4.647708e-002,(6:1.998442e-001,(16:2.044273e-001,10:2.194083e-001):1.932787e-001):1.082098e-001):2.064803e-001,(((17:1.955924e-001,13:4.733869e-001):7.767208e-002,(11:2.324014e-001,7:3.322888e-001):1.192467e-001):1.419818e-001,((5:2.819816e-001,(15:1.929097e-001,9:1.597268e-001):2.275289e-001):6.607688e-002,3:2.255566e-001):1.490653e-001):1.460185e-001):2.724574e-001):2.348774e-002,1:9.479402e-002);
   tree gen.5500 = [&U] ((2:1.837701e-001,(((((18:3.041245e-001,14:2.747026e-001):6.736071e-002,(8:3.429512e-001,12:3.245087e-001):1.882840e-001):8.645196e-002,4:2.182439e-001):8.141345e-002,(6:2.447769e-001,(16:2.086301e-001,10:2.122159e-001):1.477202e-001):1.064826e-001):2.035044e-001,(((17:2.453412e-001,13:4.800221e-001):4.532703e-002,(11:2.371793e-001,7:2.795542e-001):1.535851e-001):1.449008e-001,((5:2.215396e-001,(15:1.880881e-001,9:1.630107e-001):2.147978e-001):5.127813e-002,3:2.275039e-001):1.521299e-001):1.280345e-001):2.602634e-001):5.669452e-002,(20:6.682652e-003,19:1.147844e-002):9.032331e-002,1:9.674290e-002);
   tree gen.6000 = [&U] ((2:1.903681e-001,(((((18:3.190867e-001,14:2.882174e-001):4.825752e-002,(8:2.837399e-001,12:3.404738e-001):1.410123e-001):1.248960e-001,4:2.695361e-001):5.278837e-002,(6:2.341078e-001,(16:2.188943e-001,10:2.226565e-001):1.765791e-001):8.313800e-002):1.857118e-001,(((17:2.574114e-001,13:5.036381e-001):7.558820e-002,(11:2.488480e-001,7:2.933077e-001):1.277097e-001):1.450966e-001,((5:2.214211e-001,(15:1.973416e-001,9:1.710304e-001):2.105414e-001):4.565565e-002,3:2.386966e-001):1.445178e-001):1.645359e-001):2.501018e-001):4.752830e-002,(20:1.531170e-003,19:1.374461e-002):9.476701e-002,1:1.045730e-001);
   tree gen.6500 = [&U] ((2:2.162081e-001,(((((18:2.521227e-001,14:3.416963e-001):9.543912e-002,(8:3.128955e-001,12:3.540463e-001):1.337778e-001):1.109494e-001,4:2.687440e-001):6.184728e-002,(6:2.334198e-001,(16:2.652313e-001,10:2.220021e-001):1.517455e-001):1.236673e-001):1.851660e-001,(((17:2.566550e-001,(11:2.481167e-001,7:2.924457e-001):1.716954e-001):2.140532e-002,13:5.021581e-001):1.277611e-001,((5:2.313955e-001,(15:1.967616e-001,9:1.705278e-001):2.099227e-001):4.860494e-002,3:2.379951e-001):1.609897e-001):1.640524e-001):2.493668e-001):7.808589e-002,(20:4.107299e-003,19:5.342681e-003):1.018659e-001,1:1.023664e-001);
   tree gen.7000 = [&U] ((2:2.349528e-001,(((((18:2.497210e-001,14:3.384413e-001):7.381385e-002,(8:3.099149e-001,12:3.506736e-001):1.754173e-001):9.447344e-002,4:2.845233e-001):1.023570e-001,(6:2.311963e-001,(16:2.576791e-001,10:2.198874e-001):1.503000e-001):7.063640e-002):1.834021e-001,(((17:1.957617e-001,13:4.384533e-001):6.872747e-002,(11:2.729578e-001,7:3.067966e-001):1.018829e-001):9.711042e-002,((5:2.452693e-001,(15:1.948873e-001,9:1.392229e-001):2.463661e-001):5.143506e-002,3:2.524980e-001):2.033162e-001):1.565428e-001):2.469914e-001):2.248831e-002,(20:9.531732e-004,19:1.300602e-002):9.182241e-002,1:1.178013e-001);
   tree gen.7500 = [&U] ((2:2.600467e-001,(((((18:2.596480e-001,14:3.048629e-001):4.975009e-002,(8:3.030332e-001,12:3.506736e-001):1.807987e-001):1.285971e-001,4:2.858170e-001):8.642704e-002,(6:2.332056e-001,(16:2.576791e-001,10:1.978248e-001):1.162895e-001):1.029546e-001):1.879426e-001,(((11:2.198925e-001,7:2.674473e-001):1.748836e-001,(13:4.384533e-001,17:1.993084e-001):5.533200e-002):1.749982e-001,((5:2.452693e-001,(15:1.862437e-001,9:1.616675e-001):2.167076e-001):5.909329e-002,3:2.488258e-001):1.512278e-001):2.166456e-001):2.423459e-001):2.260000e-002,(20:2.853279e-003,19:1.044157e-002):1.074139e-001,1:7.925549e-002);
   tree gen.8000 = [&U] ((2:2.673002e-001,(((((18:2.678355e-001,14:2.859888e-001):9.022201e-002,(8:3.125888e-001,12:3.222470e-001):1.458826e-001):1.019828e-001,4:2.311298e-001):9.903009e-002,(6:2.619239e-001,(16:2.287577e-001,10:2.337159e-001):1.750074e-001):7.991599e-002):1.497346e-001,(((11:2.434130e-001,7:2.887454e-001):1.485180e-001,(13:4.580022e-001,17:2.320281e-001):5.580363e-002):1.248324e-001,((5:2.514212e-001,(15:1.876995e-001,9:1.634111e-001):2.277014e-001):7.269472e-002,3:2.566721e-001):1.389677e-001):2.070592e-001):2.391479e-001):4.567267e-002,(20:5.642966e-003,19:1.555188e-002):7.980113e-002,1:1.100607e-001);
   tree gen.8500 = [&U] ((2:1.663212e-001,(((((18:3.018170e-001,14:2.859888e-001):7.858722e-002,(8:3.125888e-001,12:3.222470e-001):1.669037e-001):1.267073e-001,4:2.682712e-001):8.013538e-002,(6:2.619239e-001,(16:2.623618e-001,10:2.148112e-001):1.602189e-001):7.944477e-002):1.497346e-001,(((11:2.509400e-001,7:2.887454e-001):1.114895e-001,(13:4.580022e-001,17:2.315860e-001):7.030310e-002):1.457176e-001,((5:2.514212e-001,(15:1.876995e-001,9:1.634111e-001):2.096863e-001):4.681212e-002,3:2.566721e-001):1.389677e-001):1.370461e-001):2.391479e-001):3.531232e-002,(20:4.084538e-004,19:1.173567e-002):9.086230e-002,1:1.075942e-001);
   tree gen.9000 = [&U] ((2:2.238126e-001,(((((18:2.989273e-001,14:3.548292e-001):7.783480e-002,(8:2.827125e-001,12:3.364170e-001):1.721650e-001):8.323194e-002,4:2.505797e-001):7.622995e-002,(6:2.594162e-001,(16:2.598499e-001,10:2.162078e-001):1.735641e-001):9.124611e-002):1.993669e-001,(((11:2.485374e-001,7:2.859809e-001):9.831402e-002,(13:4.536172e-001,17:2.191777e-001):6.962999e-002):1.158362e-001,((5:2.584386e-001,(15:1.834863e-001,9:1.603694e-001):2.088932e-001):3.819126e-002,3:2.630465e-001):1.485910e-001):1.376379e-001):2.368582e-001):5.535865e-002,(20:2.141085e-004,19:1.195160e-002):1.191933e-001,1:1.282562e-001);
   tree gen.9500 = [&U] ((2:2.238126e-001,(((((18:2.847888e-001,14:3.548292e-001):7.101456e-002,(8:2.827125e-001,12:2.998697e-001):1.760004e-001):9.448751e-002,4:2.692016e-001):7.583903e-002,(6:2.321581e-001,(16:2.598499e-001,10:2.032252e-001):1.342762e-001):7.558801e-002):1.690359e-001,(((11:2.700892e-001,7:2.580261e-001):1.214234e-001,(13:4.998010e-001,17:2.155053e-001):8.146072e-002):1.301999e-001,((5:2.584386e-001,(15:1.834863e-001,9:1.518234e-001):1.906934e-001):7.927951e-002,3:2.463226e-001):1.592917e-001):1.982834e-001):2.328849e-001):6.899908e-002,(20:6.577249e-004,19:1.028711e-002):1.191933e-001,1:1.014774e-001);
   tree gen.10000 = [&U] ((2:1.893044e-001,(((((18:2.847888e-001,14:2.856997e-001):8.903540e-002,(8:3.057845e-001,12:3.301550e-001):1.550016e-001):8.485101e-002,4:2.824398e-001):8.593606e-002,(6:2.321581e-001,(16:2.598499e-001,10:1.817656e-001):1.239494e-001):8.294563e-002):2.266199e-001,(((11:2.700892e-001,7:2.702064e-001):1.324291e-001,(13:5.104747e-001,17:2.155053e-001):4.299001e-002):1.168655e-001,((5:2.584386e-001,(15:1.957042e-001,9:1.555291e-001):1.873128e-001):5.568535e-002,3:2.496889e-001):1.592917e-001):2.005493e-001):2.371991e-001):3.369640e-002,(20:4.553595e-004,19:1.828402e-002):1.048502e-001,1:1.014774e-001);
   tree gen.10500 = [&U] ((2:1.893044e-001,(((((18:2.847888e-001,14:2.856997e-001):8.121057e-002,(8:2.934933e-001,12:3.301550e-001):1.858529e-001):9.359687e-002,4:2.329519e-001):1.052507e-001,(6:2.493809e-001,(16:2.357667e-001,10:2.494329e-001):1.437344e-001):9.076758e-002):2.345082e-001,(((11:2.700892e-001,7:2.906771e-001):1.453817e-001,(13:5.284099e-001,17:1.828384e-001):4.845534e-002):1.278197e-001,((5:2.584386e-001,(15:1.957042e-001,9:1.858955e-001):1.960595e-001):7.055846e-002,3:2.491372e-001):1.815054e-001):1.589315e-001):2.313729e-001):6.290332e-002,(20:6.263554e-004,19:1.219099e-002):1.302475e-001,1:1.014774e-001);
   tree gen.11000 = [&U] ((2:1.842744e-001,(((((18:2.724553e-001,14:3.288551e-001):9.781320e-002,(8:2.856948e-001,12:3.285805e-001):1.644512e-001):9.356992e-002,4:2.454288e-001):6.590247e-002,(6:2.427546e-001,(16:2.660113e-001,10:1.936202e-001):1.623929e-001):8.835577e-002):1.940151e-001,(((13:4.493483e-001,17:2.104821e-001):7.338678e-002,(11:2.629126e-001,7:2.829535e-001):1.472855e-001):1.502814e-001,((5:2.515716e-001,(15:1.905041e-001,9:1.229378e-001):2.185991e-001):6.868363e-002,3:2.425173e-001):1.703401e-001):1.760305e-001):2.021982e-001):8.173970e-002,(20:5.954929e-004,19:1.416576e-002):9.688677e-002,1:9.205475e-002);
   tree gen.11500 = [&U] ((2:1.939506e-001,(((((18:2.778599e-001,14:2.755412e-001):7.023771e-002,(8:3.596312e-001,12:2.834742e-001):1.633194e-001):9.931964e-002,4:2.755700e-001):7.666556e-002,(6:2.113633e-001,(16:2.857245e-001,10:1.974609e-001):1.518775e-001):9.462859e-002):1.406206e-001,(((17:2.433536e-001,13:4.582618e-001):6.049873e-002,(11:2.681278e-001,7:2.788938e-001):1.411615e-001):1.140695e-001,((15:1.942830e-001,9:1.253764e-001):2.171200e-001,(3:2.473280e-001,5:2.631420e-001):6.660018e-002):2.114686e-001):1.835643e-001):2.464556e-001):7.405029e-002,(20:5.897152e-004,19:5.650031e-003):9.877595e-002,1:1.062539e-001);
   tree gen.12000 = [&U] (((((((18:2.837611e-001,14:2.755412e-001):7.023771e-002,(8:3.746736e-001,12:2.834742e-001):1.805389e-001):9.503833e-002,4:2.755700e-001):7.666556e-002,(6:2.726795e-001,(16:2.857245e-001,10:2.080558e-001):1.756596e-001):9.462859e-002):1.685059e-001,(((17:2.072008e-001,13:4.582618e-001):6.339410e-002,(11:2.681278e-001,7:2.788938e-001):1.327734e-001):1.332402e-001,(3:2.473280e-001,(5:2.631420e-001,(15:1.942830e-001,9:1.253764e-001):1.850395e-001):4.256696e-002):2.030785e-001):2.018033e-001):2.490357e-001,2:2.111844e-001):1.300153e-002,(20:2.252443e-004,19:5.650031e-003):1.059674e-001,1:1.062539e-001);
   tree gen.12500 = [&U] (((((((18:2.817826e-001,14:2.686959e-001):6.372574e-002,(8:3.720612e-001,12:3.378640e-001):1.579337e-001):7.654115e-002,4:2.424216e-001):7.295396e-002,(6:2.707782e-001,(16:2.562885e-001,10:1.820396e-001):1.520891e-001):9.396879e-002):1.980447e-001,(((17:2.176247e-001,13:4.550666e-001):6.406290e-002,(11:2.211024e-001,7:2.769492e-001):1.318476e-001):1.232714e-001,(3:2.808817e-001,(5:2.801162e-001,(15:1.929284e-001,9:1.455655e-001):1.759693e-001):5.798275e-002):1.576929e-001):1.354904e-001):2.227578e-001,2:1.467008e-001):7.951146e-002,(20:4.017991e-004,19:7.058740e-003):1.052285e-001,1:9.512826e-002);
   tree gen.13000 = [&U] (((((((18:2.706475e-001,14:3.458113e-001):6.686476e-002,(8:3.734782e-001,12:3.282205e-001):1.463898e-001):7.746602e-002,4:2.526650e-001):9.958963e-002,(6:2.403178e-001,(16:2.461608e-001,10:2.302358e-001):1.629649e-001):8.417136e-002):1.902186e-001,(((17:2.251279e-001,13:4.370838e-001):3.815581e-002,(11:3.006144e-001,7:2.587545e-001):1.266375e-001):1.031396e-001,(3:2.697822e-001,(5:2.335046e-001,(15:1.853045e-001,9:1.469882e-001):2.238029e-001):5.093903e-002):1.719219e-001):1.641484e-001):2.482064e-001,2:1.791715e-001):6.783695e-002,(20:2.011106e-004,19:1.688371e-002):7.899652e-002,1:1.228687e-001);
   tree gen.13500 = [&U] (((((((18:2.783963e-001,14:3.236881e-001):5.012838e-002,(8:2.918962e-001,12:3.194238e-001):1.568937e-001):9.778949e-002,4:2.526650e-001):1.032535e-001,(6:2.403178e-001,(16:2.461608e-001,10:2.302358e-001):1.732381e-001):8.002185e-002):1.681053e-001,(((17:2.510875e-001,13:4.370838e-001):5.419087e-002,(11:3.006144e-001,7:2.587545e-001):1.266375e-001):9.522204e-002,(3:2.290552e-001,(5:2.912862e-001,(15:1.908264e-001,9:1.469882e-001):2.378690e-001):5.285260e-002):1.709862e-001):1.712800e-001):2.372833e-001,2:1.875475e-001):5.863583e-002,(20:3.986511e-004,19:1.053155e-002):1.067939e-001,1:1.257759e-001);
   tree gen.14000 = [&U] (((((((18:2.451912e-001,14:3.236881e-001):1.068342e-001,(8:3.138383e-001,12:3.194238e-001):1.301083e-001):1.255931e-001,4:2.349551e-001):5.630631e-002,(6:2.502872e-001,(16:2.263559e-001,10:2.253974e-001):2.198492e-001):8.363836e-002):1.768190e-001,(((17:2.542673e-001,(11:3.006144e-001,7:3.268436e-001):1.387837e-001):7.321724e-002,13:4.195282e-001):9.943292e-002,(3:2.290552e-001,(5:2.912862e-001,(15:1.908264e-001,9:1.367556e-001):2.378690e-001):6.595364e-002):1.824986e-001):1.735789e-001):2.440173e-001,2:1.875475e-001):7.572408e-002,(20:2.260941e-004,19:1.575939e-002):8.229034e-002,1:1.257759e-001);
   tree gen.14500 = [&U] (((((((18:2.775190e-001,14:3.236881e-001):8.253461e-002,(8:3.223469e-001,12:3.194238e-001):2.033325e-001):1.116532e-001,4:2.440300e-001):8.152481e-002,(6:2.463380e-001,(16:3.104617e-001,10:2.336092e-001):1.659171e-001):6.413731e-002):2.193332e-001,(((17:2.542673e-001,(11:2.537891e-001,7:2.879975e-001):1.345512e-001):4.410177e-002,13:4.252262e-001):1.082389e-001,(3:2.513774e-001,(5:2.826168e-001,(15:1.976453e-001,9:1.367556e-001):2.517761e-001):3.683754e-002):1.824986e-001):1.735789e-001):2.122829e-001,2:1.875475e-001):7.572408e-002,(20:7.273080e-004,19:9.109801e-003):1.058992e-001,1:1.121969e-001);
   tree gen.15000 = [&U] (((((((18:2.603860e-001,14:2.792525e-001):1.107800e-001,(8:3.566725e-001,12:3.147648e-001):1.445669e-001):9.005729e-002,4:2.404707e-001):7.711436e-002,(6:2.782619e-001,(16:2.446310e-001,10:2.302018e-001):1.818569e-001):1.056367e-001):1.905433e-001,(((17:1.941524e-001,13:4.190241e-001):8.525142e-002,(11:2.496493e-001,7:2.837969e-001):1.360573e-001):1.391941e-001,(3:2.477109e-001,(5:2.750772e-001,(15:1.947625e-001,9:1.408834e-001):1.939687e-001):7.273110e-002):1.798367e-001):1.490192e-001):2.797850e-001,2:1.775908e-001):6.902677e-002,(20:2.203234e-003,19:1.037369e-002):1.043546e-001,1:1.105605e-001);
   tree gen.15500 = [&U] (((((((18:2.599316e-001,14:2.787653e-001):1.105867e-001,(8:2.984752e-001,12:3.142156e-001):1.496539e-001):9.322538e-002,4:2.400511e-001):9.492455e-002,(6:2.035898e-001,(16:2.442042e-001,10:2.399364e-001):1.692742e-001):1.059048e-001):1.866109e-001,(((17:2.350290e-001,13:4.838468e-001):7.099296e-002,(11:2.746512e-001,7:3.575135e-001):1.088994e-001):1.389512e-001,(3:2.182054e-001,(5:2.717088e-001,(15:2.147837e-001,9:1.426662e-001):1.936302e-001):6.141884e-002):1.574407e-001):1.477616e-001):2.202661e-001,2:2.044759e-001):4.168894e-002,(20:1.051314e-003,19:5.552155e-003):1.075614e-001,1:9.713264e-002);
   tree gen.16000 = [&U] (((((((18:2.590939e-001,14:2.778668e-001):8.850657e-002,(8:3.334344e-001,12:3.132029e-001):1.365254e-001):8.427934e-002,4:2.517992e-001):5.332310e-002,(6:3.007407e-001,(16:2.478019e-001,10:2.023397e-001):1.532831e-001):1.055635e-001):2.183928e-001,((13:5.138565e-001,(17:2.503924e-001,(11:2.737660e-001,7:3.169510e-001):1.880080e-001):5.432353e-002):1.465677e-001,(3:2.235085e-001,(5:2.708331e-001,(15:1.810457e-001,9:1.551933e-001):2.117832e-001):4.803016e-002):1.542463e-001):1.741481e-001):2.141700e-001,2:2.178327e-001):4.896246e-002,(20:2.581388e-003,19:8.782384e-003):7.811489e-002,1:9.180404e-002);
   tree gen.16500 = [&U] (((((((18:2.944931e-001,14:2.873757e-001):7.237191e-002,(8:3.136510e-001,12:3.111513e-001):1.791234e-001):8.450561e-002,4:2.645844e-001):8.002097e-002,(6:2.969155e-001,(16:2.546328e-001,10:2.079174e-001):1.915972e-001):9.736671e-002):1.662568e-001,(((11:2.389871e-001,7:3.256881e-001):1.339057e-001,(17:2.416045e-001,13:5.280216e-001):5.582102e-002):1.496200e-001,(3:2.286554e-001,(5:2.274202e-001,(15:1.843678e-001,9:1.594713e-001):2.410653e-001):5.801600e-002):1.418179e-001):1.789487e-001):2.740501e-001,2:2.178790e-001):5.312065e-002,(20:2.088546e-003,19:1.248298e-002):9.566996e-002,1:1.079947e-001);
   tree gen.17000 = [&U] (((((((18:2.944931e-001,14:2.873757e-001):7.638628e-002,(8:3.563589e-001,12:3.111513e-001):1.588671e-001):7.630642e-002,4:2.506165e-001):6.388931e-002,(6:2.559760e-001,(16:2.546328e-001,10:2.204518e-001):1.738874e-001):9.736671e-002):2.126729e-001,(((11:2.585739e-001,7:3.070916e-001):1.209077e-001,(17:1.903570e-001,13:5.280216e-001):1.167761e-001):1.081729e-001,(3:2.286554e-001,(5:2.265800e-001,(15:1.843678e-001,9:1.594713e-001):2.115346e-001):4.618749e-002):1.916486e-001):1.270727e-001):2.057095e-001,2:2.103079e-001):5.962740e-002,(20:3.035271e-003,19:9.754212e-003):1.091156e-001,1:9.148782e-002);
   tree gen.17500 = [&U] (((((((18:2.921706e-001,14:2.851093e-001):5.506021e-002,(8:3.376576e-001,12:3.122578e-001):1.305945e-001):7.260534e-002,4:2.486401e-001):1.378236e-001,(6:2.539573e-001,(16:2.333285e-001,10:2.187132e-001):1.569328e-001):9.659884e-002):1.891337e-001,(((11:2.557888e-001,7:3.062093e-001):1.496203e-001,(17:1.888558e-001,13:5.238574e-001):8.241110e-002):9.983807e-002,(3:2.660434e-001,(5:2.312696e-001,(15:1.970434e-001,9:1.582137e-001):2.098663e-001):1.026888e-001):1.613455e-001):1.804289e-001):2.040872e-001,2:1.882823e-001):6.828143e-002,(20:2.482140e-003,19:8.020966e-003):8.209280e-002,1:1.213443e-001);
   tree gen.18000 = [&U] (((((((18:2.698859e-001,14:3.210125e-001):5.098609e-002,(8:3.280556e-001,12:3.856281e-001):1.548341e-001):1.024552e-001,4:2.415695e-001):9.129173e-002,(6:2.467355e-001,(16:2.266933e-001,10:2.124937e-001):1.567345e-001):9.940243e-002):2.069753e-001,(((11:2.485149e-001,7:2.975017e-001):1.338092e-001,(17:1.834853e-001,13:5.089605e-001):8.006757e-002):8.362207e-002,(3:2.584779e-001,(5:2.434006e-001,(15:1.985889e-001,9:1.598455e-001):2.006381e-001):7.202784e-002):1.724579e-001):1.875556e-001):1.982836e-001,2:1.829281e-001):1.261386e-001,(20:2.551512e-003,19:1.464878e-002):9.301273e-002,1:9.053929e-002);
   tree gen.18500 = [&U] (((((((18:2.698859e-001,14:3.210125e-001):7.859670e-002,(8:3.280556e-001,12:3.856281e-001):1.649783e-001):9.305604e-002,4:2.855095e-001):9.412118e-002,(6:2.763933e-001,(16:2.603862e-001,10:2.124937e-001):1.548796e-001):1.238850e-001):1.726805e-001,((13:4.615138e-001,(17:2.102507e-001,(11:2.485149e-001,7:3.223632e-001):1.338092e-001):5.950514e-002):1.138131e-001,(3:2.619126e-001,(5:2.434006e-001,(15:1.985889e-001,9:1.598455e-001):2.006381e-001):4.186282e-002):1.368391e-001):1.449454e-001):2.729037e-001,2:1.945506e-001):2.573083e-002,(20:4.461040e-003,19:1.679041e-002):9.190668e-002,1:1.077473e-001);
   tree gen.19000 = [&U] (((((((18:2.698859e-001,14:3.264131e-001):4.310405e-002,(8:3.103040e-001,12:3.856281e-001):1.649783e-001):1.001572e-001,4:2.855095e-001):1.068395e-001,(6:2.763933e-001,(16:2.530585e-001,10:2.059879e-001):1.368607e-001):7.342233e-002):1.953625e-001,(((11:2.093012e-001,7:3.221787e-001):1.338092e-001,(17:2.037279e-001,13:4.489894e-001):9.732573e-002):1.138131e-001,(3:2.619126e-001,(5:2.806548e-001,(15:1.985889e-001,9:1.306020e-001):1.999951e-001):4.067877e-002):1.310518e-001):1.562135e-001):2.157996e-001,2:1.712301e-001):4.740664e-002,(20:7.741694e-003,19:1.822512e-002):8.622912e-002,1:1.041774e-001);
   tree gen.19500 = [&U] (((((((18:2.927190e-001,14:3.264131e-001):7.330132e-002,(8:3.103040e-001,12:3.228717e-001):1.393554e-001):8.331279e-002,4:3.020251e-001):5.841046e-002,(6:2.494490e-001,(16:2.530585e-001,10:2.059879e-001):1.413414e-001):7.952973e-002):1.927758e-001,(((11:2.215451e-001,7:3.317018e-001):8.701985e-002,(17:2.650129e-001,13:4.954372e-001):8.663143e-002):1.651783e-001,(3:2.081721e-001,(5:2.459107e-001,(15:2.141760e-001,9:1.679939e-001):2.146965e-001):6.565535e-002):1.677620e-001):1.140016e-001):1.966847e-001,2:2.381049e-001):6.528160e-002,(20:7.741694e-003,19:9.640322e-003):8.622912e-002,1:1.104116e-001);
   tree gen.20000 = [&U] (((((((18:2.470680e-001,14:3.107934e-001):7.496881e-002,(8:2.954551e-001,12:2.996210e-001):1.732217e-001):1.187738e-001,4:2.921918e-001):4.366463e-002,(6:2.375122e-001,(16:2.730402e-001,10:1.941176e-001):1.306608e-001):9.860946e-002):1.553716e-001,(((11:2.548770e-001,7:3.246608e-001):8.285572e-002,(17:2.503249e-001,13:4.507653e-001):6.863148e-002):1.627677e-001,(3:2.437028e-001,(5:2.342134e-001,(15:2.086104e-001,9:1.599550e-001):2.392031e-001):6.251357e-002):1.007805e-001):1.912063e-001):2.444576e-001,2:2.267110e-001):4.250749e-002,(20:6.742585e-003,19:1.379470e-002):8.210283e-002,1:1.044291e-001);
   tree gen.20500 = [&U] (((((((18:2.404932e-001,14:3.025227e-001):7.314466e-002,(8:2.856201e-001,12:2.916476e-001):1.915928e-001):7.788911e-002,4:2.844161e-001):5.449298e-002,(6:2.560719e-001,(16:2.657742e-001,10:2.249915e-001):1.438947e-001):1.194213e-001):1.672181e-001,(((11:2.480943e-001,7:3.198265e-001):1.082654e-001,(17:2.233195e-001,13:4.387697e-001):6.680508e-002):1.584362e-001,(3:2.372175e-001,(5:2.318602e-001,(15:2.030589e-001,9:1.366328e-001):2.328375e-001):5.089052e-002):1.325823e-001):1.367625e-001):2.729465e-001,2:1.716682e-001):6.405956e-002,(20:7.379811e-003,19:1.342760e-002):8.625482e-002,1:1.129066e-001);
   tree gen.21000 = [&U] (((((((18:2.434989e-001,14:3.386491e-001):7.741289e-002,(8:3.410929e-001,12:2.952927e-001):1.939873e-001):1.171927e-001,4:2.493248e-001):8.438292e-002,(6:2.686272e-001,(16:2.690959e-001,10:2.278035e-001):1.130735e-001):1.179472e-001):1.959590e-001,(((11:2.511951e-001,7:2.610330e-001):1.364376e-001,(17:2.090020e-001,13:4.442536e-001):6.676547e-002):1.175340e-001,(3:2.752237e-001,(5:2.436576e-001,(15:2.082922e-001,9:1.383405e-001):2.372110e-001):5.152656e-002):1.586500e-001):1.817268e-001):2.231574e-001,2:1.738138e-001):8.628969e-002,(20:5.047313e-003,19:1.726836e-002):8.288591e-002,1:1.092200e-001);
   tree gen.21500 = [&U] (((((((18:2.978359e-001,14:3.129812e-001):6.341165e-002,(8:3.111912e-001,12:2.884168e-001):1.793149e-001):1.144639e-001,4:2.391893e-001):6.051647e-002,(6:2.623722e-001,(16:2.573178e-001,10:2.507203e-001):1.594916e-001):8.700794e-002):1.899352e-001,(((11:2.453460e-001,7:2.918466e-001):1.154834e-001,(17:2.086142e-001,13:4.755413e-001):7.252315e-002):1.067540e-001,((3:3.013924e-001,5:2.584354e-001):1.861201e-002,(15:2.034422e-001,9:1.432063e-001):2.042306e-001):1.983381e-001):1.774953e-001):2.213210e-001,2:2.025326e-001):6.704732e-002,(20:1.557594e-003,19:1.298521e-002):1.224221e-001,1:7.977245e-002);
   tree gen.22000 = [&U] (((((((18:2.966956e-001,14:3.222586e-001):6.935296e-002,(8:3.086502e-001,12:2.860617e-001):1.580895e-001):1.148069e-001,4:2.648222e-001):1.052962e-001,(6:2.689665e-001,(16:2.388406e-001,10:1.810685e-001):1.294299e-001):6.934071e-002):1.804972e-001,((13:4.716582e-001,(17:2.600727e-001,(11:2.433426e-001,7:2.926525e-001):1.554976e-001):2.589557e-002):1.205335e-001,(((15:1.729463e-001,9:1.602975e-001):2.205352e-001,5:2.563252e-001):6.559956e-002,3:2.158961e-001):2.028478e-001):1.760459e-001):2.288321e-001,2:1.790087e-001):5.956480e-002,(20:1.898279e-003,19:9.128285e-003):1.040028e-001,1:1.178841e-001);
   tree gen.22500 = [&U] (((((((18:2.966956e-001,14:3.222586e-001):9.984426e-002,(8:3.408907e-001,12:2.860617e-001):1.776799e-001):9.410309e-002,4:2.760773e-001):7.376098e-002,(6:2.689665e-001,(16:2.557424e-001,10:1.810685e-001):1.756196e-001):1.595051e-001):1.285276e-001,((13:4.716582e-001,(17:2.600727e-001,(11:2.452867e-001,7:2.929485e-001):1.231533e-001):4.934954e-002):1.205335e-001,(((15:1.575250e-001,9:1.602975e-001):2.281393e-001,5:2.565909e-001):3.045791e-002,3:3.007990e-001):1.764973e-001):1.696181e-001):2.299576e-001,2:1.790087e-001):8.064569e-002,(20:9.022887e-004,19:9.014818e-003):1.040028e-001,1:1.085589e-001);
   tree gen.23000 = [&U] (((((((18:2.966956e-001,14:3.222586e-001):8.551850e-002,(8:3.408907e-001,12:2.990874e-001):1.942252e-001):8.446428e-002,4:2.760773e-001):7.109676e-002,(6:2.226114e-001,(16:2.235463e-001,10:2.373716e-001):1.756196e-001):8.105559e-002):2.168577e-001,(((17:2.619997e-001,(11:2.452867e-001,7:2.929485e-001):1.191680e-001):5.628506e-002,13:4.716582e-001):1.050418e-001,(((15:2.111662e-001,9:1.602975e-001):1.980340e-001,5:2.795365e-001):5.573171e-002,3:3.007990e-001):1.656527e-001):1.774351e-001):2.299576e-001,2:2.538805e-001):8.042871e-002,(20:7.026943e-004,19:4.117748e-003):1.137772e-001,1:9.209926e-002);
   tree gen.23500 = [&U] (((((((18:3.039730e-001,14:3.238664e-001):7.282968e-002,(8:3.615285e-001,12:3.019280e-001):1.964690e-001):8.891395e-002,4:2.828489e-001):8.298410e-002,(6:2.291810e-001,(16:2.169567e-001,10:2.431938e-001):1.255400e-001):8.355754e-002):1.988692e-001,(((17:2.684260e-001,(11:2.513032e-001,7:3.001340e-001):1.370966e-001):5.057648e-002,13:4.731425e-001):1.283280e-001,(((15:2.163457e-001,9:1.383593e-001):2.028914e-001,5:2.863930e-001):7.010044e-002,3:2.521959e-001):1.594735e-001):1.677457e-001):2.355980e-001,2:2.292213e-001):5.680715e-002,(20:1.131999e-003,19:9.390439e-003):1.022514e-001,1:9.435828e-002);
   tree gen.24000 = [&U] (((((((18:3.035548e-001,14:3.234208e-001):2.948436e-002,(8:3.456481e-001,12:3.015126e-001):1.614572e-001):1.582782e-001,4:2.824598e-001):7.680841e-002,(6:2.329964e-001,(16:2.166582e-001,10:2.045336e-001):1.261690e-001):8.344258e-002):1.935802e-001,(((17:2.680567e-001,(11:2.721710e-001,7:2.997210e-001):1.369080e-001):3.545659e-002,13:4.868231e-001):1.215108e-001,(((15:2.046628e-001,9:1.829375e-001):1.820497e-001,5:2.630894e-001):6.077967e-002,3:2.518490e-001):1.629284e-001):1.419314e-001):2.766221e-001,2:2.375455e-001):3.883464e-002,(20:2.165014e-003,19:7.745639e-003):9.158756e-002,1:9.422846e-002);
   tree gen.24500 = [&U] (((((((18:2.702997e-001,14:3.215481e-001):2.931364e-002,(8:3.436467e-001,12:3.061525e-001):1.763535e-001):1.373508e-001,4:2.745750e-001):7.780267e-002,(6:2.022905e-001,(16:1.962323e-001,10:2.069676e-001):1.895948e-001):8.095510e-002):2.066818e-001,(((17:2.571441e-001,(11:2.705951e-001,7:2.979856e-001):1.378952e-001):2.334263e-002,13:4.840044e-001):1.208072e-001,(((15:1.885595e-001,9:1.244537e-001):2.096366e-001,5:2.615661e-001):6.207580e-002,3:2.503907e-001):1.714343e-001):1.746088e-001):2.750204e-001,2:2.361701e-001):4.260547e-002,(20:9.686565e-004,19:1.567233e-002):1.122175e-001,1:8.376796e-002);
   tree gen.25000 = [&U] (((20:5.288118e-004,19:1.758218e-002):6.550746e-002,(((((18:2.862027e-001,14:3.246577e-001):1.064837e-001,(8:3.937898e-001,12:3.061525e-001):1.199815e-001):1.199899e-001,4:2.594237e-001):5.742435e-002,(6:2.022905e-001,(16:1.962323e-001,10:2.188789e-001):1.519779e-001):1.129676e-001):2.413387e-001,(((17:2.521533e-001,(11:2.493998e-001,7:2.979856e-001):1.378952e-001):3.005617e-002,13:4.840044e-001):8.677260e-002,(((15:2.252192e-001,9:1.746801e-001):2.427131e-001,5:2.615661e-001):3.840029e-002,3:2.432819e-001):1.673140e-001):1.746088e-001):2.813242e-001):3.151595e-002,2:2.361701e-001,1:8.578239e-002);
   tree gen.25500 = [&U] (((20:8.449358e-004,19:2.425436e-002):1.003887e-001,2:2.305528e-001):2.241855e-002,(((((18:2.868003e-001,14:2.931089e-001):7.448501e-002,(8:3.513393e-001,12:3.275277e-001):1.333563e-001):7.839573e-002,4:2.367631e-001):1.023522e-001,(6:2.027129e-001,(16:1.966420e-001,10:2.193360e-001):1.801376e-001):9.684678e-002):2.100225e-001,(((11:2.361358e-001,7:2.986078e-001):1.361403e-001,(13:4.619538e-001,17:2.191921e-001):8.349881e-002):1.016740e-001,(((15:2.186559e-001,9:1.579863e-001):2.165424e-001,5:2.621122e-001):4.624737e-002,3:2.618074e-001):1.588756e-001):1.372485e-001):3.198016e-001,1:9.781182e-002);
   tree gen.26000 = [&U] ((2:1.896765e-001,(((((18:2.821308e-001,14:2.883366e-001):6.611578e-002,(8:3.230613e-001,12:3.524057e-001):1.480766e-001):9.986743e-002,4:2.329082e-001):1.004938e-001,(6:2.677728e-001,(16:2.593554e-001,10:2.157648e-001):1.772046e-001):9.526996e-002):2.322538e-001,(((11:2.322911e-001,7:2.935828e-001):1.225793e-001,(13:4.683316e-001,17:2.203035e-001):4.871279e-002):1.302934e-001,(((15:2.013739e-001,9:1.725926e-001):2.319221e-001,5:2.973693e-001):4.931184e-002,3:2.575447e-001):1.505854e-001):1.350139e-001):2.758542e-001):5.359158e-002,(20:7.886188e-004,19:1.394908e-002):9.074121e-002,1:1.332915e-001);
   tree gen.26500 = [&U] ((2:2.123765e-001,(((((18:2.528243e-001,14:3.123069e-001):1.006819e-001,(8:3.230613e-001,12:3.524057e-001):1.480766e-001):9.250950e-002,4:2.902486e-001):5.397617e-002,(6:2.677728e-001,(16:2.445330e-001,10:1.670373e-001):1.639105e-001):1.227668e-001):1.864273e-001,((13:4.562430e-001,(17:2.494639e-001,(11:2.483079e-001,7:3.272008e-001):1.071915e-001):3.001506e-002):1.380678e-001,(((15:2.013739e-001,9:1.486266e-001):1.993585e-001,5:2.567485e-001):6.918857e-002,3:2.575447e-001):1.511087e-001):1.848618e-001):1.974532e-001):5.296661e-002,(20:4.114067e-003,19:1.196583e-002):8.800421e-002,1:1.319007e-001);
   tree gen.27000 = [&U] ((2:1.748272e-001,(((((18:2.509746e-001,14:3.100220e-001):7.754988e-002,(8:3.206978e-001,12:3.498275e-001):1.721345e-001):5.507234e-002,4:2.136068e-001):7.124992e-002,(6:2.658138e-001,(16:2.779256e-001,10:2.152585e-001):1.530849e-001):1.196833e-001):1.880012e-001,(((11:2.464913e-001,7:3.248070e-001):1.064073e-001,(17:2.252098e-001,13:4.529051e-001):6.587088e-002):1.370577e-001,(((15:1.814471e-001,9:1.569143e-001):1.835305e-001,5:2.951255e-001):5.636669e-002,3:2.556605e-001):1.500032e-001):1.213482e-001):2.797510e-001):5.257910e-002,(20:1.051281e-003,19:1.756711e-002):9.394986e-002,1:1.339495e-001);
   tree gen.27500 = [&U] ((2:1.748272e-001,(((((18:2.640345e-001,14:3.100220e-001):8.991076e-002,(8:3.206978e-001,12:3.498275e-001):1.479049e-001):8.120610e-002,4:2.136068e-001):6.979924e-002,(6:2.911545e-001,(16:2.336616e-001,10:2.152585e-001):1.862886e-001):9.366968e-002):2.143120e-001,(((11:2.464913e-001,7:2.808222e-001):1.424210e-001,(17:2.252098e-001,13:4.762406e-001):7.571005e-002):1.255298e-001,(((15:1.946497e-001,9:1.520189e-001):2.174160e-001,5:2.620971e-001):6.904265e-002,3:2.396926e-001):1.532017e-001):1.460378e-001):2.203185e-001):6.002550e-002,(20:3.371182e-004,19:1.661051e-002):9.394986e-002,1:1.093670e-001);
   tree gen.28000 = [&U] ((2:1.748272e-001,(((((18:2.640345e-001,14:3.100220e-001):7.621551e-002,(8:3.114805e-001,12:3.498275e-001):1.736266e-001):8.120610e-002,4:2.712994e-001):6.877752e-002,(6:2.224485e-001,(16:2.336616e-001,10:2.188992e-001):1.634360e-001):1.277283e-001):2.226859e-001,(((11:2.567208e-001,7:3.025941e-001):1.424210e-001,(17:2.104101e-001,13:4.762406e-001):6.801465e-002):1.171981e-001,(((15:1.906407e-001,9:1.520189e-001):2.174160e-001,5:2.236641e-001):5.262298e-002,3:2.543362e-001):1.861639e-001):1.344134e-001):2.603709e-001):7.080391e-002,(20:1.250077e-003,19:1.633546e-002):9.937558e-002,1:8.839208e-002);
   tree gen.28500 = [&U] ((2:2.098921e-001,(((((18:2.872826e-001,14:3.100220e-001):7.621551e-002,(8:2.978575e-001,12:3.216540e-001):1.625347e-001):9.154871e-002,4:2.341814e-001):5.347391e-002,(6:2.217294e-001,(16:2.336616e-001,10:2.188992e-001):1.634360e-001):1.277283e-001):1.944418e-001,(((11:2.364253e-001,7:3.025941e-001):1.177355e-001,(17:2.153801e-001,13:4.762406e-001):6.801465e-002):1.171981e-001,(((15:1.787646e-001,9:1.520189e-001):2.009939e-001,5:2.236641e-001):4.401683e-002,3:2.647877e-001):1.792097e-001):1.797345e-001):2.157081e-001):5.673764e-002,(20:1.618434e-003,19:1.060397e-002):8.414949e-002,1:1.044189e-001);
   tree gen.29000 = [&U] ((2:2.165313e-001,(((((18:2.846683e-001,14:3.072007e-001):7.552193e-002,(8:2.951469e-001,12:3.057549e-001):1.908760e-001):9.071559e-002,4:2.320503e-001):8.636558e-002,(6:2.197117e-001,(16:2.431431e-001,10:2.335303e-001):1.786177e-001):9.868673e-002):1.820625e-001,(((11:2.451640e-001,7:3.069092e-001):1.140258e-001,(17:2.134201e-001,13:4.868762e-001):4.899077e-002):1.305727e-001,(((15:1.936668e-001,9:1.746046e-001):2.246392e-001,5:2.751028e-001):5.316612e-002,3:2.623780e-001):1.944019e-001):1.542086e-001):2.842189e-001):5.613914e-002,(20:6.541280e-004,19:1.373026e-002):8.711097e-002,1:1.018598e-001);
   tree gen.29500 = [&U] ((2:1.598337e-001,(((((18:2.846683e-001,14:3.272577e-001):7.223086e-002,(8:2.951469e-001,12:3.057549e-001):1.935105e-001):8.173735e-002,4:2.320503e-001):9.114299e-002,(6:2.425584e-001,(16:2.431431e-001,10:1.866564e-001):1.786177e-001):1.159716e-001):2.193365e-001,((13:4.868762e-001,(17:2.413329e-001,(11:2.542667e-001,7:3.145961e-001):1.483235e-001):6.731404e-002):1.305727e-001,((15:1.908850e-001,9:1.404901e-001):1.572926e-001,(5:2.751028e-001,3:2.623780e-001):7.019943e-002):1.732905e-001):1.375134e-001):2.777051e-001):7.894771e-002,(20:1.059301e-003,19:1.373026e-002):1.085939e-001,1:1.024967e-001);
   tree gen.30000 = [&U] ((2:1.838349e-001,(((((18:2.840953e-001,14:3.391199e-001):7.484903e-002,(8:2.967408e-001,12:3.180170e-001):1.975262e-001):6.529096e-002,4:2.404615e-001):8.888236e-002,(6:2.608913e-001,(16:2.167067e-001,10:1.934222e-001):1.728414e-001):1.070334e-001):2.001976e-001,(((11:2.810637e-001,7:3.330060e-001):1.362863e-001,(17:2.227452e-001,13:5.045241e-001):5.910879e-002):1.181146e-001,((15:2.018548e-001,9:1.453782e-001):2.146278e-001,(5:3.864869e-001,3:2.297185e-001):3.917031e-002):1.795718e-001):1.542233e-001):2.410910e-001):8.180934e-002,(20:4.884448e-004,19:1.643213e-002):1.067846e-001,1:1.062119e-001);
   tree gen.30500 = [&U] ((((((18:2.884277e-001,14:3.113212e-001):8.139771e-002,(8:2.924271e-001,12:3.133939e-001):1.946547e-001):9.272612e-002,4:2.894383e-001):7.771995e-002,(6:2.510241e-001,(16:2.650535e-001,10:1.853440e-001):1.453576e-001):8.128207e-002):1.995990e-001,((((11:2.296901e-001,7:2.877403e-001):1.201193e-001,17:2.579969e-001):3.052566e-002,13:4.971897e-001):9.083766e-002,(((15:1.989204e-001,9:1.784154e-001):2.194929e-001,5:2.411206e-001):3.810194e-002,3:2.235694e-001):1.855988e-001):1.428783e-001):2.876253e-001,((20:8.691758e-005,19:3.364603e-003):9.240438e-002,2:2.622542e-001):2.387582e-002,1:8.562620e-002);
   tree gen.31000 = [&U] ((20:7.779231e-005,19:6.492128e-003):8.239281e-002,(2:2.446016e-001,(((((18:2.875527e-001,14:3.103766e-001):5.803403e-002,(8:2.861425e-001,12:3.124431e-001):1.502988e-001):9.760984e-002,4:2.885601e-001):6.578842e-002,(6:2.502625e-001,(16:2.383723e-001,10:2.259508e-001):1.449165e-001):9.985318e-002):1.660193e-001,(((11:2.933871e-001,7:2.868673e-001):1.315256e-001,(17:2.572142e-001,13:4.449886e-001):9.255481e-002):9.056206e-002,(3:2.770120e-001,(5:2.659077e-001,(15:1.983169e-001,9:1.550838e-001):1.894242e-001):6.805183e-002):1.602962e-001):1.272201e-001):2.537428e-001):4.400060e-002,1:1.248790e-001);
   tree gen.31500 = [&U] ((20:1.363504e-004,19:9.923744e-003):9.516947e-002,(2:2.446016e-001,(((((18:2.572644e-001,14:2.786555e-001):8.351191e-002,(8:2.876284e-001,12:3.555563e-001):2.097077e-001):6.554214e-002,4:2.885601e-001):7.682241e-002,(6:2.502625e-001,(16:2.734316e-001,10:2.250348e-001):1.483019e-001):1.392092e-001):2.183412e-001,((((11:2.933871e-001,7:2.868673e-001):1.596633e-001,17:2.258474e-001):4.994365e-002,13:4.449886e-001):1.304586e-001,(3:2.433360e-001,(5:2.659077e-001,(15:1.962267e-001,9:1.538088e-001):2.213259e-001):2.993603e-002):1.549596e-001):1.357218e-001):2.537428e-001):3.109871e-002,1:1.113101e-001);
   tree gen.32000 = [&U] ((20:1.076445e-004,19:1.595073e-002):1.007336e-001,(2:2.433297e-001,(((((18:2.559267e-001,14:3.300459e-001):9.077639e-002,(8:2.861328e-001,12:2.998493e-001):2.140403e-001):6.351217e-002,4:3.051054e-001):5.456178e-002,(6:2.389697e-001,(16:2.720098e-001,10:2.238647e-001):1.751920e-001):8.781905e-002):1.883500e-001,(((11:2.918615e-001,7:2.853757e-001):1.375571e-001,(17:1.929853e-001,13:4.426748e-001):7.929140e-002):1.512021e-001,(3:2.242786e-001,(5:2.645251e-001,(15:1.742787e-001,9:1.646269e-001):2.259149e-001):3.447605e-002):1.903414e-001):1.759836e-001):2.524234e-001):2.800657e-002,1:1.105200e-001);
   tree gen.32500 = [&U] ((20:7.118463e-004,19:1.101027e-002):1.011247e-001,(2:2.006596e-001,(((((18:2.573863e-001,14:3.319282e-001):9.129413e-002,(8:2.877648e-001,12:3.329883e-001):1.470944e-001):8.739991e-002,4:2.646000e-001):1.070366e-001,(6:2.403326e-001,(16:2.735612e-001,10:1.950465e-001):1.499573e-001):1.139168e-001):1.894242e-001,(((11:2.935261e-001,7:2.870033e-001):1.444640e-001,(17:2.409717e-001,13:4.391594e-001):4.834363e-002):1.165167e-001,(3:2.255577e-001,(5:2.660338e-001,(15:1.891970e-001,9:1.297389e-001):2.110907e-001):6.332437e-002):1.766058e-001):1.786777e-001):2.330864e-001):6.563222e-002,1:9.535870e-002);
   tree gen.33000 = [&U] ((20:4.483524e-004,19:1.266224e-002):9.869677e-002,(2:2.006596e-001,(((((18:2.492428e-001,14:3.058055e-001):5.751499e-002,(8:2.877648e-001,12:3.329883e-001):1.870206e-001):1.136525e-001,4:2.360195e-001):1.190921e-001,(6:2.403326e-001,(16:2.412547e-001,10:2.082793e-001):1.607548e-001):9.052644e-002):1.853601e-001,(((11:2.658879e-001,7:2.785133e-001):1.466463e-001,(17:2.273641e-001,13:4.092382e-001):7.209083e-002):1.056011e-001,(3:2.371814e-001,(5:2.660338e-001,(15:2.382316e-001,9:1.297389e-001):2.110907e-001):6.332437e-002):1.592799e-001):1.837474e-001):2.450455e-001):6.073388e-002,1:1.104211e-001);
   tree gen.33500 = [&U] ((20:9.628913e-004,19:9.165591e-003):9.869677e-002,(2:1.529425e-001,(((((18:2.425115e-001,14:3.273071e-001):1.003079e-001,(8:3.261690e-001,12:3.333538e-001):1.426684e-001):7.500804e-002,4:2.360195e-001):7.418916e-002,(6:2.422442e-001,(16:2.129516e-001,10:2.082793e-001):1.618059e-001):9.052644e-002):2.174311e-001,(((11:2.658879e-001,7:2.959057e-001):1.450956e-001,(17:2.248492e-001,13:4.627416e-001):4.624144e-002):1.213513e-001,(3:2.371814e-001,(5:2.422894e-001,(15:1.781583e-001,9:1.636326e-001):1.662139e-001):7.816888e-002):1.846797e-001):1.837474e-001):2.626325e-001):7.073447e-002,1:1.057081e-001);
   tree gen.34000 = [&U] (((((((18:2.425115e-001,14:3.269200e-001):6.197907e-002,(8:3.003665e-001,12:3.333538e-001):1.588897e-001):1.010669e-001,4:2.616580e-001):9.562144e-002,(6:2.422442e-001,(16:2.886409e-001,10:2.082793e-001):1.618059e-001):7.483307e-002):2.227610e-001,((13:4.627416e-001,(17:2.248492e-001,(11:2.561471e-001,7:3.064557e-001):1.057611e-001):5.469375e-002):1.020940e-001,(3:2.334506e-001,(5:2.315814e-001,(15:1.781583e-001,9:1.580168e-001):1.802351e-001):5.786272e-002):1.665346e-001):1.837474e-001):2.623920e-001,(20:5.059252e-004,19:9.977719e-003):8.145706e-002):3.200267e-002,2:2.689776e-001,1:8.647021e-002);
   tree gen.34500 = [&U] (((20:1.230403e-003,19:1.529866e-002):8.759210e-002,(((((18:2.935430e-001,14:2.607909e-001):7.750207e-002,(8:3.149214e-001,12:3.495072e-001):1.665890e-001):1.072848e-001,4:2.184875e-001):8.529656e-002,(6:2.539827e-001,(16:2.327186e-001,10:2.183720e-001):1.876161e-001):6.724838e-002):1.755231e-001,((13:4.851648e-001,(17:2.667766e-001,(11:2.520922e-001,7:3.213057e-001):1.115514e-001):5.922684e-002):8.082164e-002,(3:2.447630e-001,(5:2.428031e-001,(15:1.954947e-001,9:1.656739e-001):2.121789e-001):5.458838e-002):1.698406e-001):1.679579e-001):2.909339e-001):4.282077e-002,2:2.974012e-001,1:8.027239e-002);
   tree gen.35000 = [&U] ((2:2.096680e-001,(((((18:2.900420e-001,14:3.574981e-001):6.154412e-002,(8:3.111655e-001,12:3.121738e-001):1.520474e-001):1.051757e-001,4:2.688048e-001):6.722372e-002,(6:2.890074e-001,(16:2.332686e-001,10:1.982018e-001):1.853784e-001):6.644633e-002):1.734297e-001,(((13:4.635185e-001,17:2.635948e-001):5.465063e-002,(11:2.716646e-001,7:3.243043e-001):1.190836e-001):8.117158e-002,(3:2.418438e-001,(5:2.536313e-001,(15:1.985456e-001,9:1.675859e-001):2.203653e-001):4.883801e-002):1.938959e-001):1.991095e-001):2.096272e-001):4.635544e-002,(20:1.066154e-003,19:7.901188e-003):1.065538e-001,1:8.653174e-002);
   tree gen.35500 = [&U] ((2:2.076944e-001,(((((18:2.726868e-001,14:3.541328e-001):8.236869e-002,(8:3.097716e-001,12:3.114395e-001):1.893429e-001):8.018109e-002,4:2.385517e-001):1.083642e-001,(6:2.892787e-001,(16:2.299624e-001,10:1.963361e-001):1.377421e-001):8.522922e-002):1.596155e-001,(((17:2.611135e-001,(11:2.997177e-001,7:2.776650e-001):1.234205e-001):1.056220e-002,13:4.591553e-001):1.143056e-001,(3:2.291340e-001,(5:2.512438e-001,(15:1.966766e-001,9:1.421014e-001):2.445764e-001):5.418492e-002):1.624158e-001):1.489283e-001):2.485168e-001):5.768716e-002,(20:7.802403e-004,19:1.063565e-002):1.055508e-001,1:8.571720e-002);
   tree gen.36000 = [&U] ((2:1.477713e-001,(((((18:2.865264e-001,14:3.040577e-001):5.996696e-002,(8:2.989448e-001,12:2.931886e-001):1.688203e-001):6.700647e-002,4:2.950158e-001):1.114095e-001,(6:2.551912e-001,(16:2.335037e-001,10:1.781873e-001):1.931284e-001):5.982269e-002):1.961955e-001,(((17:2.395991e-001,13:4.591553e-001):4.983876e-002,(11:2.822055e-001,7:3.114276e-001):1.240384e-001):1.507817e-001,(3:2.739486e-001,(5:2.685923e-001,(15:1.966766e-001,9:1.421014e-001):2.445764e-001):6.135402e-002):1.374300e-001):2.066943e-001):2.327292e-001):5.922691e-002,(20:1.387362e-003,19:1.063565e-002):1.055508e-001,1:9.844886e-002);
   tree gen.36500 = [&U] ((2:1.788434e-001,(((((18:2.948708e-001,14:3.040577e-001):1.005056e-001,(8:2.989448e-001,12:3.320880e-001):1.416698e-001):7.070321e-002,4:2.742999e-001):1.114095e-001,(6:2.551912e-001,(16:2.335037e-001,10:2.210988e-001):1.243991e-001):9.626136e-002):2.188209e-001,(((17:2.291378e-001,13:4.591553e-001):4.581185e-002,(11:2.822055e-001,7:3.114276e-001):1.504319e-001):1.375306e-001,(3:2.494486e-001,(5:2.896807e-001,(15:1.982490e-001,9:1.421014e-001):2.445764e-001):3.881797e-002):1.418782e-001):1.684416e-001):2.155576e-001):6.483522e-002,(20:2.603591e-003,19:2.979603e-002):1.085223e-001,1:1.193119e-001);
   tree gen.37000 = [&U] ((2:1.753010e-001,(((((18:2.875477e-001,14:2.980353e-001):9.843833e-002,(8:2.977836e-001,12:2.985247e-001):1.783193e-001):1.044384e-001,4:2.918041e-001):7.253176e-002,(6:2.501367e-001,(16:2.947267e-001,10:2.114108e-001):1.219351e-001):1.569265e-001):1.609442e-001,((13:4.500608e-001,(17:2.938284e-001,(11:2.766159e-001,7:3.052592e-001):1.667216e-001):3.610392e-002):1.244004e-001,(((15:1.943223e-001,9:1.392869e-001):2.109181e-001,5:2.763207e-001):3.843132e-002,3:2.905404e-001):1.390681e-001):1.451421e-001):2.647007e-001):6.418181e-002,(20:3.113278e-003,19:2.493456e-002):1.063729e-001,1:1.134387e-001);
   tree gen.37500 = [&U] ((2:2.251222e-001,(((((18:2.873578e-001,14:2.978385e-001):6.761866e-002,(8:2.975869e-001,12:2.983276e-001):1.782016e-001):1.140893e-001,4:2.705919e-001):5.646789e-002,(6:2.369819e-001,(16:2.945320e-001,10:2.200433e-001):1.472163e-001):7.829049e-002):2.162441e-001,((13:4.050315e-001,(17:2.806802e-001,(11:2.812621e-001,7:3.239242e-001):1.222905e-001):7.559088e-002):1.491388e-001,(((15:1.881536e-001,9:1.541141e-001):2.107788e-001,5:2.505696e-001):3.840594e-002,3:2.750853e-001):1.480405e-001):2.060101e-001):2.414653e-001):2.903749e-002,(20:1.114197e-003,19:9.752399e-003):1.264217e-001,1:9.915996e-002);
   tree gen.38000 = [&U] ((2:2.251222e-001,(((((18:2.873578e-001,14:2.781302e-001):7.134135e-002,(8:3.431452e-001,12:2.983276e-001):1.260319e-001):8.384934e-002,4:2.732674e-001):1.078752e-001,(6:2.746985e-001,(16:2.469778e-001,10:1.805373e-001):1.773916e-001):4.238906e-002):2.041847e-001,(((11:2.753528e-001,7:3.239242e-001):1.425468e-001,(17:2.648569e-001,13:4.922903e-001):8.186229e-002):1.491388e-001,(((15:1.835372e-001,9:1.541141e-001):2.107788e-001,5:2.553554e-001):3.909274e-002,3:2.750853e-001):1.692353e-001):1.441799e-001):2.909271e-001):2.566051e-002,(20:9.684540e-004,19:1.335127e-002):1.245170e-001,1:7.855199e-002);
   tree gen.38500 = [&U] ((2:2.135563e-001,(((((18:2.842248e-001,14:2.781302e-001):6.724819e-002,(8:3.431452e-001,12:2.983276e-001):1.623875e-001):1.197134e-001,4:2.450584e-001):7.812334e-002,(6:2.746985e-001,(16:2.469778e-001,10:2.290011e-001):1.389921e-001):8.443078e-002):2.041847e-001,((13:4.429246e-001,(17:2.648569e-001,(11:2.586110e-001,7:3.185968e-001):1.402366e-001):3.376939e-002):1.247100e-001,(((15:1.835372e-001,9:1.250274e-001):2.107788e-001,5:2.590921e-001):6.023141e-002,3:2.710848e-001):1.692353e-001):1.811822e-001):2.456154e-001):4.002009e-002,(20:5.421499e-004,19:1.168291e-002):8.206272e-002,1:1.338895e-001);
   tree gen.39000 = [&U] ((2:1.718510e-001,(((((18:2.910855e-001,14:2.851864e-001):7.738037e-002,(8:3.514281e-001,12:3.309992e-001):1.395749e-001):8.037179e-002,4:2.213003e-001):8.000910e-002,(6:2.540072e-001,(16:2.627364e-001,10:2.259339e-001):1.442926e-001):5.537064e-002):2.091133e-001,((((11:3.006889e-001,7:3.262871e-001):1.379453e-001,17:2.712501e-001):3.578020e-002,13:4.536160e-001):1.267827e-001,(((15:2.141580e-001,9:1.445463e-001):1.771114e-001,5:2.653461e-001):4.034899e-002,3:2.776283e-001):1.702738e-001):1.647501e-001):2.695623e-001):7.265442e-002,(20:9.792530e-004,19:1.726233e-002):8.427006e-002,1:1.126220e-001);
   tree gen.39500 = [&U] ((2:1.775134e-001,(((((18:3.023678e-001,14:3.046646e-001):6.976244e-002,(8:3.573333e-001,12:3.792748e-001):1.311186e-001):8.619280e-002,4:2.298778e-001):9.426667e-002,(6:2.536741e-001,(16:2.729199e-001,10:2.307766e-001):1.481622e-001):1.103746e-001):1.839098e-001,(((17:2.615099e-001,13:4.249679e-001):5.821214e-002,(11:2.642065e-001,7:3.117656e-001):1.432919e-001):1.316968e-001,(((15:1.996284e-001,9:1.501489e-001):2.459398e-001,5:2.756308e-001):3.540358e-002,3:2.541076e-001):1.825042e-001):1.335668e-001):2.800104e-001):5.040275e-002,(20:2.724066e-003,19:1.158463e-002):1.149697e-001,1:9.526617e-002);
   tree gen.40000 = [&U] ((2:1.761553e-001,(((((18:2.831811e-001,14:3.023338e-001):6.922873e-002,(8:3.545996e-001,12:3.619959e-001):1.373018e-001):7.863280e-002,4:2.281191e-001):8.369952e-002,(6:2.517334e-001,(16:2.289433e-001,10:2.054907e-001):1.543869e-001):8.864735e-002):1.603171e-001,(((17:2.381623e-001,13:4.217167e-001):5.776679e-002,(11:3.070947e-001,7:2.874160e-001):1.353135e-001):1.224489e-001,(((15:1.981012e-001,9:1.820402e-001):2.264061e-001,5:2.209369e-001):6.355005e-002,3:2.521635e-001):1.588804e-001):1.569238e-001):2.743536e-001):6.365003e-002,(20:6.392122e-003,19:8.675500e-003):1.016520e-001,1:8.277093e-002);
   tree gen.40500 = [&U] ((2:2.199987e-001,(((((18:2.973931e-001,14:3.069502e-001):9.535976e-002,(8:3.687428e-001,12:3.375514e-001):1.482814e-001):1.244024e-001,4:2.591593e-001):3.800137e-002,(6:2.555772e-001,(16:2.324391e-001,10:2.056344e-001):1.521850e-001):9.000093e-002):2.623690e-001,(((17:2.417988e-001,13:4.281561e-001):4.667934e-002,(11:2.593189e-001,7:2.918046e-001):1.001503e-001):1.061349e-001,(((15:1.759764e-001,9:1.281753e-001):2.496503e-001,5:2.243104e-001):5.695505e-002,3:2.560139e-001):1.613064e-001):1.562262e-001):2.239083e-001):6.602924e-002,(20:2.997834e-003,19:1.387721e-002):1.032042e-001,1:8.524972e-002);
   tree gen.41000 = [&U] (((((((18:2.709265e-001,14:3.069502e-001):9.462552e-002,(8:3.687428e-001,12:3.375514e-001):1.151882e-001):9.908756e-002,4:2.591593e-001):9.067577e-002,(6:2.555772e-001,(16:2.448503e-001,10:1.888126e-001):1.264523e-001):9.889625e-002):1.862844e-001,(((17:1.900584e-001,13:4.281561e-001):8.433194e-002,(11:2.543697e-001,7:2.825504e-001):8.622357e-002):1.354875e-001,(((15:1.759764e-001,9:1.634744e-001):2.032284e-001,5:2.243104e-001):5.695505e-002,3:2.711426e-001):1.613064e-001):1.975529e-001):2.344496e-001,2:2.093756e-001):5.269668e-002,(20:3.981022e-003,19:1.387721e-002):1.085615e-001,1:8.473152e-002);
   tree gen.41500 = [&U] ((2:1.729563e-001,(20:5.163179e-003,19:1.378725e-002):9.099637e-002):3.574593e-002,(((((18:2.691701e-001,14:2.945109e-001):1.279971e-001,(8:3.663523e-001,12:2.675693e-001):1.630869e-001):8.288456e-002,4:2.443177e-001):4.312654e-002,(6:2.334984e-001,(16:2.552057e-001,10:2.453177e-001):1.658894e-001):1.309137e-001):1.762012e-001,(((17:2.344691e-001,(11:2.527207e-001,7:3.342792e-001):1.366146e-001):5.833313e-002,13:5.091966e-001):1.401077e-001,(((15:1.619857e-001,9:1.624146e-001):2.204762e-001,5:2.567772e-001):5.620318e-002,3:2.615822e-001):1.602607e-001):1.962722e-001):2.267071e-001,1:9.917410e-002);
   tree gen.42000 = [&U] ((2:1.971669e-001,(((((18:2.691701e-001,14:2.945109e-001):7.046950e-002,(8:2.959045e-001,12:2.675693e-001):2.012784e-001):9.918503e-002,4:2.443177e-001):7.874628e-002,(6:2.334984e-001,(16:2.552057e-001,10:2.516195e-001):1.733153e-001):1.020993e-001):2.076427e-001,(((17:2.427658e-001,13:5.091966e-001):5.834803e-002,(11:3.018487e-001,7:3.059689e-001):1.249038e-001):1.388055e-001,(((15:1.619857e-001,9:1.566411e-001):2.194752e-001,5:2.567772e-001):3.965950e-002,3:2.773340e-001):1.434560e-001):1.804656e-001):2.184641e-001):6.236334e-002,(20:6.774917e-003,19:9.215793e-003):1.000029e-001,1:1.340354e-001);
   tree gen.42500 = [&U] ((2:1.833929e-001,(((((18:2.863780e-001,14:3.172592e-001):9.560296e-002,(8:2.771229e-001,12:3.402752e-001):2.050092e-001):9.641876e-002,4:2.417917e-001):6.456847e-002,(6:2.269861e-001,(16:2.480880e-001,10:2.283556e-001):1.556228e-001):1.123686e-001):2.018515e-001,(((17:2.359950e-001,13:4.656705e-001):7.821768e-002,(11:2.711987e-001,7:3.143537e-001):1.269289e-001):1.229036e-001,(((15:1.687567e-001,9:1.522724e-001):2.667079e-001,5:2.496156e-001):6.439310e-002,3:2.695991e-001):1.659631e-001):1.287300e-001):2.469314e-001):5.593988e-002,(20:3.205335e-003,19:1.784808e-002):9.721377e-002,1:1.302972e-001);
   tree gen.43000 = [&U] ((2:2.274704e-001,(((((18:2.682032e-001,14:3.046026e-001):8.695879e-002,(8:3.059571e-001,12:3.452156e-001):1.591801e-001):7.256362e-002,4:2.477853e-001):1.102406e-001,(6:2.602644e-001,(16:2.766651e-001,10:1.770028e-001):1.531478e-001):7.033824e-002):2.034485e-001,(((17:2.238213e-001,13:4.426142e-001):7.509731e-002,(11:2.603797e-001,7:3.018130e-001):1.421168e-001):1.581318e-001,(((15:1.620244e-001,9:1.593072e-001):2.560681e-001,5:2.396576e-001):6.681989e-002,3:2.588439e-001):1.560657e-001):1.893244e-001):2.370804e-001):3.827529e-002,(20:1.032161e-003,19:9.348060e-003):9.699646e-002,1:1.101113e-001);
   tree gen.43500 = [&U] ((2:1.971554e-001,(((((18:2.767253e-001,14:3.142814e-001):5.208918e-002,(8:3.156789e-001,12:3.561849e-001):1.395030e-001):1.018975e-001,4:2.592472e-001):9.791868e-002,(6:2.685343e-001,(16:2.854561e-001,10:2.323964e-001):1.199771e-001):1.127600e-001):1.495850e-001,(((17:2.365969e-001,13:4.551897e-001):8.047765e-002,(11:2.863829e-001,7:3.114032e-001):1.276099e-001):1.248587e-001,(((15:1.806901e-001,9:1.643692e-001):2.480223e-001,5:2.472728e-001):3.520581e-002,3:2.746872e-001):1.562339e-001):1.575179e-001):2.261718e-001):5.456211e-002,(20:1.925479e-003,19:8.099703e-003):1.037700e-001,1:1.136101e-001);
   tree gen.44000 = [&U] ((2:1.891680e-001,(((((18:2.739020e-001,14:3.110749e-001):9.150579e-002,(8:3.243526e-001,12:3.525508e-001):1.273332e-001):1.035138e-001,4:2.566021e-001):6.792249e-002,(6:2.657945e-001,(16:2.317143e-001,10:2.300253e-001):1.500748e-001):8.012395e-002):1.945655e-001,(((17:2.341830e-001,13:4.505455e-001):5.346815e-002,(11:2.666998e-001,7:3.082260e-001):9.796251e-002):1.235848e-001,(((15:2.211657e-001,9:1.844796e-001):2.283406e-001,5:2.352422e-001):4.910645e-002,3:2.740432e-001):1.805852e-001):1.666128e-001):2.224738e-001):4.449292e-002,(20:1.286400e-003,19:9.141679e-003):7.796659e-002,1:1.076677e-001);
   tree gen.44500 = [&U] ((2:2.196273e-001,(((((18:3.192767e-001,14:3.167720e-001):8.597206e-002,(8:3.302929e-001,12:3.590076e-001):1.769704e-001):6.298095e-002,4:2.613017e-001):7.616530e-002,(6:2.706624e-001,(16:2.548089e-001,10:2.204981e-001):1.528233e-001):1.055076e-001):1.707581e-001,(((17:2.384719e-001,(11:2.715843e-001,7:3.028856e-001):1.323868e-001):2.678477e-002,13:4.837447e-001):1.244779e-001,(((15:2.252162e-001,9:1.494775e-001):1.852060e-001,5:2.395506e-001):4.072063e-002,3:2.790621e-001):1.557630e-001):1.702619e-001):2.265483e-001):5.511464e-002,(20:1.688265e-003,19:7.131147e-003):1.105167e-001,1:1.096396e-001);
   tree gen.45000 = [&U] ((2:1.526572e-001,(((((18:2.991781e-001,14:3.511403e-001):3.268597e-002,(8:3.193919e-001,12:3.471588e-001):1.711296e-001):1.044091e-001,4:2.526776e-001):7.365152e-002,(6:2.617294e-001,(16:2.463991e-001,10:2.132207e-001):1.477795e-001):9.773235e-002):1.724182e-001,(((17:3.070539e-001,(11:2.626209e-001,7:2.928891e-001):1.414116e-001):1.668581e-002,13:4.936239e-001):1.348290e-001,(((15:1.952967e-001,9:1.870159e-001):2.241746e-001,5:2.429410e-001):3.238175e-002,3:2.359275e-001):1.565787e-001):1.646425e-001):1.996198e-001):5.149086e-002,(20:2.770547e-003,19:2.320353e-002):8.999346e-002,1:1.161800e-001);
   tree gen.45500 = [&U] ((2:1.526572e-001,(((((18:2.895197e-001,14:3.511403e-001):7.921473e-002,(8:3.193919e-001,12:3.471588e-001):1.879706e-001):1.029733e-001,4:2.675341e-001):9.239635e-002,(6:2.336849e-001,(16:2.463991e-001,10:1.833737e-001):1.370225e-001):1.196994e-001):1.747415e-001,(((17:2.448978e-001,(11:2.382586e-001,7:2.956151e-001):1.495816e-001):6.174136e-002,13:4.936239e-001):9.811364e-002,(((15:1.952967e-001,9:1.870159e-001):2.210654e-001,5:2.292528e-001):7.046080e-002,3:2.359275e-001):1.565787e-001):2.029386e-001):1.891749e-001):6.043032e-002,(20:8.510300e-004,19:1.076024e-002):8.364193e-002,1:1.268211e-001);
   tree gen.46000 = [&U] ((2:2.416948e-001,(((((18:2.895197e-001,14:3.409788e-001):6.826489e-002,(8:3.200362e-001,12:3.471588e-001):1.879706e-001):9.474043e-002,4:2.825987e-001):1.076778e-001,(6:2.336849e-001,(16:2.413770e-001,10:1.833737e-001):1.637893e-001):1.048663e-001):1.991684e-001,(((11:2.382586e-001,7:2.908820e-001):1.559925e-001,(13:4.936239e-001,17:2.139528e-001):5.117443e-002):1.579877e-001,(((15:1.952967e-001,9:1.626683e-001):1.951374e-001,5:2.538912e-001):8.929581e-002,3:2.296247e-001):1.463657e-001):2.029386e-001):2.206712e-001):5.062813e-002,(20:1.826909e-003,19:9.502451e-003):1.095181e-001,1:1.253413e-001);
   tree gen.46500 = [&U] ((2:2.416948e-001,(((((18:2.895197e-001,14:3.210096e-001):6.484279e-002,(8:3.200362e-001,12:3.820848e-001):1.648692e-001):8.278294e-002,4:2.470339e-001):8.603776e-002,(6:2.336849e-001,(16:2.413770e-001,10:1.833967e-001):1.920912e-001):8.876467e-002):1.778459e-001,(((11:2.382586e-001,7:2.908820e-001):1.577102e-001,(13:4.205624e-001,17:1.980607e-001):5.555014e-002):1.078214e-001,(((15:1.952967e-001,9:1.662794e-001):1.951374e-001,5:2.538912e-001):5.956075e-002,3:2.296247e-001):1.462263e-001):1.328531e-001):2.206712e-001):5.875199e-002,(20:2.257074e-003,19:1.338760e-002):7.934324e-002,1:1.119468e-001);
   tree gen.47000 = [&U] ((2:1.508067e-001,(((((18:2.944769e-001,14:2.810712e-001):7.264153e-002,(8:3.078937e-001,12:3.886268e-001):1.691407e-001):1.040895e-001,4:2.512636e-001):7.565189e-002,(6:2.355676e-001,(16:2.618526e-001,10:2.319705e-001):1.538541e-001):7.586261e-002):2.232539e-001,(((11:2.818583e-001,7:2.995417e-001):1.335888e-001,(13:4.277632e-001,17:2.062593e-001):5.606068e-002):1.057844e-001,(((15:1.903093e-001,9:1.691265e-001):1.867244e-001,5:2.582383e-001):5.277136e-002,3:2.522138e-001):1.487300e-001):1.389956e-001):2.244495e-001):6.398066e-002,(20:5.343129e-004,19:1.150592e-002):1.095676e-001,1:1.111222e-001);
   tree gen.47500 = [&U] ((2:1.989913e-001,(((((18:2.727790e-001,14:3.069794e-001):7.262787e-002,(8:3.078937e-001,12:3.881082e-001):1.691407e-001):1.068686e-001,4:2.512636e-001):8.265047e-002,(6:2.739846e-001,(16:2.782758e-001,10:1.847421e-001):1.516460e-001):8.636977e-002):2.232539e-001,(((11:2.818583e-001,7:3.274960e-001):1.119962e-001,(13:4.204898e-001,17:2.130080e-001):1.141548e-001):1.107744e-001,(((15:1.903093e-001,9:1.416206e-001):1.867244e-001,5:2.582383e-001):5.959119e-002,3:2.232911e-001):1.358712e-001):1.760747e-001):2.351172e-001):5.574267e-002,(20:1.178529e-003,19:1.218826e-002):1.310191e-001,1:8.490742e-002);
   tree gen.48000 = [&U] ((2:1.577820e-001,(((((18:2.450490e-001,14:3.137837e-001):6.341703e-002,(8:3.045530e-001,12:3.284480e-001):1.676158e-001):1.092374e-001,4:2.981494e-001):5.806895e-002,(6:2.006172e-001,(16:2.647588e-001,10:1.888369e-001):1.823176e-001):1.213754e-001):1.694524e-001,(((11:2.881057e-001,7:3.138322e-001):1.446102e-001,(13:4.298101e-001,17:2.177294e-001):8.170444e-002):1.211054e-001,(((15:1.945276e-001,9:1.316021e-001):2.106708e-001,5:2.639622e-001):5.612084e-002,3:2.484381e-001):1.552245e-001):1.757136e-001):2.443515e-001):7.621890e-002,(20:1.245272e-003,19:8.046421e-003):9.353007e-002,1:1.162527e-001);
   tree gen.48500 = [&U] ((2:1.598396e-001,(((((18:2.249025e-001,14:3.510948e-001):1.006693e-001,(8:3.040695e-001,12:3.303106e-001):1.685663e-001):8.312326e-002,4:2.173638e-001):7.680122e-002,(6:2.017549e-001,(16:2.662603e-001,10:1.899078e-001):1.771912e-001):9.611119e-002):1.704134e-001,(((11:2.822833e-001,7:3.156120e-001):1.090629e-001,(13:4.618474e-001,17:2.189642e-001):8.216779e-002):1.217922e-001,(((15:1.956307e-001,9:1.323484e-001):2.118655e-001,5:2.589736e-001):5.880681e-002,3:2.498470e-001):1.338347e-001):1.767100e-001):2.457373e-001):5.250222e-002,(20:5.297612e-004,19:1.278307e-002):9.951090e-002,1:1.330560e-001);
   tree gen.49000 = [&U] ((2:1.952154e-001,(((((18:3.116385e-001,14:2.804823e-001):8.078890e-002,(8:3.040695e-001,12:3.155545e-001):1.567340e-001):7.758812e-002,4:2.247622e-001):6.370283e-002,(6:2.921227e-001,(16:2.341877e-001,10:1.793821e-001):1.481318e-001):7.875421e-002):2.130324e-001,(((11:2.822833e-001,7:3.156895e-001):1.181131e-001,(13:4.618474e-001,17:2.189642e-001):6.717025e-002):1.403955e-001,(((15:1.956307e-001,9:1.323484e-001):2.118655e-001,5:2.589736e-001):6.149646e-002,3:2.753834e-001):1.561718e-001):1.614548e-001):2.571587e-001):4.339988e-002,(20:1.300231e-003,19:1.278307e-002):8.562479e-002,1:1.012598e-001);
   tree gen.49500 = [&U] ((2:1.935724e-001,(((((18:3.090158e-001,14:2.975799e-001):6.725385e-002,(8:3.186184e-001,12:3.421827e-001):1.624356e-001):7.259657e-002,4:2.823155e-001):9.775985e-002,(6:2.478835e-001,(16:2.322168e-001,10:1.851779e-001):1.888742e-001):9.968451e-002):2.112396e-001,(((11:2.799076e-001,7:3.130326e-001):1.347465e-001,(13:4.254606e-001,17:2.171214e-001):4.395643e-002):1.620947e-001,(((15:1.760593e-001,9:1.521619e-001):2.028899e-001,5:2.405420e-001):4.867867e-002,3:2.730658e-001):1.312165e-001):1.720887e-001):2.412496e-001):3.134346e-002,(20:6.577141e-004,19:1.267549e-002):8.965115e-002,1:9.971908e-002);
   tree gen.50000 = [&U] ((2:1.951369e-001,(((((18:3.115133e-001,14:2.935133e-001):6.406451e-002,(8:2.914706e-001,12:3.282089e-001):1.637484e-001):1.011215e-001,4:2.585596e-001):8.908811e-002,(6:2.498869e-001,(16:2.340936e-001,10:1.903260e-001):1.744795e-001):1.044970e-001):1.591196e-001,(((11:2.821699e-001,7:3.155626e-001):1.317228e-001,(13:4.288993e-001,17:2.111021e-001):7.450058e-002):1.229505e-001,(((15:1.980427e-001,9:1.343235e-001):2.296987e-001,5:2.424861e-001):4.000011e-002,3:2.752727e-001):1.423207e-001):1.656835e-001):2.431994e-001):6.926597e-002,(20:8.046584e-004,19:1.340877e-002):9.229022e-002,1:1.234505e-001);
   tree gen.50500 = [&U] ((2:2.044437e-001,(((((18:2.876045e-001,14:3.672302e-001):1.101696e-001,(8:2.896037e-001,12:3.261068e-001):1.676963e-001):1.004738e-001,4:2.572080e-001):8.838065e-002,(6:2.482865e-001,(16:2.640419e-001,10:2.224859e-001):1.631486e-001):8.523351e-002):1.795613e-001,(((17:2.725232e-001,13:4.444057e-001):4.713017e-002,(11:2.933781e-001,7:3.135415e-001):1.159447e-001):1.211619e-001,(((15:1.967742e-001,9:1.664519e-001):1.954285e-001,5:2.409330e-001):5.528389e-002,3:2.814870e-001):1.414091e-001):1.586852e-001):2.301630e-001):7.279982e-002,(20:5.711304e-004,19:1.251520e-002):1.140793e-001,1:1.141711e-001);
   tree gen.51000 = [&U] ((2:2.357114e-001,(((((18:2.876045e-001,14:3.672302e-001):4.667873e-002,(8:3.073214e-001,12:3.261068e-001):1.552673e-001):1.014185e-001,4:2.749555e-001):7.573609e-002,(6:2.482865e-001,(16:2.640419e-001,10:2.224859e-001):1.879527e-001):6.252626e-002):2.208317e-001,(((17:2.702812e-001,(11:2.810854e-001,7:3.099782e-001):9.937519e-002):4.829092e-002,13:4.444057e-001):1.277241e-001,(((15:2.039771e-001,9:1.664519e-001):1.897817e-001,5:2.590137e-001):4.619653e-002,3:2.814870e-001):1.414091e-001):1.586852e-001):2.301630e-001):5.709375e-002,(20:1.274839e-003,19:8.075566e-003):8.275058e-002,1:1.392377e-001);
   tree gen.51500 = [&U] ((2:2.044319e-001,(((((18:2.567381e-001,14:3.245167e-001):7.547338e-002,(8:3.007017e-001,12:3.190825e-001):1.519229e-001):6.891116e-002,4:2.654757e-001):7.604572e-002,(6:1.874146e-001,(16:2.535704e-001,10:2.176936e-001):1.902058e-001):1.240909e-001):1.944122e-001,(((17:2.330279e-001,(11:2.750308e-001,7:3.033013e-001):1.507532e-001):6.413201e-002,13:4.348332e-001):1.249730e-001,(((15:1.995834e-001,9:1.397993e-001):1.911848e-001,5:2.338644e-001):7.634129e-002,3:2.754237e-001):1.383632e-001):1.407706e-001):2.408733e-001):4.739091e-002,(20:7.947002e-004,19:5.336619e-003):8.096814e-002,1:1.259093e-001);
   tree gen.52000 = [&U] ((2:1.953164e-001,(((((18:2.617694e-001,14:3.308762e-001):7.536884e-002,(8:2.884955e-001,12:3.253355e-001):2.020666e-001):6.622788e-002,4:2.706782e-001):7.752302e-002,(6:2.703478e-001,(16:2.721345e-001,10:1.799132e-001):1.466702e-001):1.194212e-001):2.125224e-001,(((11:2.804206e-001,7:2.899790e-001):1.161118e-001,(17:2.375946e-001,13:4.433547e-001):6.436061e-002):8.267670e-002,(((15:2.034947e-001,9:1.467600e-001):1.840931e-001,5:3.088043e-001):4.079342e-002,3:2.208318e-001):1.754781e-001):1.436371e-001):2.351113e-001):6.406999e-002,(20:5.649994e-004,19:1.172507e-002):1.147234e-001,1:1.283768e-001);
   tree gen.52500 = [&U] ((2:1.953164e-001,(((((18:2.617694e-001,14:3.308762e-001):5.881100e-002,(8:2.884955e-001,12:3.287473e-001):1.633455e-001):1.238521e-001,4:2.706782e-001):9.737301e-002,(6:2.547183e-001,(16:2.721345e-001,10:1.698001e-001):1.324475e-001):1.094395e-001):2.022989e-001,((((11:2.881607e-001,7:2.869221e-001):1.350279e-001,17:2.598935e-001):6.464974e-002,13:4.433547e-001):1.017255e-001,(((15:2.034947e-001,9:1.589453e-001):1.912836e-001,5:2.595180e-001):4.676170e-002,3:2.835170e-001):1.369144e-001):1.394915e-001):2.311212e-001):5.975138e-002,(20:1.156136e-003,19:1.297249e-002):8.659020e-002,1:1.283768e-001);
   tree gen.53000 = [&U] ((2:2.039786e-001,(((((18:2.617694e-001,14:3.064595e-001):6.529692e-002,(8:3.011406e-001,12:3.192243e-001):1.565420e-001):1.426415e-001,4:2.518280e-001):5.891471e-002,(6:2.305611e-001,(16:2.721345e-001,10:2.350864e-001):1.318229e-001):1.098324e-001):2.034790e-001,((((11:2.545327e-001,7:2.869221e-001):1.399165e-001,17:2.940344e-001):5.220745e-002,13:4.407122e-001):1.290461e-001,(((15:2.337023e-001,9:1.589453e-001):2.386161e-001,5:2.097151e-001):8.956849e-002,3:2.162815e-001):1.071232e-001):1.554475e-001):2.174009e-001):4.549573e-002,(20:2.707350e-003,19:1.297249e-002):9.593569e-002,1:9.008747e-002);
   tree gen.53500 = [&U] ((2:2.049237e-001,(((((18:2.526846e-001,14:2.785937e-001):6.396223e-002,(8:3.428920e-001,12:3.243595e-001):1.590602e-001):1.032269e-001,4:2.558790e-001):7.768524e-002,(6:2.423286e-001,(16:2.156824e-001,10:2.388681e-001):1.819649e-001):8.781314e-002):2.135263e-001,((((11:2.985198e-001,7:3.065997e-001):1.578801e-001,17:2.952602e-001):3.606235e-002,13:4.478017e-001):1.055460e-001,(((15:2.064340e-001,9:1.615022e-001):2.332261e-001,5:2.479631e-001):6.229474e-002,3:2.434669e-001):1.626451e-001):1.538057e-001):2.585641e-001):5.848472e-002,(20:1.048295e-003,19:9.489494e-003):8.742679e-002,1:9.679287e-002);
   tree gen.54000 = [&U] ((2:1.751005e-001,(((((18:3.040017e-001,14:2.740497e-001):9.539447e-002,(8:3.452852e-001,12:3.244768e-001):1.138351e-001):8.534357e-002,4:3.003101e-001):7.807074e-002,(6:2.435311e-001,(16:2.167527e-001,10:2.303225e-001):1.550715e-001):1.363910e-001):1.457569e-001,((((11:2.908385e-001,7:3.066316e-001):1.368034e-001,17:2.967254e-001):3.647365e-002,13:4.659523e-001):9.816945e-002,(((15:2.074584e-001,9:1.493157e-001):1.948448e-001,5:2.491935e-001):7.971265e-002,3:2.149529e-001):1.887108e-001):1.500415e-001):2.741369e-001):5.877494e-002,(20:1.482261e-003,19:1.604040e-002):8.875637e-002,1:9.924307e-002);
   tree gen.54500 = [&U] ((2:1.745830e-001,(((((18:2.770006e-001,14:3.259716e-001):7.452977e-002,(8:2.746467e-001,12:3.235179e-001):2.038251e-001):9.723400e-002,4:2.826413e-001):5.351488e-002,(6:2.558838e-001,(16:2.333538e-001,10:1.969307e-001):1.454438e-001):1.359879e-001):1.668147e-001,(((17:2.267900e-001,13:4.366036e-001):5.604456e-002,(11:2.899790e-001,7:2.891222e-001):1.442132e-001):1.448766e-001,(((15:2.068453e-001,9:1.575949e-001):2.148578e-001,5:2.484571e-001):6.937398e-002,3:2.899666e-001):1.656983e-001):1.844180e-001):2.733267e-001):4.408824e-002,(20:2.529233e-003,19:1.153881e-002):1.004740e-001,1:1.193368e-001);
   tree gen.55000 = [&U] ((2:1.691399e-001,(((((18:3.077258e-001,14:3.117212e-001):6.816447e-002,(8:3.138895e-001,12:3.093748e-001):1.987448e-001):9.807282e-002,4:2.702852e-001):5.486215e-002,(6:2.349103e-001,(16:2.231524e-001,10:2.176955e-001):1.390855e-001):1.413160e-001):1.925058e-001,(((17:2.518125e-001,(11:2.773021e-001,7:2.691170e-001):1.379087e-001):6.413127e-002,13:4.175168e-001):1.239199e-001,(((15:1.978027e-001,9:1.507054e-001):2.054649e-001,5:2.559457e-001):4.426309e-002,3:2.772903e-001):1.722662e-001):1.799558e-001):2.487946e-001):6.030333e-002,(20:1.742863e-003,19:1.348088e-002):1.010911e-001,1:1.180621e-001);
   tree gen.55500 = [&U] ((2:1.829580e-001,(((((18:3.077258e-001,14:3.117212e-001):6.650391e-002,(8:3.138895e-001,12:3.409111e-001):1.787817e-001):9.268346e-002,4:2.413756e-001):1.107571e-001,(6:2.349103e-001,(16:2.476038e-001,10:2.053514e-001):1.439504e-001):9.986689e-002):2.049272e-001,(((17:2.518125e-001,(11:2.570925e-001,7:3.133240e-001):1.280033e-001):3.400065e-002,13:4.596133e-001):1.239199e-001,(((15:2.089564e-001,9:1.138778e-001):2.213675e-001,5:2.509224e-001):5.684046e-002,3:2.772903e-001):1.703136e-001):1.381730e-001):2.930531e-001):5.240334e-002,(20:5.000341e-004,19:6.965228e-003):8.724694e-002,1:1.328742e-001);
   tree gen.56000 = [&U] ((2:2.132936e-001,(((((18:2.958219e-001,14:3.457804e-001):6.504604e-002,(8:3.230111e-001,12:3.409111e-001):1.604669e-001):9.268346e-002,4:2.356963e-001):8.523793e-002,(6:2.523662e-001,(16:2.177515e-001,10:2.053514e-001):1.606447e-001):8.000742e-002):1.435280e-001,(((17:2.531788e-001,(11:2.570925e-001,7:3.133240e-001):1.201070e-001):2.674492e-002,13:4.596133e-001):1.126498e-001,(((15:2.041886e-001,9:1.138778e-001):2.213675e-001,5:2.677361e-001):5.672635e-002,3:2.772903e-001):1.703136e-001):1.598208e-001):2.747610e-001):4.727598e-002,(20:1.380060e-004,19:1.207405e-002):9.324245e-002,1:1.109958e-001);
   tree gen.56500 = [&U] ((2:2.132936e-001,(((((18:2.631828e-001,14:3.534648e-001):6.648221e-002,(8:3.230111e-001,12:3.101104e-001):1.690586e-001):9.940273e-002,4:2.702476e-001):9.270125e-002,(6:2.523662e-001,(16:2.094492e-001,10:2.088628e-001):1.606447e-001):1.117977e-001):1.630540e-001,(((17:2.531788e-001,(11:2.619953e-001,7:3.133240e-001):1.306238e-001):2.756744e-002,13:5.294189e-001):1.046496e-001,(3:2.772903e-001,(5:2.298885e-001,(15:2.090483e-001,9:1.138778e-001):2.311742e-001):7.308483e-002):1.770079e-001):1.651862e-001):2.160723e-001):3.496690e-002,(20:1.511948e-004,19:1.507657e-002):7.009508e-002,1:9.977553e-002);
   tree gen.57000 = [&U] (2:2.247278e-001,((((((18:2.645087e-001,14:3.552455e-001):8.315903e-002,(8:2.950828e-001,12:3.116727e-001):1.982727e-001):1.000566e-001,4:2.809582e-001):5.076263e-002,(6:2.336496e-001,(16:2.521962e-001,10:2.099151e-001):1.614540e-001):1.186221e-001):1.638754e-001,(((17:2.405071e-001,(11:2.305454e-001,7:3.149025e-001):1.447852e-001):6.728612e-002,13:4.823845e-001):1.137773e-001,(3:2.420407e-001,(5:2.620372e-001,(15:1.878995e-001,9:1.556865e-001):2.533671e-001):6.279527e-002):1.528313e-001):1.747505e-001):3.309472e-001,(20:3.903146e-004,19:1.651649e-002):6.938054e-002):3.644706e-002,1:9.751250e-002);
   tree gen.57500 = [&U] (((20:2.851570e-003,19:8.259449e-003):7.201178e-002,(((((18:3.218024e-001,14:2.910883e-001):1.046879e-001,(8:2.996505e-001,12:3.461333e-001):1.369956e-001):8.521395e-002,4:2.406628e-001):1.068977e-001,(6:2.485419e-001,(16:2.556539e-001,10:2.189501e-001):1.576855e-001):1.209152e-001):1.395016e-001,((13:4.836648e-001,(17:2.479382e-001,(11:2.341141e-001,7:3.197770e-001):1.356417e-001):2.963046e-002):9.959378e-002,(3:2.457873e-001,(5:2.660934e-001,(15:2.084574e-001,9:1.580964e-001):1.859667e-001):6.729869e-002):1.551970e-001):1.543604e-001):2.641678e-001):2.436368e-002,2:2.293573e-001,1:9.928724e-002);
   tree gen.58000 = [&U] ((20:3.611627e-004,19:1.336623e-002):9.570496e-002,((((((18:2.839113e-001,14:3.017693e-001):6.016731e-002,(8:3.094562e-001,12:3.302435e-001):1.630107e-001):7.456175e-002,4:2.138214e-001):1.418385e-001,(6:2.576617e-001,(16:2.650346e-001,10:2.039418e-001):1.528984e-001):8.085051e-002):2.082254e-001,(((13:4.829361e-001,17:2.363228e-001):4.886484e-002,(11:2.341402e-001,7:3.315106e-001):1.352491e-001):9.101566e-002,(3:2.548060e-001,(5:2.758572e-001,(15:2.161063e-001,9:1.638975e-001):1.927904e-001):7.125339e-002):1.517039e-001):1.541030e-001):2.419009e-001,2:2.377731e-001):4.853468e-002,1:1.029304e-001);
   tree gen.58500 = [&U] ((((((18:2.946885e-001,14:3.017693e-001):8.325953e-002,(8:3.094562e-001,12:3.302435e-001):1.630107e-001):8.682833e-002,4:3.167976e-001):5.577602e-002,(6:2.689124e-001,(16:2.247951e-001,10:2.127992e-001):1.528984e-001):9.833051e-002):1.539740e-001,(((17:2.620030e-001,(11:2.520031e-001,7:3.315106e-001):1.334110e-001):2.419378e-002,13:4.829361e-001):1.362724e-001,(3:2.551258e-001,(5:2.757257e-001,(15:2.161063e-001,9:1.352071e-001):2.140143e-001):5.520204e-002):1.621196e-001):1.302579e-001):2.419009e-001,((20:6.123550e-005,19:1.336623e-002):9.018508e-002,2:2.699825e-001):2.090513e-002,1:1.186179e-001);
   tree gen.59000 = [&U] (((20:6.690769e-005,19:9.706065e-003):7.500503e-002,(((((18:2.968102e-001,14:3.039420e-001):6.225780e-002,(8:3.116843e-001,12:3.326213e-001):1.641844e-001):9.907562e-002,4:2.950618e-001):7.138997e-002,(6:2.465982e-001,(16:2.264136e-001,10:1.993127e-001):1.429987e-001):9.903849e-002):1.550826e-001,(((17:2.441224e-001,(11:2.881689e-001,7:3.501629e-001):1.343716e-001):3.553066e-002,13:4.864132e-001):1.225049e-001,(3:2.569627e-001,(5:2.211840e-001,(15:2.176623e-001,9:1.361806e-001):2.283462e-001):4.841994e-002):1.659875e-001):1.685199e-001):2.558375e-001):6.127682e-002,2:2.649696e-001,1:7.414245e-002);
   tree gen.59500 = [&U] ((20:4.824646e-004,19:6.956287e-003):7.786594e-002,((((((18:2.968102e-001,14:3.241487e-001):9.631048e-002,(8:3.209748e-001,12:3.310194e-001):1.374820e-001):1.059147e-001,4:2.239047e-001):6.960963e-002,(6:2.465982e-001,(16:2.197050e-001,10:1.993127e-001):1.595985e-001):1.006486e-001):1.734902e-001,(((17:2.441224e-001,(11:2.881689e-001,7:3.435161e-001):1.104078e-001):4.564193e-002,13:4.426814e-001):1.495311e-001,(3:3.032725e-001,(5:2.356460e-001,(15:2.033388e-001,9:1.361806e-001):2.283462e-001):3.129277e-002):1.582294e-001):1.802681e-001):2.476356e-001,2:2.525354e-001):3.769018e-002,1:1.041305e-001);
   tree gen.60000 = [&U] (((((((18:2.786306e-001,14:3.326589e-001):5.227854e-002,(8:2.942339e-001,12:3.397100e-001):1.835449e-001):8.352038e-002,4:2.706376e-001):7.704977e-002,(6:2.724731e-001,(16:2.254731e-001,10:2.494471e-001):1.637886e-001):1.089507e-001):1.780450e-001,(((13:4.543035e-001,17:2.584187e-001):7.030164e-002,(11:2.957345e-001,7:3.611141e-001):1.246109e-001):1.320434e-001,((5:2.696597e-001,(15:2.118483e-001,9:1.430162e-001):2.148541e-001):3.194584e-002,3:2.657012e-001):1.685430e-001):1.537754e-001):2.778478e-001,(20:4.612568e-004,19:6.078051e-003):8.917725e-002):3.443432e-002,2:2.499585e-001,1:8.734910e-002);
   tree gen.60500 = [&U] (((((((18:2.271147e-001,14:3.257348e-001):9.175825e-002,(8:2.883938e-001,12:3.329672e-001):1.799018e-001):8.496427e-002,4:2.292069e-001):5.524981e-002,(6:2.545522e-001,(16:2.427019e-001,10:1.778445e-001):1.183065e-001):9.031586e-002):1.911087e-001,(((11:2.898646e-001,7:2.917686e-001):1.386948e-001,(17:2.532895e-001,13:4.149246e-001):8.378173e-002):1.096055e-001,((5:2.643073e-001,(15:1.712798e-001,9:1.542184e-001):2.105896e-001):3.386654e-002,3:2.747048e-001):1.652120e-001):1.297363e-001):2.494981e-001,2:2.098205e-001):6.768437e-002,(20:1.189422e-003,19:7.515008e-003):9.298891e-002,1:1.125501e-001);
   tree gen.61000 = [&U] (((((((18:2.382679e-001,14:3.153278e-001):8.309552e-002,(8:3.025563e-001,12:3.493185e-001):1.850663e-001):1.319536e-001,4:2.404628e-001):4.622193e-002,(6:2.670527e-001,(16:2.492407e-001,10:1.865780e-001):1.241163e-001):9.479576e-002):2.159006e-001,(((11:2.934555e-001,7:3.060968e-001):1.578507e-001,(17:2.035406e-001,13:4.539820e-001):5.705944e-002):1.025975e-001,((5:2.772869e-001,(15:2.144642e-001,9:1.537499e-001):2.209312e-001):4.591056e-002,3:2.228946e-001):1.656261e-001):1.580516e-001):2.617505e-001,2:2.234096e-001):4.683173e-002,(20:7.494614e-004,19:9.159052e-003):1.015204e-001,1:1.180772e-001);
   tree gen.61500 = [&U] (((((((18:2.866812e-001,14:3.157045e-001):5.640325e-002,(8:3.564568e-001,12:3.497359e-001):1.412314e-001):6.684150e-002,4:2.345481e-001):1.013129e-001,(6:2.673718e-001,(16:2.282177e-001,10:1.868010e-001):1.242646e-001):9.490901e-002):1.923298e-001,(((11:2.722019e-001,7:3.187988e-001):1.038957e-001,(17:2.037838e-001,13:4.545244e-001):6.657412e-002):1.527608e-001,((5:2.538460e-001,(15:2.147205e-001,9:1.539336e-001):2.211952e-001):8.411583e-002,3:2.705032e-001):1.645406e-001):1.582405e-001):2.040468e-001,2:1.530886e-001):8.084061e-002,(20:1.020275e-003,19:1.035211e-002):1.033699e-001,1:1.182182e-001);
   tree gen.62000 = [&U] (((((((18:2.607818e-001,14:3.199651e-001):9.191035e-002,(8:3.608149e-001,12:3.335361e-001):1.161496e-001):1.340764e-001,4:2.698760e-001):1.020098e-001,(6:2.692109e-001,(16:2.159119e-001,10:2.259067e-001):1.517224e-001):7.224940e-002):1.947480e-001,(((11:2.379864e-001,7:3.209918e-001):1.055002e-001,(17:2.192559e-001,13:3.999439e-001):9.194434e-002):1.768416e-001,((5:2.408152e-001,(15:1.768982e-001,9:1.549925e-001):2.227167e-001):5.160557e-002,3:2.220707e-001):1.419658e-001):1.344437e-001):2.054504e-001,2:1.762126e-001):8.592149e-002,(20:2.059600e-003,19:6.956432e-003):9.742469e-002,1:1.017512e-001);
   tree gen.62500 = [&U] (((((((18:2.693823e-001,14:3.305174e-001):1.023425e-001,(8:3.394907e-001,12:3.320211e-001):1.383893e-001):9.802061e-002,4:2.787763e-001):5.531266e-002,(6:2.780894e-001,(16:2.877065e-001,10:2.133630e-001):1.344797e-001):1.119352e-001):1.934276e-001,(((11:2.433482e-001,7:3.315779e-001):1.059655e-001,(17:2.179807e-001,13:4.131339e-001):7.956068e-002):1.022106e-001,((5:2.487571e-001,(15:1.851051e-001,9:1.474774e-001):2.313634e-001):6.299830e-002,3:2.906556e-001):1.579497e-001):1.852420e-001):2.068843e-001,2:2.441039e-001):3.543898e-002,(20:6.053245e-003,19:1.006324e-002):8.722489e-002,1:1.051069e-001);
   tree gen.63000 = [&U] (((((((18:2.909305e-001,14:3.315347e-001):8.855494e-002,(8:3.317394e-001,12:3.330430e-001):1.547344e-001):9.832230e-002,4:2.360150e-001):1.135647e-001,(6:2.867931e-001,(16:2.325129e-001,10:2.003882e-001):1.289394e-001):1.003124e-001):2.005216e-001,(((11:2.634233e-001,7:3.202111e-001):1.511554e-001,(17:2.186516e-001,13:4.213830e-001):9.257325e-002):1.202118e-001,((5:2.495227e-001,(15:1.856748e-001,9:1.438374e-001):2.533175e-001):3.583376e-002,3:2.915502e-001):1.584358e-001):1.748971e-001):2.077194e-001,2:2.213434e-001):2.334124e-002,(20:3.654350e-003,19:8.422725e-003):1.039532e-001,1:1.216775e-001);
   tree gen.63500 = [&U] (((((((18:2.763457e-001,14:2.527693e-001):8.401817e-002,(8:3.487206e-001,12:3.330430e-001):1.724913e-001):7.961405e-002,4:2.360150e-001):9.985586e-002,(6:2.316701e-001,(16:2.325129e-001,10:2.146523e-001):1.795598e-001):1.185362e-001):1.925944e-001,(((11:2.453922e-001,7:3.202111e-001):9.926578e-002,(17:2.186516e-001,13:4.213830e-001):6.279015e-002):1.484817e-001,((5:2.461572e-001,(15:1.856748e-001,9:1.438374e-001):2.102085e-001):2.941344e-002,3:2.416611e-001):1.876641e-001):1.713765e-001):2.077194e-001,2:1.898852e-001):6.573048e-002,(20:5.322160e-004,19:1.491141e-002):9.990090e-002,1:8.779232e-002);
   tree gen.64000 = [&U] (((((((18:2.763457e-001,14:2.527693e-001):7.034141e-002,(8:3.087801e-001,12:3.330430e-001):1.275367e-001):8.510984e-002,4:2.360150e-001):6.725605e-002,(6:2.352760e-001,(16:2.386380e-001,10:2.067326e-001):1.703579e-001):8.864378e-002):2.323228e-001,(((11:2.441420e-001,7:3.202111e-001):1.229603e-001,(17:2.527832e-001,13:4.213830e-001):7.784634e-002):1.484817e-001,((5:2.420079e-001,(15:1.856748e-001,9:1.438374e-001):2.349456e-001):6.231682e-002,3:2.416611e-001):1.483448e-001):1.505392e-001):2.255838e-001,2:1.898852e-001):6.238681e-002,(20:5.497465e-004,19:1.534800e-002):1.089892e-001,1:1.083380e-001);
   tree gen.64500 = [&U] (((((((18:2.837595e-001,14:3.454900e-001):7.431792e-002,(8:3.099577e-001,12:3.343132e-001):1.206943e-001):1.157014e-001,4:2.743579e-001):9.867631e-002,(6:2.361733e-001,(16:2.395482e-001,10:2.272368e-001):1.203128e-001):7.509611e-002):2.420752e-001,(((11:2.555820e-001,7:3.214324e-001):1.311668e-001,(17:2.447503e-001,13:4.863395e-001):8.816386e-002):1.431201e-001,((5:2.687297e-001,(15:1.863829e-001,9:1.443860e-001):2.186287e-001):4.173923e-002,3:2.634353e-001):1.544204e-001):1.511134e-001):2.768204e-001,2:2.051945e-001):4.206135e-002,(20:5.518432e-004,19:1.438217e-002):1.082009e-001,1:1.083970e-001);
   tree gen.65000 = [&U] (((((((18:2.697890e-001,14:3.454900e-001):8.049470e-002,(8:3.531244e-001,12:3.343132e-001):1.322330e-001):7.041359e-002,4:2.383046e-001):6.895333e-002,(6:2.361733e-001,(16:2.395482e-001,10:2.272368e-001):1.489392e-001):1.390869e-001):2.062739e-001,(((11:2.294509e-001,7:3.047562e-001):9.505217e-002,(17:2.337925e-001,13:4.863395e-001):5.071886e-002):1.347587e-001,((5:2.687297e-001,(15:1.755060e-001,9:1.540148e-001):2.358356e-001):4.726296e-002,3:2.634353e-001):1.486856e-001):1.563339e-001):2.188148e-001,2:2.051945e-001):4.774897e-002,(20:1.094773e-004,19:9.184077e-003):9.684779e-002,1:8.839043e-002);
   tree gen.65500 = [&U] (((((((18:2.725997e-001,14:3.454900e-001):8.049470e-002,(8:3.549813e-001,12:3.320852e-001):1.904943e-001):9.738978e-002,4:2.383046e-001):9.168096e-002,(6:2.651374e-001,(16:2.395482e-001,10:2.280535e-001):1.407120e-001):1.008073e-001):1.693837e-001,(((11:2.456100e-001,7:2.976907e-001):1.160768e-001,(17:2.337925e-001,13:4.109162e-001):5.388421e-002):1.264654e-001,((5:2.606315e-001,(15:2.131688e-001,9:1.377396e-001):2.525519e-001):5.268731e-002,3:2.634353e-001):1.486856e-001):1.803883e-001):2.188148e-001,2:1.643633e-001):3.643734e-002,(20:2.174057e-004,19:1.510005e-002):9.684779e-002,1:1.175580e-001);
   tree gen.66000 = [&U] (((((((18:2.655539e-001,14:3.513213e-001):9.116525e-002,(8:3.452698e-001,12:2.657390e-001):1.629788e-001):8.599282e-002,4:2.459309e-001):1.190154e-001,(6:2.345268e-001,(16:2.496590e-001,10:1.605227e-001):1.860003e-001):8.816424e-002):1.561733e-001,(((11:2.456100e-001,7:2.682493e-001):1.206778e-001,(17:2.337925e-001,13:4.599315e-001):6.300929e-002):1.264654e-001,(3:2.747466e-001,(5:2.606315e-001,(15:2.131688e-001,9:1.377396e-001):1.928549e-001):4.928865e-002):1.363684e-001):1.803883e-001):2.188148e-001,2:2.396569e-001):6.082382e-002,(20:2.467556e-004,19:1.432232e-002):1.029135e-001,1:9.690626e-002);
   tree gen.66500 = [&U] (((((((18:2.757292e-001,14:3.501505e-001):5.566613e-002,(8:3.592222e-001,12:2.661651e-001):1.625235e-001):9.003972e-002,4:2.463252e-001):7.933276e-002,(6:2.349029e-001,(16:2.413877e-001,10:1.851679e-001):1.623208e-001):8.194293e-002):2.373908e-001,(((11:2.894473e-001,7:2.686795e-001):1.387291e-001,(17:2.341674e-001,13:4.506949e-001):5.426946e-002):1.266682e-001,(3:2.751871e-001,(5:2.610494e-001,(15:2.135106e-001,9:1.612535e-001):1.931642e-001):8.677728e-002):1.284596e-001):1.662702e-001):2.217618e-001,2:1.881011e-001):6.412225e-002,(20:1.369481e-004,19:6.265762e-003):1.030785e-001,1:1.115134e-001);
   tree gen.67000 = [&U] (((((((18:2.622335e-001,14:3.619267e-001):5.048019e-002,(8:3.203571e-001,12:3.451656e-001):1.679894e-001):9.050453e-002,4:2.324372e-001):6.856278e-002,(6:2.428031e-001,(16:2.357351e-001,10:2.055617e-001):1.885604e-001):9.209163e-002):2.224812e-001,(((11:2.176362e-001,7:2.777156e-001):1.253572e-001,(17:2.152214e-001,13:4.823108e-001):1.037466e-001):1.212781e-001,(3:2.844421e-001,(5:2.566545e-001,(15:2.206914e-001,9:1.398989e-001):2.615523e-001):4.730247e-002):1.323555e-001):1.808362e-001):1.948312e-001,2:1.944273e-001):7.713996e-002,(20:3.351248e-004,19:1.531490e-002):1.040048e-001,1:1.152638e-001);
   tree gen.67500 = [&U] (((((((18:2.634456e-001,14:3.159574e-001):9.896384e-002,(8:3.203571e-001,12:2.877216e-001):1.862605e-001):9.985911e-002,4:2.162512e-001):4.624281e-002,(6:2.150637e-001,(16:2.799307e-001,10:1.915952e-001):1.603369e-001):9.222273e-002):2.351382e-001,(((11:3.040361e-001,7:2.777156e-001):1.457024e-001,(17:2.152214e-001,13:5.179296e-001):7.358349e-002):1.256395e-001,(3:2.844421e-001,(5:2.446470e-001,(15:2.206914e-001,9:1.398989e-001):1.748870e-001):3.783873e-002):1.705926e-001):1.328069e-001):1.997893e-001,2:1.550007e-001):6.267604e-002,(20:6.571583e-004,19:1.531490e-002):1.100935e-001,1:1.152638e-001);
   tree gen.68000 = [&U] (((((((18:2.946038e-001,14:3.354033e-001):1.002552e-001,(8:2.842307e-001,12:2.914759e-001):1.476201e-001):1.007257e-001,4:2.199642e-001):5.757348e-002,(6:2.435687e-001,(16:2.787381e-001,10:1.940953e-001):1.624290e-001):7.679738e-002):2.376494e-001,(((11:3.080033e-001,7:2.813394e-001):9.296372e-002,(17:2.175376e-001,13:5.246878e-001):6.630267e-002):1.354681e-001,(((15:2.235711e-001,9:1.417244e-001):2.020910e-001,5:2.683733e-001):6.948962e-002,3:2.396888e-001):1.728185e-001):1.412502e-001):2.280701e-001,2:1.741373e-001):7.098335e-002,(20:3.717025e-004,19:1.222829e-002):1.213505e-001,1:1.239540e-001);
   tree gen.68500 = [&U] (((((((18:2.682551e-001,14:3.059571e-001):9.497316e-002,(8:3.194347e-001,12:3.677764e-001):1.486209e-001):8.709440e-002,4:2.481359e-001):6.190436e-002,(6:2.320220e-001,(16:2.655241e-001,10:1.995516e-001):1.814493e-001):7.315669e-002):2.190687e-001,(((11:2.934019e-001,7:2.680021e-001):1.459870e-001,(17:2.072249e-001,13:4.068165e-001):5.954517e-002):1.055831e-001,(((15:2.129723e-001,9:1.461074e-001):1.925105e-001,5:2.556506e-001):9.209168e-002,3:2.283260e-001):1.647452e-001):1.548635e-001):2.197837e-001,2:1.837534e-001):6.926177e-002,(20:2.847556e-004,19:1.163416e-002):1.158536e-001,1:9.838579e-002);
   tree gen.69000 = [&U] (((((((18:2.838386e-001,14:3.379272e-001):9.590011e-002,(8:3.379912e-001,12:3.891412e-001):1.572545e-001):7.854353e-002,4:2.854795e-001):1.060662e-001,(6:2.237160e-001,(16:2.085419e-001,10:2.555239e-001):1.438786e-001):1.259095e-001):2.009034e-001,(((11:2.959906e-001,7:2.835708e-001):9.564207e-002,(17:2.192630e-001,13:4.304492e-001):6.124162e-002):1.243549e-001,(((15:2.253443e-001,9:1.556450e-001):2.202705e-001,5:2.560893e-001):6.050874e-002,3:2.415898e-001):1.699455e-001):1.741158e-001):2.218057e-001,2:2.050759e-001):5.432589e-002,(20:4.356584e-004,19:1.327544e-002):9.335363e-002,1:1.164386e-001);
   tree gen.69500 = [&U] (((((((18:2.781666e-001,14:3.102357e-001):8.821331e-002,(8:3.324620e-001,12:3.477018e-001):1.427256e-001):4.806259e-002,4:2.808093e-001):1.068307e-001,(6:2.678428e-001,(16:2.268912e-001,10:2.513437e-001):1.415248e-001):1.032093e-001):1.664187e-001,(((11:2.911484e-001,7:2.789318e-001):1.214573e-001,(17:2.162435e-001,13:4.234074e-001):5.447228e-002):1.091391e-001,(((15:2.248509e-001,9:1.530988e-001):2.166670e-001,5:2.518999e-001):6.840868e-002,3:2.192491e-001):1.568688e-001):1.698497e-001):2.067162e-001,2:2.110184e-001):1.111281e-001,(20:5.850235e-004,19:1.603398e-002):9.185901e-002,1:1.076592e-001);
   tree gen.70000 = [&U] ((2:1.587094e-001,(((((18:3.029621e-001,14:3.102357e-001):9.606620e-002,(8:3.324620e-001,12:3.582858e-001):1.427256e-001):1.035924e-001,4:2.339943e-001):8.411416e-002,(6:2.155828e-001,(16:2.268912e-001,10:2.301817e-001):1.840496e-001):7.299826e-002):2.172722e-001,((13:4.974542e-001,(17:2.428296e-001,(11:2.858379e-001,7:2.789318e-001):1.149692e-001):2.873745e-002):8.675719e-002,(((15:1.670425e-001,9:1.530988e-001):2.166670e-001,5:2.560759e-001):6.157106e-002,3:2.824798e-001):1.568688e-001):1.430566e-001):2.178786e-001):7.293964e-002,(20:7.990774e-004,19:1.715568e-002):9.433783e-002,1:9.464835e-002);
   tree gen.70500 = [&U] ((2:1.549617e-001,(((((18:2.613399e-001,14:3.102357e-001):6.274894e-002,(8:3.690271e-001,12:3.420864e-001):1.786682e-001):1.177766e-001,4:2.633575e-001):8.509565e-002,(6:2.732283e-001,(16:2.225901e-001,10:2.301817e-001):1.775574e-001):1.188020e-001):1.796783e-001,((13:4.313458e-001,(17:2.428296e-001,(11:2.674437e-001,7:2.789318e-001):1.359682e-001):3.453564e-002):9.691964e-002,(((15:1.829927e-001,9:1.448062e-001):2.652592e-001,5:2.308889e-001):6.721698e-002,3:2.376551e-001):1.638446e-001):1.695270e-001):2.178786e-001):7.094402e-002,(20:7.518898e-004,19:1.188909e-002):8.666022e-002,1:1.028272e-001);
   tree gen.71000 = [&U] ((((((18:2.622965e-001,14:2.936469e-001):6.041877e-002,(8:3.036893e-001,12:3.420864e-001):2.206438e-001):1.043819e-001,4:2.479280e-001):1.125133e-001,(6:2.409997e-001,(16:2.312951e-001,10:1.988753e-001):1.775574e-001):8.114608e-002):2.028600e-001,(((17:2.860589e-001,13:4.313458e-001):4.111577e-002,(11:2.566727e-001,7:2.789318e-001):1.561647e-001):1.220825e-001,(((15:1.829927e-001,9:1.655356e-001):1.747063e-001,5:2.766326e-001):4.970133e-002,3:2.443304e-001):1.553045e-001):1.459098e-001):2.623760e-001,((20:8.530848e-004,19:9.389547e-003):8.666022e-002,2:2.286614e-001):3.515706e-002,1:8.218254e-002);
   tree gen.71500 = [&U] (((20:2.797263e-003,19:5.991070e-003):6.624070e-002,(((((18:2.751432e-001,14:3.313264e-001):4.817503e-002,(8:2.975712e-001,12:3.588410e-001):2.053276e-001):1.137532e-001,4:2.600710e-001):6.439391e-002,(6:2.528034e-001,(16:2.426235e-001,10:2.057324e-001):1.648397e-001):9.308089e-002):2.021463e-001,(((17:2.749969e-001,(11:2.734534e-001,7:2.925933e-001):1.362748e-001):4.813715e-002,13:4.585728e-001):1.280619e-001,(((15:1.919554e-001,9:1.706403e-001):1.979632e-001,5:3.008858e-001):5.663303e-002,3:2.862567e-001):1.472476e-001):1.460713e-001):2.740088e-001):5.001823e-002,2:2.398607e-001,1:1.001571e-001);
   tree gen.72000 = [&U] (((20:5.178903e-004,19:8.307604e-003):5.968218e-002,2:2.398607e-001):7.195474e-002,(((((18:2.877639e-001,14:3.313264e-001):7.120917e-002,(8:2.975712e-001,12:2.791576e-001):1.712946e-001):8.027706e-002,4:2.131773e-001):5.222239e-002,(6:2.284373e-001,(16:2.426235e-001,10:2.057324e-001):1.548190e-001):1.165908e-001):2.021463e-001,(((17:2.578269e-001,(11:2.422951e-001,7:3.298759e-001):1.244072e-001):3.802006e-002,13:4.585728e-001):1.318390e-001,((15:1.919554e-001,9:1.719060e-001):2.226095e-001,(5:2.456104e-001,3:2.862567e-001):5.483773e-002):1.677696e-001):1.579662e-001):3.192316e-001,1:6.490320e-002);
   tree gen.72500 = [&U] (((20:8.176231e-004,19:1.807125e-002):7.618724e-002,(((((18:2.877639e-001,14:3.313264e-001):7.120917e-002,(8:2.975712e-001,12:2.741827e-001):1.712946e-001):8.027706e-002,4:2.752074e-001):8.873617e-002,(6:2.284373e-001,(16:2.426235e-001,10:2.057324e-001):1.178938e-001):1.188974e-001):2.021463e-001,(((17:2.578269e-001,(11:2.422951e-001,7:3.298759e-001):1.244072e-001):4.026476e-002,13:4.429764e-001):1.218235e-001,(((15:1.919554e-001,9:1.507741e-001):2.226095e-001,5:2.496111e-001):6.566864e-002,3:2.608252e-001):1.916285e-001):1.739743e-001):2.667912e-001):2.546237e-002,2:2.518863e-001,1:6.490320e-002);
   tree gen.73000 = [&U] (((20:4.178584e-004,19:1.279763e-002):8.551379e-002,(((((18:3.111307e-001,14:3.262765e-001):8.065260e-002,(8:3.037220e-001,12:2.741827e-001):1.712946e-001):1.010431e-001,4:2.752074e-001):1.076719e-001,(6:2.475505e-001,(16:2.207558e-001,10:2.138898e-001):1.428954e-001):1.150257e-001):1.916128e-001,(((17:2.624078e-001,13:4.429764e-001):9.099279e-002,(11:2.748363e-001,7:2.624060e-001):1.068279e-001):8.785952e-002,(((15:1.885298e-001,9:1.463426e-001):2.226095e-001,5:2.496111e-001):3.981917e-002,3:2.608252e-001):1.916285e-001):1.734609e-001):2.809173e-001):3.466190e-002,2:2.355237e-001,1:6.318763e-002);
   tree gen.73500 = [&U] (2:2.561933e-001,((20:1.104642e-003,19:6.006329e-003):8.176281e-002,(((((18:3.257835e-001,14:2.822875e-001):8.886925e-002,(8:3.308086e-001,12:3.277490e-001):1.490931e-001):1.447706e-001,4:2.785381e-001):6.308286e-002,(6:2.690138e-001,(16:2.234275e-001,10:2.663257e-001):2.082813e-001):8.040095e-002):1.939318e-001,((13:4.483375e-001,((11:2.813945e-001,7:2.868845e-001):1.181173e-001,17:2.436049e-001):4.345101e-002):8.699854e-002,(((15:1.535590e-001,9:1.481137e-001):2.253036e-001,5:2.848920e-001):8.735611e-002,3:2.639818e-001):1.720421e-001):1.971486e-001):2.641246e-001):3.994153e-002,1:9.399569e-002);
   tree gen.74000 = [&U] (((((((18:3.004065e-001,14:3.062422e-001):1.043565e-001,(8:3.357443e-001,12:3.210906e-001):1.958972e-001):8.340752e-002,4:2.870715e-001):9.601271e-002,(6:2.680804e-001,(16:1.959306e-001,10:2.415358e-001):1.799034e-001):1.134474e-001):1.637960e-001,(((11:2.855929e-001,7:2.911648e-001):9.260660e-002,(13:4.085437e-001,17:2.149446e-001):9.224771e-002):1.443773e-001,(((15:2.402637e-001,9:1.255426e-001):1.921344e-001,5:2.088505e-001):6.746620e-002,3:3.030823e-001):1.256812e-001):1.963906e-001):2.544352e-001,2:1.928278e-001):4.751998e-002,(20:4.370197e-004,19:1.536499e-002):9.634626e-002,1:7.680514e-002);
   tree gen.74500 = [&U] (((((((18:2.922025e-001,14:3.062422e-001):6.290543e-002,(8:3.357443e-001,12:2.897607e-001):1.958972e-001):7.823071e-002,4:2.870715e-001):8.855951e-002,(6:2.680804e-001,(16:2.347506e-001,10:2.280170e-001):1.509998e-001):1.037113e-001):2.195276e-001,(((11:2.855929e-001,7:2.803906e-001):8.703996e-002,(13:4.342145e-001,17:1.990640e-001):9.738071e-002):1.449509e-001,(((15:2.078051e-001,9:1.394004e-001):1.753307e-001,5:2.686164e-001):6.493080e-002,3:2.387730e-001):1.516477e-001):1.512359e-001):2.464534e-001,2:1.928278e-001):5.972730e-002,(20:1.419552e-004,19:1.001592e-002):1.010041e-001,1:9.234535e-002);
   tree gen.75000 = [&U] (((((((18:3.000356e-001,14:2.978911e-001):7.031043e-002,(8:2.937008e-001,12:3.057431e-001):1.613607e-001):9.700041e-002,4:2.947671e-001):7.804273e-002,(6:2.420878e-001,(16:2.415037e-001,10:2.341295e-001):1.530804e-001):7.632606e-002):2.254125e-001,(((11:2.932488e-001,7:2.528002e-001):1.230553e-001,(13:4.773379e-001,17:2.044004e-001):1.069366e-001):1.113965e-001,(((15:2.312044e-001,9:1.431374e-001):2.006144e-001,5:2.758173e-001):5.583489e-002,3:2.323376e-001):1.557129e-001):1.649483e-001):2.530601e-001,2:2.391218e-001):2.658669e-002,(20:5.357521e-004,19:1.412839e-002):9.213750e-002,1:9.482087e-002);
   tree gen.75500 = [&U] (((((((18:3.119726e-001,14:3.097428e-001):8.820957e-002,(8:3.262377e-001,12:3.648996e-001):1.684243e-001):6.365616e-002,4:3.064944e-001):9.652355e-002,(6:2.517193e-001,(16:2.511120e-001,10:1.910052e-001):1.713231e-001):6.004036e-002):1.829123e-001,(((11:2.912691e-001,7:2.554682e-001):1.356598e-001,(13:4.544696e-001,17:2.188268e-001):7.772977e-002):1.517330e-001,(3:2.703730e-001,((15:2.312377e-001,9:1.564301e-001):2.085959e-001,5:2.867907e-001):3.488641e-002):1.725489e-001):1.715108e-001):3.302410e-001,(20:4.579893e-004,19:1.856230e-002):8.387076e-002):2.689210e-002,2:2.626776e-001,1:1.001461e-001);
   tree gen.76000 = [&U] (((20:1.435189e-003,19:8.016598e-003):7.923060e-002,2:2.529912e-001):4.031098e-002,(((((18:3.119726e-001,14:3.291092e-001):6.663325e-002,(8:3.266252e-001,12:3.504346e-001):1.423277e-001):1.188681e-001,4:3.068674e-001):7.603308e-002,(6:2.284244e-001,(16:2.511120e-001,10:1.985519e-001):1.418933e-001):1.040079e-001):1.473604e-001,(((17:2.393630e-001,(11:2.726013e-001,7:2.554682e-001):1.306996e-001):5.219120e-002,13:4.544696e-001):9.667669e-002,(3:2.436119e-001,((15:1.788962e-001,9:1.564301e-001):2.122519e-001,5:2.564001e-001):5.330436e-002):1.485035e-001):1.284215e-001):2.970928e-001,1:1.100099e-001);
   tree gen.76500 = [&U] ((20:5.177880e-004,19:5.020933e-003):1.060216e-001,(2:2.392679e-001,(((((18:3.006116e-001,14:3.190747e-001):9.592349e-002,(8:3.147306e-001,12:3.330062e-001):1.285272e-001):6.405336e-002,4:2.916033e-001):7.638962e-002,(6:2.201060e-001,(16:2.419673e-001,10:2.519947e-001):1.893300e-001):9.901053e-002):1.969332e-001,(((17:2.146966e-001,13:4.425948e-001):7.355892e-002,(11:2.626741e-001,7:3.214827e-001):1.302892e-001):1.320990e-001,(3:2.289453e-001,((15:1.723814e-001,9:1.652979e-001):2.430849e-001,5:2.470629e-001):5.136320e-002):1.430955e-001):1.547417e-001):2.750989e-001):2.963611e-002,1:1.122382e-001);
   tree gen.77000 = [&U] ((2:2.368702e-001,(20:3.695161e-004,19:7.649995e-003):1.044376e-001):3.522474e-002,(((((18:2.908038e-001,14:2.760031e-001):7.411065e-002,(8:3.405870e-001,12:3.221415e-001):1.498309e-001):1.303332e-001,4:2.845368e-001):9.265993e-002,(6:2.864338e-001,(16:2.340728e-001,10:1.743975e-001):1.642464e-001):1.002402e-001):1.944913e-001,(((17:2.415284e-001,13:4.698970e-001):6.105684e-002,(11:2.840891e-001,7:2.966468e-001):1.252338e-001):1.277891e-001,(3:2.281155e-001,((15:2.001291e-001,9:1.267998e-001):2.351539e-001,5:2.533692e-001):5.211769e-002):1.797383e-001):1.520393e-001):2.708663e-001,1:9.467924e-002);
   tree gen.77500 = [&U] ((2:2.125200e-001,(((((18:2.908038e-001,14:2.760031e-001):8.572807e-002,(8:3.405870e-001,12:3.430226e-001):9.741806e-002):8.531401e-002,4:2.424775e-001):8.202940e-002,(6:2.091403e-001,(16:2.340728e-001,10:1.665856e-001):1.594735e-001):1.036811e-001):1.944913e-001,(((17:2.515492e-001,(11:2.720926e-001,7:3.088931e-001):1.136159e-001):2.571828e-002,13:4.867589e-001):1.277891e-001,(3:2.281155e-001,((15:2.001291e-001,9:1.267998e-001):2.351539e-001,5:2.834263e-001):4.699521e-002):1.257386e-001):1.510853e-001):2.763892e-001):4.064564e-002,(20:1.071708e-003,19:1.280146e-002):7.756822e-002,1:1.158661e-001);
   tree gen.78000 = [&U] ((2:2.059248e-001,(((((18:2.640892e-001,14:2.720413e-001):8.381460e-002,(8:3.885960e-001,12:3.384500e-001):1.330662e-001):9.319209e-002,4:3.042823e-001):7.267318e-002,(6:2.375602e-001,(16:2.309526e-001,10:1.676746e-001):1.682041e-001):1.105699e-001):2.187786e-001,(((17:2.793435e-001,(11:2.749468e-001,7:3.018542e-001):1.153322e-001):4.783575e-002,13:4.802702e-001):1.260856e-001,(3:2.250747e-001,((15:1.974613e-001,9:1.329023e-001):2.114270e-001,5:2.310828e-001):6.813629e-002):1.776013e-001):1.490713e-001):1.827496e-001):9.565054e-002,(20:6.064971e-004,19:1.592977e-002):9.923836e-002,1:1.143215e-001);
   tree gen.78500 = [&U] ((2:1.805731e-001,(((((18:2.726897e-001,14:3.340247e-001):9.206344e-002,(8:2.853183e-001,12:3.494722e-001):1.703392e-001):7.151232e-002,4:2.689100e-001):7.561997e-002,(6:2.657690e-001,(16:2.384740e-001,10:1.731352e-001):1.748895e-001):9.547048e-002):1.873955e-001,(((17:2.604827e-001,13:4.200399e-001):4.556973e-002,(11:2.409627e-001,7:2.827968e-001):1.473808e-001):1.321724e-001,(3:2.309417e-001,((15:2.038920e-001,9:1.544530e-001):2.183125e-001,5:2.825753e-001):4.809236e-002):1.820110e-001):1.490185e-001):2.518698e-001):5.686678e-002,(20:3.115980e-004,19:1.458664e-002):1.024702e-001,1:1.156211e-001);
   tree gen.79000 = [&U] ((2:1.328555e-001,(((((18:2.385513e-001,14:3.262887e-001):1.093992e-001,(8:2.881387e-001,12:3.429111e-001):1.556552e-001):1.184966e-001,4:2.638614e-001):8.518582e-002,(6:2.607793e-001,(16:2.339968e-001,10:1.726874e-001):1.600822e-001):6.358985e-002):1.838773e-001,(((17:2.555923e-001,(11:2.364388e-001,7:3.336322e-001):1.177214e-001):6.519411e-002,13:4.121539e-001):1.059600e-001,(3:2.561855e-001,((15:1.927698e-001,9:1.472533e-001):2.197673e-001,5:2.318279e-001):5.703246e-002):1.941715e-001):1.617391e-001):2.472987e-001):8.041060e-002,(20:1.124999e-003,19:9.829147e-003):7.978566e-002,1:1.228052e-001);
   tree gen.79500 = [&U] ((2:2.414504e-001,(((((18:2.555353e-001,14:2.766275e-001):8.133431e-002,(8:3.934704e-001,12:3.303085e-001):1.419998e-001):1.132806e-001,4:2.826474e-001):4.821704e-002,(6:2.619197e-001,(16:2.506565e-001,10:1.986819e-001):1.714795e-001):6.811723e-002):1.916787e-001,(((17:2.580212e-001,(11:2.532724e-001,7:3.162002e-001):1.322256e-001):2.466877e-002,13:4.414979e-001):1.156167e-001,(3:2.576559e-001,((15:1.952368e-001,9:1.577372e-001):2.354139e-001,5:2.649138e-001):2.748974e-002):1.485511e-001):1.986811e-001):2.354527e-001):8.177837e-002,(20:2.322184e-003,19:7.765096e-003):9.840008e-002,1:1.315485e-001);
   tree gen.80000 = [&U] ((2:1.749284e-001,(((((18:2.503987e-001,14:3.210899e-001):1.051953e-001,(8:3.855610e-001,12:3.086733e-001):1.630448e-001):6.860380e-002,4:2.660392e-001):6.692959e-002,(6:2.566548e-001,(16:2.582903e-001,10:1.946881e-001):1.680325e-001):9.130016e-002):1.954344e-001,(((17:2.351426e-001,13:4.146536e-001):7.346158e-002,(11:2.835452e-001,7:3.336868e-001):1.401921e-001):1.262539e-001,(3:2.524766e-001,((15:1.913122e-001,9:1.468138e-001):2.306818e-001,5:2.595887e-001):2.560817e-002):1.455650e-001):1.409928e-001):2.238027e-001):4.515236e-002,(20:2.141368e-003,19:1.585337e-002):9.491932e-002,1:1.289041e-001);
   tree gen.80500 = [&U] ((2:2.120448e-001,(((((18:3.033473e-001,14:3.285971e-001):7.774598e-002,(8:3.070055e-001,12:3.086733e-001):1.630448e-001):8.915500e-002,4:2.660392e-001):8.528081e-002,(6:2.566548e-001,(16:2.407795e-001,10:1.921984e-001):1.444851e-001):9.130016e-002):1.577242e-001,(((17:2.257988e-001,(11:2.537764e-001,7:2.662537e-001):1.401921e-001):4.656504e-002,13:4.174916e-001):1.244860e-001,(3:2.532519e-001,((15:1.913122e-001,9:1.468138e-001):2.097997e-001,5:2.540742e-001):4.167549e-002):1.615161e-001):1.657241e-001):2.182276e-001):6.663385e-002,(20:8.105827e-004,19:1.199243e-002):9.544113e-002,1:1.194083e-001);
   tree gen.81000 = [&U] ((2:2.039240e-001,(((((18:3.130712e-001,14:3.190177e-001):8.392221e-002,(8:3.168466e-001,12:3.139800e-001):1.797635e-001):6.629887e-002,4:2.797736e-001):6.371160e-002,(6:3.080066e-001,(16:2.617874e-001,10:1.983594e-001):1.500227e-001):8.327444e-002):1.627801e-001,(((17:2.053742e-001,13:4.611555e-001):6.221527e-002,(11:2.543202e-001,7:2.747885e-001):1.308113e-001):1.346783e-001,(3:2.397692e-001,((15:2.246183e-001,9:1.571476e-001):1.675586e-001,5:2.622186e-001):9.924065e-002):1.736325e-001):1.823791e-001):2.399536e-001):4.236997e-002,(20:9.774680e-004,19:2.697304e-002):9.752375e-002,1:1.130184e-001);
   tree gen.81500 = [&U] ((2:2.039240e-001,(((((18:2.926681e-001,14:3.233898e-001):5.548532e-002,(8:3.168466e-001,12:3.139800e-001):1.633167e-001):9.184888e-002,4:2.639742e-001):6.644705e-002,(6:2.183872e-001,(16:2.610852e-001,10:1.885165e-001):1.595025e-001):8.327444e-002):1.627801e-001,(((17:2.047880e-001,13:4.611555e-001):3.284471e-002,(11:2.489000e-001,7:2.747885e-001):1.308113e-001):1.091586e-001,(3:2.448304e-001,((15:2.246183e-001,9:1.571476e-001):2.085663e-001,5:2.802826e-001):5.526582e-002):1.560294e-001):1.825835e-001):2.446086e-001):7.800021e-002,(20:1.362629e-003,19:1.254528e-002):9.752375e-002,1:1.130184e-001);
   tree gen.82000 = [&U] ((2:1.827803e-001,(((((18:2.845916e-001,14:2.785032e-001):8.839384e-002,(8:3.059935e-001,12:3.261608e-001):1.599707e-001):8.461786e-002,4:2.742150e-001):8.421103e-002,(6:2.268595e-001,(16:2.712139e-001,10:2.406477e-001):1.656903e-001):1.066064e-001):1.709698e-001,((13:4.790460e-001,(17:2.127327e-001,(11:2.585560e-001,7:2.924979e-001):1.468984e-001):4.406914e-002):1.202563e-001,(3:2.347983e-001,((15:1.828712e-001,9:1.837364e-001):2.003674e-001,5:2.911562e-001):5.477833e-002):1.722976e-001):1.602986e-001):2.540981e-001):7.009954e-002,(20:1.706724e-003,19:1.042927e-002):9.545144e-002,1:1.029866e-001);
   tree gen.82500 = [&U] ((2:2.064175e-001,(((((18:2.848478e-001,14:3.728590e-001):5.956575e-002,(8:3.025739e-001,12:3.114073e-001):1.527581e-001):1.350824e-001,4:2.178666e-001):5.180957e-002,(6:2.270637e-001,(16:2.432527e-001,10:2.346544e-001):1.585397e-001):1.558095e-001):1.822530e-001,(((13:4.794771e-001,17:1.953135e-001):5.932310e-002,(11:2.286160e-001,7:2.927611e-001):1.253008e-001):1.236710e-001,(3:2.928979e-001,((15:1.830358e-001,9:1.830518e-001):1.972917e-001,5:2.761871e-001):5.275344e-002):1.424115e-001):1.576120e-001):2.669841e-001):5.047284e-002,(20:1.960741e-003,19:1.043866e-002):9.553735e-002,1:1.021097e-001);
   tree gen.83000 = [&U] ((2:2.064175e-001,(((((18:2.848478e-001,14:3.238333e-001):4.943361e-002,(8:2.988140e-001,12:3.114073e-001):1.749156e-001):9.694748e-002,4:2.178666e-001):3.752316e-002,(6:2.313403e-001,(16:2.432527e-001,10:2.346544e-001):1.666281e-001):7.760993e-002):1.878809e-001,(((13:4.649569e-001,17:1.953135e-001):3.848514e-002,(11:2.385392e-001,7:2.927611e-001):1.266886e-001):1.291253e-001,(3:2.928979e-001,((15:1.830358e-001,9:1.798594e-001):1.972917e-001,5:2.761871e-001):7.633282e-002):1.471389e-001):1.603507e-001):2.322874e-001):3.795556e-002,(20:1.426366e-003,19:5.941409e-003):8.754172e-002,1:1.172623e-001);
   tree gen.83500 = [&U] ((2:2.064175e-001,(((((18:2.728275e-001,14:2.944784e-001):7.997342e-002,(8:2.988140e-001,12:3.532328e-001):1.749156e-001):1.337400e-001,4:2.952217e-001):4.028124e-002,(6:2.943301e-001,(16:2.484651e-001,10:1.809947e-001):1.491676e-001):9.071388e-002):1.698113e-001,(((13:4.649569e-001,17:1.953135e-001):7.111664e-002,(11:2.385392e-001,7:2.807276e-001):1.266886e-001):1.267972e-001,(3:2.024477e-001,((15:2.141555e-001,9:1.673606e-001):2.083156e-001,5:2.857016e-001):5.925276e-002):1.471389e-001):1.772005e-001):2.695793e-001):6.950361e-002,(20:4.405452e-004,19:5.941409e-003):8.710086e-002,1:1.160338e-001);
   tree gen.84000 = [&U] ((2:2.042388e-001,(((((18:2.699478e-001,14:3.254071e-001):7.912930e-002,(8:2.956600e-001,12:3.113619e-001):1.730694e-001):1.047821e-001,4:2.627542e-001):6.994292e-002,(6:2.365780e-001,(16:2.657521e-001,10:2.425120e-001):1.581992e-001):1.190591e-001):1.401905e-001,(((17:2.582479e-001,13:4.600493e-001):7.036600e-002,(11:2.784180e-001,7:2.714850e-001):1.522781e-001):1.215833e-001,(3:2.442157e-001,((15:1.960265e-001,9:1.403973e-001):2.061168e-001,5:2.826860e-001):5.585833e-002):1.691933e-001):1.753302e-001):2.236251e-001):8.429059e-002,(20:2.354825e-003,19:6.555966e-003):1.065498e-001,1:9.100689e-002);
   tree gen.84500 = [&U] ((2:1.800621e-001,(((((18:2.804608e-001,14:3.380800e-001):8.221095e-002,(8:3.071744e-001,12:3.234878e-001):1.531502e-001):1.003679e-001,4:2.477918e-001):7.961468e-002,(6:2.394133e-001,(16:2.310418e-001,10:2.519565e-001):1.643602e-001):6.018906e-002):1.771618e-001,(((17:2.147872e-001,13:4.510171e-001):5.000079e-002,(11:2.892608e-001,7:2.820579e-001):1.211998e-001):1.241804e-001,(3:2.537266e-001,((15:1.901054e-001,9:1.458650e-001):2.451241e-001,5:2.936951e-001):4.132625e-002):1.610255e-001):1.843472e-001):2.525921e-001):4.148814e-002,(20:1.048033e-003,19:1.565715e-002):1.020297e-001,1:9.645804e-002);
   tree gen.85000 = [&U] ((2:1.544223e-001,(((((18:2.561544e-001,14:3.516426e-001):8.969384e-002,(8:3.071744e-001,12:3.044905e-001):1.763477e-001):8.617772e-002,4:2.570363e-001):5.172427e-002,(6:2.394133e-001,(16:2.310418e-001,10:2.152760e-001):1.643602e-001):1.033260e-001):1.828663e-001,(((11:2.723554e-001,7:2.506296e-001):1.222410e-001,(17:2.343977e-001,13:4.510171e-001):8.079463e-002):1.406429e-001,(3:2.537266e-001,((15:1.901054e-001,9:1.458650e-001):2.180248e-001,5:2.329568e-001):5.218906e-002):1.464142e-001):1.810565e-001):2.040194e-001):6.051622e-002,(20:3.010672e-003,19:8.029421e-003):1.020297e-001,1:1.009984e-001);
   tree gen.85500 = [&U] ((2:1.801992e-001,(((((18:2.557146e-001,14:3.139329e-001):8.918531e-002,(8:3.066470e-001,12:3.039677e-001):1.402061e-001):8.344801e-002,4:2.565950e-001):7.191788e-002,(6:2.140217e-001,(16:2.306452e-001,10:2.165687e-001):1.995552e-001):1.031486e-001):1.747216e-001,(((17:2.339953e-001,(11:2.490856e-001,7:2.501993e-001):1.318080e-001):4.345712e-002,13:4.502427e-001):1.092255e-001,(3:2.428042e-001,((15:2.148024e-001,9:1.287925e-001):2.056109e-001,5:1.974084e-001):6.226739e-002):1.668929e-001):1.814924e-001):2.100129e-001):3.705698e-002,(20:2.351789e-003,19:1.192363e-002):1.018545e-001,1:1.008250e-001);
   tree gen.86000 = [&U] ((2:2.010363e-001,(((((18:2.557146e-001,14:3.139329e-001):1.276449e-001,(8:3.066470e-001,12:3.039677e-001):1.965166e-001):9.988465e-002,4:2.778693e-001):8.680542e-002,(6:2.597414e-001,(16:2.603031e-001,10:2.165687e-001):1.907735e-001):1.100184e-001):1.587567e-001,(((17:2.339953e-001,13:4.502427e-001):5.194368e-002,(11:2.942271e-001,7:3.304342e-001):1.267158e-001):1.427759e-001,(3:2.930139e-001,((15:2.406395e-001,9:1.474975e-001):2.077712e-001,5:2.122355e-001):4.927859e-002):1.668929e-001):1.111815e-001):2.108825e-001):8.448925e-002,(20:3.245046e-003,19:1.032336e-002):1.134829e-001,1:1.013605e-001);
   tree gen.86500 = [&U] ((2:2.010363e-001,(((((18:2.737943e-001,14:2.625142e-001):1.284381e-001,(8:3.450435e-001,12:3.042859e-001):1.147589e-001):1.143953e-001,4:2.633994e-001):6.064360e-002,(6:2.597414e-001,(16:2.603031e-001,10:2.165687e-001):1.907735e-001):1.083603e-001):1.795575e-001,(((11:2.942271e-001,7:2.729694e-001):1.441957e-001,(13:4.583595e-001,17:2.253069e-001):5.266592e-002):1.450493e-001,(3:2.796770e-001,((15:1.986732e-001,9:1.817052e-001):2.077712e-001,5:2.336236e-001):4.983602e-002):1.403743e-001):1.621953e-001):2.587783e-001):7.187657e-002,(20:6.419987e-004,19:1.042286e-002):8.590214e-002,1:1.036305e-001);
   tree gen.87000 = [&U] ((2:1.871178e-001,(((((18:2.695689e-001,14:2.584629e-001):1.397361e-001,(8:3.239686e-001,12:3.371928e-001):1.663608e-001):1.009993e-001,4:2.051965e-001):6.060001e-002,(6:2.557329e-001,(16:2.877047e-001,10:2.031519e-001):1.883087e-001):1.054494e-001):1.767864e-001,(((11:2.896864e-001,7:2.687568e-001):1.266747e-001,(13:4.282865e-001,17:2.090520e-001):6.891700e-002):1.379716e-001,(3:2.567983e-001,((15:1.867878e-001,9:1.445430e-001):2.045647e-001,5:2.788602e-001):3.420556e-002):1.608983e-001):1.157253e-001):2.815569e-001):3.163653e-002,(20:4.457797e-004,19:1.060727e-002):8.457644e-002,1:1.077284e-001);
   tree gen.87500 = [&U] ((2:1.871312e-001,(((((18:2.695881e-001,14:2.687403e-001):6.957089e-002,(8:3.275940e-001,12:3.501064e-001):1.338186e-001):8.354621e-002,4:2.256265e-001):1.045498e-001,(6:2.561757e-001,(16:2.676032e-001,10:1.937541e-001):1.097127e-001):9.472053e-002):2.022564e-001,(((11:3.007685e-001,7:2.819432e-001):1.266838e-001,(13:4.283171e-001,17:2.090669e-001):5.996762e-002):1.226471e-001,(3:2.568166e-001,((15:2.072017e-001,9:1.437045e-001):1.857390e-001,5:2.672167e-001):5.361736e-002):1.330353e-001):1.503551e-001):2.252745e-001):8.359222e-002,(20:8.439335e-005,19:1.325107e-002):7.032926e-002,1:1.215237e-001);
   tree gen.88000 = [&U] ((2:1.871312e-001,(((((18:2.962952e-001,14:2.687403e-001):8.398461e-002,(8:3.275940e-001,12:3.501064e-001):1.338186e-001):1.008069e-001,4:2.256265e-001):8.098879e-002,(6:2.578569e-001,(16:2.622699e-001,10:2.238150e-001):1.520869e-001):1.329595e-001):2.022564e-001,(((11:2.677904e-001,7:2.819432e-001):1.306045e-001,(13:4.283171e-001,17:2.318250e-001):8.148771e-002):1.114978e-001,(3:2.721765e-001,((15:2.072017e-001,9:1.437045e-001):1.857390e-001,5:2.329009e-001):6.088583e-002):1.579042e-001):1.474161e-001):2.195551e-001):6.832432e-002,(20:3.325556e-005,19:1.676149e-002):8.847515e-002,1:1.139126e-001);
   tree gen.88500 = [&U] ((2:1.678664e-001,(((((18:2.764836e-001,14:3.078586e-001):6.337378e-002,(8:3.492572e-001,12:3.691810e-001):1.672020e-001):1.008069e-001,4:2.256265e-001):8.360051e-002,(6:2.962499e-001,(16:2.622699e-001,10:2.238150e-001):1.520869e-001):7.539106e-002):2.213360e-001,((13:4.283171e-001,(17:2.442422e-001,(11:2.423960e-001,7:2.753075e-001):1.498769e-001):5.117206e-002):1.118688e-001,(3:2.450567e-001,((15:1.882205e-001,9:1.246133e-001):2.053558e-001,5:2.531737e-001):6.088583e-002):1.446349e-001):1.474161e-001):2.195551e-001):8.517843e-002,(20:2.966138e-005,19:1.265265e-002):7.998363e-002,1:1.134632e-001);
   tree gen.89000 = [&U] ((2:1.758906e-001,(((((18:2.919626e-001,14:3.078586e-001):6.942972e-002,(8:3.492572e-001,12:3.231730e-001):1.684561e-001):1.230738e-001,4:2.256265e-001):6.997926e-002,(6:2.962499e-001,(16:2.199247e-001,10:2.102863e-001):1.333034e-001):1.004926e-001):1.894078e-001,(((11:2.423960e-001,7:2.845136e-001):1.338535e-001,(17:1.927489e-001,13:4.283171e-001):6.888017e-002):1.118688e-001,(3:2.426582e-001,((15:1.882205e-001,9:1.736262e-001):2.184421e-001,5:2.485301e-001):4.323753e-002):1.446349e-001):1.461081e-001):2.258225e-001):6.199170e-002,(20:2.141305e-005,19:1.023574e-002):6.946846e-002,1:1.158957e-001);
   tree gen.89500 = [&U] ((2:1.618496e-001,(((((18:2.659740e-001,14:3.149643e-001):7.823544e-002,(8:2.799626e-001,12:3.342764e-001):1.978592e-001):8.920503e-002,4:2.308342e-001):1.158426e-001,(6:3.030876e-001,(16:2.513757e-001,10:2.253948e-001):1.363802e-001):9.729943e-002):1.937795e-001,(((11:2.479908e-001,7:2.910804e-001):9.457436e-002,(17:2.182586e-001,13:4.382031e-001):4.391072e-002):1.692379e-001,(3:2.357948e-001,((15:1.941443e-001,9:1.776336e-001):2.266350e-001,5:2.542665e-001):4.712345e-002):1.656697e-001):1.494804e-001):2.310347e-001):6.270433e-002,(20:9.667396e-005,19:1.411482e-002):1.189573e-001,1:1.033172e-001);
   tree gen.90000 = [&U] ((2:1.672862e-001,(((((18:2.749083e-001,14:3.300229e-001):1.119735e-001,(8:3.643418e-001,12:3.455049e-001):1.814418e-001):6.448033e-002,4:2.914926e-001):5.705065e-002,(6:1.989565e-001,(16:2.477413e-001,10:1.949321e-001):1.721484e-001):1.531088e-001):2.276006e-001,(((11:2.563210e-001,7:3.008580e-001):9.775118e-002,(17:2.103602e-001,13:4.529226e-001):6.978862e-002):1.345329e-001,(3:2.437153e-001,((15:2.046588e-001,9:1.653721e-001):2.258943e-001,5:2.553926e-001):7.115445e-002):1.583244e-001):1.486456e-001):1.857850e-001):5.845172e-002,(20:5.691012e-005,19:7.704316e-003):8.099824e-002,1:1.220736e-001);
   tree gen.90500 = [&U] ((2:1.784613e-001,(((((18:2.678250e-001,14:2.939371e-001):7.730764e-002,(8:3.593925e-001,12:3.461052e-001):1.234939e-001):6.897260e-002,4:2.256032e-001):6.952266e-002,(6:2.086018e-001,(16:2.565276e-001,10:1.949321e-001):1.606238e-001):1.531088e-001):2.354421e-001,(((11:3.047731e-001,7:3.366851e-001):1.147349e-001,(17:2.103602e-001,13:4.547893e-001):7.195929e-002):1.368914e-001,(3:2.437153e-001,((15:2.046588e-001,9:1.598975e-001):2.137056e-001,5:2.526669e-001):6.293225e-002):1.478527e-001):1.978270e-001):2.047008e-001):7.712557e-002,(20:9.181047e-005,19:1.112618e-002):8.398193e-002,1:1.156953e-001);
   tree gen.91000 = [&U] ((2:1.786629e-001,(((((18:2.358988e-001,14:2.965063e-001):8.382704e-002,(8:3.212239e-001,12:3.464961e-001):1.789407e-001):1.117847e-001,4:2.231671e-001):6.853007e-002,(6:2.088374e-001,(16:2.568174e-001,10:1.951523e-001):1.608052e-001):1.143266e-001):1.914059e-001,(((11:3.197683e-001,7:3.370654e-001):9.746214e-002,(17:2.324271e-001,13:4.431538e-001):4.943689e-002):1.496321e-001,(3:3.098374e-001,((15:2.065665e-001,9:1.212336e-001):1.729803e-001,5:2.529523e-001):5.629715e-002):1.265338e-001):1.523718e-001):2.746167e-001):4.485913e-002,(20:1.025614e-004,19:1.434750e-002):8.611540e-002,1:9.050473e-002);
   tree gen.91500 = [&U] ((2:1.782157e-001,(((((18:2.353083e-001,14:2.957641e-001):8.263968e-002,(8:3.204198e-001,12:3.285861e-001):2.005642e-001):1.026003e-001,4:2.472635e-001):6.334777e-002,(6:2.083146e-001,(16:2.561745e-001,10:1.946638e-001):1.604027e-001):1.054018e-001):2.045984e-001,(((13:4.386233e-001,17:2.178590e-001):5.519640e-002,(11:2.287691e-001,7:3.212441e-001):1.703022e-001):1.114560e-001,(3:3.090619e-001,((15:2.185510e-001,9:1.235016e-001):2.168161e-001,5:2.491272e-001):5.995379e-002):1.262171e-001):1.519903e-001):2.430458e-001):5.606792e-002,(20:2.459150e-004,19:1.381676e-002):9.049167e-002,1:1.242518e-001);
   tree gen.92000 = [&U] ((2:1.531158e-001,(((((18:2.545378e-001,14:2.957641e-001):1.033745e-001,(8:3.433872e-001,12:3.140779e-001):1.678255e-001):6.012303e-002,4:2.630647e-001):1.011774e-001,(6:2.514384e-001,(16:2.536777e-001,10:1.454575e-001):1.862170e-001):8.444446e-002):2.180154e-001,(((17:2.471939e-001,(11:2.786716e-001,7:3.195690e-001):1.524731e-001):3.646210e-002,13:4.386233e-001):1.233056e-001,(((15:2.185510e-001,9:1.569302e-001):2.076311e-001,3:3.090619e-001):1.965348e-002,5:2.556575e-001):1.288546e-001):1.640075e-001):2.106075e-001):6.013099e-002,(20:6.577737e-004,19:1.479778e-002):7.576259e-002,1:9.741073e-002);
   tree gen.92500 = [&U] ((2:1.972866e-001,(((((18:2.711458e-001,14:3.005166e-001):6.507635e-002,(8:3.489049e-001,12:3.437407e-001):1.413495e-001):9.023855e-002,4:2.469190e-001):1.028032e-001,(6:2.770531e-001,(16:2.577539e-001,10:2.327081e-001):1.425812e-001):8.580136e-002):1.906680e-001,(((17:2.511659e-001,(11:2.696726e-001,7:3.218241e-001):1.094885e-001):1.856379e-002,13:4.884202e-001):1.481182e-001,(3:2.475874e-001,(5:2.417342e-001,(15:2.115217e-001,9:1.468366e-001):2.175734e-001):1.990589e-002):1.640818e-001):1.411578e-001):2.139917e-001):5.826902e-002,(20:2.579423e-003,19:1.146043e-002):1.367849e-001,1:9.790915e-002);
   tree gen.93000 = [&U] ((2:2.002941e-001,(((((18:2.571328e-001,14:3.300650e-001):8.452886e-002,(8:2.758098e-001,12:3.458227e-001):2.169656e-001):7.837905e-002,4:2.506832e-001):7.534450e-002,(6:2.328759e-001,(16:2.827900e-001,10:2.497233e-001):1.559105e-001):7.944676e-002):2.231495e-001,(((11:2.683560e-001,7:3.514140e-001):1.251708e-001,(13:4.671346e-001,17:3.104617e-001):1.504239e-002):1.424231e-001,(3:2.513617e-001,(5:2.454193e-001,(15:1.867897e-001,9:1.490750e-001):2.208902e-001):4.179552e-002):1.546749e-001):1.320760e-001):2.627298e-001):3.754216e-002,(20:1.636849e-003,19:1.692009e-002):1.230676e-001,1:1.113636e-001);
   tree gen.93500 = [&U] ((2:2.127583e-001,(((((18:2.557512e-001,14:3.123054e-001):5.648209e-002,(8:3.029426e-001,12:3.090788e-001):1.365460e-001):9.608010e-002,4:2.214606e-001):7.605071e-002,(6:2.316246e-001,(16:2.338016e-001,10:2.383889e-001):1.765171e-001):1.218389e-001):1.949080e-001,(((11:2.669141e-001,7:3.442284e-001):1.301831e-001,(17:2.400589e-001,13:4.646246e-001):6.776377e-002):1.437794e-001,(3:2.500111e-001,(5:2.992141e-001,(15:2.045357e-001,9:1.722582e-001):1.994200e-001):4.932217e-002):1.538438e-001):1.187288e-001):2.914535e-001):3.569138e-002,(20:1.472379e-003,19:8.617289e-003):8.488489e-002,1:8.954568e-002);
   tree gen.94000 = [&U] (((20:2.018558e-003,19:1.409112e-002):8.154176e-002,(((((18:2.783569e-001,14:3.145778e-001):1.222088e-001,(8:3.788408e-001,12:3.090788e-001):1.846761e-001):8.892885e-002,4:2.474138e-001):7.092870e-002,(6:2.638497e-001,(16:2.338016e-001,10:2.082025e-001):1.877430e-001):1.045202e-001):1.475938e-001,(((11:2.669141e-001,7:2.862109e-001):1.291716e-001,(17:2.400589e-001,13:4.959155e-001):6.905018e-002):1.313966e-001,(3:2.248591e-001,(5:2.842228e-001,(15:2.045357e-001,9:1.361734e-001):1.978190e-001):5.209835e-002):1.377512e-001):1.790666e-001):3.047796e-001):2.335752e-002,2:2.059830e-001,1:8.954568e-002);
   tree gen.94500 = [&U] ((20:9.019737e-004,19:1.624376e-002):8.792785e-002,(2:2.043943e-001,(((((18:2.740996e-001,14:3.267868e-001):7.084199e-002,(8:2.748542e-001,12:3.101326e-001):1.859191e-001):1.091919e-001,4:2.788359e-001):7.117053e-002,(6:2.734609e-001,(16:2.345988e-001,10:2.089123e-001):1.807142e-001):9.098853e-002):1.833627e-001,(((11:2.716983e-001,7:2.871868e-001):1.037283e-001,(17:2.408774e-001,13:4.976063e-001):3.492378e-002):1.460972e-001,(3:2.256257e-001,(5:2.626885e-001,(15:1.746547e-001,9:1.552019e-001):2.019067e-001):7.340673e-002):1.278774e-001):1.368008e-001):2.036613e-001):8.640509e-002,1:9.804308e-002);
   tree gen.95000 = [&U] ((20:5.650803e-003,19:1.197488e-002):8.672525e-002,(2:1.717327e-001,(((((18:2.707078e-001,14:3.322698e-001):9.431757e-002,(8:3.847654e-001,12:3.702106e-001):1.324757e-001):1.127827e-001,4:2.753854e-001):8.581716e-002,(6:2.330760e-001,(16:2.316957e-001,10:1.755516e-001):1.784780e-001):1.120183e-001):1.810937e-001,(((11:2.653783e-001,7:3.031965e-001):1.264088e-001,(17:2.151805e-001,13:4.404081e-001):7.370971e-002):1.107658e-001,(3:2.248342e-001,(5:2.594378e-001,(15:1.978697e-001,9:1.532814e-001):1.994082e-001):7.929479e-002):1.267455e-001):1.680159e-001):2.518633e-001):3.868093e-002,1:9.682984e-002);
   tree gen.95500 = [&U] ((20:3.264925e-003,19:1.328441e-002):1.083673e-001,(2:1.688327e-001,(((((18:2.661365e-001,14:3.657615e-001):4.069093e-002,(8:3.200074e-001,12:3.011777e-001):1.409648e-001):5.848220e-002,4:2.513545e-001):1.219114e-001,(6:2.291401e-001,(16:2.757790e-001,10:2.246355e-001):1.366192e-001):8.836626e-002):1.780356e-001,(((11:2.608970e-001,7:3.339200e-001):1.258459e-001,(17:2.115469e-001,13:4.329711e-001):3.653101e-002):1.288615e-001,(3:2.210375e-001,(5:2.877032e-001,(15:1.881786e-001,9:1.506930e-001):2.369862e-001):4.298642e-002):1.677477e-001):1.566516e-001):2.476102e-001):5.977898e-002,1:1.064054e-001);
   tree gen.96000 = [&U] ((20:2.037628e-003,19:1.190325e-002):1.093279e-001,(2:1.699135e-001,(((((18:2.792844e-001,14:3.690037e-001):4.980982e-002,(8:3.386434e-001,12:3.038474e-001):1.573224e-001):8.844473e-002,4:2.535826e-001):6.529810e-002,(6:2.211236e-001,(16:2.993189e-001,10:2.364307e-001):1.654415e-001):9.630131e-002):1.963392e-001,(((11:3.127716e-001,7:3.052829e-001):1.200194e-001,(17:2.600307e-001,13:4.368091e-001):7.855006e-002):9.467063e-002,(3:2.229968e-001,(5:2.679805e-001,(15:2.193668e-001,9:1.520288e-001):2.272103e-001):5.019079e-002):1.506422e-001):1.364277e-001):2.643581e-001):9.023588e-002,1:1.073486e-001);
   tree gen.96500 = [&U] ((20:5.949617e-004,19:1.019387e-002):9.272104e-002,(2:1.738300e-001,(((((18:2.612644e-001,14:3.608302e-001):4.043942e-002,(8:3.386434e-001,12:3.038474e-001):1.573224e-001):6.272840e-002,4:2.535826e-001):1.045850e-001,(6:2.211236e-001,(16:2.681130e-001,10:2.485863e-001):1.392542e-001):9.197221e-002):1.963392e-001,(((17:2.600307e-001,13:4.368091e-001):6.762526e-002,(11:2.680252e-001,7:3.002904e-001):1.227074e-001):1.211352e-001,(3:2.229968e-001,(5:2.542963e-001,(15:1.655027e-001,9:1.520288e-001):2.272103e-001):5.019079e-002):1.506422e-001):1.608937e-001):2.685353e-001):7.132963e-002,1:1.076205e-001);
   tree gen.97000 = [&U] ((20:7.529764e-004,19:2.133491e-002):9.285804e-002,(2:1.837062e-001,(((((18:2.564924e-001,14:3.838866e-001):1.103753e-001,(8:3.374265e-001,12:3.748390e-001):1.289754e-001):1.404893e-001,4:2.489509e-001):3.995475e-002,(6:2.170848e-001,(16:2.208519e-001,10:2.296285e-001):1.900367e-001):1.206396e-001):1.779055e-001,(((17:1.974307e-001,13:4.288307e-001):6.214109e-002,(11:2.631297e-001,7:2.978424e-001):1.132285e-001):1.321071e-001,(3:2.189238e-001,(5:2.507433e-001,(15:1.879548e-001,9:1.492519e-001):2.005524e-001):6.511781e-002):1.466820e-001):1.600985e-001):1.925855e-001):5.820565e-002,1:1.056548e-001);
   tree gen.97500 = [&U] ((20:4.003060e-004,19:9.906164e-003):9.285804e-002,(2:1.786540e-001,(((((18:2.727902e-001,14:3.121196e-001):7.826719e-002,(8:3.421761e-001,12:3.748390e-001):1.409370e-001):1.256369e-001,4:2.723371e-001):6.743783e-002,(6:2.727179e-001,(16:2.208519e-001,10:2.325716e-001):1.419454e-001):1.037846e-001):1.906556e-001,(((17:1.974307e-001,13:4.288307e-001):6.349069e-002,(11:2.631297e-001,7:2.978424e-001):1.132285e-001):1.248367e-001,(3:2.611455e-001,(5:2.443251e-001,(15:1.927509e-001,9:1.368233e-001):2.424387e-001):6.204728e-002):1.580312e-001):1.493425e-001):1.940643e-001):8.051060e-002,1:1.056548e-001);
   tree gen.98000 = [&U] ((20:4.581875e-004,19:1.004251e-002):9.045422e-002,(2:1.730726e-001,(((((18:2.657284e-001,14:3.040397e-001):7.624108e-002,(8:3.093720e-001,12:2.899077e-001):1.864320e-001):1.223846e-001,4:2.652871e-001):9.958870e-002,(6:2.656580e-001,(16:2.520907e-001,10:1.964543e-001):1.797810e-001):5.794741e-002):2.367045e-001,(((17:1.923198e-001,13:4.177296e-001):9.541664e-002,(11:2.472164e-001,7:2.901321e-001):1.102973e-001):1.216051e-001,(3:2.343315e-001,(5:2.522761e-001,(15:1.970370e-001,9:1.183627e-001):2.243800e-001):6.346318e-002):1.530140e-001):1.454764e-001):2.843357e-001):4.660074e-002,1:1.290735e-001);
   tree gen.98500 = [&U] ((20:9.508117e-004,19:2.271148e-002):8.295366e-002,(2:1.722726e-001,(((((18:2.645001e-001,14:3.026343e-001):6.996958e-002,(8:3.701475e-001,12:2.885676e-001):2.121198e-001):8.887999e-002,4:2.640608e-001):7.901572e-002,(6:2.207365e-001,(16:2.509254e-001,10:2.025696e-001):1.596535e-001):1.090519e-001):2.337186e-001,(((17:2.857248e-001,(11:2.460736e-001,7:3.198856e-001):1.202318e-001):6.119390e-002,13:5.036864e-001):1.249669e-001,(3:2.406496e-001,(5:2.511100e-001,(15:2.123580e-001,9:1.563584e-001):2.233428e-001):4.276725e-002):1.422227e-001):1.448040e-001):2.693972e-001):7.417863e-002,1:1.179250e-001);
   tree gen.99000 = [&U] ((((((18:2.648044e-001,14:3.262853e-001):8.654051e-002,(8:3.058660e-001,12:2.888996e-001):1.966219e-001):8.898223e-002,4:2.643646e-001):7.910662e-002,(6:2.114271e-001,(16:2.512141e-001,10:1.832524e-001):1.938444e-001):1.252545e-001):2.015074e-001,(((17:2.588816e-001,(11:2.532757e-001,7:3.202536e-001):1.747756e-001):5.889675e-002,13:4.843202e-001):1.349929e-001,(3:2.682459e-001,(5:2.513988e-001,(15:1.627498e-001,9:1.539133e-001):2.104943e-001):4.580410e-002):1.423863e-001):1.660863e-001):2.697071e-001,((20:1.515228e-003,19:2.118353e-002):1.002920e-001,2:2.842633e-001):3.952073e-002,1:1.076858e-001);
   tree gen.99500 = [&U] (((((((18:2.648044e-001,14:2.784433e-001):6.579712e-002,(8:3.058660e-001,12:2.888996e-001):1.966219e-001):1.034025e-001,4:2.643646e-001):7.910662e-002,(6:3.085000e-001,(16:2.783682e-001,10:1.930671e-001):1.750410e-001):7.822642e-002):1.990923e-001,(((17:2.573697e-001,13:4.399359e-001):5.601184e-002,(11:2.671537e-001,7:3.067101e-001):1.142597e-001):1.446300e-001,(3:2.682459e-001,(5:2.288439e-001,(15:1.499739e-001,9:1.518603e-001):2.171991e-001):5.848555e-002):1.540170e-001):1.660863e-001):2.096513e-001,2:2.842633e-001):5.056264e-002,(20:4.491284e-004,19:1.856682e-002):7.423275e-002,1:9.899131e-002);
   tree gen.100000 = [&U] (((20:2.104648e-004,19:1.538638e-002):1.045436e-001,(((((18:2.558341e-001,14:3.491754e-001):9.260580e-002,(8:3.456249e-001,12:3.475329e-001):1.440655e-001):7.408367e-002,4:2.714002e-001):8.319782e-002,(6:3.013667e-001,(16:2.426881e-001,10:1.861686e-001):1.400708e-001):7.972227e-002):2.204742e-001,(((17:2.514187e-001,(11:2.528050e-001,7:2.996183e-001):1.511418e-001):2.850562e-002,13:4.297635e-001):1.412858e-001,(3:2.464940e-001,(5:2.235525e-001,(15:1.762193e-001,9:1.436076e-001):2.608951e-001):5.713322e-002):1.245096e-001):1.622460e-001):2.657441e-001):2.078151e-002,2:2.776905e-001,1:6.270986e-002);
   tree gen.100500 = [&U] (2:2.778087e-001,((((((18:2.559431e-001,14:3.306163e-001):6.351624e-002,(8:3.376022e-001,12:3.476809e-001):1.441268e-001):7.778429e-002,4:2.582858e-001):1.017435e-001,(6:2.789942e-001,(16:2.365732e-001,10:1.862478e-001):1.705633e-001):1.120968e-001):2.205681e-001,(((17:2.515258e-001,(11:2.603942e-001,7:2.997458e-001):1.512062e-001):3.626781e-002,13:4.930393e-001):1.200175e-001,(3:2.441026e-001,(5:2.539254e-001,(15:1.887583e-001,9:1.393295e-001):2.127819e-001):5.715755e-002):1.443336e-001):1.902718e-001):2.797220e-001,(20:1.142833e-003,19:1.541229e-002):1.029733e-001):3.588827e-002,1:6.750005e-002);
   tree gen.101000 = [&U] (((20:2.017853e-003,19:1.120300e-002):7.291037e-002,(((((18:2.436868e-001,14:3.306163e-001):9.523731e-002,(8:3.040303e-001,12:3.064933e-001):1.274451e-001):7.778429e-002,4:2.942381e-001):1.017435e-001,(6:3.018068e-001,(16:2.565632e-001,10:1.862478e-001):1.766388e-001):1.072562e-001):1.656039e-001,(((17:2.485679e-001,(11:2.603942e-001,7:2.999000e-001):1.278408e-001):3.626781e-002,13:4.942015e-001):1.013453e-001,(3:2.380813e-001,(5:2.621749e-001,(15:1.887583e-001,9:1.393295e-001):2.088713e-001):3.084132e-002):1.766644e-001):2.097267e-001):2.797220e-001):3.622525e-002,2:2.174154e-001,1:8.244852e-002);
   tree gen.101500 = [&U] ((2:2.114547e-001,(20:1.962531e-003,19:1.366256e-002):8.647999e-002):1.709860e-002,(((((18:3.255191e-001,14:2.619675e-001):8.662498e-002,(8:2.956950e-001,12:3.501524e-001):1.911262e-001):1.033564e-001,4:2.606900e-001):6.569605e-002,(6:2.352936e-001,(16:2.401115e-001,10:2.507490e-001):1.485143e-001):1.235978e-001):1.361784e-001,(((17:2.417531e-001,13:4.806524e-001):4.746485e-002,(11:2.492326e-001,7:2.916779e-001):1.285255e-001):1.252209e-001,(3:2.315540e-001,(5:2.570512e-001,(15:1.807976e-001,9:1.646007e-001):1.725171e-001):5.522655e-002):1.412322e-001):2.039768e-001):2.783885e-001,1:8.018810e-002);
   tree gen.102000 = [&U] (((20:2.938930e-003,19:1.562561e-002):8.086939e-002,(((((18:2.932216e-001,14:3.211192e-001):7.236244e-002,(8:2.975514e-001,12:2.740738e-001):1.911262e-001):9.089549e-002,4:2.606900e-001):1.426902e-001,(6:2.352936e-001,(16:2.401115e-001,10:2.323173e-001):1.283748e-001):8.529737e-002):1.835052e-001,(((11:2.402938e-001,7:3.336063e-001):1.214564e-001,(13:4.806524e-001,17:2.417531e-001):3.911994e-002):1.297973e-001,(3:2.966550e-001,(5:2.204792e-001,(15:1.807976e-001,9:1.646007e-001):2.400152e-001):5.645806e-002):1.546290e-001):1.994663e-001):2.585962e-001):2.115990e-002,2:2.039484e-001,1:7.691898e-002);
   tree gen.102500 = [&U] ((((((18:2.997874e-001,14:3.283097e-001):6.213521e-002,(8:3.961867e-001,12:3.047042e-001):1.597629e-001):8.488129e-002,4:2.665274e-001):9.086310e-002,(6:2.423473e-001,(16:3.256009e-001,10:2.375193e-001):1.625285e-001):7.091976e-002):2.134647e-001,(((17:2.471665e-001,(11:2.397079e-001,7:3.410764e-001):1.080392e-001):4.267367e-002,13:5.145761e-001):1.545422e-001,(3:2.924014e-001,(5:2.921147e-001,(15:1.848460e-001,9:1.682864e-001):2.090054e-001):4.281412e-002):1.580914e-001):1.784411e-001):3.108811e-001,(2:2.797750e-001,(20:2.974087e-003,19:1.442390e-002):8.997976e-002):1.893185e-002,1:9.291794e-002);
   tree gen.103000 = [&U] (((20:1.402687e-003,19:7.447574e-003):8.997976e-002,2:2.555130e-001):2.577391e-002,(((((18:2.971112e-001,14:2.682633e-001):1.052433e-001,(8:3.031800e-001,12:3.264917e-001):2.001323e-001):8.594206e-002,4:2.704149e-001):1.005045e-001,(6:2.199658e-001,(16:1.968774e-001,10:2.375193e-001):1.405884e-001):1.044942e-001):2.048465e-001,(((17:2.321732e-001,13:4.286600e-001):6.976992e-002,(11:2.566762e-001,7:3.410764e-001):1.080392e-001):1.374964e-001,(3:2.905446e-001,(5:2.461652e-001,(15:1.462667e-001,9:1.682864e-001):2.161766e-001):6.390388e-002):1.402682e-001):1.508653e-001):2.679192e-001,1:9.291794e-002);
   tree gen.103500 = [&U] (2:2.676941e-001,((20:6.751117e-004,19:1.233185e-002):8.970346e-002,(((((18:2.900050e-001,14:2.810523e-001):6.565440e-002,(8:2.968902e-001,12:3.496141e-001):2.100934e-001):6.275072e-002,4:2.451916e-001):8.205237e-002,(6:2.304522e-001,(16:2.389226e-001,10:2.053631e-001):1.472907e-001):6.672097e-002):1.829438e-001,((13:4.490955e-001,((11:2.332243e-001,7:3.573366e-001):1.123629e-001,17:2.138206e-001):7.376689e-002):8.229358e-002,(3:2.587600e-001,(5:2.579006e-001,(15:1.927343e-001,9:1.396792e-001):2.264825e-001):7.507993e-002):1.360774e-001):1.708445e-001):2.510071e-001):4.945807e-002,1:9.734762e-002);
   tree gen.104000 = [&U] (2:2.725830e-001,((20:1.272413e-003,19:8.184954e-003):8.759860e-002,(((((18:3.073187e-001,14:2.785512e-001):6.507015e-002,(8:3.672678e-001,12:3.465030e-001):1.355979e-001):9.852545e-002,4:2.403843e-001):9.416946e-002,(6:2.303172e-001,(16:2.367965e-001,10:2.035356e-001):1.916753e-001):1.077849e-001):1.697157e-001,(((11:2.604697e-001,7:3.541567e-001):1.029655e-001,(17:2.108012e-001,13:4.450991e-001):5.291533e-002):1.431922e-001,(3:2.564573e-001,(5:2.556056e-001,(15:1.987956e-001,9:1.384362e-001):2.244670e-001):6.115524e-002):1.690664e-001):1.923268e-001):2.659593e-001):7.311858e-003,1:1.218708e-001);
   tree gen.104500 = [&U] ((2:2.717578e-001,(20:1.324564e-003,19:1.834396e-002):1.074626e-001):1.546344e-002,(((((18:2.632021e-001,14:2.994096e-001):9.208809e-002,(8:3.405074e-001,12:3.294573e-001):1.484128e-001):1.018704e-001,4:2.586485e-001):3.995711e-002,(6:2.151341e-001,(16:2.208668e-001,10:2.029194e-001):1.451563e-001):1.432607e-001):2.151011e-001,(((11:2.596811e-001,7:3.067485e-001):1.105460e-001,(17:2.101630e-001,13:4.765427e-001):8.379806e-002):1.276711e-001,(3:2.556809e-001,(5:2.548317e-001,(15:1.981937e-001,9:1.636054e-001):2.237874e-001):3.918823e-002):1.418968e-001):1.723050e-001):2.525936e-001,1:7.674383e-002);
   tree gen.105000 = [&U] ((20:3.865413e-004,19:7.494487e-003):1.128737e-001,((((((18:2.431323e-001,14:3.085284e-001):7.092560e-002,(8:3.508779e-001,12:3.317912e-001):1.865709e-001):1.094803e-001,4:2.488740e-001):8.385481e-002,(6:2.088486e-001,(16:2.272933e-001,10:2.401878e-001):1.732467e-001):1.082699e-001):1.864361e-001,(((11:2.910326e-001,7:3.160908e-001):8.900420e-002,(17:2.165637e-001,13:3.945735e-001):8.757956e-002):1.315595e-001,(((15:2.325152e-001,9:1.555689e-001):1.736453e-001,5:2.625929e-001):4.484996e-002,3:2.758540e-001):1.593158e-001):1.775527e-001):2.472446e-001,2:2.300621e-001):4.472302e-002,1:1.041522e-001);
   tree gen.105500 = [&U] ((20:7.778776e-004,19:2.897989e-002):1.092092e-001,((((((18:2.388017e-001,14:3.055521e-001):8.974687e-002,(8:3.446283e-001,12:3.732895e-001):1.321361e-001):5.813337e-002,4:2.444412e-001):1.319259e-001,(6:2.560215e-001,(16:2.232449e-001,10:2.359097e-001):1.210795e-001):9.990964e-002):1.764689e-001,(((11:2.364427e-001,7:2.926205e-001):1.121067e-001,(17:2.177162e-001,13:5.240883e-001):6.413047e-002):1.292162e-001,(((15:2.283737e-001,9:1.487477e-001):2.235787e-001,5:2.579157e-001):5.067745e-002,3:2.709407e-001):1.591050e-001):1.331009e-001):2.259519e-001,2:2.244234e-001):3.809137e-002,1:1.022971e-001);
   tree gen.106000 = [&U] ((20:7.956727e-004,19:1.291893e-002):8.562639e-002,((((((18:2.300356e-001,14:3.065159e-001):9.028616e-002,(8:2.716751e-001,12:3.744670e-001):1.352757e-001):1.301538e-001,4:2.452123e-001):4.298581e-002,(6:2.402140e-001,(16:2.239491e-001,10:2.286320e-001):1.676462e-001):1.002248e-001):1.815738e-001,(((11:2.371885e-001,7:3.219213e-001):1.130262e-001,(17:2.594401e-001,13:4.475352e-001):5.922639e-002):1.369437e-001,(((15:2.184261e-001,9:1.604201e-001):2.087651e-001,5:2.372614e-001):7.945174e-002,3:2.396756e-001):1.196743e-001):1.903903e-001):2.040005e-001,2:2.251314e-001):4.239763e-002,1:1.026198e-001);
   tree gen.106500 = [&U] ((20:5.816783e-003,19:1.854477e-002):6.928763e-002,((((((18:2.861332e-001,14:3.548910e-001):8.851448e-002,(8:2.799343e-001,12:3.837434e-001):1.609669e-001):9.327115e-002,4:2.771255e-001):4.930389e-002,(6:2.475168e-001,(16:2.307574e-001,10:2.355827e-001):1.727428e-001):1.377993e-001):1.870939e-001,(((13:4.611119e-001,17:2.616014e-001):7.027817e-002,(11:3.008202e-001,7:2.801320e-001):1.602064e-001):1.153593e-001,(((15:2.259762e-001,9:1.260543e-001):2.375160e-001,5:2.523991e-001):6.606029e-002,3:2.827518e-001):1.336867e-001):1.752206e-001):2.729187e-001,2:1.605377e-001):4.689663e-002,1:1.189496e-001);
   tree gen.107000 = [&U] ((20:2.670058e-003,19:1.273303e-002):6.643380e-002,((((((18:2.873697e-001,14:3.564245e-001):7.027758e-002,(8:2.758088e-001,12:3.325535e-001):1.965263e-001):1.277542e-001,4:2.783230e-001):6.451824e-002,(6:2.485864e-001,(16:2.386083e-001,10:2.145719e-001):1.734893e-001):1.351596e-001):1.818542e-001,(((17:2.678812e-001,(11:2.668742e-001,7:3.219453e-001):1.105447e-001):6.678142e-002,13:4.631045e-001):1.667232e-001,(((15:2.250569e-001,9:1.374162e-001):2.036256e-001,5:2.400993e-001):5.750612e-002,3:2.839736e-001):1.356684e-001):1.275201e-001):2.603206e-001,2:1.612314e-001):4.709928e-002,1:9.755038e-002);
   tree gen.107500 = [&U] ((20:3.622978e-003,19:6.468923e-003):1.036771e-001,((((((18:2.235537e-001,14:2.751340e-001):7.520129e-002,(8:2.575864e-001,12:3.741091e-001):1.637266e-001):1.096953e-001,4:2.599345e-001):7.461122e-002,(6:2.428584e-001,(16:2.228437e-001,10:2.003953e-001):1.784709e-001):1.185784e-001):1.698393e-001,(((17:2.501825e-001,(11:2.609386e-001,7:3.006747e-001):8.659936e-002):3.138734e-002,13:4.406650e-001):9.063580e-002,(((15:2.272218e-001,9:1.520045e-001):1.901722e-001,5:2.232293e-001):6.991262e-002,3:2.652118e-001):1.758211e-001):2.130778e-001):2.491917e-001,2:2.063524e-001):4.600629e-002,1:8.859997e-002);
   tree gen.108000 = [&U] ((20:3.212517e-003,19:6.632647e-003):9.795314e-002,((((((18:2.853969e-001,14:3.167457e-001):7.159462e-002,(8:2.669867e-001,12:3.516268e-001):2.338492e-001):7.244092e-002,4:2.852654e-001):9.241933e-002,(6:2.877105e-001,(16:2.284837e-001,10:2.291663e-001):1.945070e-001):7.693813e-002):2.083547e-001,(((17:2.571193e-001,13:4.518179e-001):6.271878e-002,(11:2.675428e-001,7:2.726941e-001):1.484111e-001):1.186922e-001,(((15:1.928649e-001,9:1.444300e-001):2.129265e-001,5:2.657131e-001):4.796444e-002,3:2.551460e-001):1.920318e-001):1.334535e-001):2.546276e-001,2:2.513314e-001):6.423519e-002,1:9.084236e-002);
   tree gen.108500 = [&U] ((20:4.344559e-004,19:1.286261e-002):9.660697e-002,((((((18:3.267862e-001,14:2.840242e-001):9.384382e-002,(8:2.886155e-001,12:2.899664e-001):1.325545e-001):1.263445e-001,4:2.440458e-001):4.762596e-002,(6:2.396280e-001,(16:2.788132e-001,10:2.114964e-001):1.918339e-001):7.588077e-002):2.054913e-001,(((17:2.485665e-001,13:4.456086e-001):4.206278e-002,(11:2.597233e-001,7:3.266878e-001):1.436111e-001):1.521545e-001,(((15:1.997165e-001,9:1.424451e-001):1.784036e-001,5:2.620614e-001):3.245130e-002,3:2.507246e-001):1.821800e-001):1.316194e-001):2.511283e-001,2:2.669466e-001):6.328437e-002,1:1.086426e-001);
   tree gen.109000 = [&U] ((20:3.778821e-004,19:1.082968e-002):9.660697e-002,((((((18:3.097125e-001,14:2.840242e-001):6.149956e-002,(8:3.923551e-001,12:3.099509e-001):2.255505e-001):8.456021e-002,4:2.565147e-001):6.466348e-002,(6:2.396280e-001,(16:2.237869e-001,10:1.942813e-001):1.918339e-001):1.178225e-001):2.054913e-001,(((17:2.485665e-001,13:4.338274e-001):4.905400e-002,(11:2.597233e-001,7:2.685493e-001):1.348884e-001):1.445175e-001,(((15:1.997165e-001,9:1.522523e-001):1.698085e-001,5:2.244094e-001):7.152715e-002,3:2.507246e-001):1.471188e-001):1.900926e-001):2.749119e-001,2:2.081294e-001):5.316319e-002,1:1.086426e-001);
   tree gen.109500 = [&U] ((20:3.448339e-004,19:6.959058e-003):8.973947e-002,((((((18:3.027703e-001,14:2.840242e-001):6.592457e-002,(8:3.923551e-001,12:2.750070e-001):1.957721e-001):1.345766e-001,4:2.959976e-001):3.932635e-002,(6:2.380481e-001,(16:2.817520e-001,10:1.638612e-001):1.692606e-001):1.191358e-001):2.054913e-001,(((17:2.485665e-001,13:4.338274e-001):5.638887e-002,(11:2.597233e-001,7:2.938281e-001):1.523273e-001):1.078927e-001,(((15:1.866267e-001,9:1.430691e-001):2.446786e-001,5:2.244094e-001):4.653476e-002,3:2.693256e-001):1.471188e-001):1.598021e-001):2.428836e-001,2:1.982652e-001):7.873535e-002,1:9.526506e-002);
   tree gen.110000 = [&U] ((20:3.763550e-004,19:1.729427e-002):1.337528e-001,((((((18:2.653417e-001,14:3.359652e-001):1.050429e-001,(8:3.330823e-001,12:2.905896e-001):1.873285e-001):8.551115e-002,4:3.127696e-001):5.218183e-002,(6:2.515365e-001,(16:2.282260e-001,10:2.107933e-001):2.170824e-001):8.077365e-002):2.171350e-001,(((17:2.094521e-001,13:4.584092e-001):6.205345e-002,(11:2.355956e-001,7:3.104771e-001):1.550965e-001):1.297609e-001,(((15:1.772371e-001,9:1.511757e-001):2.092166e-001,5:2.371250e-001):4.909660e-002,3:2.845863e-001):1.554549e-001):1.644941e-001):2.432924e-001,2:2.322238e-001):4.954903e-002,1:1.177555e-001);
   tree gen.110500 = [&U] ((20:3.843427e-004,19:1.456057e-002):1.039433e-001,((((((18:3.074880e-001,14:3.225361e-001):1.008441e-001,(8:3.615329e-001,12:3.205526e-001):1.315764e-001):8.971257e-002,4:3.002676e-001):8.134950e-002,(6:2.589503e-001,(16:2.191035e-001,10:2.023676e-001):2.084053e-001):5.869420e-002):1.556056e-001,(((17:2.287327e-001,13:4.400858e-001):6.123991e-002,(11:2.261784e-001,7:3.166234e-001):1.425378e-001):1.243120e-001,(((15:1.701527e-001,9:1.451330e-001):2.019629e-001,5:2.276467e-001):6.781929e-002,3:2.555750e-001):1.492411e-001):1.870177e-001):2.521808e-001,2:2.229415e-001):7.369400e-002,1:1.284400e-001);
   tree gen.111000 = [&U] ((20:7.092860e-004,19:1.163299e-002):1.182713e-001,((((((18:2.994932e-001,14:3.141500e-001):7.226137e-002,(8:3.521329e-001,12:3.122181e-001):1.584770e-001):1.067395e-001,4:2.370469e-001):6.960481e-002,(6:2.386986e-001,(16:2.134066e-001,10:1.934743e-001):1.720862e-001):7.946122e-002):1.633269e-001,(((17:2.438609e-001,13:4.286433e-001):6.176628e-002,(11:2.389669e-001,7:3.083910e-001):1.151866e-001):1.315965e-001,(((15:1.796179e-001,9:1.413595e-001):1.967118e-001,5:2.970013e-001):5.300086e-002,3:2.009632e-001):1.829972e-001):1.635462e-001):2.298151e-001,2:2.195140e-001):5.485803e-002,1:6.394443e-002);
   tree gen.111500 = [&U] ((20:1.940042e-003,19:1.257642e-002):8.819120e-002,((((((18:2.906715e-001,14:3.431019e-001):8.871582e-002,(8:3.784881e-001,12:3.587336e-001):1.556564e-001):5.575555e-002,4:2.179975e-001):9.069838e-002,(6:2.615876e-001,(16:2.293790e-001,10:2.079548e-001):1.485214e-001):9.854294e-002):1.755511e-001,(((17:1.912654e-001,13:4.607250e-001):5.884381e-002,(11:2.615337e-001,7:3.023940e-001):1.420051e-001):1.414458e-001,(((15:1.930613e-001,9:1.571407e-001):1.810324e-001,5:2.777732e-001):6.768305e-002,3:2.602385e-001):1.620623e-001):1.757868e-001):2.629323e-001,2:2.083362e-001):6.785568e-002,1:1.292723e-001);
   tree gen.112000 = [&U] ((20:9.719304e-004,19:6.461140e-003):7.896906e-002,((((((18:2.906715e-001,14:3.140030e-001):6.537680e-002,(8:3.363836e-001,12:3.277294e-001):1.336982e-001):9.423417e-002,4:2.160236e-001):7.670973e-002,(6:2.615876e-001,(16:2.293790e-001,10:1.992181e-001):1.144174e-001):1.072040e-001):1.468856e-001,(((17:1.984524e-001,13:4.607250e-001):7.597611e-002,(11:2.615337e-001,7:3.023940e-001):1.207194e-001):1.329434e-001,(((15:1.714829e-001,9:1.652111e-001):2.161437e-001,5:2.576921e-001):6.931841e-002,3:2.602385e-001):1.749258e-001):1.641998e-001):2.450576e-001,2:1.916652e-001):5.113000e-002,1:1.205139e-001);
   tree gen.112500 = [&U] ((20:1.545975e-003,19:8.617726e-003):1.040583e-001,((((((18:2.692491e-001,14:3.123531e-001):8.927290e-002,(8:3.219024e-001,12:3.201527e-001):1.691262e-001):1.551898e-001,4:2.148886e-001):6.713398e-002,(6:2.602131e-001,(16:2.087395e-001,10:1.981713e-001):1.306488e-001):8.928240e-002):1.461138e-001,(((17:2.128218e-001,13:4.583042e-001):7.830578e-002,(11:2.798481e-001,7:2.625224e-001):1.324437e-001):1.338050e-001,(((15:1.705819e-001,9:1.648525e-001):2.150080e-001,5:2.563381e-001):4.342324e-002,3:2.609758e-001):1.847664e-001):1.542808e-001):2.616419e-001,2:1.906581e-001):6.035045e-002,1:1.198807e-001);
   tree gen.113000 = [&U] ((20:1.907357e-003,19:1.418349e-002):8.094753e-002,((((((18:2.732987e-001,14:2.941085e-001):1.215983e-001,(8:2.951431e-001,12:3.068678e-001):1.716699e-001):9.207350e-002,4:2.183448e-001):7.373965e-002,(6:2.641268e-001,(16:2.118790e-001,10:2.656645e-001):1.608238e-001):1.416905e-001):1.991718e-001,(((17:2.160227e-001,13:4.473886e-001):5.356083e-002,(11:2.840571e-001,7:2.664708e-001):1.344357e-001):1.250631e-001,(((15:2.176355e-001,9:1.673319e-001):2.182418e-001,5:2.504549e-001):6.107196e-002,3:2.416208e-001):1.875453e-001):1.592825e-001):2.137911e-001,2:2.268910e-001):5.746692e-002,1:1.209260e-001);
   tree gen.113500 = [&U] ((20:1.547103e-003,19:2.674350e-002):7.629469e-002,((((((18:2.689190e-001,14:3.449513e-001):7.465618e-002,(8:2.954092e-001,12:3.490478e-001):1.735694e-001):9.246326e-002,4:2.762318e-001):8.610642e-002,(6:2.598941e-001,(16:2.134499e-001,10:2.614072e-001):1.440839e-001):8.316782e-002):1.964436e-001,(((17:2.244586e-001,13:4.402191e-001):7.387400e-002,(11:2.795050e-001,7:3.042664e-001):1.322814e-001):1.183340e-001,(((15:2.141479e-001,9:1.517594e-001):2.147444e-001,5:2.464413e-001):4.744145e-002,3:2.718391e-001):1.845399e-001):1.534369e-001):2.444135e-001,2:1.692560e-001):5.759548e-002,1:1.189881e-001);
   tree gen.114000 = [&U] ((20:3.861574e-003,19:9.914241e-003):7.064165e-002,((((((18:2.891042e-001,14:3.449513e-001):9.744910e-002,(8:2.954092e-001,12:3.388643e-001):1.413240e-001):9.066793e-002,4:2.586636e-001):9.392077e-002,(6:2.598941e-001,(16:2.528076e-001,10:1.787243e-001):1.677954e-001):9.786168e-002):1.537978e-001,(((17:1.965993e-001,13:4.579967e-001):9.655432e-002,(11:2.674561e-001,7:3.042664e-001):1.322814e-001):1.183340e-001,(((15:1.899354e-001,9:1.459187e-001):2.244806e-001,5:2.464413e-001):4.456555e-002,3:2.718391e-001):1.673657e-001):1.767694e-001):2.205011e-001,2:1.692560e-001):7.888758e-002,1:1.189881e-001);
   tree gen.114500 = [&U] ((20:3.768166e-003,19:1.176070e-002):7.149525e-002,((((((18:2.925976e-001,14:3.491195e-001):6.338333e-002,(8:3.570127e-001,12:3.429589e-001):1.430317e-001):1.017541e-001,4:2.647205e-001):6.206899e-002,(6:2.630345e-001,(16:2.558624e-001,10:2.479138e-001):1.348320e-001):1.289636e-001):2.130424e-001,(((17:1.989749e-001,13:4.635309e-001):5.589333e-002,(11:2.706879e-001,7:3.079430e-001):1.338798e-001):1.371405e-001,((5:2.494191e-001,(15:2.126075e-001,9:1.476819e-001):2.033869e-001):4.613014e-002,3:2.312736e-001):1.566052e-001):1.497468e-001):2.524135e-001,2:2.188309e-001):8.373049e-002,1:1.204259e-001);
   tree gen.115000 = [&U] ((20:4.518526e-003,19:1.014439e-002):7.980711e-002,(2:1.709620e-001,(((((18:2.961240e-001,14:3.533271e-001):1.109673e-001,(8:3.560916e-001,12:3.075997e-001):1.454102e-001):1.061115e-001,4:2.679110e-001):9.606757e-002,(6:2.662046e-001,(16:2.589460e-001,10:2.394893e-001):1.364570e-001):6.224621e-002):2.156100e-001,(((17:2.596447e-001,13:4.691174e-001):8.923942e-002,(11:2.739502e-001,7:3.260998e-001):9.234669e-002):1.271446e-001,((5:2.524252e-001,(15:2.113464e-001,9:1.395631e-001):2.014886e-001):4.668611e-002,3:2.340609e-001):1.305632e-001):1.440360e-001):2.554556e-001):3.388032e-002,1:1.211020e-001);
   tree gen.115500 = [&U] ((20:3.818602e-003,19:5.250783e-003):8.911573e-002,(2:1.630458e-001,(((((18:2.961240e-001,14:3.561948e-001):1.009993e-001,(8:3.560916e-001,12:3.192595e-001):1.656247e-001):7.091829e-002,4:2.697712e-001):9.868458e-002,(6:2.299253e-001,(16:2.589460e-001,10:2.208416e-001):1.598300e-001):1.041130e-001):2.196102e-001,(((17:2.272536e-001,(11:2.729030e-001,7:2.527203e-001):1.080971e-001):4.225597e-002,13:4.607425e-001):1.314550e-001,((5:2.774197e-001,(15:2.113464e-001,9:1.500098e-001):2.014886e-001):6.796415e-002,3:2.340609e-001):1.959548e-001):1.440360e-001):2.554556e-001):3.584104e-002,1:1.153592e-001);
   tree gen.116000 = [&U] ((20:7.318598e-004,19:1.121323e-002):8.568607e-002,(2:2.337204e-001,(((((18:2.579842e-001,14:3.361301e-001):9.644914e-002,(8:3.734671e-001,12:2.993622e-001):1.583704e-001):5.172052e-002,4:2.675763e-001):7.060446e-002,(6:2.286865e-001,(16:2.568391e-001,10:2.190447e-001):1.570866e-001):9.317090e-002):1.724075e-001,(((17:2.390968e-001,13:4.504127e-001):5.465141e-002,(11:2.152305e-001,7:3.453264e-001):1.181639e-001):8.961090e-002,((5:2.751018e-001,(15:2.297938e-001,9:1.318060e-001):1.753890e-001):6.881623e-002,3:2.550621e-001):1.693509e-001):1.800718e-001):2.552275e-001):3.985753e-002,1:9.986445e-002);
   tree gen.116500 = [&U] (((((((18:2.591911e-001,14:3.377026e-001):6.193092e-002,(8:3.026427e-001,12:3.083321e-001):1.293455e-001):1.105906e-001,4:2.688281e-001):8.086277e-002,(6:2.297563e-001,(16:2.580407e-001,10:1.972813e-001):1.413740e-001):8.355541e-002):1.564015e-001,(((17:2.402153e-001,(11:2.589357e-001,7:3.469419e-001):1.167148e-001):6.466791e-002,13:4.525199e-001):9.003012e-002,((5:2.644549e-001,(15:2.205847e-001,9:1.307636e-001):1.824879e-001):7.690911e-002,3:2.562553e-001):1.463838e-001):1.912115e-001):2.763581e-001,(20:1.258547e-003,19:1.452837e-002):8.640700e-002):3.214694e-002,2:2.348138e-001,1:9.644898e-002);
   tree gen.117000 = [&U] (2:2.423553e-001,((((((18:2.858762e-001,14:4.044409e-001):6.829603e-002,(8:2.992053e-001,12:3.036993e-001):1.341176e-001):8.558962e-002,4:2.491155e-001):9.421388e-002,(6:2.798711e-001,(16:2.770688e-001,10:2.303113e-001):1.197378e-001):7.988192e-002):2.081038e-001,(((11:2.550452e-001,7:3.417291e-001):1.270441e-001,(13:4.597947e-001,17:2.366061e-001):5.616261e-002):1.666540e-001,((5:2.180257e-001,(15:2.272194e-001,9:1.073922e-001):2.212021e-001):5.140657e-002,3:2.524050e-001):1.441844e-001):1.698650e-001):2.788241e-001,(20:1.302008e-003,19:8.036999e-003):8.132928e-002):3.329828e-002,1:9.300173e-002);
   tree gen.117500 = [&U] ((20:3.559634e-004,19:1.219985e-002):1.257165e-001,(2:2.423553e-001,(((((18:2.874236e-001,14:2.687071e-001):4.263099e-002,(8:2.992053e-001,12:3.281657e-001):1.551576e-001):9.510506e-002,4:2.491155e-001):7.734305e-002,(6:2.173612e-001,(16:2.770688e-001,10:2.365645e-001):1.297846e-001):1.395421e-001):2.252527e-001,((13:4.597947e-001,(17:2.674942e-001,(11:2.711027e-001,7:3.417291e-001):1.306871e-001):3.271562e-002):1.138903e-001,((5:2.436627e-001,(15:2.272194e-001,9:1.896281e-001):1.944664e-001):5.282483e-002,3:2.364789e-001):1.991269e-001):1.411382e-001):2.463632e-001):4.631601e-002,1:9.300173e-002);
   tree gen.118000 = [&U] (2:2.491625e-001,((20:9.661114e-004,19:6.893183e-003):9.093243e-002,(((((18:2.968285e-001,14:2.991442e-001):5.671314e-002,(8:3.089958e-001,12:3.389038e-001):1.457218e-001):8.554862e-002,4:2.572670e-001):7.126932e-002,(6:2.244736e-001,(16:2.542867e-001,10:2.443053e-001):1.807443e-001):1.016567e-001):2.308317e-001,((13:4.552091e-001,(17:2.159404e-001,(11:2.783132e-001,7:3.529110e-001):1.509444e-001):5.154049e-002):1.115130e-001,((5:2.516357e-001,(15:1.407210e-001,9:1.958330e-001):2.471849e-001):1.836959e-002,3:2.845143e-001):1.571364e-001):1.313255e-001):3.105037e-001):3.614996e-002,1:9.812125e-002);
   tree gen.118500 = [&U] (2:2.352278e-001,((((((18:3.062726e-001,14:3.091335e-001):7.314776e-002,(8:3.095296e-001,12:2.942838e-001):1.850595e-001):7.769783e-002,4:2.577114e-001):6.806505e-002,(6:2.248614e-001,(16:2.475349e-001,10:2.185605e-001):1.810565e-001):1.018323e-001):2.312305e-001,(((17:2.695600e-001,(11:2.787940e-001,7:3.535207e-001):1.353323e-001):4.601134e-002,13:4.646400e-001):1.126108e-001,((5:2.802875e-001,(15:2.028374e-001,9:2.181411e-001):1.970999e-001):3.184629e-002,3:2.850057e-001):1.574078e-001):1.315524e-001):2.766367e-001,(20:1.708192e-003,19:1.119085e-002):9.008251e-002):3.097600e-002,1:9.829076e-002);
   tree gen.119000 = [&U] ((20:4.084446e-003,19:1.145333e-002):1.111363e-001,((((((18:2.908320e-001,14:2.979156e-001):8.874655e-002,(8:3.368066e-001,12:2.561369e-001):1.757298e-001):1.331781e-001,4:2.447190e-001):9.547470e-002,(6:2.410033e-001,(16:2.323511e-001,10:1.871651e-001):1.526019e-001):5.453586e-002):2.195731e-001,(((17:2.559702e-001,(11:2.647387e-001,7:3.356981e-001):1.354955e-001):4.177146e-002,13:3.901477e-001):1.204452e-001,((5:2.461762e-001,(15:1.926114e-001,9:1.386455e-001):2.043644e-001):3.546563e-002,3:2.732672e-001):1.611189e-001):1.653415e-001):2.626901e-001,2:2.233689e-001):3.346485e-002,1:9.010567e-002);
   tree gen.119500 = [&U] ((20:8.565823e-004,19:9.034504e-003):7.306017e-002,((((((18:3.225819e-001,14:2.929324e-001):8.825453e-002,(8:3.018255e-001,12:3.167689e-001):1.553599e-001):1.092899e-001,4:2.406256e-001):9.387770e-002,(6:2.046386e-001,(16:2.491660e-001,10:2.447929e-001):1.522397e-001):1.160300e-001):1.718271e-001,(((17:2.516886e-001,(11:2.665063e-001,7:3.231587e-001):1.466112e-001):5.855957e-002,13:4.768444e-001):1.184305e-001,(((15:1.869769e-001,9:1.730490e-001):1.998261e-001,5:2.512033e-001):3.480724e-002,3:2.395982e-001):2.049918e-001):1.679793e-001):3.041375e-001,2:1.496970e-001):2.653448e-002,1:1.161968e-001);
   tree gen.120000 = [&U] ((20:1.659458e-003,19:1.917395e-002):1.166599e-001,((((((18:2.620798e-001,14:3.695004e-001):7.356043e-002,(8:3.234751e-001,12:3.178585e-001):1.746803e-001):1.191192e-001,4:2.322542e-001):8.040885e-002,(6:2.384176e-001,(16:2.500231e-001,10:2.220143e-001):1.622715e-001):1.147973e-001):1.724181e-001,(((11:2.674231e-001,7:2.876212e-001):1.278575e-001,(17:2.118865e-001,13:4.784846e-001):6.572602e-002):1.521543e-001,(((15:1.876200e-001,9:1.349306e-001):2.005135e-001,5:2.839425e-001):5.949085e-002,3:2.549264e-001):1.263830e-001):1.369406e-001):2.985058e-001,2:2.551036e-001):2.184843e-002,1:9.916354e-002);
   tree gen.120500 = [&U] (((((((18:2.864436e-001,14:3.497673e-001):6.886952e-002,(8:3.295949e-001,12:3.420523e-001):1.746803e-001):8.337206e-002,4:2.809114e-001):9.793509e-002,(6:2.724444e-001,(16:2.500231e-001,10:2.023406e-001):1.459662e-001):8.627591e-002):1.370549e-001,(((11:2.752030e-001,7:2.876212e-001):1.045461e-001,(17:2.391789e-001,13:4.649928e-001):6.804090e-002):1.459600e-001,(((15:2.204129e-001,9:1.238482e-001):2.032931e-001,5:2.839425e-001):7.391925e-002,3:2.761969e-001):1.332665e-001):2.112586e-001):2.895289e-001,(20:5.270070e-003,19:1.492621e-002):7.616518e-002):2.632143e-002,2:2.514051e-001,1:1.015856e-001);
   tree gen.121000 = [&U] ((((((18:2.325149e-001,14:3.672484e-001):5.512930e-002,(8:3.021686e-001,12:3.899592e-001):1.555699e-001):1.193535e-001,4:2.340660e-001):8.487793e-002,(6:2.617794e-001,(16:2.402358e-001,10:2.267839e-001):1.225434e-001):8.510571e-002):1.401092e-001,((13:4.295280e-001,(17:2.298162e-001,(11:2.644300e-001,7:2.763621e-001):1.280846e-001):6.347880e-002):1.259629e-001,(((15:2.117847e-001,9:1.190001e-001):2.116417e-001,5:2.728274e-001):6.043153e-002,3:2.574304e-001):1.664649e-001):1.212314e-001):3.105363e-001,((20:2.648118e-003,19:1.367834e-002):8.168651e-002,2:3.201051e-001):3.061202e-002,1:8.590293e-002);
   tree gen.121500 = [&U] ((20:2.552668e-003,19:1.382925e-002):7.590865e-002,(2:1.791105e-001,(((((18:2.216522e-001,14:3.500911e-001):6.700202e-002,(8:2.880517e-001,12:3.717409e-001):1.703585e-001):8.961716e-002,4:2.331377e-001):1.438861e-001,(6:2.954100e-001,(16:2.683450e-001,10:2.161889e-001):1.168184e-001):7.860148e-002):1.844169e-001,(((11:2.520762e-001,7:2.634508e-001):1.212526e-001,(17:2.190795e-001,13:4.656852e-001):6.460411e-002):1.250844e-001,(((15:2.018905e-001,9:1.547367e-001):1.794542e-001,5:2.600813e-001):5.760826e-002,3:2.618368e-001):1.453235e-001):1.825144e-001):2.960284e-001):9.215321e-003,1:1.053382e-001);
   tree gen.122000 = [&U] (((((((18:2.186505e-001,14:3.687853e-001):9.199253e-002,(8:2.841509e-001,12:3.667067e-001):1.680515e-001):8.422275e-002,4:2.570018e-001):6.782407e-002,(6:2.914096e-001,(16:3.058714e-001,10:2.132612e-001):1.389017e-001):1.127825e-001):2.111012e-001,(((11:2.486626e-001,7:2.598832e-001):1.095273e-001,(17:2.161127e-001,13:4.108512e-001):7.101746e-002):1.233905e-001,(((15:1.991564e-001,9:1.526413e-001):1.815260e-001,5:2.446951e-001):7.948111e-002,3:1.870242e-001):1.710423e-001):1.618696e-001):2.654519e-001,2:1.766850e-001):3.425544e-002,(20:1.222050e-003,19:1.008889e-002):9.669664e-002,1:8.776657e-002);
   tree gen.122500 = [&U] (((((((18:2.220535e-001,14:3.687853e-001):7.689706e-002,(8:3.302944e-001,12:3.227488e-001):1.790332e-001):9.096810e-002,4:2.570018e-001):8.392728e-002,(6:2.914096e-001,(16:2.750064e-001,10:1.846226e-001):1.538514e-001):6.840006e-002):2.173989e-001,(((11:2.486626e-001,7:3.175711e-001):9.706829e-002,(17:2.731489e-001,13:4.108512e-001):9.431513e-002):1.233905e-001,(((15:1.991564e-001,9:1.526413e-001):1.954514e-001,5:2.854948e-001):5.907467e-002,3:2.572875e-001):1.546145e-001):1.521799e-001):2.654519e-001,2:2.294813e-001):3.425544e-002,(20:1.922398e-003,19:7.215066e-003):9.669664e-002,1:1.151844e-001);
   tree gen.123000 = [&U] (((((((18:2.274545e-001,14:3.563859e-001):7.377084e-002,(8:3.383282e-001,12:3.248745e-001):1.348995e-001):8.576985e-002,4:2.829537e-001):1.203642e-001,(6:2.394997e-001,(16:2.895311e-001,10:1.891132e-001):1.575936e-001):7.045693e-002):1.682951e-001,((13:4.208443e-001,(17:2.385430e-001,(11:2.852020e-001,7:3.303224e-001):1.520721e-001):5.918661e-002):1.263917e-001,(((15:1.810446e-001,9:1.781382e-001):2.002054e-001,5:2.794756e-001):4.800996e-002,3:2.345867e-001):2.082307e-001):1.558813e-001):2.639847e-001,2:1.830577e-001):4.612457e-002,(20:3.213320e-003,19:1.527417e-002):9.904860e-002,1:1.078629e-001);
   tree gen.123500 = [&U] (((((((18:2.591811e-001,14:3.456321e-001):1.090278e-001,(8:3.401362e-001,12:3.150715e-001):1.548355e-001):1.076190e-001,4:2.521125e-001):4.475334e-002,(6:2.322728e-001,(16:2.807946e-001,10:1.701976e-001):1.747629e-001):1.370485e-001):2.353166e-001,(((11:2.765961e-001,7:3.203550e-001):1.577906e-001,(17:2.313451e-001,13:4.777754e-001):6.329090e-002):1.182967e-001,(((15:1.911745e-001,9:1.602781e-001):1.798819e-001,5:2.710424e-001):8.538340e-002,3:2.275081e-001):1.587163e-001):1.259152e-001):2.549240e-001,2:2.454510e-001):6.781192e-002,(20:5.123231e-003,19:1.193550e-002):1.065984e-001,1:1.226358e-001);
   tree gen.124000 = [&U] (((((((18:2.862963e-001,14:2.850938e-001):6.612234e-002,(8:3.401362e-001,12:3.150715e-001):1.791509e-001):9.561739e-002,4:2.521125e-001):8.908929e-002,(6:2.322728e-001,(16:2.677467e-001,10:2.415616e-001):1.577280e-001):1.066462e-001):1.514750e-001,(((13:4.243707e-001,17:1.976779e-001):8.792826e-002,(11:2.376813e-001,7:3.203550e-001):1.001362e-001):1.344991e-001,(((15:2.021805e-001,9:1.378556e-001):2.093693e-001,5:2.554531e-001):7.706477e-002,3:2.252129e-001):1.629614e-001):1.612312e-001):2.549240e-001,2:1.795703e-001):7.364340e-002,(20:1.092576e-003,19:7.739036e-003):1.010087e-001,1:1.226358e-001);
   tree gen.124500 = [&U] (((((((18:2.992811e-001,14:2.980241e-001):6.912128e-002,(8:3.555629e-001,12:3.365147e-001):1.433024e-001):9.552174e-002,4:2.635469e-001):9.386448e-002,(6:2.486472e-001,(16:2.798902e-001,10:2.525175e-001):1.281212e-001):1.159131e-001):1.583451e-001,(((13:4.492021e-001,17:2.495022e-001):5.114927e-002,(11:2.673793e-001,7:3.237252e-001):1.001459e-001):1.036234e-001,(((15:2.173817e-001,9:1.560333e-001):2.165280e-001,5:2.670391e-001):7.997424e-002,3:2.354273e-001):1.674471e-001):1.871230e-001):2.664859e-001,2:1.877146e-001):3.394261e-002,(20:8.195285e-004,19:2.507059e-002):1.055899e-001,1:9.554115e-002);
   tree gen.125000 = [&U] (2:2.348622e-001,((20:1.918797e-003,19:1.429277e-002):7.349389e-002,(((((18:2.453217e-001,14:2.963089e-001):5.986309e-002,(8:3.179145e-001,12:3.250157e-001):1.870559e-001):1.109254e-001,4:2.545413e-001):1.075587e-001,(6:2.468442e-001,(16:2.751732e-001,10:1.892049e-001):1.577120e-001):8.040180e-002):1.996200e-001,(((13:4.338526e-001,17:2.166328e-001):1.094707e-001,(11:2.304569e-001,7:3.126633e-001):1.561000e-001):1.046670e-001,(((15:2.099536e-001,9:1.507016e-001):1.881049e-001,5:2.579141e-001):5.933051e-002,3:2.273826e-001):1.753010e-001):1.343833e-001):3.143453e-001):2.456095e-002,1:9.227645e-002);
   tree gen.125500 = [&U] (((20:1.493489e-003,19:6.289032e-003):9.056722e-002,(((((18:3.223226e-001,14:2.915984e-001):6.523198e-002,(8:3.128605e-001,12:3.381321e-001):1.836464e-001):8.087456e-002,4:2.504948e-001):1.343244e-001,(6:2.429200e-001,(16:2.437392e-001,10:1.861971e-001):1.562119e-001):6.524065e-002):1.964466e-001,(((17:2.518818e-001,(11:2.264405e-001,7:3.076794e-001):1.290432e-001):5.282643e-002,13:4.269555e-001):1.177768e-001,(((15:1.791628e-001,9:1.804850e-001):1.851145e-001,5:2.715834e-001):8.984169e-002,3:2.107612e-001):1.380458e-001):1.538230e-001):2.675772e-001):2.366588e-002,2:2.856625e-001,1:9.213933e-002);
   tree gen.126000 = [&U] (((20:4.130618e-003,19:1.491178e-002):7.901889e-002,2:2.957123e-001):6.202520e-002,(((((18:2.685398e-001,14:3.018569e-001):9.838618e-002,(8:3.238671e-001,12:3.412966e-001):1.656209e-001):9.573479e-002,4:2.593073e-001):6.744014e-002,(6:2.514661e-001,(16:2.523140e-001,10:1.864518e-001):1.684596e-001):1.059913e-001):2.033576e-001,(((17:2.732913e-001,(11:2.893999e-001,7:3.185037e-001):1.335830e-001):5.468488e-002,13:3.893150e-001):1.444873e-001,(5:2.937078e-001,((15:1.779512e-001,9:1.868345e-001):1.950213e-001,3:2.416302e-001):7.645688e-003):1.695216e-001):1.329746e-001):2.766719e-001,1:7.263661e-002);
   tree gen.126500 = [&U] ((((((18:2.565440e-001,14:2.883727e-001):4.858506e-002,(8:3.093997e-001,12:3.212516e-001):1.708559e-001):1.122919e-001,4:2.249843e-001):9.354617e-002,(6:2.402329e-001,(16:2.410430e-001,10:2.033041e-001):1.162734e-001):1.012566e-001):1.795812e-001,(((17:2.417194e-001,13:4.383475e-001):2.989992e-002,(11:2.764721e-001,7:3.076819e-001):1.431873e-001):1.230794e-001,((5:2.978542e-001,(15:1.755062e-001,9:1.108109e-001):1.782143e-001):3.141513e-002,3:2.533776e-001):1.673630e-001):1.531017e-001):2.862756e-001,((20:1.894218e-003,19:1.516587e-002):6.949243e-002,2:1.903916e-001):4.976956e-002,1:7.291615e-002);
   tree gen.127000 = [&U] (((20:1.354479e-003,19:1.271463e-002):8.682199e-002,(((((18:2.543433e-001,14:3.552397e-001):5.529031e-002,(8:3.135651e-001,12:3.231777e-001):1.693903e-001):1.004175e-001,4:2.780822e-001):9.542674e-002,(6:2.381722e-001,(16:2.325344e-001,10:1.880643e-001):1.534801e-001):1.411673e-001):1.780408e-001,(((17:2.396460e-001,13:4.441686e-001):3.725448e-002,(11:2.741006e-001,7:3.050426e-001):1.410236e-001):1.125733e-001,((5:2.559878e-001,(15:1.695408e-001,9:1.719415e-001):1.929044e-001):5.979090e-002,3:2.512041e-001):1.165275e-001):1.464648e-001):2.838199e-001):5.120903e-002,2:2.145110e-001,1:7.229068e-002);
   tree gen.127500 = [&U] ((2:2.145110e-001,(((((18:2.576577e-001,14:3.552397e-001):6.926550e-002,(8:3.341129e-001,12:3.231777e-001):1.693903e-001):5.731552e-002,4:2.780822e-001):8.248612e-002,(6:2.278201e-001,(16:2.420213e-001,10:1.880643e-001):1.713270e-001):1.164651e-001):1.656088e-001,(((17:2.502006e-001,13:4.441686e-001):6.315290e-002,(11:2.741006e-001,7:2.877527e-001):1.390384e-001):1.721918e-001,((5:2.509990e-001,(15:1.957831e-001,9:1.719415e-001):1.704298e-001):9.442563e-002,3:2.512041e-001):1.165275e-001):1.321053e-001):2.934197e-001):2.853948e-002,(20:2.876302e-003,19:7.594073e-003):8.230477e-002,1:1.199127e-001);
   tree gen.128000 = [&U] ((20:1.234832e-003,19:1.100258e-002):7.675599e-002,((((((18:2.610688e-001,14:3.599428e-001):6.925724e-002,(8:3.385362e-001,12:3.198498e-001):1.416945e-001):7.029127e-002,4:2.435750e-001):1.109413e-001,(6:2.308362e-001,(16:2.369073e-001,10:2.029138e-001):1.715902e-001):1.420503e-001):1.491043e-001,(((17:2.543914e-001,(11:2.394285e-001,7:3.174005e-001):1.334547e-001):6.158738e-002,13:4.785416e-001):1.373560e-001,((5:2.614496e-001,(15:1.983751e-001,9:1.742178e-001):1.750734e-001):7.530421e-002,3:2.553438e-001):1.670261e-001):1.338542e-001):2.973043e-001,2:2.173509e-001):3.355862e-002,1:1.116496e-001);
   tree gen.128500 = [&U] (2:2.172164e-001,((((((18:2.609073e-001,14:2.828667e-001):8.374073e-002,(8:3.405786e-001,12:3.136177e-001):1.179149e-001):9.905762e-002,4:2.973423e-001):7.585373e-002,(6:2.306933e-001,(16:2.514608e-001,10:2.027883e-001):1.714840e-001):5.836174e-002):2.112496e-001,(((17:2.542339e-001,(11:2.392803e-001,7:3.172041e-001):1.463419e-001):3.585384e-002,13:4.782455e-001):1.440199e-001,((5:2.805597e-001,(15:2.264421e-001,9:1.741100e-001):1.913243e-001):6.326015e-002,3:2.464193e-001):1.623200e-001):1.671022e-001):2.462461e-001,(20:1.571768e-003,19:8.836813e-003):8.530050e-002):1.719831e-002,1:8.295574e-002);
   tree gen.129000 = [&U] (2:2.198137e-001,((((((18:2.849921e-001,14:2.951356e-001):7.319352e-002,(8:3.553508e-001,12:3.272204e-001):1.230293e-001):8.923854e-002,4:2.475893e-001):4.952547e-002,(6:2.406993e-001,(16:2.323311e-001,10:2.115839e-001):1.832124e-001):1.200194e-001):2.204122e-001,(((17:2.615660e-001,13:4.209599e-001):5.402670e-002,(11:2.401986e-001,7:2.993139e-001):1.536180e-001):1.446968e-001,((5:2.619347e-001,(15:2.362637e-001,9:1.202891e-001):1.996227e-001):7.336364e-002,3:2.571074e-001):1.625481e-001):1.141009e-001):2.557830e-001,(20:5.198758e-004,19:1.623640e-002):8.900028e-002):1.361077e-002,1:8.718290e-002);
   tree gen.129500 = [&U] ((2:1.736336e-001,(((((18:2.980789e-001,14:3.086883e-001):7.655457e-002,(8:3.403494e-001,12:3.173600e-001):1.447147e-001):9.108303e-002,4:2.551700e-001):7.935712e-002,(6:1.962149e-001,(16:2.429998e-001,10:2.212999e-001):1.827874e-001):9.939026e-002):1.933688e-001,(((17:2.071740e-001,13:4.780929e-001):6.068534e-002,(11:2.683651e-001,7:2.714506e-001):9.838865e-002):1.513413e-001,((5:2.739627e-001,(15:2.471129e-001,9:1.309308e-001):1.982887e-001):8.848836e-002,3:2.689138e-001):1.521331e-001):1.266363e-001):3.042147e-001):6.348811e-002,(20:1.684464e-003,19:5.501360e-003):7.429165e-002,1:1.331832e-001);
   tree gen.130000 = [&U] ((2:1.736336e-001,(((((18:3.144466e-001,14:3.086883e-001):7.075969e-002,(8:3.403494e-001,12:3.173600e-001):1.250117e-001):7.896442e-002,4:2.551700e-001):8.759599e-002,(6:2.199104e-001,(16:2.429998e-001,10:2.212999e-001):1.441563e-001):9.435165e-002):1.735833e-001,(((17:2.355829e-001,13:4.780929e-001):4.753704e-002,(11:2.728083e-001,7:3.132380e-001):1.351971e-001):1.462998e-001,((5:2.360848e-001,(15:1.757938e-001,9:1.309308e-001):1.984011e-001):6.782281e-002,3:2.647113e-001):1.900580e-001):1.762465e-001):2.447527e-001):5.800405e-002,(20:9.856647e-004,19:1.120396e-002):1.123709e-001,1:1.245896e-001);
   tree gen.130500 = [&U] ((2:1.497443e-001,(((((18:2.234692e-001,14:3.347096e-001):7.069077e-002,(8:2.953050e-001,12:3.222451e-001):1.876737e-001):1.009486e-001,4:3.070345e-001):6.393460e-002,(6:2.383616e-001,(16:1.920004e-001,10:2.192902e-001):1.487178e-001):9.758943e-002):1.734142e-001,(((17:2.353534e-001,13:4.776273e-001):6.921937e-002,(11:2.706077e-001,7:3.207716e-001):1.329918e-001):1.366196e-001,((5:2.358548e-001,(15:2.097505e-001,9:1.660024e-001):2.046891e-001):5.831836e-002,3:2.644534e-001):1.217275e-001):1.760748e-001):2.484217e-001):6.502675e-002,(20:3.960525e-004,19:9.905107e-003):9.861320e-002,1:1.140926e-001);
   tree gen.131000 = [&U] ((2:1.716636e-001,(((((18:2.231677e-001,14:3.337389e-001):9.511029e-002,(8:2.949065e-001,12:3.218103e-001):1.656494e-001):8.347510e-002,4:2.544441e-001):1.399467e-001,(6:2.803700e-001,(16:1.759278e-001,10:2.500377e-001):1.542186e-001):8.874730e-002):1.731802e-001,(((17:2.039937e-001,(11:2.702425e-001,7:3.203387e-001):1.340960e-001):4.076712e-002,13:4.471998e-001):1.434391e-001,((5:2.714849e-001,(15:1.901825e-001,9:1.460437e-001):2.044129e-001):4.603270e-002,3:2.640966e-001):1.430757e-001):1.389072e-001):2.678466e-001):6.999806e-002,(20:7.710656e-004,19:1.049417e-002):9.356975e-002,1:1.156533e-001);
   tree gen.131500 = [&U] ((2:1.967128e-001,(((((18:3.023833e-001,14:3.352423e-001):1.037009e-001,(8:2.962350e-001,12:3.232599e-001):1.766880e-001):8.989771e-002,4:2.915751e-001):7.664724e-002,(6:2.849294e-001,(16:2.172589e-001,10:2.161881e-001):2.090262e-001):7.846407e-002):2.397589e-001,((((11:2.714599e-001,7:3.217818e-001):1.482142e-001,17:2.496244e-001):4.040546e-002,13:4.678220e-001):1.147477e-001,((5:2.727079e-001,(15:2.055339e-001,9:1.499948e-001):1.651200e-001):4.265919e-002,3:2.622686e-001):1.437202e-001):1.771055e-001):2.260535e-001):3.379108e-002,(20:1.420318e-003,19:1.776825e-002):1.183560e-001,1:9.346976e-002);
   tree gen.132000 = [&U] ((2:2.208999e-001,(((((18:2.999074e-001,14:3.324973e-001):1.048533e-001,(8:3.509024e-001,12:3.178493e-001):1.087858e-001):8.037292e-002,4:2.812129e-001):8.474102e-002,(6:2.825963e-001,(16:2.635687e-001,10:2.144179e-001):1.386286e-001):6.674459e-002):2.377957e-001,(((17:2.302392e-001,13:4.639914e-001):5.013795e-002,(11:2.692371e-001,7:2.783785e-001):1.470006e-001):1.539029e-001,((5:2.273254e-001,(15:2.066134e-001,9:1.475569e-001):2.126546e-001):5.087471e-002,3:2.349413e-001):1.584887e-001):1.698143e-001):2.220454e-001):4.974536e-002,(20:1.047852e-003,19:1.049373e-002):1.069344e-001,1:9.686887e-002);
   tree gen.132500 = [&U] ((2:2.117859e-001,(((((18:2.900046e-001,14:3.215184e-001):7.010552e-002,(8:2.662743e-001,12:3.039169e-001):1.378685e-001):9.705622e-002,4:2.719275e-001):5.340298e-002,(6:2.845338e-001,(16:2.173288e-001,10:2.073380e-001):1.558304e-001):1.069187e-001):1.730475e-001,(((17:2.320737e-001,13:4.994054e-001):5.907147e-002,(11:2.647402e-001,7:2.641814e-001):1.422807e-001):1.127363e-001,((5:2.738505e-001,(15:1.997912e-001,9:1.452197e-001):2.033641e-001):4.654812e-002,3:2.271837e-001):1.532556e-001):1.986824e-001):2.370975e-001):4.211326e-002,(20:4.642472e-004,19:8.347664e-003):1.033139e-001,1:1.130930e-001);
   tree gen.133000 = [&U] ((2:1.873141e-001,(((((18:2.921183e-001,14:2.867216e-001):7.277137e-002,(8:2.844356e-001,12:3.061320e-001):1.794035e-001):8.118823e-002,4:2.739094e-001):1.193182e-001,(6:2.033089e-001,(16:2.365841e-001,10:1.898524e-001):1.683140e-001):1.134478e-001):1.643340e-001,(((17:2.337652e-001,13:4.374896e-001):4.386030e-002,(11:2.666698e-001,7:3.197637e-001):1.496666e-001):1.632448e-001,((5:2.338884e-001,(15:2.012474e-001,9:1.462781e-001):2.107983e-001):3.226479e-002,3:2.537856e-001):1.641516e-001):1.903321e-001):2.287310e-001):6.119891e-002,(20:1.120568e-004,19:1.907123e-002):1.220751e-001,1:1.139173e-001);
   tree gen.133500 = [&U] ((2:2.357791e-001,(((((18:2.910911e-001,14:3.351149e-001):6.585890e-002,(8:3.903106e-001,12:2.665405e-001):1.623985e-001):1.187922e-001,4:2.888145e-001):4.456081e-002,(6:2.033089e-001,(16:2.365841e-001,10:1.898524e-001):1.683140e-001):1.196081e-001):1.573082e-001,(((17:2.337652e-001,(11:2.666698e-001,7:3.019413e-001):1.480710e-001):5.429923e-002,13:4.374896e-001):1.073464e-001,((5:2.682400e-001,(15:2.012474e-001,9:1.678998e-001):1.909304e-001):6.266620e-002,3:2.694504e-001):1.641516e-001):1.608865e-001):2.155956e-001):6.119891e-002,(20:5.099038e-004,19:1.050925e-002):7.848846e-002,1:1.139173e-001);
   tree gen.134000 = [&U] ((2:2.403514e-001,(((((18:2.967360e-001,14:3.440485e-001):6.678014e-002,(8:2.880365e-001,12:2.892938e-001):1.655478e-001):1.210959e-001,4:2.610997e-001):5.780285e-002,(6:2.191175e-001,(16:2.580434e-001,10:2.503950e-001):1.259903e-001):1.219276e-001):1.814951e-001,(((17:2.342109e-001,13:4.722820e-001):6.365023e-002,(11:2.718411e-001,7:3.077966e-001):1.148071e-001):1.334767e-001,((5:2.734417e-001,(15:2.144446e-001,9:1.271890e-001):2.238377e-001):6.152843e-002,3:2.746756e-001):1.701562e-001):1.839775e-001):2.594272e-001):6.238568e-002,(20:2.322052e-003,19:1.772741e-002):9.303450e-002,1:1.161264e-001);
   tree gen.134500 = [&U] ((2:1.764260e-001,(((((18:2.967360e-001,14:3.440485e-001):5.570556e-002,(8:2.880365e-001,12:3.559008e-001):1.922479e-001):8.110828e-002,4:2.508035e-001):7.395050e-002,(6:2.349677e-001,(16:2.704146e-001,10:1.974643e-001):1.536290e-001):1.638234e-001):2.042216e-001,(((17:2.354347e-001,13:4.722820e-001):5.471476e-002,(11:2.718411e-001,7:2.848119e-001):1.106275e-001):1.299388e-001,((5:2.473569e-001,(15:1.853608e-001,9:1.271890e-001):2.238377e-001):6.246064e-002,3:2.382883e-001):1.244274e-001):1.854609e-001):2.553751e-001):3.272796e-002,(20:2.322052e-003,19:8.412287e-003):1.128776e-001,1:9.587830e-002);
   tree gen.135000 = [&U] ((2:1.776295e-001,(((((18:2.987601e-001,14:3.463953e-001):7.052841e-002,(8:3.351300e-001,12:3.583285e-001):1.277596e-001):8.166154e-002,4:2.525143e-001):8.506723e-002,(6:2.365704e-001,(16:2.493933e-001,10:1.988113e-001):1.534936e-001):1.015074e-001):2.057531e-001,(((17:2.370407e-001,13:4.755035e-001):5.666498e-002,(11:2.884963e-001,7:2.867547e-001):1.194429e-001):1.134687e-001,((5:2.490441e-001,(15:1.866252e-001,9:1.280566e-001):2.253645e-001):4.486472e-002,3:2.610618e-001):1.572550e-001):1.829477e-001):2.571170e-001):1.489838e-002,(20:8.231791e-004,19:9.400997e-003):1.013922e-001,1:1.204412e-001);
   tree gen.135500 = [&U] ((2:1.753739e-001,(((((18:2.555355e-001,14:3.419968e-001):6.963284e-002,(8:3.084726e-001,12:3.252973e-001):1.504008e-001):9.354802e-002,4:2.493078e-001):1.086119e-001,(6:2.348918e-001,(16:2.462265e-001,10:2.582987e-001):1.161162e-001):1.287209e-001):1.887922e-001,(((17:2.340307e-001,(11:2.960142e-001,7:2.831135e-001):1.521141e-001):5.425251e-002,13:4.485379e-001):1.120279e-001,((5:2.618421e-001,3:2.505011e-001):6.515097e-002,(15:1.901400e-001,9:1.435026e-001):2.225029e-001):1.552582e-001):1.806246e-001):2.538522e-001):7.848761e-002,(20:1.103606e-003,19:1.580589e-002):1.116430e-001,1:9.902861e-002);
   tree gen.136000 = [&U] ((2:1.729618e-001,(((((18:2.584171e-001,14:3.349606e-001):6.238320e-002,(8:3.021261e-001,12:3.309077e-001):1.784328e-001):1.069875e-001,4:2.441786e-001):1.063774e-001,(6:2.585469e-001,(16:2.411607e-001,10:2.110519e-001):2.056930e-001):9.237502e-002):1.668475e-001,(((17:2.117648e-001,(11:2.899240e-001,7:2.912417e-001):1.422445e-001):4.294497e-002,13:4.744169e-001):1.097230e-001,((5:2.564550e-001,(15:1.862281e-001,9:1.526910e-001):2.269848e-001):6.189143e-002,3:2.453473e-001):1.637811e-001):1.769085e-001):2.587794e-001):5.830043e-002,(20:3.480392e-003,19:4.601557e-003):9.923553e-002,1:9.003383e-002);
   tree gen.136500 = [&U] ((2:1.776604e-001,(((((18:3.255976e-001,14:2.918235e-001):7.928158e-002,(8:2.872559e-001,12:3.398970e-001):1.626055e-001):1.098939e-001,4:2.508119e-001):6.574734e-002,(6:2.590413e-001,(16:2.228731e-001,10:1.916177e-001):1.065735e-001):9.500824e-002):1.713800e-001,(((17:2.175175e-001,13:4.873047e-001):7.935684e-002,(11:2.962188e-001,7:2.841561e-001):1.094096e-001):1.694509e-001,((5:2.729223e-001,(15:1.912871e-001,9:1.568390e-001):2.427155e-001):4.916445e-002,3:2.768676e-001):1.663270e-001):1.314310e-001):1.998625e-001):6.752516e-002,(20:2.601672e-003,19:1.196982e-002):9.731751e-002,1:1.256102e-001);
   tree gen.137000 = [&U] ((2:2.563577e-001,(((((18:2.415481e-001,14:2.918235e-001):7.928158e-002,(8:2.872559e-001,12:3.250086e-001):1.778353e-001):8.543130e-002,4:1.924557e-001):1.217128e-001,(6:2.929915e-001,(16:2.228731e-001,10:2.202781e-001):1.699618e-001):7.397249e-002):1.771473e-001,(((17:2.287708e-001,13:4.625475e-001):7.935684e-002,(11:2.899332e-001,7:2.628120e-001):1.519657e-001):1.206377e-001,((5:2.359235e-001,(15:1.912871e-001,9:1.568390e-001):2.044314e-001):7.393605e-002,3:2.768676e-001):1.663270e-001):1.314310e-001):2.316552e-001):6.659162e-002,(20:3.532046e-003,19:1.403089e-002):8.861243e-002,1:1.256102e-001);
   tree gen.137500 = [&U] ((2:1.954670e-001,(((((18:2.860615e-001,14:2.898160e-001):9.716765e-002,(8:2.880527e-001,12:3.166963e-001):1.518534e-001):9.206138e-002,4:2.100886e-001):8.394335e-002,(6:2.765189e-001,(16:2.624574e-001,10:1.838173e-001):1.188225e-001):1.111729e-001):2.142120e-001,(((17:2.302475e-001,13:4.985231e-001):6.858429e-002,(11:2.907374e-001,7:3.322721e-001):1.523873e-001):1.231620e-001,((5:2.190053e-001,(15:2.045923e-001,9:1.572740e-001):2.086419e-001):4.538534e-002,3:2.672713e-001):1.667884e-001):1.317955e-001):2.101013e-001):6.819287e-002,(20:4.183723e-003,19:1.181046e-002):8.885823e-002,1:1.000479e-001);
   tree gen.138000 = [&U] ((2:1.495569e-001,(((((18:2.865364e-001,14:3.090697e-001):8.451033e-002,(8:3.040026e-001,12:3.324687e-001):1.477820e-001):8.685375e-002,4:2.618034e-001):7.294352e-002,(6:2.363530e-001,(16:2.683006e-001,10:1.939955e-001):1.455332e-001):8.860331e-002):2.260733e-001,(((17:2.353128e-001,13:4.445026e-001):7.238191e-002,(11:2.281991e-001,7:3.604260e-001):1.131248e-001):1.278693e-001,((5:2.398332e-001,(15:1.875477e-001,9:1.659825e-001):2.201947e-001):8.997523e-002,3:2.325355e-001):1.850426e-001):1.635593e-001):1.875131e-001):7.810395e-002,(20:3.374705e-003,19:9.003900e-003):9.377845e-002,1:1.068710e-001);
   tree gen.138500 = [&U] ((2:1.671510e-001,(((((18:2.995836e-001,14:3.254227e-001):8.545029e-002,(8:3.721005e-001,12:3.476073e-001):1.508924e-001):9.502956e-002,4:2.737243e-001):7.626492e-002,(6:2.626257e-001,(16:2.579529e-001,10:2.137090e-001):1.941483e-001):1.415984e-001):1.778767e-001,(((17:2.460275e-001,13:4.647425e-001):5.520581e-002,(11:2.302363e-001,7:3.193905e-001):1.092198e-001):1.336917e-001,((5:2.654636e-001,(15:1.960875e-001,9:1.234837e-001):2.302210e-001):4.464121e-002,3:2.431237e-001):1.905480e-001):1.776785e-001):2.333392e-001):4.950774e-002,(20:3.455700e-003,19:7.310162e-003):9.804854e-002,1:9.215182e-002);
   tree gen.139000 = [&U] ((2:1.967181e-001,(((((18:2.868208e-001,14:3.115592e-001):1.041907e-001,(8:3.195101e-001,12:2.931674e-001):1.583539e-001):1.012945e-001,4:2.620632e-001):7.301591e-002,(6:2.587833e-001,(16:2.772442e-001,10:1.881428e-001):1.734098e-001):1.309706e-001):2.046247e-001,(((17:2.282520e-001,13:4.483114e-001):7.558671e-002,(11:2.204278e-001,7:3.057839e-001):1.579900e-001):1.279962e-001,((5:2.331186e-001,(15:1.844537e-001,9:1.666574e-001):2.176335e-001):5.284029e-002,3:2.620544e-001):1.843294e-001):1.520751e-001):2.064699e-001):5.648123e-002,(20:1.001821e-003,19:1.112221e-002):1.021354e-001,1:1.043401e-001);
   tree gen.139500 = [&U] ((2:2.061688e-001,(((((18:2.607496e-001,14:3.124191e-001):8.957683e-002,(8:3.501192e-001,12:2.939766e-001):1.708471e-001):7.981188e-002,4:2.627865e-001):7.321744e-002,(6:2.594975e-001,(16:2.338104e-001,10:2.338643e-001):1.855577e-001):8.520976e-002):2.051895e-001,(((17:2.524991e-001,13:4.997771e-001):5.349173e-002,(11:2.712708e-001,7:3.066279e-001):1.501416e-001):1.426675e-001,((5:2.960154e-001,(15:1.926618e-001,9:1.671174e-001):1.774231e-001):5.986231e-002,3:2.343052e-001):1.865689e-001):1.419399e-001):2.064012e-001):7.588158e-002,(20:1.720407e-003,19:1.278723e-002):9.469481e-002,1:1.172087e-001);
   tree gen.140000 = [&U] ((2:2.015513e-001,(((((18:3.271785e-001,14:2.965327e-001):6.189417e-002,(8:3.693728e-001,12:3.284502e-001):1.513212e-001):8.318240e-002,4:2.632945e-001):9.266769e-002,(6:2.552894e-001,(16:2.030994e-001,10:2.300719e-001):1.772568e-001):8.382797e-002):2.090845e-001,(((17:2.484045e-001,13:4.916726e-001):6.334366e-002,(11:2.657804e-001,7:2.866140e-001):8.523518e-002):1.365831e-001,((5:2.823895e-001,(15:2.399702e-001,9:1.734610e-001):1.961484e-001):5.498661e-002,3:2.305057e-001):1.835435e-001):1.396381e-001):2.871560e-001):5.586542e-002,(20:1.764444e-003,19:5.299416e-003):9.315921e-002,1:1.153080e-001);
   tree gen.140500 = [&U] ((2:2.015513e-001,(((((18:2.988081e-001,14:3.011491e-001):5.153349e-002,(8:2.566459e-001,12:3.284502e-001):1.824736e-001):1.463476e-001,4:2.223205e-001):8.705070e-002,(6:2.608100e-001,(16:2.391341e-001,10:2.300719e-001):1.538116e-001):8.382797e-002):1.691465e-001,(((17:2.670594e-001,(11:3.406742e-001,7:2.866140e-001):1.072783e-001):3.831815e-002,13:4.916726e-001):1.259634e-001,((5:2.734000e-001,(15:2.351774e-001,9:1.491651e-001):2.131732e-001):4.938474e-002,3:2.305057e-001):1.835435e-001):1.396381e-001):1.854606e-001):6.661121e-002,(20:1.863684e-003,19:1.330900e-002):9.315921e-002,1:1.028977e-001);
   tree gen.141000 = [&U] ((2:2.081568e-001,(((((18:2.587848e-001,14:3.110187e-001):7.806400e-002,(8:3.193389e-001,12:3.392146e-001):1.688168e-001):9.347230e-002,4:2.498911e-001):6.967056e-002,(6:2.835907e-001,(16:2.375734e-001,10:1.821885e-001):1.521858e-001):8.669471e-002):1.991251e-001,(((17:2.611764e-001,(11:2.806184e-001,7:2.810679e-001):1.590071e-001):2.469872e-002,13:4.815931e-001):1.016778e-001,((5:2.823602e-001,(15:1.628954e-001,9:1.578927e-001):2.474823e-001):4.574297e-002,3:2.561927e-001):1.895588e-001):1.347634e-001):2.553988e-001):5.253703e-002,(20:1.673068e-003,19:8.291871e-003):1.117657e-001,1:1.137899e-001);
   tree gen.141500 = [&U] ((2:1.706097e-001,(((((18:2.587848e-001,14:3.110187e-001):7.583443e-002,(8:3.193389e-001,12:2.898981e-001):1.574136e-001):1.139569e-001,4:2.498911e-001):9.896002e-002,(6:2.933233e-001,(16:2.375734e-001,10:2.003521e-001):1.521858e-001):7.001044e-002):1.589973e-001,(((17:2.814992e-001,(11:2.806184e-001,7:2.810679e-001):1.232659e-001):3.822857e-002,13:4.815931e-001):8.682967e-002,((5:2.903326e-001,(15:1.994606e-001,9:1.390322e-001):1.836000e-001):4.107123e-002,3:2.561927e-001):1.895588e-001):1.347634e-001):2.553988e-001):5.556184e-002,(20:1.755426e-003,19:1.987783e-002):1.001351e-001,1:1.177089e-001);
   tree gen.142000 = [&U] ((2:2.022110e-001,(((((18:3.445350e-001,14:2.964623e-001):7.228519e-002,(8:3.043930e-001,12:3.651840e-001):1.500463e-001):1.086234e-001,4:2.381955e-001):6.241561e-002,(6:2.496485e-001,(16:2.777455e-001,10:2.428446e-001):1.387801e-001):8.589537e-002):1.515558e-001,(((17:2.165923e-001,13:4.287256e-001):8.505651e-002,(11:2.674848e-001,7:2.911718e-001):1.040229e-001):1.303054e-001,((5:2.876772e-001,(15:1.734313e-001,9:1.396446e-001):1.898581e-001):7.642872e-002,3:2.715547e-001):1.549607e-001):1.688161e-001):2.438730e-001):4.404861e-002,(20:3.820982e-004,19:1.109760e-002):7.798924e-002,1:1.121999e-001);
   tree gen.142500 = [&U] ((2:1.694876e-001,(((((18:2.610954e-001,14:3.273163e-001):6.848297e-002,(8:3.099695e-001,12:3.231159e-001):2.009703e-001):8.904179e-002,4:2.448029e-001):5.510521e-002,(6:2.542221e-001,(16:2.868114e-001,10:2.203255e-001):1.618051e-001):1.055597e-001):2.581978e-001,(((17:2.043974e-001,13:4.752824e-001):8.568780e-002,(11:2.584610e-001,7:2.965062e-001):1.071412e-001):1.292483e-001,((5:2.389893e-001,(15:1.766086e-001,9:1.422029e-001):2.187539e-001):5.537435e-002,3:2.498595e-001):1.393542e-001):1.647128e-001):2.285864e-001):6.283719e-002,(20:3.960670e-004,19:8.930094e-003):9.097659e-002,1:9.883262e-002);
   tree gen.143000 = [&U] ((2:1.875053e-001,(((((18:2.608461e-001,14:3.270037e-001):7.802629e-002,(8:3.096735e-001,12:3.331667e-001):1.440775e-001):7.645938e-002,4:2.445691e-001):1.219809e-001,(6:2.125509e-001,(16:2.627176e-001,10:2.201151e-001):1.616506e-001):6.087750e-002):2.579512e-001,(((17:2.246215e-001,13:4.748285e-001):4.381913e-002,(11:2.582142e-001,7:2.910417e-001):1.505209e-001):1.291248e-001,((5:2.387610e-001,(15:2.233683e-001,9:1.273282e-001):2.076185e-001):4.069166e-002,3:2.496209e-001):1.432299e-001):1.645555e-001):2.159144e-001):5.051204e-002,(20:1.442713e-003,19:1.270545e-002):9.670477e-002,1:1.091244e-001);
   tree gen.143500 = [&U] ((2:2.322816e-001,(((((18:2.608461e-001,14:3.309321e-001):1.214341e-001,(8:3.608813e-001,12:3.331667e-001):1.440775e-001):9.112568e-002,4:2.538963e-001):9.089621e-002,(6:2.125509e-001,(16:2.718324e-001,10:2.201151e-001):1.305795e-001):8.476409e-002):1.916687e-001,(((17:2.532014e-001,13:4.748285e-001):5.138840e-002,(11:2.582142e-001,7:3.284356e-001):1.179541e-001):1.584964e-001,((5:2.758272e-001,(15:2.233683e-001,9:1.273282e-001):2.076185e-001):4.826412e-002,3:2.676994e-001):1.653235e-001):1.524013e-001):1.972627e-001):4.355873e-002,(20:2.341801e-003,19:7.292970e-003):1.115751e-001,1:1.020044e-001);
   tree gen.144000 = [&U] ((2:2.289127e-001,(((((18:2.834798e-001,14:3.068746e-001):6.607734e-002,(8:2.846933e-001,12:3.283346e-001):1.254688e-001):6.073363e-002,4:2.502139e-001):9.057031e-002,(6:2.094681e-001,(16:2.678898e-001,10:1.869255e-001):1.348157e-001):9.901830e-002):2.213408e-001,(((17:2.206308e-001,13:4.679418e-001):4.934034e-002,(11:2.544691e-001,7:3.029915e-001):1.318847e-001):1.561977e-001,((5:2.543315e-001,(15:2.201286e-001,9:1.402310e-001):2.385702e-001):6.424223e-002,3:2.638168e-001):1.818295e-001):1.501909e-001):2.261857e-001):4.292698e-002,(20:2.088388e-003,19:1.157247e-002):1.101819e-001,1:1.005250e-001);
   tree gen.144500 = [&U] ((2:2.296492e-001,(((((18:2.688797e-001,14:2.979331e-001):9.724051e-002,(8:3.614029e-001,12:3.293910e-001):1.306001e-001):1.046334e-001,4:2.510189e-001):8.328934e-002,(6:2.511726e-001,(16:2.532700e-001,10:2.124366e-001):1.086176e-001):1.248692e-001):1.728687e-001,(((17:2.133896e-001,13:4.431641e-001):9.210186e-002,(11:2.502323e-001,7:3.200129e-001):1.492060e-001):1.131267e-001,((5:2.551498e-001,(15:2.208369e-001,9:1.367128e-001):2.285065e-001):2.970516e-002,3:2.719287e-001):2.010412e-001):1.531240e-001):2.092153e-001):5.062651e-002,(20:2.724108e-003,19:1.611149e-002):1.243088e-001,1:1.008484e-001);
   tree gen.145000 = [&U] ((2:2.296492e-001,(((((18:3.288736e-001,14:2.979331e-001):7.324903e-002,(8:3.614029e-001,12:2.983278e-001):1.632121e-001):9.705331e-002,4:2.483476e-001):3.393897e-002,(6:2.511726e-001,(16:2.309940e-001,10:2.081677e-001):1.777229e-001):1.453785e-001):2.294584e-001,(((17:2.152421e-001,13:4.423274e-001):5.441690e-002,(11:2.502323e-001,7:3.200129e-001):1.526717e-001):1.419515e-001,((5:2.551498e-001,(15:2.032122e-001,9:1.367128e-001):2.185886e-001):6.060065e-002,3:2.719287e-001):1.196731e-001):1.835979e-001):2.092153e-001):5.062651e-002,(20:3.036778e-003,19:9.651058e-003):1.168772e-001,1:9.967811e-002);
   tree gen.145500 = [&U] ((2:1.954533e-001,(((((18:3.220298e-001,14:2.917331e-001):1.063512e-001,(8:3.345066e-001,12:2.990930e-001):1.784284e-001):9.503363e-002,4:2.435879e-001):6.571438e-002,(6:2.572015e-001,(16:2.333726e-001,10:2.038357e-001):1.925568e-001):1.011033e-001):1.859445e-001,(((17:2.498418e-001,13:4.331226e-001):5.315010e-002,(11:2.309793e-001,7:3.133535e-001):1.292487e-001):1.232701e-001,((5:2.658637e-001,(15:1.989833e-001,9:1.578071e-001):2.017769e-001):2.690646e-002,3:2.447820e-001):1.597358e-001):1.370085e-001):2.241843e-001):6.074118e-002,(20:4.970468e-003,19:1.127735e-002):7.531898e-002,1:1.252324e-001);
   tree gen.146000 = [&U] ((2:1.941710e-001,(((((18:2.891912e-001,14:3.146022e-001):5.542132e-002,(8:3.323122e-001,12:2.624805e-001):1.462551e-001):1.040717e-001,4:2.572406e-001):5.973606e-002,(6:2.555142e-001,(16:2.318416e-001,10:2.024985e-001):1.610508e-001):1.004400e-001):1.644149e-001,(((17:2.482027e-001,(11:2.900262e-001,7:3.112978e-001):1.282515e-001):5.361305e-002,13:4.506189e-001):1.264515e-001,((5:2.641196e-001,3:3.079942e-001):3.594518e-002,(15:1.936268e-001,9:1.567718e-001):1.967624e-001):2.046056e-001):1.361097e-001):2.367966e-001):4.414628e-002,(20:7.867122e-003,19:1.340916e-002):8.080968e-002,1:1.111273e-001);
   tree gen.146500 = [&U] ((2:1.952654e-001,(((((18:2.806356e-001,14:3.163753e-001):1.186881e-001,(8:3.341851e-001,12:3.014940e-001):1.383582e-001):1.359583e-001,4:2.586904e-001):4.657678e-002,(6:2.569543e-001,(16:2.510502e-001,10:2.258127e-001):1.619585e-001):9.632829e-002):1.586010e-001,(((17:2.496016e-001,(11:2.916608e-001,7:3.130523e-001):1.222979e-001):4.498323e-002,13:4.531586e-001):1.168559e-001,((5:2.656082e-001,3:2.489090e-001):5.935384e-002,(15:1.492320e-001,9:1.368374e-001):1.978713e-001):1.298658e-001):1.705157e-001):2.381312e-001):5.404042e-002,(20:7.911461e-003,19:1.104157e-002):8.757827e-002,1:1.249730e-001);
   tree gen.147000 = [&U] ((2:2.210171e-001,(((((18:2.325423e-001,14:3.163753e-001):9.319006e-002,(8:3.540246e-001,12:3.572975e-001):1.369476e-001):6.737494e-002,4:2.586904e-001):8.105264e-002,(6:2.054682e-001,(16:2.779307e-001,10:2.041152e-001):1.539711e-001):1.217524e-001):1.709614e-001,(((17:2.391112e-001,13:4.531586e-001):2.924880e-002,(11:2.733405e-001,7:3.130523e-001):1.307354e-001):1.398145e-001,((5:2.656082e-001,(15:1.935560e-001,9:1.399125e-001):2.069850e-001):4.899944e-002,3:2.489090e-001):1.319929e-001):1.387585e-001):2.117620e-001):8.523834e-002,(20:3.471205e-003,19:1.552455e-002):1.015840e-001,1:1.112998e-001);
   tree gen.147500 = [&U] ((2:2.257579e-001,(((((18:2.820649e-001,14:3.200636e-001):5.056238e-002,(8:3.089244e-001,12:3.210846e-001):1.404345e-001):1.112484e-001,4:2.516934e-001):5.154736e-002,(6:2.406425e-001,(16:2.097895e-001,10:2.032524e-001):1.471500e-001):1.363466e-001):1.716615e-001,(((17:2.381004e-001,13:4.512430e-001):2.912516e-002,(11:3.197098e-001,7:3.117290e-001):1.333577e-001):1.119910e-001,((5:2.912133e-001,(15:1.927378e-001,9:1.698316e-001):2.061100e-001):4.504292e-002,3:2.860790e-001):1.314349e-001):1.732615e-001):2.632219e-001):1.775037e-002,(20:3.144245e-003,19:1.114116e-002):1.008664e-001,1:1.108293e-001);
   tree gen.148000 = [&U] ((20:2.415598e-003,19:1.392545e-002):7.445999e-002,((((((18:2.916456e-001,14:3.145841e-001):8.582960e-002,(8:3.089244e-001,12:3.210846e-001):1.457735e-001):9.387117e-002,4:2.796314e-001):5.991664e-002,(6:2.437608e-001,(16:1.960486e-001,10:2.032524e-001):1.471500e-001):1.044715e-001):1.514180e-001,((13:4.512430e-001,((11:3.274529e-001,7:3.096013e-001):1.333577e-001,17:2.381004e-001):2.910448e-002):1.075782e-001,((5:2.912133e-001,(15:1.927378e-001,9:1.702721e-001):2.061100e-001):6.454108e-002,3:2.860790e-001):1.449230e-001):1.926693e-001):2.358980e-001,2:1.636289e-001):5.556009e-002,1:9.180381e-002);
   tree gen.148500 = [&U] ((20:9.850364e-004,19:8.451575e-003):8.772250e-002,((((((18:2.896262e-001,14:2.931357e-001):8.736657e-002,(8:3.067853e-001,12:3.188614e-001):1.576517e-001):9.362165e-002,4:2.776952e-001):9.099294e-002,(6:2.420730e-001,(16:3.069831e-001,10:2.394825e-001):1.135858e-001):1.037481e-001):1.933280e-001,(((11:2.939685e-001,7:2.904846e-001):1.259925e-001,(13:4.481185e-001,17:2.046518e-001):5.859897e-002):1.174284e-001,((5:2.801807e-001,3:2.504964e-001):6.409419e-002,(15:1.711293e-001,9:1.690931e-001):1.975563e-001):2.011943e-001):1.769246e-001):2.179566e-001,2:1.870685e-001):4.547401e-002,1:1.024450e-001);
   tree gen.149000 = [&U] ((20:7.894341e-004,19:6.418699e-003):8.323358e-002,((((((18:2.718388e-001,14:3.290521e-001):7.576173e-002,(8:3.101126e-001,12:3.485311e-001):1.712523e-001):9.209999e-002,4:2.898781e-001):3.134421e-002,(6:2.403611e-001,(16:2.449908e-001,10:2.210585e-001):1.068612e-001):1.122721e-001):1.984749e-001,((13:4.267328e-001,(17:3.083244e-001,(11:2.448838e-001,7:2.765113e-001):1.576612e-001):2.631505e-002):1.309764e-001,((5:2.876399e-001,(15:1.756853e-001,9:1.428096e-001):2.028158e-001):4.117196e-002,3:2.615076e-001):2.065506e-001):1.297325e-001):2.348839e-001,2:1.920487e-001):5.886133e-002,1:1.051723e-001);
   tree gen.149500 = [&U] ((20:1.934469e-003,19:1.067407e-002):9.488476e-002,((((((18:2.690043e-001,14:3.256211e-001):5.290080e-002,(8:3.244828e-001,12:2.743222e-001):2.097780e-001):1.170154e-001,4:2.868555e-001):8.752738e-002,(6:2.378548e-001,(16:2.424362e-001,10:1.806753e-001):1.276989e-001):9.653118e-002):1.784239e-001,((13:4.222832e-001,(17:2.599238e-001,(11:2.484486e-001,7:3.029804e-001):1.487581e-001):3.409962e-002):1.326155e-001,((5:2.353419e-001,(15:2.064050e-001,9:1.402264e-001):2.007010e-001):4.187788e-002,3:2.587808e-001):1.288405e-001):1.817377e-001):2.324347e-001,2:2.055329e-001):5.824757e-002,1:1.095938e-001);
   tree gen.150000 = [&U] ((20:1.276863e-003,19:1.011163e-002):9.362259e-002,((((((18:2.666415e-001,14:3.163087e-001):8.057279e-002,(8:3.201665e-001,12:2.854349e-001):1.894248e-001):7.467546e-002,4:2.830397e-001):9.827695e-002,(6:2.467262e-001,(16:2.099596e-001,10:2.502191e-001):1.779404e-001):7.718155e-002):1.880359e-001,(((11:2.451437e-001,7:3.112387e-001):1.361540e-001,(17:2.351611e-001,13:4.166659e-001):5.528968e-002):1.026781e-001,((5:2.655724e-001,(15:2.036594e-001,9:1.383611e-001):2.383511e-001):6.084451e-002,3:2.553384e-001):1.578725e-001):1.898613e-001):2.293428e-001,2:2.027989e-001):7.529154e-002,1:1.051624e-001);
   tree gen.150500 = [&U] ((20:1.420938e-003,19:8.219960e-003):9.264663e-002,((((((18:2.520640e-001,14:3.163087e-001):8.057279e-002,(8:3.230999e-001,12:2.854349e-001):1.822642e-001):1.075177e-001,4:2.687826e-001):9.311288e-002,(6:2.252276e-001,(16:2.566039e-001,10:2.502191e-001):1.796930e-001):9.016342e-002):1.898172e-001,(((11:2.278107e-001,7:2.754677e-001):1.184868e-001,(17:2.269340e-001,13:4.166659e-001):5.528968e-002):1.314623e-001,((5:2.440901e-001,(15:2.034320e-001,9:1.383611e-001):1.886283e-001):7.568945e-002,3:2.553384e-001):1.509210e-001):1.724293e-001):2.853560e-001,2:2.027989e-001):4.002051e-002,1:1.051624e-001);
   tree gen.151000 = [&U] ((20:1.497246e-003,19:1.429868e-002):9.553976e-002,((((((18:2.721639e-001,14:3.096531e-001):9.946689e-002,(8:3.331895e-001,12:2.943483e-001):1.662372e-001):5.581809e-002,4:2.771761e-001):8.834980e-002,(6:2.322610e-001,(16:2.451216e-001,10:1.993156e-001):1.937350e-001):9.297901e-002):1.821656e-001,(((11:2.349247e-001,7:2.840699e-001):1.336457e-001,(17:2.340205e-001,13:4.296774e-001):8.482843e-002):1.061239e-001,((5:2.440196e-001,(15:2.097847e-001,9:1.605437e-001):2.078479e-001):5.280513e-002,3:2.472973e-001):1.620200e-001):1.645150e-001):2.208816e-001,2:2.003372e-001):6.035379e-002,1:9.862604e-002);
   tree gen.151500 = [&U] ((20:4.656501e-003,19:4.092815e-003):7.541665e-002,((((((18:3.003152e-001,14:3.164407e-001):5.507554e-002,(8:3.010204e-001,12:3.008004e-001):1.906279e-001):1.055822e-001,4:2.832518e-001):9.137435e-002,(6:2.373521e-001,(16:2.504947e-001,10:2.204671e-001):1.476500e-001):1.374182e-001):1.890676e-001,(((11:2.596307e-001,7:3.085229e-001):1.103858e-001,(17:2.391503e-001,13:4.390959e-001):7.410696e-002):1.139667e-001,((5:2.391973e-001,(15:1.834843e-001,9:1.640628e-001):1.860351e-001):3.912149e-002,3:2.631391e-001):1.514782e-001):1.272704e-001):1.848672e-001,2:2.063421e-001):5.729367e-002,1:1.155900e-001);
   tree gen.152000 = [&U] ((20:1.455472e-003,19:8.323857e-003):1.158953e-001,((((((18:2.961510e-001,14:3.006865e-001):7.731382e-002,(8:3.097230e-001,12:2.966295e-001):2.099587e-001):6.100840e-002,4:2.749446e-001):6.182635e-002,(6:2.340610e-001,(16:2.470213e-001,10:1.880087e-001):1.456026e-001):1.355127e-001):1.900057e-001,(((11:2.560306e-001,7:3.042449e-001):1.619201e-001,(17:2.358342e-001,13:4.330074e-001):7.311457e-002):1.123864e-001,((5:2.358806e-001,(15:1.855140e-001,9:1.364059e-001):1.953848e-001):6.696766e-002,3:2.594904e-001):1.546754e-001):1.799120e-001):2.191213e-001,2:1.828049e-001):5.309797e-002,1:8.346742e-002);
   tree gen.152500 = [&U] ((20:7.680198e-004,19:5.798647e-003):1.311040e-001,((((((18:2.857926e-001,14:3.006865e-001):7.495471e-002,(8:3.481117e-001,12:2.966295e-001):1.503196e-001):9.775421e-002,4:2.749446e-001):6.182635e-002,(6:2.340610e-001,(16:2.563857e-001,10:1.880087e-001):1.559139e-001):1.311788e-001):1.900057e-001,(((11:2.560306e-001,7:3.042449e-001):1.619201e-001,(17:2.046293e-001,13:4.330074e-001):6.568377e-002):1.508410e-001,((5:2.563741e-001,(15:1.855140e-001,9:1.364059e-001):2.200516e-001):3.769718e-002,3:2.594904e-001):1.871526e-001):1.400038e-001):2.191213e-001,2:1.856471e-001):4.218696e-002,1:1.130328e-001);
   tree gen.153000 = [&U] ((20:1.248353e-003,19:8.811908e-003):1.311040e-001,((((((18:2.937201e-001,14:3.006865e-001):7.495471e-002,(8:3.481117e-001,12:2.882003e-001):1.463892e-001):6.874794e-002,4:2.936786e-001):8.882928e-002,(6:2.611176e-001,(16:2.944495e-001,10:2.211486e-001):1.468226e-001):1.207335e-001):1.935029e-001,(((11:2.560306e-001,7:3.096638e-001):1.634660e-001,(17:2.464558e-001,13:4.330074e-001):7.773873e-002):1.125772e-001,(3:2.667823e-001,((15:1.855140e-001,9:1.422628e-001):1.871837e-001,5:2.563741e-001):4.346231e-002):1.936868e-001):1.477461e-001):2.191213e-001,2:1.851807e-001):5.219274e-002,1:1.130328e-001);
   tree gen.153500 = [&U] ((20:2.333698e-003,19:8.727310e-003):8.672242e-002,((((((18:2.859526e-001,14:3.167075e-001):1.132328e-001,(8:3.680432e-001,12:2.918196e-001):1.590782e-001):6.460347e-002,4:2.279347e-001):9.692264e-002,(6:2.715400e-001,(16:2.197555e-001,10:1.948807e-001):1.592095e-001):1.213732e-001):1.512180e-001,(((11:2.785496e-001,7:3.188688e-001):1.059353e-001,(17:2.521720e-001,13:4.135104e-001):6.979315e-002):1.153236e-001,(3:2.747126e-001,((15:1.910285e-001,9:1.464916e-001):2.009252e-001,5:2.639950e-001):4.776732e-002):1.661111e-001):1.955827e-001):2.220512e-001,2:1.906853e-001):7.711075e-002,1:1.087478e-001);
   tree gen.154000 = [&U] ((20:1.269413e-003,19:1.615524e-002):8.705234e-002,(2:2.159759e-001,(((((18:2.908700e-001,14:3.107721e-001):1.062752e-001,(8:3.035339e-001,12:2.786855e-001):1.796145e-001):5.179575e-002,4:2.503024e-001):8.926237e-002,(6:2.516174e-001,(16:2.191645e-001,10:2.352400e-001):1.829415e-001):1.233401e-001):1.585703e-001,(((11:2.300123e-001,7:3.018502e-001):1.390361e-001,(17:2.353278e-001,13:3.948994e-001):6.665194e-002):1.216932e-001,(3:2.417300e-001,((15:1.833680e-001,9:1.327066e-001):2.370765e-001,5:2.521132e-001):5.429566e-002):1.586349e-001):1.758110e-001):3.045350e-001):6.621885e-002,1:1.531525e-001);
   tree gen.154500 = [&U] ((20:2.363933e-003,19:1.137406e-002):8.012246e-002,(2:2.159759e-001,(((((18:2.830702e-001,14:2.883072e-001):9.753926e-002,(8:3.035339e-001,12:3.126398e-001):1.329880e-001):9.236391e-002,4:2.518552e-001):8.295660e-002,(6:2.362379e-001,(16:2.412717e-001,10:1.769413e-001):1.829415e-001):1.068511e-001):1.796958e-001,(((13:4.571602e-001,17:2.353278e-001):9.423526e-002,(11:2.603998e-001,7:3.018502e-001):9.450006e-002):1.089362e-001,(3:2.417300e-001,((15:1.902795e-001,9:1.327066e-001):2.370765e-001,5:2.738948e-001):6.659227e-002):1.527355e-001):1.500851e-001):2.607898e-001):6.263401e-002,1:1.443626e-001);
   tree gen.155000 = [&U] ((20:5.211951e-003,19:8.840671e-003):9.730729e-002,(2:2.032263e-001,(((((18:2.979947e-001,14:3.094381e-001):5.681637e-002,(8:3.431358e-001,12:3.158829e-001):1.925638e-001):9.332203e-002,4:2.544678e-001):7.395203e-002,(6:2.386884e-001,(16:2.514309e-001,10:1.787767e-001):1.848392e-001):7.080582e-002):2.014344e-001,(((11:2.631011e-001,7:2.984473e-001):1.141430e-001,(17:2.370902e-001,13:4.526404e-001):5.271775e-002):1.704084e-001,(3:2.442375e-001,((15:1.922533e-001,9:1.340833e-001):2.060707e-001,5:2.767360e-001):3.199360e-002):1.932350e-001):1.284187e-001):2.205556e-001):4.476135e-002,1:1.458601e-001);
   tree gen.155500 = [&U] ((20:8.147218e-004,19:8.965171e-003):1.091722e-001,(2:1.745156e-001,(((((18:2.528952e-001,14:3.241839e-001):9.488627e-002,(8:3.245482e-001,12:3.461191e-001):1.646075e-001):7.186999e-002,4:2.644261e-001):1.065300e-001,(6:2.582755e-001,(16:2.412644e-001,10:1.953757e-001):1.871853e-001):8.667603e-002):2.333305e-001,(((11:2.664404e-001,7:2.774316e-001):1.104247e-001,(17:2.400994e-001,13:4.246265e-001):8.181127e-002):1.230251e-001,(3:2.473375e-001,((15:2.129331e-001,9:1.605728e-001):1.892451e-001,5:2.802485e-001):4.289468e-002):1.750296e-001):1.386519e-001):2.066818e-001):8.314578e-002,1:8.629993e-002);
   tree gen.156000 = [&U] ((20:6.352128e-004,19:8.186335e-003):1.176253e-001,(2:2.260680e-001,(((((18:2.742985e-001,14:3.226268e-001):5.351104e-002,(8:3.221020e-001,12:3.444567e-001):1.350362e-001):7.152480e-002,4:2.631560e-001):5.723652e-002,(6:2.628314e-001,(16:2.401056e-001,10:1.944373e-001):1.542992e-001):1.217232e-001):2.481118e-001,(((11:2.651607e-001,7:3.358207e-001):1.098943e-001,(17:2.389462e-001,13:4.225870e-001):7.104877e-002):9.897599e-002,(3:2.461495e-001,((15:1.965836e-001,9:1.598015e-001):1.883361e-001,5:2.789024e-001):7.255471e-002):1.122396e-001):1.281825e-001):2.117474e-001):5.884504e-002,1:1.059687e-001);
   tree gen.156500 = [&U] ((20:1.223852e-003,19:1.545522e-002):9.451886e-002,(2:2.009383e-001,(((((18:2.674707e-001,14:3.314929e-001):6.453019e-002,(8:3.469588e-001,12:3.591655e-001):1.316749e-001):7.165935e-002,4:2.566056e-001):7.188834e-002,(6:2.173490e-001,(16:2.341289e-001,10:2.200899e-001):2.058714e-001):1.200209e-001):2.041806e-001,((13:4.120680e-001,(17:2.594809e-001,(11:2.585604e-001,7:3.274615e-001):1.071589e-001):3.020065e-002):1.028600e-001,(3:2.608720e-001,((15:1.916903e-001,9:1.558238e-001):1.836481e-001,5:2.692537e-001):5.248686e-002):1.659302e-001):1.822810e-001):2.384538e-001):3.902887e-002,1:9.810362e-002);
   tree gen.157000 = [&U] ((20:1.257299e-003,19:7.173931e-003):9.605413e-002,(2:1.316168e-001,(((((18:2.691861e-001,14:3.405521e-001):5.804264e-002,(8:3.743705e-001,12:2.973549e-001):2.008831e-001):6.222297e-002,4:2.767552e-001):6.507901e-002,(6:2.232888e-001,(16:2.289303e-001,10:2.202872e-001):1.826287e-001):9.450276e-002):2.097605e-001,(((11:2.588407e-001,7:3.418190e-001):8.060159e-002,(17:2.281644e-001,13:4.175584e-001):1.193660e-001):9.921002e-002,(3:2.680013e-001,((15:1.892697e-001,9:1.600822e-001):1.886669e-001,5:2.766121e-001):5.392126e-002):1.704648e-001):1.872625e-001):1.820100e-001):6.774867e-002,1:1.007847e-001);
   tree gen.157500 = [&U] ((20:2.899748e-003,19:8.126163e-003):9.621802e-002,(2:1.748719e-001,(((((18:2.521593e-001,14:3.251576e-001):7.406251e-002,(8:3.472038e-001,12:2.793898e-001):1.349370e-001):9.542724e-002,4:2.195475e-001):6.018087e-002,(6:2.612914e-001,(16:2.304284e-001,10:1.866187e-001):1.434959e-001):8.794327e-002):2.101185e-001,(((11:2.190752e-001,7:3.424022e-001):1.205229e-001,(17:2.548820e-001,13:4.521829e-001):3.030093e-002):1.252432e-001,(3:2.684586e-001,((15:2.200369e-001,9:1.603554e-001):1.889889e-001,5:2.770841e-001):6.303460e-002):1.707557e-001):1.894490e-001):1.757520e-001):8.529158e-002,1:1.086487e-001);
   tree gen.158000 = [&U] ((20:4.937887e-003,19:8.127692e-003):9.572248e-002,(2:1.739712e-001,(((((18:3.025544e-001,14:3.234830e-001):7.368107e-002,(8:3.454156e-001,12:2.779508e-001):1.885071e-001):7.993167e-002,4:2.785923e-001):7.329098e-002,(6:2.296940e-001,(16:2.639913e-001,10:2.121736e-001):1.797149e-001):9.993789e-002):1.605564e-001,(((11:2.894208e-001,7:3.483326e-001):1.118256e-001,(17:2.413518e-001,13:4.486157e-001):4.262316e-002):1.354920e-001,(3:2.670760e-001,((15:2.189037e-001,9:1.595295e-001):1.939789e-001,5:2.491839e-001):5.866371e-002):1.852394e-001):1.707599e-001):2.357731e-001):7.696076e-002,1:9.736974e-002);
   tree gen.158500 = [&U] ((20:2.733409e-003,19:1.012606e-002):1.003415e-001,(2:1.806695e-001,(((((18:2.547009e-001,14:3.508275e-001):9.356053e-002,(8:3.454156e-001,12:2.779508e-001):1.856387e-001):8.170690e-002,4:2.686384e-001):1.240535e-001,(6:2.666045e-001,(16:2.639913e-001,10:1.538539e-001):1.797149e-001):1.089152e-001):1.605564e-001,(((11:2.894208e-001,7:3.294778e-001):1.111289e-001,(17:2.413518e-001,13:4.094825e-001):7.653068e-002):1.383956e-001,(3:2.670760e-001,((15:2.189037e-001,9:1.595295e-001):2.168560e-001,5:2.253654e-001):4.919906e-002):1.361963e-001):1.707599e-001):2.433761e-001):7.056350e-002,1:8.192506e-002);
   tree gen.159000 = [&U] ((20:1.022368e-003,19:1.041049e-002):9.730913e-002,(2:2.205668e-001,(((((18:2.531471e-001,14:3.486872e-001):7.276779e-002,(8:3.445457e-001,12:2.762552e-001):1.554961e-001):8.186473e-002,4:2.442468e-001):1.204412e-001,(6:2.649781e-001,(16:2.258419e-001,10:2.067569e-001):1.300153e-001):1.049989e-001):1.606113e-001,(((11:2.876551e-001,7:3.229087e-001):9.789317e-002,(17:2.398794e-001,13:4.180206e-001):4.739956e-002):1.269093e-001,(3:2.095558e-001,((15:2.238971e-001,9:2.024902e-001):2.257763e-001,5:2.239905e-001):6.224513e-002):1.968322e-001):1.755613e-001):2.552736e-001):4.594783e-002,1:9.759500e-002);
   tree gen.159500 = [&U] ((20:8.622447e-004,19:2.230568e-002):9.438932e-002,(2:1.951530e-001,(((((18:2.615036e-001,14:3.601976e-001):8.343386e-002,(8:3.936831e-001,12:2.853745e-001):2.058660e-001):7.749024e-002,4:2.492284e-001):6.609851e-002,(6:2.808046e-001,(16:2.357223e-001,10:2.135820e-001):1.827270e-001):9.066402e-002):1.768997e-001,((((11:2.962226e-001,7:2.588030e-001):1.449065e-001,17:2.623870e-001):6.886685e-002,13:5.037163e-001):1.106780e-001,(3:2.637177e-001,((15:2.312881e-001,9:1.400432e-001):1.993089e-001,5:2.025424e-001):7.121125e-002):1.434278e-001):1.372233e-001):2.367157e-001):2.915332e-002,1:1.133574e-001);
   tree gen.160000 = [&U] ((20:3.452087e-003,19:1.064017e-002):1.167199e-001,(2:1.951530e-001,(((((18:2.615036e-001,14:3.575610e-001):7.867353e-002,(8:3.936831e-001,12:2.853745e-001):2.058660e-001):7.212489e-002,4:2.492284e-001):9.410961e-002,(6:2.197103e-001,(16:2.357223e-001,10:2.571567e-001):1.666036e-001):9.567723e-002):1.979335e-001,(((17:2.623870e-001,(11:2.962226e-001,7:2.588030e-001):1.241790e-001):4.685912e-002,13:5.037163e-001):1.257267e-001,(3:2.840545e-001,((15:2.357155e-001,9:1.240114e-001):2.169700e-001,5:2.233801e-001):6.607977e-002):1.836368e-001):1.611625e-001):2.367157e-001):6.896743e-002,1:9.985782e-002);
   tree gen.160500 = [&U] ((20:4.838286e-004,19:1.018369e-002):1.094183e-001,(2:1.951530e-001,(((((18:2.615036e-001,14:3.575610e-001):6.480763e-002,(8:3.936831e-001,12:2.847454e-001):1.270306e-001):1.288109e-001,4:2.474202e-001):7.852926e-002,(6:2.577477e-001,(16:2.357223e-001,10:1.947124e-001):1.383309e-001):9.877058e-002):2.002375e-001,(((17:2.400166e-001,(11:2.707374e-001,7:2.588030e-001):1.388713e-001):4.603216e-002,13:5.037163e-001):1.103227e-001,(3:2.840545e-001,((15:2.357155e-001,9:1.240114e-001):2.649972e-001,5:2.256870e-001):4.908861e-002):1.524889e-001):1.579433e-001):2.367157e-001):4.638509e-002,1:9.985782e-002);
   tree gen.161000 = [&U] (((((((18:2.673689e-001,14:3.177401e-001):6.626122e-002,(8:3.877746e-001,12:2.911320e-001):1.298798e-001):6.768244e-002,4:2.529697e-001):8.674588e-002,(6:2.577261e-001,(16:2.400193e-001,10:1.990796e-001):1.519568e-001):1.029492e-001):1.774811e-001,(((17:2.454000e-001,(11:2.605356e-001,7:3.063803e-001):1.318431e-001):3.254848e-002,13:5.150143e-001):1.127972e-001,(3:2.107900e-001,((15:1.645289e-001,9:1.537468e-001):2.112339e-001,5:2.307490e-001):6.895678e-002):1.619902e-001):1.614858e-001):2.751824e-001,2:2.357143e-001):3.149518e-002,(20:1.821478e-004,19:1.196741e-002):9.442284e-002,1:9.498908e-002);
   tree gen.161500 = [&U] (((((((18:2.316176e-001,14:3.377306e-001):7.668095e-002,(8:2.737929e-001,12:3.094484e-001):1.733979e-001):7.822757e-002,4:2.688852e-001):8.547504e-002,(6:2.443666e-001,(16:2.551200e-001,10:2.116046e-001):1.615171e-001):1.033581e-001):1.931857e-001,(((17:2.487620e-001,13:4.989867e-001):5.871865e-002,(11:2.927101e-001,7:3.222849e-001):1.401380e-001):1.198938e-001,(3:2.240518e-001,((15:1.927287e-001,9:1.672277e-001):2.151492e-001,5:2.369054e-001):7.245350e-002):1.672549e-001):1.741808e-001):2.374005e-001,2:1.763373e-001):3.951160e-002,(20:1.749739e-004,19:9.529376e-003):1.003634e-001,1:1.239124e-001);
   tree gen.162000 = [&U] (((((((18:2.366502e-001,14:3.450688e-001):7.346443e-002,(8:2.797419e-001,12:2.517638e-001):1.718165e-001):1.104029e-001,4:2.747275e-001):6.873831e-002,(6:3.310068e-001,(16:2.606632e-001,10:2.089612e-001):1.275092e-001):5.087873e-002):1.437228e-001,((13:5.098287e-001,((11:2.670430e-001,7:3.542427e-001):1.431829e-001,17:2.541671e-001):6.517626e-002):1.253827e-001,(3:2.289200e-001,((15:1.881047e-001,9:1.440016e-001):2.198240e-001,5:2.527780e-001):5.571287e-002):1.708890e-001):1.458482e-001):2.301729e-001,2:2.146797e-001):3.489057e-002,(20:2.082480e-003,19:7.745466e-003):1.067257e-001,1:1.208483e-001);
   tree gen.162500 = [&U] (((((((18:2.972307e-001,14:3.349552e-001):1.028738e-001,(8:2.932769e-001,12:2.511682e-001):1.636325e-001):8.146485e-002,4:2.605864e-001):6.102173e-002,(6:3.080080e-001,(16:2.600466e-001,10:2.084669e-001):1.113000e-001):9.788562e-002):2.099608e-001,((13:4.860889e-001,((11:2.454689e-001,7:3.580531e-001):1.110054e-001,17:2.535658e-001):4.445953e-002):1.362958e-001,(3:2.283785e-001,((15:1.876598e-001,9:1.370400e-001):1.923579e-001,5:2.387362e-001):6.416356e-002):1.577763e-001):1.679553e-001):2.308105e-001,2:1.742984e-001):6.628672e-002,(20:1.088056e-003,19:1.637069e-002):1.071565e-001,1:1.034322e-001);
   tree gen.163000 = [&U] (((((((18:2.787685e-001,14:2.932563e-001):9.670292e-002,(8:3.033495e-001,12:2.363340e-001):1.657780e-001):1.184269e-001,4:2.695362e-001):9.763095e-002,(6:2.313503e-001,(16:2.689779e-001,10:2.392341e-001):1.926578e-001):1.227877e-001):1.717931e-001,(((11:2.538996e-001,7:2.953522e-001):1.106114e-001,(17:2.405248e-001,13:4.794061e-001):7.753583e-002):1.409769e-001,(3:2.362221e-001,((15:1.941050e-001,9:1.876231e-001):1.637967e-001,5:2.993616e-001):6.889530e-002):1.400222e-001):1.737237e-001):2.458134e-001,2:1.802847e-001):3.305867e-002,(20:5.705282e-004,19:1.084351e-002):1.082338e-001,1:1.168585e-001);
   tree gen.163500 = [&U] (((((((18:3.068598e-001,14:2.780919e-001):9.962101e-002,(8:2.969866e-001,12:2.670798e-001):1.606591e-001):1.159428e-001,4:2.655138e-001):9.799063e-002,(6:2.689786e-001,(16:2.550218e-001,10:2.351932e-001):1.348364e-001):9.982095e-002):1.488089e-001,(((11:2.335962e-001,7:2.891571e-001):1.580060e-001,(17:2.441944e-001,13:4.593188e-001):5.624317e-002):1.708435e-001,(3:2.312673e-001,((15:2.195743e-001,9:1.836876e-001):2.150617e-001,5:2.930824e-001):5.898296e-002):1.503593e-001):1.931081e-001):2.406573e-001,2:1.401168e-001):6.780037e-002,(20:4.204429e-004,19:1.667481e-002):7.470709e-002,1:1.113912e-001);
   tree gen.164000 = [&U] (((((((18:2.989164e-001,14:2.720601e-001):1.123676e-001,(8:3.508013e-001,12:2.612869e-001):1.379907e-001):7.963468e-002,4:2.478853e-001):6.738954e-002,(6:2.302375e-001,(16:2.637969e-001,10:2.262605e-001):1.676910e-001):1.128351e-001):2.150969e-001,(((11:2.334452e-001,7:2.624186e-001):1.561179e-001,(17:2.264915e-001,13:5.216552e-001):7.464227e-002):1.133012e-001,(3:2.322587e-001,((15:2.148117e-001,9:1.797034e-001):2.167989e-001,5:2.262641e-001):6.290222e-002):1.468931e-001):1.734553e-001):2.354375e-001,2:1.829287e-001):5.014081e-002,(20:4.789080e-004,19:1.459303e-002):8.341835e-002,1:1.082474e-001);
   tree gen.164500 = [&U] (((((((18:2.742152e-001,14:2.765180e-001):1.154855e-001,(8:3.448000e-001,12:3.283065e-001):1.418196e-001):6.329708e-002,4:2.312172e-001):1.243563e-001,(6:2.366260e-001,(16:2.478039e-001,10:2.325387e-001):1.402027e-001):9.819955e-002):1.566497e-001,(((11:3.035034e-001,7:2.697001e-001):1.606830e-001,(17:2.326441e-001,13:4.185733e-001):8.319224e-002):1.491515e-001,(3:2.387033e-001,((15:2.207722e-001,9:1.846898e-001):1.732411e-001,5:2.325424e-001):6.573427e-002):1.450795e-001):1.782682e-001):2.419703e-001,2:2.110036e-001):5.153210e-002,(20:4.554968e-004,19:1.583319e-002):8.114989e-002,1:1.082978e-001);
   tree gen.165000 = [&U] (((((((18:2.614862e-001,14:2.784467e-001):1.111143e-001,(8:3.452527e-001,12:2.979978e-001):1.608918e-001):5.060874e-002,4:2.671544e-001):1.075278e-001,(6:2.366260e-001,(16:2.478039e-001,10:1.916858e-001):1.880326e-001):8.084195e-002):1.445273e-001,(((11:2.460405e-001,7:2.915932e-001):1.531596e-001,(17:2.326441e-001,13:4.626136e-001):3.653688e-002):1.222241e-001,(3:2.387033e-001,((15:1.874434e-001,9:1.705787e-001):1.875478e-001,5:2.496100e-001):6.573427e-002):1.733099e-001):1.782682e-001):2.012708e-001,2:2.110036e-001):7.832019e-002,(20:5.743216e-004,19:1.407550e-002):1.134857e-001,1:1.241396e-001);
   tree gen.165500 = [&U] (((((((18:2.510052e-001,14:2.904114e-001):7.628582e-002,(8:3.452527e-001,12:2.979978e-001):2.014955e-001):9.635525e-002,4:2.671544e-001):1.107459e-001,(6:2.554498e-001,(16:2.621180e-001,10:2.337104e-001):1.724274e-001):8.084195e-002):1.485110e-001,(((11:3.038309e-001,7:2.915932e-001):1.317938e-001,(17:2.397233e-001,13:4.626136e-001):6.289743e-002):1.219164e-001,(3:2.394753e-001,((15:1.869797e-001,9:1.724405e-001):2.095630e-001,5:2.496100e-001):6.067591e-002):1.292367e-001):1.679727e-001):1.521319e-001,2:1.575140e-001):8.981066e-002,(20:5.508311e-004,19:1.447450e-002):9.123652e-002,1:1.106725e-001);
   tree gen.166000 = [&U] (((((((18:3.107052e-001,14:3.392554e-001):4.794959e-002,(8:3.503147e-001,12:3.023670e-001):2.217636e-001):9.776800e-002,4:2.657164e-001):9.772681e-002,(6:2.415753e-001,(16:2.659612e-001,10:2.131288e-001):1.737514e-001):1.084651e-001):2.018933e-001,((13:4.693963e-001,(17:2.432381e-001,(11:3.082856e-001,7:2.715778e-001):1.355525e-001):4.650894e-002):1.586526e-001,(3:2.701652e-001,((15:1.897211e-001,9:1.500322e-001):1.860800e-001,5:2.255748e-001):6.466411e-002):1.634427e-001):1.793915e-001):1.940112e-001,2:1.742011e-001):8.549206e-002,(20:1.034836e-003,19:2.010253e-002):9.257422e-002,1:1.118193e-001);
   tree gen.166500 = [&U] (((((((18:2.715530e-001,14:2.968396e-001):9.870162e-002,(8:3.568368e-001,12:3.367300e-001):2.258923e-001):9.118501e-002,4:2.229251e-001):8.132552e-002,(6:2.460729e-001,(16:1.991784e-001,10:2.149517e-001):1.717032e-001):8.793825e-002):2.290199e-001,(((13:3.643936e-001,17:1.984576e-001):7.672197e-002,(11:2.795499e-001,7:3.048192e-001):1.037233e-001):1.395888e-001,(3:2.879695e-001,((15:1.995330e-001,9:2.263081e-001):1.988248e-001,5:2.676650e-001):5.538425e-002):1.682741e-001):1.623456e-001):1.770500e-001,2:1.774443e-001):7.021849e-002,(20:1.549794e-003,19:2.047680e-002):1.009422e-001,1:1.139012e-001);
   tree gen.167000 = [&U] (((((((18:2.680346e-001,14:3.591069e-001):6.169627e-002,(8:3.369911e-001,12:3.323671e-001):2.229656e-001):1.106274e-001,4:2.578941e-001):8.027183e-002,(6:1.924951e-001,(16:2.731700e-001,10:2.121667e-001):1.694786e-001):1.014676e-001):1.871599e-001,(((13:3.596724e-001,17:2.572382e-001):4.830274e-002,(11:2.759279e-001,7:2.806015e-001):1.522707e-001):1.363221e-001,(((15:2.254581e-001,9:1.578997e-001):1.895864e-001,5:2.327264e-001):5.031189e-002,3:2.181367e-001):1.836226e-001):2.158764e-001):1.946436e-001,2:1.751453e-001):8.754247e-002,(20:2.245922e-003,19:1.648520e-002):1.090058e-001,1:9.586577e-002);
   tree gen.167500 = [&U] (((((((18:2.707111e-001,14:3.272258e-001):8.068008e-002,(8:3.403562e-001,12:3.106768e-001):2.251920e-001):1.117321e-001,4:2.829275e-001):5.546450e-002,(6:2.145201e-001,(16:2.290068e-001,10:2.467140e-001):1.893065e-001):8.160599e-002):2.718410e-001,(((13:4.931727e-001,17:2.082736e-001):3.658585e-002,(11:2.786832e-001,7:2.847259e-001):1.017997e-001):1.697496e-001,(((15:2.277095e-001,9:1.420742e-001):1.896639e-001,5:2.571726e-001):5.708156e-002,3:2.203149e-001):1.525610e-001):1.737701e-001):1.646566e-001,2:1.795160e-001):8.456315e-002,(20:2.066095e-003,19:5.804345e-003):1.227794e-001,1:1.039952e-001);
   tree gen.168000 = [&U] (((((((18:2.644637e-001,14:3.196742e-001):5.629113e-002,(8:3.036832e-001,12:3.011957e-001):2.282812e-001):1.091536e-001,4:2.763982e-001):8.403794e-002,(6:2.621618e-001,(16:2.173149e-001,10:2.410204e-001):1.849377e-001):7.936488e-002):1.667686e-001,(((13:4.817914e-001,17:1.878595e-001):6.626728e-002,(11:2.911724e-001,7:2.878852e-001):9.945045e-002):1.658322e-001,(((15:2.098136e-001,9:1.387955e-001):2.151238e-001,5:2.512376e-001):6.795161e-002,3:2.823013e-001):1.643610e-001):1.697599e-001):1.608567e-001,2:1.753732e-001):9.319966e-002,(20:1.262006e-003,19:1.482990e-002):1.199460e-001,1:1.015952e-001);
   tree gen.168500 = [&U] (((((((18:2.601624e-001,14:3.144749e-001):1.286216e-001,(8:2.987440e-001,12:2.962970e-001):1.258557e-001):8.886674e-002,4:2.719027e-001):8.267112e-002,(6:2.700375e-001,(16:2.214379e-001,10:2.531252e-001):1.384222e-001):5.942969e-002):1.765708e-001,(((13:4.696923e-001,17:2.807270e-001):3.487061e-002,(11:2.864367e-001,7:2.925652e-001):1.014013e-001):1.267766e-001,(((15:2.064011e-001,9:1.571364e-001):1.979378e-001,5:2.717458e-001):3.920434e-002,3:2.777098e-001):1.462748e-001):1.777485e-001):2.220844e-001,2:2.091699e-001):5.042895e-002,(20:1.831248e-003,19:6.891205e-003):1.179951e-001,1:9.784880e-002);
   tree gen.169000 = [&U] (((((((18:3.046599e-001,14:3.066567e-001):7.275364e-002,(8:3.180741e-001,12:2.889308e-001):1.870253e-001):8.485340e-002,4:2.651430e-001):9.325352e-002,(6:2.633241e-001,(16:2.074184e-001,10:2.085574e-001):1.550170e-001):1.001533e-001):1.721811e-001,(((17:2.074142e-001,13:4.580153e-001):5.453162e-002,(11:2.736747e-001,7:2.852918e-001):1.572165e-001):1.237427e-001,(((15:2.012698e-001,9:1.532298e-001):1.884187e-001,5:2.569682e-001):5.187496e-002,3:2.236527e-001):2.039363e-001):1.795042e-001):2.336815e-001,2:2.039698e-001):9.668112e-002,(20:9.451958e-004,19:6.487530e-003):9.412537e-002,1:1.144020e-001);
   tree gen.169500 = [&U] (((((((18:2.740631e-001,14:3.042094e-001):7.318580e-002,(8:3.153190e-001,12:3.124323e-001):1.490423e-001):8.437645e-002,4:2.566891e-001):9.665116e-002,(6:2.618440e-001,(16:2.286552e-001,10:2.083832e-001):1.430347e-001):9.244206e-002):1.712133e-001,(((17:2.062484e-001,13:4.554409e-001):4.982930e-002,(11:2.721365e-001,7:3.251683e-001):1.203672e-001):1.624012e-001,(((15:1.955827e-001,9:1.523686e-001):1.827008e-001,5:2.555238e-001):6.256395e-002,3:2.714051e-001):1.784023e-001):1.223180e-001):1.985109e-001,2:1.964626e-001):6.429915e-002,(20:2.469724e-003,19:3.451068e-003):8.292375e-002,1:9.788281e-002);
   tree gen.170000 = [&U] (((((((18:2.788700e-001,14:3.095450e-001):9.137710e-002,(8:3.208495e-001,12:3.235449e-001):1.516564e-001):8.824856e-002,4:2.611912e-001):7.552620e-002,(6:2.443286e-001,(16:2.377373e-001,10:2.120380e-001):1.499202e-001):9.560679e-002):2.019226e-001,(((17:2.503717e-001,13:4.634290e-001):8.742290e-002,(11:2.769096e-001,7:3.613555e-001):1.224783e-001):9.452413e-002,(((15:1.561245e-001,9:1.550410e-001):1.993283e-001,5:2.600055e-001):6.366127e-002,3:2.820947e-001):1.380709e-001):1.702197e-001):2.421310e-001,2:1.305344e-001):7.478356e-002,(20:1.051520e-003,19:1.671272e-002):8.437817e-002,1:9.959960e-002);
   tree gen.170500 = [&U] (((((((18:2.803428e-001,14:3.111798e-001):9.185969e-002,(8:3.225440e-001,12:3.252536e-001):1.524574e-001):9.802117e-002,4:2.190773e-001):1.019538e-001,(6:2.629312e-001,(16:2.389928e-001,10:2.131579e-001):1.507120e-001):1.017921e-001):1.794808e-001,(((17:2.516940e-001,(11:2.783720e-001,7:2.955333e-001):1.343793e-001):8.788153e-002,13:4.658765e-001):1.435084e-001,((15:2.088933e-001,9:1.558598e-001):2.003810e-001,(5:2.798075e-001,3:2.835845e-001):5.350318e-002):1.395500e-001):1.394058e-001):2.555302e-001,2:2.184094e-001):7.059458e-002,(20:3.227491e-004,19:1.240306e-002):7.504349e-002,1:1.271813e-001);
   tree gen.171000 = [&U] (((((((18:2.654877e-001,14:2.959417e-001):9.606209e-002,(8:3.175897e-001,12:3.202577e-001):1.501156e-001):8.413537e-002,4:2.194647e-001):8.622988e-002,(6:2.588926e-001,(16:2.335391e-001,10:2.098837e-001):1.674159e-001):1.002285e-001):1.896688e-001,(((17:2.478279e-001,13:4.879124e-001):4.819789e-002,(11:2.740962e-001,7:2.909939e-001):1.384571e-001):1.560868e-001,(((15:2.012563e-001,9:1.501582e-001):2.229906e-001,5:2.755096e-001):4.409401e-002,3:2.296601e-001):1.662783e-001):1.524417e-001):2.516053e-001,2:1.849818e-001):3.462994e-002,(20:7.092750e-005,19:9.866479e-003):1.055042e-001,1:1.252278e-001);
   tree gen.171500 = [&U] (((((((18:2.654877e-001,14:2.821610e-001):9.606209e-002,(8:3.175897e-001,12:3.391689e-001):1.152531e-001):1.258802e-001,4:2.057188e-001):1.054805e-001,(6:2.588926e-001,(16:2.335391e-001,10:2.344960e-001):1.674159e-001):1.218884e-001):2.487135e-001,((13:4.701754e-001,(17:2.478279e-001,(11:2.301479e-001,7:3.294521e-001):1.649494e-001):3.633808e-002):1.024481e-001,(((15:1.906616e-001,9:1.441153e-001):2.229906e-001,5:2.755096e-001):5.684577e-002,3:2.296601e-001):1.720949e-001):1.272993e-001):2.226826e-001,2:2.033984e-001):5.987192e-002,(20:3.037805e-005,19:9.053251e-003):1.055042e-001,1:1.117237e-001);
   tree gen.172000 = [&U] (((((((18:2.702598e-001,14:3.100468e-001):1.068859e-001,(8:3.232982e-001,12:3.074157e-001):1.339797e-001):7.435100e-002,4:2.239517e-001):7.894380e-002,(6:2.635461e-001,(16:2.377369e-001,10:2.387110e-001):1.747497e-001):1.140039e-001):1.671876e-001,((13:4.425742e-001,(17:2.663091e-001,(11:2.397199e-001,7:2.658597e-001):1.117379e-001):4.248076e-002):1.042895e-001,(((15:1.984066e-001,9:1.467057e-001):2.281775e-001,5:2.558920e-001):5.786755e-002,3:2.337882e-001):1.666443e-001):1.668465e-001):2.099959e-001,2:2.197685e-001):6.556539e-002,(20:4.945029e-005,19:1.455281e-002):1.045224e-001,1:1.137319e-001);
   tree gen.172500 = [&U] (((((((18:2.769599e-001,14:3.177332e-001):1.095358e-001,(8:3.486489e-001,12:3.399295e-001):1.059261e-001):5.132484e-002,4:2.794875e-001):8.628469e-002,(6:2.835167e-001,(16:2.258928e-001,10:2.036253e-001):1.659897e-001):8.351200e-002):1.496531e-001,((((11:2.456629e-001,7:2.724508e-001):1.337596e-001,17:3.065086e-001):3.819283e-002,13:4.501226e-001):1.162685e-001,(((15:1.591340e-001,9:1.503427e-001):2.017911e-001,5:2.622359e-001):5.930217e-002,3:2.395841e-001):1.706807e-001):1.250075e-001):2.512572e-001,2:1.936288e-001):6.024018e-002,(20:1.465222e-004,19:1.146386e-002):8.151583e-002,1:1.165515e-001);
   tree gen.173000 = [&U] (((((((18:2.856301e-001,14:3.153824e-001):6.525182e-002,(8:3.782209e-001,12:3.055503e-001):1.321384e-001):9.069093e-002,4:2.860189e-001):7.120519e-002,(6:2.579251e-001,(16:2.311718e-001,10:2.031042e-001):1.523792e-001):1.081716e-001):1.531504e-001,((13:4.606417e-001,(17:2.364949e-001,(11:2.788812e-001,7:2.788178e-001):1.549603e-001):6.705962e-002):1.189857e-001,(((15:1.628528e-001,9:1.631756e-001):1.943528e-001,5:2.683642e-001):4.534152e-002,3:2.451830e-001):1.391920e-001):1.536921e-001):2.472931e-001,2:1.989233e-001):4.752692e-002,(20:4.750237e-004,19:1.064508e-002):1.037197e-001,1:1.008528e-001);
   tree gen.173500 = [&U] (((((((18:2.713598e-001,14:3.229188e-001):7.153512e-002,(8:3.872588e-001,12:3.128517e-001):1.249535e-001):6.429109e-002,4:2.563069e-001):8.907855e-002,(6:2.640884e-001,(16:2.344892e-001,10:2.526439e-001):1.560204e-001):1.007765e-001):2.040769e-001,((13:4.483761e-001,(17:2.421462e-001,(11:2.425502e-001,7:2.930388e-001):1.977712e-001):4.299456e-002):1.070046e-001,(((15:1.702824e-001,9:1.539157e-001):2.437467e-001,5:2.443013e-001):4.724540e-002,3:2.510419e-001):2.101467e-001):1.620977e-001):2.301643e-001,2:2.119445e-001):7.029757e-002,(20:4.873235e-004,19:9.930451e-003):1.153115e-001,1:9.764414e-002);
   tree gen.174000 = [&U] (((((((18:2.739648e-001,14:3.260187e-001):5.952709e-002,(8:3.909764e-001,12:3.158550e-001):1.675266e-001):1.015170e-001,4:2.259507e-001):8.768126e-002,(6:2.666236e-001,(16:2.367403e-001,10:2.195668e-001):1.575182e-001):9.106551e-002):2.060360e-001,((13:4.526804e-001,(17:2.305338e-001,(11:2.344585e-001,7:3.025610e-001):1.589229e-001):4.340730e-002):1.243265e-001,(((15:1.659337e-001,9:1.553932e-001):2.460866e-001,5:2.437300e-001):5.095753e-002,3:2.534519e-001):1.585560e-001):1.610111e-001):2.657367e-001,2:1.976320e-001):4.513229e-002,(20:3.944217e-003,19:9.701241e-003):9.915011e-002,1:1.035477e-001);
   tree gen.174500 = [&U] (((((((18:2.729725e-001,14:3.248379e-001):8.943872e-002,(8:3.160921e-001,12:3.147110e-001):1.931114e-001):8.242776e-002,4:2.288530e-001):8.115579e-002,(6:2.656579e-001,(16:2.358828e-001,10:2.308032e-001):1.632259e-001):9.898090e-002):2.070808e-001,(((11:2.926863e-001,7:3.014651e-001):1.169637e-001,(17:2.296987e-001,13:4.510407e-001):6.197420e-002):1.238762e-001,(((15:2.116688e-001,9:1.698361e-001):1.629040e-001,5:2.428472e-001):5.102678e-002,3:2.525338e-001):1.841812e-001):1.747960e-001):2.253320e-001,2:2.115327e-001):3.035098e-002,(20:1.637229e-003,19:1.307765e-002):1.121105e-001,1:1.019732e-001);
   tree gen.175000 = [&U] (((((((18:3.211425e-001,14:3.135919e-001):6.574514e-002,(8:3.051489e-001,12:3.038156e-001):1.873784e-001):8.061150e-002,4:2.176359e-001):8.315111e-002,(6:2.624677e-001,(16:2.277165e-001,10:2.228127e-001):1.575750e-001):9.268168e-002):1.739681e-001,(((11:2.825534e-001,7:2.816269e-001):1.156280e-001,(17:2.163127e-001,13:4.354256e-001):6.962774e-002):1.522609e-001,(((15:1.906756e-001,9:1.856784e-001):2.129123e-001,5:2.344398e-001):6.397242e-002,3:2.258009e-001):1.707844e-001):1.220690e-001):2.495630e-001,2:2.145985e-001):2.482331e-002,(20:1.163451e-003,19:1.019271e-002):1.082292e-001,1:1.018490e-001);
   tree gen.175500 = [&U] (2:2.349971e-001,((((((18:2.465865e-001,14:3.228371e-001):7.785413e-002,(8:3.141452e-001,12:3.127726e-001):1.633749e-001):7.768343e-002,4:2.786196e-001):8.560255e-002,(6:2.119225e-001,(16:2.450318e-001,10:2.293816e-001):1.622206e-001):7.123357e-002):1.790970e-001,(((13:4.482627e-001,17:2.324739e-001):6.062393e-002,(11:2.479093e-001,7:2.899298e-001):1.242635e-001):1.605745e-001,(((15:2.044800e-001,9:1.712381e-001):2.191893e-001,5:2.413514e-001):5.542256e-002,3:2.324579e-001):1.534382e-001):1.605495e-001):2.569206e-001,(20:1.001792e-003,19:1.352579e-002):1.075964e-001):2.047797e-002,1:9.798280e-002);
   tree gen.176000 = [&U] ((((((18:2.723334e-001,14:2.587925e-001):9.381755e-002,(8:3.121512e-001,12:3.334900e-001):1.504715e-001):8.005575e-002,4:2.768510e-001):3.970222e-002,(6:2.400048e-001,(16:2.434765e-001,10:2.279256e-001):1.611909e-001):9.242891e-002):1.872239e-001,(((13:4.454173e-001,17:2.611169e-001):5.431360e-002,(11:2.771814e-001,7:2.880894e-001):1.286893e-001):1.595553e-001,(((15:1.854588e-001,9:1.362508e-001):2.195749e-001,5:2.398194e-001):3.627311e-002,3:2.620700e-001):1.524642e-001):1.754618e-001):3.423444e-001,(2:2.204476e-001,(20:2.922928e-004,19:1.783713e-002):1.125746e-001):1.457054e-002,1:9.736085e-002);
   tree gen.176500 = [&U] (((((((18:2.805870e-001,14:2.666358e-001):6.281570e-002,(8:3.216116e-001,12:3.435972e-001):1.550318e-001):4.978328e-002,4:2.852416e-001):8.852258e-002,(6:2.333283e-001,(16:2.508555e-001,10:2.482977e-001):1.747112e-001):1.220563e-001):1.826423e-001,((13:4.589167e-001,(17:2.690306e-001,(11:2.855820e-001,7:2.968206e-001):1.281960e-001):4.390786e-002):1.260322e-001,(((15:1.910795e-001,9:1.403802e-001):2.376478e-001,5:2.470877e-001):3.641102e-002,3:2.700126e-001):1.348384e-001):1.801184e-001):3.031462e-001,2:2.008391e-001):3.122281e-002,(20:1.221101e-003,19:1.219644e-002):8.789860e-002,1:1.169378e-001);
   tree gen.177000 = [&U] ((((((18:2.610946e-001,14:3.534114e-001):9.262533e-002,(8:3.136085e-001,12:3.350470e-001):1.504562e-001):8.503023e-002,4:3.066858e-001):8.233550e-002,(6:3.134938e-001,(16:2.380057e-001,10:2.421190e-001):1.923378e-001):7.211810e-002):1.730799e-001,((13:4.474969e-001,(17:2.666442e-001,(11:2.624783e-001,7:2.894344e-001):1.253726e-001):5.393181e-002):1.129904e-001,(((15:1.863246e-001,9:1.368869e-001):2.177893e-001,5:2.862897e-001):4.767275e-002,3:2.819277e-001):1.224358e-001):1.560261e-001):2.959684e-001,((20:4.574362e-003,19:7.025725e-003):7.265010e-002,2:1.958414e-001):2.571150e-002,1:1.140279e-001);
   tree gen.177500 = [&U] ((20:4.986074e-003,19:2.784976e-002):6.955518e-002,((((((18:2.965446e-001,14:3.626090e-001):8.893156e-002,(8:3.002487e-001,12:3.001855e-001):1.781471e-001):7.552634e-002,4:2.936209e-001):8.838597e-002,(6:2.420174e-001,(16:2.278666e-001,10:2.226968e-001):1.708849e-001):6.897239e-002):1.657067e-001,((13:4.864717e-001,(17:2.552851e-001,(11:2.512966e-001,7:3.261526e-001):1.290065e-001):5.227145e-002):1.519876e-001,(((15:1.783871e-001,9:1.677303e-001):2.123126e-001,5:2.489961e-001):8.076286e-002,3:2.667494e-001):1.300527e-001):1.984532e-001):2.596782e-001,2:1.860591e-001):5.095478e-002,1:1.091702e-001);
   tree gen.178000 = [&U] ((20:4.485183e-004,19:1.516557e-002):1.081646e-001,((((((18:3.083162e-001,14:3.589757e-001):6.538796e-002,(8:2.976011e-001,12:3.581129e-001):1.865600e-001):7.941773e-002,4:2.881892e-001):6.696131e-002,(6:2.375403e-001,(16:2.669998e-001,10:2.065240e-001):1.388075e-001):1.066153e-001):1.823498e-001,(((11:2.466478e-001,7:3.201190e-001):1.266200e-001,(17:2.384202e-001,13:4.354280e-001):7.997870e-002):1.783115e-001,(((15:1.724027e-001,9:1.622149e-001):2.083850e-001,5:2.631380e-001):5.947854e-002,3:2.618148e-001):1.627490e-001):1.452920e-001):2.548744e-001,2:2.069399e-001):5.567815e-002,1:8.521674e-002);
   tree gen.178500 = [&U] ((20:1.391431e-003,19:1.966152e-002):1.039973e-001,((((((18:2.943988e-001,14:2.438601e-001):7.403933e-002,(8:2.841674e-001,12:3.419478e-001):1.781387e-001):8.411168e-002,4:2.528571e-001):7.419594e-002,(6:2.541448e-001,(16:2.549474e-001,10:2.419166e-001):1.623773e-001):1.111911e-001):1.987386e-001,(((11:2.355142e-001,7:3.108567e-001):1.596726e-001,(17:2.089459e-001,13:4.240305e-001):6.110971e-002):1.678002e-001,(((15:1.646205e-001,9:1.752986e-001):1.989785e-001,5:2.203691e-001):6.407411e-002,3:2.513647e-001):1.626029e-001):1.526293e-001):2.227338e-001,2:2.355452e-001):3.004784e-002,1:1.174606e-001);
   tree gen.179000 = [&U] ((20:1.163534e-003,19:1.490161e-002):1.062160e-001,((((((18:2.943988e-001,14:3.024682e-001):8.258235e-002,(8:3.271904e-001,12:3.106264e-001):1.845617e-001):8.708329e-002,4:2.220785e-001):7.954747e-002,(6:2.692886e-001,(16:2.549474e-001,10:2.023581e-001):1.623773e-001):6.934373e-002):1.980406e-001,(((11:2.355142e-001,7:3.108567e-001):9.824189e-002,(17:2.051118e-001,13:4.240305e-001):1.035636e-001):1.123165e-001,(((15:1.782019e-001,9:1.425788e-001):2.241551e-001,5:2.454527e-001):7.486995e-002,3:2.513647e-001):1.591503e-001):1.483750e-001):2.227338e-001,2:2.214494e-001):3.844575e-002,1:1.061261e-001);
   tree gen.179500 = [&U] ((20:1.863289e-003,19:8.493015e-003):9.772161e-002,((((((18:2.943988e-001,14:3.024682e-001):9.364775e-002,(8:3.340417e-001,12:3.106264e-001):1.845617e-001):7.905031e-002,4:2.852258e-001):1.027485e-001,(6:2.612048e-001,(16:2.549474e-001,10:1.918187e-001):1.614840e-001):8.816802e-002):1.980406e-001,(((11:2.635122e-001,7:3.108567e-001):8.619086e-002,(17:2.051118e-001,13:4.240305e-001):7.744592e-002):1.617304e-001,(((15:1.943302e-001,9:1.577911e-001):2.203595e-001,5:2.398081e-001):4.991737e-002,3:2.513647e-001):1.579479e-001):1.496610e-001):1.953995e-001,2:1.744339e-001):5.216806e-002,1:1.061261e-001);
   tree gen.180000 = [&U] ((20:3.938551e-003,19:1.268806e-002):7.628672e-002,((((((18:2.944147e-001,14:3.024845e-001):7.480938e-002,(8:3.340596e-001,12:3.280623e-001):1.541223e-001):1.117381e-001,4:2.852412e-001):6.695182e-002,(6:2.548836e-001,(16:2.729018e-001,10:1.852271e-001):1.917112e-001):1.033418e-001):1.931015e-001,(((11:2.604259e-001,7:3.108734e-001):1.122380e-001,(17:2.704606e-001,13:4.240533e-001):7.430742e-002):1.287433e-001,(((15:1.943407e-001,9:1.537525e-001):2.253871e-001,5:2.398210e-001):4.677519e-002,3:2.839513e-001):1.206150e-001):2.078305e-001):2.027478e-001,2:1.670145e-001):5.792253e-002,1:1.357664e-001);
   tree gen.180500 = [&U] ((20:2.932475e-003,19:1.503030e-002):7.602350e-002,((((((18:2.667622e-001,14:3.014408e-001):6.818365e-002,(8:3.329070e-001,12:3.007780e-001):1.504545e-001):7.223486e-002,4:2.444647e-001):9.230007e-002,(6:2.540041e-001,(16:2.188579e-001,10:2.252750e-001):1.502144e-001):1.229458e-001):1.872127e-001,(((11:2.595273e-001,7:3.098008e-001):1.118507e-001,(17:2.561882e-001,13:4.551718e-001):6.876732e-002):1.301583e-001,(((15:1.937187e-001,9:1.532220e-001):2.141093e-001,5:2.713065e-001):6.123108e-002,3:2.569980e-001):1.584701e-001):1.544067e-001):2.182215e-001,2:1.613232e-001):1.072270e-001,1:1.168845e-001);
   tree gen.181000 = [&U] ((20:3.501005e-004,19:9.702453e-003):7.546525e-002,((((((18:2.648033e-001,14:2.992273e-001):1.082367e-001,(8:3.478004e-001,12:2.985694e-001):1.493497e-001):1.115667e-001,4:2.335510e-001):4.889922e-002,(6:2.720274e-001,(16:2.172508e-001,10:2.215057e-001):2.113577e-001):1.305223e-001):2.559316e-001,((13:5.078215e-001,(17:2.543070e-001,(11:2.576216e-001,7:3.075259e-001):1.110294e-001):4.227435e-002):1.038244e-001,(((15:1.973891e-001,9:1.409528e-001):1.688970e-001,5:2.693143e-001):8.902744e-002,3:2.551109e-001):1.573065e-001):1.388279e-001):2.264892e-001,2:1.601386e-001):4.767017e-002,1:1.225599e-001);
   tree gen.181500 = [&U] ((20:1.258759e-004,19:9.748690e-003):1.175992e-001,((((((18:2.824749e-001,14:3.155904e-001):9.955512e-002,(8:3.265552e-001,12:3.544366e-001):1.351136e-001):9.941399e-002,4:2.938434e-001):9.807456e-002,(6:2.823579e-001,(16:2.124971e-001,10:2.166589e-001):1.353231e-001):8.115168e-002):1.925782e-001,(((11:2.519846e-001,7:3.007969e-001):1.085999e-001,(17:2.487425e-001,13:4.967098e-001):5.972425e-002):1.527996e-001,(((15:1.930700e-001,9:1.378685e-001):2.042388e-001,5:2.634214e-001):3.610726e-002,3:2.495288e-001):1.557545e-001):1.281178e-001):2.486693e-001,2:2.426203e-001):5.966801e-002,1:1.219215e-001);
   tree gen.182000 = [&U] ((20:4.709907e-005,19:1.252287e-002):1.167485e-001,((((((18:2.804316e-001,14:3.067182e-001):8.089125e-002,(8:3.241930e-001,12:3.518728e-001):1.640023e-001):9.939959e-002,4:2.797534e-001):8.883618e-002,(6:2.102858e-001,(16:2.580892e-001,10:2.469607e-001):1.565951e-001):1.438323e-001):1.568264e-001,(((11:2.501618e-001,7:3.102789e-001):1.108951e-001,(17:2.090676e-001,13:4.978501e-001):5.929222e-002):1.257552e-001,(((15:2.122360e-001,9:1.863300e-001):2.203485e-001,5:2.615159e-001):3.573357e-002,3:2.477237e-001):1.466083e-001):1.833328e-001):2.720415e-001,2:1.784914e-001):4.219683e-002,1:1.122248e-001);
   tree gen.182500 = [&U] ((20:2.840743e-004,19:1.614048e-002):1.086623e-001,((((((18:3.229713e-001,14:3.095885e-001):7.966214e-002,(8:3.596217e-001,12:3.236912e-001):1.486129e-001):8.132572e-002,4:2.929957e-001):6.630997e-002,(6:2.108510e-001,(16:2.267447e-001,10:2.164561e-001):1.900035e-001):1.290057e-001):1.537394e-001,(((11:2.634178e-001,7:3.131825e-001):1.356409e-001,(17:2.110241e-001,13:5.096752e-001):5.354021e-002):1.359721e-001,(((15:1.999932e-001,9:1.478301e-001):1.883261e-001,5:2.639632e-001):5.466200e-002,3:2.500420e-001):1.690696e-001):1.850485e-001):2.230857e-001,2:1.689350e-001):8.841269e-002,1:1.033022e-001);
   tree gen.183000 = [&U] ((20:7.414952e-004,19:1.573352e-002):8.420730e-002,((((((18:2.658904e-001,14:3.074804e-001):1.356840e-001,(8:3.505211e-001,12:3.234552e-001):1.023849e-001):9.640542e-002,4:2.547907e-001):7.035451e-002,(6:2.055151e-001,(16:2.017571e-001,10:2.460275e-001):1.392048e-001):1.108081e-001):1.728785e-001,(((11:2.567517e-001,7:3.052571e-001):1.387125e-001,(17:2.568878e-001,13:4.718518e-001):3.837134e-002):1.301115e-001,(((15:1.949321e-001,9:1.517467e-001):2.073807e-001,5:2.572833e-001):4.792203e-002,3:2.695889e-001):1.774672e-001):2.046712e-001):1.855145e-001,2:1.734726e-001):1.119850e-001,1:9.457144e-002);
   tree gen.183500 = [&U] ((20:5.108951e-003,19:1.057402e-002):1.135658e-001,((((((18:2.874381e-001,14:3.127858e-001):5.521615e-002,(8:3.565691e-001,12:3.396870e-001):1.041515e-001):7.931423e-002,4:2.826323e-001):5.632355e-002,(6:2.706139e-001,(16:2.052383e-001,10:2.502726e-001):1.727374e-001):9.618275e-002):1.758615e-001,((13:4.799934e-001,(17:2.613203e-001,(11:2.676415e-001,7:3.317383e-001):1.411059e-001):3.133166e-002):1.327351e-001,(((15:2.038511e-001,9:1.543650e-001):2.109590e-001,5:2.783740e-001):4.355023e-002,3:2.848574e-001):1.556221e-001):1.545947e-001):2.511154e-001,2:2.199687e-001):4.806060e-002,1:1.339954e-001);
   tree gen.184000 = [&U] (2:2.173457e-001,((((((18:2.692399e-001,14:3.090561e-001):4.633214e-002,(8:3.523173e-001,12:3.004856e-001):1.726979e-001):1.094694e-001,4:2.349598e-001):7.522042e-002,(6:2.430208e-001,(16:2.027910e-001,10:2.634612e-001):1.458773e-001):1.005231e-001):1.737644e-001,((13:4.742698e-001,(17:2.582042e-001,(11:2.946407e-001,7:2.977056e-001):1.623229e-001):5.595561e-002):1.130055e-001,(((15:2.014203e-001,9:1.525243e-001):1.858300e-001,5:2.601385e-001):6.312354e-002,3:2.814607e-001):1.537664e-001):1.625465e-001):2.481210e-001,(20:2.532247e-003,19:1.044793e-002):9.072590e-002):5.233746e-002,1:7.978067e-002);
   tree gen.184500 = [&U] (2:2.908986e-001,((20:1.278076e-003,19:1.158300e-002):8.799612e-002,(((((18:2.742006e-001,14:3.249262e-001):7.429160e-002,(8:3.588087e-001,12:3.060220e-001):1.481477e-001):1.019784e-001,4:2.397146e-001):7.660635e-002,(6:2.348717e-001,(16:2.509750e-001,10:2.683155e-001):1.485650e-001):7.446195e-002):1.997366e-001,(((11:2.923290e-001,7:3.031907e-001):1.132815e-001,(17:2.139165e-001,13:4.830081e-001):5.501853e-002):1.052824e-001,(((15:2.051314e-001,9:1.406690e-001):1.684757e-001,5:3.082766e-001):7.191761e-002,3:2.376307e-001):1.616494e-001):1.655414e-001):2.894038e-001):3.017717e-002,1:6.860844e-002);
   tree gen.185000 = [&U] (2:2.481593e-001,((20:4.509479e-003,19:1.209409e-002):9.183421e-002,(((((18:2.507211e-001,14:3.141272e-001):1.096233e-001,(8:3.023628e-001,12:3.159528e-001):1.916888e-001):5.544989e-002,4:2.420594e-001):9.980976e-002,(6:2.647181e-001,(16:2.662645e-001,10:1.823987e-001):2.188459e-001):7.266165e-002):2.070304e-001,(((11:2.319808e-001,7:3.142625e-001):1.082373e-001,(17:2.217281e-001,13:4.849110e-001):5.304364e-002):1.285223e-001,(((15:2.126223e-001,9:1.458058e-001):2.108836e-001,5:3.195341e-001):5.989732e-002,3:2.305349e-001):1.323929e-001):1.708736e-001):3.097008e-001):2.967698e-002,1:8.359358e-002);
   tree gen.185500 = [&U] (2:2.519523e-001,((20:5.294759e-004,19:1.556380e-002):8.597538e-002,(((((18:2.633318e-001,14:2.995513e-001):7.208266e-002,(8:3.232274e-001,12:3.103522e-001):1.645835e-001):9.344337e-002,4:2.457593e-001):7.096787e-002,(6:2.687642e-001,(16:2.565620e-001,10:2.313121e-001):1.675547e-001):1.157790e-001):1.569674e-001,(((11:2.394405e-001,7:3.190659e-001):1.133451e-001,(17:2.251172e-001,13:5.282887e-001):5.976540e-002):1.472054e-001,(((15:2.158722e-001,9:1.634870e-001):2.162252e-001,5:3.244181e-001):3.400357e-002,3:2.642795e-001):1.728881e-001):1.506986e-001):2.908397e-001):3.499484e-002,1:8.487129e-002);
   tree gen.186000 = [&U] (2:2.436878e-001,((20:2.331888e-004,19:1.325573e-002):8.195444e-002,(((((18:2.758610e-001,14:2.855418e-001):9.826801e-002,(8:3.342371e-001,12:3.146495e-001):1.322938e-001):1.107458e-001,4:2.246225e-001):8.601200e-002,(6:1.928298e-001,(16:2.445630e-001,10:1.722335e-001):1.605368e-001):1.239210e-001):1.893764e-001,(((11:2.357285e-001,7:3.041437e-001):1.080441e-001,(17:2.145888e-001,13:4.832452e-001):6.796125e-002):1.078622e-001,(((15:2.057762e-001,9:1.558410e-001):2.156099e-001,5:3.092456e-001):3.556796e-002,3:2.557620e-001):1.370474e-001):1.631079e-001):2.554414e-001):3.335819e-002,1:7.701822e-002);
   tree gen.186500 = [&U] ((20:5.709133e-004,19:9.206386e-003):1.078763e-001,(2:2.292095e-001,(((((18:2.731837e-001,14:2.827706e-001):9.680977e-002,(8:3.309933e-001,12:3.226329e-001):1.330026e-001):9.523227e-002,4:2.756246e-001):7.578004e-002,(6:2.982572e-001,(16:2.421895e-001,10:2.532724e-001):1.324184e-001):8.841865e-002):2.235514e-001,(((11:2.769072e-001,7:2.586231e-001):1.560786e-001,(17:2.321592e-001,13:4.785553e-001):5.713867e-002):1.826767e-001,(((15:2.037791e-001,9:1.543285e-001):2.135174e-001,5:2.278439e-001):5.533617e-002,3:2.491344e-001):1.357174e-001):1.279509e-001):2.447418e-001):4.483089e-002,1:8.853223e-002);
   tree gen.187000 = [&U] ((20:1.625751e-003,19:2.034839e-002):9.051211e-002,(2:1.874718e-001,(((((18:2.766626e-001,14:2.814744e-001):9.079579e-002,(8:3.193240e-001,12:3.267414e-001):1.655817e-001):8.049446e-002,4:2.875739e-001):8.694712e-002,(6:2.374904e-001,(16:2.929063e-001,10:2.296939e-001):1.341047e-001):1.237465e-001):1.560998e-001,((13:5.039260e-001,(17:2.518604e-001,(11:2.804335e-001,7:2.619165e-001):1.335891e-001):3.087788e-002):1.001102e-001,(((15:2.063741e-001,9:1.374023e-001):2.162364e-001,5:2.307454e-001):7.784284e-002,3:2.523070e-001):1.652056e-001):1.299643e-001):2.422073e-001):7.485138e-002,1:1.214549e-001);
   tree gen.187500 = [&U] ((20:7.841790e-004,19:7.719083e-003):1.327304e-001,(2:1.810316e-001,(((((18:2.671584e-001,14:2.718048e-001):6.149583e-002,(8:2.960242e-001,12:3.453786e-001):1.421053e-001):1.174929e-001,4:2.776948e-001):4.968118e-002,(6:2.353964e-001,(16:2.828440e-001,10:2.050026e-001):9.248019e-002):8.398060e-002):1.720387e-001,((13:4.246274e-001,(17:2.432082e-001,(11:2.707997e-001,7:3.144244e-001):8.963509e-002):5.556460e-002):1.132006e-001,(((15:1.931684e-001,9:1.190195e-001):2.088080e-001,5:2.469107e-001):9.189486e-002,3:2.542484e-001):1.595302e-001):1.891743e-001):2.301507e-001):7.343333e-002,1:1.172826e-001);
   tree gen.188000 = [&U] ((20:2.149337e-003,19:1.038032e-002):1.178153e-001,(2:1.974980e-001,(((((18:3.156379e-001,14:3.112857e-001):9.266885e-002,(8:3.225837e-001,12:3.603285e-001):1.477064e-001):1.165401e-001,4:2.897150e-001):6.311932e-002,(6:2.423971e-001,(16:2.750172e-001,10:1.707004e-001):1.779126e-001):8.761575e-002):1.794855e-001,(((17:2.537356e-001,(11:2.825214e-001,7:3.292325e-001):1.575608e-001):5.539174e-002,13:4.269723e-001):1.147074e-001,(((15:2.012751e-001,9:1.582628e-001):1.815003e-001,5:2.619303e-001):5.650550e-002,3:2.600947e-001):1.664356e-001):1.858035e-001):2.011527e-001):5.767863e-002,1:1.245064e-001);
   tree gen.188500 = [&U] ((20:3.165966e-003,19:1.615453e-002):1.004686e-001,(2:1.878491e-001,(((((18:2.692124e-001,14:3.741337e-001):9.485850e-002,(8:3.146790e-001,12:3.514989e-001):1.440869e-001):5.519087e-002,4:2.538856e-001):8.368206e-002,(6:2.345184e-001,(16:2.218373e-001,10:1.978077e-001):1.746829e-001):9.928982e-002):2.111838e-001,(((17:2.475180e-001,13:4.165095e-001):5.403440e-002,(11:2.730830e-001,7:3.211648e-001):1.078432e-001):1.217105e-001,(((15:1.963430e-001,9:1.543847e-001):2.440378e-001,5:2.408214e-001):6.413428e-002,3:2.537212e-001):1.749217e-001):1.876790e-001):1.962236e-001):7.141632e-002,1:1.285473e-001);
   tree gen.189000 = [&U] ((20:9.904143e-004,19:1.048550e-002):1.053981e-001,(2:1.749853e-001,(((((18:2.696297e-001,14:3.181450e-001):9.096950e-002,(8:2.997262e-001,12:3.412501e-001):1.398857e-001):9.678836e-002,4:2.464829e-001):9.081862e-002,(6:2.276804e-001,(16:2.364498e-001,10:1.920402e-001):1.695896e-001):1.076345e-001):1.800456e-001,(((17:2.432094e-001,13:4.043652e-001):2.869686e-002,(11:2.651206e-001,7:3.241296e-001):1.095349e-001):1.587580e-001,(((15:1.906181e-001,9:1.487292e-001):2.371674e-001,5:2.530597e-001):3.535715e-002,3:2.463234e-001):1.483507e-001):1.585921e-001):2.975924e-001):4.126396e-002,1:8.569989e-002);
   tree gen.189500 = [&U] (((((((18:2.663304e-001,14:3.292515e-001):5.992666e-002,(8:2.960586e-001,12:3.370744e-001):1.536030e-001):1.146878e-001,4:2.644177e-001):7.185124e-002,(6:2.248945e-001,(16:2.335565e-001,10:1.896903e-001):1.863768e-001):9.607979e-002):2.012283e-001,(((11:2.618765e-001,7:3.201635e-001):1.261246e-001,(13:3.912571e-001,17:1.828301e-001):8.478921e-002):1.338815e-001,(((15:1.647868e-001,9:1.520727e-001):2.342653e-001,5:2.499632e-001):6.849019e-002,3:2.433092e-001):1.772350e-001):1.566515e-001):2.762105e-001,2:2.601346e-001):5.286346e-002,(20:2.247155e-003,19:1.411017e-002):1.022308e-001,1:1.076802e-001);
   tree gen.190000 = [&U] (((((((18:2.968510e-001,14:3.250739e-001):7.457105e-002,(8:3.003424e-001,12:2.885859e-001):1.985872e-001):1.036146e-001,4:2.682437e-001):9.072201e-002,(6:2.281485e-001,(16:2.369359e-001,10:2.103892e-001):1.890736e-001):1.248307e-001):1.915602e-001,(((11:2.656656e-001,7:2.911623e-001):1.279495e-001,(13:4.303534e-001,17:1.775150e-001):7.621088e-002):1.001427e-001,(((15:2.273319e-001,9:1.543474e-001):2.062714e-001,5:2.535800e-001):7.278747e-002,3:2.468298e-001):1.802329e-001):1.589181e-001):2.090240e-001,2:1.939065e-001):4.284947e-002,(20:6.928466e-004,19:1.439048e-002):1.005444e-001,1:1.092383e-001);
   tree gen.190500 = [&U] (((((((18:2.812209e-001,14:3.073956e-001):5.232890e-002,(8:3.533857e-001,12:2.945733e-001):1.629063e-001):7.809064e-002,4:2.738090e-001):8.906331e-002,(6:2.328820e-001,(16:2.045127e-001,10:2.427185e-001):1.700305e-001):7.143821e-002):1.763118e-001,(((11:2.711774e-001,7:2.972031e-001):1.306041e-001,(13:4.582413e-001,17:1.811980e-001):9.312868e-002):1.475341e-001,(((15:1.926900e-001,9:1.462659e-001):2.105509e-001,5:2.192962e-001):5.300937e-002,3:2.147119e-001):1.557959e-001):1.966629e-001):2.133606e-001,2:1.979295e-001):6.794281e-002,(20:5.227479e-004,19:1.418985e-002):1.119244e-001,1:1.010342e-001);
   tree gen.191000 = [&U] (((((((18:2.896490e-001,14:3.195780e-001):4.251012e-002,(8:3.673907e-001,12:3.062475e-001):1.693624e-001):8.647716e-002,4:2.846603e-001):8.628840e-002,(6:2.095852e-001,(16:2.285187e-001,10:2.173273e-001):1.668989e-001):1.073558e-001):2.210659e-001,(((11:2.633028e-001,7:3.164802e-001):1.246041e-001,(13:4.764018e-001,17:2.316133e-001):4.194202e-002):1.100596e-001,(((15:2.003265e-001,9:1.389861e-001):2.183396e-001,5:2.279871e-001):9.019014e-002,3:2.473201e-001):1.619702e-001):2.044568e-001):2.136060e-001,2:1.514690e-001):8.138597e-002,(20:8.967622e-005,19:9.125610e-003):1.065873e-001,1:1.041695e-001);
   tree gen.191500 = [&U] (((((((18:2.156708e-001,14:3.422584e-001):7.288201e-002,(8:3.374340e-001,12:2.898274e-001):1.746341e-001):8.649349e-002,4:2.406842e-001):6.398115e-002,(6:2.142874e-001,(16:2.464089e-001,10:2.195066e-001):1.612168e-001):1.313343e-001):1.685083e-001,((13:5.136981e-001,(17:2.530702e-001,(11:2.708563e-001,7:3.064403e-001):1.511906e-001):4.144337e-002):8.854228e-002,(((15:2.160095e-001,9:1.394296e-001):2.574767e-001,5:2.635884e-001):4.710109e-002,3:2.481422e-001):1.603825e-001):1.636824e-001):2.369564e-001,2:1.775883e-001):7.036014e-002,(20:2.865275e-004,19:1.033044e-002):1.189919e-001,1:1.013538e-001);
   tree gen.192000 = [&U] (((((((18:2.274402e-001,14:3.156787e-001):6.914996e-002,(8:3.444598e-001,12:2.958620e-001):1.415779e-001):1.003336e-001,4:2.456956e-001):8.700149e-002,(6:2.377349e-001,(16:2.445976e-001,10:2.075409e-001):1.673511e-001):1.621079e-001):1.425817e-001,(((13:4.613504e-001,17:2.332924e-001):3.643903e-002,(11:2.764959e-001,7:3.163002e-001):1.543386e-001):1.529836e-001,(3:2.533089e-001,((15:1.757000e-001,9:1.809198e-001):2.173722e-001,5:2.469178e-001):6.404713e-002):1.741149e-001):1.351969e-001):2.505417e-001,2:2.019694e-001):5.053824e-002,(20:7.629814e-005,19:3.149976e-002):1.235431e-001,1:1.034641e-001);
   tree gen.192500 = [&U] (((((((18:2.332153e-001,14:3.399695e-001):5.802539e-002,(8:3.437003e-001,12:2.819007e-001):1.451728e-001):1.069270e-001,4:2.531209e-001):8.921061e-002,(6:2.437714e-001,(16:2.508083e-001,10:2.301445e-001):1.815335e-001):9.914703e-002):1.497372e-001,(((13:4.712349e-001,17:2.247097e-001):6.595975e-002,(11:2.835166e-001,7:3.216631e-001):1.524481e-001):1.276469e-001,(3:2.652752e-001,((15:1.801614e-001,9:1.606674e-001):1.891060e-001,5:2.437023e-001):5.064206e-002):1.409035e-001):1.672670e-001):2.569034e-001,2:2.070978e-001):5.646084e-002,(20:4.748509e-005,19:1.853942e-002):1.266801e-001,1:1.038626e-001);
   tree gen.193000 = [&U] (((((((18:2.735656e-001,14:3.319760e-001):5.933733e-002,(8:3.514713e-001,12:2.570093e-001):1.873146e-001):9.188142e-002,4:2.398668e-001):9.571004e-002,(6:2.492831e-001,(16:2.156135e-001,10:2.561635e-001):1.730571e-001):8.994861e-002):1.627215e-001,(((13:4.818894e-001,17:2.297904e-001):6.745108e-002,(11:2.899268e-001,7:3.075625e-001):8.966444e-002):1.156698e-001,(3:2.681619e-001,((15:1.693352e-001,9:1.225023e-001):1.997491e-001,5:2.655113e-001):4.536875e-002):1.776376e-001):1.710488e-001):2.219492e-001,2:1.830648e-001):8.835104e-002,(20:2.042719e-005,19:1.613260e-002):9.693581e-002,1:1.062110e-001);
   tree gen.193500 = [&U] (((((((18:2.554986e-001,14:3.285664e-001):7.142327e-002,(8:3.299122e-001,12:3.181697e-001):2.029975e-001):6.612128e-002,4:2.453404e-001):1.039697e-001,(6:2.549716e-001,(16:2.205337e-001,10:2.620091e-001):1.434760e-001):1.125112e-001):1.773532e-001,(((13:4.558585e-001,17:2.350341e-001):3.371574e-002,(11:2.842347e-001,7:3.226506e-001):1.230819e-001):1.896425e-001,(3:2.742813e-001,((15:1.731993e-001,9:1.493336e-001):2.261534e-001,5:2.673519e-001):5.493997e-002):1.702787e-001):1.584868e-001):2.098926e-001,2:1.931342e-001):7.769686e-002,(20:2.298247e-005,19:9.080375e-003):1.049567e-001,1:9.166891e-002);
   tree gen.194000 = [&U] (((((((18:2.561939e-001,14:3.392293e-001):6.379819e-002,(8:3.161945e-001,12:3.190355e-001):1.927037e-001):1.080057e-001,4:2.472283e-001):4.280079e-002,(6:1.954192e-001,(16:2.211339e-001,10:1.599007e-001):1.681267e-001):1.646239e-001):1.581864e-001,(((17:2.356737e-001,13:4.570990e-001):5.741480e-002,(11:2.850081e-001,7:3.235286e-001):1.406044e-001):8.454775e-002,(3:2.539053e-001,((15:2.133283e-001,9:1.546038e-001):2.267688e-001,5:2.680794e-001):5.508947e-002):1.383195e-001):2.081641e-001):1.786353e-001,2:2.040515e-001):5.556956e-002,(20:1.308394e-004,19:9.105085e-003):1.052423e-001,1:9.191836e-002);
   tree gen.194500 = [&U] (((((((18:2.602832e-001,14:3.487210e-001):9.599289e-002,(8:3.250417e-001,12:3.824444e-001):1.804037e-001):7.471155e-002,4:2.874895e-001):6.727078e-002,(6:2.712848e-001,(16:2.359399e-001,10:2.273980e-001):2.050093e-001):9.210095e-002):1.626125e-001,(((17:2.422679e-001,(11:2.668591e-001,7:2.695846e-001):1.439924e-001):3.343405e-002,13:4.698887e-001):1.195639e-001,(((15:1.930775e-001,9:1.712412e-001):2.331138e-001,5:2.602243e-001):5.781203e-002,3:2.610096e-001):1.335194e-001):1.598614e-001):2.466423e-001,2:2.097609e-001):4.328291e-002,(20:1.860770e-004,19:1.378150e-002):8.519560e-002,1:1.150893e-001);
   tree gen.195000 = [&U] (((((((18:2.992417e-001,14:3.567125e-001):6.782214e-002,(8:2.938942e-001,12:3.821209e-001):1.802511e-001):8.565695e-002,4:2.872463e-001):7.073634e-002,(6:2.264927e-001,(16:2.357403e-001,10:2.272057e-001):1.655202e-001):8.494513e-002):1.836207e-001,(((17:2.420630e-001,13:4.826880e-001):9.430778e-002,(11:2.292226e-001,7:2.887170e-001):1.287829e-001):1.092647e-001,(((15:1.852900e-001,9:1.232856e-001):2.185626e-001,5:2.600041e-001):4.056967e-002,3:2.607889e-001):1.579873e-001):1.597262e-001):2.589878e-001,2:2.114091e-001):8.646519e-002,(20:8.335751e-005,19:1.128354e-002):1.203424e-001,1:1.076892e-001);
   tree gen.195500 = [&U] (((((((18:2.930260e-001,14:3.123340e-001):5.656038e-002,(8:2.998768e-001,12:3.741838e-001):1.688842e-001):1.102241e-001,4:2.495679e-001):8.260731e-002,(6:2.217882e-001,(16:2.220437e-001,10:1.804797e-001):1.771123e-001):8.122409e-002):1.948703e-001,(((17:2.371891e-001,13:4.726619e-001):5.568685e-002,(11:2.629114e-001,7:2.827200e-001):1.004482e-001):1.069951e-001,(((15:1.837856e-001,9:1.314726e-001):1.718714e-001,5:2.546035e-001):7.142630e-002,3:2.553719e-001):1.547057e-001):1.564085e-001):2.030682e-001,2:1.724239e-001):7.429004e-002,(20:5.066004e-005,19:1.057067e-002):1.100726e-001,1:1.054523e-001);
   tree gen.196000 = [&U] (((((((18:2.995783e-001,14:2.924480e-001):8.802814e-002,(8:3.328599e-001,12:3.090121e-001):1.485101e-001):1.132157e-001,4:2.359969e-001):8.445447e-002,(6:2.267476e-001,(16:2.294248e-001,10:2.484525e-001):1.810727e-001):8.293332e-002):1.877293e-001,(((17:2.298616e-001,13:4.418473e-001):3.703221e-002,(11:2.818085e-001,7:2.890419e-001):1.397142e-001):7.432031e-002,(((15:1.878951e-001,9:1.544332e-001):2.123276e-001,5:2.468821e-001):8.072123e-002,3:2.610823e-001):1.473559e-001):1.628269e-001):1.701152e-001,2:1.762794e-001):7.391566e-002,(20:2.043161e-005,19:2.307011e-002):6.737366e-002,1:1.078103e-001);
   tree gen.196500 = [&U] (((((((18:3.042053e-001,14:3.323672e-001):8.938774e-002,(8:3.498378e-001,12:3.137848e-001):1.922434e-001):9.170037e-002,4:2.627106e-001):6.318194e-002,(6:2.421224e-001,(16:2.329683e-001,10:2.522899e-001):1.336116e-001):1.488334e-001):1.934906e-001,(((17:2.334118e-001,13:4.486716e-001):8.860876e-002,(11:2.451996e-001,7:2.935061e-001):1.009035e-001):8.898907e-002,(((15:1.695663e-001,9:1.568184e-001):2.179002e-001,5:2.506951e-001):5.146796e-002,3:2.573392e-001):1.527508e-001):1.715422e-001):2.442676e-001,2:2.343456e-001):6.372344e-002,(20:1.010432e-004,19:3.391606e-003):9.023299e-002,1:1.094755e-001);
   tree gen.197000 = [&U] (((((((18:3.121123e-001,14:3.410061e-001):9.171111e-002,(8:3.589309e-001,12:3.005191e-001):1.634706e-001):1.009491e-001,4:3.205604e-001):3.930227e-002,(6:2.484157e-001,(16:2.361745e-001,10:2.588474e-001):1.370845e-001):9.274490e-002):1.581098e-001,((13:4.633725e-001,((11:2.515728e-001,7:3.011350e-001):1.464436e-001,17:2.394787e-001):4.474319e-002):1.048139e-001,(((15:1.739737e-001,9:1.640933e-001):2.235639e-001,5:2.572112e-001):5.248389e-002,3:2.963088e-001):1.545079e-001):1.760009e-001):2.530416e-001,2:1.760322e-001):3.346061e-002,(20:1.738924e-004,19:3.874862e-003):9.257833e-002,1:1.123210e-001);
   tree gen.197500 = [&U] (((((((18:2.426617e-001,14:3.354489e-001):9.531855e-002,(8:2.952046e-001,12:3.003662e-001):1.633874e-001):1.036780e-001,4:2.940947e-001):9.124158e-002,(6:2.617704e-001,(16:2.143424e-001,10:2.027663e-001):1.384210e-001):1.043560e-001):1.504605e-001,((13:4.502239e-001,((11:2.514448e-001,7:3.009817e-001):1.512839e-001,17:2.705021e-001):4.694019e-002):1.047605e-001,(((15:1.764596e-001,9:1.513604e-001):2.265423e-001,5:2.938278e-001):3.416046e-002,3:2.037867e-001):1.769618e-001):1.636293e-001):2.652308e-001,2:1.759426e-001):3.717430e-002,(20:3.764832e-004,19:2.893126e-003):9.253123e-002,1:1.130411e-001);
   tree gen.198000 = [&U] (((((((18:2.865994e-001,14:3.445601e-001):8.203807e-002,(8:3.032227e-001,12:3.648296e-001):1.678252e-001):1.064941e-001,4:2.549039e-001):1.093560e-001,(6:2.688804e-001,(16:2.201642e-001,10:1.684007e-001):1.446248e-001):7.725784e-002):2.241835e-001,(((11:2.340688e-001,7:2.937713e-001):1.678815e-001,(17:1.977853e-001,13:4.677108e-001):5.578360e-002):1.239908e-001,(((15:1.812524e-001,9:1.554715e-001):2.062540e-001,5:2.649916e-001):4.423906e-002,3:2.076843e-001):1.817683e-001):1.724281e-001):2.341094e-001,2:2.147083e-001):6.782172e-002,(20:2.158860e-004,19:1.345890e-002):8.040067e-002,1:1.161114e-001);
   tree gen.198500 = [&U] (2:2.451112e-001,((((((18:2.865994e-001,14:3.445601e-001):9.109127e-002,(8:2.924853e-001,12:3.648296e-001):1.857305e-001):1.192570e-001,4:2.571413e-001):7.025182e-002,(6:2.120099e-001,(16:2.073087e-001,10:2.405226e-001):2.122877e-001):9.115945e-002):2.196768e-001,((((11:2.340688e-001,7:2.937713e-001):1.761779e-001,17:2.594277e-001):7.602851e-002,13:4.397696e-001):1.173284e-001,(((15:1.812524e-001,9:1.554715e-001):1.939769e-001,5:2.495157e-001):5.694836e-002,3:2.714297e-001):1.496072e-001):1.518898e-001):2.341094e-001,(20:2.123364e-004,19:2.258737e-002):1.131969e-001):3.202190e-002,1:8.169464e-002);
   tree gen.199000 = [&U] (((20:2.349305e-004,19:2.019455e-002):9.646552e-002,(((((18:3.040221e-001,14:3.146712e-001):6.949841e-002,(8:3.269783e-001,12:3.811817e-001):1.670359e-001):6.485719e-002,4:2.610730e-001):6.576031e-002,(6:2.431859e-001,(16:2.169297e-001,10:2.616230e-001):1.660491e-001):1.132099e-001):1.531190e-001,((13:4.517476e-001,((11:2.600074e-001,7:2.916734e-001):1.788716e-001,17:2.471047e-001):4.993160e-002):1.349470e-001,(((15:1.840237e-001,9:1.453260e-001):2.009746e-001,5:2.599842e-001):5.550708e-002,3:2.755798e-001):1.595140e-001):1.547766e-001):2.706881e-001):2.929181e-002,2:2.488589e-001,1:8.294374e-002);
   tree gen.199500 = [&U] (((((((18:2.795135e-001,14:2.921133e-001):8.746045e-002,(8:3.618628e-001,12:3.402768e-001):1.512298e-001):7.884049e-002,4:2.410556e-001):7.307659e-002,(6:2.131916e-001,(16:1.953092e-001,10:2.133779e-001):1.484626e-001):1.132099e-001):1.531190e-001,(((13:4.352553e-001,17:2.216294e-001):9.814226e-002,(11:2.742352e-001,7:2.916734e-001):1.230817e-001):1.180085e-001,(((15:2.063642e-001,9:1.688353e-001):1.990322e-001,5:2.488224e-001):6.162869e-002,3:2.755798e-001):1.595140e-001):1.431706e-001):2.977046e-001,2:2.450820e-001):3.879867e-002,(20:2.648867e-004,19:1.847818e-002):9.611098e-002,1:9.465219e-002);
   tree gen.200000 = [&U] (((((((18:2.767786e-001,14:2.886444e-001):8.642184e-002,(8:3.586176e-001,12:3.362359e-001):1.676326e-001):9.590038e-002,4:2.381931e-001):7.220879e-002,(6:2.787498e-001,(16:2.632193e-001,10:2.281998e-001):1.726886e-001):9.920555e-002):1.812572e-001,(((13:4.300865e-001,17:2.189975e-001):5.559325e-002,(11:2.709786e-001,7:3.403266e-001):1.216201e-001):1.573358e-001,(((15:2.039136e-001,9:1.585708e-001):1.966686e-001,5:2.458676e-001):5.014155e-002,3:2.723073e-001):1.529705e-001):1.518339e-001):2.531743e-001,(20:4.083797e-004,19:1.825875e-002):9.382151e-002):5.819275e-003,2:2.648961e-001,1:1.210513e-001);
   tree gen.200500 = [&U] (((((((18:2.955697e-001,14:2.859131e-001):8.464044e-002,(8:3.026833e-001,12:3.245110e-001):1.803526e-001):9.351299e-002,4:2.359392e-001):8.069978e-002,(6:1.951684e-001,(16:2.774261e-001,10:2.004375e-001):1.565081e-001):9.021746e-002):1.827484e-001,(((13:4.260169e-001,17:2.399613e-001):6.196566e-002,(11:2.625494e-001,7:2.969613e-001):1.443806e-001):1.543485e-001,(((15:2.019841e-001,9:1.570703e-001):2.023091e-001,5:2.435411e-001):4.267770e-002,3:2.817288e-001):1.457730e-001):1.716320e-001):2.406522e-001,(20:1.321744e-003,19:8.993493e-003):1.203667e-001):7.669052e-003,2:2.623895e-001,1:8.791136e-002);
   tree gen.201000 = [&U] (((20:8.087541e-004,19:1.344707e-002):6.882303e-002,(((((18:3.083813e-001,14:3.063070e-001):7.966855e-002,(8:3.158034e-001,12:3.175629e-001):1.881702e-001):7.854244e-002,4:2.461661e-001):8.419776e-002,(6:2.235675e-001,(16:2.832796e-001,10:2.091255e-001):1.632920e-001):1.011677e-001):1.972923e-001,(((13:3.944392e-001,17:2.503626e-001):5.677859e-002,(11:2.739297e-001,7:2.954818e-001):1.033225e-001):1.340679e-001,(((15:1.974861e-001,9:1.638786e-001):2.110783e-001,5:2.831755e-001):4.585098e-002,3:2.849685e-001):1.704482e-001):1.790715e-001):2.457219e-001):2.422060e-002,2:2.468213e-001,1:9.172193e-002);
   tree gen.201500 = [&U] (((20:1.622429e-003,19:6.173732e-003):8.619348e-002,(((((18:2.846475e-001,14:3.047291e-001):7.681533e-002,(8:3.141766e-001,12:3.159270e-001):1.872009e-001):8.021305e-002,4:2.448981e-001):5.948490e-002,(6:2.224159e-001,(16:2.812483e-001,10:1.758382e-001):1.624508e-001):1.006465e-001):1.962760e-001,(((11:2.725187e-001,7:2.939597e-001):1.625873e-001,(17:1.955556e-001,13:5.135661e-001):4.406097e-002):9.821074e-002,(((15:1.964689e-001,9:1.595446e-001):2.099910e-001,5:2.507342e-001):3.240806e-002,3:2.850617e-001):1.695702e-001):1.681886e-001):2.785504e-001):3.534637e-002,2:2.439386e-001,1:9.124946e-002);
   tree gen.202000 = [&U] ((20:1.187901e-003,19:7.227727e-003):8.139592e-002,(2:2.227930e-001,(((((18:2.745815e-001,14:2.877651e-001):8.970182e-002,(8:3.150393e-001,12:3.174230e-001):1.411011e-001):6.745389e-002,4:2.617860e-001):9.617246e-002,(6:2.234691e-001,(16:2.825801e-001,10:1.925965e-001):1.419767e-001):1.011231e-001):1.862994e-001,((((11:2.738091e-001,7:2.953516e-001):1.379148e-001,17:2.269695e-001):1.265839e-002,13:5.159980e-001):1.794324e-001,((5:2.519214e-001,(15:1.973992e-001,9:1.531893e-001):2.114409e-001):4.816064e-002,3:2.842622e-001):1.386886e-001):1.629644e-001):2.783639e-001):3.639403e-002,1:9.629911e-002);
   tree gen.202500 = [&U] (((((((18:2.776598e-001,14:3.512300e-001):5.848708e-002,(8:3.193457e-001,12:3.074673e-001):1.384157e-001):7.762090e-002,4:2.443242e-001):7.398836e-002,(6:2.429243e-001,(16:2.855902e-001,10:2.060118e-001):1.435684e-001):1.022568e-001):1.497154e-001,((13:5.081740e-001,(17:2.295140e-001,(11:2.768787e-001,7:2.589303e-001):1.548951e-001):3.179975e-002):1.383035e-001,((5:2.547457e-001,(15:2.207553e-001,9:1.588842e-001):2.103675e-001):5.826394e-002,3:2.634609e-001):1.644989e-001):1.647914e-001):2.814845e-001,2:2.159047e-001):7.463107e-002,(20:5.028092e-004,19:1.612429e-002):7.787936e-002,1:1.026587e-001);
   tree gen.203000 = [&U] (((((((18:2.722829e-001,14:3.498197e-001):1.139401e-001,(8:3.131616e-001,12:3.828325e-001):1.521425e-001):7.611777e-002,4:2.625734e-001):7.255557e-002,(6:2.382201e-001,(16:2.301812e-001,10:2.020224e-001):1.764572e-001):1.002766e-001):1.468162e-001,(((11:2.631096e-001,7:2.996791e-001):1.402195e-001,(17:2.518846e-001,13:4.552453e-001):4.248799e-002):1.317916e-001,((5:2.498125e-001,(15:2.164804e-001,9:1.558074e-001):2.416762e-001):4.916289e-002,3:2.583590e-001):1.613134e-001):1.616002e-001):1.797413e-001,2:1.982988e-001):8.223636e-002,(20:2.800973e-004,19:8.909253e-003):8.130981e-002,1:1.316795e-001);
   tree gen.203500 = [&U] (((((((18:2.734354e-001,14:3.513005e-001):8.897363e-002,(8:3.019263e-001,12:3.844530e-001):1.518908e-001):7.501339e-002,4:2.636848e-001):9.860750e-002,(6:3.179392e-001,(16:2.247798e-001,10:2.028775e-001):1.318532e-001):1.085573e-001):2.066957e-001,((((11:2.562113e-001,7:3.009477e-001):1.362142e-001,17:2.391880e-001):3.214667e-002,13:4.571723e-001):1.219769e-001,((5:2.508699e-001,(15:1.709066e-001,9:1.487863e-001):2.334331e-001):3.578926e-002,3:2.589709e-001):1.619446e-001):1.550466e-001):2.019604e-001,2:2.423381e-001):7.059415e-002,(20:2.066511e-003,19:1.056415e-002):8.165398e-002,1:9.975572e-002);
   tree gen.204000 = [&U] (((((((18:2.492848e-001,14:2.732790e-001):7.132003e-002,(8:3.016508e-001,12:3.386754e-001):1.619188e-001):1.394476e-001,4:2.383691e-001):7.563368e-002,(6:2.845488e-001,(16:2.744136e-001,10:1.815710e-001):1.531129e-001):9.715651e-002):1.849882e-001,(((11:2.696976e-001,7:2.839585e-001):1.492512e-001,(13:4.091594e-001,17:2.511569e-001):6.348819e-002):9.948973e-002,((5:2.401855e-001,(15:1.945426e-001,9:1.331606e-001):2.199790e-001):7.296714e-002,3:2.717825e-001):1.504358e-001):1.791932e-001):2.580781e-001,2:2.030718e-001):3.530894e-002,(20:9.706431e-004,19:1.186608e-002):1.072462e-001,1:1.184887e-001);
   tree gen.204500 = [&U] (((((((18:2.558501e-001,14:3.453390e-001):7.635996e-002,(8:2.893038e-001,12:3.475950e-001):1.795178e-001):9.585428e-002,4:2.446469e-001):7.746987e-002,(6:2.920428e-001,(16:2.816407e-001,10:2.389346e-001):1.571454e-001):8.429700e-002):1.608751e-001,(((11:2.768005e-001,7:3.017729e-001):1.084730e-001,(13:4.199353e-001,17:2.312351e-001):6.516025e-002):1.154566e-001,((5:2.465112e-001,(15:2.159058e-001,9:1.552993e-001):2.218214e-001):5.434259e-002,3:2.356548e-001):1.543978e-001):1.340654e-001):2.476063e-001,2:2.204033e-001):3.623885e-002,(20:1.153552e-003,19:7.064711e-003):1.243510e-001,1:9.593621e-002);
   tree gen.205000 = [&U] (((((((18:2.570471e-001,14:3.311321e-001):7.750051e-002,(8:3.053345e-001,12:3.155359e-001):1.494438e-001):5.762040e-002,4:2.457914e-001):1.197459e-001,(6:2.728079e-001,(16:2.829584e-001,10:1.881430e-001):1.468012e-001):9.088561e-002):1.699510e-001,((13:4.218999e-001,(17:2.323170e-001,(11:2.780954e-001,7:3.192709e-001):8.899506e-002):4.073146e-002):1.313862e-001,((5:2.666541e-001,(15:2.230635e-001,9:1.560259e-001):2.044331e-001):5.025494e-002,3:2.367573e-001):1.551201e-001):2.285478e-001):3.179032e-001,(20:7.152017e-004,19:1.118117e-002):7.018319e-002):2.453069e-002,2:2.168853e-001,1:9.638504e-002);
   tree gen.205500 = [&U] (2:2.147849e-001,((20:1.491403e-003,19:1.001962e-002):7.746377e-002,(((((18:2.545577e-001,14:2.944590e-001):5.902220e-002,(8:3.023775e-001,12:3.096335e-001):2.098295e-001):9.748562e-002,4:2.455709e-001):8.453545e-002,(6:2.203992e-001,(16:2.470962e-001,10:2.154038e-001):1.806753e-001):9.931968e-002):2.074815e-001,(((11:2.703699e-001,7:3.331533e-001):2.045079e-001,(17:2.300671e-001,13:4.259853e-001):6.001997e-002):1.093661e-001,((5:2.363719e-001,(15:1.917019e-001,9:1.545148e-001):2.024533e-001):5.113548e-002,3:2.431268e-001):1.778085e-001):1.431302e-001):2.938338e-001):2.883477e-002,1:9.610542e-002);
   tree gen.206000 = [&U] ((2:1.938330e-001,(((((18:3.114787e-001,14:2.925949e-001):7.171190e-002,(8:2.977383e-001,12:3.048830e-001):1.977874e-001):8.310096e-002,4:2.053567e-001):1.030986e-001,(6:2.399646e-001,(16:2.904889e-001,10:2.120990e-001):1.302729e-001):7.823868e-002):1.774436e-001,(((17:2.265373e-001,13:4.194497e-001):4.518950e-002,(11:2.793126e-001,7:3.185203e-001):1.203499e-001):1.175387e-001,((5:2.327453e-001,(15:1.887607e-001,9:1.592609e-001):1.630456e-001):4.752945e-002,3:2.658053e-001):1.790132e-001):2.118376e-001):2.141300e-001):7.251153e-002,(20:1.468521e-003,19:9.518861e-003):8.567465e-002,1:7.495950e-002);
   tree gen.206500 = [&U] ((2:2.067478e-001,(((((18:3.103106e-001,14:3.177898e-001):8.949552e-002,(8:3.162985e-001,12:3.439587e-001):1.794978e-001):1.140132e-001,4:2.090433e-001):7.874903e-002,(6:2.374741e-001,(16:2.471348e-001,10:1.920898e-001):1.901448e-001):9.401452e-002):1.724828e-001,(((17:2.221783e-001,(11:2.607992e-001,7:3.050649e-001):1.358327e-001):3.865967e-002,13:4.458705e-001):9.512014e-002,((5:2.369235e-001,(15:1.921493e-001,9:1.536538e-001):2.072772e-001):5.596562e-002,3:2.705770e-001):1.586741e-001):1.874006e-001):2.137044e-001):4.199202e-002,(20:4.409327e-003,19:9.332114e-003):1.060002e-001,1:1.122384e-001);
   tree gen.207000 = [&U] ((2:2.133367e-001,(((((18:2.801232e-001,14:3.092410e-001):6.720392e-002,(8:3.303510e-001,12:3.559632e-001):1.354850e-001):1.246272e-001,4:2.264698e-001):7.538017e-002,(6:2.163902e-001,(16:2.771970e-001,10:2.110268e-001):1.962046e-001):1.367777e-001):2.256354e-001,(((17:2.313286e-001,13:4.238669e-001):6.521831e-002,(11:2.691106e-001,7:3.147870e-001):1.365834e-001):1.202379e-001,((5:2.444741e-001,(15:1.982730e-001,9:1.408196e-001):2.138830e-001):4.321607e-002,3:2.792001e-001):1.417346e-001):1.755652e-001):2.346504e-001):4.827311e-002,(20:1.248993e-003,19:1.519961e-002):9.100970e-002,1:1.283913e-001);
   tree gen.207500 = [&U] ((2:2.273713e-001,(((((18:2.605979e-001,14:2.998506e-001):6.555873e-002,(8:3.203197e-001,12:3.451541e-001):1.422306e-001):1.174609e-001,4:2.862979e-001):7.719125e-002,(6:2.127323e-001,(16:2.687797e-001,10:2.046189e-001):1.500023e-001):1.230284e-001):1.728451e-001,(((17:2.544556e-001,13:3.798993e-001):4.395401e-002,(11:2.469605e-001,7:3.052283e-001):1.313799e-001):1.105484e-001,((5:2.609894e-001,(15:1.922523e-001,9:1.294554e-001):2.073883e-001):4.528497e-002,3:2.264011e-001):1.629459e-001):1.833840e-001):2.486795e-001):3.489787e-002,(20:6.371424e-004,19:1.288894e-002):9.843230e-002,1:9.388920e-002);
   tree gen.208000 = [&U] ((2:2.028643e-001,(((((18:2.991711e-001,14:3.273631e-001):7.667397e-002,(8:3.010263e-001,12:3.538347e-001):1.268367e-001):9.436685e-002,4:2.862979e-001):4.360863e-002,(6:2.705607e-001,(16:2.738038e-001,10:2.046189e-001):1.444588e-001):9.582385e-002):2.116854e-001,(((17:2.083946e-001,13:3.798993e-001):7.492960e-002,(11:2.469605e-001,7:3.052283e-001):1.259263e-001):1.534754e-001,((5:2.609894e-001,(15:1.922523e-001,9:1.294554e-001):2.073883e-001):5.993598e-002,3:2.264011e-001):1.629459e-001):1.247542e-001):2.241592e-001):5.412511e-002,(20:4.285568e-004,19:1.106619e-002):1.158409e-001,1:1.177947e-001);
   tree gen.208500 = [&U] ((2:1.801890e-001,(((((18:2.948870e-001,14:3.272294e-001):5.210305e-002,(8:3.094178e-001,12:3.565573e-001):2.053015e-001):7.508759e-002,4:2.387206e-001):7.951458e-002,(6:2.791398e-001,(16:2.407078e-001,10:1.962096e-001):1.651431e-001):7.903327e-002):2.115989e-001,(((17:2.319080e-001,13:4.238861e-001):3.755170e-002,(11:2.468596e-001,7:3.051036e-001):1.226926e-001):1.232141e-001,((5:2.323146e-001,(15:1.921737e-001,9:1.294025e-001):2.232641e-001):4.610167e-002,3:2.263086e-001):1.727512e-001):1.508858e-001):2.400336e-001):6.842205e-002,(20:6.159512e-004,19:1.053451e-002):1.263036e-001,1:1.011140e-001);
   tree gen.209000 = [&U] ((2:1.812304e-001,(((((18:2.965913e-001,14:3.470323e-001):9.924210e-002,(8:3.112061e-001,12:3.586181e-001):1.242763e-001):7.738500e-002,4:2.401003e-001):8.582954e-002,(6:2.807531e-001,(16:2.420990e-001,10:2.227434e-001):1.414018e-001):5.453049e-002):1.718892e-001,(((17:2.332483e-001,13:4.263360e-001):5.258621e-002,(11:2.482863e-001,7:3.068669e-001):8.627195e-002):1.219910e-001,((5:2.733497e-001,(15:2.026556e-001,9:1.432976e-001):2.546389e-001):4.299051e-002,3:2.276166e-001):1.711868e-001):1.803005e-001):2.825657e-001):5.642137e-002,(20:2.466361e-003,19:2.908101e-002):9.283875e-002,1:1.016984e-001);
   tree gen.209500 = [&U] ((2:1.984890e-001,(((((18:2.790037e-001,14:3.334342e-001):5.878273e-002,(8:2.990117e-001,12:3.253559e-001):1.804078e-001):7.822089e-002,4:2.306922e-001):8.160778e-002,(6:2.740188e-001,(16:2.326126e-001,10:1.934934e-001):2.000680e-001):8.239958e-002):1.895387e-001,((13:4.513071e-001,((11:2.226433e-001,7:2.948426e-001):1.406409e-001,17:2.420375e-001):6.858731e-002):1.010564e-001,((5:2.406313e-001,(15:1.947147e-001,9:1.600855e-001):2.446611e-001):5.310300e-002,3:2.186977e-001):1.700289e-001):1.174795e-001):2.540967e-001):3.621134e-002,(20:1.715998e-003,19:1.744198e-002):1.025327e-001,1:1.088193e-001);
   tree gen.210000 = [&U] ((2:1.244622e-001,(((((18:2.517760e-001,14:3.355153e-001):5.886944e-002,(8:2.935031e-001,12:3.019204e-001):1.817101e-001):9.266796e-002,4:2.919459e-001):6.433352e-002,(6:2.576086e-001,(16:2.283835e-001,10:2.165833e-001):1.687973e-001):7.840116e-002):1.981082e-001,((13:4.541240e-001,(17:2.435482e-001,(11:2.643464e-001,7:3.118570e-001):1.579103e-001):5.671405e-002):1.488447e-001,((5:2.421333e-001,(15:1.852784e-001,9:1.610847e-001):1.877043e-001):7.435646e-002,3:2.655838e-001):1.376641e-001):1.590378e-001):2.552323e-001):5.583974e-002,(20:2.606262e-004,19:8.501157e-003):1.012013e-001,1:9.800469e-002);
   tree gen.210500 = [&U] ((2:1.420274e-001,(((((18:2.860715e-001,14:2.431568e-001):7.657702e-002,(8:3.157469e-001,12:3.089263e-001):1.594303e-001):7.343944e-002,4:3.302996e-001):5.323022e-002,(6:2.012687e-001,(16:2.466649e-001,10:2.216090e-001):1.727142e-001):1.308763e-001):2.027052e-001,(((11:2.704804e-001,7:3.190935e-001):1.793943e-001,(17:2.476780e-001,13:4.463764e-001):9.263626e-002):1.095717e-001,((5:2.290963e-001,(15:2.019707e-001,9:1.648225e-001):1.920598e-001):7.608186e-002,3:2.717465e-001):1.408585e-001):1.743162e-001):2.035187e-001):6.407839e-002,(20:2.020330e-004,19:1.704090e-002):9.147859e-002,1:1.002788e-001);
   tree gen.211000 = [&U] ((2:1.475607e-001,(((((18:3.004883e-001,14:2.867918e-001):8.595564e-002,(8:3.080648e-001,12:3.635455e-001):1.929636e-001):9.388485e-002,4:2.435819e-001):7.604417e-002,(6:2.114118e-001,(16:2.590958e-001,10:2.327772e-001):1.985018e-001):1.184699e-001):2.129206e-001,((13:4.385070e-001,(17:2.587038e-001,(11:2.715300e-001,7:2.735891e-001):1.784877e-001):3.811192e-002):1.016996e-001,((5:2.406418e-001,(15:2.080562e-001,9:1.731289e-001):2.017389e-001):7.991607e-002,3:2.854414e-001):1.471966e-001):1.831010e-001):2.581307e-001):4.765194e-002,(20:3.476008e-004,19:1.005088e-002):9.608873e-002,1:1.053325e-001);
   tree gen.211500 = [&U] ((2:2.169765e-001,(((((18:2.583044e-001,14:3.297771e-001):1.111742e-001,(8:2.980380e-001,12:3.523544e-001):1.602229e-001):1.214667e-001,4:2.937731e-001):5.186252e-002,(6:2.877837e-001,(16:2.506628e-001,10:1.748541e-001):1.920410e-001):7.180164e-002):1.712217e-001,((((11:2.626924e-001,7:2.992269e-001):1.084777e-001,17:2.502836e-001):4.246963e-002,13:4.242346e-001):1.013778e-001,((5:2.328095e-001,(15:1.780671e-001,9:1.674940e-001):1.951727e-001):4.178940e-002,3:2.376919e-001):1.648699e-001):1.415219e-001):2.035035e-001):3.996890e-002,(20:3.633182e-004,19:8.320218e-003):9.296127e-002,1:8.594005e-002);
   tree gen.212000 = [&U] (((20:1.527281e-003,19:8.894764e-003):9.550380e-002,2:2.112396e-001):2.008750e-002,(((((18:2.423407e-001,14:3.297771e-001):6.847041e-002,(8:2.980380e-001,12:2.925392e-001):1.618136e-001):8.529645e-002,4:2.937731e-001):7.706448e-002,(6:2.665832e-001,(16:2.834077e-001,10:2.219135e-001):1.293163e-001):8.975653e-002):2.150955e-001,((((11:3.060599e-001,7:3.265044e-001):1.350882e-001,17:2.502836e-001):4.350470e-002,13:4.242346e-001):1.013778e-001,((5:2.379477e-001,3:2.500985e-001):8.184857e-002,(15:2.006756e-001,9:1.327226e-001):1.951727e-001):1.627128e-001):1.246292e-001):2.765099e-001,1:1.090418e-001);
   tree gen.212500 = [&U] ((20:8.031313e-004,19:9.940223e-003):9.358435e-002,(2:2.218561e-001,(((((18:2.447362e-001,14:3.330368e-001):8.499132e-002,(8:3.009841e-001,12:3.214923e-001):1.702142e-001):6.020889e-002,4:2.728124e-001):9.014247e-002,(6:2.692183e-001,(16:2.862091e-001,10:2.241070e-001):1.625974e-001):7.909641e-002):2.060507e-001,((13:4.284281e-001,((11:2.464674e-001,7:2.845060e-001):1.577220e-001,17:2.527576e-001):4.062764e-002):1.161915e-001,((5:2.581958e-001,3:2.525707e-001):5.591402e-002,(15:2.026592e-001,9:1.340346e-001):2.108964e-001):1.643212e-001):1.258611e-001):2.997350e-001):5.103188e-002,1:1.088597e-001);
   tree gen.213000 = [&U] ((20:8.083138e-004,19:1.299776e-002):7.667557e-002,(2:2.093007e-001,(((((18:2.402534e-001,14:3.044943e-001):9.220978e-002,(8:2.954710e-001,12:3.131607e-001):1.854232e-001):9.880337e-002,4:2.678153e-001):8.132158e-002,(6:2.642871e-001,(16:2.649284e-001,10:1.780083e-001):1.327088e-001):7.764762e-002):2.076654e-001,((13:4.205807e-001,(17:2.481279e-001,(11:2.419529e-001,7:3.476821e-001):1.548330e-001):3.712507e-002):1.334865e-001,((5:2.447341e-001,(15:1.989471e-001,9:1.861187e-001):2.176482e-001):6.705202e-002,3:2.568151e-001):1.784800e-001):1.180215e-001):2.151343e-001):9.270920e-002,1:1.324203e-001);
   tree gen.213500 = [&U] ((20:5.909804e-004,19:9.892285e-003):8.348128e-002,(2:2.133308e-001,(((((18:2.200912e-001,14:3.130461e-001):7.380029e-002,(8:2.954710e-001,12:3.131607e-001):1.869168e-001):1.312356e-001,4:2.627644e-001):6.603687e-002,(6:2.836119e-001,(16:2.649284e-001,10:2.218796e-001):1.327088e-001):7.648128e-002):2.043326e-001,((13:4.205807e-001,(17:2.443989e-001,(11:2.419529e-001,7:3.476821e-001):1.588410e-001):5.891516e-002):1.060002e-001,((5:2.447341e-001,(15:1.989471e-001,9:1.861187e-001):1.868410e-001):5.684683e-002,3:2.639900e-001):1.784800e-001):1.584656e-001):2.626888e-001):6.608396e-002,1:1.152630e-001);
   tree gen.214000 = [&U] ((20:6.673361e-004,19:9.684476e-003):1.003101e-001,(2:1.961806e-001,(((((18:2.154677e-001,14:3.064699e-001):8.590943e-002,(8:3.499213e-001,12:3.065821e-001):2.117176e-001):1.022885e-001,4:2.532409e-001):9.398394e-002,(6:2.776540e-001,(16:2.593630e-001,10:2.172185e-001):1.299209e-001):1.134894e-001):1.741233e-001,(((11:2.368701e-001,7:2.695148e-001):1.555042e-001,(17:2.570680e-001,13:4.117455e-001):4.957603e-002):1.184014e-001,((5:2.395930e-001,(15:1.947678e-001,9:1.187778e-001):2.240519e-001):5.565264e-002,3:2.648207e-001):1.811960e-001):1.666134e-001):2.571705e-001):3.579262e-002,1:1.049217e-001);
   tree gen.214500 = [&U] ((20:3.887241e-004,19:9.839973e-003):7.254630e-002,(2:2.421306e-001,(((((18:2.444495e-001,14:3.113906e-001):1.296767e-001,(8:2.782998e-001,12:3.589195e-001):1.355235e-001):6.599550e-002,4:2.573070e-001):7.675615e-002,(6:2.159274e-001,(16:2.635274e-001,10:1.913162e-001):1.781818e-001):9.716309e-002):1.949208e-001,(((11:2.613742e-001,7:3.300283e-001):1.456705e-001,(17:1.880541e-001,13:4.364252e-001):7.777134e-002):1.188925e-001,((5:2.352618e-001,(15:1.941818e-001,9:1.840877e-001):2.273274e-001):4.832440e-002,3:2.690727e-001):1.544112e-001):1.644941e-001):2.145139e-001):3.636732e-002,1:1.113656e-001);
   tree gen.215000 = [&U] ((20:1.930852e-003,19:1.434305e-002):1.057251e-001,(2:2.379016e-001,(((((18:2.401800e-001,14:3.086333e-001):7.931509e-002,(8:3.193931e-001,12:3.526507e-001):1.511055e-001):9.975107e-002,4:2.509553e-001):4.432502e-002,(6:2.732533e-001,(16:2.589247e-001,10:1.879747e-001):1.750698e-001):1.206351e-001):1.893764e-001,(((13:4.288027e-001,17:2.355954e-001):5.931017e-002,(11:2.568092e-001,7:3.242641e-001):1.028517e-001):1.533992e-001,((5:2.311528e-001,(15:2.317120e-001,9:1.139125e-001):2.233570e-001):5.869178e-002,3:2.643732e-001):1.950940e-001):1.442758e-001):2.398699e-001):3.949041e-002,1:1.149864e-001);
   tree gen.215500 = [&U] ((20:1.265019e-003,19:1.076922e-002):1.074784e-001,(2:2.380822e-001,(((((18:2.441630e-001,14:3.137515e-001):8.063039e-002,(8:3.246897e-001,12:3.409414e-001):1.340289e-001):7.261424e-002,4:2.551169e-001):5.841803e-002,(6:2.433799e-001,(16:2.632185e-001,10:1.878142e-001):1.538636e-001):1.138847e-001):1.950702e-001,(((13:4.359137e-001,17:2.140753e-001):7.418362e-002,(11:2.686522e-001,7:3.341257e-001):1.082009e-001):1.254839e-001,((5:2.349861e-001,(15:1.987126e-001,9:1.901127e-001):2.032331e-001):6.055901e-002,3:2.687573e-001):1.850835e-001):1.898179e-001):2.607305e-001):2.985419e-002,1:1.031598e-001);
   tree gen.216000 = [&U] ((20:1.266329e-003,19:1.185219e-002):1.122719e-001,(2:2.097107e-001,(((((18:2.444160e-001,14:3.140765e-001):8.134825e-002,(8:3.250261e-001,12:3.312838e-001):1.448578e-001):1.022082e-001,4:2.553813e-001):5.520362e-002,(6:2.171510e-001,(16:2.634912e-001,10:2.316539e-001):1.533797e-001):1.021217e-001):1.726072e-001,(((13:4.363653e-001,17:2.142971e-001):7.705112e-002,(11:2.619874e-001,7:3.344719e-001):1.297410e-001):1.429895e-001,((5:2.641801e-001,(15:1.954591e-001,9:1.301445e-001):2.072468e-001):6.117596e-002,3:2.728067e-001):1.856838e-001):1.449369e-001):2.484405e-001):6.597636e-002,1:9.001591e-002);
   tree gen.216500 = [&U] ((20:1.094643e-003,19:8.885661e-003):1.026890e-001,(2:2.282910e-001,(((((18:2.767980e-001,14:3.232086e-001):7.970160e-002,(8:3.344766e-001,12:3.366670e-001):1.490697e-001):4.937860e-002,4:2.814768e-001):1.048187e-001,(6:2.255007e-001,(16:2.711525e-001,10:2.153204e-001):1.623053e-001):9.699877e-002):1.783726e-001,(((13:4.490531e-001,17:2.385955e-001):4.601392e-002,(11:2.696049e-001,7:3.441969e-001):1.074958e-001):1.821890e-001,((5:2.718614e-001,(15:2.011422e-001,9:1.577563e-001):2.111643e-001):5.949963e-002,3:2.807388e-001):1.865800e-001):1.522678e-001):2.556642e-001):4.107959e-002,1:1.124566e-001);
   tree gen.217000 = [&U] ((20:1.037857e-003,19:1.789157e-002):1.090135e-001,(2:1.906990e-001,(((((18:2.727056e-001,14:3.477715e-001):6.711843e-002,(8:3.347949e-001,12:2.896407e-001):1.524873e-001):1.019478e-001,4:2.164998e-001):9.167662e-002,(6:2.549941e-001,(16:2.274109e-001,10:2.121370e-001):1.568308e-001):7.064198e-002):2.472837e-001,(((13:4.424140e-001,17:1.994182e-001):5.419346e-002,(11:2.656189e-001,7:3.391081e-001):1.054461e-001):1.934467e-001,((5:2.304607e-001,(15:1.841853e-001,9:1.554240e-001):1.930506e-001):5.856442e-002,3:2.765882e-001):1.575661e-001):1.500166e-001):2.126062e-001):2.744201e-002,1:1.107940e-001);
   tree gen.217500 = [&U] ((20:2.722801e-003,19:1.283241e-002):1.014878e-001,(2:1.558812e-001,(((((18:2.856234e-001,14:3.477715e-001):8.585214e-002,(8:3.426251e-001,12:2.896407e-001):1.646000e-001):4.499634e-002,4:2.113504e-001):9.167662e-002,(6:2.489709e-001,(16:2.274109e-001,10:2.121370e-001):1.223074e-001):9.203658e-002):2.454890e-001,(((13:4.741984e-001,17:2.393430e-001):4.537209e-002,(11:2.459268e-001,7:3.681940e-001):1.228425e-001):1.747105e-001,((5:2.408419e-001,(15:2.201710e-001,9:1.411565e-001):1.930506e-001):4.559600e-002,3:2.765882e-001):1.763341e-001):1.500166e-001):2.024946e-001):5.603949e-002,1:1.107940e-001);
   tree gen.218000 = [&U] ((20:1.035406e-003,19:1.361199e-002):9.658655e-002,(2:1.823461e-001,(((((18:3.031151e-001,14:2.501659e-001):1.204623e-001,(8:3.508551e-001,12:3.325299e-001):1.685538e-001):7.037380e-002,4:2.732567e-001):8.283991e-002,(6:2.549513e-001,(16:2.328734e-001,10:2.179470e-001):1.450638e-001):7.572446e-002):2.001706e-001,(((17:2.450921e-001,13:4.855889e-001):4.770197e-002,(11:2.518341e-001,7:3.087430e-001):1.257933e-001):1.263510e-001,((5:2.871846e-001,(15:1.843833e-001,9:1.349520e-001):1.785325e-001):6.536996e-002,3:2.543726e-001):1.844361e-001):1.536200e-001):2.480183e-001):6.494874e-002,1:1.004348e-001);
   tree gen.218500 = [&U] ((20:2.243096e-003,19:1.933091e-002):9.340061e-002,(2:1.641651e-001,(((((18:3.090428e-001,14:3.262379e-001):6.751310e-002,(8:3.185348e-001,12:3.768089e-001):1.305416e-001):7.778072e-002,4:2.338106e-001):6.751465e-002,(6:2.599372e-001,(16:2.362805e-001,10:2.184636e-001):1.657818e-001):6.742994e-002):1.812206e-001,(((17:2.498852e-001,13:4.327398e-001):4.434543e-002,(11:2.567590e-001,7:3.147808e-001):1.308263e-001):1.288219e-001,((5:2.928008e-001,(15:2.223879e-001,9:1.584301e-001):1.913915e-001):6.664833e-002,3:2.593471e-001):1.877780e-001):1.528152e-001):2.528685e-001):6.621889e-002,1:1.023990e-001);
   tree gen.219000 = [&U] ((20:4.556135e-003,19:9.706370e-003):9.740785e-002,(2:2.203584e-001,(((((18:3.165703e-001,14:3.480992e-001):5.373191e-002,(8:3.220377e-001,12:2.761633e-001):2.187482e-001):7.863605e-002,4:2.779809e-001):1.190280e-001,(6:2.627957e-001,(16:2.388788e-001,10:1.961698e-001):1.676049e-001):1.141114e-001):1.526639e-001,(((17:2.526331e-001,13:4.374985e-001):5.455484e-002,(11:2.409462e-001,7:3.182424e-001):1.167466e-001):1.433224e-001,((5:2.864370e-001,(15:2.483658e-001,9:1.601723e-001):2.274218e-001):3.471523e-002,3:2.621991e-001):1.898430e-001):1.734717e-001):2.470588e-001):6.694708e-002,1:1.202441e-001);
   tree gen.219500 = [&U] ((20:2.950201e-003,19:7.060487e-003):1.058305e-001,(2:2.162461e-001,(((((18:2.521190e-001,14:3.387181e-001):8.802455e-002,(8:3.133589e-001,12:2.687209e-001):2.128531e-001):1.043199e-001,4:2.704895e-001):6.378051e-002,(6:2.557134e-001,(16:2.601508e-001,10:1.908831e-001):1.630880e-001):7.963610e-002):1.906148e-001,(((17:2.486834e-001,13:4.566841e-001):7.543078e-002,(11:2.344528e-001,7:3.145807e-001):1.173598e-001):1.330564e-001,((5:3.029808e-001,(15:2.113880e-001,9:1.558557e-001):2.278093e-001):2.685264e-002,3:2.551330e-001):1.632607e-001):1.687967e-001):2.545923e-001):3.889402e-002,1:1.170036e-001);
   tree gen.220000 = [&U] ((20:2.481848e-003,19:1.053317e-002):1.167947e-001,(2:1.675931e-001,(((((18:2.492488e-001,14:3.061689e-001):6.722223e-002,(8:3.345593e-001,12:3.646893e-001):1.030909e-001):1.118162e-001,4:2.649318e-001):8.227041e-002,(6:2.504594e-001,(16:2.530551e-001,10:1.988987e-001):1.426764e-001):1.032961e-001):1.814032e-001,(((17:2.435737e-001,13:4.624087e-001):8.242175e-002,(11:2.423587e-001,7:3.081171e-001):1.278445e-001):1.232304e-001,((5:2.312718e-001,(15:2.070446e-001,9:1.286628e-001):1.991278e-001):2.632677e-002,3:2.498908e-001):1.908720e-001):1.622260e-001):2.259018e-001):7.376698e-002,1:1.021367e-001);
   tree gen.220500 = [&U] ((20:9.031044e-004,19:1.231429e-002):8.764670e-002,(2:1.708709e-001,(((((18:2.540113e-001,14:3.120191e-001):9.679942e-002,(8:3.511327e-001,12:3.783863e-001):1.485865e-001):8.626826e-002,4:2.699940e-001):8.668978e-002,(6:2.586891e-001,(16:2.578903e-001,10:1.938415e-001):1.574633e-001):6.864239e-002):1.741349e-001,(((17:2.357890e-001,13:4.712442e-001):3.547661e-002,(11:2.469896e-001,7:3.140044e-001):1.302873e-001):1.206333e-001,((5:2.549241e-001,(15:2.299193e-001,9:1.644445e-001):2.654123e-001):4.231873e-002,3:2.546656e-001):1.741664e-001):1.830203e-001):2.263383e-001):4.605947e-002,1:1.174346e-001);
   tree gen.221000 = [&U] ((20:5.326719e-003,19:1.076630e-002):8.774287e-002,(2:1.710584e-001,(((((18:3.145625e-001,14:3.123614e-001):8.161488e-002,(8:3.515180e-001,12:2.909117e-001):1.487496e-001):6.495158e-002,4:2.832397e-001):8.181306e-002,(6:2.589729e-001,(16:2.581733e-001,10:1.994884e-001):1.576361e-001):1.082323e-001):1.808982e-001,((13:4.779540e-001,(17:2.443652e-001,(11:2.839755e-001,7:3.213254e-001):1.149234e-001):2.954562e-002):1.319980e-001,((5:2.552038e-001,(15:2.301716e-001,9:1.167118e-001):1.697477e-001):6.109033e-002,3:2.902769e-001):1.635445e-001):1.499232e-001):2.265866e-001):7.216900e-002,1:9.619867e-002);
   tree gen.221500 = [&U] ((20:2.233702e-003,19:5.661422e-003):1.044320e-001,(2:1.999435e-001,(((((18:3.115060e-001,14:3.197712e-001):6.884734e-002,(8:3.481024e-001,12:3.051168e-001):1.282442e-001):7.713844e-002,4:2.201539e-001):6.681986e-002,(6:2.475524e-001,(16:2.556647e-001,10:1.975500e-001):1.561044e-001):1.074712e-001):2.044872e-001,((13:4.377846e-001,(17:2.561512e-001,(11:2.812162e-001,7:3.182031e-001):1.397519e-001):3.268492e-002):1.307154e-001,((5:2.527240e-001,(15:2.279351e-001,9:1.155778e-001):2.081350e-001):6.049674e-002,3:2.874563e-001):1.278218e-001):1.484665e-001):1.858177e-001):7.146776e-002,1:9.526394e-002);
   tree gen.222000 = [&U] ((20:8.424208e-004,19:1.864242e-002):1.044320e-001,(2:1.980286e-001,(((((18:2.527274e-001,14:3.126810e-001):1.034846e-001,(8:3.365145e-001,12:3.051168e-001):1.487152e-001):1.086288e-001,4:2.683068e-001):7.991413e-002,(6:2.475524e-001,(16:2.290430e-001,10:1.975500e-001):1.774199e-001):1.142721e-001):2.044872e-001,((13:4.411145e-001,(17:2.748111e-001,(11:2.812162e-001,7:3.129675e-001):1.151789e-001):3.073305e-002):9.171534e-002,((5:2.726283e-001,(15:1.950725e-001,9:1.552924e-001):2.131725e-001):6.282142e-002,3:2.728981e-001):1.636216e-001):1.665105e-001):2.556506e-001):5.258171e-002,1:9.100142e-002);
   tree gen.222500 = [&U] ((20:2.777801e-003,19:2.102439e-002):8.663518e-002,(2:1.686923e-001,(((((18:3.103518e-001,14:2.771566e-001):8.666851e-002,(8:3.392135e-001,12:2.680876e-001):1.688525e-001):1.143071e-001,4:2.667181e-001):7.298711e-002,(6:2.358269e-001,(16:2.672267e-001,10:1.963803e-001):1.714183e-001):9.511898e-002):2.032764e-001,(((17:2.299254e-001,(11:2.413294e-001,7:3.235879e-001):1.451610e-001):4.154709e-002,13:4.385026e-001):1.160905e-001,((5:2.710140e-001,(15:2.163815e-001,9:1.642253e-001):2.119102e-001):6.244945e-002,3:2.712822e-001):1.677307e-001):1.256109e-001):2.350008e-001):3.922785e-002,1:9.861199e-002);
   tree gen.223000 = [&U] ((20:2.554400e-003,19:1.043413e-002):1.070334e-001,(2:2.530242e-001,(((((18:3.020461e-001,14:2.697392e-001):6.306431e-002,(8:2.911837e-001,12:2.609129e-001):1.555516e-001):1.090210e-001,4:2.595801e-001):9.027724e-002,(6:2.069985e-001,(16:2.600751e-001,10:2.383644e-001):1.397620e-001):1.071395e-001):1.890992e-001,(((17:2.433066e-001,13:5.381998e-001):3.621320e-002,(11:2.467927e-001,7:3.149278e-001):1.354451e-001):1.255374e-001,((5:2.637610e-001,(15:2.105906e-001,9:1.813958e-001):1.849319e-001):4.595781e-002,3:2.533575e-001):1.735936e-001):1.909275e-001):2.287116e-001):5.075515e-002,1:9.139406e-002);
   tree gen.223500 = [&U] ((20:1.330544e-003,19:1.007438e-002):1.033431e-001,(2:2.027947e-001,(((((18:2.894232e-001,14:2.808070e-001):9.762014e-002,(8:3.326129e-001,12:3.642630e-001):1.244795e-001):8.622154e-002,4:2.506302e-001):1.022600e-001,(6:2.090513e-001,(16:2.511081e-001,10:2.301460e-001):1.882537e-001):1.089496e-001):1.928090e-001,(((17:2.109583e-001,13:4.833856e-001):7.775414e-002,(11:2.382837e-001,7:3.040697e-001):1.387833e-001):1.713297e-001,(5:2.513175e-001,((15:1.983100e-001,9:1.751416e-001):2.201769e-001,3:2.446222e-001):1.647229e-002):1.544873e-001):1.284819e-001):2.000923e-001):5.852189e-002,1:9.333535e-002);
   tree gen.224000 = [&U] ((20:2.046826e-003,19:1.216405e-002):1.067686e-001,(2:1.710962e-001,(((((18:2.558644e-001,14:3.201306e-001):8.632979e-002,(8:3.491582e-001,12:3.231948e-001):1.182957e-001):1.356944e-001,4:2.457230e-001):9.563033e-002,(6:2.213768e-001,(16:2.392562e-001,10:2.415943e-001):1.766216e-001):9.516598e-002):1.345950e-001,(((17:2.214520e-001,13:4.999778e-001):6.369288e-002,(11:2.501368e-001,7:3.344548e-001):1.151477e-001):1.338319e-001,((5:2.243573e-001,(15:2.122429e-001,9:1.321473e-001):2.210837e-001):3.499094e-002,3:2.791107e-001):1.621720e-001):1.684968e-001):2.760041e-001):5.781082e-002,1:9.026536e-002);
   tree gen.224500 = [&U] ((20:1.215963e-003,19:6.725229e-003):1.046912e-001,(2:1.781178e-001,(((((18:2.938924e-001,14:2.846232e-001):9.170647e-002,(8:3.492904e-001,12:3.472888e-001):1.464119e-001):5.288307e-002,4:2.430648e-001):9.600577e-002,(6:2.739767e-001,(16:2.366679e-001,10:2.236828e-001):1.366106e-001):8.460672e-002):1.707852e-001,(((17:2.190564e-001,13:3.798906e-001):6.882040e-002,(11:2.259065e-001,7:3.308367e-001):1.139020e-001):1.323841e-001,((5:2.445051e-001,(15:2.099469e-001,9:1.553997e-001):2.200302e-001):4.029758e-002,3:2.760913e-001):1.552989e-001):1.840765e-001):2.171105e-001):5.718543e-002,1:1.195482e-001);
   tree gen.225000 = [&U] ((20:8.028462e-004,19:9.176452e-003):8.446168e-002,(2:1.603862e-001,(((((18:2.427629e-001,14:3.159673e-001):9.262459e-002,(8:3.375644e-001,12:3.356299e-001):1.223329e-001):9.675789e-002,4:2.937945e-001):5.038299e-002,(6:2.647790e-001,(16:2.622061e-001,10:1.936725e-001):1.320244e-001):9.608863e-002):1.784886e-001,(((17:2.207724e-001,13:3.671372e-001):6.651003e-002,(11:2.059968e-001,7:3.197302e-001):1.200700e-001):1.279398e-001,((5:2.362968e-001,(15:2.028987e-001,9:1.475145e-001):2.118754e-001):7.459376e-002,3:2.551968e-001):1.500853e-001):1.568092e-001):1.889274e-001):6.574065e-002,1:1.155349e-001);
   tree gen.225500 = [&U] ((20:1.070987e-003,19:1.162332e-002):8.499999e-002,(2:1.615689e-001,(((((18:2.443101e-001,14:3.101851e-001):8.396980e-002,(8:3.223630e-001,12:3.377691e-001):1.817649e-001):8.252683e-002,4:2.956670e-001):6.917647e-002,(6:2.076822e-001,(16:2.650527e-001,10:2.145194e-001):1.800436e-001):1.058157e-001):1.962784e-001,(((17:2.221795e-001,13:3.694771e-001):6.267096e-002,(11:2.775535e-001,7:3.217679e-001):1.208353e-001):1.327463e-001,((5:2.920627e-001,(15:2.041919e-001,9:1.484547e-001):2.132258e-001):6.583021e-002,3:2.462567e-001):1.510419e-001):1.578086e-001):2.901760e-001):6.615965e-002,1:1.194325e-001);
   tree gen.226000 = [&U] ((20:2.215544e-003,19:1.128324e-002):1.243056e-001,(2:1.820442e-001,(((((18:2.569019e-001,14:3.122892e-001):9.725150e-002,(8:3.245497e-001,12:3.217764e-001):1.903158e-001):1.074911e-001,4:2.341560e-001):9.305900e-002,(6:2.461398e-001,(16:2.668506e-001,10:2.162189e-001):1.478783e-001):7.510713e-002):2.195344e-001,(((17:2.212203e-001,13:4.917286e-001):7.414532e-002,(11:2.794362e-001,7:3.207587e-001):1.205654e-001):1.168101e-001,((5:2.510785e-001,(15:2.055770e-001,9:1.494617e-001):2.146721e-001):6.627676e-002,3:2.479271e-001):1.552763e-001):1.199576e-001):2.921444e-001):4.398795e-002,1:1.195336e-001);
   tree gen.226500 = [&U] ((20:8.070884e-004,19:1.030811e-002):1.053237e-001,(2:1.815653e-001,(((((18:2.573792e-001,14:3.398279e-001):9.865682e-002,(8:3.236959e-001,12:3.601064e-001):1.331076e-001):6.064601e-002,4:2.872106e-001):9.087797e-002,(6:2.480277e-001,(16:2.661486e-001,10:2.093880e-001):1.368275e-001):9.280230e-002):1.846472e-001,(((17:2.307466e-001,(11:2.787011e-001,7:2.811050e-001):1.387080e-001):4.578471e-002,13:4.969458e-001):1.165028e-001,((5:2.504180e-001,(15:1.928836e-001,9:1.389287e-001):2.108845e-001):6.369871e-002,3:2.139528e-001):1.527533e-001):1.721104e-001):2.805474e-001):6.086510e-002,1:1.005868e-001);
   tree gen.227000 = [&U] ((20:3.836255e-003,19:1.064252e-002):1.081571e-001,(2:2.384298e-001,(((((18:2.607237e-001,14:3.186563e-001):6.012563e-002,(8:3.292432e-001,12:3.109234e-001):1.505208e-001):6.821501e-002,4:3.269298e-001):8.716873e-002,(6:2.239949e-001,(16:2.661486e-001,10:2.120161e-001):1.443956e-001):1.055847e-001):1.677626e-001,(((11:2.787011e-001,7:3.175644e-001):1.140130e-001,(13:4.488666e-001,17:2.307466e-001):4.695789e-002):1.526085e-001,((5:2.570879e-001,(15:1.893360e-001,9:1.330333e-001):2.108845e-001):6.569714e-002,3:2.675522e-001):1.662557e-001):1.721104e-001):2.509043e-001):5.074952e-002,1:8.653200e-002);
   tree gen.227500 = [&U] ((20:5.623101e-004,19:1.401006e-002):1.106277e-001,(2:1.750919e-001,(((((18:2.681884e-001,14:3.085250e-001):9.607736e-002,(8:3.098975e-001,12:3.054118e-001):1.676635e-001):9.542569e-002,4:3.165355e-001):9.282581e-002,(6:2.059083e-001,(16:2.576867e-001,10:2.136726e-001):1.447594e-001):1.209165e-001):2.047230e-001,(((11:2.577604e-001,7:3.163316e-001):1.086098e-001,(13:4.789959e-001,17:2.490718e-001):4.028154e-002):1.379244e-001,((5:2.489142e-001,(15:2.118735e-001,9:1.449104e-001):2.304491e-001):4.031845e-002,3:2.419717e-001):1.432519e-001):1.946213e-001):1.920044e-001):6.127649e-002,1:9.737724e-002);
   tree gen.228000 = [&U] ((20:1.039608e-003,19:1.153286e-002):8.553259e-002,(2:1.875178e-001,(((((18:2.643400e-001,14:3.040977e-001):9.636301e-002,(8:3.252045e-001,12:2.526686e-001):1.766703e-001):4.367651e-002,4:3.119932e-001):6.621674e-002,(6:2.029536e-001,(16:2.539890e-001,10:2.106064e-001):1.426821e-001):1.191814e-001):1.681750e-001,(((11:2.760933e-001,7:3.004985e-001):1.380724e-001,(17:2.491420e-001,13:4.721224e-001):3.299976e-002):1.357275e-001,((5:2.347094e-001,(15:2.088331e-001,9:1.658723e-001):1.568250e-001):4.067035e-002,3:2.632068e-001):1.875586e-001):1.173041e-001):2.157927e-001):4.273506e-002,1:8.988982e-002);
   tree gen.228500 = [&U] ((20:1.905940e-004,19:9.432485e-003):8.881648e-002,(2:2.181183e-001,(((((18:2.989226e-001,14:3.136984e-001):5.853986e-002,(8:2.928857e-001,12:3.323244e-001):1.801613e-001):9.612891e-002,4:2.429694e-001):4.801381e-002,(6:2.337022e-001,(16:2.620077e-001,10:2.172555e-001):1.648465e-001):1.240739e-001):1.746456e-001,(((11:2.604101e-001,7:3.141385e-001):1.148797e-001,(17:2.570077e-001,13:4.739934e-001):4.909219e-002):1.645981e-001,((5:2.221562e-001,(15:1.931154e-001,9:1.711091e-001):2.163465e-001):9.575821e-002,3:2.764307e-001):1.251903e-001):1.905408e-001):1.731953e-001):5.192718e-002,1:1.034003e-001);
   tree gen.229000 = [&U] ((20:2.715667e-004,19:7.428288e-003):8.931532e-002,(2:1.731184e-001,(((((18:2.883969e-001,14:3.105818e-001):8.244599e-002,(8:3.058613e-001,12:3.290227e-001):1.783713e-001):9.189709e-002,4:2.510531e-001):9.435070e-002,(6:2.313803e-001,(16:2.358293e-001,10:2.115285e-001):1.632087e-001):9.062910e-002):1.729104e-001,(((11:2.746179e-001,7:3.110174e-001):1.354466e-001,(17:2.534807e-001,13:4.862079e-001):5.102219e-002):1.279011e-001,((5:2.539853e-001,(15:1.911968e-001,9:1.421771e-001):2.129467e-001):5.724552e-002,3:2.736843e-001):1.467858e-001):1.886477e-001):1.863194e-001):7.563003e-002,1:1.104101e-001);
   tree gen.229500 = [&U] ((20:1.089890e-003,19:6.124021e-003):1.029670e-001,(2:1.950213e-001,(((((18:2.918527e-001,14:3.143034e-001):7.313007e-002,(8:3.095264e-001,12:3.047788e-001):1.805087e-001):9.299827e-002,4:2.540614e-001):5.945994e-002,(6:2.343289e-001,(16:2.532008e-001,10:2.140632e-001):1.651644e-001):7.562010e-002):2.448002e-001,((((11:2.779086e-001,7:3.147443e-001):1.396617e-001,17:2.565182e-001):4.136594e-002,13:4.354338e-001):1.338984e-001,((5:2.570288e-001,(15:1.931876e-001,9:1.438808e-001):2.154984e-001):7.729270e-002,3:2.691789e-001):1.653853e-001):1.781344e-001):2.269207e-001):5.474365e-002,1:1.122714e-001);
   tree gen.230000 = [&U] ((20:1.351032e-003,19:5.807388e-003):9.140173e-002,(2:2.056688e-001,(((((18:2.794272e-001,14:3.113899e-001):7.839957e-002,(8:3.066571e-001,12:3.280586e-001):1.331490e-001):9.517763e-002,4:3.014923e-001):9.682857e-002,(6:2.486082e-001,(16:2.478853e-001,10:2.120789e-001):1.349677e-001):7.491911e-002):1.997654e-001,(((11:2.605152e-001,7:3.118267e-001):1.224437e-001,(17:2.541403e-001,13:4.313973e-001):8.188294e-002):1.281431e-001,(3:2.666837e-001,((15:1.913968e-001,9:1.425470e-001):2.086002e-001,5:2.546461e-001):6.678014e-002):1.955862e-001):1.577288e-001):2.999387e-001):3.143367e-002,1:1.141349e-001);
   tree gen.230500 = [&U] ((20:3.219240e-003,19:1.944299e-002):8.561977e-002,(2:1.915031e-001,(((((18:2.622435e-001,14:3.006035e-001):5.443146e-002,(8:2.933515e-001,12:3.280586e-001):1.938309e-001):9.741430e-002,4:2.567548e-001):5.008428e-002,(6:2.486082e-001,(16:2.478853e-001,10:1.777115e-001):1.732589e-001):8.298435e-002):2.062583e-001,(((11:2.605152e-001,7:3.051364e-001):1.224437e-001,(17:2.113524e-001,13:4.483533e-001):4.314533e-002):1.226370e-001,(3:2.859346e-001,((15:1.913968e-001,9:1.527368e-001):2.086002e-001,5:2.546461e-001):5.445769e-002):1.323899e-001):1.577288e-001):2.418806e-001):6.564481e-002,1:1.141349e-001);
   tree gen.231000 = [&U] ((20:2.752923e-003,19:1.303833e-002):8.421516e-002,(2:1.942430e-001,(((((18:2.494476e-001,14:3.049043e-001):7.033958e-002,(8:2.975487e-001,12:3.327523e-001):1.966041e-001):9.726679e-002,4:2.604283e-001):5.387660e-002,(6:2.177690e-001,(16:2.349499e-001,10:1.897174e-001):1.757377e-001):9.722691e-002):1.952942e-001,(((11:2.529548e-001,7:2.633789e-001):1.241955e-001,(17:2.143764e-001,13:4.836528e-001):6.588296e-002):1.344618e-001,(3:2.900256e-001,((15:1.942867e-001,9:1.549221e-001):2.068765e-001,5:2.582895e-001):5.314621e-002):1.342841e-001):1.599855e-001):2.069856e-001):6.034663e-002,1:1.212581e-001);
   tree gen.231500 = [&U] ((20:2.483819e-003,19:1.358593e-002):9.827760e-002,(2:2.136971e-001,(((((18:2.482997e-001,14:3.299011e-001):7.001723e-002,(8:3.011891e-001,12:3.692110e-001):1.363942e-001):1.135075e-001,4:2.592299e-001):5.402479e-002,(6:2.167669e-001,(16:2.338687e-001,10:2.101447e-001):1.749291e-001):9.677951e-002):1.943956e-001,(((11:2.866761e-001,7:2.968723e-001):1.419291e-001,(17:2.262945e-001,13:4.814272e-001):6.557980e-002):1.196262e-001,(3:2.714428e-001,((15:1.899384e-001,9:1.542092e-001):2.133694e-001,5:2.571009e-001):5.097321e-002):1.419085e-001):1.708203e-001):2.633891e-001):6.006895e-002,1:1.207001e-001);
   tree gen.232000 = [&U] ((((((18:2.278975e-001,14:3.538770e-001):6.808134e-002,(8:2.994953e-001,12:3.671347e-001):1.606896e-001):1.118126e-001,4:2.577721e-001):1.079828e-001,(6:2.506877e-001,(16:2.432131e-001,10:1.885067e-001):1.946611e-001):5.820363e-002):1.933023e-001,((13:4.787198e-001,(17:2.212584e-001,(11:2.850639e-001,7:2.952027e-001):1.343886e-001):3.867921e-002):1.207034e-001,(3:2.699163e-001,((15:1.888703e-001,9:1.533419e-001):2.121695e-001,5:2.733503e-001):3.637848e-002):1.797593e-001):1.587479e-001):2.597455e-001,((20:4.578914e-003,19:6.106739e-003):8.976138e-002,2:2.124954e-001):1.873137e-002,1:1.025105e-001);
   tree gen.232500 = [&U] (((20:7.534134e-003,19:7.499986e-003):6.735013e-002,(((((18:2.674731e-001,14:3.274221e-001):5.929763e-002,(8:2.936406e-001,12:3.639179e-001):1.775661e-001):7.824790e-002,4:2.580558e-001):7.453381e-002,(6:2.484912e-001,(16:2.410821e-001,10:2.366993e-001):1.510872e-001):8.103998e-002):1.916086e-001,(((13:4.745253e-001,17:2.288433e-001):6.518174e-002,(11:2.183097e-001,7:3.197672e-001):1.293459e-001):1.856792e-001,(3:2.220827e-001,((15:1.872154e-001,9:1.617932e-001):1.843778e-001,5:2.709553e-001):3.905675e-002):1.835257e-001):1.800373e-001):2.874132e-001):9.646232e-003,2:2.096624e-001,1:1.194845e-001);
   tree gen.233000 = [&U] (2:2.415333e-001,((20:7.464144e-003,19:1.324099e-002):8.776510e-002,(((((18:2.649884e-001,14:3.243805e-001):5.817168e-002,(8:2.909128e-001,12:3.390215e-001):1.780687e-001):7.506197e-002,4:2.536005e-001):1.128545e-001,(6:2.461827e-001,(16:2.388425e-001,10:2.345004e-001):1.640555e-001):8.028714e-002):1.685637e-001,(((13:4.917578e-001,17:2.267174e-001):6.457622e-002,(11:2.766969e-001,7:3.258067e-001):1.292605e-001):1.191678e-001,(3:2.200196e-001,((15:1.854762e-001,9:1.617304e-001):2.040405e-001,5:2.924532e-001):6.808952e-002):1.577502e-001):1.645811e-001):2.890155e-001):3.013772e-002,1:1.033125e-001);
   tree gen.233500 = [&U] ((20:6.513423e-003,19:1.347939e-002):1.081424e-001,((((((18:2.637577e-001,14:3.221134e-001):7.584680e-002,(8:2.877185e-001,12:3.435050e-001):1.804236e-001):6.573660e-002,4:2.575375e-001):1.278570e-001,(6:2.494385e-001,(16:2.482058e-001,10:2.047519e-001):1.701403e-001):7.693151e-002):1.707968e-001,(((13:4.350441e-001,17:2.419882e-001):3.501968e-002,(11:2.803561e-001,7:3.073435e-001):1.246877e-001):1.455160e-001,(3:2.174559e-001,((15:1.879291e-001,9:1.871844e-001):1.879226e-001,5:2.790567e-001):9.486785e-002):1.673690e-001):1.918423e-001):2.493414e-001,2:1.595371e-001):7.323859e-002,1:8.062445e-002);
   tree gen.234000 = [&U] ((20:1.975206e-004,19:1.729045e-002):1.223101e-001,((((((18:2.624991e-001,14:3.444408e-001):7.548487e-002,(8:2.863456e-001,12:3.031110e-001):1.785820e-001):8.885468e-002,4:2.563086e-001):6.403142e-002,(6:2.334178e-001,(16:2.470214e-001,10:2.077410e-001):1.734665e-001):7.215308e-002):2.014870e-001,(((17:2.408335e-001,13:4.329681e-001):5.116464e-002,(11:2.508691e-001,7:3.058769e-001):1.770929e-001):1.365349e-001,(3:3.016951e-001,((15:1.870323e-001,9:1.697046e-001):2.036970e-001,5:2.399785e-001):4.337922e-002):1.351194e-001):1.747079e-001):2.481516e-001,2:2.258623e-001):2.504843e-002,1:1.207734e-001);
   tree gen.234500 = [&U] ((20:6.944384e-004,19:1.200664e-002):8.470576e-002,((((((18:2.587250e-001,14:3.394886e-001):6.354068e-002,(8:2.891294e-001,12:3.384306e-001):1.795500e-001):1.381515e-001,4:2.212244e-001):1.248753e-001,(6:2.284559e-001,(16:2.739863e-001,10:2.047542e-001):1.595247e-001):6.041567e-002):1.498944e-001,(((17:2.373709e-001,13:4.701113e-001):6.853127e-002,(11:2.702434e-001,7:3.014792e-001):1.353521e-001):1.534941e-001,(3:3.000559e-001,((15:2.319680e-001,9:1.267455e-001):2.007683e-001,5:2.743490e-001):4.302519e-002):1.258940e-001):1.368272e-001):2.338921e-001,2:2.226150e-001):4.641391e-002,1:1.016772e-001);
   tree gen.235000 = [&U] (((20:9.240576e-004,19:8.515380e-003):9.086032e-002,(((((18:2.607575e-001,14:3.294541e-001):6.403983e-002,(8:2.914007e-001,12:3.410893e-001):1.676941e-001):1.105302e-001,4:2.392855e-001):9.203157e-002,(6:2.302505e-001,(16:2.921106e-001,10:2.063627e-001):1.449212e-001):1.005466e-001):1.421240e-001,(((17:2.187528e-001,13:4.836607e-001):9.422805e-002,(11:2.545022e-001,7:3.024358e-001):9.386129e-002):1.553785e-001,(3:3.069790e-001,((15:2.337903e-001,9:1.365508e-001):2.107441e-001,5:2.765042e-001):5.235036e-002):1.315118e-001):1.672638e-001):2.755066e-001):1.982204e-002,2:2.296644e-001,1:8.885680e-002);
   tree gen.235500 = [&U] ((20:6.661312e-004,19:7.108618e-003):1.006475e-001,(2:2.036224e-001,(((((18:2.667841e-001,14:3.283721e-001):8.805627e-002,(8:3.563288e-001,12:3.116327e-001):1.618475e-001):8.617517e-002,4:3.355264e-001):9.047147e-002,(6:2.355721e-001,(16:2.686584e-001,10:2.025426e-001):1.638287e-001):8.654162e-002):1.493622e-001,(((17:2.120529e-001,13:4.948391e-001):5.659480e-002,(11:2.603843e-001,7:3.094257e-001):1.121170e-001):1.145404e-001,(3:2.416863e-001,((15:2.045971e-001,9:1.248749e-001):2.193281e-001,5:2.305979e-001):6.564640e-002):1.345513e-001):1.711296e-001):2.788288e-001):4.039577e-002,1:1.117177e-001);
   tree gen.236000 = [&U] ((20:1.808637e-003,19:1.234904e-002):9.345830e-002,(2:2.456429e-001,(((((18:2.555360e-001,14:3.021234e-001):1.203876e-001,(8:3.207341e-001,12:2.984937e-001):1.451420e-001):9.726011e-002,4:2.506839e-001):9.358640e-002,(6:2.748317e-001,(16:2.015385e-001,10:2.657230e-001):1.407201e-001):9.284082e-002):1.393356e-001,(((17:2.424752e-001,13:4.739758e-001):8.587831e-002,(11:2.903541e-001,7:2.963797e-001):9.864421e-002):1.178582e-001,(3:2.629875e-001,((15:1.790339e-001,9:1.338652e-001):2.597768e-001,5:2.208755e-001):7.788792e-002):1.284897e-001):1.573335e-001):2.197075e-001):6.036832e-002,1:1.201568e-001);
   tree gen.236500 = [&U] ((20:5.139218e-003,19:1.280340e-002):9.985304e-002,(2:1.859898e-001,(((((18:2.649381e-001,14:3.550909e-001):1.032193e-001,(8:3.376859e-001,12:3.094763e-001):1.356575e-001):9.434429e-002,4:2.599075e-001):7.687397e-002,(6:2.849437e-001,(16:2.089538e-001,10:2.188225e-001):2.048923e-001):9.873294e-002):1.972781e-001,(((17:2.513967e-001,13:4.914150e-001):4.341364e-002,(11:2.272059e-001,7:3.072846e-001):1.022737e-001):1.541624e-001,(3:2.726637e-001,((15:1.754215e-001,9:1.746503e-001):2.191027e-001,5:2.342510e-001):7.792140e-002):1.435799e-001):1.763713e-001):2.277913e-001):6.373725e-002,1:1.179492e-001);
   tree gen.237000 = [&U] (((20:2.608515e-003,19:1.293028e-002):7.931086e-002,2:2.509795e-001):2.056576e-002,(((((18:2.584600e-001,14:3.464085e-001):6.780102e-002,(8:3.294291e-001,12:2.956732e-001):1.323405e-001):8.992645e-002,4:2.535524e-001):6.910608e-002,(6:2.504720e-001,(16:2.235103e-001,10:2.112242e-001):1.998825e-001):9.287521e-002):1.937630e-001,(((13:4.793993e-001,17:2.452497e-001):5.723326e-002,(11:2.870103e-001,7:2.997711e-001):1.337299e-001):1.352022e-001,(3:2.659967e-001,((15:2.230097e-001,9:1.809713e-001):2.137454e-001,5:2.357132e-001):5.665679e-002):1.403901e-001):1.504126e-001):2.603146e-001,1:1.123288e-001);
   tree gen.237500 = [&U] (((((((18:2.957895e-001,14:3.170499e-001):6.666070e-002,(8:3.817006e-001,12:2.904160e-001):1.473284e-001):1.079231e-001,4:2.504044e-001):6.805583e-002,(6:2.690530e-001,(16:2.207353e-001,10:2.129797e-001):1.974008e-001):8.511541e-002):2.278678e-001,(((13:4.734474e-001,17:2.518274e-001):5.399238e-002,(11:2.834469e-001,7:2.960493e-001):1.134828e-001):1.676231e-001,(3:2.772051e-001,((15:2.257801e-001,9:1.787244e-001):2.221170e-001,5:2.327867e-001):3.403908e-002):1.778311e-001):1.269976e-001):2.947805e-001,(20:2.268675e-003,19:7.546854e-003):1.030539e-001):2.997037e-002,2:2.483966e-001,1:6.915579e-002);
   tree gen.238000 = [&U] (((((((18:3.023349e-001,14:3.170270e-001):1.077190e-001,(8:3.816731e-001,12:2.903951e-001):1.612426e-001):1.045762e-001,4:2.699935e-001):8.370517e-002,(6:2.917179e-001,(16:2.674565e-001,10:2.140101e-001):1.254989e-001):9.532016e-002):1.719964e-001,(((13:4.647393e-001,17:2.518093e-001):9.715395e-002,(11:2.880104e-001,7:2.960279e-001):1.134746e-001):1.399980e-001,(3:2.771851e-001,((15:2.700476e-001,9:1.567747e-001):2.086936e-001,5:2.701778e-001):2.736282e-002):1.600944e-001):1.448022e-001):2.121432e-001,2:2.165237e-001):7.435185e-002,(20:2.151530e-003,19:1.411266e-002):6.977786e-002,1:1.190826e-001);
   tree gen.238500 = [&U] (((((((18:2.876230e-001,14:3.646901e-001):9.646716e-002,(8:3.631005e-001,12:3.070505e-001):1.146802e-001):9.607799e-002,4:2.568553e-001):8.411691e-002,(6:2.791456e-001,(16:2.588304e-001,10:2.035962e-001):1.729632e-001):8.507747e-002):1.780267e-001,(((13:4.347385e-001,17:2.395560e-001):7.749538e-002,(11:2.739955e-001,7:2.816229e-001):1.214875e-001):1.331855e-001,(3:2.707263e-001,((15:2.569069e-001,9:1.396614e-001):2.007610e-001,5:2.811922e-001):4.413521e-002):1.431751e-001):1.667144e-001):2.614823e-001,2:1.752589e-001):5.514309e-002,(20:5.404442e-003,19:1.040935e-002):1.050561e-001,1:1.075265e-001);
   tree gen.239000 = [&U] (((((((18:2.792314e-001,14:2.905985e-001):7.126750e-002,(8:3.474776e-001,12:2.938391e-001):2.117367e-001):1.274735e-001,4:2.467401e-001):5.750025e-002,(6:2.579451e-001,(16:2.165039e-001,10:1.904755e-001):1.590769e-001):8.141688e-002):1.703669e-001,((13:4.160332e-001,(17:2.292487e-001,(11:2.492554e-001,7:3.453359e-001):1.613087e-001):3.094537e-002):1.318125e-001,(3:2.615273e-001,((15:2.326797e-001,9:1.296249e-001):2.121383e-001,5:2.289970e-001):8.943448e-002):1.845549e-001):1.492954e-001):2.935799e-001,2:1.677181e-001):3.005914e-002,(20:1.677757e-003,19:1.263959e-002):9.955346e-002,1:1.122453e-001);
   tree gen.239500 = [&U] (((((((18:2.443143e-001,14:2.956352e-001):6.362842e-002,(8:3.156289e-001,12:3.157096e-001):1.093590e-001):7.328962e-002,4:2.692162e-001):8.669636e-002,(6:2.624159e-001,(16:2.955449e-001,10:2.014452e-001):1.618341e-001):1.464022e-001):1.535956e-001,(((11:2.695795e-001,7:3.145310e-001):1.052681e-001,(17:2.332221e-001,13:4.374360e-001):5.363688e-002):1.413569e-001,(3:2.660602e-001,((15:2.367125e-001,9:1.318716e-001):2.158151e-001,5:1.943436e-001):6.815398e-002):1.242950e-001):1.481608e-001):2.569256e-001,2:1.706250e-001):6.844330e-002,(20:1.070615e-003,19:7.620188e-003):1.012789e-001,1:1.184238e-001);
   tree gen.240000 = [&U] (((((((18:2.536105e-001,14:2.938702e-001):1.044706e-001,(8:2.910014e-001,12:3.157096e-001):1.535571e-001):1.175927e-001,4:2.692162e-001):7.330741e-002,(6:2.811533e-001,(16:2.267859e-001,10:2.208155e-001):1.699873e-001):1.250911e-001):1.753252e-001,(((11:2.695795e-001,7:2.865351e-001):1.027784e-001,(17:2.364474e-001,13:4.415418e-001):7.091976e-002):1.782390e-001,(3:1.988581e-001,((15:2.367125e-001,9:1.315838e-001):2.453776e-001,5:1.943436e-001):6.650931e-002):1.521261e-001):1.563831e-001):2.410176e-001,2:1.706250e-001):6.844330e-002,(20:1.061459e-003,19:7.673218e-003):9.195225e-002,1:1.099866e-001);
   tree gen.240500 = [&U] (((((((18:2.522665e-001,14:3.401244e-001):8.698354e-002,(8:2.894593e-001,12:3.140366e-001):1.527433e-001):6.035183e-002,4:2.677895e-001):1.004823e-001,(6:2.796634e-001,(16:2.528936e-001,10:2.247239e-001):1.221113e-001):8.505680e-002):1.787645e-001,(((11:2.681509e-001,7:3.007533e-001):1.747771e-001,(17:2.351944e-001,13:5.042215e-001):7.054394e-002):1.772945e-001,(3:2.380237e-001,((15:1.822350e-001,9:1.855001e-001):1.896605e-001,5:2.536535e-001):7.272527e-002):1.182310e-001):1.555544e-001):2.397404e-001,2:1.963172e-001):6.185130e-002,(20:3.052192e-004,19:1.196066e-002):9.146497e-002,1:9.410560e-002);
   tree gen.241000 = [&U] (((((((18:2.512091e-001,14:2.813024e-001):8.843408e-002,(8:3.209481e-001,12:3.078203e-001):1.497198e-001):8.904719e-002,4:2.624887e-001):8.633559e-002,(6:2.741276e-001,(16:2.335026e-001,10:2.012490e-001):1.088558e-001):1.067299e-001):1.965063e-001,(((11:2.628429e-001,7:3.066817e-001):1.436343e-001,(17:2.436646e-001,13:4.942406e-001):7.559171e-002):1.215541e-001,(3:2.333121e-001,((15:1.952218e-001,9:1.694716e-001):2.126108e-001,5:2.571919e-001):7.610892e-002):1.563087e-001):1.595465e-001):2.175107e-001,2:1.904629e-001):4.585356e-002,(20:3.482895e-004,19:1.454342e-002):9.919544e-002,1:1.182124e-001);
   tree gen.241500 = [&U] (((((((18:2.535095e-001,14:2.838783e-001):9.619499e-002,(8:2.656348e-001,12:3.368932e-001):1.660154e-001):5.655978e-002,4:2.437755e-001):7.887290e-002,(6:2.090793e-001,(16:2.356408e-001,10:1.996161e-001):1.292079e-001):7.413815e-002):2.453651e-001,(((13:4.202381e-001,17:2.458958e-001):3.363493e-002,(11:3.018590e-001,7:3.094900e-001):1.226382e-001):1.455447e-001,(3:2.280532e-001,((15:1.970094e-001,9:1.710234e-001):2.145577e-001,5:2.595471e-001):5.861173e-002):2.071589e-001):1.610075e-001):2.195025e-001,2:1.922070e-001):6.097106e-002,(20:1.521608e-003,19:1.045175e-002):9.671550e-002,1:1.195801e-001);
   tree gen.242000 = [&U] (((((((18:3.113949e-001,14:2.803226e-001):9.499011e-002,(8:3.394680e-001,12:2.732031e-001):1.878914e-001):7.251594e-002,4:2.638842e-001):1.036932e-001,(6:2.726664e-001,(16:2.158200e-001,10:1.971158e-001):1.480735e-001):7.692139e-002):2.422918e-001,((13:4.926651e-001,(17:2.949852e-001,(11:2.815342e-001,7:2.818472e-001):1.509576e-001):2.694138e-002):1.514662e-001,(3:2.229439e-001,((15:1.755663e-001,9:1.562992e-001):2.118703e-001,5:2.562961e-001):5.787759e-002):1.877575e-001):1.551877e-001):2.167531e-001,2:1.826071e-001):3.111975e-002,(20:2.093742e-003,19:1.032084e-002):9.550410e-002,1:1.125169e-001);
   tree gen.242500 = [&U] (((((((18:3.044885e-001,14:2.856696e-001):8.943471e-002,(8:3.407894e-001,12:3.514480e-001):1.223853e-001):9.062222e-002,4:1.969557e-001):8.916923e-002,(6:2.682211e-001,(16:2.619306e-001,10:2.114831e-001):1.848138e-001):7.261352e-002):2.220147e-001,((13:4.827548e-001,(17:2.590357e-001,(11:2.769442e-001,7:2.970652e-001):1.293986e-001):5.363259e-002):1.417447e-001,(3:2.792796e-001,((15:2.162396e-001,9:1.752352e-001):1.974280e-001,5:2.387792e-001):5.088543e-002):1.606616e-001):1.762560e-001):2.514933e-001,2:2.011494e-001):4.526259e-002,(20:2.808065e-004,19:1.015258e-002):8.715941e-002,1:1.274984e-001);
   tree gen.243000 = [&U] (((((((18:2.927391e-001,14:2.835966e-001):7.742548e-002,(8:3.243570e-001,12:2.834057e-001):1.305629e-001):1.360333e-001,4:1.988990e-001):7.984501e-002,(6:2.708675e-001,(16:2.241518e-001,10:2.135698e-001):1.730684e-001):5.244759e-002):2.052552e-001,(((13:4.413304e-001,17:2.005118e-001):7.072918e-002,(11:2.331419e-001,7:2.999963e-001):1.123608e-001):1.349475e-001,(3:3.000133e-001,((15:2.183732e-001,9:1.351943e-001):2.133588e-001,5:2.411352e-001):4.971270e-002):1.408212e-001):1.868899e-001):3.035280e-001,2:2.031341e-001):4.571042e-002,(20:4.647660e-004,19:1.326682e-002):1.019355e-001,1:9.748642e-002);
   tree gen.243500 = [&U] (((((((18:3.061974e-001,14:3.241682e-001):5.866498e-002,(8:3.392689e-001,12:3.326760e-001):1.603496e-001):1.422872e-001,4:2.590283e-001):3.019316e-002,(6:2.655781e-001,(16:2.344569e-001,10:2.233884e-001):1.955714e-001):8.979959e-002):1.724634e-001,(((17:2.097300e-001,(11:2.649022e-001,7:3.137882e-001):1.175264e-001):6.339482e-002,13:4.661879e-001):1.592191e-001,(3:2.297147e-001,((15:2.137573e-001,9:1.565902e-001):1.995822e-001,5:2.522210e-001):4.170692e-002):1.472953e-001):1.402449e-001):3.036834e-001,(20:6.594003e-004,19:1.512743e-002):9.477719e-002):3.254815e-002,2:2.124729e-001,1:7.569583e-002);
   tree gen.244000 = [&U] (((((((18:2.864098e-001,14:3.406760e-001):9.062895e-002,(8:3.243846e-001,12:3.121896e-001):1.533148e-001):8.425102e-002,4:2.665409e-001):1.128928e-001,(6:2.539267e-001,(16:2.407909e-001,10:2.318441e-001):1.500163e-001):1.223262e-001):1.935470e-001,(((11:2.532804e-001,7:2.790452e-001):1.329035e-001,(13:4.828187e-001,17:2.510056e-001):5.294850e-002):1.415743e-001,(3:2.196367e-001,((15:1.839772e-001,9:1.497203e-001):1.899008e-001,5:2.411557e-001):6.124308e-002):1.464497e-001):1.286873e-001):2.296678e-001,2:1.853354e-001):8.132514e-002,(20:3.050961e-003,19:1.913738e-002):1.205370e-001,1:9.629940e-002);
   tree gen.244500 = [&U] (((((((18:2.699704e-001,14:3.211219e-001):8.985479e-002,(8:3.057655e-001,12:2.716932e-001):1.474396e-001):6.057349e-002,4:2.512419e-001):9.457937e-002,(6:2.635321e-001,(16:2.714344e-001,10:2.380671e-001):1.276168e-001):8.328260e-002):1.992529e-001,(((11:2.639450e-001,7:3.186246e-001):1.252751e-001,(13:4.551058e-001,17:2.119508e-001):7.796569e-002):1.568251e-001,(3:2.293215e-001,((15:1.734173e-001,9:1.471661e-001):2.296385e-001,5:2.277488e-001):8.728171e-002):2.514635e-001):1.519975e-001):2.164853e-001,2:1.544738e-001):6.416491e-002,(20:2.886477e-003,19:1.803893e-002):1.136184e-001,1:1.078717e-001);
   tree gen.245000 = [&U] (((((((18:2.880121e-001,14:3.425819e-001):7.982863e-002,(8:3.261993e-001,12:2.898500e-001):1.572928e-001):9.780292e-002,4:2.680320e-001):9.534495e-002,(6:2.811435e-001,(16:2.550359e-001,10:1.914494e-001):1.150731e-001):1.265845e-001):1.619756e-001,(((11:2.417015e-001,7:3.399177e-001):1.308178e-001,(17:2.516895e-001,13:5.071223e-001):3.926700e-002):1.383144e-001,(3:2.527990e-001,((15:1.850065e-001,9:1.993407e-001):2.153721e-001,5:2.904111e-001):2.462761e-002):1.920698e-001):1.585118e-001):2.171617e-001,2:1.935829e-001):6.584879e-002,(20:4.881741e-003,19:1.694443e-002):7.070620e-002,1:1.364249e-001);
   tree gen.245500 = [&U] (((((((18:2.860747e-001,14:2.891053e-001):4.052403e-002,(8:3.017506e-001,12:2.879002e-001):1.729446e-001):1.093293e-001,4:2.925989e-001):7.557362e-002,(6:2.315577e-001,(16:2.533203e-001,10:1.788948e-001):1.723660e-001):1.148942e-001):1.727275e-001,(((11:2.790163e-001,7:3.115223e-001):1.299378e-001,(17:2.499964e-001,13:4.029405e-001):7.418832e-002):1.092572e-001,(3:2.510985e-001,((15:1.837620e-001,9:1.790173e-001):2.279293e-001,5:2.370797e-001):8.005614e-002):1.532940e-001):1.469886e-001):2.923541e-001,2:1.928168e-001):4.892567e-002,(20:2.519116e-003,19:1.683044e-002):1.240383e-001,1:8.674746e-002);
   tree gen.246000 = [&U] (((((((18:2.860747e-001,14:2.960154e-001):8.820482e-002,(8:3.635448e-001,12:3.505761e-001):1.253238e-001):1.239581e-001,4:2.352787e-001):5.500897e-002,(6:2.416136e-001,(16:2.257249e-001,10:2.509089e-001):1.723660e-001):8.511311e-002):1.876774e-001,(((11:2.783639e-001,7:2.662869e-001):1.436277e-001,(17:2.499964e-001,13:4.924155e-001):5.206129e-002):1.092572e-001,(3:2.510985e-001,((15:2.051493e-001,9:1.306257e-001):2.279293e-001,5:2.623947e-001):4.632154e-002):1.571758e-001):1.469886e-001):2.923541e-001,2:1.864187e-001):4.381644e-002,(20:1.496088e-003,19:1.119171e-002):1.282297e-001,1:8.952691e-002);
   tree gen.246500 = [&U] (((((((18:2.594812e-001,14:2.931074e-001):7.669701e-002,(8:3.040115e-001,12:3.433452e-001):1.736238e-001):1.065320e-001,4:2.348464e-001):8.294200e-002,(6:2.366302e-001,(16:1.931546e-001,10:2.457338e-001):1.611306e-001):8.909523e-002):2.014396e-001,(((11:2.691707e-001,7:2.607945e-001):1.412869e-001,(17:2.102604e-001,13:5.096348e-001):5.795330e-002):1.190093e-001,(3:2.459194e-001,((15:2.009179e-001,9:1.526207e-001):2.181976e-001,5:2.674519e-001):5.515156e-002):1.366841e-001):1.461234e-001):2.160108e-001,2:1.540557e-001):4.972173e-002,(20:4.668092e-004,19:1.574812e-002):1.100785e-001,1:9.042844e-002);
   tree gen.247000 = [&U] (((((((18:2.594812e-001,14:3.127758e-001):7.931057e-002,(8:3.241161e-001,12:3.400549e-001):1.650361e-001):9.434413e-002,4:2.591040e-001):7.101443e-002,(6:2.321350e-001,(16:1.931546e-001,10:2.301476e-001):1.611306e-001):1.211853e-001):2.036257e-001,((13:5.096348e-001,(17:2.321719e-001,(11:2.845209e-001,7:2.791626e-001):1.472042e-001):5.477371e-002):1.097255e-001,(3:2.371787e-001,((15:2.217505e-001,9:1.526207e-001):1.732491e-001,5:2.400670e-001):6.446097e-002):1.453827e-001):1.461234e-001):2.443088e-001,2:2.034890e-001):5.721130e-002,(20:4.249559e-004,19:1.527497e-002):8.286532e-002,1:1.237779e-001);
   tree gen.247500 = [&U] (((((((18:2.654556e-001,14:3.199773e-001):8.113665e-002,(8:3.160217e-001,12:3.479264e-001):1.529905e-001):7.541405e-002,4:2.661587e-001):1.072896e-001,(6:2.374798e-001,(16:2.387650e-001,10:2.354466e-001):1.648405e-001):9.098835e-002):1.710673e-001,(((11:2.542322e-001,7:2.855901e-001):1.380254e-001,(17:2.369791e-001,13:4.569234e-001):6.532450e-002):1.141317e-001,(3:2.426396e-001,((15:2.038265e-001,9:1.690940e-001):1.725433e-001,5:2.455944e-001):6.594514e-002):1.487300e-001):1.457338e-001):2.528455e-001,2:2.249021e-001):3.995786e-002,(20:1.293865e-003,19:1.396390e-002):8.477325e-002,1:1.308228e-001);
   tree gen.248000 = [&U] (((((((18:2.494174e-001,14:3.258031e-001):8.577370e-002,(8:2.908406e-001,12:3.479264e-001):1.829374e-001):8.782811e-002,4:2.129100e-001):9.246281e-002,(6:2.374798e-001,(16:2.387650e-001,10:1.945210e-001):1.406047e-001):1.228692e-001):1.544834e-001,(((11:2.542322e-001,7:2.935654e-001):9.518679e-002,(17:2.486042e-001,13:4.595958e-001):6.033991e-002):1.647058e-001,(3:2.426396e-001,((15:2.172417e-001,9:1.318887e-001):1.922821e-001,5:2.455944e-001):5.580382e-002):1.369171e-001):1.772102e-001):2.528455e-001,2:1.913819e-001):4.553639e-002,(20:8.668383e-004,19:7.328686e-003):9.963203e-002,1:1.224318e-001);
   tree gen.248500 = [&U] (((((((18:2.924602e-001,14:3.443730e-001):9.485601e-002,(8:3.035570e-001,12:3.299197e-001):9.321167e-002):1.086524e-001,4:2.470890e-001):8.465681e-002,(6:2.371035e-001,(16:2.277386e-001,10:1.756851e-001):1.585889e-001):6.121722e-002):2.185536e-001,(((11:2.653479e-001,7:3.064009e-001):1.355650e-001,(17:2.594738e-001,13:4.320897e-001):5.924496e-002):1.199315e-001,(3:2.532485e-001,((15:1.535869e-001,9:1.767708e-001):2.047736e-001,5:2.378190e-001):5.824372e-002):1.429035e-001):2.300311e-001):2.639006e-001,2:1.997496e-001):4.752737e-002,(20:2.295974e-004,19:9.891195e-003):1.092397e-001,1:1.365173e-001);
   tree gen.249000 = [&U] (((((((18:3.100030e-001,14:3.270277e-001):8.007062e-002,(8:2.882675e-001,12:3.144389e-001):1.396943e-001):9.340292e-002,4:2.350887e-001):5.071940e-002,(6:2.251611e-001,(16:2.438280e-001,10:1.627570e-001):1.722960e-001):9.659706e-002):2.075455e-001,(((11:2.519829e-001,7:2.909682e-001):1.413300e-001,(17:2.496898e-001,13:4.159643e-001):5.252237e-002):1.138908e-001,(3:2.404929e-001,((15:2.102380e-001,9:1.678672e-001):1.944597e-001,5:2.317064e-001):6.862802e-002):1.753109e-001):1.272371e-001):2.614037e-001,2:1.896887e-001):3.507907e-002,(20:6.918680e-004,19:1.432840e-002):8.409812e-002,1:1.191638e-001);
   tree gen.249500 = [&U] (((((((18:3.133983e-001,14:3.288364e-001):7.228845e-002,(8:3.435681e-001,12:3.446004e-001):1.434226e-001):1.000155e-001,4:2.365360e-001):1.006828e-001,(6:2.289397e-001,(16:2.587198e-001,10:2.173490e-001):1.662301e-001):1.436978e-001):1.905296e-001,(((17:2.538801e-001,13:4.702724e-001):6.226280e-002,(11:2.562117e-001,7:3.277251e-001):1.633269e-001):1.158022e-001,(3:2.445288e-001,((15:1.909234e-001,9:1.261482e-001):1.882649e-001,5:2.355949e-001):7.072550e-002):1.663648e-001):1.412101e-001):2.657905e-001,2:1.899459e-001):5.491214e-002,(20:5.912800e-004,19:7.942461e-003):8.550945e-002,1:1.250165e-001);
   tree gen.250000 = [&U] (((((((18:3.145964e-001,14:2.665928e-001):7.312910e-002,(8:3.475635e-001,12:3.486078e-001):1.450905e-001):7.561621e-002,4:2.392867e-001):1.054067e-001,(6:2.555484e-001,(16:2.609117e-001,10:2.198765e-001):1.350248e-001):9.678008e-002):1.669353e-001,(((17:1.986912e-001,13:4.757412e-001):6.040510e-002,(11:2.591912e-001,7:2.837436e-001):8.947826e-002):1.318554e-001,(3:2.812757e-001,((15:2.100613e-001,9:1.563702e-001):1.904543e-001,5:2.273675e-001):4.591381e-002):1.595857e-001):1.694693e-001):2.163267e-001,2:2.196089e-001):6.610348e-002,(20:9.305801e-004,19:8.582699e-003):1.036920e-001,1:1.231003e-001);
   tree gen.250500 = [&U] (((((((18:2.361377e-001,14:2.975656e-001):6.090016e-002,(8:3.304385e-001,12:2.792045e-001):1.813701e-001):9.919932e-002,4:2.631843e-001):6.569505e-002,(6:2.304020e-001,(16:2.595810e-001,10:2.146010e-001):1.243953e-001):1.236788e-001):1.846977e-001,(((17:1.973470e-001,13:4.327161e-001):6.737565e-002,(11:2.578693e-001,7:2.822964e-001):1.182063e-001):1.158691e-001,(3:2.769236e-001,((15:2.025587e-001,9:1.555727e-001):1.894829e-001,5:2.615526e-001):5.839209e-002):1.587718e-001):1.894599e-001):2.491642e-001,2:2.184888e-001):6.576634e-002,(20:4.758366e-004,19:1.546765e-002):1.297977e-001,1:9.578982e-002);
   tree gen.251000 = [&U] (((((((18:2.474048e-001,14:3.117636e-001):1.027980e-001,(8:3.462050e-001,12:3.635323e-001):1.900239e-001):1.039325e-001,4:2.205227e-001):9.797885e-002,(6:2.938039e-001,(16:2.719666e-001,10:2.248404e-001):1.880091e-001):7.233748e-002):1.935103e-001,(((17:2.067631e-001,13:4.827194e-001):4.405805e-002,(11:2.679935e-001,7:2.976596e-001):1.223351e-001):1.005339e-001,(3:2.751806e-001,((15:2.024804e-001,9:1.629956e-001):1.985238e-001,5:2.740323e-001):5.748234e-002):1.247640e-001):1.841354e-001):2.781607e-001,2:1.927145e-001):5.647748e-002,(20:2.892426e-004,19:9.630989e-003):8.982456e-002,1:9.455209e-002);
   tree gen.251500 = [&U] (((((((18:2.468979e-001,14:2.966761e-001):7.476648e-002,(8:3.803874e-001,12:3.627875e-001):1.392237e-001):7.968986e-002,4:2.726614e-001):9.777811e-002,(6:2.315146e-001,(16:2.431839e-001,10:2.243797e-001):1.906283e-001):1.151203e-001):1.649290e-001,(((11:2.577875e-001,7:3.240473e-001):1.291172e-001,(13:4.817304e-001,17:2.282760e-001):4.096391e-002):1.271394e-001,((15:1.847660e-001,9:1.626617e-001):2.032034e-001,(3:2.430994e-001,5:2.734708e-001):5.521124e-002):1.245084e-001):1.529569e-001):1.980571e-001,2:1.569470e-001):1.004436e-001,(20:1.970446e-004,19:6.723770e-003):1.028015e-001,1:1.111544e-001);
   tree gen.252000 = [&U] (((((((18:2.441790e-001,14:3.693339e-001):1.077087e-001,(8:3.873290e-001,12:3.116936e-001):1.417643e-001):8.114410e-002,4:2.776371e-001):9.956243e-002,(6:2.357394e-001,(16:2.476217e-001,10:2.219592e-001):1.872136e-001):1.279098e-001):1.679387e-001,(((11:2.624918e-001,7:2.834301e-001):1.373589e-001,(17:2.324418e-001,13:4.826854e-001):5.864444e-002):1.294595e-001,(3:2.366412e-001,(5:2.810815e-001,(15:2.084414e-001,9:1.482098e-001):2.055697e-001):4.812816e-002):1.858695e-001):1.540923e-001):2.300048e-001,2:1.598110e-001):8.832876e-002,(20:2.950996e-004,19:1.151917e-002):1.050078e-001,1:1.020271e-001);
   tree gen.252500 = [&U] (((((((18:3.038284e-001,14:2.893055e-001):7.175378e-002,(8:2.993813e-001,12:2.973530e-001):1.761077e-001):8.221564e-002,4:2.727308e-001):6.194635e-002,(6:2.792374e-001,(16:2.488992e-001,10:2.268761e-001):1.551215e-001):1.044591e-001):1.855298e-001,(((11:2.683066e-001,7:2.686118e-001):1.627151e-001,(17:2.375909e-001,13:4.933780e-001):5.112182e-002):1.054180e-001,(3:2.151027e-001,(5:2.873081e-001,(15:2.130589e-001,9:1.508176e-001):2.247428e-001):7.488449e-002):1.549333e-001):1.575058e-001):2.350999e-001,2:1.891293e-001):5.221077e-002,(20:1.081404e-003,19:1.015076e-002):1.122452e-001,1:1.012234e-001);
   tree gen.253000 = [&U] (((((((18:2.909011e-001,14:2.905351e-001):8.338428e-002,(8:3.786951e-001,12:2.847012e-001):1.741532e-001):8.785905e-002,4:2.654696e-001):5.633107e-002,(6:2.579818e-001,(16:2.705571e-001,10:2.172229e-001):1.258236e-001):9.495015e-002):2.056859e-001,(((13:4.624098e-001,17:2.274818e-001):7.689910e-002,(11:2.568907e-001,7:2.744771e-001):1.054970e-001):1.299885e-001,(3:2.625026e-001,(5:2.750837e-001,(15:2.039936e-001,9:1.444006e-001):1.853058e-001):3.625143e-002):1.403268e-001):1.777705e-001):1.854017e-001,2:1.925160e-001):5.318603e-002,(20:2.708309e-003,19:1.905189e-002):9.256341e-002,1:9.550767e-002);
   tree gen.253500 = [&U] (((((((18:2.870265e-001,14:2.866654e-001):8.442422e-002,(8:3.452793e-001,12:2.809092e-001):1.601293e-001):1.113675e-001,4:2.662233e-001):8.228646e-002,(6:2.655104e-001,(16:2.029883e-001,10:2.249347e-001):1.839415e-001):8.813969e-002):1.939714e-001,(((13:4.562508e-001,17:2.244519e-001):8.115767e-002,(11:2.736141e-001,7:2.708212e-001):1.040919e-001):1.467235e-001,(((15:1.810508e-001,9:1.502519e-001):2.057370e-001,5:2.470556e-001):3.874420e-002,3:2.652634e-001):1.384577e-001):1.686181e-001):2.106224e-001,2:1.899518e-001):7.646630e-002,(20:2.672236e-003,19:1.379096e-002):8.294632e-002,1:9.903464e-002);
   tree gen.254000 = [&U] (((((((18:2.492661e-001,14:2.888092e-001):6.667936e-002,(8:3.548498e-001,12:2.830100e-001):1.656893e-001):1.025793e-001,4:2.794604e-001):7.239991e-002,(6:2.760620e-001,(16:2.517162e-001,10:2.104574e-001):1.348575e-001):1.256902e-001):1.954220e-001,(((17:2.289941e-001,(11:2.391544e-001,7:3.317133e-001):1.554985e-001):3.605410e-002,13:4.596630e-001):1.478208e-001,(((15:1.824049e-001,9:1.545420e-001):2.072757e-001,5:2.489033e-001):6.636219e-002,3:2.672472e-001):1.477789e-001):1.705300e-001):2.490070e-001,2:2.185389e-001):3.118418e-002,(20:6.737923e-004,19:6.934467e-003):8.516974e-002,1:1.280174e-001);
   tree gen.254500 = [&U] (((((((18:2.671770e-001,14:2.775886e-001):1.235524e-001,(8:3.627801e-001,12:2.852959e-001):1.670276e-001):8.185231e-002,4:2.817176e-001):7.318349e-002,(6:2.372402e-001,(16:2.230553e-001,10:2.121573e-001):1.359467e-001):9.046059e-002):1.836195e-001,(((17:2.555598e-001,(11:2.410861e-001,7:3.343926e-001):1.567544e-001):5.348739e-002,13:4.633757e-001):1.069868e-001,(((15:1.838782e-001,9:1.557902e-001):2.089499e-001,5:2.582392e-001):6.025686e-002,3:2.397829e-001):1.786346e-001):1.529961e-001):2.548785e-001,2:2.215018e-001):6.334970e-002,(20:5.367763e-004,19:6.340701e-003):8.585766e-002,1:9.969447e-002);
   tree gen.255000 = [&U] (((((((18:2.714021e-001,14:3.443984e-001):7.047752e-002,(8:3.556876e-001,12:2.898076e-001):1.701747e-001):7.061866e-002,4:2.210240e-001):7.638004e-002,(6:2.727036e-001,(16:2.820568e-001,10:2.212499e-001):1.511727e-001):9.189115e-002):1.911498e-001,(((17:2.596013e-001,(11:2.633827e-001,7:3.396807e-001):1.504075e-001):6.419440e-002,13:4.707036e-001):9.330959e-002,(((15:1.779721e-001,9:1.569694e-001):2.122542e-001,5:2.623230e-001):8.609998e-002,3:2.435749e-001):1.814595e-001):1.807374e-001):2.632224e-001,2:2.258364e-001):3.013136e-002,(20:1.901620e-003,19:1.502690e-002):1.137677e-001,1:9.406108e-002);
   tree gen.255500 = [&U] (((20:1.505650e-003,19:1.509809e-002):5.523703e-002,2:2.219525e-001):5.792655e-002,(((((18:2.695223e-001,14:3.378880e-001):6.886550e-002,(8:2.905124e-001,12:3.178186e-001):1.689960e-001):9.522031e-002,4:2.687249e-001):6.758160e-002,(6:2.708148e-001,(16:2.686637e-001,10:2.162852e-001):1.311936e-001):9.111367e-002):1.354037e-001,(((17:2.406064e-001,(11:2.615584e-001,7:2.843898e-001):1.520269e-001):3.113640e-002,13:4.674433e-001):1.139708e-001,(((15:1.767394e-001,9:1.558822e-001):2.107841e-001,5:2.605061e-001):7.297992e-002,3:2.418878e-001):1.378076e-001):1.503117e-001):2.613992e-001,1:9.985849e-002);
   tree gen.256000 = [&U] ((20:3.761618e-003,19:8.016149e-003):8.482383e-002,((((((18:2.737899e-001,14:3.653188e-001):6.357017e-002,(8:3.437078e-001,12:2.843661e-001):1.401620e-001):1.030129e-001,4:2.729798e-001):8.283983e-002,(6:2.428499e-001,(16:2.230793e-001,10:2.197098e-001):1.617973e-001):9.689370e-002):2.124408e-001,(((17:2.513365e-001,(11:2.656999e-001,7:2.888928e-001):1.429154e-001):7.162452e-002,13:4.748447e-001):1.356431e-001,(((15:1.795378e-001,9:1.583504e-001):1.917922e-001,5:2.646309e-001):4.207327e-002,3:2.716278e-001):1.796915e-001):1.526917e-001):2.339358e-001,2:1.482518e-001):4.251663e-002,1:7.530542e-002);
   tree gen.256500 = [&U] ((20:6.766668e-003,19:1.008617e-002):6.233665e-002,((((((18:2.747935e-001,14:3.666579e-001):7.517015e-002,(8:3.449678e-001,12:2.850501e-001):1.362402e-001):1.168199e-001,4:2.739805e-001):4.989604e-002,(6:2.572215e-001,(16:2.423170e-001,10:1.892874e-001):1.623903e-001):1.358156e-001):1.971691e-001,(((17:2.616126e-001,(11:2.666738e-001,7:2.899518e-001):1.383359e-001):5.471439e-002,13:4.524313e-001):1.343890e-001,((15:2.139044e-001,9:1.589308e-001):2.192219e-001,(5:2.656009e-001,3:2.726235e-001):3.667057e-002):1.635288e-001):1.885729e-001):2.618811e-001,2:1.732132e-001):3.923630e-002,1:9.308027e-002);
   tree gen.257000 = [&U] ((20:1.014948e-003,19:1.912717e-002):8.308625e-002,((((((18:2.695487e-001,14:3.084539e-001):1.246778e-001,(8:3.449678e-001,12:2.850501e-001):1.610827e-001):8.751136e-002,4:1.999176e-001):6.668980e-002,(6:2.590865e-001,(16:2.423170e-001,10:1.811518e-001):1.623903e-001):1.210506e-001):1.971691e-001,(((17:2.680870e-001,13:4.411533e-001):3.960686e-002,(11:2.666738e-001,7:2.642952e-001):1.383359e-001):1.397503e-001,(3:2.549697e-001,(5:2.760828e-001,(15:2.196719e-001,9:1.383326e-001):2.192219e-001):5.023997e-002):1.588502e-001):1.885729e-001):2.328787e-001,2:3.134406e-001):1.441575e-002,1:1.148528e-001);
   tree gen.257500 = [&U] ((20:1.906826e-003,19:1.647893e-002):8.403253e-002,(2:2.379330e-001,(((((18:2.410961e-001,14:3.119669e-001):8.726964e-002,(8:3.028860e-001,12:3.329653e-001):1.870008e-001):1.328465e-001,4:2.021945e-001):5.010884e-002,(6:2.620373e-001,(16:2.046845e-001,10:1.933939e-001):1.546624e-001):1.053979e-001):1.484699e-001,(((17:2.815327e-001,13:4.461777e-001):3.906191e-002,(11:2.697110e-001,7:2.998877e-001):1.405823e-001):1.186909e-001,(3:2.390855e-001,(5:2.792272e-001,(15:1.961370e-001,9:1.518229e-001):2.107574e-001):5.081216e-002):1.606593e-001):1.744808e-001):2.734458e-001):2.440015e-002,1:1.116202e-001);
   tree gen.258000 = [&U] ((20:2.009235e-003,19:8.803315e-003):1.225108e-001,(2:2.350233e-001,(((((18:2.391392e-001,14:3.094348e-001):8.656131e-002,(8:3.004276e-001,12:3.302627e-001):1.628373e-001):8.997855e-002,4:2.844532e-001):7.648646e-002,(6:2.599105e-001,(16:2.314276e-001,10:1.918242e-001):1.561213e-001):9.919301e-002):1.899579e-001,(((17:2.329334e-001,(11:2.675219e-001,7:2.974537e-001):1.394413e-001):5.466072e-002,13:4.518259e-001):1.221603e-001,(3:2.216438e-001,(5:2.769608e-001,(15:1.770314e-001,9:1.696555e-001):2.090468e-001):4.539236e-002):1.593553e-001):1.772184e-001):2.540427e-001):4.806326e-002,1:1.299378e-001);
   tree gen.258500 = [&U] ((((((18:3.136934e-001,14:3.436380e-001):5.419847e-002,(8:3.130194e-001,12:3.441050e-001):1.696623e-001):8.164678e-002,4:2.963754e-001):6.807871e-002,(6:2.394359e-001,(16:2.411274e-001,10:1.998641e-001):1.626648e-001):1.005605e-001):1.796795e-001,((13:4.707633e-001,(17:2.426963e-001,(11:2.787345e-001,7:2.814719e-001):1.340639e-001):3.526028e-002):1.189601e-001,(3:2.309336e-001,(5:2.216094e-001,(15:2.010204e-001,9:1.337583e-001):2.174956e-001):3.794408e-002):1.665034e-001):1.937556e-001):2.600088e-001,(2:2.448739e-001,(20:1.240604e-003,19:1.911385e-002):9.979727e-002):6.394859e-002,1:7.077257e-002);
   tree gen.259000 = [&U] (((((((18:2.376367e-001,14:3.346697e-001):8.410453e-002,(8:3.180963e-001,12:3.496861e-001):1.724140e-001):7.813082e-002,4:2.762403e-001):6.918289e-002,(6:2.433193e-001,(16:2.257754e-001,10:2.031057e-001):1.632550e-001):9.661912e-002):1.825937e-001,((((11:2.832553e-001,7:2.860371e-001):1.241364e-001,17:2.536817e-001):1.854752e-002,13:4.301256e-001):1.690550e-001,(((15:2.042807e-001,9:1.682570e-001):2.108355e-001,5:2.583185e-001):7.104138e-002,3:2.291743e-001):1.455298e-001):2.168556e-001):2.759954e-001,(20:6.812786e-004,19:1.942385e-002):9.763195e-002):3.457704e-002,2:2.650946e-001,1:7.757778e-002);
   tree gen.259500 = [&U] ((20:8.628813e-004,19:1.344200e-002):1.124722e-001,((((((18:2.460281e-001,14:3.243623e-001):8.305753e-002,(8:3.082993e-001,12:3.389162e-001):1.607280e-001):1.169856e-001,4:2.268229e-001):6.360472e-002,(6:2.358254e-001,(16:2.764815e-001,10:1.968503e-001):1.462151e-001):1.213351e-001):1.797173e-001,(((17:2.458686e-001,13:4.375461e-001):4.606557e-002,(11:2.601804e-001,7:3.072208e-001):1.214482e-001):1.442241e-001,(((15:1.979891e-001,9:1.630749e-001):2.043420e-001,5:2.513405e-001):4.426382e-002,3:2.337489e-001):1.691794e-001):1.689077e-001):2.250503e-001,2:1.715989e-001):6.754885e-002,1:1.011546e-001);
   tree gen.260000 = [&U] ((20:4.890037e-004,19:1.011101e-002):9.585770e-002,((((((18:2.460281e-001,14:3.116908e-001):8.698464e-002,(8:3.189743e-001,12:3.389162e-001):1.759245e-001):9.670761e-002,4:2.284303e-001):6.037613e-002,(6:2.175881e-001,(16:2.764815e-001,10:1.968503e-001):1.409317e-001):1.190991e-001):1.900707e-001,(((17:2.458686e-001,13:4.590483e-001):4.217861e-002,(11:2.601804e-001,7:3.058746e-001):1.542451e-001):1.339746e-001,(((15:1.979891e-001,9:1.646612e-001):2.049314e-001,5:2.513405e-001):6.429856e-002,3:2.337489e-001):1.823312e-001):1.396022e-001):2.104629e-001,2:2.123187e-001):6.105181e-002,1:1.277725e-001);
   tree gen.260500 = [&U] ((20:2.207394e-004,19:8.665983e-003):1.036031e-001,(2:2.498471e-001,(((((18:3.064729e-001,14:3.134894e-001):7.556131e-002,(8:3.226953e-001,12:3.640358e-001):1.610408e-001):7.559764e-002,4:2.297485e-001):7.465713e-002,(6:2.188437e-001,(16:2.674642e-001,10:1.767963e-001):1.342337e-001):1.339448e-001):1.545599e-001,((13:4.616974e-001,((11:2.616818e-001,7:3.076397e-001):1.380628e-001,17:2.329457e-001):6.117037e-002):1.049001e-001,(((15:1.991317e-001,9:1.423643e-001):1.812437e-001,5:2.527910e-001):6.245849e-002,3:2.350978e-001):1.749906e-001):1.536422e-001):2.716896e-001):2.923249e-002,1:1.213869e-001);
   tree gen.261000 = [&U] ((20:2.443340e-004,19:9.613725e-003):9.884464e-002,(2:1.601808e-001,(((((18:2.471718e-001,14:3.134894e-001):8.570993e-002,(8:3.226953e-001,12:3.640358e-001):1.405126e-001):8.631408e-002,4:2.680784e-001):8.779770e-002,(6:2.365957e-001,(16:2.674642e-001,10:1.771913e-001):1.573471e-001):1.470914e-001):1.706470e-001,((((11:2.616818e-001,7:3.076397e-001):1.608058e-001,17:2.329457e-001):3.510869e-002,13:4.616974e-001):1.049001e-001,(((15:1.991317e-001,9:1.761954e-001):1.984094e-001,5:2.684262e-001):5.453523e-002,3:2.442402e-001):1.444051e-001):1.536422e-001):2.637026e-001):7.844959e-002,1:1.225015e-001);
   tree gen.261500 = [&U] ((20:1.994153e-003,19:9.439644e-003):9.947552e-002,(2:2.116681e-001,(((((18:3.106912e-001,14:2.897176e-001):7.910163e-002,(8:3.420787e-001,12:2.968380e-001):1.316560e-001):1.302434e-001,4:2.135139e-001):8.000750e-002,(6:2.640447e-001,(16:2.691713e-001,10:1.783222e-001):1.652129e-001):6.192055e-002):1.706797e-001,(((17:2.048900e-001,13:4.646441e-001):6.813716e-002,(11:2.161829e-001,7:2.706995e-001):1.450334e-001):1.196371e-001,(((15:1.853652e-001,9:1.773200e-001):1.963012e-001,5:2.701395e-001):3.162686e-002,3:2.380782e-001):1.417512e-001):1.936392e-001):2.181065e-001):3.997057e-002,1:1.232834e-001);
   tree gen.262000 = [&U] ((20:4.329121e-003,19:1.186512e-002):1.026440e-001,((((((18:3.066234e-001,14:2.859245e-001):7.053161e-002,(8:2.666188e-001,12:2.929517e-001):1.731806e-001):9.094985e-002,4:2.915406e-001):7.496655e-002,(6:2.605877e-001,(16:2.656472e-001,10:2.170826e-001):1.630498e-001):1.345163e-001):1.818248e-001,(((17:2.022074e-001,13:4.585608e-001):7.510910e-002,(11:3.014119e-001,7:2.671554e-001):1.343694e-001):9.099977e-002,(((15:2.002083e-001,9:1.459887e-001):2.545950e-001,5:2.511633e-001):4.143438e-002,3:2.349611e-001):1.885735e-001):1.911039e-001):2.729595e-001,2:2.251604e-001):4.018458e-002,1:1.302543e-001);
   tree gen.262500 = [&U] (2:2.705682e-001,((20:1.363560e-003,19:2.004105e-002):8.136471e-002,(((((18:2.975517e-001,14:2.774651e-001):8.474785e-002,(8:2.556577e-001,12:3.481199e-001):1.885045e-001):8.825901e-002,4:2.829150e-001):5.937279e-002,(6:2.528779e-001,(16:2.577878e-001,10:2.106600e-001):1.712263e-001):7.801109e-002):2.154411e-001,(((17:2.329863e-001,(11:2.686405e-001,7:3.024053e-001):1.303940e-001):6.585903e-002,13:4.449938e-001):1.645814e-001,(((15:1.843132e-001,9:1.217688e-001):2.413361e-001,5:3.038688e-001):2.683222e-002,3:2.280096e-001):1.328971e-001):1.335715e-001):2.622617e-001):1.537438e-002,1:9.458988e-002);
   tree gen.263000 = [&U] ((2:2.527457e-001,(20:1.578155e-003,19:8.887591e-003):7.015652e-002):4.427730e-002,(((((18:3.005768e-001,14:2.783580e-001):1.180195e-001,(8:2.672612e-001,12:2.896298e-001):1.467615e-001):8.184602e-002,4:2.898420e-001):8.384693e-002,(6:2.476190e-001,(16:2.604086e-001,10:2.128017e-001):1.594478e-001):1.023123e-001):1.880770e-001,(((17:2.375386e-001,13:4.495179e-001):7.015141e-002,(11:2.317296e-001,7:3.054798e-001):1.326726e-001):1.662546e-001,(((15:1.948870e-001,9:1.707444e-001):2.152669e-001,5:3.069582e-001):4.490953e-002,3:2.303277e-001):1.314018e-001):1.494485e-001):2.654025e-001,1:8.331364e-002);
   tree gen.263500 = [&U] (((((((18:2.422635e-001,14:2.904875e-001):9.798574e-002,(8:3.107501e-001,12:3.129383e-001):1.668403e-001):9.293668e-002,4:2.075840e-001):9.648656e-002,(6:2.465820e-001,(16:2.661583e-001,10:2.119105e-001):1.587801e-001):9.853510e-002):1.572615e-001,(((17:2.365438e-001,13:4.415993e-001):5.082629e-002,(11:2.528122e-001,7:3.042005e-001):1.618765e-001):1.655584e-001,((15:1.940708e-001,9:1.495561e-001):2.143654e-001,(5:3.081715e-001,3:2.563638e-001):3.305667e-002):1.528453e-001):1.488227e-001):2.548023e-001,(20:3.436027e-003,19:1.444594e-002):6.986271e-002):3.739560e-002,2:2.684705e-001,1:8.661823e-002);
   tree gen.264000 = [&U] (2:2.667763e-001,((20:2.566372e-003,19:1.334972e-002):7.160490e-002,(((((18:2.407407e-001,14:2.858321e-001):1.064151e-001,(8:3.057700e-001,12:3.079232e-001):1.423138e-001):9.421924e-002,4:2.319276e-001):8.655920e-002,(6:2.125633e-001,(16:2.434511e-001,10:2.318935e-001):1.717988e-001):1.154120e-001):1.861831e-001,(((17:2.205119e-001,13:4.627464e-001):7.994350e-002,(11:2.685831e-001,7:2.940804e-001):1.312420e-001):1.489627e-001,(3:2.256916e-001,(5:3.032327e-001,(15:1.909606e-001,9:1.763249e-001):1.931819e-001):4.792630e-002):1.842011e-001):1.464376e-001):2.507188e-001):6.970835e-002,1:8.312901e-002);
   tree gen.264500 = [&U] ((20:6.484763e-004,19:1.106609e-002):7.856307e-002,(2:2.169368e-001,(((((18:2.539739e-001,14:2.905452e-001):1.084657e-001,(8:3.047681e-001,12:3.130005e-001):1.951302e-001):9.274005e-002,4:2.551908e-001):9.198476e-002,(6:2.092893e-001,(16:2.301846e-001,10:2.357172e-001):1.746316e-001):1.173151e-001):1.892531e-001,(((17:2.194886e-001,13:4.703766e-001):6.486984e-002,(11:2.730118e-001,7:2.989295e-001):1.334061e-001):1.364477e-001,(3:2.496724e-001,(5:3.082327e-001,(15:2.030723e-001,9:1.792323e-001):2.235953e-001):4.630874e-002):1.365633e-001):1.672369e-001):2.548529e-001):3.376930e-002,1:9.152196e-002);
   tree gen.265000 = [&U] ((20:8.038262e-004,19:8.716099e-003):7.985408e-002,(2:2.086900e-001,(((((18:2.443191e-001,14:3.605947e-001):1.026187e-001,(8:3.460255e-001,12:3.011018e-001):1.345890e-001):7.988847e-002,4:2.485697e-001):1.034683e-001,(6:2.045971e-001,(16:2.500425e-001,10:2.267564e-001):1.629987e-001):8.482268e-002):1.820587e-001,(((17:2.275889e-001,13:4.524952e-001):5.757866e-002,(11:2.569340e-001,7:2.875657e-001):1.511630e-001):1.082452e-001,(((15:1.953525e-001,9:1.242087e-001):2.047292e-001,5:2.965153e-001):6.371643e-002,3:2.423806e-001):1.578435e-001):1.611678e-001):2.451647e-001):4.796686e-002,1:1.178822e-001);
   tree gen.265500 = [&U] (((20:2.453769e-003,19:2.221754e-002):8.520639e-002,(((((18:2.727303e-001,14:3.023929e-001):7.862464e-002,(8:3.515040e-001,12:3.444594e-001):1.634614e-001):9.007037e-002,4:2.488149e-001):8.801577e-002,(6:2.220150e-001,(16:2.498420e-001,10:2.265745e-001):1.402830e-001):1.200059e-001):2.348843e-001,(((17:2.274064e-001,(11:2.717569e-001,7:2.771472e-001):1.514731e-001):4.535268e-002,13:4.521324e-001):1.110358e-001,(((15:1.951958e-001,9:1.577940e-001):1.994367e-001,5:2.962775e-001):7.378507e-002,3:2.805466e-001):1.336389e-001):2.132233e-001):2.562258e-001):4.573862e-002,2:2.109722e-001,1:7.645241e-002);
   tree gen.266000 = [&U] (((20:2.573038e-003,19:3.900618e-003):8.134092e-002,2:2.004663e-001):4.445502e-002,(((((18:3.442730e-001,14:2.873344e-001):9.183956e-002,(8:3.139225e-001,12:3.273061e-001):1.414348e-001):7.846148e-002,4:2.364245e-001):6.932143e-002,(6:2.493796e-001,(16:2.603699e-001,10:1.886298e-001):1.396747e-001):9.940368e-002):1.945483e-001,(((17:2.160821e-001,13:4.275561e-001):4.727226e-002,(11:2.827539e-001,7:2.945475e-001):1.799877e-001):1.064511e-001,(((15:1.973720e-001,9:1.886624e-001):2.022873e-001,5:2.598681e-001):4.012079e-002,3:2.528255e-001):1.412577e-001):1.922372e-001):2.746541e-001,1:1.086606e-001);
   tree gen.266500 = [&U] ((20:2.069354e-003,19:9.736704e-003):8.155982e-002,(2:2.363092e-001,(((((18:3.447690e-001,14:2.853833e-001):1.143110e-001,(8:3.143749e-001,12:3.277777e-001):1.757750e-001):7.541150e-002,4:2.367652e-001):1.113504e-001,(6:2.227262e-001,(16:2.474524e-001,10:1.824141e-001):1.398759e-001):1.274951e-001):1.936168e-001,(((17:2.163934e-001,(11:2.831613e-001,7:3.042870e-001):1.241873e-001):5.638606e-002,13:4.281721e-001):7.781176e-002,(((15:1.916163e-001,9:1.665416e-001):2.276961e-001,5:2.602425e-001):4.400217e-002,3:2.862835e-001):1.441101e-001):1.323117e-001):2.775764e-001):5.531353e-002,1:1.088171e-001);
   tree gen.267000 = [&U] ((20:1.211506e-003,19:1.336481e-002):9.592528e-002,(2:2.273983e-001,(((((18:2.996830e-001,14:2.563931e-001):7.033192e-002,(8:2.803773e-001,12:3.154176e-001):1.745044e-001):8.858185e-002,4:2.679531e-001):9.677903e-002,(6:2.323216e-001,(16:2.524782e-001,10:2.176081e-001):1.306915e-001):7.916038e-002):1.651110e-001,(((17:2.048415e-001,13:4.120263e-001):6.284787e-002,(11:2.724837e-001,7:3.006874e-001):9.683347e-002):1.769036e-001,(((15:2.012818e-001,9:1.602616e-001):1.764902e-001,5:2.504291e-001):4.425496e-002,3:2.754881e-001):1.440390e-001):1.035224e-001):2.671094e-001):5.282994e-002,1:1.047138e-001);
   tree gen.267500 = [&U] ((20:3.603493e-004,19:5.802853e-003):1.207325e-001,(2:1.831706e-001,(((((18:3.014814e-001,14:2.994565e-001):6.472135e-002,(8:2.876433e-001,12:2.787466e-001):1.961512e-001):7.217685e-002,4:2.719810e-001):9.530257e-002,(6:2.358138e-001,(16:2.565494e-001,10:2.258904e-001):1.475114e-001):1.355663e-001):1.626122e-001,(((17:1.935178e-001,13:4.118684e-001):6.379260e-002,(11:2.765796e-001,7:3.052073e-001):1.623440e-001):1.175769e-001,(((15:1.978089e-001,9:1.333957e-001):2.244524e-001,5:2.541936e-001):6.591553e-002,3:2.392772e-001):1.568274e-001):1.675019e-001):1.936207e-001):9.136954e-002,1:9.489680e-002);
   tree gen.268000 = [&U] ((20:5.052932e-004,19:1.270155e-002):9.978514e-002,(2:1.764992e-001,(((((18:2.905008e-001,14:2.693781e-001):8.615865e-002,(8:3.426916e-001,12:3.890725e-001):1.495111e-001):6.734307e-002,4:2.588581e-001):9.183146e-002,(6:2.406992e-001,(16:2.472054e-001,10:2.176630e-001):1.531452e-001):1.319342e-001):1.425001e-001,(((17:2.517670e-001,13:4.720420e-001):6.720655e-002,(11:2.665061e-001,7:2.914498e-001):1.163267e-001):1.132945e-001,(((15:1.939660e-001,9:1.728302e-001):2.094597e-001,5:2.613862e-001):6.183278e-002,3:2.305622e-001):1.511154e-001):1.895026e-001):1.849497e-001):6.452308e-002,1:9.144046e-002);
   tree gen.268500 = [&U] ((20:2.507645e-003,19:7.419783e-003):8.502177e-002,(2:1.679751e-001,(((((18:2.764709e-001,14:3.214383e-001):5.355470e-002,(8:3.261411e-001,12:3.205991e-001):1.894130e-001):1.143324e-001,4:2.571354e-001):8.027391e-002,(6:2.661489e-001,(16:2.352665e-001,10:2.326166e-001):1.620054e-001):1.219182e-001):1.809905e-001,(((17:2.210386e-001,13:4.492445e-001):6.327182e-002,(11:2.712411e-001,7:2.773741e-001):1.302552e-001):1.178794e-001,(((15:1.558347e-001,9:1.644832e-001):1.993437e-001,5:2.487624e-001):4.878218e-002,3:2.774804e-001):1.660981e-001):1.864823e-001):1.827666e-001):9.092388e-002,1:1.292366e-001);
   tree gen.269000 = [&U] ((20:8.227174e-003,19:8.300369e-003):9.637484e-002,(2:1.987680e-001,(((((18:2.579240e-001,14:2.964595e-001):9.237331e-002,(8:3.357280e-001,12:3.300231e-001):1.477461e-001):6.615587e-002,4:2.646939e-001):9.705446e-002,(6:2.473742e-001,(16:2.421821e-001,10:2.394544e-001):1.667676e-001):1.183579e-001):1.911191e-001,(((17:2.275361e-001,13:4.590878e-001):6.488225e-002,(11:2.443352e-001,7:3.375189e-001):1.210496e-001):1.213444e-001,(((15:2.054643e-001,9:1.762360e-001):2.052034e-001,5:2.560748e-001):5.108738e-002,3:2.856369e-001):1.843328e-001):1.617064e-001):1.928937e-001):4.918751e-002,1:1.182384e-001);
   tree gen.269500 = [&U] ((20:8.858202e-003,19:1.926414e-002):7.795474e-002,(2:1.647976e-001,(((((18:2.788684e-001,14:2.964595e-001):6.105519e-002,(8:3.591780e-001,12:3.128138e-001):1.522325e-001):8.932318e-002,4:2.302849e-001):1.356598e-001,(6:2.473742e-001,(16:2.421821e-001,10:1.854194e-001):1.658966e-001):6.861937e-002):2.037469e-001,(((17:2.275361e-001,13:4.354511e-001):6.417152e-002,(11:2.538821e-001,7:3.375189e-001):1.005446e-001):1.165039e-001,(((15:2.054643e-001,9:1.984029e-001):2.226046e-001,5:2.671058e-001):5.288476e-002,3:2.856369e-001):1.465086e-001):1.535121e-001):2.424273e-001):5.720971e-002,1:9.221902e-002);
   tree gen.270000 = [&U] ((20:5.343480e-003,19:9.297730e-003):1.093066e-001,(2:2.241865e-001,(((((18:2.845386e-001,14:2.871369e-001):7.315602e-002,(8:3.478831e-001,12:2.924549e-001):1.717006e-001):9.391521e-002,4:2.449499e-001):9.904519e-002,(6:2.395952e-001,(16:2.345664e-001,10:2.012348e-001):1.606797e-001):9.437243e-002):2.077655e-001,(((17:2.272747e-001,13:4.101673e-001):8.829663e-002,(11:2.458984e-001,7:3.065106e-001):1.230509e-001):1.390414e-001,(((15:2.085664e-001,9:1.404831e-001):2.174906e-001,5:2.568635e-001):7.096432e-002,3:2.766546e-001):1.298730e-001):1.486847e-001):2.348039e-001):4.349346e-002,1:8.954872e-002);
   tree gen.270500 = [&U] ((20:8.322380e-003,19:1.381219e-002):1.076481e-001,(2:1.622010e-001,(((((18:2.802214e-001,14:2.982559e-001):7.916691e-002,(8:3.266864e-001,12:3.419906e-001):1.469423e-001):1.092280e-001,4:2.412333e-001):5.460400e-002,(6:2.496515e-001,(16:2.725123e-001,10:2.101831e-001):1.757700e-001):9.294053e-002):1.998704e-001,(((17:2.238263e-001,13:4.817493e-001):5.892322e-002,(11:2.340618e-001,7:3.018600e-001):1.156177e-001):1.572840e-001,(((15:2.054019e-001,9:1.522489e-001):2.141906e-001,5:2.529661e-001):7.067947e-002,3:2.317137e-001):1.357854e-001):1.970552e-001):2.544176e-001):4.203831e-002,1:8.819001e-002);
   tree gen.271000 = [&U] ((20:2.879014e-003,19:2.430324e-002):1.078137e-001,(2:1.733538e-001,(((((18:2.900943e-001,14:3.658316e-001):7.506023e-002,(8:3.145164e-001,12:3.425165e-001):1.665544e-001):5.580412e-002,4:2.504980e-001):1.040792e-001,(6:1.827800e-001,(16:2.569615e-001,10:2.105063e-001):1.539521e-001):1.284696e-001):1.690622e-001,(((17:2.423573e-001,13:4.443022e-001):5.756652e-002,(11:2.749732e-001,7:3.023241e-001):1.269810e-001):1.575258e-001,(((15:1.969984e-001,9:1.440289e-001):2.011757e-001,5:2.533551e-001):7.167277e-002,3:2.320700e-001):1.433290e-001):1.643952e-001):2.165005e-001):3.308953e-002,1:1.248825e-001);
   tree gen.271500 = [&U] ((20:2.877074e-003,19:1.521114e-002):7.775738e-002,(2:1.816463e-001,(((((18:3.499617e-001,14:2.781721e-001):5.810961e-002,(8:3.275370e-001,12:3.244291e-001):1.734495e-001):9.244298e-002,4:2.608683e-001):7.650044e-002,(6:2.132152e-001,(16:1.921513e-001,10:2.192210e-001):1.639599e-001):1.033525e-001):1.983145e-001,((13:4.626958e-001,((11:2.625478e-001,7:3.225384e-001):1.465714e-001,17:2.523905e-001):3.180571e-002):1.271490e-001,(((15:2.051539e-001,9:1.170862e-001):1.990399e-001,5:2.666498e-001):7.373811e-002,3:2.416774e-001):1.419016e-001):1.256635e-001):3.283012e-001):5.729672e-002,1:1.300525e-001);
   tree gen.272000 = [&U] ((20:3.893884e-003,19:9.927219e-003):1.390307e-001,(2:1.890136e-001,(((((18:2.622342e-001,14:2.807090e-001):8.465812e-002,(8:3.608228e-001,12:2.758185e-001):1.335652e-001):1.079795e-001,4:2.662256e-001):5.948185e-002,(6:2.151597e-001,(16:2.677417e-001,10:1.893078e-001):1.916349e-001):1.138534e-001):1.445293e-001,((13:4.669155e-001,(17:2.697925e-001,(11:2.817762e-001,7:3.254799e-001):1.494954e-001):5.124602e-002):1.078398e-001,(((15:2.070248e-001,9:1.299009e-001):2.319819e-001,5:2.351875e-001):5.749874e-002,3:2.438814e-001):1.316823e-001):1.974379e-001):2.212512e-001):3.970471e-002,1:7.869220e-002);
   tree gen.272500 = [&U] ((20:3.780974e-003,19:1.723692e-002):1.153084e-001,(2:1.792658e-001,(((((18:2.546302e-001,14:2.725694e-001):6.930551e-002,(8:3.503600e-001,12:2.923454e-001):1.442747e-001):1.048485e-001,4:2.585059e-001):5.775706e-002,(6:2.319201e-001,(16:2.155833e-001,10:1.838184e-001):1.727044e-001):1.109850e-001):2.220152e-001,((13:4.533764e-001,(17:2.517770e-001,(11:2.450893e-001,7:2.906936e-001):1.482044e-001):3.379900e-002):1.159860e-001,(((15:2.150834e-001,9:1.757487e-001):2.252551e-001,5:2.353363e-001):4.775622e-002,3:2.667694e-001):1.342987e-001):1.305349e-001):1.992128e-001):7.386789e-002,1:1.379148e-001);
   tree gen.273000 = [&U] ((20:2.238581e-003,19:1.005315e-002):1.204978e-001,(2:1.923822e-001,(((((18:2.921535e-001,14:2.848362e-001):8.083909e-002,(8:3.661277e-001,12:3.055022e-001):1.507677e-001):9.307458e-002,4:2.445923e-001):1.147579e-001,(6:2.161652e-001,(16:2.332543e-001,10:2.404346e-001):1.804768e-001):8.185112e-002):1.780573e-001,((13:4.737803e-001,(17:2.719104e-001,(11:2.561194e-001,7:2.926617e-001):1.224329e-001):4.496442e-002):1.212059e-001,(((15:2.210997e-001,9:1.405879e-001):2.309921e-001,5:2.370455e-001):9.512642e-002,3:2.336305e-001):1.318808e-001):1.378376e-001):2.577440e-001):4.602613e-002,1:9.927363e-002);
   tree gen.273500 = [&U] ((20:7.639860e-003,19:1.306080e-002):7.950779e-002,(2:1.912821e-001,(((((18:2.964267e-001,14:2.832073e-001):8.546462e-002,(8:3.640340e-001,12:3.037551e-001):1.499055e-001):5.934079e-002,4:2.680359e-001):8.997939e-002,(6:2.260556e-001,(16:2.319204e-001,10:2.081375e-001):1.751308e-001):1.002736e-001):1.770390e-001,(((13:4.710709e-001,17:2.252854e-001):8.827557e-002,(11:2.736533e-001,7:3.450110e-001):1.276060e-001):1.363275e-001,(((15:2.110404e-001,9:1.735524e-001):1.839890e-001,5:2.493091e-001):7.535955e-002,3:2.140229e-001):1.418431e-001):1.233486e-001):2.562701e-001):6.202921e-002,1:1.118820e-001);
   tree gen.274000 = [&U] ((20:3.486092e-003,19:1.148774e-002):8.533738e-002,(2:2.075846e-001,(((((18:2.756241e-001,14:2.951515e-001):9.747093e-002,(8:3.685158e-001,12:3.165660e-001):1.562278e-001):9.777123e-002,4:2.793403e-001):3.449242e-002,(6:2.364087e-001,(16:2.377086e-001,10:2.169157e-001):1.620949e-001):1.120261e-001):1.802960e-001,(((11:2.562142e-001,7:2.845578e-001):1.357557e-001,(17:2.348643e-001,13:4.909384e-001):7.041532e-002):1.420771e-001,(((15:2.335122e-001,9:1.612603e-001):1.917487e-001,5:2.598237e-001):3.913752e-002,3:2.230493e-001):1.478253e-001):1.514903e-001):2.337463e-001):6.814502e-002,1:8.779845e-002);
   tree gen.274500 = [&U] ((20:1.813370e-004,19:1.268143e-002):1.051782e-001,(2:2.054859e-001,(((((18:2.836611e-001,14:2.922438e-001):6.587835e-002,(8:3.035028e-001,12:3.134473e-001):1.720225e-001):1.070288e-001,4:2.686783e-001):5.584760e-002,(6:2.047524e-001,(16:2.408272e-001,10:1.924604e-001):1.924023e-001):1.288642e-001):2.137154e-001,((((11:2.536901e-001,7:3.271780e-001):1.388915e-001,17:2.407708e-001):5.967333e-002,13:3.978884e-001):1.015192e-001,(((15:1.796836e-001,9:1.345719e-001):1.825784e-001,5:2.572640e-001):4.812129e-002,3:2.318103e-001):1.755817e-001):1.499979e-001):2.893174e-001):3.225145e-002,1:1.051786e-001);
   tree gen.275000 = [&U] ((20:7.463954e-005,19:9.162878e-003):8.927521e-002,(2:2.154974e-001,(((((18:2.829451e-001,14:2.917550e-001):8.432789e-002,(8:3.367413e-001,12:3.072511e-001):1.653914e-001):8.907635e-002,4:2.517769e-001):8.336955e-002,(6:2.845506e-001,(16:2.453415e-001,10:1.919747e-001):1.806149e-001):8.045799e-002):1.876340e-001,(((11:2.530498e-001,7:3.335265e-001):1.338357e-001,(17:2.467157e-001,13:3.968842e-001):3.395780e-002):1.493163e-001,(((15:1.788369e-001,9:1.798359e-001):2.043503e-001,5:2.188491e-001):6.908464e-002,3:2.312253e-001):1.554779e-001):1.496193e-001):2.376328e-001):6.029920e-002,1:1.343309e-001);
   tree gen.275500 = [&U] ((20:1.351053e-004,19:1.408163e-002):1.180558e-001,(2:2.017034e-001,(((((18:2.659463e-001,14:3.374026e-001):5.911068e-002,(8:3.221428e-001,12:2.887589e-001):1.554372e-001):1.074575e-001,4:2.411600e-001):5.577541e-002,(6:2.373875e-001,(16:2.845950e-001,10:1.965546e-001):1.768623e-001):7.574221e-002):2.081990e-001,(((11:2.524858e-001,7:3.053153e-001):1.214015e-001,(17:2.486044e-001,13:4.396625e-001):7.287905e-002):1.400770e-001,(((15:1.717237e-001,9:1.693525e-001):1.894372e-001,5:2.696075e-001):6.492671e-002,3:2.330606e-001):1.794846e-001):1.393685e-001):2.698972e-001):6.908847e-002,1:1.185642e-001);
   tree gen.276000 = [&U] ((20:7.252829e-004,19:5.297139e-003):1.139815e-001,(2:1.947424e-001,(((((18:2.734133e-001,14:3.257585e-001):7.977465e-002,(8:2.847705e-001,12:2.882546e-001):1.790498e-001):7.423364e-002,4:2.328373e-001):8.016075e-002,(6:2.857850e-001,(16:2.123787e-001,10:2.051402e-001):1.298443e-001):1.043002e-001):1.686304e-001,((13:4.244893e-001,(17:2.400247e-001,(11:2.437722e-001,7:2.947785e-001):1.172118e-001):2.731718e-002):1.196350e-001,(((15:1.657973e-001,9:1.635080e-001):1.828995e-001,5:2.603031e-001):5.806345e-002,3:2.410659e-001):1.826831e-001):1.290519e-001):2.225769e-001):6.670415e-002,1:1.144724e-001);
   tree gen.276500 = [&U] ((20:5.410821e-004,19:5.731317e-003):1.321159e-001,(2:1.824653e-001,(((((18:2.887548e-001,14:3.041282e-001):8.271747e-002,(8:3.827400e-001,12:2.709129e-001):2.053282e-001):1.166786e-001,4:2.569633e-001):3.914234e-002,(6:2.223657e-001,(16:2.216698e-001,10:2.318236e-001):1.677695e-001):1.120850e-001):2.122038e-001,((13:5.019716e-001,(17:2.505252e-001,(11:2.759609e-001,7:3.076743e-001):1.223395e-001):3.862562e-002):1.248687e-001,((5:2.716907e-001,(15:1.917270e-001,9:1.535863e-001):1.909009e-001):6.138006e-002,3:2.516119e-001):1.291964e-001):1.838361e-001):2.323141e-001):5.974495e-002,1:1.234287e-001);
   tree gen.277000 = [&U] ((20:1.037338e-003,19:1.759791e-002):1.050302e-001,(2:1.947641e-001,(((((18:2.978309e-001,14:3.018704e-001):1.127109e-001,(8:3.180745e-001,12:3.571232e-001):1.368075e-001):1.038262e-001,4:2.650401e-001):6.826844e-002,(6:2.293550e-001,(16:2.286372e-001,10:2.465465e-001):1.528404e-001):9.398525e-002):2.017941e-001,((13:4.774470e-001,(17:2.583997e-001,(11:2.949682e-001,7:3.173451e-001):1.292913e-001):2.155500e-002):1.421049e-001,((5:2.802304e-001,(15:1.998534e-001,9:1.323366e-001):2.146676e-001):6.330934e-002,3:2.595205e-001):1.332573e-001):1.426650e-001):2.189546e-001):5.165738e-002,1:8.723059e-002);
   tree gen.277500 = [&U] ((20:4.061880e-004,19:9.159640e-003):8.040422e-002,(2:1.594109e-001,(((((18:2.884973e-001,14:2.924102e-001):5.821187e-002,(8:3.201870e-001,12:3.459316e-001):1.519724e-001):1.331951e-001,4:2.582779e-001):4.955040e-002,(6:2.576504e-001,(16:2.209829e-001,10:2.029649e-001):1.695911e-001):9.149501e-002):2.155129e-001,((13:4.624846e-001,(17:2.503019e-001,(11:2.621194e-001,7:3.026855e-001):1.458572e-001):5.595769e-002):1.690655e-001,((5:2.590056e-001,(15:1.817926e-001,9:1.281894e-001):2.079402e-001):6.084353e-002,3:2.513876e-001):1.530109e-001):1.381941e-001):2.196789e-001):5.129915e-002,1:9.436400e-002);
   tree gen.278000 = [&U] ((20:5.061400e-004,19:1.315528e-002):1.172980e-001,(2:2.587504e-001,(((((18:2.884973e-001,14:3.696058e-001):6.786955e-002,(8:3.621719e-001,12:2.896851e-001):1.855242e-001):1.034380e-001,4:2.582779e-001):9.045874e-002,(6:2.217000e-001,(16:2.565992e-001,10:2.029649e-001):1.632711e-001):1.101327e-001):1.678308e-001,(((11:2.648350e-001,7:3.026855e-001):1.478810e-001,(13:4.624846e-001,17:2.422352e-001):5.614787e-002):1.231106e-001,((5:2.590056e-001,(15:2.054004e-001,9:1.281894e-001):2.048795e-001):6.084353e-002,3:2.693248e-001):1.530109e-001):1.309664e-001):2.229202e-001):4.352719e-002,1:1.016401e-001);
   tree gen.278500 = [&U] ((20:6.407940e-004,19:1.148085e-002):1.043476e-001,(2:2.367451e-001,(((((18:2.824759e-001,14:3.569811e-001):7.076504e-002,(8:3.546127e-001,12:2.948537e-001):1.816520e-001):8.135482e-002,4:2.616186e-001):8.346659e-002,(6:2.335380e-001,(16:2.512436e-001,10:1.836597e-001):1.686411e-001):1.299936e-001):1.785816e-001,((13:4.477580e-001,(17:2.723988e-001,(11:2.558365e-001,7:3.157018e-001):1.429843e-001):6.886210e-002):1.234730e-001,((5:2.675593e-001,(15:2.011133e-001,9:1.255139e-001):2.179631e-001):5.826567e-002,3:2.637036e-001):1.911559e-001):1.727623e-001):2.837859e-001):3.972347e-002,1:9.914894e-002);
   tree gen.279000 = [&U] ((20:3.183202e-004,19:8.695948e-003):8.728046e-002,(2:2.198088e-001,(((((18:2.765578e-001,14:2.485844e-001):8.650907e-002,(8:3.471832e-001,12:2.886762e-001):1.392428e-001):9.601444e-002,4:2.376905e-001):7.613630e-002,(6:2.276956e-001,(16:2.459798e-001,10:2.309061e-001):1.278932e-001):7.693265e-002):2.215784e-001,(((17:2.775021e-001,(11:2.504764e-001,7:3.090875e-001):1.364758e-001):6.873030e-002,13:4.163203e-001):1.260889e-001,((5:2.619536e-001,3:2.521858e-001):4.766240e-002,(15:2.057075e-001,9:1.364581e-001):1.787290e-001):2.011396e-001):1.457366e-001):2.244125e-001):4.513817e-002,1:9.251647e-002);
   tree gen.279500 = [&U] ((20:5.335328e-004,19:8.244518e-003):8.666864e-002,(2:1.658596e-001,(((((18:2.448084e-001,14:3.446730e-001):8.004763e-002,(8:3.447495e-001,12:2.745343e-001):1.504713e-001):9.534139e-002,4:2.366706e-001):7.333731e-002,(6:2.607234e-001,(16:2.252526e-001,10:1.847486e-001):1.805648e-001):1.085903e-001):1.885786e-001,(((17:2.755569e-001,13:4.589093e-001):5.237530e-002,(11:2.487206e-001,7:2.909481e-001):1.094447e-001):1.415995e-001,(3:2.379071e-001,((15:1.889409e-001,9:1.487465e-001):1.814796e-001,5:2.514852e-001):5.723674e-002):2.030553e-001):1.447150e-001):2.606692e-001):6.903703e-002,1:1.120799e-001);
   tree gen.280000 = [&U] ((20:3.130796e-004,19:1.095776e-002):1.031546e-001,(2:1.516535e-001,(((((18:2.498435e-001,14:3.280781e-001):7.072703e-002,(8:3.518401e-001,12:3.202215e-001):1.601269e-001):8.849298e-002,4:2.425032e-001):8.938698e-002,(6:2.390998e-001,(16:2.575171e-001,10:2.020606e-001):1.334841e-001):7.498555e-002):1.924572e-001,(((17:1.886485e-001,13:4.683478e-001):5.360453e-002,(11:2.538361e-001,7:2.969322e-001):1.035927e-001):1.578268e-001,(3:2.428002e-001,((15:2.083217e-001,9:1.652557e-001):1.849363e-001,5:2.566576e-001):2.696008e-002):2.020122e-001):1.438050e-001):2.366220e-001):6.852242e-002,1:1.055470e-001);
   tree gen.280500 = [&U] ((20:1.143520e-003,19:4.997763e-003):1.077681e-001,(2:1.463908e-001,(((((18:2.955756e-001,14:3.209297e-001):1.015021e-001,(8:2.919844e-001,12:3.132443e-001):1.786659e-001):9.714287e-002,4:2.324654e-001):4.978148e-002,(6:2.795355e-001,(16:2.519061e-001,10:1.960952e-001):1.305756e-001):7.611981e-002):1.787084e-001,(((17:1.815560e-001,13:4.581431e-001):5.984848e-002,(11:2.549068e-001,7:2.904623e-001):1.394398e-001):9.587827e-002,(3:2.402373e-001,((15:2.037826e-001,9:1.686024e-001):2.104660e-001,5:3.222213e-001):5.174706e-002):1.563301e-001):1.721371e-001):2.363870e-001):8.086912e-002,1:1.132737e-001);
   tree gen.281000 = [&U] ((20:1.472195e-003,19:1.370471e-002):1.112873e-001,(2:2.590981e-001,(((((18:2.739140e-001,14:3.079298e-001):9.679326e-002,(8:3.561874e-001,12:3.043916e-001):1.506762e-001):8.136586e-002,4:2.746350e-001):1.097025e-001,(6:2.499263e-001,(16:2.448196e-001,10:2.035961e-001):1.295421e-001):7.419075e-002):1.704179e-001,(((17:2.724193e-001,13:4.389055e-001):7.689139e-002,(11:2.781317e-001,7:2.958023e-001):1.068022e-001):1.103046e-001,(3:2.886469e-001,((15:1.648713e-001,9:1.607807e-001):2.098896e-001,5:3.108423e-001):2.036030e-002):1.671264e-001):1.591188e-001):2.254207e-001):2.897744e-002,1:1.059335e-001);
   tree gen.281500 = [&U] ((20:2.858482e-003,19:1.002266e-002):1.136333e-001,(2:1.617705e-001,(((((18:2.796884e-001,14:3.144213e-001):6.397393e-002,(8:3.636962e-001,12:3.486351e-001):1.727622e-001):5.695196e-002,4:2.632157e-001):7.769275e-002,(6:2.551950e-001,(16:2.499807e-001,10:2.794531e-001):1.322730e-001):1.373408e-001):2.068530e-001,(((17:2.261232e-001,13:4.481581e-001):8.917405e-002,(11:2.839950e-001,7:3.020381e-001):1.418336e-001):1.096610e-001,((5:2.596837e-001,(15:1.683470e-001,9:1.641701e-001):1.861256e-001):4.504376e-002,3:2.947318e-001):1.722595e-001):1.655057e-001):2.301728e-001):4.405194e-002,1:9.118028e-002);
   tree gen.282000 = [&U] ((20:2.093510e-003,19:8.424378e-003):9.984790e-002,(2:1.601897e-001,(((((18:2.512872e-001,14:2.739849e-001):8.603843e-002,(8:3.212775e-001,12:2.882158e-001):1.680469e-001):9.752870e-002,4:2.606436e-001):7.273227e-002,(6:2.527012e-001,(16:2.057443e-001,10:2.462275e-001):1.453722e-001):1.417768e-001):1.341249e-001,(((17:1.928034e-001,(11:2.640824e-001,7:2.939638e-001):1.383118e-001):4.381288e-002,13:4.437787e-001):1.524616e-001,((5:2.571460e-001,(15:1.714181e-001,9:1.586857e-001):2.116775e-001):5.034861e-002,3:2.645703e-001):1.408163e-001):1.786110e-001):2.417899e-001):6.177210e-002,1:8.081606e-002);
   tree gen.282500 = [&U] ((20:1.352028e-003,19:1.202294e-002):1.287050e-001,(2:2.278402e-001,(((((18:2.807946e-001,14:3.297486e-001):6.733078e-002,(8:3.390255e-001,12:2.987866e-001):1.773302e-001):1.029164e-001,4:2.630000e-001):6.277665e-002,(6:2.103063e-001,(16:2.171100e-001,10:1.812895e-001):1.534028e-001):1.072201e-001):1.833660e-001,((13:4.805862e-001,((11:2.407018e-001,7:3.454717e-001):1.377473e-001,17:2.085665e-001):3.164500e-002):1.278178e-001,((5:2.713514e-001,(15:1.939442e-001,9:1.845243e-001):1.983645e-001):3.155867e-002,3:2.647575e-001):1.524597e-001):1.640688e-001):2.303968e-001):5.742066e-002,1:8.203830e-002);
   tree gen.283000 = [&U] ((20:6.287011e-004,19:1.284559e-002):1.068912e-001,(2:2.340024e-001,(((((18:2.598800e-001,14:3.401743e-001):1.238896e-001,(8:3.373709e-001,12:2.928498e-001):1.408248e-001):6.409402e-002,4:2.412870e-001):7.278474e-002,(6:2.128646e-001,(16:2.760268e-001,10:2.238493e-001):1.674162e-001):1.069313e-001):1.553531e-001,(((17:2.228373e-001,(11:2.571714e-001,7:3.018942e-001):1.471724e-001):6.098263e-002,13:5.134695e-001):1.276594e-001,((5:3.197978e-001,3:2.828731e-001):4.248472e-002,(15:1.895910e-001,9:1.671406e-001):2.074676e-001):1.628915e-001):1.597966e-001):3.040873e-001):5.355727e-002,1:1.125650e-001);
   tree gen.283500 = [&U] (2:2.426842e-001,((((((18:3.064252e-001,14:3.083715e-001):7.990195e-002,(8:3.215555e-001,12:3.037149e-001):1.568361e-001):8.133719e-002,4:2.502390e-001):7.428061e-002,(6:2.207622e-001,(16:2.501329e-001,10:2.247549e-001):2.023169e-001):8.517972e-002):1.921917e-001,(((17:2.248528e-001,(11:2.830058e-001,7:2.948387e-001):1.237788e-001):3.989565e-002,13:5.325199e-001):8.086028e-002,((5:2.236080e-001,(15:1.775815e-001,9:1.733418e-001):2.151649e-001):6.664406e-002,3:2.428589e-001):1.454195e-001):1.901525e-001):3.153693e-001,(20:1.079546e-003,19:6.725106e-003):8.537747e-002):2.245139e-002,1:1.192644e-001);
   tree gen.284000 = [&U] ((20:4.235855e-004,19:6.664031e-003):9.759370e-002,(2:2.404802e-001,(((((18:2.892095e-001,14:2.892187e-001):8.902856e-002,(8:3.186352e-001,12:3.270442e-001):1.554118e-001):6.437144e-002,4:2.247384e-001):9.104711e-002,(6:2.434057e-001,(16:2.508780e-001,10:2.262824e-001):1.478278e-001):1.128541e-001):1.904463e-001,(((17:2.228107e-001,13:4.056844e-001):8.490182e-002,(11:2.619472e-001,7:2.921611e-001):1.267125e-001):1.402967e-001,((5:2.215772e-001,(15:1.704996e-001,9:1.522273e-001):1.942376e-001):4.641762e-002,3:2.264901e-001):1.724291e-001):1.109859e-001):2.964383e-001):4.032189e-002,1:9.655659e-002);
   tree gen.284500 = [&U] ((20:1.623516e-003,19:7.903942e-003):1.095572e-001,(2:2.288004e-001,(((((18:2.925765e-001,14:2.957195e-001):9.009145e-002,(8:2.963512e-001,12:3.362327e-001):1.755208e-001):1.052085e-001,4:3.065199e-001):6.889258e-002,(6:2.462395e-001,(16:2.537987e-001,10:2.289168e-001):1.495489e-001):1.141679e-001):1.524528e-001,(((17:2.319540e-001,13:4.857224e-001):8.303317e-002,(11:2.231815e-001,7:3.285382e-001):1.499229e-001):1.186422e-001,((5:2.288093e-001,(15:1.724846e-001,9:1.464232e-001):2.022736e-001):7.384768e-002,3:2.420723e-001):1.581284e-001):1.402354e-001):1.936091e-001):7.912418e-002,1:1.114204e-001);
   tree gen.285000 = [&U] ((20:2.096455e-003,19:1.779889e-002):8.714046e-002,(2:1.403002e-001,(((((18:2.817874e-001,14:2.848145e-001):5.012505e-002,(8:2.854229e-001,12:3.580804e-001):1.776179e-001):9.462185e-002,4:2.952166e-001):7.630105e-002,(6:2.359929e-001,(16:2.444396e-001,10:2.204752e-001):1.440341e-001):1.005404e-001):1.924941e-001,(((17:2.430766e-001,(11:2.848648e-001,7:3.169882e-001):1.079434e-001):2.467443e-002,13:4.145920e-001):1.432069e-001,((5:2.320730e-001,(15:2.527254e-001,9:1.410236e-001):2.299247e-001):6.555327e-002,3:2.477974e-001):1.553031e-001):1.350641e-001):2.576631e-001):7.620638e-002,1:9.021887e-002);
   tree gen.285500 = [&U] ((20:2.155658e-003,19:1.235095e-002):1.021409e-001,(2:1.485075e-001,(((((18:2.982714e-001,14:2.932979e-001):8.450032e-002,(8:2.957193e-001,12:3.488169e-001):1.582621e-001):1.005845e-001,4:2.344771e-001):1.189482e-001,(6:2.201368e-001,(16:2.285661e-001,10:2.294899e-001):1.524598e-001):1.256720e-001):1.881408e-001,(((17:2.572962e-001,13:4.388449e-001):4.174867e-002,(11:3.015289e-001,7:2.760942e-001):1.518741e-001):1.072122e-001,((5:2.456488e-001,(15:2.675094e-001,9:1.182824e-001):1.882167e-001):6.562933e-002,3:2.401438e-001):1.450619e-001):1.300865e-001):2.727359e-001):7.055880e-002,1:9.549652e-002);
   tree gen.286000 = [&U] ((20:3.400783e-003,19:9.433518e-003):1.076946e-001,(2:2.130233e-001,(((((18:3.144893e-001,14:3.092453e-001):1.004209e-001,(8:3.117983e-001,12:3.138751e-001):1.668672e-001):9.491066e-002,4:2.472262e-001):7.411335e-002,(6:2.335077e-001,(16:3.022582e-001,10:2.211776e-001):1.646544e-001):1.228274e-001):1.832766e-001,(((17:2.712861e-001,(11:3.143157e-001,7:2.843103e-001):1.436863e-001):4.401866e-002,13:4.627061e-001):1.130416e-001,((5:2.726432e-001,(15:2.820547e-001,9:1.232159e-001):2.007201e-001):4.293196e-002,3:2.694880e-001):1.705052e-001):1.529829e-001):2.525339e-001):6.595100e-002,1:9.039590e-002);
   tree gen.286500 = [&U] ((20:2.787835e-003,19:9.339661e-003):9.910006e-002,(2:2.834558e-001,(((((18:3.074814e-001,14:2.899048e-001):9.580246e-002,(8:3.048505e-001,12:3.068809e-001):1.631489e-001):9.117435e-002,4:2.375614e-001):7.611599e-002,(6:3.011700e-001,(16:2.197547e-001,10:2.162490e-001):1.609853e-001):8.023969e-002):1.708096e-001,(((17:2.689085e-001,13:4.523955e-001):3.612032e-002,(11:2.331695e-001,7:2.852629e-001):1.340109e-001):1.265847e-001,((5:2.772124e-001,(15:2.184894e-001,9:1.622474e-001):2.019841e-001):4.330353e-002,3:2.634829e-001):1.624271e-001):2.022865e-001):2.469067e-001):2.551025e-002,1:9.831273e-002);
   tree gen.287000 = [&U] (2:2.734653e-001,((20:1.256607e-003,19:7.622812e-003):8.328554e-002,(((((18:2.966440e-001,14:3.231650e-001):7.835051e-002,(8:3.390676e-001,12:3.297591e-001):1.286794e-001):1.319244e-001,4:2.340228e-001):9.993501e-002,(6:2.197451e-001,(16:2.485324e-001,10:2.086272e-001):1.727548e-001):9.185429e-002):1.842677e-001,(((17:2.216235e-001,13:4.364505e-001):6.281252e-002,(11:2.627994e-001,7:2.700663e-001):1.292876e-001):1.118207e-001,((5:2.541250e-001,(15:2.085986e-001,9:1.182439e-001):2.295168e-001):1.040364e-001,3:2.541963e-001):1.603131e-001):2.053379e-001):2.423088e-001):4.139956e-002,1:1.003915e-001);
   tree gen.287500 = [&U] ((20:4.796938e-004,19:8.611613e-003):1.172488e-001,(2:2.244177e-001,(((((18:2.965319e-001,14:2.434341e-001):7.832089e-002,(8:2.975176e-001,12:3.410421e-001):1.560790e-001):1.188046e-001,4:2.373632e-001):1.078154e-001,(6:2.188762e-001,(16:2.293796e-001,10:2.137135e-001):1.726895e-001):8.467866e-002):1.686490e-001,((13:4.322629e-001,((11:2.786421e-001,7:3.107786e-001):1.421849e-001,17:2.215397e-001):4.599541e-002):9.325166e-002,((5:2.540289e-001,(15:2.119377e-001,9:1.691574e-001):2.344666e-001):4.502227e-002,3:2.467466e-001):1.794901e-001):1.632566e-001):2.234106e-001):8.094548e-002,1:1.003535e-001);
   tree gen.288000 = [&U] ((20:3.210161e-004,19:5.564960e-003):1.172488e-001,(2:1.772939e-001,(((((18:2.676906e-001,14:3.518689e-001):7.602190e-002,(8:3.078699e-001,12:3.410421e-001):8.845028e-002):1.069340e-001,4:2.157294e-001):1.173960e-001,(6:2.678850e-001,(16:2.227225e-001,10:2.259827e-001):1.578883e-001):9.555331e-002):1.686490e-001,(((11:2.567321e-001,7:3.107786e-001):1.475193e-001,(13:4.322629e-001,17:2.215397e-001):7.811936e-002):8.863018e-002,(3:2.467466e-001,(5:2.918822e-001,(15:2.119377e-001,9:1.891347e-001):1.785233e-001):4.687861e-002):1.794901e-001):1.617188e-001):2.234106e-001):9.997212e-002,1:1.003535e-001);
   tree gen.288500 = [&U] ((20:6.229030e-004,19:9.232430e-003):1.178304e-001,(2:2.040320e-001,(((((18:2.690186e-001,14:3.652404e-001):6.531204e-002,(8:3.093971e-001,12:3.337514e-001):1.349958e-001):1.090025e-001,4:2.404523e-001):8.803925e-002,(6:2.692137e-001,(16:2.803449e-001,10:2.271037e-001):1.586715e-001):1.069975e-001):2.189312e-001,(((11:2.580056e-001,7:3.123202e-001):1.133628e-001,(13:4.608778e-001,17:2.101108e-001):4.650256e-002):1.322587e-001,(3:2.479706e-001,(5:2.811385e-001,(15:2.129891e-001,9:1.565424e-001):1.767879e-001):5.780393e-002):1.803805e-001):1.901921e-001):2.472394e-001):7.207808e-002,1:1.176022e-001);
   tree gen.289000 = [&U] ((20:1.444545e-003,19:1.630175e-002):9.710743e-002,(2:2.057353e-001,(((((18:2.725299e-001,14:3.011190e-001):5.217764e-002,(8:3.119800e-001,12:3.365376e-001):1.564184e-001):8.122398e-002,4:2.663553e-001):7.114708e-002,(6:2.496069e-001,(16:2.124683e-001,10:2.289996e-001):1.541040e-001):1.086860e-001):2.334594e-001,(((11:2.862461e-001,7:3.273518e-001):1.564497e-001,(17:2.027610e-001,13:4.647253e-001):7.312017e-002):1.457211e-001,(3:2.500408e-001,(5:2.617305e-001,(15:2.147672e-001,9:1.578492e-001):1.807729e-001):8.652847e-002):1.655306e-001):1.561571e-001):2.651704e-001):4.445730e-002,1:1.106538e-001);
   tree gen.289500 = [&U] ((20:2.404974e-004,19:1.213111e-002):7.352253e-002,(2:2.145635e-001,(((((18:2.601946e-001,14:2.874896e-001):4.273182e-002,(8:3.083257e-001,12:3.101779e-001):1.374414e-001):1.227049e-001,4:2.384953e-001):9.100547e-002,(6:2.383091e-001,(16:2.133097e-001,10:2.186346e-001):1.471289e-001):9.064743e-002):2.327000e-001,(((11:2.732899e-001,7:3.465528e-001):1.151476e-001,(17:2.281376e-001,13:4.206588e-001):9.457334e-002):1.391254e-001,(3:2.264401e-001,(5:2.498839e-001,(15:2.050463e-001,9:1.616356e-001):2.113098e-001):4.365015e-002):1.570874e-001):1.490890e-001):2.406825e-001):3.855507e-002,1:1.056454e-001);
   tree gen.290000 = [&U] ((20:2.550730e-004,19:7.348349e-003):8.446801e-002,(2:2.576709e-001,(((((18:2.608910e-001,14:3.672572e-001):7.289106e-002,(8:3.144762e-001,12:3.100656e-001):1.558869e-001):9.366687e-002,4:2.432528e-001):1.039131e-001,(6:2.430629e-001,(16:2.459376e-001,10:2.229959e-001):1.896134e-001):8.106870e-002):2.191534e-001,(((11:2.944661e-001,7:3.534658e-001):1.294177e-001,(17:2.056629e-001,13:4.139972e-001):7.343974e-002):9.263657e-002,(3:2.536945e-001,(5:2.898364e-001,(15:2.091365e-001,9:1.713595e-001):2.208866e-001):3.921815e-002):1.602210e-001):1.844232e-001):1.859051e-001):8.171900e-002,1:9.413466e-002);
   tree gen.290500 = [&U] ((20:1.410866e-003,19:6.782894e-003):9.765425e-002,(2:2.089147e-001,(((((18:2.612527e-001,14:3.540704e-001):7.454064e-002,(8:3.107391e-001,12:2.989324e-001):1.513757e-001):1.001090e-001,4:2.128106e-001):7.929091e-002,(6:2.753446e-001,(16:2.371069e-001,10:2.149890e-001):1.858904e-001):6.895899e-002):2.112845e-001,(((11:2.322534e-001,7:3.166405e-001):1.410526e-001,(17:1.982784e-001,13:4.435605e-001):7.703140e-002):1.025443e-001,(3:2.445853e-001,(5:2.756033e-001,(15:2.016272e-001,9:1.652066e-001):1.981276e-001):4.742307e-002):1.544680e-001):1.532767e-001):2.903340e-001):3.086836e-002,1:1.118042e-001);
   tree gen.291000 = [&U] ((20:2.115590e-003,19:1.465175e-002):1.006885e-001,(2:2.091688e-001,(((((18:2.921523e-001,14:3.066503e-001):1.060908e-001,(8:3.111170e-001,12:2.925321e-001):1.475495e-001):7.849487e-002,4:2.669016e-001):7.498160e-002,(6:2.756795e-001,(16:2.205944e-001,10:2.346782e-001):1.687978e-001):5.540198e-002):2.259699e-001,((((11:2.325359e-001,7:3.170256e-001):1.412241e-001,17:2.185642e-001):5.504048e-002,13:4.441000e-001):1.721536e-001,(3:2.448828e-001,(5:2.463543e-001,(15:2.018725e-001,9:1.533445e-001):2.037325e-001):5.567916e-002):1.546559e-001):1.389142e-001):2.013155e-001):5.113823e-002,1:1.119402e-001);
   tree gen.291500 = [&U] ((20:1.675022e-003,19:9.112923e-003):1.083645e-001,(2:1.617836e-001,(((((18:2.843582e-001,14:2.984693e-001):4.913629e-002,(8:3.028169e-001,12:2.847278e-001):1.698977e-001):8.459349e-002,4:2.765682e-001):1.001658e-001,(6:2.683248e-001,(16:2.147092e-001,10:2.284174e-001):1.642945e-001):7.298025e-002):2.144105e-001,(((17:2.127333e-001,(11:2.742313e-001,7:3.286479e-001):1.374565e-001):2.981913e-002,13:4.322522e-001):1.208777e-001,(3:2.383497e-001,(5:2.587380e-001,(15:1.964868e-001,9:1.492535e-001):1.982972e-001):6.552436e-002):1.311749e-001):1.970358e-001):2.412115e-001):6.270261e-002,1:9.586491e-002);
   tree gen.292000 = [&U] ((20:1.064597e-003,19:1.288651e-002):9.769142e-002,(2:2.047060e-001,(((((18:2.531379e-001,14:2.728908e-001):1.029729e-001,(8:3.121256e-001,12:2.682503e-001):1.619760e-001):8.719392e-002,4:2.369301e-001):8.431033e-002,(6:3.040947e-001,(16:2.213095e-001,10:1.844070e-001):1.666998e-001):9.202270e-002):1.829246e-001,(((17:2.126797e-001,13:4.469265e-001):5.301042e-002,(11:2.576494e-001,7:2.967096e-001):1.401358e-001):1.206606e-001,(3:2.255739e-001,(5:2.748003e-001,(15:2.025269e-001,9:1.290461e-001):2.043929e-001):6.620421e-002):1.478354e-001):1.384596e-001):2.590606e-001):3.881245e-002,1:9.881182e-002);
   tree gen.292500 = [&U] ((20:2.498446e-003,19:1.669949e-002):9.851687e-002,(2:1.958630e-001,(((((18:2.605439e-001,14:2.751966e-001):7.158707e-002,(8:3.147629e-001,12:3.559915e-001):1.633446e-001):5.871690e-002,4:2.546831e-001):1.081569e-001,(6:2.532506e-001,(16:2.231794e-001,10:1.817704e-001):1.681083e-001):1.021391e-001):1.844703e-001,(((17:2.191371e-001,13:4.861587e-001):7.348700e-002,(11:2.438839e-001,7:3.267850e-001):1.071192e-001):1.233084e-001,(3:2.405600e-001,(5:2.771222e-001,(15:1.800362e-001,9:1.301365e-001):2.095207e-001):3.980661e-002):1.657318e-001):1.396295e-001):2.177014e-001):6.106239e-002,1:9.122410e-002);
   tree gen.293000 = [&U] ((20:8.961536e-004,19:8.914850e-003):1.001432e-001,(2:1.911188e-001,(((((18:2.913942e-001,14:3.479040e-001):6.985308e-002,(8:3.071387e-001,12:3.473686e-001):1.855242e-001):1.021516e-001,4:3.079070e-001):6.564317e-002,(6:2.675744e-001,(16:2.438671e-001,10:1.936572e-001):1.561041e-001):9.731851e-002):1.800020e-001,(((17:2.253948e-001,13:5.116891e-001):7.265870e-002,(11:2.182845e-001,7:3.188696e-001):1.412512e-001):1.487750e-001,(3:2.717208e-001,(5:2.742916e-001,(15:2.233101e-001,9:1.337593e-001):2.044456e-001):5.698545e-002):1.499820e-001):1.425321e-001):2.497416e-001):7.201511e-002,1:1.081710e-001);
   tree gen.293500 = [&U] ((20:4.292937e-004,19:1.679715e-002):8.839795e-002,(2:2.019049e-001,(((((18:2.635825e-001,14:2.834839e-001):9.220072e-002,(8:2.788181e-001,12:3.405769e-001):1.490962e-001):1.151650e-001,4:2.386101e-001):6.750967e-002,(6:2.472616e-001,(16:2.832775e-001,10:2.009407e-001):1.442853e-001):9.541575e-002):1.654548e-001,(((17:2.209879e-001,13:5.016846e-001):7.162362e-002,(11:2.455677e-001,7:3.126351e-001):1.384895e-001):1.246087e-001,(3:2.664081e-001,(5:2.648782e-001,(15:1.818587e-001,9:1.767746e-001):2.325332e-001):3.793584e-002):1.795076e-001):1.584689e-001):2.658591e-001):5.278283e-002,1:1.227366e-001);
   tree gen.294000 = [&U] ((20:3.575663e-004,19:1.165881e-002):1.055641e-001,(2:1.693526e-001,(((((18:2.629370e-001,14:3.381018e-001):7.613390e-002,(8:2.664764e-001,12:2.912652e-001):2.161110e-001):8.952994e-002,4:2.380257e-001):7.627711e-002,(6:2.601460e-001,(16:2.601456e-001,10:2.004486e-001):1.589778e-001):1.140319e-001):1.702085e-001,(((17:2.142542e-001,13:5.004560e-001):4.269027e-002,(11:2.449664e-001,7:3.118695e-001):1.381504e-001):1.339038e-001,(3:2.626155e-001,(5:2.601528e-001,(15:1.814133e-001,9:1.347628e-001):2.110366e-001):4.798750e-002):1.901551e-001):1.719481e-001):2.652080e-001):7.454132e-002,1:1.009464e-001);
   tree gen.294500 = [&U] ((20:1.303250e-003,19:1.215336e-002):1.073862e-001,(2:1.669613e-001,(((((18:2.420479e-001,14:3.177033e-001):7.505886e-002,(8:2.627137e-001,12:3.131736e-001):2.184453e-001):8.553873e-002,4:2.346647e-001):7.676891e-002,(6:2.564727e-001,(16:2.180249e-001,10:2.166170e-001):1.746762e-001):8.550749e-002):1.734152e-001,(((17:2.116616e-001,13:4.615250e-001):7.798141e-002,(11:1.972141e-001,7:3.074658e-001):1.361996e-001):1.288374e-001,(3:2.589073e-001,(5:2.564793e-001,(15:2.077125e-001,9:1.529206e-001):2.087212e-001):6.324972e-002):2.084322e-001):1.399553e-001):2.784384e-001):4.610011e-002,1:9.952097e-002);
   tree gen.295000 = [&U] ((20:8.573865e-003,19:1.796997e-002):9.781060e-002,(2:1.685329e-001,(((((18:2.548751e-001,14:3.072243e-001):8.954520e-002,(8:2.651867e-001,12:3.140496e-001):1.260805e-001):6.365980e-002,4:2.368737e-001):8.205823e-002,(6:2.649692e-001,(16:2.174989e-001,10:2.070523e-001):1.763205e-001):9.392213e-002):2.133549e-001,(((17:2.436419e-001,(11:2.360097e-001,7:3.103601e-001):1.374817e-001):5.115371e-002,13:4.871048e-001):1.361949e-001,((15:2.093445e-001,9:1.416834e-001):1.947251e-001,(5:3.167657e-001,3:2.613445e-001):6.202029e-002):1.314925e-001):1.544769e-001):2.306331e-001):8.550291e-002,1:1.004578e-001);
   tree gen.295500 = [&U] ((20:2.123069e-004,19:1.095960e-002):1.184531e-001,(2:2.331629e-001,(((((18:2.913140e-001,14:3.089710e-001):5.796211e-002,(8:3.553819e-001,12:3.318764e-001):1.663879e-001):1.058175e-001,4:2.552553e-001):1.028858e-001,(6:2.664756e-001,(16:2.193440e-001,10:1.959089e-001):1.679058e-001):6.823139e-002):2.077468e-001,(((11:2.397586e-001,7:3.121246e-001):1.322973e-001,(13:4.320697e-001,17:2.450271e-001):5.657647e-002):1.106713e-001,(3:2.628304e-001,(5:3.185667e-001,(15:1.451662e-001,9:1.424889e-001):2.049505e-001):3.751539e-002):1.611289e-001):1.553552e-001):2.319443e-001):5.199004e-002,1:1.167762e-001);
   tree gen.296000 = [&U] ((20:2.403695e-004,19:8.489295e-003):9.979484e-002,(2:2.387572e-001,(((((18:2.910320e-001,14:3.106220e-001):7.985108e-002,(8:3.502265e-001,12:3.770659e-001):1.454121e-001):8.071925e-002,4:2.607282e-001):7.223681e-002,(6:2.626099e-001,(16:2.511044e-001,10:2.154848e-001):1.389061e-001):5.934393e-002):2.168804e-001,(((17:2.414726e-001,13:4.632155e-001):6.768216e-002,(11:2.641477e-001,7:2.973247e-001):1.512228e-001):1.227156e-001,(3:2.590175e-001,(5:2.607968e-001,(15:1.650901e-001,9:2.171530e-001):1.912692e-001):5.785579e-002):1.655210e-001):1.536213e-001):2.285796e-001):7.129786e-002,1:1.102555e-001);
   tree gen.296500 = [&U] ((20:3.231553e-004,19:1.339781e-002):8.925414e-002,(2:2.030102e-001,(((((18:2.727065e-001,14:2.910629e-001):1.016416e-001,(8:3.009585e-001,12:3.533230e-001):1.405826e-001):7.440279e-002,4:2.443108e-001):8.997922e-002,(6:2.240261e-001,(16:2.352930e-001,10:1.981060e-001):1.538468e-001):8.172866e-002):2.032240e-001,(((17:2.412294e-001,(11:2.461029e-001,7:2.786030e-001):1.656933e-001):4.251995e-002,13:4.475556e-001):1.181928e-001,(3:2.648121e-001,(5:2.332731e-001,(15:1.546948e-001,9:1.779460e-001):2.277191e-001):4.642567e-002):1.765977e-001):1.479816e-001):2.231033e-001):7.325521e-002,1:1.033130e-001);
   tree gen.297000 = [&U] ((20:3.041849e-004,19:9.802214e-003):9.716169e-002,(2:2.077689e-001,(((((18:2.790989e-001,14:2.879712e-001):8.053830e-002,(8:3.080132e-001,12:3.616052e-001):1.588318e-001):9.758251e-002,4:2.500376e-001):6.802978e-002,(6:2.478473e-001,(16:2.408084e-001,10:2.375548e-001):1.601273e-001):1.081099e-001):1.528292e-001,(((17:2.468839e-001,(11:2.669383e-001,7:3.021966e-001):1.339322e-001):4.265843e-002,13:5.114557e-001):1.209633e-001,(3:2.710195e-001,(5:2.387412e-001,(15:1.814892e-001,9:1.507963e-001):2.096707e-001):5.614166e-002):1.829529e-001):1.876286e-001):2.405226e-001):6.479309e-002,1:1.077631e-001);
   tree gen.297500 = [&U] ((20:6.863522e-004,19:1.664454e-002):8.882548e-002,(2:1.972779e-001,(((((18:2.797291e-001,14:3.116931e-001):8.072016e-002,(8:3.087088e-001,12:3.624217e-001):1.591905e-001):9.473206e-002,4:2.288071e-001):8.292502e-002,(6:2.484070e-001,(16:2.807863e-001,10:2.106549e-001):1.604889e-001):9.543466e-002):1.711663e-001,(((17:2.411904e-001,13:5.126106e-001):4.819965e-002,(11:2.675410e-001,7:2.690527e-001):1.430818e-001):1.252765e-001,(3:2.716315e-001,(5:2.392803e-001,(15:1.782659e-001,9:1.511368e-001):2.101441e-001):6.767139e-002):1.759424e-001):1.880523e-001):2.380345e-001):7.961560e-002,1:1.080064e-001);
   tree gen.298000 = [&U] (2:2.403165e-001,((((((18:2.818197e-001,14:3.219539e-001):6.102612e-002,(8:3.365366e-001,12:3.651303e-001):1.700685e-001):9.544004e-002,4:2.305171e-001):8.354475e-002,(6:2.735632e-001,(16:2.828848e-001,10:1.887747e-001):1.616883e-001):1.021283e-001):1.851201e-001,(((17:2.429929e-001,13:4.521053e-001):8.054708e-002,(11:2.346655e-001,7:3.921521e-001):1.201369e-001):1.015242e-001,(3:2.736615e-001,(5:2.484907e-001,(15:2.093241e-001,9:1.205376e-001):2.117146e-001):3.884714e-002):1.682217e-001):1.695316e-001):2.674320e-001,(20:5.089086e-004,19:1.811886e-002):1.151638e-001):4.680984e-002,1:8.324946e-002);
   tree gen.298500 = [&U] (((((((18:2.738647e-001,14:3.159202e-001):7.134223e-002,(8:3.302296e-001,12:3.470805e-001):1.635652e-001):9.365139e-002,4:2.345445e-001):8.197904e-002,(6:2.412035e-001,(16:2.204118e-001,10:1.852369e-001):1.301754e-001):1.212390e-001):1.800703e-001,(((17:2.057301e-001,13:4.436324e-001):6.507188e-002,(11:2.266957e-001,7:2.970066e-001):1.557676e-001):1.319433e-001,(3:2.685328e-001,(5:2.556982e-001,(15:2.054012e-001,9:1.491886e-001):2.080953e-001):4.452748e-002):1.511367e-001):1.558373e-001):2.280366e-001,2:1.926146e-001):8.515574e-002,(20:1.724245e-003,19:1.532672e-002):1.151448e-001,1:8.168928e-002);
   tree gen.299000 = [&U] (((((((18:3.100419e-001,14:3.248098e-001):6.154692e-002,(8:3.130151e-001,12:2.735788e-001):1.928833e-001):1.146898e-001,4:2.325072e-001):8.126695e-002,(6:2.979672e-001,(16:2.677446e-001,10:2.358695e-001):1.391266e-001):1.016822e-001):1.785062e-001,(((17:2.039431e-001,13:4.397789e-001):6.284247e-002,(11:2.159032e-001,7:3.691969e-001):1.056958e-001):1.406903e-001,(3:2.662003e-001,(5:2.379549e-001,(15:1.810079e-001,9:1.475132e-001):1.886773e-001):6.202625e-002):1.325517e-001):1.819189e-001):2.260558e-001,2:1.909415e-001):4.862913e-002,(20:8.634802e-004,19:1.222323e-002):1.221237e-001,1:9.686295e-002);
   tree gen.299500 = [&U] (((((((18:3.255972e-001,14:3.055255e-001):8.615626e-002,(8:3.339033e-001,12:3.051057e-001):1.793112e-001):6.423362e-002,4:2.441725e-001):5.070123e-002,(6:3.129167e-001,(16:2.574068e-001,10:2.211235e-001):1.461068e-001):9.210759e-002):2.277119e-001,(((17:2.472387e-001,13:4.618433e-001):4.054130e-002,(11:2.267354e-001,7:2.713234e-001):1.523314e-001):1.410684e-001,(3:2.360272e-001,(5:3.153699e-001,(15:1.623618e-001,9:1.379536e-001):2.253122e-001):4.147915e-002):1.676398e-001):1.723200e-001):2.373974e-001,2:2.481408e-001):2.611524e-002,(20:8.779028e-004,19:1.295723e-002):1.009856e-001,1:1.386416e-001);
   tree gen.300000 = [&U] (2:2.371587e-001,((20:5.929685e-004,19:1.896020e-002):1.003074e-001,(((((18:2.740227e-001,14:3.034737e-001):7.924454e-002,(8:3.316610e-001,12:3.278504e-001):1.545444e-001):6.661491e-002,4:2.193902e-001):7.499522e-002,(6:2.766460e-001,(16:2.572450e-001,10:1.994716e-001):1.443417e-001):9.676856e-002):2.088599e-001,(((17:2.455783e-001,(11:2.252127e-001,7:3.242116e-001):1.143592e-001):5.110847e-002,13:4.710654e-001):9.674863e-002,(3:2.597278e-001,(5:3.132520e-001,(15:1.999731e-001,9:1.572824e-001):1.961127e-001):4.120059e-002):1.528950e-001):1.887203e-001):2.475205e-001):2.433016e-002,1:1.018505e-001);
end;
