# Supplementary material for: Metabolic and Chaperone Gene Loss Marks the Origin of Animals: Evidence for Hsp104 and Hsp78 Chaperones Sharing Mitochondrial Enzymes as Clients
Source: PLoS One. 2015 Feb 24;10(2):e0117192. doi: 10.1371/journal.pone.0117192 (PMC4339202; doi:10.1371/journal.pone.0117192)
Supplement: S2 File — (ZIP) [file pone.0117192.s004.zip › M1_clpB/clpB_v04.nex.run2.p]

[ID: 2817400281]
Gen	LnL	TL	aamodel
0	-3.164100e+004	3.700000e+000	5
500	-2.593796e+004	7.523232e+000	5
1000	-2.522060e+004	6.944418e+000	5
1500	-2.508452e+004	6.850590e+000	5
2000	-2.503984e+004	6.650250e+000	5
2500	-2.503695e+004	6.703557e+000	5
3000	-2.503231e+004	6.820476e+000	5
3500	-2.503310e+004	6.727276e+000	5
4000	-2.503718e+004	6.885754e+000	5
4500	-2.503536e+004	6.659676e+000	5
5000	-2.503831e+004	6.877206e+000	5
5500	-2.503437e+004	6.728816e+000	5
6000	-2.503443e+004	6.761117e+000	5
6500	-2.503964e+004	6.805086e+000	5
7000	-2.503156e+004	6.912672e+000	5
7500	-2.502865e+004	6.775194e+000	5
8000	-2.502744e+004	6.795341e+000	5
8500	-2.503479e+004	6.720927e+000	5
9000	-2.503273e+004	6.908619e+000	5
9500	-2.502851e+004	6.842115e+000	5
10000	-2.503482e+004	6.788181e+000	5
10500	-2.503313e+004	6.724702e+000	5
11000	-2.503274e+004	6.726699e+000	5
11500	-2.503398e+004	6.851241e+000	5
12000	-2.503037e+004	6.800793e+000	5
12500	-2.503263e+004	6.922690e+000	5
13000	-2.503015e+004	6.778414e+000	5
13500	-2.503136e+004	6.768797e+000	5
14000	-2.503733e+004	6.737034e+000	5
14500	-2.503673e+004	6.696866e+000	5
15000	-2.503037e+004	6.958166e+000	5
15500	-2.502680e+004	6.823339e+000	5
16000	-2.503652e+004	6.690257e+000	5
16500	-2.503506e+004	6.707963e+000	5
17000	-2.502763e+004	6.820406e+000	5
17500	-2.502768e+004	6.947557e+000	5
18000	-2.503094e+004	6.930966e+000	5
18500	-2.503198e+004	6.696956e+000	5
19000	-2.503862e+004	6.670971e+000	5
19500	-2.503510e+004	6.769805e+000	5
20000	-2.503714e+004	6.859593e+000	5
20500	-2.504371e+004	6.796801e+000	5
21000	-2.504211e+004	6.965945e+000	5
21500	-2.504044e+004	6.982280e+000	5
22000	-2.503752e+004	6.875455e+000	5
22500	-2.503554e+004	6.825001e+000	5
23000	-2.503353e+004	6.758287e+000	5
23500	-2.504055e+004	6.761105e+000	5
24000	-2.503167e+004	6.804795e+000	5
24500	-2.503896e+004	6.817166e+000	5
25000	-2.503715e+004	6.717128e+000	5
25500	-2.503682e+004	6.671084e+000	5
26000	-2.503596e+004	6.953006e+000	5
26500	-2.504048e+004	6.807893e+000	5
27000	-2.503482e+004	6.857405e+000	5
27500	-2.503740e+004	6.826501e+000	5
28000	-2.503070e+004	6.752262e+000	5
28500	-2.503053e+004	6.697294e+000	5
29000	-2.502418e+004	6.794806e+000	5
29500	-2.502937e+004	6.705202e+000	5
30000	-2.503500e+004	6.828179e+000	5
30500	-2.504112e+004	6.933343e+000	5
31000	-2.504437e+004	7.013468e+000	5
31500	-2.503756e+004	6.660398e+000	5
32000	-2.503350e+004	6.726156e+000	5
32500	-2.503447e+004	6.834038e+000	5
33000	-2.503648e+004	6.701480e+000	5
33500	-2.503945e+004	6.705960e+000	5
34000	-2.503633e+004	6.650841e+000	5
34500	-2.503829e+004	7.061944e+000	5
35000	-2.503980e+004	6.771560e+000	5
35500	-2.504407e+004	6.773921e+000	5
36000	-2.503944e+004	6.752876e+000	5
36500	-2.504306e+004	6.955585e+000	5
37000	-2.503999e+004	6.948645e+000	5
37500	-2.502901e+004	6.841502e+000	5
38000	-2.503518e+004	6.769791e+000	5
38500	-2.503667e+004	6.750408e+000	5
39000	-2.502786e+004	6.869546e+000	5
39500	-2.502758e+004	6.909214e+000	5
40000	-2.502905e+004	6.746286e+000	5
40500	-2.503178e+004	6.645385e+000	5
41000	-2.503669e+004	6.714441e+000	5
41500	-2.503075e+004	6.826096e+000	5
42000	-2.503567e+004	6.791272e+000	5
42500	-2.502846e+004	6.755731e+000	5
43000	-2.503084e+004	6.927102e+000	5
43500	-2.502978e+004	6.575634e+000	5
44000	-2.502523e+004	6.733902e+000	5
44500	-2.503532e+004	6.803662e+000	5
45000	-2.502927e+004	6.777425e+000	5
45500	-2.502668e+004	6.929707e+000	5
46000	-2.503030e+004	6.820932e+000	5
46500	-2.503611e+004	6.738216e+000	5
47000	-2.503402e+004	6.843418e+000	5
47500	-2.503476e+004	6.915096e+000	5
48000	-2.503040e+004	6.868570e+000	5
48500	-2.503560e+004	6.754911e+000	5
49000	-2.503178e+004	6.828843e+000	5
49500	-2.503953e+004	6.614398e+000	5
50000	-2.504078e+004	6.703155e+000	5
50500	-2.503686e+004	6.917225e+000	5
51000	-2.503155e+004	6.733385e+000	5
51500	-2.503216e+004	6.793305e+000	5
52000	-2.503408e+004	6.797635e+000	5
52500	-2.503217e+004	6.758273e+000	5
53000	-2.502825e+004	6.677765e+000	5
53500	-2.503789e+004	6.864297e+000	5
54000	-2.504319e+004	6.831972e+000	5
54500	-2.503400e+004	6.701587e+000	5
55000	-2.503949e+004	6.734554e+000	5
55500	-2.503232e+004	6.790035e+000	5
56000	-2.503172e+004	6.819551e+000	5
56500	-2.502845e+004	6.663570e+000	5
57000	-2.502868e+004	6.830370e+000	5
57500	-2.503674e+004	6.802201e+000	5
58000	-2.503968e+004	6.876749e+000	5
58500	-2.503748e+004	6.924645e+000	5
59000	-2.503411e+004	6.893514e+000	5
59500	-2.503594e+004	6.890578e+000	5
60000	-2.503549e+004	6.750021e+000	5
60500	-2.504302e+004	6.850139e+000	5
61000	-2.503358e+004	6.808260e+000	5
61500	-2.502664e+004	6.854274e+000	5
62000	-2.503506e+004	6.615242e+000	5
62500	-2.503083e+004	6.695122e+000	5
63000	-2.503607e+004	6.631127e+000	5
63500	-2.503876e+004	6.904265e+000	5
64000	-2.504269e+004	6.890844e+000	5
64500	-2.502723e+004	6.925706e+000	5
65000	-2.503143e+004	6.784864e+000	5
65500	-2.503524e+004	6.806120e+000	5
66000	-2.503629e+004	6.821015e+000	5
66500	-2.504163e+004	6.909178e+000	5
67000	-2.503906e+004	7.010372e+000	5
67500	-2.502766e+004	6.800051e+000	5
68000	-2.503322e+004	6.673884e+000	5
68500	-2.503342e+004	6.833477e+000	5
69000	-2.503937e+004	6.888723e+000	5
69500	-2.503284e+004	6.750027e+000	5
70000	-2.504381e+004	6.775251e+000	5
70500	-2.503988e+004	7.047133e+000	5
71000	-2.503629e+004	6.789381e+000	5
71500	-2.503299e+004	6.727626e+000	5
72000	-2.503277e+004	6.810592e+000	5
72500	-2.503565e+004	6.770009e+000	5
73000	-2.503599e+004	6.832096e+000	5
73500	-2.503665e+004	6.881594e+000	5
74000	-2.503367e+004	6.757831e+000	5
74500	-2.503231e+004	6.742390e+000	5
75000	-2.503129e+004	7.042270e+000	5
75500	-2.503677e+004	6.854602e+000	5
76000	-2.503280e+004	6.885941e+000	5
76500	-2.502949e+004	6.835267e+000	5
77000	-2.503080e+004	6.685632e+000	5
77500	-2.503525e+004	6.676782e+000	5
78000	-2.504065e+004	6.723375e+000	5
78500	-2.503310e+004	6.763270e+000	5
79000	-2.503328e+004	6.793984e+000	5
79500	-2.502972e+004	6.861561e+000	5
80000	-2.502893e+004	6.901008e+000	5
80500	-2.503209e+004	6.894126e+000	5
81000	-2.503158e+004	6.696991e+000	5
81500	-2.502870e+004	6.969339e+000	5
82000	-2.502905e+004	6.602980e+000	5
82500	-2.502808e+004	6.862995e+000	5
83000	-2.503226e+004	6.575294e+000	5
83500	-2.503270e+004	6.774469e+000	5
84000	-2.503263e+004	6.850649e+000	5
84500	-2.503104e+004	6.866138e+000	5
85000	-2.503135e+004	7.022478e+000	5
85500	-2.503586e+004	6.798528e+000	5
86000	-2.504236e+004	6.868745e+000	5
86500	-2.504113e+004	6.695012e+000	5
87000	-2.503270e+004	6.810866e+000	5
87500	-2.502993e+004	6.855934e+000	5
88000	-2.502994e+004	6.822925e+000	5
88500	-2.503230e+004	6.839286e+000	5
89000	-2.503583e+004	6.880010e+000	5
89500	-2.503024e+004	6.890141e+000	5
90000	-2.503276e+004	6.820111e+000	5
90500	-2.502647e+004	6.878478e+000	5
91000	-2.503016e+004	6.781713e+000	5
91500	-2.502611e+004	6.919864e+000	5
92000	-2.502880e+004	6.891790e+000	5
92500	-2.503995e+004	6.781945e+000	5
93000	-2.504006e+004	7.008310e+000	5
93500	-2.503775e+004	6.803115e+000	5
94000	-2.503037e+004	6.766714e+000	5
94500	-2.503076e+004	6.756056e+000	5
95000	-2.503078e+004	6.843724e+000	5
95500	-2.503101e+004	6.781270e+000	5
96000	-2.504140e+004	6.674542e+000	5
96500	-2.503650e+004	6.812174e+000	5
97000	-2.503860e+004	6.829268e+000	5
97500	-2.502989e+004	6.922047e+000	5
98000	-2.503295e+004	6.880269e+000	5
98500	-2.503546e+004	6.829078e+000	5
99000	-2.503353e+004	6.866477e+000	5
99500	-2.503490e+004	6.887247e+000	5
100000	-2.502720e+004	6.702531e+000	5
100500	-2.503317e+004	6.799183e+000	5
101000	-2.503550e+004	6.878874e+000	5
101500	-2.503616e+004	6.819300e+000	5
102000	-2.503341e+004	6.810154e+000	5
102500	-2.503318e+004	6.744530e+000	5
103000	-2.504534e+004	6.600694e+000	5
103500	-2.503533e+004	6.817444e+000	5
104000	-2.504458e+004	6.708249e+000	5
104500	-2.503307e+004	6.705809e+000	5
105000	-2.502986e+004	6.837684e+000	5
105500	-2.504197e+004	6.832259e+000	5
106000	-2.502953e+004	6.699186e+000	5
106500	-2.503440e+004	6.583848e+000	5
107000	-2.503472e+004	6.740008e+000	5
107500	-2.502895e+004	6.926921e+000	5
108000	-2.503911e+004	6.813457e+000	5
108500	-2.503399e+004	6.892278e+000	5
109000	-2.503071e+004	6.839782e+000	5
109500	-2.503801e+004	6.742207e+000	5
110000	-2.504117e+004	6.882267e+000	5
110500	-2.503704e+004	6.979137e+000	5
111000	-2.503906e+004	6.778468e+000	5
111500	-2.503085e+004	6.914697e+000	5
112000	-2.502914e+004	6.873252e+000	5
112500	-2.503198e+004	6.816010e+000	5
113000	-2.503565e+004	6.937003e+000	5
113500	-2.503606e+004	6.761306e+000	5
114000	-2.503520e+004	6.771627e+000	5
114500	-2.502565e+004	6.838029e+000	5
115000	-2.502880e+004	6.847894e+000	5
115500	-2.502796e+004	6.835419e+000	5
116000	-2.503259e+004	6.784968e+000	5
116500	-2.503415e+004	6.777987e+000	5
117000	-2.502730e+004	6.904420e+000	5
117500	-2.503247e+004	6.918482e+000	5
118000	-2.503690e+004	6.744488e+000	5
118500	-2.503058e+004	6.777121e+000	5
119000	-2.502656e+004	6.880818e+000	5
119500	-2.502992e+004	6.863821e+000	5
120000	-2.503178e+004	6.845659e+000	5
120500	-2.504016e+004	6.703221e+000	5
121000	-2.503798e+004	6.691658e+000	5
121500	-2.503380e+004	6.791575e+000	5
122000	-2.502925e+004	6.763270e+000	5
122500	-2.503123e+004	6.944602e+000	5
123000	-2.503507e+004	6.816939e+000	5
123500	-2.504148e+004	6.931492e+000	5
124000	-2.504147e+004	6.844451e+000	5
124500	-2.504036e+004	6.586203e+000	5
125000	-2.503152e+004	6.818527e+000	5
125500	-2.504317e+004	6.876820e+000	5
126000	-2.503019e+004	6.963514e+000	5
126500	-2.503752e+004	6.867569e+000	5
127000	-2.502803e+004	6.769811e+000	5
127500	-2.502589e+004	6.749752e+000	5
128000	-2.503044e+004	6.815354e+000	5
128500	-2.503159e+004	6.801395e+000	5
129000	-2.503972e+004	6.781848e+000	5
129500	-2.503934e+004	6.722961e+000	5
130000	-2.503563e+004	6.838872e+000	5
130500	-2.504492e+004	6.739710e+000	5
131000	-2.503508e+004	6.890775e+000	5
131500	-2.503514e+004	7.053397e+000	5
132000	-2.502982e+004	6.876917e+000	5
132500	-2.503121e+004	6.755799e+000	5
133000	-2.503938e+004	6.991906e+000	5
133500	-2.503534e+004	6.830769e+000	5
134000	-2.504163e+004	6.693881e+000	5
134500	-2.503402e+004	6.729899e+000	5
135000	-2.503230e+004	6.789587e+000	5
135500	-2.503587e+004	6.744111e+000	5
136000	-2.503393e+004	6.733919e+000	5
136500	-2.504246e+004	6.652197e+000	5
137000	-2.503566e+004	6.836792e+000	5
137500	-2.503704e+004	6.757689e+000	5
138000	-2.503227e+004	6.775455e+000	5
138500	-2.503751e+004	6.940830e+000	5
139000	-2.503548e+004	7.058226e+000	5
139500	-2.503235e+004	6.822301e+000	5
140000	-2.502997e+004	6.709341e+000	5
140500	-2.503566e+004	6.783017e+000	5
141000	-2.503674e+004	6.866009e+000	5
141500	-2.503325e+004	6.729371e+000	5
142000	-2.503551e+004	6.913854e+000	5
142500	-2.503933e+004	6.693491e+000	5
143000	-2.503270e+004	6.789405e+000	5
143500	-2.503391e+004	6.731273e+000	5
144000	-2.503103e+004	6.744371e+000	5
144500	-2.503424e+004	6.768717e+000	5
145000	-2.503683e+004	6.772770e+000	5
145500	-2.502814e+004	6.802035e+000	5
146000	-2.503502e+004	6.848377e+000	5
146500	-2.503767e+004	6.798880e+000	5
147000	-2.503775e+004	6.870387e+000	5
147500	-2.504253e+004	6.764999e+000	5
148000	-2.503236e+004	6.834916e+000	5
148500	-2.503239e+004	6.786896e+000	5
149000	-2.504210e+004	6.695440e+000	5
149500	-2.503237e+004	6.781560e+000	5
150000	-2.503104e+004	6.749458e+000	5
150500	-2.503865e+004	6.734602e+000	5
151000	-2.503297e+004	6.935023e+000	5
151500	-2.503238e+004	6.734810e+000	5
152000	-2.503064e+004	6.814501e+000	5
152500	-2.503134e+004	6.581346e+000	5
153000	-2.503075e+004	6.919084e+000	5
153500	-2.503698e+004	6.974613e+000	5
154000	-2.503926e+004	6.862255e+000	5
154500	-2.504121e+004	6.904316e+000	5
155000	-2.503526e+004	6.738138e+000	5
155500	-2.503553e+004	6.778859e+000	5
156000	-2.503759e+004	6.898115e+000	5
156500	-2.503442e+004	7.003648e+000	5
157000	-2.503606e+004	6.799250e+000	5
157500	-2.503511e+004	6.955727e+000	5
158000	-2.503425e+004	6.761971e+000	5
158500	-2.503566e+004	6.792052e+000	5
159000	-2.503549e+004	6.802879e+000	5
159500	-2.503673e+004	6.782626e+000	5
160000	-2.503493e+004	6.537271e+000	5
160500	-2.503886e+004	6.686177e+000	5
161000	-2.503800e+004	6.883878e+000	5
161500	-2.503985e+004	6.683442e+000	5
162000	-2.503198e+004	6.942286e+000	5
162500	-2.503379e+004	6.822085e+000	5
163000	-2.503552e+004	6.899637e+000	5
163500	-2.503353e+004	6.644290e+000	5
164000	-2.502897e+004	6.878585e+000	5
164500	-2.503108e+004	6.868993e+000	5
165000	-2.503436e+004	6.779373e+000	5
165500	-2.503095e+004	6.933103e+000	5
166000	-2.502662e+004	6.854199e+000	5
166500	-2.503185e+004	6.688747e+000	5
167000	-2.503813e+004	6.786924e+000	5
167500	-2.504335e+004	6.832519e+000	5
168000	-2.504269e+004	6.819707e+000	5
168500	-2.503137e+004	7.027332e+000	5
169000	-2.503372e+004	6.834290e+000	5
169500	-2.503513e+004	6.945899e+000	5
170000	-2.503466e+004	6.910995e+000	5
170500	-2.503668e+004	6.705189e+000	5
171000	-2.503851e+004	6.749236e+000	5
171500	-2.503529e+004	6.699311e+000	5
172000	-2.503454e+004	6.814037e+000	5
172500	-2.503452e+004	6.970457e+000	5
173000	-2.503467e+004	6.685381e+000	5
173500	-2.503277e+004	6.684956e+000	5
174000	-2.502494e+004	6.784505e+000	5
174500	-2.503582e+004	6.867431e+000	5
175000	-2.502767e+004	6.825516e+000	5
175500	-2.502988e+004	6.750894e+000	5
176000	-2.503330e+004	6.688003e+000	5
176500	-2.503473e+004	6.887620e+000	5
177000	-2.504130e+004	6.638927e+000	5
177500	-2.502975e+004	6.745797e+000	5
178000	-2.503005e+004	6.856292e+000	5
178500	-2.502889e+004	6.847259e+000	5
179000	-2.502824e+004	6.903976e+000	5
179500	-2.503115e+004	6.769758e+000	5
180000	-2.503673e+004	6.818101e+000	5
180500	-2.503188e+004	6.789543e+000	5
181000	-2.503135e+004	6.874559e+000	5
181500	-2.503011e+004	6.762000e+000	5
182000	-2.503496e+004	6.788825e+000	5
182500	-2.504384e+004	6.660573e+000	5
183000	-2.503775e+004	6.788331e+000	5
183500	-2.503130e+004	6.629267e+000	5
184000	-2.502658e+004	6.755979e+000	5
184500	-2.503237e+004	6.794094e+000	5
185000	-2.503492e+004	6.863451e+000	5
185500	-2.503544e+004	6.932582e+000	5
186000	-2.503118e+004	6.865295e+000	5
186500	-2.503262e+004	6.696289e+000	5
187000	-2.503482e+004	6.851402e+000	5
187500	-2.503237e+004	6.714648e+000	5
188000	-2.504116e+004	6.794098e+000	5
188500	-2.502979e+004	6.680662e+000	5
189000	-2.503476e+004	6.847403e+000	5
189500	-2.503749e+004	6.859949e+000	5
190000	-2.504420e+004	6.660513e+000	5
190500	-2.503878e+004	6.767750e+000	5
191000	-2.503863e+004	6.935708e+000	5
191500	-2.503059e+004	6.862143e+000	5
192000	-2.504100e+004	6.693969e+000	5
192500	-2.503569e+004	6.616416e+000	5
193000	-2.503746e+004	6.892865e+000	5
193500	-2.502682e+004	6.731368e+000	5
194000	-2.503404e+004	6.799911e+000	5
194500	-2.503757e+004	6.727326e+000	5
195000	-2.503924e+004	6.806215e+000	5
195500	-2.503841e+004	6.894168e+000	5
196000	-2.503468e+004	6.911753e+000	5
196500	-2.503811e+004	6.784036e+000	5
197000	-2.503563e+004	6.808069e+000	5
197500	-2.503112e+004	6.931796e+000	5
198000	-2.503683e+004	6.676639e+000	5
198500	-2.504152e+004	6.655906e+000	5
199000	-2.503246e+004	6.747120e+000	5
199500	-2.503029e+004	6.849618e+000	5
200000	-2.503319e+004	6.764971e+000	5
200500	-2.503305e+004	7.060177e+000	5
201000	-2.504098e+004	6.592393e+000	5
201500	-2.504006e+004	6.806187e+000	5
202000	-2.503626e+004	6.623843e+000	5
202500	-2.503270e+004	6.689666e+000	5
203000	-2.503333e+004	6.843088e+000	5
203500	-2.503354e+004	6.791233e+000	5
204000	-2.503147e+004	6.913052e+000	5
204500	-2.503346e+004	6.823854e+000	5
205000	-2.503223e+004	6.717155e+000	5
205500	-2.504072e+004	6.855080e+000	5
206000	-2.503232e+004	6.869653e+000	5
206500	-2.503462e+004	6.685413e+000	5
207000	-2.503154e+004	6.771883e+000	5
207500	-2.503139e+004	6.681678e+000	5
208000	-2.503544e+004	6.832140e+000	5
208500	-2.503765e+004	6.900937e+000	5
209000	-2.503474e+004	6.821469e+000	5
209500	-2.503138e+004	6.649456e+000	5
210000	-2.503076e+004	7.026506e+000	5
210500	-2.504226e+004	6.777827e+000	5
211000	-2.503813e+004	6.709790e+000	5
211500	-2.503813e+004	6.981179e+000	5
212000	-2.503170e+004	6.859685e+000	5
212500	-2.503565e+004	6.876427e+000	5
213000	-2.503519e+004	6.766012e+000	5
213500	-2.503250e+004	6.807392e+000	5
214000	-2.503459e+004	6.645480e+000	5
214500	-2.504738e+004	6.644044e+000	5
215000	-2.503024e+004	6.749302e+000	5
215500	-2.503504e+004	6.857263e+000	5
216000	-2.504429e+004	6.578583e+000	5
216500	-2.503593e+004	6.780715e+000	5
217000	-2.503285e+004	6.641880e+000	5
217500	-2.504105e+004	6.811132e+000	5
218000	-2.503458e+004	6.843627e+000	5
218500	-2.504050e+004	6.599072e+000	5
219000	-2.503707e+004	6.623268e+000	5
219500	-2.503207e+004	6.643574e+000	5
220000	-2.502558e+004	6.642202e+000	5
220500	-2.503276e+004	6.787284e+000	5
221000	-2.503058e+004	6.725732e+000	5
221500	-2.503357e+004	6.731595e+000	5
222000	-2.503590e+004	6.981977e+000	5
222500	-2.503404e+004	6.906638e+000	5
223000	-2.504086e+004	6.594216e+000	5
223500	-2.504351e+004	6.766991e+000	5
224000	-2.503781e+004	6.866887e+000	5
224500	-2.503600e+004	6.881433e+000	5
225000	-2.502254e+004	6.671020e+000	5
225500	-2.502788e+004	6.647047e+000	5
226000	-2.503104e+004	6.721982e+000	5
226500	-2.503550e+004	6.765578e+000	5
227000	-2.503346e+004	6.721171e+000	5
227500	-2.504114e+004	6.836643e+000	5
228000	-2.503658e+004	6.600822e+000	5
228500	-2.503103e+004	6.922321e+000	5
229000	-2.503406e+004	6.662243e+000	5
229500	-2.503074e+004	6.819840e+000	5
230000	-2.502957e+004	6.828074e+000	5
230500	-2.503389e+004	6.754581e+000	5
231000	-2.502905e+004	6.885408e+000	5
231500	-2.503323e+004	6.703335e+000	5
232000	-2.504206e+004	6.977579e+000	5
232500	-2.503732e+004	6.762968e+000	5
233000	-2.503188e+004	6.751879e+000	5
233500	-2.503370e+004	6.751945e+000	5
234000	-2.503036e+004	6.840336e+000	5
234500	-2.503638e+004	6.870736e+000	5
235000	-2.503791e+004	6.929790e+000	5
235500	-2.503196e+004	6.875779e+000	5
236000	-2.503094e+004	6.903131e+000	5
236500	-2.503812e+004	6.760615e+000	5
237000	-2.503220e+004	6.739469e+000	5
237500	-2.503133e+004	6.815230e+000	5
238000	-2.503549e+004	6.730307e+000	5
238500	-2.503846e+004	6.905732e+000	5
239000	-2.503780e+004	6.779393e+000	5
239500	-2.503896e+004	6.655573e+000	5
240000	-2.503673e+004	6.762946e+000	5
240500	-2.503408e+004	6.818520e+000	5
241000	-2.503106e+004	6.850888e+000	5
241500	-2.504098e+004	6.830327e+000	5
242000	-2.503425e+004	6.849198e+000	5
242500	-2.503475e+004	6.679790e+000	5
243000	-2.503564e+004	6.812317e+000	5
243500	-2.503349e+004	6.901640e+000	5
244000	-2.503231e+004	6.915519e+000	5
244500	-2.503231e+004	6.748182e+000	5
245000	-2.503285e+004	6.936658e+000	5
245500	-2.503403e+004	6.702088e+000	5
246000	-2.503795e+004	6.793017e+000	5
246500	-2.503499e+004	6.889965e+000	5
247000	-2.504170e+004	6.717678e+000	5
247500	-2.503742e+004	6.730685e+000	5
248000	-2.503653e+004	6.733789e+000	5
248500	-2.503723e+004	6.866936e+000	5
249000	-2.503577e+004	6.818386e+000	5
249500	-2.503644e+004	6.851745e+000	5
250000	-2.503481e+004	6.718310e+000	5
250500	-2.503165e+004	6.871585e+000	5
251000	-2.503552e+004	6.675642e+000	5
251500	-2.504020e+004	6.734912e+000	5
252000	-2.503921e+004	6.674684e+000	5
252500	-2.503802e+004	6.752410e+000	5
253000	-2.504579e+004	6.718665e+000	5
253500	-2.503778e+004	6.973777e+000	5
254000	-2.504163e+004	6.931017e+000	5
254500	-2.504233e+004	6.865571e+000	5
255000	-2.503048e+004	6.795795e+000	5
255500	-2.503792e+004	6.808915e+000	5
256000	-2.503392e+004	6.875899e+000	5
256500	-2.503332e+004	6.795128e+000	5
257000	-2.503216e+004	6.918566e+000	5
257500	-2.502967e+004	6.644406e+000	5
258000	-2.503545e+004	6.814978e+000	5
258500	-2.503167e+004	6.836759e+000	5
259000	-2.503157e+004	6.708481e+000	5
259500	-2.503456e+004	6.672626e+000	5
260000	-2.503901e+004	6.947633e+000	5
260500	-2.503167e+004	6.764078e+000	5
261000	-2.502995e+004	6.847491e+000	5
261500	-2.503220e+004	6.758424e+000	5
262000	-2.503659e+004	6.775442e+000	5
262500	-2.503894e+004	6.886850e+000	5
263000	-2.503831e+004	6.674597e+000	5
263500	-2.503324e+004	6.736038e+000	5
264000	-2.503135e+004	6.750678e+000	5
264500	-2.503138e+004	6.697158e+000	5
265000	-2.503568e+004	6.831905e+000	5
265500	-2.503394e+004	6.838432e+000	5
266000	-2.503446e+004	6.722688e+000	5
266500	-2.503281e+004	6.787460e+000	5
267000	-2.502927e+004	6.719780e+000	5
267500	-2.503681e+004	6.891592e+000	5
268000	-2.503237e+004	6.582019e+000	5
268500	-2.503761e+004	6.884483e+000	5
269000	-2.504097e+004	6.740217e+000	5
269500	-2.503713e+004	6.850352e+000	5
270000	-2.503481e+004	6.804534e+000	5
270500	-2.503623e+004	6.704833e+000	5
271000	-2.503258e+004	7.018905e+000	5
271500	-2.503049e+004	6.702067e+000	5
272000	-2.503182e+004	6.960188e+000	5
272500	-2.503980e+004	6.733494e+000	5
273000	-2.503274e+004	6.987018e+000	5
273500	-2.504536e+004	6.729446e+000	5
274000	-2.503856e+004	6.720270e+000	5
274500	-2.503223e+004	6.658289e+000	5
275000	-2.503376e+004	6.789470e+000	5
275500	-2.503431e+004	6.694356e+000	5
276000	-2.503454e+004	6.870645e+000	5
276500	-2.503000e+004	6.748506e+000	5
277000	-2.504747e+004	6.783456e+000	5
277500	-2.504133e+004	6.739155e+000	5
278000	-2.503202e+004	6.736143e+000	5
278500	-2.503187e+004	6.901982e+000	5
279000	-2.503286e+004	6.810746e+000	5
279500	-2.503033e+004	6.825690e+000	5
280000	-2.503175e+004	6.881625e+000	5
280500	-2.504964e+004	6.628732e+000	5
281000	-2.504236e+004	6.637764e+000	5
281500	-2.503799e+004	6.844620e+000	5
282000	-2.503009e+004	6.875830e+000	5
282500	-2.502944e+004	6.796709e+000	5
283000	-2.503053e+004	6.861185e+000	5
283500	-2.503707e+004	6.757006e+000	5
284000	-2.503455e+004	6.668331e+000	5
284500	-2.503082e+004	6.704569e+000	5
285000	-2.503437e+004	6.651887e+000	5
285500	-2.503739e+004	6.709347e+000	5
286000	-2.504073e+004	6.760317e+000	5
286500	-2.503318e+004	6.831154e+000	5
287000	-2.503864e+004	6.545360e+000	5
287500	-2.503495e+004	6.792113e+000	5
288000	-2.503680e+004	6.796062e+000	5
288500	-2.503377e+004	6.807576e+000	5
289000	-2.503139e+004	6.795175e+000	5
289500	-2.502722e+004	6.830964e+000	5
290000	-2.503258e+004	6.708273e+000	5
290500	-2.503618e+004	6.674867e+000	5
291000	-2.502921e+004	6.915364e+000	5
291500	-2.503574e+004	6.886952e+000	5
292000	-2.503539e+004	6.787510e+000	5
292500	-2.503433e+004	6.744074e+000	5
293000	-2.503496e+004	6.888229e+000	5
293500	-2.503805e+004	6.606154e+000	5
294000	-2.503162e+004	6.719680e+000	5
294500	-2.502833e+004	6.856376e+000	5
295000	-2.503300e+004	6.702252e+000	5
295500	-2.504738e+004	6.955913e+000	5
296000	-2.503817e+004	6.885352e+000	5
296500	-2.504087e+004	6.922085e+000	5
297000	-2.503869e+004	6.798128e+000	5
297500	-2.503471e+004	6.850044e+000	5
298000	-2.502782e+004	6.740847e+000	5
298500	-2.502862e+004	6.737046e+000	5
299000	-2.502906e+004	6.938655e+000	5
299500	-2.502972e+004	6.917259e+000	5
300000	-2.503694e+004	6.697468e+000	5
