# Supplementary material for: Metabolic and Chaperone Gene Loss Marks the Origin of Animals: Evidence for Hsp104 and Hsp78 Chaperones Sharing Mitochondrial Enzymes as Clients
Source: PLoS One. 2015 Feb 24;10(2):e0117192. doi: 10.1371/journal.pone.0117192 (PMC4339202; doi:10.1371/journal.pone.0117192)
Supplement: S2 File — (ZIP) [file pone.0117192.s004.zip › M1_clpB/clpB_v04.nex.run2.t]

#NEXUS
[ID: 2817400281]
[Param: tree]
begin trees;
   translate
       1 Halorhodospira_halochloris_clpB,
       2 Amphimedon_queenslandica_XP_003391862.1,
       3 Batrachochytrium_dendrobatidis_HSP104,
       4 Batrachochytrium_dendrobatidis_HSP78,
       5 Capsaspora_owczarzaki_HSP104,
       6 Capsaspora_owczarzaki_HSP78,
       7 Cryptococcus_neoformans_HSP104,
       8 Cryptococcus_neoformans_HSP78,
       9 Monosiga_brevicollis_HSP104,
      10 Monosiga_brevicollis_HSP78,
      11 Puccinia_graminis_HSP104,
      12 Puccinia_graminis_HSP78,
      13 Saccharomyces_cerevisiae_HSP104,
      14 Saccharomyces_cerevisiae_HSP78,
      15 Salpingoeca_rosetta_HSP104,
      16 Salpingoeca_rosetta_HSP78,
      17 Schizosaccharomyces_pombe_HSP104,
      18 Schizosaccharomyces_pombe_HSP78,
      19 endosymbiont_of_Riftia_pachyptila_clpB,
      20 endosymbiont_of_Tevnia_jerichonana_clpB;
   tree gen.0 = [&U] (14:1.000000e-001,(11:1.000000e-001,((8:1.000000e-001,(9:1.000000e-001,4:1.000000e-001):1.000000e-001):1.000000e-001,(15:1.000000e-001,(6:1.000000e-001,(13:1.000000e-001,(2:1.000000e-001,(10:1.000000e-001,(18:1.000000e-001,(17:1.000000e-001,(((20:1.000000e-001,(19:1.000000e-001,(16:1.000000e-001,12:1.000000e-001):1.000000e-001):1.000000e-001):1.000000e-001,(7:1.000000e-001,5:1.000000e-001):1.000000e-001):1.000000e-001,3:1.000000e-001):1.000000e-001):1.000000e-001):1.000000e-001):1.000000e-001):1.000000e-001):1.000000e-001):1.000000e-001):1.000000e-001):1.000000e-001):1.000000e-001,1:1.000000e-001);
   tree gen.500 = [&U] ((((5:2.614333e-001,3:1.783212e-001):1.432840e-001,(15:2.678311e-001,9:1.182543e-001):2.684572e-001):2.547642e-002,((11:4.692595e-001,(2:3.518090e-001,(((6:2.415131e-001,(16:2.064832e-001,10:2.358052e-001):1.300587e-001):1.661546e-001,(8:3.687862e-001,(12:4.037134e-001,(14:3.369963e-001,18:2.571381e-001):4.409560e-002):7.621824e-002):1.110601e-001):1.561808e-001,4:2.529628e-001):3.437917e-002):2.409162e-001):1.207905e-001,((17:3.033281e-001,13:3.723209e-001):1.484155e-003,7:3.003571e-001):1.335272e-001):1.644872e-003):2.866370e-001,(20:1.724328e-001,19:8.335465e-002):1.588000e-001,1:2.419667e-001);
   tree gen.1000 = [&U] ((2:1.811232e-001,((((7:3.692534e-001,11:2.651726e-001):7.583198e-004,(17:2.563637e-001,13:4.568205e-001):1.063148e-001):1.073864e-001,((5:2.535980e-001,(15:2.456278e-001,9:1.064940e-001):2.228731e-001):6.408033e-002,3:2.601628e-001):1.610915e-001):1.880831e-001,((6:2.174947e-001,(16:2.742310e-001,10:2.123544e-001):1.466074e-001):1.526829e-001,(4:2.646097e-001,((14:3.034821e-001,18:2.315658e-001):8.209482e-002,(8:3.590778e-001,12:3.635642e-001):1.754766e-001):4.238788e-002):1.095091e-001):2.023051e-001):2.374315e-002):1.042114e-001,(20:5.792044e-002,19:9.468040e-003):1.673284e-001,1:1.990995e-001);
   tree gen.1500 = [&U] ((2:1.544419e-001,((((7:3.032924e-001,11:2.841462e-001):1.329589e-001,(17:2.516765e-001,13:4.193855e-001):7.758965e-002):1.496061e-001,((5:2.639673e-001,(15:1.963311e-001,9:1.523288e-001):1.814724e-001):4.479762e-002,3:2.239900e-001):1.740470e-001):2.160770e-001,((6:2.401426e-001,(16:2.692172e-001,10:2.084719e-001):1.895980e-001):1.001590e-001,(4:2.597717e-001,((14:2.979335e-001,18:2.855353e-001):9.490751e-002,(8:3.813965e-001,12:3.299781e-001):1.821148e-001):9.444470e-002):6.274530e-002):1.986063e-001):4.293931e-002):1.154481e-001,(20:1.503215e-002,19:6.892363e-003):1.076544e-001,1:1.414932e-001);
   tree gen.2000 = [&U] ((2:1.620376e-001,((((7:2.890422e-001,11:2.388514e-001):1.311239e-001,(17:2.452543e-001,13:4.086838e-001):6.884241e-002):1.457885e-001,((5:2.185538e-001,(15:1.913212e-001,9:1.605960e-001):2.060008e-001):7.257336e-002,3:2.182743e-001):1.661852e-001):1.921357e-001,((6:2.347140e-001,(16:2.444730e-001,10:1.795139e-001):1.800996e-001):9.122036e-002,(4:2.531430e-001,((14:3.138794e-001,18:2.782491e-001):9.483238e-002,(8:3.716641e-001,12:3.360093e-001):1.230056e-001):9.240593e-002):8.069084e-002):1.855076e-001):1.589829e-001):6.374387e-002,(20:4.029809e-003,19:8.420060e-003):1.025184e-001,1:1.378826e-001);
   tree gen.2500 = [&U] ((2:1.637584e-001,((((7:2.828473e-001,11:2.775579e-001):9.275793e-002,(17:2.439872e-001,13:4.065723e-001):4.503156e-002):1.323528e-001,((5:2.166576e-001,(15:1.946629e-001,9:1.569223e-001):1.682038e-001):7.324575e-002,3:2.793706e-001):1.653266e-001):1.546213e-001,((6:2.286041e-001,(16:2.224115e-001,10:1.983512e-001):1.656791e-001):1.041475e-001,(4:2.737774e-001,((14:3.265821e-001,18:2.694771e-001):8.250186e-002,(8:3.373376e-001,12:3.238304e-001):1.426894e-001):8.997002e-002):8.027394e-002):2.527599e-001):2.556046e-001):7.663723e-002,(20:2.776900e-003,19:9.510962e-003):9.797868e-002,1:1.087791e-001);
   tree gen.3000 = [&U] ((2:1.735138e-001,((((7:2.970153e-001,11:2.547973e-001):1.436666e-001,(17:2.134488e-001,13:5.086941e-001):8.777440e-002):1.245574e-001,((5:2.275102e-001,(15:1.884660e-001,9:1.647826e-001):1.937529e-001):4.442483e-002,3:2.933644e-001):1.473589e-001):1.561166e-001,((6:2.400550e-001,(16:2.335523e-001,10:2.082867e-001):1.680224e-001):1.218225e-001,(4:3.059250e-001,((14:3.429408e-001,18:2.737229e-001):7.720827e-002,(8:3.235074e-001,12:2.830465e-001):1.617549e-001):8.343693e-002):5.822464e-002):2.243668e-001):2.165526e-001):6.478075e-002,(20:3.381251e-003,19:1.276932e-002):7.927992e-002,1:1.185951e-001);
   tree gen.3500 = [&U] ((2:1.899486e-001,((((7:2.942240e-001,11:2.524028e-001):1.157801e-001,(17:2.490113e-001,13:4.896310e-001):7.989377e-002):9.717109e-002,((5:2.253721e-001,(15:1.909653e-001,9:1.547459e-001):2.084390e-001):5.110742e-002,3:2.906075e-001):1.917091e-001):1.667081e-001,((6:2.312198e-001,(16:2.402490e-001,10:2.332073e-001):1.398096e-001):1.315848e-001,(4:2.454205e-001,((14:2.786850e-001,18:2.704741e-001):6.718081e-002,(8:3.204672e-001,12:2.803865e-001):1.867630e-001):8.333875e-002):7.218025e-002):2.205041e-001):2.394303e-001):3.233903e-002,(20:3.349475e-003,19:1.264932e-002):9.003711e-002,1:1.002825e-001);
   tree gen.4000 = [&U] ((2:1.942237e-001,((((7:3.008460e-001,11:2.658534e-001):1.016013e-001,(17:2.086824e-001,13:4.981466e-001):7.113674e-002):1.471812e-001,((5:2.304444e-001,(15:1.902346e-001,9:1.665600e-001):1.993266e-001):5.235751e-002,3:2.971481e-001):2.073635e-001):1.454377e-001,((6:2.569031e-001,(16:2.686373e-001,10:2.217019e-001):1.877379e-001):1.308051e-001,(4:2.525635e-001,((14:3.636657e-001,18:2.353739e-001):6.052329e-002,(8:3.276798e-001,12:2.866970e-001):1.909664e-001):8.416847e-002):8.723648e-002):1.360066e-001):2.448190e-001):4.200886e-002,(20:2.354973e-003,19:8.962290e-003):1.063291e-001,1:1.140699e-001);
   tree gen.4500 = [&U] ((2:2.414199e-001,((((7:3.098759e-001,11:2.865120e-001):9.766389e-002,(17:2.147275e-001,13:4.503423e-001):6.074700e-002):1.037074e-001,((5:2.284373e-001,(15:2.019045e-001,9:1.404142e-001):2.021025e-001):5.859761e-002,3:2.856325e-001):1.534728e-001):1.654233e-001,((6:2.257949e-001,(16:2.582266e-001,10:2.342594e-001):1.333761e-001):1.151896e-001,(4:2.427758e-001,((14:2.839253e-001,18:2.673228e-001):7.122923e-002,(8:3.040279e-001,12:2.784509e-001):1.460394e-001):1.071346e-001):9.088541e-002):1.843991e-001):2.768856e-001):4.712406e-002,(20:1.623037e-003,19:3.666983e-003):9.775753e-002,1:8.860127e-002);
   tree gen.5000 = [&U] ((2:1.712148e-001,((((7:3.541937e-001,11:2.870807e-001):8.179275e-002,(17:2.502943e-001,13:4.757894e-001):6.245655e-002):1.456249e-001,((5:2.348660e-001,(15:1.768469e-001,9:1.724431e-001):2.271991e-001):6.024667e-002,3:2.563897e-001):1.577919e-001):2.051992e-001,((6:2.679496e-001,(16:2.709822e-001,10:1.862874e-001):1.651139e-001):7.166608e-002,(4:2.231654e-001,((14:2.919156e-001,18:2.748458e-001):8.577107e-002,(8:3.125839e-001,12:3.563212e-001):1.501493e-001):1.101496e-001):9.171154e-002):1.812094e-001):2.642338e-001):5.450944e-002,(20:1.757674e-003,19:2.364322e-003):8.250972e-002,1:1.125798e-001);
   tree gen.5500 = [&U] ((2:1.923412e-001,(((((7:2.419622e-001,11:2.910020e-001):1.171028e-001,17:2.537132e-001):5.892900e-002,13:4.707197e-001):1.188603e-001,((5:2.380741e-001,(15:2.150963e-001,9:1.645433e-001):2.291386e-001):3.268476e-002,3:2.730110e-001):1.696221e-001):1.381964e-001,((6:2.504874e-001,(16:2.180855e-001,10:2.389996e-001):1.418547e-001):1.047071e-001,(4:2.692614e-001,((14:3.069117e-001,18:2.761772e-001):7.771777e-002,(8:3.399999e-001,12:2.960494e-001):1.714346e-001):6.862460e-002):7.538186e-002):1.453966e-001):2.422955e-001):7.089416e-002,(20:1.836330e-003,19:1.725053e-002):9.633520e-002,1:1.141176e-001);
   tree gen.6000 = [&U] ((2:1.700771e-001,((((7:2.413803e-001,11:3.065873e-001):1.157796e-001,(17:2.531031e-001,13:4.235207e-001):8.771240e-002):1.130887e-001,((5:2.375016e-001,(15:1.974292e-001,9:1.646547e-001):2.333248e-001):4.635507e-002,3:2.723545e-001):1.808154e-001):1.378641e-001,((6:2.498850e-001,(16:2.175611e-001,10:2.102703e-001):1.608460e-001):1.271492e-001,(4:2.686139e-001,((14:3.061737e-001,18:2.755131e-001):7.700767e-002,(8:3.521680e-001,12:3.013831e-001):1.630042e-001):1.018741e-001):6.249374e-002):1.632753e-001):2.567203e-001):7.693963e-002,(20:1.300445e-003,19:1.869667e-002):9.610354e-002,1:9.258957e-002);
   tree gen.6500 = [&U] ((2:1.906641e-001,((((7:2.903206e-001,11:2.433298e-001):1.372412e-001,(17:2.605594e-001,13:4.045296e-001):7.399266e-002):9.103601e-002,((5:2.839781e-001,(15:2.033049e-001,9:1.510102e-001):2.106956e-001):3.863261e-002,3:2.604399e-001):1.526515e-001):2.162303e-001,((6:2.238168e-001,(16:2.600454e-001,10:2.008415e-001):2.101357e-001):1.214477e-001,(4:2.435025e-001,((14:2.924445e-001,18:2.983725e-001):9.413171e-002,(8:3.363764e-001,12:3.334267e-001):1.489413e-001):7.872652e-002):4.747309e-002):1.680746e-001):3.135684e-001):4.139296e-002,(20:9.524096e-004,19:1.231896e-002):8.204194e-002,1:8.843775e-002);
   tree gen.7000 = [&U] ((2:1.718508e-001,((((17:2.688519e-001,(7:3.049006e-001,11:2.559021e-001):1.512498e-001):5.765732e-002,13:4.860116e-001):1.337465e-001,((5:2.982395e-001,(15:1.981090e-001,9:1.481709e-001):2.217631e-001):2.782508e-002,3:2.696392e-001):1.282553e-001):1.750327e-001,((6:2.350569e-001,(16:2.731049e-001,10:1.957411e-001):1.886715e-001):1.023228e-001,(4:2.308168e-001,((14:3.146186e-001,18:2.641629e-001):1.049135e-001,(8:3.532693e-001,12:3.501714e-001):1.590723e-001):6.282355e-002):7.835959e-002):1.902446e-001):2.650487e-001):5.468924e-002,(20:9.433454e-004,19:9.141594e-003):8.740863e-002,1:9.488526e-002);
   tree gen.7500 = [&U] ((2:1.673480e-001,((((17:2.598093e-001,(7:2.774578e-001,11:2.491970e-001):1.472868e-001):5.258589e-002,13:4.461776e-001):1.150320e-001,((5:2.488407e-001,(15:1.929182e-001,9:1.442886e-001):2.232654e-001):4.976405e-002,3:2.625741e-001):1.456760e-001):1.535300e-001,((6:2.288980e-001,(16:2.659491e-001,10:2.207402e-001):1.724138e-001):1.126224e-001,(4:2.719234e-001,((14:3.063750e-001,18:2.848899e-001):1.019880e-001,(8:2.882020e-001,12:3.301616e-001):1.720956e-001):1.135423e-001):4.744704e-002):2.045109e-001):2.651056e-001):4.926508e-002,(20:3.788215e-003,19:6.468939e-003):8.511836e-002,1:1.079371e-001);
   tree gen.8000 = [&U] ((2:1.559268e-001,((((17:2.598093e-001,13:4.461776e-001):5.004262e-002,(7:2.774578e-001,11:2.786737e-001):1.411606e-001):1.147416e-001,((5:2.700901e-001,(15:1.929182e-001,9:1.442886e-001):1.977835e-001):7.667459e-002,3:2.733283e-001):1.484902e-001):1.532315e-001,((6:2.295106e-001,(16:2.662483e-001,10:2.207402e-001):1.446319e-001):1.140654e-001,(4:2.719234e-001,((14:3.063750e-001,18:2.848899e-001):6.777423e-002,(8:2.882020e-001,12:3.188796e-001):2.001138e-001):1.042329e-001):5.120895e-002):2.014353e-001):2.651056e-001):6.918321e-002,(20:7.059182e-004,19:9.200113e-003):8.511836e-002,1:1.150014e-001);
   tree gen.8500 = [&U] ((2:1.635645e-001,((((17:2.653085e-001,(7:3.610920e-001,11:2.739788e-001):1.404880e-001):3.060106e-002,13:4.549595e-001):1.296025e-001,((5:2.860241e-001,(15:2.182824e-001,9:1.418577e-001):1.604850e-001):5.357525e-002,3:2.687234e-001):1.289491e-001):1.317335e-001,((6:2.127843e-001,(16:2.617627e-001,10:2.311874e-001):1.671920e-001):1.019541e-001,(4:2.673422e-001,((14:3.151603e-001,18:2.760058e-001):6.646973e-002,(8:2.833465e-001,12:3.031959e-001):1.803149e-001):8.192932e-002):5.113089e-002):1.791617e-001):2.340803e-001):7.219794e-002,(20:3.350265e-004,19:1.429769e-002):1.002164e-001,1:1.116369e-001);
   tree gen.9000 = [&U] ((2:1.605370e-001,((((17:2.653085e-001,(7:3.610920e-001,11:2.611732e-001):1.404880e-001):3.161788e-002,13:4.911365e-001):1.079886e-001,((5:2.687246e-001,(15:2.182824e-001,9:1.298570e-001):2.132863e-001):5.071938e-002,3:2.687234e-001):1.952232e-001):1.442565e-001,((6:2.566563e-001,(16:2.762591e-001,10:2.061417e-001):2.017887e-001):8.888909e-002,(4:2.434891e-001,((14:2.981836e-001,18:2.760058e-001):9.735180e-002,(8:2.854551e-001,12:3.031959e-001):1.803149e-001):6.644656e-002):8.832785e-002):1.791617e-001):2.340803e-001):7.219794e-002,(20:2.649922e-004,19:1.745577e-002):1.169009e-001,1:1.116369e-001);
   tree gen.9500 = [&U] ((2:1.605370e-001,((((17:2.549383e-001,(7:3.610920e-001,11:2.611732e-001):1.311728e-001):4.562466e-002,13:4.272839e-001):1.192921e-001,((5:2.687246e-001,(15:2.182824e-001,9:1.363598e-001):2.048982e-001):8.727881e-002,3:2.679782e-001):1.542343e-001):1.572429e-001,((6:2.566563e-001,(16:2.398978e-001,10:2.061417e-001):1.780498e-001):8.585328e-002,(4:2.355941e-001,((14:3.092324e-001,18:2.760058e-001):7.144382e-002,(8:3.246435e-001,12:3.031959e-001):1.663313e-001):8.593180e-002):1.154366e-001):2.026715e-001):2.503161e-001):6.169653e-002,(20:2.383779e-004,19:1.697985e-002):8.718314e-002,1:1.125018e-001);
   tree gen.10000 = [&U] ((2:1.574851e-001,((((17:2.707043e-001,(7:3.020736e-001,11:2.611732e-001):1.311728e-001):2.684526e-002,13:4.405021e-001):1.374160e-001,((5:2.705548e-001,(15:2.182824e-001,9:1.632067e-001):2.048982e-001):4.216447e-002,3:2.520733e-001):1.711114e-001):1.572429e-001,((6:2.945386e-001,(16:2.398978e-001,10:2.061417e-001):1.385292e-001):1.322993e-001,(4:2.664078e-001,((14:3.092324e-001,18:2.735310e-001):9.468114e-002,(8:3.588383e-001,12:2.586970e-001):1.580212e-001):9.954765e-002):7.971026e-002):2.026715e-001):1.995110e-001):7.569313e-002,(20:6.554960e-004,19:1.521439e-002):1.009395e-001,1:7.651601e-002);
   tree gen.10500 = [&U] ((2:1.708052e-001,((((7:2.959067e-001,11:2.634941e-001):1.249556e-001,(17:2.651778e-001,13:4.315091e-001):6.675860e-002):1.466900e-001,((5:2.628602e-001,(15:2.138261e-001,9:1.796327e-001):2.007151e-001):3.959752e-002,3:2.352290e-001):1.676181e-001):1.676669e-001,((6:2.279354e-001,(16:2.350002e-001,10:2.019333e-001):1.792621e-001):1.414179e-001,(4:2.609690e-001,((14:3.116905e-001,18:2.453032e-001):8.569932e-002,(8:3.515124e-001,12:2.731912e-001):1.343884e-001):1.036288e-001):6.047012e-002):1.994791e-001):2.452555e-001):3.813843e-002,(20:1.268904e-003,19:1.490379e-002):7.684509e-002,1:1.039668e-001);
   tree gen.11000 = [&U] ((2:1.837859e-001,((((7:2.959067e-001,11:2.535361e-001):1.092017e-001,(17:2.651778e-001,13:4.315091e-001):6.675860e-002):1.191074e-001,((5:2.628602e-001,(15:2.225474e-001,9:1.314889e-001):2.357138e-001):4.406269e-002,3:2.398873e-001):1.676181e-001):1.530822e-001,((6:2.283812e-001,(16:2.350002e-001,10:2.019333e-001):1.792621e-001):1.190664e-001,(4:2.576906e-001,((14:3.031878e-001,18:2.973343e-001):4.550859e-002,(8:2.850870e-001,12:3.502875e-001):1.480891e-001):1.287107e-001):6.337130e-002):2.221412e-001):2.452555e-001):3.732789e-002,(20:2.757851e-003,19:1.325094e-002):7.684509e-002,1:1.039668e-001);
   tree gen.11500 = [&U] ((2:2.173841e-001,((((17:2.838936e-001,13:4.602350e-001):8.345421e-002,(7:3.165068e-001,11:2.751827e-001):1.087427e-001):1.175004e-001,((5:2.786318e-001,(15:2.141658e-001,9:1.248107e-001):1.968671e-001):4.898988e-002,3:2.415169e-001):1.461960e-001):1.589663e-001,((6:2.099593e-001,(16:2.789921e-001,10:2.199989e-001):1.748616e-001):1.185596e-001,(4:2.576906e-001,((14:2.641531e-001,18:2.985242e-001):9.028951e-002,(8:3.515381e-001,12:3.089145e-001):1.645166e-001):6.976842e-002):8.573389e-002):1.556253e-001):2.416259e-001):5.418780e-002,(20:6.588453e-004,19:6.417019e-003):1.222153e-001,1:1.039668e-001);
   tree gen.12000 = [&U] ((2:1.990692e-001,((((17:2.838936e-001,(7:3.387311e-001,11:2.493847e-001):1.050305e-001):3.856843e-002,13:4.602350e-001):1.499967e-001,((5:2.790184e-001,(15:2.201669e-001,9:1.248107e-001):1.968671e-001):5.526047e-002,3:2.415169e-001):1.554422e-001):1.589663e-001,((6:2.142193e-001,(16:2.773090e-001,10:2.044030e-001):1.629626e-001):1.389482e-001,(4:2.539154e-001,((14:3.220222e-001,18:2.626085e-001):9.028951e-002,(8:3.083353e-001,12:3.105382e-001):1.679285e-001):6.524724e-002):7.140388e-002):1.587238e-001):2.416259e-001):6.735384e-002,(20:8.361480e-004,19:9.001094e-003):9.271482e-002,1:1.234484e-001);
   tree gen.12500 = [&U] ((2:1.912075e-001,((((7:3.253538e-001,11:2.913911e-001):1.370359e-001,(13:4.946409e-001,17:2.726819e-001):6.906800e-002):1.189339e-001,((5:2.369586e-001,(15:2.114719e-001,9:1.311871e-001):2.255665e-001):5.090862e-002,3:2.896869e-001):1.493034e-001):1.928707e-001,((6:2.834902e-001,(16:2.663573e-001,10:2.002499e-001):1.315188e-001):9.196616e-002,(4:2.438876e-001,((14:3.093047e-001,18:2.522374e-001):8.672374e-002,(8:2.961583e-001,12:3.473176e-001):1.434211e-001):7.711039e-002):6.197611e-002):1.720795e-001):2.492777e-001):8.171219e-002,(20:6.625218e-004,19:9.934277e-003):1.104650e-001,1:1.185731e-001);
   tree gen.13000 = [&U] ((2:1.688590e-001,((((17:2.726819e-001,(7:3.104239e-001,11:2.567890e-001):1.016380e-001):5.971458e-002,13:4.953485e-001):1.090350e-001,((5:2.369586e-001,(15:2.114719e-001,9:1.524667e-001):1.946393e-001):5.947722e-002,3:2.668586e-001):1.502406e-001):1.628389e-001,((6:2.185806e-001,(16:2.663573e-001,10:2.002499e-001):1.612484e-001):9.196616e-002,(4:2.481161e-001,((14:3.093047e-001,18:2.522374e-001):7.068864e-002,(8:3.456271e-001,12:3.486688e-001):1.730184e-001):7.711039e-002):9.764815e-002):2.377672e-001):2.292417e-001):3.886354e-002,(20:6.833166e-004,19:1.137791e-002):9.714808e-002,1:9.306802e-002);
   tree gen.13500 = [&U] ((2:1.688590e-001,(((13:4.953485e-001,((7:3.104239e-001,11:2.567890e-001):1.466643e-001,17:2.726819e-001):4.724413e-002):1.120324e-001,((5:2.369586e-001,(15:2.114719e-001,9:1.524667e-001):1.946393e-001):5.823096e-002,3:2.668586e-001):1.546555e-001):1.628389e-001,((6:2.185806e-001,(16:2.372415e-001,10:2.223524e-001):1.612484e-001):1.138825e-001,(4:2.517152e-001,((14:2.672642e-001,18:3.077492e-001):5.930611e-002,(8:3.272406e-001,12:2.895260e-001):1.730184e-001):1.169253e-001):7.767281e-002):1.461027e-001):2.292417e-001):7.959471e-002,(20:1.319620e-003,19:1.950831e-002):9.149921e-002,1:1.296438e-001);
   tree gen.14000 = [&U] ((2:1.991714e-001,(((13:4.245963e-001,(17:2.066414e-001,(7:3.104239e-001,11:2.567890e-001):1.468446e-001):4.724413e-002):1.420200e-001,((5:2.369586e-001,(15:2.050399e-001,9:1.754321e-001):2.182202e-001):5.192283e-002,3:2.668586e-001):1.545448e-001):1.450483e-001,((6:2.802758e-001,(16:2.372415e-001,10:1.699838e-001):1.610182e-001):1.029151e-001,(4:2.419091e-001,((14:2.672642e-001,18:3.077492e-001):1.036232e-001,(8:3.272406e-001,12:2.895260e-001):1.719727e-001):1.005335e-001):8.119382e-002):1.593020e-001):2.349934e-001):7.758145e-002,(20:1.408370e-003,19:1.950831e-002):7.670282e-002,1:1.373352e-001);
   tree gen.14500 = [&U] ((2:1.991714e-001,((((7:3.104239e-001,11:2.567890e-001):1.435102e-001,(17:1.893046e-001,13:4.245963e-001):8.379456e-002):1.391001e-001,(3:2.445962e-001,(5:2.590067e-001,(15:1.694009e-001,9:1.492527e-001):2.300215e-001):4.047179e-002):1.484322e-001):1.488105e-001,((6:2.802758e-001,(16:2.372415e-001,10:2.443081e-001):1.610182e-001):1.029151e-001,(4:2.617649e-001,((14:3.118218e-001,18:2.311086e-001):1.287058e-001,(8:3.272406e-001,12:2.570959e-001):1.840749e-001):9.410381e-002):7.924557e-002):1.915511e-001):2.349934e-001):2.088329e-002,(20:7.829039e-004,19:7.910503e-003):9.382621e-002,1:1.093155e-001);
   tree gen.15000 = [&U] ((2:2.019381e-001,((((7:3.147359e-001,11:2.603560e-001):1.488840e-001,(17:1.919343e-001,13:4.879981e-001):7.551932e-002):1.297642e-001,(3:2.479938e-001,(5:2.624400e-001,(15:1.717540e-001,9:1.822724e-001):2.332167e-001):4.997362e-002):1.597404e-001):1.316437e-001,((6:2.841691e-001,(16:2.405370e-001,10:2.477017e-001):1.632549e-001):1.135891e-001,(4:2.654010e-001,((14:3.152674e-001,18:2.343189e-001):9.331079e-002,(8:3.415357e-001,12:3.477015e-001):1.377430e-001):1.185204e-001):6.149836e-002):2.130482e-001):2.242994e-001):7.031866e-002,(20:4.896342e-004,19:1.387189e-002):1.085793e-001,1:1.128451e-001);
   tree gen.15500 = [&U] ((2:2.019381e-001,((((7:3.147359e-001,11:2.603560e-001):1.332363e-001,(17:2.058600e-001,13:4.421661e-001):6.962645e-002):1.297642e-001,(3:2.479938e-001,(5:2.624400e-001,(15:1.717540e-001,9:1.539045e-001):2.006543e-001):4.997362e-002):1.744429e-001):1.735186e-001,((6:2.377014e-001,(16:2.718933e-001,10:2.074447e-001):1.650830e-001):1.135891e-001,(4:2.654010e-001,((14:2.994144e-001,18:2.534274e-001):8.070857e-002,(8:3.140833e-001,12:3.477015e-001):1.938161e-001):9.810089e-002):1.138759e-001):1.639128e-001):2.146461e-001):5.505183e-002,(20:1.180334e-003,19:1.387189e-002):8.767852e-002,1:1.323923e-001);
   tree gen.16000 = [&U] ((((((7:3.096822e-001,11:2.561754e-001):1.171978e-001,(17:1.962980e-001,13:4.350662e-001):7.657580e-002):9.604642e-002,(3:2.361925e-001,(5:2.611557e-001,(15:1.689961e-001,9:1.514333e-001):1.974323e-001):6.795596e-002):1.900365e-001):1.735289e-001,((6:2.338845e-001,(16:2.350144e-001,10:2.160568e-001):1.624322e-001):1.075085e-001,(4:2.535517e-001,((14:2.946067e-001,18:3.413339e-001):1.000647e-001,(8:3.090400e-001,12:2.881980e-001):1.335869e-001):9.093703e-002):7.169821e-002):2.391036e-001):2.508305e-001,(20:1.897335e-004,19:7.210376e-003):1.038738e-001):2.509750e-002,2:2.027230e-001,1:8.954170e-002);
   tree gen.16500 = [&U] (2:2.351884e-001,(((((7:3.096822e-001,11:2.561754e-001):1.399733e-001,(17:2.207311e-001,13:4.350662e-001):5.264350e-002):1.418873e-001,(3:2.151657e-001,(5:2.580353e-001,(15:1.689961e-001,9:1.650643e-001):1.931132e-001):5.249516e-002):2.006663e-001):1.585160e-001,((6:2.338845e-001,(16:2.539440e-001,10:2.125495e-001):1.625981e-001):1.075085e-001,(4:2.108313e-001,((14:2.946067e-001,18:3.413339e-001):5.990930e-002,(8:3.090400e-001,12:2.881980e-001):1.465000e-001):1.075264e-001):6.314922e-002):1.904760e-001):3.004278e-001,(20:2.405379e-004,19:1.180140e-002):6.656374e-002):2.659432e-002,1:1.168803e-001);
   tree gen.17000 = [&U] ((((((13:4.560682e-001,17:2.207311e-001):5.514324e-002,(7:3.096822e-001,11:2.561754e-001):1.337973e-001):1.297490e-001,(3:2.569278e-001,(5:2.395505e-001,(15:1.835970e-001,9:1.650643e-001):2.007641e-001):6.107073e-002):1.656583e-001):1.614275e-001,((6:2.345574e-001,(16:2.539440e-001,10:2.548907e-001):1.625981e-001):1.017405e-001,(4:2.713003e-001,((14:2.946067e-001,18:2.322930e-001):6.715227e-002,(8:3.090400e-001,12:3.567632e-001):1.850648e-001):7.084820e-002):7.923039e-002):1.904760e-001):3.004278e-001,(20:1.550762e-004,19:7.292400e-003):9.649864e-002):2.031622e-002,2:2.460817e-001,1:8.972238e-002);
   tree gen.17500 = [&U] ((((((17:2.721823e-001,13:5.236017e-001):6.315372e-002,(7:3.078275e-001,11:2.546412e-001):1.324357e-001):1.057020e-001,(3:2.553891e-001,(5:2.381158e-001,(15:1.824975e-001,9:1.775722e-001):1.995618e-001):7.102886e-002):1.646662e-001):1.535160e-001,((6:2.331527e-001,(16:2.473286e-001,10:2.533642e-001):1.622638e-001):1.081245e-001,(4:2.732020e-001,((14:2.928423e-001,18:2.683629e-001):9.679688e-002,(8:3.161881e-001,12:3.440857e-001):1.670087e-001):1.061678e-001):6.331531e-002):1.937650e-001):2.624017e-001,2:2.052502e-001):4.568845e-002,(20:1.058033e-004,19:7.340385e-003):1.097259e-001,1:8.918505e-002);
   tree gen.18000 = [&U] ((((((17:2.751847e-001,13:4.835553e-001):5.705906e-002,(7:3.112231e-001,11:2.283209e-001):1.300345e-001):1.100386e-001,(3:2.495660e-001,(5:2.407425e-001,(15:1.845106e-001,9:1.795310e-001):2.017631e-001):9.196030e-002):1.755218e-001):1.552094e-001,((6:2.357245e-001,(16:2.454296e-001,10:2.561590e-001):1.810559e-001):1.342902e-001,(4:2.762156e-001,((14:3.011169e-001,18:2.713232e-001):6.945493e-002,(8:3.288853e-001,12:3.288612e-001):1.688509e-001):9.295400e-002):7.389307e-002):1.427499e-001):2.705615e-001,2:2.075143e-001):4.186852e-002,(20:2.795524e-004,19:8.280488e-003):1.099556e-001,1:1.113208e-001);
   tree gen.18500 = [&U] ((((((17:2.755045e-001,(7:2.823625e-001,11:2.431965e-001):1.340460e-001):4.095700e-002,13:4.378204e-001):1.379358e-001,(3:2.603685e-001,(5:2.648303e-001,(15:1.847250e-001,9:1.797396e-001):2.019976e-001):3.506765e-002):1.389457e-001):1.526922e-001,((6:2.359985e-001,(16:1.953532e-001,10:2.482156e-001):1.522383e-001):7.209919e-002,(4:2.765366e-001,((14:2.983962e-001,18:2.716385e-001):8.936879e-002,(8:3.292675e-001,12:3.292433e-001):1.352234e-001):9.012897e-002):5.888679e-002):2.022115e-001):2.708759e-001,2:2.077554e-001):4.575214e-002,(20:2.254692e-003,19:9.499568e-003):8.148164e-002,1:1.243409e-001);
   tree gen.19000 = [&U] ((((((17:2.641166e-001,(7:2.811521e-001,11:2.870792e-001):1.340460e-001):5.650336e-002,13:4.564830e-001):1.120143e-001,(3:2.603685e-001,(5:2.648303e-001,(15:2.125634e-001,9:1.333115e-001):1.903712e-001):4.742506e-002):1.774984e-001):1.334724e-001,((6:2.286315e-001,(16:1.953532e-001,10:2.122871e-001):1.522383e-001):1.199762e-001,(4:2.330331e-001,((14:3.192219e-001,18:2.716385e-001):1.034932e-001,(8:3.798993e-001,12:2.847742e-001):1.352234e-001):9.757934e-002):3.269621e-002):1.783063e-001):2.802580e-001,2:1.959795e-001):5.054826e-002,(20:1.564687e-003,19:1.691300e-002):7.669973e-002,1:9.342125e-002);
   tree gen.19500 = [&U] ((((((17:2.323142e-001,13:4.357553e-001):5.954901e-002,(7:2.638461e-001,11:2.742245e-001):1.330294e-001):1.468722e-001,(3:2.858765e-001,(5:2.318150e-001,(15:2.234003e-001,9:1.434805e-001):1.889274e-001):6.926784e-002):1.761522e-001):1.324602e-001,((6:2.538077e-001,(16:2.477805e-001,10:2.106771e-001):1.690591e-001):9.965175e-002,(4:2.023898e-001,((14:2.877192e-001,18:3.259950e-001):1.027083e-001,(8:3.249586e-001,12:2.889687e-001):1.341978e-001):8.300768e-002):1.020407e-001):1.960034e-001):2.781325e-001,2:1.944932e-001):5.016490e-002,(20:3.610757e-003,19:1.467773e-002):1.017968e-001,1:1.009933e-001);
   tree gen.20000 = [&U] ((((((17:2.323142e-001,(7:2.638461e-001,11:2.742245e-001):1.673341e-001):4.828364e-002,13:4.357553e-001):1.788719e-001,(3:2.156859e-001,(5:2.318150e-001,(15:2.059310e-001,9:1.487317e-001):2.128746e-001):5.349513e-002):1.466496e-001):1.560973e-001,((6:2.538077e-001,(16:2.477805e-001,10:2.513569e-001):1.690591e-001):9.634464e-002,(4:2.326487e-001,((14:3.447733e-001,18:2.572479e-001):8.575313e-002,(8:3.632607e-001,12:3.115493e-001):1.285416e-001):1.206673e-001):9.707522e-002):1.936785e-001):2.829400e-001,(20:1.377098e-003,19:1.456539e-002):1.043396e-001):2.448851e-002,2:2.144912e-001,1:9.193659e-002);
   tree gen.20500 = [&U] ((((((13:4.756497e-001,17:2.389058e-001):8.133189e-002,(7:2.841458e-001,11:2.675836e-001):1.242833e-001):1.480357e-001,(3:2.916532e-001,(5:2.153764e-001,(15:2.386513e-001,9:1.610826e-001):2.117335e-001):6.978508e-002):1.653547e-001):1.449573e-001,((6:2.697816e-001,(16:1.982636e-001,10:2.306161e-001):1.592627e-001):9.905754e-002,(4:2.314016e-001,((14:3.123918e-001,18:2.558689e-001):5.942172e-002,(8:3.963372e-001,12:2.890152e-001):1.143878e-001):1.452679e-001):5.199361e-002):2.102450e-001):2.574686e-001,2:1.552136e-001):3.179895e-002,(20:7.661378e-004,19:1.448731e-002):1.037803e-001,1:9.144378e-002);
   tree gen.21000 = [&U] ((((((17:2.432123e-001,13:4.842238e-001):5.372628e-002,(7:2.935651e-001,11:2.724071e-001):1.151365e-001):1.412711e-001,(3:2.969106e-001,(5:2.692652e-001,(15:2.429532e-001,9:1.678624e-001):2.149822e-001):6.070857e-002):1.980692e-001):1.475703e-001,((6:2.746447e-001,(16:2.748598e-001,10:2.171207e-001):1.626580e-001):3.943950e-002,(4:2.355729e-001,((14:3.180230e-001,18:2.662141e-001):8.859290e-002,(8:2.898716e-001,12:2.942250e-001):1.622055e-001):1.154923e-001):1.158205e-001):2.087318e-001):2.227427e-001,2:1.621632e-001):7.523536e-002,(20:1.220881e-003,19:8.327876e-003):1.465607e-001,1:8.435801e-002);
   tree gen.21500 = [&U] ((((((17:2.578322e-001,(7:2.490628e-001,11:2.724071e-001):1.151365e-001):4.654121e-002,13:5.314700e-001):1.522492e-001,(3:2.857963e-001,(5:2.586653e-001,(15:2.429532e-001,9:1.351972e-001):2.234642e-001):5.899622e-002):1.494722e-001):1.580442e-001,((6:2.511996e-001,(16:2.455617e-001,10:2.171207e-001):1.855783e-001):8.685200e-002,(4:2.355729e-001,((14:3.180230e-001,18:2.662141e-001):7.661330e-002,(8:3.063157e-001,12:4.117026e-001):1.513819e-001):8.544846e-002):1.130359e-001):1.791229e-001):2.286460e-001,2:1.865113e-001):5.317051e-002,(20:1.018723e-003,19:5.245790e-003):9.820939e-002,1:1.424475e-001);
   tree gen.22000 = [&U] ((((((17:2.573646e-001,13:4.903538e-001):9.801310e-002,(7:3.046431e-001,11:2.724071e-001):1.151365e-001):1.522492e-001,(3:2.752014e-001,(5:2.586653e-001,(15:1.698599e-001,9:1.351972e-001):2.234642e-001):5.552462e-002):1.568874e-001):1.512893e-001,((6:2.653190e-001,(16:2.529328e-001,10:2.069383e-001):1.782233e-001):9.611440e-002,(4:2.355729e-001,((14:3.180230e-001,18:2.662141e-001):7.558755e-002,(8:2.678169e-001,12:4.117026e-001):1.524406e-001):1.313222e-001):3.748898e-002):1.801127e-001):2.409323e-001,2:1.938621e-001):3.167241e-002,(20:6.521416e-004,19:1.311394e-002):1.119908e-001,1:9.116584e-002);
   tree gen.22500 = [&U] ((((((17:1.855833e-001,13:4.903538e-001):7.252024e-002,(7:3.082169e-001,11:2.258011e-001):1.267365e-001):1.522492e-001,(3:2.752014e-001,(5:2.872751e-001,(15:1.940275e-001,9:1.351972e-001):2.067399e-001):4.392587e-002):1.238779e-001):1.512893e-001,((6:2.384642e-001,(16:2.231287e-001,10:2.069383e-001):1.721769e-001):9.611440e-002,(4:2.419235e-001,((14:3.180230e-001,18:3.059588e-001):6.377724e-002,(8:2.812128e-001,12:4.114598e-001):1.908437e-001):8.391720e-002):9.540094e-002):1.994835e-001):2.776550e-001,2:1.938621e-001):3.167241e-002,(20:2.839020e-003,19:1.029174e-002):1.096966e-001,1:9.116584e-002);
   tree gen.23000 = [&U] ((((((17:2.076757e-001,13:4.903538e-001):6.310932e-002,(7:3.082169e-001,11:2.258011e-001):9.900030e-002):1.400318e-001,(3:2.752014e-001,(5:2.872751e-001,(15:2.216780e-001,9:1.351972e-001):2.067399e-001):2.708891e-002):1.712333e-001):1.365389e-001,((6:2.209523e-001,(16:2.161212e-001,10:2.285730e-001):1.714546e-001):1.010169e-001,(4:2.837665e-001,((14:3.180230e-001,18:3.059588e-001):7.260577e-002,(8:2.843131e-001,12:3.190593e-001):1.908437e-001):9.408112e-002):7.418903e-002):1.731589e-001):2.851711e-001,2:1.746882e-001):4.596313e-002,(20:2.548307e-003,19:1.456583e-002):8.246707e-002,1:1.036247e-001);
   tree gen.23500 = [&U] ((((((17:2.076757e-001,(7:2.665248e-001,11:2.557934e-001):1.355973e-001):3.410200e-002,13:4.903538e-001):1.566912e-001,(3:2.406793e-001,(5:2.872751e-001,(15:2.010591e-001,9:1.351972e-001):2.130850e-001):8.502299e-002):1.712333e-001):1.288397e-001,((6:2.702492e-001,(16:2.210345e-001,10:2.140127e-001):1.618942e-001):5.941614e-002,(4:2.614959e-001,((14:3.180230e-001,18:2.635769e-001):1.160387e-001,(8:3.209841e-001,12:3.190593e-001):1.196750e-001):6.662161e-002):1.188504e-001):2.120262e-001):2.816597e-001,2:1.746882e-001):5.719592e-002,(20:2.868659e-003,19:1.456583e-002):8.246707e-002,1:9.557257e-002);
   tree gen.24000 = [&U] ((((((17:2.557130e-001,(7:2.665248e-001,11:2.434099e-001):1.773558e-001):4.016486e-002,13:4.278409e-001):1.269942e-001,(3:2.688681e-001,(5:2.591338e-001,(15:2.010591e-001,9:1.604225e-001):2.086538e-001):5.682387e-002):1.793035e-001):1.547365e-001,((6:2.702492e-001,(16:2.210345e-001,10:2.041860e-001):1.608841e-001):5.608701e-002,(4:2.534623e-001,((14:2.992312e-001,18:2.778228e-001):9.788304e-002,(8:3.204549e-001,12:3.378620e-001):1.342260e-001):9.258834e-002):1.077895e-001):1.737323e-001):2.816597e-001,2:2.288343e-001):4.079898e-002,(20:1.240880e-003,19:2.018002e-002):9.489535e-002,1:1.026876e-001);
   tree gen.24500 = [&U] ((2:2.288343e-001,((((17:2.516617e-001,(7:2.738441e-001,11:2.434099e-001):1.455713e-001):5.340170e-002,13:4.278409e-001):9.134341e-002,(((15:2.010591e-001,9:1.545104e-001):2.176037e-001,5:2.571939e-001):2.238608e-002,3:2.688681e-001):1.563574e-001):2.065195e-001,((6:2.409352e-001,(16:2.698744e-001,10:2.064771e-001):1.226559e-001):9.628433e-002,(4:2.534623e-001,((14:2.615029e-001,18:3.136250e-001):7.396185e-002,(8:3.204549e-001,12:3.407375e-001):1.342260e-001):1.452366e-001):5.917305e-002):1.994277e-001):2.987255e-001):4.106363e-002,(20:6.689139e-004,19:8.378228e-003):1.079850e-001,1:1.219042e-001);
   tree gen.25000 = [&U] (((((13:4.278409e-001,((7:3.185816e-001,11:2.295470e-001):1.533364e-001,17:2.516617e-001):3.928244e-002):8.278662e-002,(((15:2.325896e-001,9:1.545104e-001):2.325237e-001,5:2.571939e-001):7.272151e-002,3:2.688681e-001):1.620994e-001):1.352985e-001,((6:2.591783e-001,(16:2.698744e-001,10:2.280588e-001):1.336183e-001):9.012542e-002,(4:2.559579e-001,((14:2.554516e-001,18:2.741924e-001):8.994185e-002,(8:3.204549e-001,12:3.407375e-001):1.643997e-001):1.018893e-001):4.799734e-002):1.994277e-001):2.537914e-001,2:1.682201e-001):2.594796e-002,(20:1.273999e-003,19:1.191939e-002):8.617631e-002,1:1.196519e-001);
   tree gen.25500 = [&U] (((((13:4.185469e-001,((7:3.116611e-001,11:2.260978e-001):1.487717e-001,17:2.461949e-001):5.494109e-002):1.314248e-001,(((15:1.828501e-001,9:1.511540e-001):1.916484e-001,5:2.867287e-001):6.179808e-002,3:2.266772e-001):1.641357e-001):1.323594e-001,((6:2.535481e-001,(16:2.305529e-001,10:1.884048e-001):1.443585e-001):8.277690e-002,(4:2.397669e-001,((14:2.499024e-001,18:2.682361e-001):8.592621e-002,(8:2.964589e-001,12:3.333357e-001):1.936187e-001):1.121563e-001):8.957438e-002):2.107829e-001):2.482783e-001,2:2.192796e-001):8.141118e-002,(20:6.715331e-004,19:2.015776e-002):7.586460e-002,1:1.110311e-001);
   tree gen.26000 = [&U] ((((((7:2.966672e-001,11:2.778879e-001):1.309390e-001,(17:2.880304e-001,13:4.512294e-001):2.346329e-002):1.344357e-001,(((15:1.971281e-001,9:1.629569e-001):2.164608e-001,5:3.091182e-001):7.249669e-002,3:2.443774e-001):1.881931e-001):1.968014e-001,((6:2.205209e-001,(16:2.485557e-001,10:2.115820e-001):1.542647e-001):9.986141e-002,(4:2.584893e-001,((14:2.694162e-001,18:2.891815e-001):1.272335e-001,(8:3.196081e-001,12:2.869556e-001):1.746731e-001):9.228586e-002):7.524472e-002):2.089623e-001):2.676652e-001,2:1.957166e-001):4.115839e-002,(20:1.642844e-004,19:1.408576e-002):9.437446e-002,1:1.128210e-001);
   tree gen.26500 = [&U] (((((((7:2.539866e-001,11:2.778879e-001):1.101916e-001,17:2.880304e-001):3.705091e-002,13:4.512294e-001):1.264989e-001,(((15:1.723759e-001,9:1.629569e-001):2.164608e-001,5:2.133979e-001):3.777773e-002,3:2.443774e-001):1.761542e-001):2.179971e-001,((6:2.205209e-001,(16:2.303774e-001,10:2.220539e-001):1.543355e-001):1.162015e-001,(4:2.584893e-001,((14:2.694162e-001,18:3.221995e-001):7.827195e-002,(8:3.196081e-001,12:3.475328e-001):1.452556e-001):1.012633e-001):7.642486e-002):2.547274e-001):2.392123e-001,2:1.957166e-001):5.435297e-002,(20:1.394428e-004,19:1.597150e-002):8.662681e-002,1:1.128210e-001);
   tree gen.27000 = [&U] (((((((7:2.539866e-001,11:2.530594e-001):1.356135e-001,17:2.880304e-001):3.136590e-002,13:5.148234e-001):1.361689e-001,(((15:1.723759e-001,9:1.545050e-001):2.036847e-001,5:2.613056e-001):5.368254e-002,3:2.443774e-001):1.761542e-001):1.298998e-001,((6:2.205209e-001,(16:3.246840e-001,10:2.267788e-001):1.471189e-001):1.162015e-001,(4:2.584893e-001,((14:2.942838e-001,18:3.221995e-001):7.978349e-002,(8:3.053130e-001,12:3.167214e-001):1.479347e-001):1.139346e-001):7.133811e-002):2.117496e-001):2.392123e-001,2:1.957166e-001):5.435297e-002,(20:1.484265e-004,19:1.312364e-002):7.594512e-002,1:1.128210e-001);
   tree gen.27500 = [&U] ((((((17:2.488663e-001,13:4.624559e-001):6.833379e-002,(7:2.892774e-001,11:2.460086e-001):1.294561e-001):1.374976e-001,(((15:1.816213e-001,9:1.502002e-001):2.599145e-001,5:2.540250e-001):8.531890e-002,3:2.128836e-001):1.540636e-001):1.262806e-001,((6:2.680750e-001,(16:3.094487e-001,10:2.191195e-001):1.612262e-001):1.119851e-001,(4:2.512872e-001,((14:2.860845e-001,18:3.011297e-001):1.072874e-001,(8:3.379155e-001,12:3.166092e-001):1.465007e-001):1.142246e-001):6.935048e-002):1.422510e-001):2.434582e-001,2:1.983587e-001):3.469631e-002,(20:1.193725e-004,19:1.296706e-002):7.435145e-002,1:1.138512e-001);
   tree gen.28000 = [&U] ((((((17:2.186870e-001,13:4.624559e-001):6.833379e-002,(7:2.911606e-001,11:2.460086e-001):1.388315e-001):1.229605e-001,(((15:2.068604e-001,9:1.572066e-001):1.683804e-001,5:2.679083e-001):6.794104e-002,3:2.128836e-001):1.540636e-001):1.262806e-001,((6:2.680750e-001,(16:2.396780e-001,10:2.146986e-001):1.490340e-001):9.804659e-002,(4:2.512872e-001,((14:3.349689e-001,18:2.367433e-001):8.302638e-002,(8:3.161123e-001,12:3.192329e-001):1.565941e-001):1.310258e-001):6.935048e-002):1.851162e-001):2.675136e-001,2:1.983587e-001):7.386589e-002,(20:8.549525e-005,19:1.826033e-002):1.173743e-001,1:1.138512e-001);
   tree gen.28500 = [&U] ((((((17:2.186870e-001,13:4.624559e-001):6.150219e-002,(7:2.911606e-001,11:2.444073e-001):1.262436e-001):1.684152e-001,(((15:2.093132e-001,9:1.597329e-001):2.336751e-001,5:2.679083e-001):5.659910e-002,3:2.128836e-001):1.805714e-001):1.251082e-001,((6:2.236795e-001,(16:2.396780e-001,10:2.146986e-001):1.490340e-001):9.488003e-002,(4:2.512872e-001,((14:3.089594e-001,18:2.367433e-001):8.856338e-002,(8:3.190423e-001,12:3.192329e-001):1.402090e-001):6.511540e-002):9.293655e-002):1.902461e-001):2.675136e-001,2:2.200110e-001):5.275617e-002,(20:1.868798e-004,19:9.299638e-003):6.956631e-002,1:1.249910e-001);
   tree gen.29000 = [&U] ((((((17:2.232626e-001,13:4.721318e-001):5.643622e-002,(7:2.972525e-001,11:2.451005e-001):1.308628e-001):1.052320e-001,(((15:1.953838e-001,9:1.630749e-001):2.385643e-001,5:2.682938e-001):4.732209e-002,3:2.173377e-001):1.659079e-001):1.499291e-001,((6:2.283595e-001,(16:2.446928e-001,10:2.191907e-001):1.529391e-001):9.144378e-002,(4:2.620370e-001,((14:3.092630e-001,18:3.109345e-001):7.624590e-002,(8:3.257176e-001,12:3.129072e-001):1.906150e-001):8.401959e-002):6.622306e-002):1.839054e-001):2.636028e-001,2:2.246142e-001):4.257463e-002,(20:8.069964e-005,19:9.953259e-003):1.004133e-001,1:1.189812e-001);
   tree gen.29500 = [&U] ((((((17:2.232626e-001,13:4.721318e-001):6.095040e-002,(7:3.142373e-001,11:2.451005e-001):1.378360e-001):1.240630e-001,(((15:1.744821e-001,9:1.539270e-001):2.385643e-001,5:2.434357e-001):6.891522e-002,3:2.090668e-001):1.659079e-001):1.670079e-001,((6:2.283595e-001,(16:2.429804e-001,10:2.191907e-001):1.571354e-001):1.373912e-001,(4:2.620370e-001,((14:3.092630e-001,18:2.492304e-001):6.140620e-002,(8:3.361375e-001,12:3.313202e-001):1.330201e-001):1.067253e-001):6.169264e-002):1.334634e-001):2.370588e-001,2:2.246142e-001):5.768354e-002,(20:1.148883e-004,19:8.595040e-003):1.054483e-001,1:1.034461e-001);
   tree gen.30000 = [&U] ((((((7:3.050135e-001,11:2.613242e-001):1.111801e-001,(13:4.582733e-001,17:2.197794e-001):3.914943e-002):1.413619e-001,(((15:2.109386e-001,9:1.494088e-001):2.130718e-001,5:2.466011e-001):5.758563e-002,3:2.581841e-001):2.143480e-001):1.695611e-001,((6:2.216565e-001,(16:2.729888e-001,10:2.308057e-001):1.450148e-001):1.384880e-001,(4:2.779076e-001,((14:2.912524e-001,18:3.270798e-001):6.186128e-002,(8:2.661247e-001,12:3.215949e-001):1.856667e-001):1.035926e-001):3.501890e-002):1.913591e-001):2.532187e-001,2:1.999365e-001):5.271774e-002,(20:1.457350e-004,19:8.429431e-003):1.078451e-001,1:7.969267e-002);
   tree gen.30500 = [&U] ((20:2.746199e-004,19:1.401764e-002):7.949700e-002,(2:1.971576e-001,((((17:2.408008e-001,(7:2.974101e-001,11:2.545964e-001):1.478995e-001):2.282913e-002,13:4.625870e-001):1.368250e-001,(((15:2.055904e-001,9:1.470158e-001):2.441753e-001,5:2.489224e-001):5.281270e-002,3:2.606144e-001):1.855249e-001):2.080971e-001,((6:2.237430e-001,(16:2.119318e-001,10:2.329783e-001):1.661620e-001):1.411597e-001,(4:2.679386e-001,((14:2.850219e-001,18:3.301586e-001):1.111965e-001,(8:2.686297e-001,12:3.246221e-001):1.560771e-001):1.305195e-001):6.549354e-002):1.849596e-001):2.985198e-001):1.627354e-002,1:1.113096e-001);
   tree gen.31000 = [&U] (((((7:2.985473e-001,11:2.555700e-001):1.497942e-001,(13:4.475528e-001,17:2.417216e-001):7.089951e-002):1.614649e-001,(((15:2.063766e-001,9:1.561964e-001):1.798551e-001,5:2.498742e-001):7.539672e-002,3:2.516307e-001):2.077737e-001):1.681735e-001,((6:1.756645e-001,(16:2.733679e-001,10:2.338691e-001):1.249522e-001):1.166380e-001,(4:2.592980e-001,((14:3.226241e-001,18:3.314210e-001):7.071507e-002,(8:3.155875e-001,12:3.258634e-001):1.558964e-001):1.096824e-001):9.535681e-002):1.808068e-001):2.949877e-001,(2:2.419976e-001,(20:1.056135e-003,19:1.016853e-002):7.589473e-002):2.996012e-002,1:1.468329e-001);
   tree gen.31500 = [&U] (((20:1.180279e-003,19:8.748618e-003):7.300544e-002,2:2.319332e-001):3.759168e-002,(((13:4.629788e-001,(17:2.316687e-001,(7:3.248086e-001,11:2.449412e-001):1.242522e-001):5.796300e-002):8.863386e-002,(((15:1.933350e-001,9:1.497004e-001):2.363854e-001,5:2.329614e-001):6.587587e-002,3:2.411657e-001):1.879764e-001):1.542560e-001,((6:1.894468e-001,(16:2.699270e-001,10:1.888839e-001):1.303862e-001):1.473773e-001,(4:2.177236e-001,((14:3.038477e-001,18:2.850906e-001):7.807877e-002,(8:3.166521e-001,12:3.123112e-001):1.714553e-001):1.227822e-001):5.510965e-002):1.669163e-001):2.498834e-001,1:1.051644e-001);
   tree gen.32000 = [&U] ((2:2.390142e-001,((((17:2.116339e-001,13:4.454659e-001):5.149379e-002,(7:3.185537e-001,11:2.411428e-001):1.476413e-001):1.353257e-001,(((15:2.050186e-001,9:1.962952e-001):2.313532e-001,5:2.352782e-001):5.253524e-002,3:2.365215e-001):1.908373e-001):1.395353e-001,((6:1.857986e-001,(16:2.512743e-001,10:2.310106e-001):1.668490e-001):1.201281e-001,(4:2.135309e-001,((14:2.979965e-001,18:2.796006e-001):8.077216e-002,(8:3.127114e-001,12:3.062969e-001):1.342918e-001):1.044326e-001):7.716623e-002):1.834283e-001):2.450713e-001):4.685387e-002,(20:6.519526e-004,19:8.465406e-003):9.951423e-002,1:1.026650e-001);
   tree gen.32500 = [&U] ((2:1.730325e-001,((((7:2.969798e-001,11:3.111214e-001):1.286718e-001,(13:4.454659e-001,17:2.116339e-001):8.660156e-002):9.836708e-002,(((15:2.193052e-001,9:1.678578e-001):1.664187e-001,5:2.711155e-001):3.456744e-002,3:2.245480e-001):1.807007e-001):1.639635e-001,((6:2.058347e-001,(16:2.512743e-001,10:2.265854e-001):1.680527e-001):8.693965e-002,(4:2.759212e-001,((14:3.068446e-001,18:2.796006e-001):8.838814e-002,(8:3.127114e-001,12:3.309376e-001):1.971864e-001):1.073814e-001):9.329658e-002):1.834283e-001):2.450713e-001):6.298016e-002,(20:9.778820e-004,19:9.097557e-003):9.036683e-002,1:1.308102e-001);
   tree gen.33000 = [&U] ((2:1.681497e-001,((((7:2.885994e-001,11:2.397106e-001):1.417358e-001,(13:4.411987e-001,17:1.943668e-001):5.658925e-002):9.126644e-002,(((15:1.827198e-001,9:1.930657e-001):1.631026e-001,5:2.634650e-001):5.670692e-002,3:2.598942e-001):1.738828e-001):1.904219e-001,((6:2.187529e-001,(16:2.441837e-001,10:2.201914e-001):1.633104e-001):1.012561e-001,(4:3.118918e-001,((14:3.089645e-001,18:2.663623e-001):1.095369e-001,(8:3.038870e-001,12:3.215989e-001):1.418615e-001):1.041886e-001):8.640399e-002):1.700020e-001):2.381557e-001):5.887154e-002,(20:6.657577e-004,19:1.639645e-002):8.781678e-002,1:1.223063e-001);
   tree gen.33500 = [&U] ((2:1.650317e-001,((((7:2.914027e-001,11:2.352657e-001):1.247392e-001,(13:4.467613e-001,17:1.941012e-001):8.392857e-002):1.341264e-001,(((15:2.118359e-001,9:1.424855e-001):1.600783e-001,5:2.583159e-001):5.565541e-002,3:2.550750e-001):1.706586e-001):1.868909e-001,((6:2.425312e-001,(16:2.056967e-001,10:2.130852e-001):1.678595e-001):1.491443e-001,(4:3.061085e-001,((14:2.999184e-001,18:2.614232e-001):6.451708e-002,(8:2.977667e-001,12:3.086562e-001):1.656504e-001):1.451589e-001):4.350808e-002):1.933972e-001):2.498421e-001):6.745223e-002,(20:7.551559e-004,19:6.834939e-003):1.157254e-001,1:8.457660e-002);
   tree gen.34000 = [&U] ((2:1.516449e-001,(((13:4.467613e-001,(17:2.205955e-001,(7:2.914027e-001,11:2.489532e-001):1.437382e-001):4.614368e-002):1.008395e-001,(((15:2.118359e-001,9:1.183751e-001):2.042428e-001,5:2.530776e-001):7.002106e-002,3:2.138703e-001):1.686184e-001):1.868909e-001,((6:2.339865e-001,(16:2.098942e-001,10:2.409968e-001):1.544536e-001):1.061377e-001,(4:2.644669e-001,((14:2.999184e-001,18:2.475355e-001):1.099890e-001,(8:2.977667e-001,12:3.480286e-001):1.622250e-001):9.929585e-002):8.410766e-002):1.815387e-001):2.498421e-001):8.725669e-002,(20:2.918357e-003,19:7.566276e-003):1.013285e-001,1:8.457660e-002);
   tree gen.34500 = [&U] (2:2.330157e-001,(((((13:4.658640e-001,17:2.129170e-001):7.378221e-002,(7:2.956795e-001,11:2.595979e-001):1.152559e-001):1.552890e-001,(((15:1.765294e-001,9:1.640784e-001):2.470784e-001,5:2.638987e-001):3.358306e-002,3:3.128892e-001):1.474666e-001):1.575780e-001,((6:2.439913e-001,(16:2.383715e-001,10:2.316964e-001):1.715805e-001):9.635578e-002,(4:2.757750e-001,((14:3.052783e-001,18:2.931012e-001):1.146919e-001,(8:3.692227e-001,12:3.629097e-001):1.787341e-001):9.348060e-002):9.345842e-002):1.893010e-001):2.605249e-001,(20:9.144037e-003,19:7.953061e-003):1.050738e-001):1.860418e-002,1:8.819293e-002);
   tree gen.35000 = [&U] (2:2.318976e-001,(((((13:5.079181e-001,17:1.915856e-001):6.788019e-002,(7:2.844740e-001,11:2.575534e-001):1.129211e-001):1.552890e-001,(((15:1.763261e-001,9:1.673746e-001):2.186422e-001,5:2.235383e-001):3.210800e-002,3:3.128892e-001):1.685092e-001):1.679096e-001,((6:2.038242e-001,(16:2.383715e-001,10:1.775469e-001):1.876153e-001):9.490765e-002,(4:2.757750e-001,((14:2.926626e-001,18:2.931012e-001):8.697240e-002,(8:3.310285e-001,12:3.511819e-001):1.166825e-001):9.469813e-002):6.967015e-002):1.893010e-001):2.621821e-001,(20:3.942454e-003,19:1.440623e-002):7.875103e-002):4.393028e-002,1:8.819293e-002);
   tree gen.35500 = [&U] ((20:1.960268e-003,19:6.547403e-003):1.144894e-001,(((((13:4.378033e-001,17:2.126527e-001):4.963662e-002,(7:2.817849e-001,11:2.471546e-001):1.307509e-001):1.623595e-001,((5:3.246372e-001,(15:1.746593e-001,9:1.261288e-001):2.165754e-001):3.985200e-002,3:3.099315e-001):1.655327e-001):1.663223e-001,((6:2.018974e-001,(16:2.501740e-001,10:1.758686e-001):1.936331e-001):1.047106e-001,(4:2.618362e-001,((14:3.458917e-001,18:2.903305e-001):5.156170e-002,(8:3.278993e-001,12:3.478621e-001):1.251612e-001):8.937566e-002):5.651827e-002):1.922900e-001):2.597037e-001,2:2.272730e-001):1.579558e-002,1:8.735924e-002);
   tree gen.36000 = [&U] (2:2.856965e-001,((20:4.511679e-003,19:1.612335e-002):1.081374e-001,((((17:2.451963e-001,13:3.999504e-001):6.998349e-002,(7:2.684832e-001,11:2.394066e-001):1.341106e-001):1.043842e-001,((5:2.786646e-001,(15:1.746593e-001,9:1.690066e-001):1.716067e-001):6.428239e-002,3:2.210412e-001):1.655327e-001):1.663223e-001,((6:2.180674e-001,(16:2.501740e-001,10:2.355211e-001):1.757645e-001):8.017754e-002,(4:2.513180e-001,((14:3.021146e-001,18:2.903305e-001):1.025309e-001,(8:2.871428e-001,12:3.478621e-001):1.558272e-001):1.049161e-001):9.204329e-002):1.922900e-001):2.597037e-001):3.263317e-002,1:8.735924e-002);
   tree gen.36500 = [&U] (2:2.979870e-001,((20:3.326766e-003,19:1.534538e-002):1.163999e-001,((((17:2.482605e-001,(7:3.866473e-001,11:2.567105e-001):1.357865e-001):3.979985e-002,13:5.225810e-001):9.387343e-002,((5:2.821471e-001,(15:1.768420e-001,9:1.653184e-001):1.984985e-001):4.790366e-002,3:2.609744e-001):1.846684e-001):1.689358e-001,((6:2.207926e-001,(16:2.563051e-001,10:1.659422e-001):1.779610e-001):8.117951e-002,(4:2.416665e-001,((14:3.222143e-001,18:2.823004e-001):8.749863e-002,(8:3.010705e-001,12:3.440248e-001):1.577746e-001):1.095118e-001):5.639531e-002):1.946930e-001):2.618296e-001):3.758214e-002,1:5.483631e-002);
   tree gen.37000 = [&U] (2:2.979870e-001,(((((17:2.780680e-001,(7:3.639794e-001,11:2.567105e-001):1.093999e-001):3.344019e-002,13:5.225810e-001):1.396071e-001,((5:2.652129e-001,(15:1.870184e-001,9:1.541917e-001):1.984985e-001):4.254798e-002,3:2.452717e-001):1.425409e-001):1.835220e-001,((6:2.702292e-001,(16:2.907405e-001,10:1.637120e-001):1.718834e-001):6.382894e-002,(4:2.398077e-001,((14:3.222143e-001,18:2.673203e-001):7.779217e-002,(8:3.010705e-001,12:3.440248e-001):1.577746e-001):1.031260e-001):8.122878e-002):1.946930e-001):2.592540e-001,(20:4.973745e-003,19:1.186516e-002):8.345804e-002):5.693942e-002,1:6.213141e-002);
   tree gen.37500 = [&U] ((((((17:2.518772e-001,(7:3.036533e-001,11:2.567105e-001):1.213594e-001):6.698203e-002,13:4.810620e-001):1.098649e-001,((5:2.652129e-001,(15:1.862756e-001,9:1.541917e-001):2.081995e-001):6.812880e-002,3:3.064192e-001):1.425409e-001):1.433948e-001,((6:2.702292e-001,(16:2.377697e-001,10:2.164070e-001):1.676256e-001):1.012712e-001,(4:2.398077e-001,((14:3.222143e-001,18:2.651496e-001):6.413230e-002,(8:3.010705e-001,12:3.440248e-001):1.510027e-001):1.032479e-001):9.307407e-002):1.793655e-001):2.592540e-001,2:1.805030e-001):5.639735e-002,(20:4.476867e-003,19:6.660780e-003):8.968120e-002,1:1.222635e-001);
   tree gen.38000 = [&U] ((((((17:2.431111e-001,(7:3.061949e-001,11:2.639028e-001):9.301278e-002):3.224185e-002,13:4.208997e-001):1.045615e-001,((5:2.674328e-001,(15:1.878348e-001,9:1.554823e-001):2.262753e-001):3.309586e-002,3:2.794702e-001):1.829761e-001):1.445950e-001,((6:1.981472e-001,(16:2.537572e-001,10:2.066165e-001):1.663184e-001):1.097720e-001,(4:2.634010e-001,((14:3.249112e-001,18:3.011534e-001):6.350887e-002,(8:2.996936e-001,12:3.469043e-001):1.597348e-001):1.021763e-001):9.385311e-002):1.873847e-001):2.340195e-001,2:1.820138e-001):9.581395e-002,(20:2.901994e-003,19:1.562106e-002):9.771400e-002,1:1.232869e-001);
   tree gen.38500 = [&U] ((((((17:2.491485e-001,(7:3.137990e-001,11:2.704566e-001):1.134160e-001):4.178749e-002,13:4.313525e-001):1.107911e-001,((5:2.740743e-001,(15:1.924995e-001,9:1.574492e-001):1.928891e-001):6.244173e-002,3:2.864106e-001):1.902478e-001):1.487328e-001,((6:2.400524e-001,(16:2.134635e-001,10:2.544386e-001):1.235655e-001):9.195392e-002,(4:2.699423e-001,((14:3.329801e-001,18:3.086323e-001):5.360335e-002,(8:3.071363e-001,12:3.088972e-001):1.742485e-001):3.674971e-002):9.653726e-002):2.254356e-001):2.210434e-001,2:1.904629e-001):4.205880e-002,(20:5.482571e-004,19:6.570592e-003):1.001406e-001,1:1.164502e-001);
   tree gen.39000 = [&U] ((((((17:2.491485e-001,(7:3.177951e-001,11:2.792395e-001):1.084348e-001):4.498296e-002,13:4.624516e-001):1.121859e-001,((5:2.740743e-001,(15:1.924995e-001,9:1.574492e-001):1.814869e-001):5.214490e-002,3:2.568884e-001):1.902478e-001):1.786537e-001,((6:2.400524e-001,(16:2.923205e-001,10:2.312397e-001):1.464302e-001):9.195392e-002,(4:2.699423e-001,((14:3.329801e-001,18:2.706048e-001):5.664566e-002,(8:3.071363e-001,12:3.088972e-001):1.428571e-001):1.099256e-001):9.653726e-002):2.254356e-001):2.210434e-001,2:1.904629e-001):6.007209e-002,(20:1.103994e-003,19:1.053044e-002):1.058480e-001,1:9.984361e-002);
   tree gen.39500 = [&U] (((((13:4.157425e-001,(17:2.491485e-001,(7:3.177951e-001,11:2.786226e-001):1.620684e-001):4.117136e-002):1.422022e-001,((5:2.550281e-001,(15:1.924995e-001,9:1.336309e-001):2.203562e-001):5.417810e-002,3:2.568884e-001):1.905966e-001):1.668442e-001,((6:2.400524e-001,(16:2.701505e-001,10:2.268535e-001):1.618320e-001):9.230723e-002,(4:2.695268e-001,((14:3.329801e-001,18:2.791258e-001):1.055458e-001,(8:3.071363e-001,12:3.100293e-001):1.484360e-001):1.059799e-001):8.149541e-002):1.935259e-001):2.358466e-001,2:1.829873e-001):4.905730e-002,(20:3.208605e-004,19:6.851159e-003):1.117225e-001,1:1.206780e-001);
   tree gen.40000 = [&U] ((((((7:2.896271e-001,11:2.817135e-001):1.543038e-001,(17:2.312331e-001,13:4.980786e-001):7.014808e-002):1.564985e-001,((5:2.428099e-001,(15:2.033976e-001,9:1.293808e-001):2.097990e-001):6.288558e-002,3:2.445810e-001):1.737599e-001):1.606646e-001,((6:2.285516e-001,(16:2.819761e-001,10:2.159851e-001):1.537540e-001):8.433530e-002,(4:2.635024e-001,((14:3.140782e-001,18:2.657531e-001):1.004892e-001,(8:2.924215e-001,12:2.951760e-001):1.413245e-001):1.009024e-001):7.582427e-002):1.627982e-001):2.236773e-001,2:1.814688e-001):4.730070e-002,(20:5.246170e-004,19:1.174584e-002):8.139515e-002,1:1.144202e-001);
   tree gen.40500 = [&U] ((((((7:2.896271e-001,11:2.878310e-001):1.218241e-001,(17:2.312331e-001,13:4.806842e-001):3.609312e-002):1.406809e-001,((5:2.273166e-001,(15:1.879355e-001,9:1.276512e-001):2.252325e-001):5.165750e-002,3:2.445810e-001):1.737599e-001):1.606646e-001,((6:2.730234e-001,(16:2.801064e-001,10:2.159851e-001):1.573395e-001):7.881449e-002,(4:2.506220e-001,((14:3.140782e-001,18:2.657531e-001):6.816959e-002,(8:2.924215e-001,12:2.951760e-001):1.413245e-001):8.208203e-002):9.188848e-002):1.580327e-001):2.642766e-001,2:1.851106e-001):3.130369e-002,(20:1.816122e-003,19:1.547285e-002):8.139515e-002,1:1.144202e-001);
   tree gen.41000 = [&U] ((((((7:3.435030e-001,11:2.777837e-001):1.473938e-001,(17:2.279538e-001,13:4.806842e-001):6.509859e-002):1.111455e-001,((5:2.398446e-001,(15:2.355454e-001,9:1.280392e-001):2.197011e-001):3.777093e-002,3:2.522041e-001):1.927040e-001):1.410912e-001,((6:2.381160e-001,(16:2.714307e-001,10:1.987928e-001):1.340360e-001):8.320406e-002,(4:2.041058e-001,((14:3.140782e-001,18:2.657531e-001):9.880465e-002,(8:3.339757e-001,12:3.335018e-001):1.696670e-001):7.758389e-002):8.285206e-002):1.977452e-001):2.047004e-001,2:1.429971e-001):8.153936e-002,(20:8.117474e-004,19:8.865185e-003):8.840455e-002,1:8.301276e-002);
   tree gen.41500 = [&U] ((((((7:2.944389e-001,11:2.500878e-001):1.682851e-001,(13:4.557686e-001,17:2.213640e-001):4.849481e-002):1.462106e-001,((5:2.396091e-001,(15:1.722868e-001,9:1.279134e-001):2.162942e-001):5.736464e-002,3:2.416539e-001):1.925148e-001):1.847666e-001,((6:2.378822e-001,(16:2.564456e-001,10:2.345532e-001):1.777608e-001):9.386777e-002,(4:2.484867e-001,((14:3.225518e-001,18:2.911309e-001):7.177018e-002,(8:3.336477e-001,12:3.043373e-001):1.971333e-001):6.379763e-002):1.017938e-001):1.986315e-001):2.092505e-001,2:1.860025e-001):8.145929e-002,(20:1.195294e-003,19:1.190716e-002):9.482182e-002,1:9.061512e-002);
   tree gen.42000 = [&U] ((((((13:4.881534e-001,17:2.199669e-001):4.987602e-002,(7:2.952289e-001,11:2.500878e-001):1.682851e-001):1.320258e-001,((5:2.396091e-001,(15:1.923142e-001,9:1.279134e-001):2.022302e-001):4.871273e-002,3:2.485582e-001):1.925148e-001):1.847666e-001,((6:2.177136e-001,(16:2.564456e-001,10:2.345532e-001):1.619440e-001):6.720489e-002,(4:2.463083e-001,((14:3.225518e-001,18:2.372536e-001):9.875052e-002,(8:3.336477e-001,12:3.043373e-001):1.971333e-001):7.169850e-002):1.283809e-001):1.623295e-001):2.092505e-001,2:1.830286e-001):8.145929e-002,(20:1.584164e-003,19:1.615713e-002):1.179897e-001,1:1.013066e-001);
   tree gen.42500 = [&U] ((((((7:2.876813e-001,11:2.418467e-001):1.351914e-001,(17:2.622379e-001,13:4.941392e-001):5.528424e-002):1.137686e-001,((5:2.396091e-001,(15:1.923142e-001,9:1.302192e-001):2.022302e-001):6.576656e-002,3:2.485582e-001):1.691582e-001):1.437658e-001,((6:2.177136e-001,(16:2.564456e-001,10:2.345532e-001):1.687416e-001):9.320720e-002,(4:2.463083e-001,((14:3.116186e-001,18:2.927360e-001):8.263270e-002,(8:3.336477e-001,12:3.043373e-001):1.511317e-001):8.898287e-002):9.066735e-002):1.674514e-001):2.830820e-001,2:2.081974e-001):3.360447e-002,(20:3.411577e-003,19:1.025816e-002):7.457404e-002,1:1.206573e-001);
   tree gen.43000 = [&U] ((((((7:3.329303e-001,11:2.556162e-001):1.107333e-001,(17:2.266689e-001,13:5.044676e-001):7.106508e-002):1.308255e-001,((5:2.396091e-001,(15:1.773614e-001,9:1.568129e-001):1.889736e-001):7.844781e-002,3:2.485582e-001):1.723778e-001):1.916351e-001,((6:3.051731e-001,(16:2.564456e-001,10:2.256531e-001):1.661033e-001):9.855113e-002,(4:2.463083e-001,((14:3.010958e-001,18:2.894827e-001):1.069848e-001,(8:3.336477e-001,12:3.286164e-001):1.511317e-001):5.816559e-002):9.066735e-002):1.852354e-001):2.199132e-001,2:1.809315e-001):4.681553e-002,(20:2.012904e-003,19:1.034432e-002):1.208670e-001,1:1.168727e-001);
   tree gen.43500 = [&U] ((((((7:2.818006e-001,11:2.556162e-001):1.153231e-001,(17:2.100834e-001,13:4.414112e-001):9.085352e-002):1.432336e-001,((5:2.396091e-001,(15:1.773614e-001,9:1.448192e-001):1.889736e-001):7.508165e-002,3:2.567211e-001):1.291591e-001):1.676611e-001,((6:2.488503e-001,(16:2.539951e-001,10:1.933622e-001):1.661033e-001):9.101128e-002,(4:2.658576e-001,((14:3.010958e-001,18:2.420028e-001):9.102508e-002,(8:3.336477e-001,12:3.286164e-001):1.531602e-001):9.353674e-002):8.690261e-002):1.734052e-001):1.824853e-001,2:1.809315e-001):6.691864e-002,(20:2.375741e-003,19:1.034432e-002):9.693632e-002,1:9.536225e-002);
   tree gen.44000 = [&U] ((((((7:3.085689e-001,11:2.601526e-001):1.173698e-001,(17:2.233283e-001,13:4.682688e-001):5.789850e-002):1.347121e-001,((5:2.438614e-001,(15:1.820208e-001,9:1.473893e-001):2.295271e-001):7.260396e-002,3:2.612771e-001):1.939241e-001):1.535807e-001,((6:2.448607e-001,(16:2.585028e-001,10:1.967938e-001):1.690511e-001):9.492265e-002,(4:2.484909e-001,((14:3.084058e-001,18:2.462976e-001):6.493751e-002,(8:3.395689e-001,12:3.543780e-001):1.314312e-001):9.041891e-002):8.008581e-002):1.764826e-001):2.240432e-001,2:2.058723e-001):4.539710e-002,(20:5.608276e-004,19:1.052790e-002):9.865664e-002,1:8.973192e-002);
   tree gen.44500 = [&U] ((((((7:3.085689e-001,11:2.656377e-001):1.195963e-001,(17:2.233283e-001,13:4.405562e-001):8.568361e-002):1.107261e-001,((5:2.438614e-001,(15:1.704983e-001,9:1.334511e-001):2.506038e-001):5.786222e-002,3:2.095632e-001):1.920887e-001):1.836277e-001,((6:2.371322e-001,(16:2.617143e-001,10:2.667084e-001):1.765383e-001):8.229119e-002,(4:2.484909e-001,((14:3.202510e-001,18:2.453684e-001):9.340157e-002,(8:3.395689e-001,12:3.001966e-001):1.664156e-001):1.268318e-001):8.008581e-002):1.764826e-001):2.240432e-001,2:1.892885e-001):3.527102e-002,(20:2.183268e-003,19:1.477241e-002):9.865664e-002,1:1.223155e-001);
   tree gen.45000 = [&U] ((((((7:3.107037e-001,11:2.674754e-001):9.959033e-002,(17:2.248733e-001,13:4.745782e-001):5.434705e-002):1.331377e-001,((5:2.587197e-001,(15:1.716778e-001,9:1.535395e-001):2.111128e-001):5.590719e-002,3:2.211095e-001):1.695271e-001):1.939383e-001,((6:2.574363e-001,(16:2.467246e-001,10:2.386906e-001):1.372181e-001):8.618115e-002,(4:2.502100e-001,((14:3.224666e-001,18:2.470659e-001):1.094631e-001,(8:3.223210e-001,12:3.405230e-001):1.745850e-001):8.098033e-002):7.929859e-002):1.846291e-001):2.255932e-001,2:1.808744e-001):7.871082e-002,(20:4.791926e-004,19:2.314087e-002):9.933916e-002,1:9.125633e-002);
   tree gen.45500 = [&U] ((((((7:2.831690e-001,11:2.729332e-001):1.139225e-001,(17:2.294619e-001,13:4.721538e-001):8.501582e-002):1.231883e-001,((5:2.591262e-001,(15:1.751809e-001,9:1.447355e-001):2.013538e-001):6.938634e-002,3:2.703072e-001):2.007137e-001):1.589060e-001,((6:2.706893e-001,(16:2.553910e-001,10:2.302690e-001):1.678612e-001):1.238435e-001,(4:2.553155e-001,((14:3.290464e-001,18:2.521072e-001):9.059705e-002,(8:3.288979e-001,12:3.569853e-001):1.619266e-001):8.606409e-002):7.661893e-002):1.701860e-001):2.345707e-001,2:1.896912e-001):5.448331e-002,(20:1.026503e-003,19:1.341167e-002):9.137068e-002,1:1.297998e-001);
   tree gen.46000 = [&U] ((((((7:2.893694e-001,11:2.447304e-001):1.170453e-001,(17:2.344862e-001,13:4.278552e-001):8.295549e-002):1.044579e-001,((5:2.826524e-001,(15:2.139937e-001,9:1.462218e-001):2.133446e-001):2.866523e-002,3:2.802249e-001):1.765769e-001):1.569662e-001,((6:2.657397e-001,(16:2.609832e-001,10:2.416837e-001):1.520414e-001):7.800240e-002,(4:2.609060e-001,((14:3.362514e-001,18:2.952902e-001):4.316168e-002,(8:3.601836e-001,12:3.345904e-001):1.353360e-001):7.985897e-002):7.829661e-002):1.739125e-001):2.509522e-001,2:1.928580e-001):4.845660e-002,(20:1.011209e-003,19:1.073288e-002):9.243781e-002,1:1.287005e-001);
   tree gen.46500 = [&U] (((((13:4.343991e-001,(17:2.693314e-001,(7:2.937952e-001,11:2.380165e-001):1.422555e-001):4.402744e-002):1.060556e-001,(3:2.416550e-001,(5:2.869754e-001,(15:2.087486e-001,9:1.382956e-001):1.795065e-001):6.226728e-002):1.730775e-001):1.593669e-001,((6:2.155253e-001,(16:2.649748e-001,10:2.515367e-001):1.314524e-001):1.187519e-001,(4:2.440982e-001,((14:3.114675e-001,18:3.163000e-001):4.142143e-002,(8:3.227507e-001,12:3.397078e-001):1.374059e-001):1.432798e-001):4.102390e-002):1.765724e-001):2.317774e-001,2:2.016919e-001):5.795080e-002,(20:1.832437e-003,19:1.043261e-002):6.981965e-002,1:1.306690e-001);
   tree gen.47000 = [&U] ((((((13:5.043463e-001,17:2.333756e-001):4.818310e-002,(7:3.291737e-001,11:2.581275e-001):1.356332e-001):1.073278e-001,(3:2.445539e-001,(5:2.904180e-001,(15:2.112527e-001,9:1.747178e-001):1.816598e-001):5.004136e-002):1.765642e-001):1.212238e-001,((6:2.050677e-001,(16:2.581951e-001,10:2.545541e-001):1.561395e-001):1.173077e-001,(4:2.470264e-001,((14:3.152038e-001,18:2.693336e-001):8.870356e-002,(8:2.911388e-001,12:3.442727e-001):1.482869e-001):8.876751e-002):8.301025e-002):1.786906e-001):2.345578e-001,2:2.114965e-001):8.963772e-002,(20:3.991557e-003,19:1.146279e-002):8.650836e-002,1:9.346605e-002);
   tree gen.47500 = [&U] ((((((17:2.333756e-001,13:5.043463e-001):6.365410e-002,(7:3.146039e-001,11:2.581275e-001):1.447463e-001):1.065481e-001,(3:2.619405e-001,(5:2.660699e-001,(15:1.825829e-001,9:1.727146e-001):1.995269e-001):5.530181e-002):1.765642e-001):1.483578e-001,((6:2.106080e-001,(16:2.581951e-001,10:2.728561e-001):1.674510e-001):8.219362e-002,(4:2.470264e-001,((14:3.152038e-001,18:2.690734e-001):1.113018e-001,(8:2.911388e-001,12:3.442727e-001):1.549868e-001):6.761186e-002):8.972283e-002):1.852891e-001):2.952905e-001,2:2.114965e-001):5.012420e-002,(20:1.306455e-003,19:2.446330e-002):8.355701e-002,1:9.346605e-002);
   tree gen.48000 = [&U] ((((((17:2.333756e-001,13:4.940912e-001):5.801637e-002,(7:2.875066e-001,11:2.581275e-001):1.323572e-001):1.111970e-001,(3:2.619405e-001,(5:2.648838e-001,(15:2.158792e-001,9:1.738593e-001):1.947818e-001):5.189196e-002):1.798449e-001):1.824087e-001,((6:2.136364e-001,(16:2.261629e-001,10:1.875294e-001):2.023879e-001):1.283857e-001,(4:2.470264e-001,((14:3.152038e-001,18:2.984558e-001):5.723624e-002,(8:3.097404e-001,12:3.442727e-001):1.656490e-001):9.710816e-002):9.435608e-002):1.852891e-001):2.037683e-001,2:2.114965e-001):4.024671e-002,(20:2.986610e-003,19:1.613684e-002):1.119672e-001,1:1.093661e-001);
   tree gen.48500 = [&U] (((((13:4.544613e-001,((7:2.646778e-001,11:2.946100e-001):1.354600e-001,17:2.430529e-001):4.045318e-002):1.140692e-001,(3:2.573798e-001,(5:2.661650e-001,(15:2.121205e-001,9:1.773749e-001):1.913905e-001):5.375301e-002):1.430298e-001):1.792327e-001,((6:2.099168e-001,(16:1.856286e-001,10:2.214276e-001):1.708295e-001):1.261504e-001,(4:2.378720e-001,((14:3.170507e-001,18:2.612966e-001):6.548189e-002,(8:3.043475e-001,12:3.015337e-001):1.619842e-001):9.711650e-002):1.198049e-001):2.231876e-001):2.325153e-001,2:2.155808e-001):5.361940e-002,(20:2.843432e-003,19:1.599555e-002):9.859616e-002,1:1.049012e-001);
   tree gen.49000 = [&U] (((((13:4.985381e-001,(17:2.564017e-001,(7:2.646778e-001,11:2.326049e-001):1.599738e-001):5.715217e-002):1.140692e-001,(3:2.573798e-001,(5:2.661650e-001,(15:1.833141e-001,9:1.844025e-001):1.780957e-001):6.543184e-002):1.430298e-001):1.542793e-001,((6:2.240773e-001,(16:2.638760e-001,10:2.450394e-001):1.708295e-001):8.807931e-002,(4:2.378720e-001,((14:3.170507e-001,18:2.612966e-001):9.757429e-002,(8:2.929932e-001,12:3.060336e-001):1.597152e-001):1.227678e-001):7.838787e-002):2.231876e-001):2.514323e-001,2:2.155808e-001):4.973094e-002,(20:4.596003e-004,19:7.609738e-003):9.859616e-002,1:1.011373e-001);
   tree gen.49500 = [&U] (((((13:4.063541e-001,(17:2.537973e-001,(7:2.619893e-001,11:2.518278e-001):1.475915e-001):5.100793e-002):1.296726e-001,(3:2.547655e-001,(5:2.634614e-001,(15:1.572073e-001,9:1.341991e-001):1.940457e-001):3.472835e-002):1.415770e-001):1.733761e-001,((6:2.218013e-001,(16:2.611957e-001,10:2.494331e-001):1.690943e-001):1.166107e-001,(4:2.354558e-001,((14:2.478143e-001,18:2.586425e-001):7.662413e-002,(8:3.626492e-001,12:2.982834e-001):1.580929e-001):1.215208e-001):8.172708e-002):1.734879e-001):2.410054e-001,2:2.091796e-001):4.922580e-002,(20:3.204405e-004,19:8.219733e-003):1.197210e-001,1:9.869125e-002);
   tree gen.50000 = [&U] ((2:2.088798e-001,(20:4.263468e-004,19:1.342202e-002):9.379699e-002):2.554298e-002,((((13:4.006639e-001,17:2.319024e-001):6.031341e-002,(7:3.139881e-001,11:2.483014e-001):1.509977e-001):1.223162e-001,(3:2.511980e-001,(5:2.566192e-001,(15:1.948969e-001,9:1.639231e-001):2.096971e-001):5.846130e-002):1.407758e-001):1.444990e-001,((6:2.422869e-001,(16:2.575381e-001,10:1.790979e-001):1.625203e-001):1.149778e-001,(4:1.987025e-001,((14:3.370346e-001,18:2.691445e-001):2.611728e-002,(8:3.835037e-001,12:3.545159e-001):1.625132e-001):9.934661e-002):8.349525e-002):1.618031e-001):2.816973e-001,1:9.823887e-002);
   tree gen.50500 = [&U] (2:2.266573e-001,((20:4.330382e-004,19:9.004671e-003):7.027070e-002,((((7:3.233032e-001,11:2.515266e-001):1.506633e-001,(17:2.293328e-001,13:4.961724e-001):5.208137e-002):1.348905e-001,(3:2.484145e-001,(5:3.091488e-001,(15:1.800075e-001,9:1.719848e-001):1.956934e-001):8.825827e-002):1.392159e-001):1.697904e-001,((6:2.381399e-001,(16:2.546844e-001,10:2.521848e-001):1.886794e-001):1.178522e-001,(4:2.489025e-001,((14:3.333000e-001,18:2.689781e-001):8.536352e-002,(8:3.470254e-001,12:3.076129e-001):1.691711e-001):8.486957e-002):5.597663e-002):1.570153e-001):2.187284e-001):3.602253e-002,1:1.058694e-001);
   tree gen.51000 = [&U] ((20:3.244107e-004,19:1.275258e-002):8.766114e-002,(((((13:4.763633e-001,17:2.201769e-001):4.271561e-002,(7:3.142773e-001,11:2.741633e-001):1.108803e-001):1.576778e-001,(3:2.384969e-001,(5:2.968064e-001,(15:1.754487e-001,9:1.550293e-001):1.878805e-001):7.650934e-002):1.610456e-001):1.514477e-001,((6:2.747336e-001,(16:2.452775e-001,10:2.032502e-001):1.811465e-001):1.228125e-001,(4:2.844903e-001,((14:2.890326e-001,18:2.582395e-001):7.399773e-002,(8:2.964952e-001,12:3.009240e-001):1.942267e-001):8.530471e-002):7.361174e-002):1.565430e-001):2.099960e-001,2:1.677708e-001):7.950819e-002,1:9.636755e-002);
   tree gen.51500 = [&U] ((20:3.940726e-004,19:1.232679e-002):9.692456e-002,(((((13:5.129590e-001,17:2.274186e-001):4.797830e-002,(7:2.626189e-001,11:2.793210e-001):1.209636e-001):1.244497e-001,(3:2.384989e-001,(5:2.422613e-001,(15:1.891543e-001,9:1.550293e-001):1.855433e-001):8.141372e-002):1.639356e-001):1.873527e-001,((6:2.613243e-001,(16:2.452775e-001,10:2.325459e-001):1.730485e-001):8.045231e-002,(4:2.681479e-001,((14:2.890326e-001,18:3.217785e-001):4.983216e-002,(8:2.948512e-001,12:3.217863e-001):1.501450e-001):8.225097e-002):1.170440e-001):1.565430e-001):2.340385e-001,2:1.817519e-001):8.019637e-002,1:1.247147e-001);
   tree gen.52000 = [&U] ((20:1.035811e-003,19:1.327390e-002):9.692456e-002,((((13:4.312478e-001,(17:2.274186e-001,(7:3.552806e-001,11:2.793210e-001):1.197895e-001):4.803811e-002):1.751362e-001,(3:2.350714e-001,(5:2.422613e-001,(15:1.897344e-001,9:1.592340e-001):1.855433e-001):8.141372e-002):1.413827e-001):1.776991e-001,((6:2.613243e-001,(16:2.206765e-001,10:2.325459e-001):1.401155e-001):1.108850e-001,(4:2.276220e-001,((14:3.264723e-001,18:3.217785e-001):8.419257e-002,(8:2.948512e-001,12:2.971990e-001):1.842563e-001):9.374924e-002):5.361460e-002):1.966696e-001):2.217414e-001,2:2.110303e-001):4.516236e-002,1:1.139422e-001);
   tree gen.52500 = [&U] ((20:1.691856e-003,19:1.429046e-002):1.022240e-001,(((((7:2.900548e-001,11:2.793210e-001):1.193483e-001,(17:2.274186e-001,13:4.312478e-001):4.316486e-002):1.423072e-001,(3:2.350714e-001,(5:2.422613e-001,(15:2.326111e-001,9:1.699507e-001):1.930483e-001):8.481319e-002):1.331547e-001):1.641787e-001,((6:2.613243e-001,(16:2.206765e-001,10:2.125457e-001):1.534446e-001):9.529196e-002,(4:2.276220e-001,((14:3.264723e-001,18:3.217785e-001):5.112750e-002,(8:2.948512e-001,12:2.971990e-001):1.842563e-001):8.100734e-002):8.892106e-002):1.835116e-001):2.733384e-001,2:2.110303e-001):5.547555e-002,1:1.122404e-001);
   tree gen.53000 = [&U] ((20:4.080808e-004,19:1.021542e-002):9.546370e-002,(((((7:2.921155e-001,11:2.763578e-001):1.595731e-001,(17:2.250059e-001,13:4.266728e-001):5.083339e-002):1.584026e-001,(3:2.325776e-001,(5:2.655258e-001,(15:2.005872e-001,9:1.681478e-001):2.131720e-001):4.013298e-002):1.457335e-001):1.624370e-001,((6:2.585520e-001,(16:2.183354e-001,10:1.956410e-001):1.518167e-001):9.428103e-002,(4:2.252072e-001,((14:3.372270e-001,18:2.472805e-001):7.910030e-002,(8:2.943966e-001,12:2.940461e-001):1.785450e-001):1.125166e-001):6.093374e-002):1.903184e-001):2.343911e-001,2:2.087916e-001):5.488702e-002,1:1.181355e-001);
   tree gen.53500 = [&U] ((20:1.398369e-003,19:1.124454e-002):9.788128e-002,((((((7:2.611923e-001,11:2.450893e-001):1.329672e-001,17:2.307041e-001):4.252298e-002,13:5.235056e-001):9.371768e-002,(3:2.384676e-001,(5:2.722501e-001,(15:1.996035e-001,9:1.637328e-001):1.901073e-001):8.460672e-002):2.008135e-001):1.361160e-001,((6:2.650997e-001,(16:2.319559e-001,10:2.005956e-001):1.556614e-001):1.344758e-001,(4:2.309105e-001,((14:2.885829e-001,18:2.685185e-001):5.327068e-002,(8:3.128481e-001,12:3.603345e-001):2.127697e-001):1.153660e-001):7.011894e-002):2.189405e-001):2.829746e-001,2:1.881146e-001):5.230894e-002,1:9.552961e-002);
   tree gen.54000 = [&U] ((20:1.930293e-003,19:7.919873e-003):1.016473e-001,(((((7:2.540019e-001,11:2.537381e-001):1.215786e-001,(17:2.243530e-001,13:5.090938e-001):7.030919e-002):1.142074e-001,(3:2.465466e-001,(5:2.647552e-001,(15:1.837031e-001,9:1.446181e-001):1.988992e-001):7.123442e-002):1.697898e-001):1.933636e-001,((6:2.484865e-001,(16:2.353478e-001,10:2.034623e-001):1.381168e-001):8.850402e-002,(4:2.886103e-001,((14:2.800197e-001,18:2.611263e-001):6.518758e-002,(8:3.831703e-001,12:3.504147e-001):1.118139e-001):1.941524e-001):7.041031e-002):1.787124e-001):2.528704e-001,2:1.829359e-001):6.546779e-002,1:1.014732e-001);
   tree gen.54500 = [&U] ((20:9.239147e-004,19:9.943715e-003):9.184675e-002,(((((7:3.406226e-001,11:2.721496e-001):1.215706e-001,(17:2.525422e-001,13:4.295906e-001):8.731118e-002):1.008764e-001,(3:2.440895e-001,(5:2.620901e-001,(15:1.818722e-001,9:1.413090e-001):2.264711e-001):6.190534e-002):1.680976e-001):1.327356e-001,((6:2.460100e-001,(16:2.330023e-001,10:2.014346e-001):1.390675e-001):1.067159e-001,(4:2.354298e-001,((14:2.772290e-001,18:2.585239e-001):6.196579e-002,(8:3.857280e-001,12:3.351033e-001):1.128160e-001):1.345265e-001):6.427402e-002):1.769313e-001):2.668790e-001,2:1.811128e-001):5.359172e-002,1:1.052977e-001);
   tree gen.55000 = [&U] ((20:1.583179e-003,19:2.117798e-002):1.025615e-001,((((((7:2.818647e-001,11:2.545969e-001):1.513463e-001,17:2.025332e-001):6.993662e-002,13:4.072339e-001):1.094185e-001,(3:2.466453e-001,(5:2.669927e-001,(15:1.777154e-001,9:1.358458e-001):2.288424e-001):5.261792e-002):1.698577e-001):1.459427e-001,((6:2.485860e-001,(16:2.354420e-001,10:2.035437e-001):1.799381e-001):8.191987e-002,(4:2.444888e-001,((14:3.355367e-001,18:2.612308e-001):7.161770e-002,(8:3.517617e-001,12:3.433055e-001):1.692966e-001):4.835029e-002):1.069286e-001):2.101608e-001):2.600314e-001,2:1.830091e-001):9.034904e-002,1:8.234488e-002);
   tree gen.55500 = [&U] ((20:1.715559e-003,19:9.751677e-003):1.022749e-001,((((13:4.243877e-001,(17:2.231607e-001,(7:3.104520e-001,11:2.538855e-001):1.695701e-001):3.675034e-002):1.078763e-001,(3:2.459561e-001,(5:2.939534e-001,(15:2.051968e-001,9:1.354662e-001):2.440405e-001):6.190966e-002):1.320241e-001):1.839408e-001,((6:2.478913e-001,(16:2.347841e-001,10:2.029750e-001):1.794353e-001):1.195368e-001,(4:2.438056e-001,((14:3.499397e-001,18:2.333351e-001):7.141758e-002,(8:3.507788e-001,12:3.423462e-001):1.500581e-001):7.955114e-002):6.468452e-002):1.921206e-001):2.426845e-001,2:1.873929e-001):4.609781e-002,1:1.088881e-001);
   tree gen.56000 = [&U] ((20:1.210582e-003,19:1.282497e-002):9.956884e-002,(((((7:3.104520e-001,11:2.538855e-001):1.440204e-001,(17:2.231607e-001,13:4.243877e-001):6.863507e-002):1.099836e-001,(3:2.459561e-001,(5:2.937169e-001,(15:1.757970e-001,9:1.354662e-001):2.440405e-001):3.393105e-002):1.617972e-001):1.949096e-001,((6:2.478913e-001,(16:2.347841e-001,10:2.247558e-001):1.427510e-001):1.125667e-001,(4:2.305970e-001,((14:2.932279e-001,18:3.058472e-001):4.055340e-002,(8:3.507788e-001,12:3.423462e-001):1.638117e-001):1.068783e-001):8.006996e-002):1.830997e-001):2.426845e-001,2:2.242227e-001):6.742211e-002,1:9.151902e-002);
   tree gen.56500 = [&U] ((20:1.278267e-003,19:9.227005e-003):1.080722e-001,(((((7:3.186991e-001,11:2.509239e-001):1.494119e-001,(17:2.264435e-001,13:4.775857e-001):3.204482e-002):1.331638e-001,(3:2.430870e-001,(5:2.326778e-001,(15:1.737463e-001,9:1.393322e-001):1.952459e-001):8.327036e-002):1.599098e-001):1.764378e-001,((6:2.686149e-001,(16:2.320453e-001,10:2.221341e-001):1.410858e-001):7.797295e-002,(4:2.413260e-001,((14:2.898074e-001,18:2.731998e-001):5.648680e-002,(8:3.127306e-001,12:3.382767e-001):1.747610e-001):1.033661e-001):7.200231e-002):1.678659e-001):2.398536e-001,2:1.795389e-001):5.449039e-002,1:1.074541e-001);
   tree gen.57000 = [&U] ((20:1.051464e-003,19:1.114399e-002):9.424402e-002,((((13:4.761524e-001,(17:2.354436e-001,(7:3.313659e-001,11:2.825996e-001):1.192998e-001):5.089646e-002):1.078560e-001,(3:2.543924e-001,(5:2.902015e-001,(15:1.806519e-001,9:1.587677e-001):1.867614e-001):5.511768e-002):1.898091e-001):1.834504e-001,((6:2.792911e-001,(16:2.084294e-001,10:2.069052e-001):1.448802e-001):7.932344e-002,(4:2.509176e-001,((14:3.614067e-001,18:2.798967e-001):6.875320e-002,(8:3.323060e-001,12:2.825201e-001):1.617725e-001):9.143221e-002):7.486408e-002):1.745378e-001):2.521802e-001,2:2.282774e-001):3.411041e-002,1:1.093603e-001);
   tree gen.57500 = [&U] ((20:1.233945e-003,19:1.417390e-002):8.006528e-002,(((((17:2.339675e-001,(7:3.310296e-001,11:2.145709e-001):1.230605e-001):2.910804e-002,13:4.756690e-001):1.077465e-001,(3:2.588538e-001,(5:2.899069e-001,(15:2.106055e-001,9:1.445914e-001):2.379484e-001):5.453225e-002):1.364075e-001):1.832642e-001,((6:2.790076e-001,(16:3.016916e-001,10:2.234069e-001):1.173728e-001):9.961468e-002,(4:2.339141e-001,((14:3.610398e-001,18:2.796126e-001):8.243390e-002,(8:3.319686e-001,12:3.142749e-001):1.252876e-001):9.313351e-002):5.921744e-002):1.743606e-001):2.607125e-001,2:1.811672e-001):4.835514e-002,1:1.088945e-001);
   tree gen.58000 = [&U] (2:2.210341e-001,((20:1.614880e-003,19:6.012593e-003):1.148100e-001,((((17:2.339675e-001,(7:3.310296e-001,11:2.334940e-001):1.521520e-001):7.029011e-002,13:4.756690e-001):1.325520e-001,(3:2.588538e-001,(5:2.899069e-001,(15:2.106055e-001,9:1.445914e-001):1.990202e-001):5.753603e-002):1.356408e-001):1.652343e-001,((6:2.393778e-001,(16:2.329016e-001,10:1.652950e-001):1.831852e-001):1.243327e-001,(4:2.384126e-001,((14:3.610398e-001,18:2.796126e-001):6.064031e-002,(8:3.178187e-001,12:3.408921e-001):1.216454e-001):1.282707e-001):9.404837e-002):1.707462e-001):2.627958e-001):4.256101e-002,1:7.915853e-002);
   tree gen.58500 = [&U] ((((((17:2.403302e-001,(7:3.493340e-001,11:2.996443e-001):1.031117e-001):4.189615e-002,13:4.861343e-001):1.013728e-001,((15:2.152390e-001,9:1.477726e-001):2.033989e-001,(5:2.962852e-001,3:2.645489e-001):3.740958e-002):1.386251e-001):1.648263e-001,((6:2.446444e-001,(16:2.380258e-001,10:2.243098e-001):1.847109e-001):1.140403e-001,(4:2.882515e-001,((14:3.110119e-001,18:2.857644e-001):9.399413e-002,(8:3.248111e-001,12:2.900772e-001):1.885323e-001):9.049457e-002):3.982884e-002):1.667149e-001):2.884100e-001,2:2.347030e-001):2.616452e-002,(20:2.195274e-003,19:8.106857e-003):1.048638e-001,1:8.506081e-002);
   tree gen.59000 = [&U] ((((((17:2.237863e-001,13:4.861343e-001):5.736161e-002,(7:3.343172e-001,11:2.704997e-001):1.316422e-001):1.760681e-001,(3:2.766610e-001,(5:2.418877e-001,(15:2.152390e-001,9:1.285447e-001):2.033989e-001):3.310691e-002):1.341978e-001):1.648263e-001,((6:2.446444e-001,(16:2.053069e-001,10:2.385785e-001):1.847109e-001):6.156155e-002,(4:2.882515e-001,((14:3.110119e-001,18:3.044816e-001):7.796419e-002,(8:3.248111e-001,12:2.920931e-001):2.127837e-001):7.724425e-002):9.210208e-002):2.212146e-001):2.326094e-001,2:1.840585e-001):5.230496e-002,(20:3.346435e-003,19:1.152386e-002):1.006765e-001,1:9.456192e-002);
   tree gen.59500 = [&U] ((((((17:2.191705e-001,13:4.742932e-001):5.797372e-002,(7:2.560256e-001,11:2.639110e-001):1.284357e-001):1.292464e-001,(3:2.699221e-001,(5:2.594898e-001,(15:2.097337e-001,9:1.254136e-001):2.560215e-001):4.594766e-002):2.036570e-001):1.713905e-001,((6:2.386854e-001,(16:2.242894e-001,10:2.472268e-001):1.824757e-001):1.106934e-001,(4:2.812303e-001,((14:3.034363e-001,18:2.970651e-001):4.762555e-002,(8:3.521801e-001,12:3.137727e-001):2.076008e-001):7.536275e-002):1.042276e-001):1.461479e-001):2.591648e-001,2:1.859408e-001):4.328501e-002,(20:9.072471e-004,19:1.484618e-002):7.805339e-002,1:1.057285e-001);
   tree gen.60000 = [&U] ((((((17:2.563803e-001,13:4.379049e-001):4.519737e-002,(7:2.345977e-001,11:2.535987e-001):1.135817e-001):1.261923e-001,(3:2.593749e-001,(5:2.493503e-001,(15:2.101382e-001,9:1.540333e-001):1.938770e-001):5.959612e-002):1.752783e-001):1.619923e-001,((6:2.807005e-001,(16:2.155253e-001,10:2.375664e-001):1.555220e-001):7.142660e-002,(4:2.662069e-001,((14:3.545384e-001,18:2.854573e-001):4.576458e-002,(8:3.384187e-001,12:3.015120e-001):1.801950e-001):8.934651e-002):1.001549e-001):2.090851e-001):2.490380e-001,2:2.096741e-001):4.592708e-002,(20:8.431641e-004,19:5.424812e-003):7.500346e-002,1:1.015971e-001);
   tree gen.60500 = [&U] ((((((7:2.352042e-001,11:2.944653e-001):1.114241e-001,(13:4.379049e-001,17:2.384458e-001):6.037200e-002):1.080984e-001,(3:2.593749e-001,(5:2.493503e-001,(15:2.101382e-001,9:1.540333e-001):2.272621e-001):4.304405e-002):1.752783e-001):1.415291e-001,((6:2.992305e-001,(16:2.129449e-001,10:2.217219e-001):2.119391e-001):7.142660e-002,(4:2.552252e-001,((14:3.017069e-001,18:2.267059e-001):9.341778e-002,(8:3.384187e-001,12:3.501890e-001):1.793688e-001):7.959367e-002):8.590785e-002):2.683127e-001):2.067861e-001,2:2.341704e-001):7.223654e-002,(20:3.570957e-004,19:6.102102e-003):8.502180e-002,1:1.034304e-001);
   tree gen.61000 = [&U] ((((((7:3.058511e-001,11:2.967685e-001):1.094458e-001,(17:2.161818e-001,13:5.158925e-001):5.013676e-002):1.208544e-001,(3:2.532527e-001,(5:2.493503e-001,(15:2.101382e-001,9:1.540333e-001):1.969968e-001):5.428263e-002):2.119771e-001):1.370636e-001,((6:2.992305e-001,(16:2.302771e-001,10:2.217219e-001):1.401941e-001):7.441619e-002,(4:2.552252e-001,((14:3.017069e-001,18:2.598040e-001):6.751782e-002,(8:3.053132e-001,12:3.501890e-001):1.793688e-001):6.835637e-002):6.756677e-002):1.929693e-001):2.118532e-001,2:2.332592e-001):5.426994e-002,(20:4.254587e-004,19:5.338922e-003):8.502180e-002,1:1.220095e-001);
   tree gen.61500 = [&U] ((((((7:3.122025e-001,11:3.029312e-001):1.117186e-001,(17:2.272726e-001,13:4.535766e-001):6.139847e-002):1.436006e-001,(3:2.502453e-001,(5:2.545284e-001,(15:2.145020e-001,9:1.139484e-001):2.269781e-001):7.145447e-002):1.700408e-001):1.431950e-001,((6:2.594498e-001,(16:2.241757e-001,10:2.233110e-001):1.697716e-001):8.174400e-002,(4:2.605253e-001,((14:2.897824e-001,18:2.651991e-001):7.245894e-002,(8:3.091286e-001,12:3.574612e-001):1.564302e-001):9.798773e-002):1.007908e-001):1.969765e-001):2.617707e-001,2:2.192841e-001):5.587030e-002,(20:5.352866e-004,19:1.275406e-002):8.678739e-002,1:9.448638e-002);
   tree gen.62000 = [&U] ((((((7:3.122025e-001,11:2.850795e-001):1.117186e-001,(17:2.272726e-001,13:4.019485e-001):5.782167e-002):1.522548e-001,(3:2.502453e-001,(5:2.545284e-001,(15:2.145020e-001,9:1.139484e-001):2.071788e-001):4.485250e-002):1.380855e-001):1.431950e-001,((6:2.594498e-001,(16:2.177544e-001,10:2.000727e-001):1.763684e-001):7.653254e-002,(4:2.605253e-001,((14:3.145638e-001,18:2.889374e-001):7.427043e-002,(8:2.993231e-001,12:2.592260e-001):1.564302e-001):1.094742e-001):5.546367e-002):2.253518e-001):2.617707e-001,2:2.207482e-001):4.015815e-002,(20:6.168526e-004,19:1.587869e-002):9.895514e-002,1:8.853691e-002);
   tree gen.62500 = [&U] (((((((7:2.827313e-001,11:2.922313e-001):1.153788e-001,17:2.562803e-001):6.610986e-002,13:4.614359e-001):1.086912e-001,(3:2.369679e-001,(5:2.545284e-001,(15:2.145020e-001,9:1.139484e-001):2.042118e-001):7.039659e-002):1.380855e-001):1.576522e-001,((6:2.594498e-001,(16:2.245058e-001,10:2.000727e-001):1.763684e-001):1.250193e-001,(4:2.633281e-001,((14:2.926109e-001,18:2.889374e-001):7.856560e-002,(8:2.767410e-001,12:3.069612e-001):1.564302e-001):9.300281e-002):7.121814e-002):1.630162e-001):2.648404e-001,2:2.207482e-001):4.240317e-002,(20:1.070187e-003,19:1.444719e-002):9.825186e-002,1:1.039818e-001);
   tree gen.63000 = [&U] (((((13:4.614359e-001,((7:2.827313e-001,11:2.922313e-001):1.153788e-001,17:2.562803e-001):2.417621e-002):1.052610e-001,(3:2.369679e-001,(5:2.545284e-001,(15:2.145020e-001,9:1.351668e-001):2.101249e-001):6.090865e-002):1.914446e-001):2.021433e-001,((6:2.594498e-001,(16:2.245058e-001,10:2.430072e-001):1.259659e-001):1.265769e-001,(4:2.446667e-001,((14:2.926109e-001,18:2.708620e-001):8.211746e-002,(8:2.627122e-001,12:3.163501e-001):1.420539e-001):9.977059e-002):8.212080e-002):1.609154e-001):1.968089e-001,2:1.783690e-001):7.091521e-002,(20:3.501955e-003,19:1.254835e-002):8.389837e-002,1:1.081179e-001);
   tree gen.63500 = [&U] ((2:2.486888e-001,(20:4.362123e-003,19:1.177407e-002):7.034107e-002):3.907423e-002,(((13:4.563891e-001,(17:2.737185e-001,(7:3.019693e-001,11:2.875600e-001):1.254809e-001):3.688221e-002):1.339911e-001,(3:2.530919e-001,(5:2.718473e-001,(15:1.913222e-001,9:1.575260e-001):2.244225e-001):6.033888e-002):1.338942e-001):1.584537e-001,((6:3.027012e-001,(16:2.397819e-001,10:2.514229e-001):1.614047e-001):7.763155e-002,(4:2.752903e-001,((14:3.241159e-001,18:2.583157e-001):7.048695e-002,(8:2.805881e-001,12:3.378756e-001):2.056938e-001):9.893261e-002):4.524033e-002):2.014780e-001):2.102004e-001,1:1.219770e-001);
   tree gen.64000 = [&U] ((2:2.486888e-001,(((13:4.563891e-001,(17:2.718751e-001,(7:3.019693e-001,11:2.875600e-001):1.296321e-001):3.688221e-002):1.432932e-001,(3:2.581195e-001,(5:2.718473e-001,(15:1.974623e-001,9:1.267723e-001):2.062064e-001):2.978030e-002):1.757922e-001):1.584537e-001,((6:3.027012e-001,(16:2.588106e-001,10:1.843458e-001):1.541518e-001):9.614868e-002,(4:2.752903e-001,((14:2.650597e-001,18:2.583157e-001):6.441798e-002,(8:2.805881e-001,12:3.333103e-001):2.056938e-001):1.235010e-001):5.436010e-002):2.333496e-001):2.120954e-001):7.672704e-002,(20:5.074142e-003,19:1.017466e-002):6.766053e-002,1:1.283443e-001);
   tree gen.64500 = [&U] ((2:2.224564e-001,(((13:4.875452e-001,(17:2.607997e-001,(7:3.020291e-001,11:2.670168e-001):1.209414e-001):6.060447e-002):1.193067e-001,(((15:1.975014e-001,9:1.697320e-001):2.326489e-001,5:2.719011e-001):4.003805e-002,3:2.581706e-001):1.620662e-001):1.640610e-001,((6:2.537064e-001,(16:2.227748e-001,10:1.996034e-001):1.541823e-001):1.227095e-001,(4:2.753448e-001,((14:3.382294e-001,18:2.559707e-001):1.010638e-001,(8:3.189193e-001,12:3.295567e-001):1.777877e-001):6.531921e-002):9.541065e-002):1.764296e-001):2.380627e-001):4.655501e-002,(20:1.065735e-003,19:6.840806e-003):7.765579e-002,1:1.316983e-001);
   tree gen.65000 = [&U] ((2:1.888423e-001,((((17:2.593695e-001,(7:2.808922e-001,11:2.655525e-001):1.069876e-001):3.813802e-002,13:4.848716e-001):1.151401e-001,(((15:1.964183e-001,9:1.414520e-001):2.313731e-001,5:2.704101e-001):5.266120e-002,3:2.567548e-001):1.825083e-001):1.631613e-001,((6:2.230759e-001,(16:2.215531e-001,10:1.901455e-001):1.533368e-001):8.410618e-002,(4:2.595778e-001,((14:3.363746e-001,18:2.732168e-001):7.902283e-002,(8:2.914539e-001,12:3.277494e-001):1.721313e-001):8.773167e-002):7.867786e-002):2.533104e-001):2.664627e-001):4.836446e-002,(20:1.418094e-003,19:5.164418e-003):7.760050e-002,1:1.198570e-001);
   tree gen.65500 = [&U] ((2:1.868716e-001,((((17:2.129931e-001,(7:2.779609e-001,11:2.515176e-001):1.652404e-001):5.468408e-002,13:5.276997e-001):1.256185e-001,(((15:1.930805e-001,9:1.399758e-001):2.068674e-001,5:2.102678e-001):5.529996e-002,3:2.540755e-001):1.252595e-001):1.443006e-001,((6:2.435012e-001,(16:2.860695e-001,10:2.219975e-001):1.761449e-001):9.560811e-002,(4:2.678766e-001,((14:3.328644e-001,18:2.993265e-001):8.538370e-002,(8:2.884125e-001,12:3.259266e-001):1.732335e-001):7.506951e-002):8.194546e-002):1.895528e-001):2.636821e-001):2.783748e-002,(20:6.972653e-004,19:1.179422e-002):1.151103e-001,1:1.123723e-001);
   tree gen.66000 = [&U] ((2:1.873796e-001,((((17:2.606265e-001,(7:3.291363e-001,11:1.944957e-001):1.486223e-001):5.524071e-002,13:5.291341e-001):1.218876e-001,(((15:1.936053e-001,9:1.547967e-001):2.074297e-001,5:2.429223e-001):4.840074e-002,3:2.829348e-001):1.245433e-001):1.927593e-001,((6:2.549105e-001,(16:2.063820e-001,10:2.115408e-001):1.467284e-001):1.064987e-001,(4:2.617664e-001,((14:3.414539e-001,18:3.001401e-001):7.077856e-002,(8:2.891964e-001,12:3.230681e-001):1.737043e-001):6.478843e-002):9.149702e-002):1.789169e-001):2.532921e-001):5.318108e-002,(20:9.709920e-004,19:6.529010e-003):1.129031e-001,1:9.885288e-002);
   tree gen.66500 = [&U] ((2:1.873065e-001,((((17:2.790086e-001,(7:3.290078e-001,11:2.403276e-001):1.144359e-001):2.468566e-002,13:5.289276e-001):1.016348e-001,(((15:1.935298e-001,9:1.734536e-001):2.245382e-001,5:2.428275e-001):7.839692e-002,3:2.910737e-001):1.274918e-001):1.926841e-001,((6:2.723606e-001,(16:1.892483e-001,10:2.114582e-001):1.447092e-001):1.486194e-001,(4:2.399454e-001,((14:3.461498e-001,18:2.801791e-001):9.222265e-002,(8:2.903734e-001,12:3.164551e-001):1.736366e-001):9.864785e-002):9.142726e-002):1.916412e-001):2.174287e-001):4.864262e-002,(20:2.037328e-003,19:6.844798e-003):1.128591e-001,1:1.049620e-001);
   tree gen.67000 = [&U] ((2:2.358436e-001,((((17:2.668564e-001,(7:3.317575e-001,11:2.423361e-001):1.273474e-001):4.505016e-002,13:4.705525e-001):1.651751e-001,((5:2.667407e-001,3:2.633769e-001):3.072248e-002,(15:1.750052e-001,9:1.749032e-001):2.484297e-001):1.923902e-001):1.693335e-001,((6:2.319342e-001,(16:2.497983e-001,10:2.412387e-001):1.579480e-001):1.260266e-001,(4:2.726538e-001,((14:3.167222e-001,18:2.473654e-001):8.546769e-002,(8:3.150224e-001,12:3.190999e-001):1.442368e-001):7.825625e-002):1.205726e-001):1.932428e-001):2.251162e-001):5.696998e-002,(20:4.879004e-003,19:1.556023e-002):1.089185e-001,1:9.352179e-002);
   tree gen.67500 = [&U] ((2:1.838533e-001,((((17:2.615578e-001,13:4.714358e-001):7.161214e-002,(7:3.323803e-001,11:2.301413e-001):1.173414e-001):1.583213e-001,(((15:2.066616e-001,9:1.376966e-001):2.152589e-001,5:2.792885e-001):5.333949e-002,3:2.638713e-001):1.580607e-001):1.536978e-001,((6:2.288137e-001,(16:2.502672e-001,10:2.040183e-001):1.263449e-001):9.675790e-002,(4:2.192173e-001,((14:3.211162e-001,18:2.601523e-001):6.601369e-002,(8:3.334037e-001,12:3.196989e-001):1.716391e-001):9.893525e-002):8.939526e-002):1.936056e-001):2.255388e-001):8.048027e-002,(20:2.188084e-003,19:8.946197e-003):9.469467e-002,1:1.143057e-001);
   tree gen.68000 = [&U] ((2:1.461123e-001,(((13:5.032617e-001,((7:3.288861e-001,11:2.604054e-001):1.130108e-001,17:2.588082e-001):2.619097e-002):1.245999e-001,(((15:2.094729e-001,9:1.362491e-001):2.033995e-001,5:2.666522e-001):4.924685e-002,3:2.294202e-001):1.666217e-001):1.813877e-001,((6:2.348013e-001,(16:2.065379e-001,10:1.916440e-001):1.562569e-001):9.574072e-002,(4:2.169128e-001,((14:3.561161e-001,18:2.574174e-001):8.149615e-002,(8:2.987189e-001,12:3.163380e-001):1.698348e-001):9.789519e-002):8.845548e-002):1.915703e-001):2.231678e-001):5.223725e-002,(20:2.430763e-003,19:1.516658e-002):1.041092e-001,1:1.133113e-001);
   tree gen.68500 = [&U] ((2:1.977307e-001,((((7:2.805358e-001,11:2.663797e-001):1.771709e-001,(17:2.223249e-001,13:4.792040e-001):3.421448e-002):1.345724e-001,(((15:2.154616e-001,9:1.672573e-001):2.033995e-001,5:2.679346e-001):4.383037e-002,3:2.337440e-001):1.497755e-001):1.210603e-001,((6:2.229407e-001,(16:2.848517e-001,10:1.916440e-001):1.562569e-001):1.037706e-001,(4:2.482652e-001,((14:3.561161e-001,18:2.574174e-001):8.030957e-002,(8:3.199812e-001,12:3.017494e-001):1.781089e-001):9.789519e-002):8.203168e-002):2.132169e-001):2.771577e-001):4.525965e-002,(20:4.441649e-003,19:5.696189e-003):1.030109e-001,1:1.087597e-001);
   tree gen.69000 = [&U] ((2:1.953908e-001,(((((7:2.772160e-001,11:2.619919e-001):1.154372e-001,17:2.196939e-001):3.325320e-002,13:4.836194e-001):1.331824e-001,(((15:2.154233e-001,9:1.401452e-001):2.328949e-001,5:2.636208e-001):2.773494e-002,3:2.853297e-001):1.470165e-001):2.014044e-001,((6:2.203024e-001,(16:2.814809e-001,10:1.672409e-001):1.957956e-001):1.025426e-001,(4:2.453273e-001,((14:3.519019e-001,18:2.906983e-001):6.687893e-002,(8:3.830559e-001,12:2.981785e-001):1.447343e-001):1.333120e-001):5.347886e-002):1.653538e-001):2.738779e-001):5.713565e-002,(20:2.204931e-003,19:1.260340e-002):1.017918e-001,1:1.074727e-001);
   tree gen.69500 = [&U] ((2:1.566752e-001,((((17:2.590688e-001,13:4.829823e-001):4.868965e-002,(7:2.665756e-001,11:2.619919e-001):1.471850e-001):1.331824e-001,(((15:2.154233e-001,9:1.848766e-001):2.098081e-001,5:2.458211e-001):7.538118e-002,3:2.588393e-001):1.470165e-001):1.534587e-001,((6:2.203024e-001,(16:2.604747e-001,10:1.920646e-001):1.400475e-001):7.236427e-002,(4:2.453273e-001,((14:3.596564e-001,18:2.486096e-001):7.891586e-002,(8:2.943771e-001,12:3.481341e-001):1.674265e-001):1.226023e-001):7.408336e-002):1.775412e-001):2.347052e-001):5.188703e-002,(20:9.786223e-004,19:1.037921e-002):9.857813e-002,1:1.045955e-001);
   tree gen.70000 = [&U] ((2:2.116735e-001,((((17:2.416206e-001,13:3.759098e-001):4.402434e-002,(7:2.791082e-001,11:2.743090e-001):1.572033e-001):1.471352e-001,(((15:2.255510e-001,9:1.935682e-001):2.048808e-001,5:2.643338e-001):4.522093e-002,3:2.359053e-001):1.533208e-001):1.606732e-001,((6:2.200139e-001,(16:1.860571e-001,10:2.273177e-001):1.923263e-001):8.956707e-002,(4:2.568609e-001,((14:2.772667e-001,18:2.638749e-001):8.262593e-002,(8:2.958660e-001,12:3.645009e-001):2.344307e-001):5.278730e-002):8.738947e-002):2.114456e-001):2.511792e-001):4.275120e-002,(20:9.591734e-004,19:1.086717e-002):1.032126e-001,1:1.095128e-001);
   tree gen.70500 = [&U] ((2:2.090128e-001,((((17:2.410843e-001,13:4.603450e-001):4.392663e-002,(7:3.035865e-001,11:2.737001e-001):1.234512e-001):1.477167e-001,(((15:2.274248e-001,9:1.931386e-001):1.845121e-001,5:3.441381e-001):5.069116e-002,3:2.353817e-001):1.529805e-001):1.184393e-001,((6:2.659270e-001,(16:2.541735e-001,10:2.268132e-001):1.094356e-001):1.036149e-001,(4:2.562908e-001,((14:3.228707e-001,18:2.889037e-001):8.334309e-002,(8:3.350643e-001,12:3.636919e-001):1.553523e-001):9.998336e-002):6.907243e-002):2.560873e-001):2.947943e-001):3.588560e-002,(20:1.970783e-003,19:8.333057e-003):8.886153e-002,1:1.171339e-001);
   tree gen.71000 = [&U] ((2:2.090128e-001,((((17:2.410843e-001,13:4.778995e-001):4.697158e-002,(7:2.909970e-001,11:2.396797e-001):1.223561e-001):1.418258e-001,(((15:2.274248e-001,9:1.562308e-001):1.727058e-001,5:2.977243e-001):4.776465e-002,3:2.547756e-001):1.747118e-001):1.482510e-001,((6:2.255914e-001,(16:2.541735e-001,10:2.268132e-001):1.404501e-001):1.255684e-001,(4:2.562908e-001,((14:3.228707e-001,18:2.889037e-001):6.141619e-002,(8:3.350643e-001,12:2.848307e-001):1.553523e-001):1.063851e-001):5.689648e-002):1.584618e-001):2.449707e-001):7.715217e-002,(20:9.938563e-003,19:1.645096e-002):7.525051e-002,1:1.171339e-001);
   tree gen.71500 = [&U] ((2:2.091491e-001,((((17:2.397248e-001,13:4.612521e-001):5.729415e-002,(7:2.893560e-001,11:2.638580e-001):1.435955e-001):1.117467e-001,(((15:1.502922e-001,9:1.636658e-001):1.890648e-001,5:2.611449e-001):6.962645e-002,3:2.465322e-001):1.596040e-001):1.554122e-001,((6:2.243192e-001,(16:2.259662e-001,10:2.089307e-001):1.511654e-001):1.108429e-001,(4:2.548455e-001,((14:3.210500e-001,18:3.040259e-001):3.981892e-002,(8:3.123039e-001,12:3.460549e-001):2.057047e-001):8.149582e-002):6.602179e-002):1.820776e-001):2.314337e-001):7.038266e-002,(20:6.242556e-003,19:1.064050e-002):9.741074e-002,1:1.055736e-001);
   tree gen.72000 = [&U] ((2:1.674347e-001,((((17:2.341804e-001,(7:2.826637e-001,11:2.577555e-001):1.389875e-001):4.944659e-002,13:4.505842e-001):8.776218e-002,(((15:1.791255e-001,9:1.632664e-001):2.509404e-001,5:3.000514e-001):4.689697e-002,3:2.408304e-001):1.937887e-001):1.974104e-001,((6:2.191312e-001,(16:2.207400e-001,10:2.298722e-001):1.627601e-001):1.022134e-001,(4:2.612290e-001,((14:3.136247e-001,18:2.969944e-001):8.945565e-002,(8:3.050809e-001,12:3.380514e-001):1.683946e-001):6.914177e-002):8.794886e-002):2.234799e-001):2.260811e-001):4.656071e-002,(20:3.090704e-003,19:7.327192e-003):9.515782e-002,1:1.031319e-001);
   tree gen.72500 = [&U] ((20:4.914166e-003,19:7.125363e-003):8.895941e-002,(2:2.582009e-001,((((17:2.260719e-001,13:4.505842e-001):8.288248e-002,(7:2.826637e-001,11:2.751327e-001):1.292285e-001):1.123217e-001,(((15:1.791255e-001,9:1.632664e-001):1.538226e-001,5:3.000514e-001):6.284963e-002,3:2.408304e-001):1.441605e-001):1.815892e-001,((6:2.216609e-001,(16:2.273080e-001,10:2.185197e-001):1.493016e-001):1.022134e-001,(4:2.612290e-001,((14:2.859020e-001,18:2.730809e-001):6.936949e-002,(8:3.050809e-001,12:3.558765e-001):1.830073e-001):9.407182e-002):1.079680e-001):1.553852e-001):2.709683e-001):3.690980e-002,1:1.083754e-001);
   tree gen.73000 = [&U] ((2:2.407998e-001,((((17:2.555200e-001,(7:2.788128e-001,11:2.733044e-001):1.491277e-001):5.340618e-002,13:4.475899e-001):9.231787e-002,(((15:1.779352e-001,9:1.621814e-001):1.993725e-001,5:2.980574e-001):6.238684e-002,3:2.422061e-001):1.468543e-001):1.483780e-001,((6:2.638534e-001,(16:2.357542e-001,10:2.170675e-001):1.483094e-001):9.894985e-002,(4:2.643020e-001,((14:3.373844e-001,18:3.166699e-001):6.498226e-002,(8:3.030535e-001,12:3.535116e-001):1.224307e-001):9.344668e-002):1.072505e-001):1.378400e-001):2.691676e-001):5.686339e-002,(20:3.911942e-003,19:8.006222e-003):1.156132e-001,1:8.547650e-002);
   tree gen.73500 = [&U] (2:2.484011e-001,((20:3.581529e-003,19:1.449358e-002):8.177755e-002,((((17:2.635859e-001,13:3.947071e-001):4.686738e-002,(7:2.876140e-001,11:2.908760e-001):1.264721e-001):1.559189e-001,(((15:1.835520e-001,9:1.729111e-001):2.056660e-001,5:2.720165e-001):4.858704e-002,3:2.434032e-001):1.660957e-001):1.842824e-001,((6:2.381899e-001,(16:2.431962e-001,10:2.303109e-001):1.920631e-001):7.683298e-002,(4:2.726452e-001,((14:2.630905e-001,18:3.266662e-001):8.491107e-002,(8:3.126199e-001,12:3.646708e-001):1.381296e-001):8.809674e-002):7.985763e-002):1.748979e-001):2.972799e-001):3.127969e-002,1:7.604658e-002);
   tree gen.74000 = [&U] ((20:1.254177e-003,19:1.373469e-002):8.816647e-002,(2:2.374722e-001,((((7:3.093008e-001,11:2.786260e-001):1.168865e-001,(13:3.947071e-001,17:2.594288e-001):6.865624e-002):1.353334e-001,(((15:1.835520e-001,9:1.803295e-001):2.056660e-001,5:2.720165e-001):5.004590e-002,3:2.470512e-001):1.596383e-001):1.379257e-001,((6:2.237806e-001,(16:2.431962e-001,10:2.303109e-001):1.653176e-001):7.683298e-002,(4:2.834337e-001,((14:3.369941e-001,18:2.843596e-001):6.028424e-002,(8:3.359760e-001,12:2.999956e-001):1.381296e-001):1.425989e-001):6.962027e-002):1.606918e-001):2.156301e-001):4.580234e-002,1:1.050853e-001);
   tree gen.74500 = [&U] ((20:1.935291e-003,19:1.434095e-002):8.295174e-002,(2:2.271832e-001,((((7:3.136404e-001,11:2.613557e-001):1.119843e-001,(13:3.899211e-001,17:2.305731e-001):5.994385e-002):1.336105e-001,(((15:1.813263e-001,9:1.286531e-001):1.890708e-001,5:2.852516e-001):3.484506e-002,3:2.918641e-001):1.577026e-001):1.624488e-001,((6:2.529714e-001,(16:2.402474e-001,10:2.275182e-001):1.608802e-001):8.448880e-002,(4:2.799970e-001,((14:3.329079e-001,18:2.809116e-001):6.279170e-002,(8:3.308164e-001,12:3.152027e-001):1.872167e-001):7.473408e-002):8.062647e-002):1.636023e-001):2.130155e-001):7.720545e-002,1:1.186534e-001);
   tree gen.75000 = [&U] ((20:2.705753e-003,19:1.857022e-002):8.295174e-002,(2:2.271832e-001,((((7:3.329154e-001,11:2.613557e-001):1.119843e-001,(13:5.163355e-001,17:2.305731e-001):9.182541e-002):1.649583e-001,(((15:2.158452e-001,9:1.531278e-001):1.718992e-001,5:2.762100e-001):5.241766e-002,3:2.280288e-001):1.575979e-001):1.472494e-001,((6:2.699017e-001,(16:2.686125e-001,10:2.275182e-001):1.608802e-001):8.506756e-002,(4:2.799970e-001,((14:3.360779e-001,18:2.837364e-001):8.148461e-002,(8:3.308164e-001,12:3.382409e-001):1.610495e-001):8.086447e-002):8.062647e-002):2.117971e-001):2.212737e-001):5.535237e-002,1:1.252384e-001);
   tree gen.75500 = [&U] ((20:4.646546e-003,19:1.751831e-002):1.014005e-001,(2:2.295428e-001,((((7:3.329154e-001,11:2.280785e-001):1.058042e-001,(13:4.224127e-001,17:2.135364e-001):8.803289e-002):1.556235e-001,(((15:1.774990e-001,9:1.531278e-001):1.874374e-001,5:2.508769e-001):3.488817e-002,3:2.753235e-001):1.575979e-001):1.285516e-001,((6:2.385481e-001,(16:2.411142e-001,10:2.275182e-001):1.795088e-001):1.020490e-001,(4:2.963108e-001,((14:3.360779e-001,18:2.837364e-001):7.513759e-002,(8:3.329345e-001,12:3.315132e-001):1.135980e-001):1.088174e-001):9.033875e-002):2.040287e-001):2.543810e-001):3.845038e-002,1:1.357254e-001);
   tree gen.76000 = [&U] ((20:1.911015e-003,19:1.486371e-002):9.941873e-002,(2:1.895189e-001,((((7:3.349699e-001,11:2.846918e-001):1.397764e-001,(13:4.305821e-001,17:2.148542e-001):7.095349e-002):1.029239e-001,((5:2.503634e-001,(15:1.720688e-001,9:1.540728e-001):1.817943e-001):5.754360e-002,3:2.770226e-001):1.851680e-001):1.293449e-001,((6:2.660315e-001,(16:2.108785e-001,10:2.105295e-001):1.859416e-001):9.123477e-002,(4:3.231815e-001,((14:3.579360e-001,18:2.854874e-001):6.919190e-002,(8:3.209508e-001,12:3.314807e-001):1.472218e-001):9.678926e-002):8.435393e-002):1.973970e-001):2.559508e-001):6.012967e-002,1:9.941186e-002);
   tree gen.76500 = [&U] ((20:1.021927e-003,19:1.468492e-002):8.500547e-002,(2:1.895189e-001,((((7:3.255770e-001,11:2.263075e-001):1.397764e-001,(13:4.305821e-001,17:2.137017e-001):6.224829e-002):1.029239e-001,((5:2.503634e-001,(15:2.329430e-001,9:1.540728e-001):1.817943e-001):6.733959e-002,3:2.770226e-001):1.555663e-001):1.626964e-001,((6:2.660315e-001,(16:2.339477e-001,10:2.105295e-001):1.884944e-001):6.844181e-002,(4:2.745963e-001,((14:3.579360e-001,18:2.854874e-001):7.574858e-002,(8:3.209508e-001,12:3.028759e-001):1.709294e-001):9.029954e-002):9.437625e-002):2.126827e-001):2.273954e-001):6.889939e-002,1:1.124978e-001);
   tree gen.77000 = [&U] ((20:2.862845e-004,19:1.354636e-002):8.432071e-002,(2:1.915491e-001,(((13:4.271135e-001,(17:2.706580e-001,(7:3.229543e-001,11:2.320052e-001):1.295970e-001):4.401809e-002):1.519228e-001,((5:2.320203e-001,(15:1.723390e-001,9:1.528317e-001):2.364045e-001):6.529248e-002,3:2.747910e-001):1.614836e-001):1.645571e-001,((6:2.314558e-001,(16:2.150019e-001,10:1.790714e-001):1.484681e-001):9.552859e-002,(4:2.723843e-001,((14:2.936670e-001,18:2.820937e-001):7.848997e-002,(8:2.991990e-001,12:3.332318e-001):1.554258e-001):1.063657e-001):9.361600e-002):1.603417e-001):2.422867e-001):5.972193e-002,1:1.115916e-001);
   tree gen.77500 = [&U] ((20:1.319944e-003,19:7.126447e-003):1.228414e-001,(2:1.890501e-001,(((13:4.271135e-001,(17:2.706580e-001,(7:3.114484e-001,11:2.735008e-001):1.210663e-001):5.073518e-002):1.352625e-001,((5:2.320203e-001,(15:2.200172e-001,9:1.528317e-001):1.779032e-001):6.162572e-002,3:2.749956e-001):1.850858e-001):1.214417e-001,((6:2.314558e-001,(16:2.366116e-001,10:1.790714e-001):1.595094e-001):1.113768e-001,(4:2.647185e-001,((14:2.936670e-001,18:2.820937e-001):9.398649e-002,(8:2.968498e-001,12:2.997353e-001):1.554258e-001):1.136292e-001):8.016482e-002):1.848498e-001):1.882724e-001):6.351923e-002,1:1.058007e-001);
   tree gen.78000 = [&U] ((20:6.120583e-003,19:6.593502e-003):1.228414e-001,(2:1.801512e-001,(((13:4.812992e-001,(17:2.711734e-001,(7:3.149030e-001,11:2.735008e-001):1.527516e-001):4.980329e-002):1.352625e-001,((5:2.320203e-001,(15:1.935940e-001,9:1.528317e-001):2.043222e-001):4.012788e-002,3:2.945423e-001):1.699138e-001):1.359390e-001,((6:1.971129e-001,(16:2.366116e-001,10:1.790714e-001):1.595094e-001):1.002424e-001,(4:2.226284e-001,((14:2.936670e-001,18:2.402914e-001):9.630198e-002,(8:3.479258e-001,12:2.997353e-001):1.804288e-001):1.070260e-001):9.162144e-002):2.050616e-001):1.882724e-001):6.251027e-002,1:9.766536e-002);
   tree gen.78500 = [&U] ((20:5.952758e-003,19:1.430530e-002):9.936716e-002,(2:2.178665e-001,(((((7:3.049526e-001,11:2.423575e-001):1.407935e-001,17:2.480357e-001):2.201555e-002,13:4.718932e-001):1.417602e-001,((5:2.593620e-001,(15:1.882857e-001,9:1.616785e-001):1.987197e-001):3.639839e-002,3:2.718928e-001):1.652548e-001):1.450976e-001,((6:2.663621e-001,(16:2.301237e-001,10:1.741613e-001):1.634868e-001):9.749377e-002,(4:2.883425e-001,((14:2.856147e-001,18:2.337026e-001):9.041513e-002,(8:3.588054e-001,12:2.970669e-001):1.552149e-001):8.199471e-002):8.781075e-002):1.808862e-001):2.567609e-001):6.183583e-002,1:1.172028e-001);
   tree gen.79000 = [&U] ((20:5.616103e-003,19:1.406118e-002):9.759503e-002,(2:2.141486e-001,((((17:2.438030e-001,(7:2.997485e-001,11:2.382216e-001):1.501276e-001):5.276573e-002,13:4.638403e-001):1.057751e-001,((5:2.397076e-001,(15:2.217713e-001,9:1.589194e-001):1.963283e-001):6.215801e-002,3:2.672529e-001):1.517550e-001):1.535598e-001,((6:2.618166e-001,(16:2.324800e-001,10:2.479130e-001):1.728661e-001):1.145773e-001,(4:2.711173e-001,((14:2.807406e-001,18:2.297144e-001):7.265865e-002,(8:3.526823e-001,12:2.912233e-001):1.730075e-001):1.252185e-001):4.112858e-002):1.777994e-001):2.505303e-001):5.600955e-002,1:1.053458e-001);
   tree gen.79500 = [&U] ((20:1.727967e-003,19:8.808000e-003):9.348904e-002,(2:2.128380e-001,((((17:2.248507e-001,13:4.421397e-001):7.827352e-002,(7:2.979140e-001,11:2.687769e-001):1.221898e-001):1.339794e-001,((5:2.509567e-001,(15:2.204140e-001,9:1.579468e-001):2.428800e-001):4.819104e-002,3:2.656173e-001):1.535997e-001):1.526201e-001,((6:2.342307e-001,(16:2.310572e-001,10:2.364705e-001):1.866013e-001):1.067422e-001,(4:2.694581e-001,((14:3.473858e-001,18:2.283086e-001):8.141185e-002,(8:3.240509e-001,12:2.894410e-001):1.353184e-001):6.578585e-002):1.096544e-001):1.856522e-001):2.792474e-001):5.356085e-002,1:1.199714e-001);
   tree gen.80000 = [&U] ((20:1.357432e-003,19:7.311052e-003):9.785289e-002,(2:2.029333e-001,((((17:2.248507e-001,(7:2.979140e-001,11:2.687769e-001):1.221898e-001):2.926629e-002,13:4.421397e-001):1.317409e-001,((5:2.345980e-001,(15:2.204140e-001,9:1.579468e-001):2.248847e-001):4.173224e-002,3:2.708051e-001):1.801719e-001):1.612295e-001,((6:2.864081e-001,(16:2.586670e-001,10:1.961698e-001):1.901983e-001):9.005982e-002,(4:2.694581e-001,((14:3.473858e-001,18:2.697815e-001):9.773653e-002,(8:3.240509e-001,12:3.239581e-001):1.611310e-001):6.192996e-002):9.761238e-002):1.876825e-001):2.493037e-001):6.412941e-002,1:1.072295e-001);
   tree gen.80500 = [&U] ((20:1.120993e-003,19:1.353330e-002):7.424178e-002,(2:2.009077e-001,(((13:4.377263e-001,((7:2.949403e-001,11:2.660940e-001):1.484933e-001,17:2.226063e-001):3.302557e-002):1.349590e-001,((5:3.053377e-001,(15:2.189303e-001,9:1.563702e-001):2.268200e-001):5.113041e-002,3:2.804933e-001):1.667673e-001):1.653127e-001,((6:2.662844e-001,(16:2.382468e-001,10:2.350082e-001):1.578416e-001):8.098346e-002,(4:2.875236e-001,((14:3.487910e-001,18:2.670886e-001):7.248022e-002,(8:3.011896e-001,12:2.968853e-001):1.595226e-001):7.118279e-002):8.807038e-002):1.858091e-001):2.192301e-001):9.780928e-002,1:1.213686e-001);
   tree gen.81000 = [&U] ((20:1.555086e-003,19:8.316974e-003):1.218326e-001,(2:1.759121e-001,((((17:2.077736e-001,13:4.614237e-001):8.143018e-002,(7:2.976813e-001,11:2.482996e-001):1.140475e-001):1.020466e-001,((5:2.688006e-001,(15:1.841759e-001,9:1.369245e-001):2.243881e-001):5.216574e-002,3:2.572487e-001):1.524249e-001):1.801912e-001,((6:2.313074e-001,(16:2.279938e-001,10:2.048653e-001):1.424798e-001):9.973389e-002,(4:2.844408e-001,((14:2.663322e-001,18:2.642249e-001):9.661368e-002,(8:2.979602e-001,12:3.639836e-001):1.883180e-001):6.265742e-002):8.712610e-002):1.838169e-001):2.762909e-001):4.448817e-002,1:9.771883e-002);
   tree gen.81500 = [&U] ((20:1.027789e-003,19:1.536437e-002):8.549577e-002,(2:1.776324e-001,((((17:2.377408e-001,13:4.546420e-001):5.829010e-002,(7:2.982982e-001,11:2.726758e-001):1.403515e-001):9.963745e-002,((5:2.787542e-001,(15:1.814690e-001,9:1.733450e-001):2.210902e-001):3.573622e-002,3:2.789004e-001):1.866404e-001):1.540627e-001,((6:2.436732e-001,(16:2.322585e-001,10:2.157470e-001):1.847651e-001):9.826808e-002,(4:2.722501e-001,((14:3.350849e-001,18:2.603415e-001):9.733165e-002,(8:2.935811e-001,12:3.586341e-001):1.655926e-001):1.163845e-001):8.658042e-002):1.859706e-001):2.708004e-001):8.041463e-002,1:1.205064e-001);
   tree gen.82000 = [&U] ((20:1.204225e-003,19:1.082968e-002):8.604423e-002,(2:1.722344e-001,((((17:2.501211e-001,(7:2.892333e-001,11:2.643896e-001):1.360864e-001):3.080287e-002,13:4.361273e-001):9.660959e-002,((5:2.681784e-001,(15:1.841860e-001,9:1.672748e-001):1.938766e-001):3.766998e-002,3:2.592128e-001):1.777220e-001):1.493809e-001,((6:2.362683e-001,(16:2.252004e-001,10:2.091908e-001):1.791503e-001):7.090403e-002,(4:2.578275e-001,((14:3.249021e-001,18:2.542889e-001):6.077503e-002,(8:2.846595e-001,12:3.477357e-001):1.390081e-001):1.051905e-001):8.208800e-002):1.803191e-001):2.625711e-001):6.551721e-002,1:1.061996e-001);
   tree gen.82500 = [&U] ((20:1.759255e-003,19:1.804384e-002):8.768578e-002,(2:1.824981e-001,((((17:2.548929e-001,(7:2.947513e-001,11:2.694336e-001):1.287860e-001):3.756216e-002,13:4.834418e-001):1.026626e-001,((5:2.493390e-001,(15:2.022646e-001,9:1.587678e-001):1.809116e-001):9.226330e-002,3:2.641581e-001):1.836084e-001):1.743567e-001,((6:2.530264e-001,(16:2.292967e-001,10:2.131817e-001):1.825681e-001):1.208479e-001,(4:2.627463e-001,((14:3.346511e-001,18:2.591402e-001):8.197443e-002,(8:3.016339e-001,12:3.543698e-001):1.416601e-001):8.833981e-002):8.365408e-002):2.031696e-001):2.215989e-001):5.572312e-002,1:1.082257e-001);
   tree gen.83000 = [&U] ((20:1.463998e-003,19:1.429054e-002):8.507076e-002,(2:1.824981e-001,((((17:2.297743e-001,(7:2.947513e-001,11:2.694336e-001):1.148742e-001):3.382663e-002,13:4.823924e-001):1.026626e-001,((5:2.493390e-001,(15:1.825888e-001,9:1.578715e-001):1.859370e-001):3.183645e-002,3:2.641581e-001):1.177628e-001):1.863140e-001,((6:2.481583e-001,(16:2.621069e-001,10:2.131817e-001):1.405052e-001):1.003006e-001,(4:2.627463e-001,((14:3.346511e-001,18:2.591402e-001):7.937033e-002,(8:2.922064e-001,12:3.182532e-001):1.751802e-001):8.359197e-002):6.715569e-002):1.703565e-001):2.212640e-001):5.205433e-002,1:1.082257e-001);
   tree gen.83500 = [&U] (((20:2.468257e-003,19:1.462059e-002):7.478574e-002,2:2.615794e-001):4.439023e-002,((((17:2.360109e-001,13:4.954857e-001):5.026061e-002,(7:3.027516e-001,11:2.767467e-001):1.173599e-001):1.561198e-001,((5:2.157318e-001,(15:2.039728e-001,9:1.621566e-001):1.992303e-001):4.541622e-002,3:2.436707e-001):1.209591e-001):1.479942e-001,((6:2.548939e-001,(16:2.692211e-001,10:2.211669e-001):1.544765e-001):8.366885e-002,(4:2.688574e-001,((14:2.919515e-001,18:2.661739e-001):6.268678e-002,(8:3.297945e-001,12:3.083106e-001):1.361888e-001):1.051960e-001):7.486338e-002):2.014275e-001):2.627165e-001,1:1.111632e-001);
   tree gen.84000 = [&U] (((20:2.876187e-003,19:1.113491e-002):8.229836e-002,2:2.358226e-001):4.176991e-002,((((17:2.009365e-001,13:4.961055e-001):5.276543e-002,(7:3.029526e-001,11:2.399140e-001):1.147728e-001):1.563151e-001,((5:2.492071e-001,(15:2.042280e-001,9:1.623594e-001):2.133012e-001):4.263442e-002,3:2.276290e-001):1.518076e-001):1.665328e-001,((6:2.552128e-001,(16:2.695579e-001,10:2.214435e-001):1.572070e-001):1.330422e-001,(4:2.701231e-001,((14:3.589306e-001,18:2.665069e-001):5.031866e-002,(8:3.302071e-001,12:3.048482e-001):1.956628e-001):7.508052e-002):6.605136e-002):1.873387e-001):2.586677e-001,1:9.508626e-002);
   tree gen.84500 = [&U] ((20:1.061718e-003,19:1.046107e-002):1.013775e-001,(((((17:2.049515e-001,13:5.060185e-001):8.379401e-002,(7:3.090061e-001,11:2.478617e-001):1.218075e-001):1.435849e-001,((5:2.541866e-001,(15:2.083088e-001,9:1.450115e-001):1.971996e-001):5.134252e-002,3:2.557375e-001):1.464641e-001):1.698604e-001,((6:2.603124e-001,(16:2.195877e-001,10:2.258683e-001):1.655824e-001):6.265445e-002,(4:2.755205e-001,((14:3.393062e-001,18:2.718321e-001):5.132411e-002,(8:3.368052e-001,12:2.913586e-001):1.751802e-001):8.356929e-002):5.425300e-002):2.118470e-001):2.818873e-001,2:2.402099e-001):2.850989e-002,1:1.324936e-001);
   tree gen.85000 = [&U] ((20:7.389509e-004,19:1.727016e-002):8.942109e-002,(((((17:2.049515e-001,13:5.060185e-001):8.379401e-002,(7:3.090061e-001,11:2.478617e-001):1.218075e-001):1.243842e-001,((5:2.541866e-001,(15:2.172359e-001,9:1.527490e-001):1.971996e-001):3.562077e-002,3:2.557375e-001):1.469497e-001):1.510352e-001,((6:2.603124e-001,(16:3.195927e-001,10:2.258683e-001):1.647907e-001):7.177809e-002,(4:2.755205e-001,((14:3.360830e-001,18:2.844197e-001):6.581909e-002,(8:3.368052e-001,12:3.579401e-001):1.479126e-001):1.138342e-001):8.040810e-002):2.113956e-001):2.355608e-001,2:2.402099e-001):6.709436e-002,1:1.111650e-001);
   tree gen.85500 = [&U] (((((17:2.049515e-001,(7:3.090061e-001,11:2.558818e-001):1.582251e-001):3.799439e-002,13:4.742925e-001):1.259314e-001,((5:2.541866e-001,(15:1.896702e-001,9:1.527490e-001):1.971996e-001):6.458690e-002,3:2.311304e-001):1.501851e-001):1.439879e-001,((6:2.603124e-001,(16:2.414984e-001,10:1.802940e-001):1.822782e-001):7.177809e-002,(4:2.601166e-001,((14:3.001414e-001,18:2.350506e-001):1.073150e-001,(8:3.368052e-001,12:3.615442e-001):1.407777e-001):6.539411e-002):7.005317e-002):2.093829e-001):3.346423e-001,((20:2.053189e-003,19:1.132831e-002):8.942109e-002,2:2.508589e-001):3.083543e-002,1:1.066679e-001);
   tree gen.86000 = [&U] (2:2.305572e-001,((20:9.048544e-004,19:7.474667e-003):8.012277e-002,((((17:2.094614e-001,13:4.847291e-001):5.205287e-002,(7:3.367166e-001,11:2.887152e-001):9.867025e-002):1.348502e-001,((5:2.597799e-001,(15:2.189460e-001,9:1.561101e-001):1.792278e-001):7.846019e-002,3:2.254313e-001):1.758613e-001):1.471563e-001,((6:2.228798e-001,(16:2.752002e-001,10:2.284178e-001):1.277964e-001):9.727555e-002,(4:2.658404e-001,((14:3.657018e-001,18:2.105215e-001):6.108489e-002,(8:3.475219e-001,12:3.492913e-001):1.474193e-001):8.853646e-002):4.878560e-002):2.079808e-001):3.417932e-001):3.730407e-002,1:8.016623e-002);
   tree gen.86500 = [&U] (2:2.039046e-001,((20:2.288545e-003,19:1.204917e-002):9.353191e-002,((((17:2.518886e-001,13:4.776684e-001):7.600265e-002,(7:3.367166e-001,11:2.887152e-001):1.308435e-001):1.513385e-001,((5:2.576120e-001,(15:2.044989e-001,9:1.424035e-001):1.866240e-001):5.794388e-002,3:2.254313e-001):1.758613e-001):1.176852e-001,((6:2.401856e-001,(16:2.162489e-001,10:2.283749e-001):1.179338e-001):8.437897e-002,(4:2.712586e-001,((14:2.870368e-001,18:2.105215e-001):8.762825e-002,(8:3.163274e-001,12:3.292354e-001):1.458697e-001):1.004230e-001):5.517408e-002):2.077353e-001):2.800654e-001):4.344064e-002,1:8.016623e-002);
   tree gen.87000 = [&U] (2:2.487176e-001,((20:3.639914e-003,19:1.555816e-002):9.414084e-002,(((((7:3.389088e-001,11:2.944129e-001):1.355423e-001,17:2.274575e-001):4.959216e-002,13:4.497048e-001):1.035972e-001,((5:2.592891e-001,(15:1.897322e-001,9:1.635143e-001):1.978829e-001):6.325039e-002,3:2.339504e-001):1.620356e-001):1.769993e-001,((6:2.417493e-001,(16:2.443332e-001,10:2.298617e-001):1.585398e-001):9.170198e-002,(4:2.730246e-001,((14:2.889055e-001,18:2.510725e-001):6.651010e-002,(8:3.183868e-001,12:2.844569e-001):2.053900e-001):1.010768e-001):4.015902e-002):2.090878e-001):2.818887e-001):3.472546e-002,1:8.206939e-002);
   tree gen.87500 = [&U] (((20:1.295105e-003,19:8.422642e-003):6.829944e-002,((((17:2.274575e-001,(7:3.188659e-001,11:2.613678e-001):1.390059e-001):5.085431e-002,13:4.910885e-001):1.290935e-001,((5:2.563745e-001,(15:1.990409e-001,9:1.719845e-001):2.065663e-001):5.241473e-002,3:2.639730e-001):1.620356e-001):1.663918e-001,((6:2.647175e-001,(16:2.447088e-001,10:2.298617e-001):1.616043e-001):8.312435e-002,(4:2.502661e-001,((14:3.373056e-001,18:2.698054e-001):7.170653e-002,(8:2.922604e-001,12:2.844569e-001):2.053900e-001):1.332946e-001):5.474035e-002):1.721300e-001):2.516718e-001):3.499387e-002,2:2.532297e-001,1:8.613424e-002);
   tree gen.88000 = [&U] ((20:1.363306e-003,19:1.151025e-002):8.787364e-002,(2:1.832878e-001,((((7:3.188659e-001,11:2.336979e-001):1.416831e-001,(17:2.274575e-001,13:4.910885e-001):3.669779e-002):1.315572e-001,((5:2.563745e-001,(15:1.959378e-001,9:1.719845e-001):2.045105e-001):2.966680e-002,3:2.658983e-001):1.731429e-001):1.663918e-001,((6:3.024067e-001,(16:2.447088e-001,10:2.298617e-001):1.628054e-001):7.000858e-002,(4:2.578011e-001,((14:2.718476e-001,18:2.917442e-001):7.170653e-002,(8:3.616361e-001,12:3.533828e-001):1.551585e-001):8.074847e-002):8.471183e-002):1.814288e-001):2.164981e-001):4.656121e-002,1:1.109181e-001);
   tree gen.88500 = [&U] ((20:1.048379e-004,19:1.439614e-002):7.202533e-002,(2:1.838725e-001,(((13:4.469259e-001,(17:2.278922e-001,(7:2.887744e-001,11:2.344434e-001):1.421350e-001):4.871440e-002):1.360249e-001,((5:2.728695e-001,(15:1.965629e-001,9:1.302233e-001):2.107779e-001):6.989096e-002,3:2.667465e-001):1.637945e-001):1.478131e-001,((6:3.033714e-001,(16:2.454894e-001,10:2.305950e-001):1.439722e-001):1.103777e-001,(4:2.678223e-001,((14:2.756862e-001,18:2.926750e-001):7.193529e-002,(8:3.142457e-001,12:3.545102e-001):1.440501e-001):1.055954e-001):8.498208e-002):2.374795e-001):2.197968e-001):5.412132e-002,1:1.285931e-001);
   tree gen.89000 = [&U] ((20:1.689025e-004,19:1.029512e-002):1.109098e-001,(2:1.838725e-001,(((13:4.626037e-001,(17:2.645771e-001,(7:3.248244e-001,11:2.344434e-001):1.297869e-001):2.245192e-002):1.667559e-001,((5:2.250857e-001,(15:1.965629e-001,9:1.763426e-001):2.107779e-001):4.264311e-002,3:2.667465e-001):1.681089e-001):1.246461e-001,((6:2.413192e-001,(16:2.910596e-001,10:1.961621e-001):1.459545e-001):1.300224e-001,(4:2.678223e-001,((14:2.750895e-001,18:2.926750e-001):5.478703e-002,(8:3.515065e-001,12:3.716716e-001):1.440501e-001):1.027607e-001):5.806215e-002):1.759966e-001):2.632265e-001):6.705230e-002,1:1.291885e-001);
   tree gen.89500 = [&U] ((20:4.235011e-004,19:1.042365e-002):8.506099e-002,(2:2.104364e-001,(((13:4.847983e-001,(17:2.511899e-001,(7:3.248244e-001,11:2.988788e-001):1.350978e-001):6.611165e-002):1.249815e-001,((5:2.353241e-001,(15:1.965629e-001,9:1.674049e-001):1.880152e-001):4.561180e-002,3:2.809837e-001):1.562542e-001):1.428113e-001,((6:2.333552e-001,(16:2.439712e-001,10:1.961621e-001):1.229049e-001):1.022418e-001,(4:2.678223e-001,((14:3.564280e-001,18:2.814913e-001):8.366005e-002,(8:3.567687e-001,12:2.992811e-001):1.624183e-001):1.051989e-001):7.056330e-002):1.759966e-001):2.632265e-001):3.426750e-002,1:1.291885e-001);
   tree gen.90000 = [&U] ((20:4.945069e-004,19:1.887251e-002):1.017439e-001,(2:2.109288e-001,(((13:4.856874e-001,(17:2.092254e-001,(7:3.300370e-001,11:2.573935e-001):1.083507e-001):4.578754e-002):1.318219e-001,((5:2.445686e-001,(15:1.970228e-001,9:1.383093e-001):2.112149e-001):4.406931e-002,3:2.816411e-001):1.419471e-001):1.406060e-001,((6:2.339012e-001,(16:2.445420e-001,10:2.132958e-001):1.690526e-001):1.320819e-001,(4:2.720003e-001,((14:3.081239e-001,18:3.140686e-001):4.811788e-002,(8:3.576034e-001,12:2.899554e-001):1.627983e-001):1.042939e-001):5.813818e-002):1.679396e-001):2.638424e-001):5.114273e-002,1:1.294907e-001);
   tree gen.90500 = [&U] ((20:2.787264e-004,19:8.231754e-003):9.923142e-002,(2:2.108025e-001,((((13:4.853965e-001,17:2.036393e-001):8.442983e-002,(7:3.298394e-001,11:2.572394e-001):1.295400e-001):1.373677e-001,((5:2.387585e-001,(15:1.969048e-001,9:1.652057e-001):2.110884e-001):5.893329e-002,3:2.394799e-001):1.630813e-001):1.553449e-001,((6:2.595968e-001,(16:2.443955e-001,10:2.363720e-001):1.772267e-001):9.160325e-002,(4:2.766596e-001,((14:3.079393e-001,18:3.138806e-001):5.779252e-002,(8:3.127578e-001,12:2.897818e-001):1.627008e-001):8.721850e-002):1.109310e-001):1.728258e-001):2.672876e-001):5.176510e-002,1:8.295011e-002);
   tree gen.91000 = [&U] ((2:2.108025e-001,((((13:4.853965e-001,17:2.036393e-001):5.556555e-002,(7:2.963634e-001,11:2.721679e-001):1.357248e-001):1.228869e-001,((5:2.521035e-001,(15:1.620919e-001,9:1.821877e-001):2.220410e-001):6.392018e-002,3:2.734334e-001):1.630813e-001):1.874537e-001,((6:2.337435e-001,(16:2.481073e-001,10:2.443967e-001):1.772267e-001):1.093073e-001,(4:2.616532e-001,((14:3.079393e-001,18:2.588792e-001):8.951454e-002,(8:3.127578e-001,12:2.897818e-001):1.591780e-001):7.895724e-002):1.109310e-001):1.676239e-001):2.195759e-001):3.557765e-002,(20:8.645877e-005,19:6.769754e-003):7.240547e-002,1:1.084410e-001);
   tree gen.91500 = [&U] ((2:1.995707e-001,((((13:4.868641e-001,17:2.455465e-001):4.948938e-002,(7:3.020165e-001,11:2.773595e-001):1.151910e-001):1.548897e-001,((5:2.569123e-001,(15:1.985059e-001,9:1.749741e-001):2.210864e-001):4.710553e-002,3:2.786491e-001):1.510135e-001):1.910294e-001,((6:2.382021e-001,(16:2.085727e-001,10:2.490585e-001):1.821536e-001):1.090504e-001,(4:2.523257e-001,((14:2.972160e-001,18:2.734417e-001):6.596452e-002,(8:3.353326e-001,12:2.953094e-001):1.789093e-001):6.725311e-002):9.110048e-002):1.852104e-001):2.756477e-001):5.092652e-002,(20:7.031970e-005,19:1.105347e-002):9.235240e-002,1:1.105095e-001);
   tree gen.92000 = [&U] ((((((13:4.617945e-001,17:2.463287e-001):5.292170e-002,(7:3.020165e-001,11:2.773595e-001):1.284497e-001):1.490395e-001,((5:2.704830e-001,(15:2.268138e-001,9:1.207691e-001):2.176647e-001):5.721284e-002,3:2.345426e-001):1.671275e-001):1.975926e-001,((6:2.328250e-001,(16:2.596707e-001,10:2.490585e-001):1.682672e-001):1.000010e-001,(4:2.523257e-001,((14:2.972160e-001,18:2.951580e-001):6.673436e-002,(8:2.988770e-001,12:3.702718e-001):1.517009e-001):6.498483e-002):9.110048e-002):1.740624e-001):2.756477e-001,2:1.889133e-001):3.142245e-002,(20:4.286670e-005,19:8.889797e-003):1.040112e-001,1:1.004922e-001);
   tree gen.92500 = [&U] ((((((13:4.595969e-001,17:2.538095e-001):5.266985e-002,(7:2.855071e-001,11:2.376210e-001):1.274233e-001):1.393354e-001,((5:2.691957e-001,(15:1.961596e-001,9:1.430736e-001):1.990890e-001):4.369959e-002,3:2.334264e-001):1.858264e-001):1.899559e-001,((6:2.541635e-001,(16:2.584350e-001,10:2.002963e-001):1.674665e-001):1.284585e-001,(4:2.511248e-001,((14:2.721919e-001,18:2.145827e-001):1.330660e-001,(8:2.974546e-001,12:3.685096e-001):1.532707e-001):4.721955e-002):9.166153e-002):1.824680e-001):2.743359e-001,2:2.376853e-001):4.171285e-002,(20:1.137880e-004,19:1.637460e-002):8.811522e-002,1:8.684904e-002);
   tree gen.93000 = [&U] ((((((17:2.096438e-001,13:4.733906e-001):3.545467e-002,(7:2.872551e-001,11:2.447526e-001):1.385839e-001):1.213788e-001,((5:2.772751e-001,3:2.933798e-001):5.958404e-002,(15:1.905968e-001,9:1.523316e-001):2.050642e-001):1.537029e-001):1.956570e-001,((6:2.683927e-001,(16:2.944957e-001,10:1.784046e-001):1.826040e-001):9.943711e-002,(4:2.586618e-001,((14:3.297536e-001,18:2.556878e-001):9.863844e-002,(8:3.063821e-001,12:3.795696e-001):1.675922e-001):7.068065e-002):9.213002e-002):1.498418e-001):2.750928e-001,2:2.545260e-001):5.803451e-002,(20:1.161168e-004,19:1.341264e-002):1.035475e-001,1:1.332572e-001);
   tree gen.93500 = [&U] ((((((17:2.391448e-001,(7:2.955188e-001,11:2.439369e-001):1.381220e-001):3.276596e-002,13:4.548822e-001):1.067856e-001,((5:2.156457e-001,(15:1.754516e-001,9:1.518239e-001):2.043808e-001):8.457933e-002,3:2.966633e-001):2.072557e-001):1.489976e-001,((6:2.398356e-001,(16:2.693491e-001,10:1.778100e-001):1.640376e-001):1.024026e-001,(4:2.743125e-001,((14:2.965879e-001,18:2.366078e-001):6.411776e-002,(8:2.805278e-001,12:3.414826e-001):1.840520e-001):7.852063e-002):9.182298e-002):1.976673e-001):2.603514e-001,2:2.536778e-001):5.630148e-002,(20:1.304498e-004,19:1.053344e-002):1.141757e-001,1:1.128567e-001);
   tree gen.94000 = [&U] ((((((17:2.428722e-001,13:4.400121e-001):1.011451e-001,(7:3.066605e-001,11:3.027635e-001):1.336068e-001):1.130327e-001,((5:2.525326e-001,(15:1.810880e-001,9:1.685342e-001):1.962744e-001):4.223249e-002,3:2.460268e-001):1.637997e-001):1.441269e-001,((6:2.568958e-001,(16:2.605441e-001,10:1.979495e-001):1.625799e-001):8.616604e-002,(4:2.617636e-001,((14:2.868924e-001,18:2.627136e-001):9.621317e-002,(8:3.265783e-001,12:3.303195e-001):1.745366e-001):5.240164e-002):1.019258e-001):1.539820e-001):2.478922e-001,2:1.978827e-001):6.631406e-002,(20:3.235405e-004,19:6.117251e-003):1.104433e-001,1:9.157051e-002);
   tree gen.94500 = [&U] ((((((17:2.154173e-001,13:4.400121e-001):9.412303e-002,(7:2.778841e-001,11:3.027635e-001):1.336068e-001):1.172940e-001,((5:2.525326e-001,(15:1.810880e-001,9:1.685342e-001):1.962744e-001):7.302063e-002,3:2.460268e-001):1.414832e-001):1.735742e-001,((6:2.473217e-001,(16:2.605441e-001,10:1.979495e-001):1.788516e-001):8.777388e-002,(4:2.426635e-001,((14:2.868924e-001,18:2.954926e-001):9.621317e-002,(8:3.290701e-001,12:2.958234e-001):1.601944e-001):1.119456e-001):7.181531e-002):1.871825e-001):2.258229e-001,2:1.978827e-001):7.184873e-002,(20:8.543440e-004,19:6.117251e-003):1.156810e-001,1:7.448002e-002);
   tree gen.95000 = [&U] ((((((17:2.200148e-001,13:5.240561e-001):4.726284e-002,(7:3.427127e-001,11:2.673533e-001):1.347590e-001):1.360193e-001,((5:2.579222e-001,(15:1.811734e-001,9:1.907805e-001):2.015761e-001):3.534348e-002,3:2.435563e-001):1.664431e-001):1.539050e-001,((6:2.526001e-001,(16:2.603932e-001,10:2.021741e-001):1.440416e-001):1.117107e-001,(4:2.478425e-001,((14:2.930153e-001,18:2.695684e-001):6.412269e-002,(8:3.401905e-001,12:3.021369e-001):2.001108e-001):8.088371e-002):1.030484e-001):1.911774e-001):2.163012e-001,2:1.862558e-001):6.225567e-002,(20:5.889304e-004,19:6.247806e-003):7.439743e-002,1:1.317823e-001);
   tree gen.95500 = [&U] ((((((17:2.151918e-001,(7:3.427127e-001,11:2.673533e-001):1.097871e-001):5.736998e-002,13:4.187294e-001):1.320210e-001,((5:2.555843e-001,(15:1.706548e-001,9:1.516125e-001):1.906418e-001):5.911617e-002,3:2.451957e-001):1.519795e-001):1.539050e-001,((6:2.605913e-001,(16:2.603932e-001,10:2.021741e-001):1.432882e-001):1.166843e-001,(4:2.478425e-001,((14:3.451631e-001,18:2.773133e-001):8.772094e-002,(8:3.401905e-001,12:3.021369e-001):2.001108e-001):5.905010e-002):9.106023e-002):1.682521e-001):2.742321e-001,2:2.135172e-001):4.205328e-002,(20:1.435744e-003,19:1.600226e-002):9.704215e-002,1:1.131609e-001);
   tree gen.96000 = [&U] ((((((17:2.160264e-001,13:4.373389e-001):8.823076e-002,(7:2.784030e-001,11:2.290594e-001):1.572694e-001):1.326815e-001,((5:2.534807e-001,(15:1.691909e-001,9:1.522005e-001):2.181623e-001):5.278188e-002,3:2.256776e-001):1.231534e-001):1.835463e-001,((6:2.616021e-001,(16:2.405923e-001,10:2.541147e-001):1.632608e-001):1.057730e-001,(4:2.289429e-001,((14:2.769591e-001,18:2.783889e-001):7.316998e-002,(8:2.661018e-001,12:3.561555e-001):1.666674e-001):4.231586e-002):9.520879e-002):2.025052e-001):2.695108e-001,2:2.143454e-001):5.072961e-002,(20:2.675041e-003,19:1.320822e-002):8.035409e-002,1:1.147574e-001);
   tree gen.96500 = [&U] ((((((17:2.193069e-001,13:4.439802e-001):5.393607e-002,(7:2.946884e-001,11:2.325378e-001):1.590981e-001):1.346963e-001,((5:2.573300e-001,(15:1.717602e-001,9:1.563294e-001):2.214753e-001):2.617957e-002,3:2.604219e-001):1.609497e-001):1.863335e-001,((6:2.415172e-001,(16:2.442459e-001,10:2.579736e-001):1.975866e-001):1.235092e-001,(4:2.324196e-001,((14:2.811649e-001,18:2.826164e-001):6.034539e-002,(8:3.528713e-001,12:3.351764e-001):1.931100e-001):8.535902e-002):5.318805e-002):2.026540e-001):1.965627e-001,2:2.012500e-001):5.149997e-002,(20:1.525738e-003,19:2.220799e-002):9.986607e-002,1:1.165001e-001);
   tree gen.97000 = [&U] ((((((17:2.326157e-001,13:4.439802e-001):3.076357e-002,(7:2.946884e-001,11:2.658543e-001):1.590981e-001):1.437362e-001,(5:2.723768e-001,((15:2.129936e-001,9:1.563294e-001):2.065967e-001,3:2.664014e-001):4.278311e-002):1.621694e-001):1.619905e-001,((6:2.721819e-001,(16:2.503199e-001,10:1.870364e-001):1.514894e-001):8.877924e-002,(4:2.324196e-001,((14:3.149670e-001,18:2.826164e-001):6.034539e-002,(8:3.437571e-001,12:3.332404e-001):1.931100e-001):1.078875e-001):7.928503e-002):1.700113e-001):2.479768e-001,2:1.548100e-001):5.636161e-002,(20:6.918433e-003,19:1.404840e-002):9.101458e-002,1:1.383140e-001);
   tree gen.97500 = [&U] ((((((17:2.897360e-001,(7:3.013618e-001,11:2.783700e-001):1.134002e-001):4.028328e-002,13:4.629819e-001):1.153834e-001,(((15:2.137108e-001,9:1.598696e-001):2.127288e-001,5:2.451951e-001):4.843860e-002,3:2.724343e-001):1.914722e-001):1.530696e-001,((6:2.447029e-001,(16:2.559886e-001,10:2.022980e-001):1.641129e-001):1.021163e-001,(4:2.734606e-001,((14:3.278053e-001,18:3.051166e-001):6.530900e-002,(8:3.130835e-001,12:3.407869e-001):1.365434e-001):1.145900e-001):4.721788e-002):2.024625e-001):2.681214e-001,2:1.656893e-001):5.380513e-002,(20:4.627031e-003,19:1.744225e-002):9.221507e-002,1:1.261165e-001);
   tree gen.98000 = [&U] ((((((17:2.903438e-001,(7:2.946184e-001,11:2.843783e-001):1.161011e-001):2.441812e-002,13:4.411655e-001):1.639480e-001,(((15:1.846915e-001,9:1.497317e-001):2.185079e-001,5:2.535871e-001):6.581692e-002,3:2.589400e-001):1.650129e-001):1.396225e-001,((6:2.392273e-001,(16:2.778281e-001,10:1.977712e-001):1.991320e-001):1.190523e-001,(4:2.701040e-001,((14:3.048180e-001,18:2.982892e-001):7.559293e-002,(8:3.055644e-001,12:3.331613e-001):1.552572e-001):8.175111e-002):5.814871e-002):1.979321e-001):2.679592e-001,2:1.619818e-001):6.562359e-002,(20:3.457293e-003,19:1.361822e-002):7.518292e-002,1:1.279323e-001);
   tree gen.98500 = [&U] ((((((7:3.013824e-001,11:2.821147e-001):1.339411e-001,(13:5.376031e-001,17:2.645381e-001):4.226062e-002):1.070032e-001,(((15:1.889317e-001,9:1.649786e-001):2.246430e-001,5:2.438207e-001):4.389003e-002,3:2.648848e-001):1.543548e-001):1.428281e-001,((6:2.447196e-001,(16:3.152461e-001,10:2.031555e-001):1.052152e-001):9.871338e-002,(4:2.421684e-001,((14:3.118161e-001,18:2.516858e-001):5.727910e-002,(8:2.905783e-001,12:3.648868e-001):1.450342e-001):9.771304e-002):8.465588e-002):1.607548e-001):2.723570e-001,2:2.082778e-001):6.058228e-002,(20:6.183036e-004,19:1.272391e-002):9.551315e-002,1:1.082084e-001);
   tree gen.99000 = [&U] ((((((17:2.587836e-001,(7:2.867213e-001,11:2.809245e-001):1.228084e-001):5.679863e-002,13:5.353351e-001):1.222703e-001,(((15:1.788333e-001,9:1.765386e-001):2.236953e-001,5:2.427921e-001):7.077250e-002,3:2.637673e-001):1.436255e-001):1.433177e-001,((6:2.408991e-001,(16:2.533457e-001,10:2.048340e-001):1.028843e-001):9.659005e-002,(4:2.688458e-001,((14:3.376332e-001,18:2.506240e-001):6.582884e-002,(8:3.031608e-001,12:3.724312e-001):1.363335e-001):9.730081e-002):8.356202e-002):1.721091e-001):2.712080e-001,2:2.377452e-001):4.746553e-002,(20:2.128247e-004,19:8.054146e-003):1.006731e-001,1:1.077519e-001);
   tree gen.99500 = [&U] ((((((17:2.587836e-001,13:5.476385e-001):2.344649e-002,(7:2.867213e-001,11:2.809245e-001):1.330652e-001):1.522552e-001,(((15:1.788333e-001,9:1.765386e-001):2.052576e-001,5:2.518364e-001):3.859761e-002,3:2.637673e-001):1.425539e-001):1.970805e-001,((6:2.408991e-001,(16:2.133798e-001,10:2.048340e-001):2.140250e-001):8.947661e-002,(4:2.688458e-001,((14:2.975465e-001,18:2.605746e-001):9.558267e-002,(8:3.031608e-001,12:3.390577e-001):1.808462e-001):9.730081e-002):6.009215e-002):1.624840e-001):2.209616e-001,2:2.280105e-001):5.036976e-002,(20:6.538599e-004,19:6.767040e-003):1.006731e-001,1:1.144052e-001);
   tree gen.100000 = [&U] ((((((7:3.055968e-001,11:2.362691e-001):1.225774e-001,(13:4.102806e-001,17:2.587836e-001):5.331248e-002):1.275377e-001,(((15:1.852337e-001,9:1.816750e-001):2.050363e-001,5:2.518364e-001):5.145062e-002,3:2.470005e-001):1.565419e-001):1.628395e-001,((6:2.408991e-001,(16:2.409988e-001,10:2.541254e-001):1.405209e-001):8.187324e-002,(4:2.688458e-001,((14:2.975465e-001,18:3.050837e-001):9.558267e-002,(8:3.031608e-001,12:3.390577e-001):1.512750e-001):1.067492e-001):6.959109e-002):1.730993e-001):2.335183e-001,2:1.858799e-001):5.110742e-002,(20:8.510704e-004,19:7.844794e-003):1.006731e-001,1:9.827540e-002);
   tree gen.100500 = [&U] ((((((7:2.936008e-001,11:2.624232e-001):1.337436e-001,(17:2.487404e-001,13:4.064382e-001):8.513040e-002):1.377417e-001,(((15:2.173225e-001,9:1.433044e-001):2.118676e-001,5:2.261023e-001):6.080399e-002,3:2.446873e-001):1.550759e-001):1.374523e-001,((6:2.386430e-001,(16:2.387418e-001,10:2.711306e-001):1.720007e-001):7.467537e-002,(4:2.663280e-001,((14:2.947599e-001,18:3.022265e-001):1.138761e-001,(8:3.094577e-001,12:3.378447e-001):1.662635e-001):1.057495e-001):8.647900e-002):1.933703e-001):1.960656e-001,2:1.898830e-001):7.184804e-002,(20:6.211672e-004,19:1.749731e-002):8.195737e-002,1:1.053295e-001);
   tree gen.101000 = [&U] ((((((7:3.056035e-001,11:2.624232e-001):1.145674e-001,(17:2.243951e-001,13:4.064382e-001):6.469595e-002):1.440091e-001,(((15:2.254687e-001,9:2.024865e-001):2.118676e-001,5:2.261023e-001):7.887555e-002,3:2.446873e-001):1.464078e-001):1.917928e-001,((6:2.386430e-001,(16:2.387418e-001,10:2.828030e-001):1.603237e-001):1.016173e-001,(4:2.840787e-001,((14:2.840857e-001,18:2.825875e-001):7.758434e-002,(8:3.221239e-001,12:3.378447e-001):1.507203e-001):1.114298e-001):4.288238e-002):1.822181e-001):2.375693e-001,2:2.112620e-001):5.304686e-002,(20:7.202769e-004,19:1.587299e-002):9.753275e-002,1:1.153650e-001);
   tree gen.101500 = [&U] ((((((7:2.574441e-001,11:2.599464e-001):1.134861e-001,(17:2.397665e-001,13:4.526831e-001):6.903696e-002):1.257553e-001,(((15:2.233406e-001,9:2.005753e-001):2.217020e-001,5:2.374179e-001):4.174016e-002,3:2.761402e-001):1.664505e-001):1.550061e-001,((6:2.541251e-001,(16:2.364884e-001,10:2.273647e-001):1.505357e-001):1.006582e-001,(4:2.813975e-001,((14:3.542907e-001,18:2.270028e-001):5.521888e-002,(8:3.190835e-001,12:3.346560e-001):1.633787e-001):8.059496e-002):7.926245e-002):1.804982e-001):2.076717e-001,2:2.351637e-001):4.369312e-002,(20:4.020230e-004,19:9.782116e-003):1.001102e-001,1:1.374300e-001);
   tree gen.102000 = [&U] ((((((7:2.747754e-001,11:2.753913e-001):1.134241e-001,(17:2.473011e-001,13:4.526831e-001):9.173771e-002):1.076906e-001,(((15:2.233406e-001,9:1.139833e-001):2.372922e-001,5:2.374179e-001):4.401733e-002,3:2.363659e-001):1.583253e-001):1.726806e-001,((6:2.541251e-001,(16:2.364884e-001,10:2.273647e-001):1.551467e-001):1.012181e-001,(4:2.813975e-001,((14:3.247939e-001,18:3.170437e-001):6.812665e-002,(8:3.190835e-001,12:3.403507e-001):1.633787e-001):7.498343e-002):6.304986e-002):1.897343e-001):2.076717e-001,2:1.961332e-001):4.537810e-002,(20:2.166939e-003,19:1.711831e-002):1.042902e-001,1:1.346842e-001);
   tree gen.102500 = [&U] ((((((7:2.716662e-001,11:2.722751e-001):1.244926e-001,(17:2.287911e-001,13:4.651595e-001):4.006412e-002):1.155818e-001,(((15:2.208135e-001,9:1.126935e-001):2.158097e-001,5:2.446602e-001):7.216697e-002,3:2.336914e-001):1.564712e-001):1.505851e-001,((6:2.149742e-001,(16:2.338125e-001,10:2.099202e-001):1.778847e-001):9.849234e-002,(4:2.341291e-001,((14:2.871213e-001,18:3.134563e-001):9.783567e-002,(8:3.165784e-001,12:3.608769e-001):1.515831e-001):6.671423e-002):8.693056e-002):1.875874e-001):2.969381e-001,2:2.061026e-001):3.573939e-002,(20:2.039406e-003,19:1.099859e-002):1.031101e-001,1:1.267831e-001);
   tree gen.103000 = [&U] ((((((7:3.396827e-001,11:2.503150e-001):1.040413e-001,(17:2.324411e-001,13:4.725804e-001):6.044717e-002):8.387737e-002,(((15:1.704714e-001,9:1.299778e-001):1.826686e-001,5:2.201875e-001):7.355834e-002,3:2.374196e-001):1.976891e-001):1.372592e-001,((6:2.322220e-001,(16:2.243117e-001,10:2.132692e-001):2.145191e-001):7.922674e-002,(4:2.242669e-001,((14:2.917020e-001,18:2.934958e-001):4.709603e-002,(8:3.204579e-001,12:3.749623e-001):1.229375e-001):1.177476e-001):5.385414e-002):2.126572e-001):2.253195e-001,2:2.093907e-001):4.533342e-002,(20:1.076852e-003,19:8.413001e-003):1.125657e-001,1:8.325197e-002);
   tree gen.103500 = [&U] (((((13:4.688356e-001,(17:2.665172e-001,(7:3.369909e-001,11:2.193591e-001):1.408285e-001):3.173757e-002):1.159348e-001,(((15:1.691206e-001,9:1.674982e-001):1.935979e-001,5:2.184427e-001):5.919172e-002,3:2.599452e-001):1.466299e-001):1.798274e-001,((6:2.599021e-001,(16:2.225342e-001,10:2.539458e-001):1.570481e-001):1.244292e-001,(4:2.454763e-001,((14:2.893904e-001,18:2.911701e-001):5.187847e-002,(8:3.179185e-001,12:3.719910e-001):1.219633e-001):1.096875e-001):6.781418e-002):2.109720e-001):2.584999e-001,2:2.077314e-001):4.854924e-002,(20:5.643665e-004,19:1.642656e-002):8.601022e-002,1:1.290842e-001);
   tree gen.104000 = [&U] (2:2.046835e-001,(((((17:2.498621e-001,(7:3.200638e-001,11:2.036848e-001):1.281214e-001):3.290762e-002,13:5.112052e-001):1.853943e-001,(((15:2.038458e-001,9:1.414548e-001):2.133164e-001,5:3.157939e-001):4.783430e-002,3:2.437008e-001):1.374667e-001):1.497778e-001,((6:2.244451e-001,(16:2.560388e-001,10:2.131551e-001):1.382268e-001):9.802771e-002,(4:2.791587e-001,((14:2.713059e-001,18:2.729744e-001):4.863650e-002,(8:3.269212e-001,12:3.326085e-001):1.493485e-001):1.383271e-001):7.639108e-002):1.515604e-001):2.440505e-001,(20:7.911252e-004,19:1.042113e-002):8.045782e-002):2.273408e-002,1:8.355560e-002);
   tree gen.104500 = [&U] ((((((17:2.501320e-001,(7:3.200638e-001,11:2.502406e-001):1.423443e-001):2.116083e-002,13:4.269435e-001):1.560664e-001,(((15:1.860007e-001,9:1.434322e-001):2.377112e-001,5:2.213018e-001):3.763765e-002,3:2.356154e-001):1.686426e-001):1.465553e-001,((6:2.363542e-001,(16:2.560388e-001,10:2.046825e-001):1.804813e-001):1.096364e-001,(4:2.791587e-001,((14:2.713059e-001,18:2.729744e-001):5.891980e-002,(8:3.269212e-001,12:3.098414e-001):2.018547e-001):7.535629e-002):5.846206e-002):2.046264e-001):2.337305e-001,2:2.046835e-001):4.760982e-002,(20:8.897178e-004,19:1.652697e-002):1.023573e-001,1:1.095491e-001);
   tree gen.105000 = [&U] ((((((13:4.119400e-001,17:2.220494e-001):6.295079e-002,(7:3.166823e-001,11:2.538196e-001):1.472397e-001):1.406047e-001,(((15:2.288116e-001,9:1.454836e-001):2.411110e-001,5:2.244668e-001):5.999079e-002,3:2.400331e-001):1.574829e-001):1.486513e-001,((6:2.360722e-001,(16:2.478021e-001,10:2.389930e-001):2.042382e-001):1.150717e-001,(4:2.831512e-001,((14:2.751861e-001,18:2.768784e-001):5.976246e-002,(8:3.490600e-001,12:3.259889e-001):1.502310e-001):1.108788e-001):6.784418e-002):1.836252e-001):2.370733e-001,2:2.076109e-001):6.173356e-002,(20:4.787954e-004,19:7.705513e-003):9.992822e-002,1:9.705266e-002);
   tree gen.105500 = [&U] ((((((13:4.221293e-001,17:2.185590e-001):7.439884e-002,(7:3.117043e-001,11:2.614553e-001):1.345234e-001):1.326832e-001,(((15:2.127223e-001,9:1.611650e-001):1.847218e-001,5:2.670533e-001):1.140001e-001,3:2.624867e-001):1.332093e-001):1.463146e-001,((6:2.323614e-001,(16:2.439068e-001,10:2.352363e-001):1.885422e-001):1.392587e-001,(4:2.317023e-001,((14:2.682973e-001,18:2.725261e-001):5.861484e-002,(8:3.435731e-001,12:3.052111e-001):1.392346e-001):7.948951e-002):9.705767e-002):1.807388e-001):2.286588e-001,2:1.980195e-001):6.972578e-002,(20:5.434498e-004,19:2.087881e-002):1.288525e-001,1:1.327026e-001);
   tree gen.106000 = [&U] ((((((13:4.418997e-001,17:2.213321e-001):5.035043e-002,(7:3.053854e-001,11:2.647726e-001):1.190302e-001):1.297258e-001,(((15:2.154213e-001,9:1.248877e-001):1.870655e-001,5:2.704416e-001):5.844158e-002,3:2.310003e-001):1.511294e-001):1.462246e-001,((6:2.372575e-001,(16:2.439249e-001,10:2.382209e-001):1.454154e-001):9.619845e-002,(4:2.544867e-001,((14:2.717014e-001,18:2.853215e-001):1.085846e-001,(8:3.479323e-001,12:3.090836e-001):1.548926e-001):6.547759e-002):9.828912e-002):2.061060e-001):2.309984e-001,2:2.005319e-001):6.141577e-002,(20:1.115127e-003,19:1.196051e-002):1.304873e-001,1:8.267632e-002);
   tree gen.106500 = [&U] ((((((13:4.413369e-001,17:2.210502e-001):4.239712e-002,(7:2.921163e-001,11:2.332271e-001):1.266291e-001):1.295606e-001,(((15:1.631095e-001,9:1.368158e-001):1.868273e-001,5:2.770995e-001):8.241254e-002,3:2.236489e-001):1.582253e-001):1.712850e-001,((6:2.369554e-001,(16:2.297671e-001,10:2.379175e-001):1.366864e-001):9.706424e-002,(4:2.779752e-001,((14:2.545593e-001,18:2.849581e-001):9.086556e-002,(8:3.474892e-001,12:3.086900e-001):1.546954e-001):7.730693e-002):8.108103e-002):1.675456e-001):2.194597e-001,2:2.300863e-001):5.809771e-002,(20:1.608231e-003,19:1.059699e-002):1.014152e-001,1:9.328594e-002);
   tree gen.107000 = [&U] (((((13:4.413369e-001,(17:2.398934e-001,(7:2.704022e-001,11:2.432982e-001):1.300210e-001):2.939639e-002):1.293753e-001,((5:2.500124e-001,(15:1.838129e-001,9:1.368158e-001):2.248208e-001):8.254069e-002,3:2.808883e-001):1.582253e-001):1.572116e-001,((6:2.801007e-001,(16:2.272215e-001,10:2.523986e-001):1.179750e-001):7.730999e-002,(4:2.779752e-001,((14:3.496816e-001,18:2.849581e-001):5.815162e-002,(8:3.249635e-001,12:3.445385e-001):1.923302e-001):8.110397e-002):7.927479e-002):1.536646e-001):2.448159e-001,2:1.698786e-001):5.809771e-002,(20:1.575393e-003,19:1.159585e-002):9.786323e-002,1:9.648297e-002);
   tree gen.107500 = [&U] ((((((7:2.788732e-001,11:2.509201e-001):1.340003e-001,(17:2.380975e-001,13:4.551628e-001):5.277710e-002):1.462502e-001,((5:2.547236e-001,(15:1.895713e-001,9:1.622291e-001):2.318638e-001):3.115782e-002,3:2.550371e-001):1.631820e-001):1.510298e-001,((6:2.579098e-001,(16:2.662876e-001,10:1.977849e-001):1.661468e-001):7.020130e-002,(4:2.866834e-001,((14:3.292768e-001,18:3.190579e-001):8.953031e-002,(8:3.541907e-001,12:3.332308e-001):1.944459e-001):6.337972e-002):1.098452e-001):1.937210e-001):2.265491e-001,2:1.914844e-001):6.176085e-002,(20:1.645643e-003,19:1.195912e-002):1.174644e-001,1:8.948985e-002);
   tree gen.108000 = [&U] (((((13:4.477516e-001,(17:2.023826e-001,(7:3.142295e-001,11:2.860726e-001):1.405994e-001):4.536868e-002):1.269619e-001,(5:2.651547e-001,(3:2.508845e-001,(15:1.808546e-001,9:1.617972e-001):2.247683e-001):2.554967e-002):1.838349e-001):1.480680e-001,((6:2.847680e-001,(16:2.406413e-001,10:1.945645e-001):1.567938e-001):7.649563e-002,(4:2.820155e-001,((14:3.239153e-001,18:3.138628e-001):6.588595e-002,(8:2.685482e-001,12:3.141516e-001):1.533452e-001):1.045761e-001):9.179084e-002):2.337141e-001):2.278932e-001,2:2.108549e-001):4.277060e-002,(20:1.532624e-003,19:1.747432e-002):1.155518e-001,1:8.803274e-002);
   tree gen.108500 = [&U] ((((((13:4.862920e-001,17:2.754170e-001):4.836571e-002,(7:3.176064e-001,11:2.714129e-001):1.210201e-001):1.560402e-001,((5:2.405755e-001,(15:1.860872e-001,9:1.730522e-001):2.306694e-001):5.695088e-002,3:2.535807e-001):1.639413e-001):1.369100e-001,((6:2.878283e-001,(16:2.473507e-001,10:2.111617e-001):1.797191e-001):1.216274e-001,(4:2.218746e-001,((14:3.273963e-001,18:2.552847e-001):6.238162e-002,(8:2.714342e-001,12:3.175277e-001):1.476513e-001):1.054473e-001):9.277728e-002):1.674475e-001):2.933418e-001,2:1.913815e-001):3.676346e-002,(20:1.202554e-003,19:6.372427e-003):1.167936e-001,1:1.115913e-001);
   tree gen.109000 = [&U] ((((((17:2.621685e-001,13:4.807453e-001):7.676629e-002,(7:3.159536e-001,11:2.526708e-001):1.296728e-001):9.193010e-002,((5:2.695767e-001,(15:1.733568e-001,9:1.727893e-001):2.174492e-001):6.158278e-002,3:2.296761e-001):1.837976e-001):2.085903e-001,((6:2.597154e-001,(16:2.469750e-001,10:2.108410e-001):1.599481e-001):8.607366e-002,(4:2.388297e-001,((14:3.364296e-001,18:2.517146e-001):5.911596e-002,(8:3.334000e-001,12:3.505487e-001):1.411899e-001):1.275491e-001):8.243349e-002):1.541514e-001):2.184108e-001,2:1.910908e-001):4.224284e-002,(20:1.311861e-003,19:9.520944e-003):9.088430e-002,1:1.206788e-001);
   tree gen.109500 = [&U] ((((((17:2.272899e-001,13:4.153993e-001):7.538112e-002,(7:3.193755e-001,11:2.243536e-001):1.073384e-001):1.255190e-001,((5:2.448423e-001,(15:1.655045e-001,9:1.696715e-001):2.135255e-001):5.356706e-002,3:1.983859e-001):1.884578e-001):1.604564e-001,((6:3.125990e-001,(16:2.706423e-001,10:2.203142e-001):1.749331e-001):7.351680e-002,(4:2.308988e-001,((14:2.988201e-001,18:3.013014e-001):5.975713e-002,(8:3.273841e-001,12:3.522711e-001):1.601152e-001):8.191600e-002):6.295686e-002):1.640677e-001):2.675589e-001,2:2.389294e-001):4.775818e-002,(20:1.084464e-004,19:6.589829e-003):8.219982e-002,1:1.185013e-001);
   tree gen.110000 = [&U] ((((((17:2.367356e-001,13:4.340523e-001):4.209416e-002,(7:3.337167e-001,11:2.761663e-001):1.762923e-001):1.229722e-001,((5:2.713992e-001,(15:1.963186e-001,9:1.472761e-001):1.683095e-001):8.193262e-002,3:2.072942e-001):1.639805e-001):1.676615e-001,((6:3.298651e-001,(16:2.234815e-001,10:2.180218e-001):1.898391e-001):1.036709e-001,(4:2.903712e-001,((14:3.076574e-001,18:3.148310e-001):8.192638e-002,(8:2.733865e-001,12:3.363544e-001):1.673049e-001):8.691146e-002):6.578387e-002):1.823817e-001):2.665466e-001,2:1.689347e-001):4.478794e-002,(20:6.773110e-004,19:5.230290e-003):8.589090e-002,1:1.122104e-001);
   tree gen.110500 = [&U] ((20:7.501300e-004,19:1.209108e-002):9.680046e-002,(((((17:2.481079e-001,(7:3.004052e-001,11:2.751623e-001):1.700818e-001):3.228371e-002,13:5.065061e-001):1.663759e-001,((5:2.704124e-001,(15:1.714398e-001,9:1.698601e-001):1.658363e-001):3.974548e-002,3:2.065406e-001):1.633843e-001):1.741926e-001,((6:2.384592e-001,(16:2.408331e-001,10:2.404457e-001):1.710953e-001):9.176029e-002,(4:2.702941e-001,((14:3.065388e-001,18:2.776921e-001):9.855899e-002,(8:3.957981e-001,12:3.074949e-001):1.591502e-001):9.016012e-002):8.073421e-002):1.817186e-001):2.739522e-001,2:2.454078e-001):2.156278e-002,1:1.175039e-001);
   tree gen.111000 = [&U] ((((((17:2.426532e-001,13:5.034717e-001):5.357007e-002,(7:3.074728e-001,11:2.691128e-001):1.146445e-001):1.338514e-001,((5:2.644674e-001,(15:1.738793e-001,9:1.719905e-001):1.747925e-001):9.394602e-002,3:2.091507e-001):1.348506e-001):1.844550e-001,((6:2.332166e-001,(16:2.127117e-001,10:2.517329e-001):1.649252e-001):1.601541e-001,(4:2.643516e-001,((14:2.866274e-001,18:2.667606e-001):7.164373e-002,(8:2.892905e-001,12:3.651153e-001):1.732265e-001):9.064678e-002):6.532462e-002):1.729465e-001):2.252362e-001,2:2.274919e-001):2.239435e-002,(20:2.052251e-003,19:5.929353e-003):8.949808e-002,1:1.048835e-001);
   tree gen.111500 = [&U] ((2:2.578505e-001,((((17:2.235444e-001,13:4.538255e-001):5.958409e-002,(7:3.147657e-001,11:2.754958e-001):1.607796e-001):1.385718e-001,((5:2.707402e-001,(15:1.926008e-001,9:1.487452e-001):2.340046e-001):5.322737e-002,3:2.281958e-001):1.528728e-001):2.064623e-001,((6:2.429884e-001,(16:2.460981e-001,10:2.300129e-001):1.573157e-001):1.005035e-001,(4:2.706217e-001,((14:3.310222e-001,18:2.992430e-001):6.637574e-002,(8:2.961521e-001,12:3.218032e-001):1.793576e-001):1.046421e-001):8.178734e-002):1.647123e-001):2.272223e-001):2.460618e-002,(20:3.725717e-003,19:5.214272e-003):8.265545e-002,1:1.073712e-001);
   tree gen.112000 = [&U] ((2:2.634064e-001,((((17:2.235444e-001,13:4.538255e-001):5.958409e-002,(7:3.147657e-001,11:2.754958e-001):1.196217e-001):1.263600e-001,((5:2.660431e-001,(15:1.926008e-001,9:1.487452e-001):1.929473e-001):2.985309e-002,3:2.959542e-001):1.661369e-001):1.584790e-001,((6:2.495443e-001,(16:2.695321e-001,10:2.081534e-001):1.580684e-001):1.005035e-001,(4:2.271521e-001,((14:3.310222e-001,18:2.937335e-001):5.572120e-002,(8:2.878124e-001,12:3.360678e-001):1.588671e-001):1.152415e-001):8.178734e-002):1.647123e-001):2.818285e-001):4.461685e-002,(20:2.322452e-003,19:8.041735e-003):8.746193e-002,1:1.236986e-001);
   tree gen.112500 = [&U] ((2:2.055366e-001,((((17:2.235444e-001,13:4.538255e-001):8.685116e-002,(7:3.147657e-001,11:2.754958e-001):1.122705e-001):1.025710e-001,((5:2.660431e-001,(15:1.926008e-001,9:1.187008e-001):2.339768e-001):5.760126e-002,3:2.959542e-001):1.635734e-001):1.887153e-001,((6:2.495443e-001,(16:2.695321e-001,10:2.096677e-001):1.624087e-001):8.213338e-002,(4:2.193297e-001,((14:3.310222e-001,18:2.741852e-001):5.572120e-002,(8:2.878124e-001,12:3.237069e-001):1.895474e-001):1.152415e-001):6.720268e-002):2.284340e-001):2.265059e-001):3.005793e-002,(20:7.682736e-004,19:8.100673e-003):8.746193e-002,1:1.055999e-001);
   tree gen.113000 = [&U] ((2:2.055366e-001,((((17:2.265932e-001,13:4.616827e-001):6.196482e-002,(7:2.946689e-001,11:2.754958e-001):1.122705e-001):1.014982e-001,((5:2.660431e-001,(15:2.351873e-001,9:1.755902e-001):2.146918e-001):7.013787e-002,3:2.733945e-001):1.799757e-001):2.036538e-001,((6:2.495443e-001,(16:2.496235e-001,10:2.289455e-001):1.518349e-001):1.223158e-001,(4:2.152407e-001,((14:3.475698e-001,18:2.915204e-001):3.650981e-002,(8:2.894265e-001,12:3.237069e-001):1.991793e-001):1.154509e-001):9.481646e-002):2.026782e-001):2.116147e-001):3.668828e-002,(20:4.141952e-004,19:1.667330e-002):8.634365e-002,1:1.085205e-001);
   tree gen.113500 = [&U] ((2:1.507393e-001,((((17:2.405158e-001,13:4.283960e-001):7.099901e-002,(7:3.121573e-001,11:2.420939e-001):1.542952e-001):1.082965e-001,((5:2.377298e-001,(15:2.345184e-001,9:1.393735e-001):2.140812e-001):6.787381e-002,3:2.436348e-001):1.527204e-001):2.030746e-001,((6:2.281371e-001,(16:2.551589e-001,10:2.118424e-001):1.785429e-001):9.424214e-002,(4:2.873302e-001,((14:3.279060e-001,18:3.013416e-001):8.294478e-002,(8:2.886034e-001,12:3.227863e-001):1.479598e-001):9.929768e-002):3.801385e-002):2.245790e-001):1.827036e-001):7.499231e-002,(20:3.775221e-004,19:1.725452e-002):1.147639e-001,1:8.202821e-002);
   tree gen.114000 = [&U] ((2:2.021282e-001,((((17:2.376178e-001,13:4.232342e-001):6.346457e-002,(7:3.083961e-001,11:2.391769e-001):1.400993e-001):1.384704e-001,((5:2.348654e-001,(15:2.316927e-001,9:1.541997e-001):1.914439e-001):6.245778e-002,3:2.515195e-001):1.508803e-001):2.092959e-001,((6:2.160637e-001,(16:2.390136e-001,10:2.155397e-001):1.763917e-001):1.305445e-001,(4:2.838681e-001,((14:3.199860e-001,18:2.977107e-001):8.194537e-002,(8:3.540102e-001,12:2.946591e-001):1.461771e-001):8.166630e-002):3.369687e-002):1.834545e-001):1.805022e-001):4.969310e-002,(20:2.713063e-004,19:1.880183e-002):1.133811e-001,1:1.153077e-001);
   tree gen.114500 = [&U] ((2:2.234734e-001,((((17:2.341860e-001,(7:3.193338e-001,11:2.696531e-001):1.507294e-001):5.262456e-002,13:4.382448e-001):1.433815e-001,((5:2.660210e-001,(15:2.187020e-001,9:1.596686e-001):2.106263e-001):5.106424e-002,3:2.604400e-001):1.562315e-001):1.754566e-001,((6:2.466079e-001,(16:2.650716e-001,10:2.143387e-001):1.570810e-001):1.075943e-001,(4:2.194842e-001,((14:2.880558e-001,18:3.082694e-001):5.787552e-002,(8:3.255755e-001,12:2.913465e-001):1.675707e-001):9.183579e-002):7.196320e-002):1.909150e-001):2.337029e-001):5.160144e-002,(20:5.079753e-004,19:1.481758e-002):8.457995e-002,1:1.193972e-001);
   tree gen.115000 = [&U] ((2:1.880898e-001,(((13:4.709236e-001,(17:2.876195e-001,(7:3.098731e-001,11:2.754748e-001):1.281843e-001):3.559465e-002):1.206473e-001,((5:2.992866e-001,(15:2.234238e-001,9:1.373497e-001):2.151737e-001):3.893070e-002,3:2.660628e-001):1.340030e-001):1.682243e-001,((6:2.519321e-001,(16:2.707944e-001,10:2.224599e-001):1.454137e-001):1.118876e-001,(4:2.755577e-001,((14:2.942749e-001,18:2.973015e-001):6.585967e-002,(8:2.947842e-001,12:3.001495e-001):1.395769e-001):9.596322e-002):6.511796e-002):1.950368e-001):2.162603e-001):7.660263e-002,(20:2.058343e-003,19:1.318974e-002):1.060269e-001,1:1.087840e-001);
   tree gen.115500 = [&U] ((2:2.515886e-001,(((13:4.674023e-001,(17:2.651865e-001,(7:3.284030e-001,11:2.440829e-001):1.475745e-001):2.433105e-002):1.196159e-001,((5:2.672770e-001,(15:1.924055e-001,9:1.574362e-001):2.114907e-001):5.267668e-002,3:2.258432e-001):1.434508e-001):1.767720e-001,((6:2.623681e-001,(16:2.184123e-001,10:2.035701e-001):1.605038e-001):8.713115e-002,(4:2.734972e-001,((14:2.920745e-001,18:3.131082e-001):7.431777e-002,(8:3.129827e-001,12:3.715943e-001):1.390319e-001):9.246037e-002):7.012610e-002):1.905914e-001):2.549851e-001):3.292452e-002,(20:1.379039e-003,19:1.376448e-002):8.708868e-002,1:1.079706e-001);
   tree gen.116000 = [&U] ((((((7:3.296950e-001,11:2.309587e-001):1.190510e-001,17:2.509527e-001):5.291712e-002,13:4.834326e-001):1.016414e-001,((5:2.683284e-001,(15:1.931624e-001,9:1.526320e-001):1.956522e-001):5.225359e-002,3:2.688561e-001):1.421154e-001):1.269408e-001,((6:2.453261e-001,(16:2.193974e-001,10:2.043709e-001):1.856800e-001):8.782819e-002,(4:2.343068e-001,((14:2.932235e-001,18:3.253944e-001):8.496707e-002,(8:3.142140e-001,12:3.225853e-001):1.395788e-001):8.446889e-002):8.880504e-002):2.360389e-001):2.807753e-001,((20:1.384464e-003,19:9.762839e-003):8.761695e-002,2:2.525783e-001):4.931085e-002,1:6.876397e-002);
   tree gen.116500 = [&U] ((((((17:2.397544e-001,13:4.618604e-001):5.533985e-002,(7:3.647403e-001,11:2.455946e-001):1.188614e-001):8.913606e-002,((5:2.563548e-001,(15:1.704109e-001,9:1.620386e-001):2.271205e-001):4.744411e-002,3:2.568589e-001):1.425314e-001):1.538491e-001,((6:2.082656e-001,(16:2.474204e-001,10:1.747983e-001):1.625719e-001):9.659336e-002,(4:2.238513e-001,((14:3.056966e-001,18:3.108743e-001):7.871450e-002,(8:3.155739e-001,12:3.401195e-001):1.551395e-001):1.175169e-001):9.667396e-002):2.052512e-001):2.792711e-001,(20:1.531643e-003,19:1.105632e-002):8.370721e-002):3.896401e-002,2:2.474211e-001,1:8.507839e-002);
   tree gen.117000 = [&U] (((20:8.369197e-004,19:1.198342e-002):8.361432e-002,((((17:2.506866e-001,(7:3.258935e-001,11:2.453221e-001):1.445610e-001):4.007536e-002,13:4.613478e-001):1.084825e-001,((5:2.543335e-001,(15:2.203767e-001,9:1.476566e-001):2.042521e-001):5.540233e-002,3:2.565739e-001):1.446192e-001):1.536784e-001,((6:2.404489e-001,(16:2.471459e-001,10:2.523233e-001):1.748178e-001):9.648617e-002,(4:2.344496e-001,((14:3.053574e-001,18:2.594676e-001):9.816499e-002,(8:2.984285e-001,12:3.397421e-001):1.880097e-001):1.147585e-001):7.249981e-002):2.050234e-001):3.030467e-001):1.509403e-002,2:2.570637e-001,1:9.239563e-002);
   tree gen.117500 = [&U] (2:2.387842e-001,((20:8.585282e-004,19:9.325246e-003):1.069042e-001,((((17:2.535796e-001,(7:3.150598e-001,11:2.481531e-001):1.789859e-001):3.002114e-002,13:4.231042e-001):1.413710e-001,((5:2.572686e-001,(15:2.229199e-001,9:1.493606e-001):2.066093e-001):7.601516e-002,3:2.595348e-001):1.462881e-001):2.071636e-001,((6:2.478838e-001,(16:2.499980e-001,10:2.036788e-001):1.792335e-001):1.115726e-001,(4:2.568533e-001,((14:3.088813e-001,18:2.624619e-001):7.656199e-002,(8:2.946158e-001,12:3.506703e-001):1.461489e-001):9.354572e-002):5.162840e-002):2.305130e-001):2.651807e-001):1.598488e-002,1:1.017622e-001);
   tree gen.118000 = [&U] (2:2.397483e-001,((20:5.713151e-004,19:1.011915e-002):9.478896e-002,((((17:2.407791e-001,(7:3.094963e-001,11:3.015995e-001):1.051796e-001):3.055960e-002,13:4.332316e-001):8.551933e-002,((5:2.527255e-001,(15:2.189834e-001,9:1.397229e-001):2.294302e-001):4.686274e-002,3:2.549518e-001):1.853598e-001):1.818246e-001,((6:2.435065e-001,(16:2.368440e-001,10:2.000821e-001):1.760685e-001):1.322307e-001,(4:2.485547e-001,((14:3.034268e-001,18:2.578272e-001):7.521000e-002,(8:3.559747e-001,12:3.650818e-001):1.488938e-001):8.286566e-002):6.218634e-002):1.664973e-001):2.204040e-001):2.240419e-002,1:8.497594e-002);
   tree gen.118500 = [&U] ((20:1.106708e-003,19:6.677299e-003):8.774717e-002,(2:2.448078e-001,((((17:2.407791e-001,(7:3.094963e-001,11:3.015995e-001):1.480881e-001):6.133606e-002,13:4.362124e-001):1.163240e-001,((5:2.327328e-001,(15:1.884385e-001,9:1.397229e-001):2.105842e-001):5.604350e-002,3:2.476094e-001):1.853598e-001):1.358768e-001,((6:2.242145e-001,(16:2.421452e-001,10:2.000821e-001):1.760685e-001):1.208109e-001,(4:2.776143e-001,((14:3.034268e-001,18:2.450608e-001):7.011243e-002,(8:3.559747e-001,12:3.353090e-001):1.331888e-001):8.434433e-002):8.986349e-002):1.816742e-001):2.506409e-001):3.024200e-002,1:1.058061e-001);
   tree gen.119000 = [&U] ((20:6.126152e-004,19:8.636829e-003):1.101110e-001,(((((7:3.028918e-001,11:2.580044e-001):1.248262e-001,(13:5.047957e-001,17:2.404214e-001):5.883560e-002):1.237868e-001,((5:2.323871e-001,(15:1.881585e-001,9:1.395154e-001):1.850577e-001):5.721237e-002,3:2.850437e-001):1.496623e-001):1.882802e-001,((6:2.625516e-001,(16:2.383527e-001,10:2.530523e-001):1.606595e-001):9.730417e-002,(4:2.772019e-001,((14:3.029761e-001,18:2.446967e-001):8.483682e-002,(8:3.319758e-001,12:3.376934e-001):1.678282e-001):7.753244e-002):7.424405e-002):1.914812e-001):2.502686e-001,2:2.379445e-001):4.010029e-002,1:9.187841e-002);
   tree gen.119500 = [&U] ((20:1.384747e-004,19:1.417796e-002):8.681700e-002,(((((7:3.004567e-001,11:2.559302e-001):1.283603e-001,(17:2.384886e-001,13:4.884892e-001):5.390430e-002):1.227916e-001,((5:2.483175e-001,(15:2.428049e-001,9:1.362488e-001):1.869268e-001):4.842569e-002,3:2.827521e-001):1.449013e-001):1.229315e-001,((6:2.855895e-001,(16:2.338121e-001,10:2.258385e-001):1.427798e-001):9.220227e-002,(4:2.220408e-001,((14:3.599914e-001,18:2.452124e-001):8.986861e-002,(8:3.293069e-001,12:3.349786e-001):1.686387e-001):9.906755e-002):8.444381e-002):2.048684e-001):2.482566e-001,2:2.225718e-001):4.784927e-002,1:1.236408e-001);
   tree gen.120000 = [&U] ((20:4.413149e-004,19:6.021148e-003):8.806975e-002,(((((7:2.914993e-001,11:2.905600e-001):1.341401e-001,(17:2.384886e-001,13:4.884892e-001):5.549807e-002):8.970283e-002,((5:2.483175e-001,(15:2.428049e-001,9:1.362488e-001):2.018217e-001):8.385102e-002,3:2.827521e-001):1.449013e-001):1.569245e-001,((6:2.551365e-001,(16:2.022478e-001,10:2.258385e-001):1.687602e-001):7.602656e-002,(4:2.559572e-001,((14:3.162477e-001,18:2.452124e-001):1.050696e-001,(8:3.338149e-001,12:3.229150e-001):1.622260e-001):9.539114e-002):7.350138e-002):2.145338e-001):2.482566e-001,2:2.072885e-001):4.182106e-002,1:1.148816e-001);
   tree gen.120500 = [&U] ((20:1.123489e-003,19:5.635777e-003):8.950399e-002,((((13:4.347032e-001,(17:2.015282e-001,(7:3.183235e-001,11:2.952919e-001):1.134235e-001):4.287628e-002):1.142682e-001,((5:2.614930e-001,(15:1.728811e-001,9:1.299944e-001):2.144625e-001):3.231203e-002,3:2.287001e-001):1.472611e-001):1.773798e-001,((6:2.157113e-001,(16:2.220027e-001,10:2.295164e-001):1.715085e-001):7.726468e-002,(4:2.350686e-001,((14:3.350351e-001,18:3.399540e-001):7.000602e-002,(8:3.485046e-001,12:3.472567e-001):1.546624e-001):7.858615e-002):7.469837e-002):2.180275e-001):2.567329e-001,2:1.747545e-001):6.843800e-002,1:1.043305e-001);
   tree gen.121000 = [&U] ((20:1.854223e-003,19:1.411689e-002):8.337166e-002,(((((7:2.860843e-001,11:2.939895e-001):1.189536e-001,(17:2.006394e-001,13:4.246624e-001):4.782777e-002):1.670107e-001,((5:2.603397e-001,(15:1.841850e-001,9:1.534256e-001):1.806740e-001):4.521243e-002,3:2.234687e-001):1.960921e-001):1.947419e-001,((6:2.354650e-001,(16:2.311052e-001,10:2.285041e-001):1.504188e-001):1.154436e-001,(4:2.599810e-001,((14:2.609604e-001,18:2.638746e-001):9.202050e-002,(8:3.469676e-001,12:3.115319e-001):1.723852e-001):8.913381e-002):7.436893e-002):1.449090e-001):2.250502e-001,2:2.607029e-001):3.974625e-002,1:1.124388e-001);
   tree gen.121500 = [&U] ((20:1.743284e-003,19:7.854555e-003):8.362396e-002,(((((7:2.981064e-001,11:2.822121e-001):1.198242e-001,(17:2.090709e-001,13:4.425080e-001):4.594095e-002):1.029725e-001,((5:2.695768e-001,(15:2.016738e-001,9:1.724082e-001):1.849774e-001):5.355837e-002,3:2.248521e-001):2.066258e-001):1.896834e-001,((6:2.499463e-001,(16:2.393869e-001,10:1.948339e-001):1.769730e-001):8.326667e-002,(4:2.709062e-001,((14:3.119106e-001,18:2.665568e-001):9.967625e-002,(8:3.425010e-001,12:3.246234e-001):1.796293e-001):1.127843e-001):7.749414e-002):1.715839e-001):2.633074e-001,2:1.379527e-001):7.386566e-002,1:1.171639e-001);
   tree gen.122000 = [&U] ((20:1.164758e-003,19:8.796099e-003):8.251817e-002,((((((7:3.299599e-001,11:2.635095e-001):1.393545e-001,17:2.223787e-001):5.405077e-002,13:5.007212e-001):1.157977e-001,((5:2.583307e-001,(15:1.945524e-001,9:1.357536e-001):1.960694e-001):4.320224e-002,3:2.690603e-001):1.613949e-001):1.697120e-001,((6:2.187996e-001,(16:2.211305e-001,10:1.997546e-001):1.400697e-001):7.486964e-002,(4:2.596046e-001,((14:3.206128e-001,18:2.554367e-001):7.938580e-002,(8:3.282126e-001,12:3.110809e-001):1.672250e-001):9.652945e-002):7.225047e-002):2.141120e-001):2.708957e-001,2:2.089035e-001):7.078415e-002,1:1.072852e-001);
   tree gen.122500 = [&U] ((20:1.221692e-003,19:2.196983e-002):9.745640e-002,(((((7:3.165267e-001,11:2.680896e-001):8.690044e-002,(17:2.262438e-001,13:4.608531e-001):6.445236e-002):1.494597e-001,((5:2.628206e-001,(15:1.979339e-001,9:1.754392e-001):2.034115e-001):5.267649e-002,3:2.737368e-001):1.642001e-001):1.726617e-001,((6:2.704894e-001,(16:2.460275e-001,10:2.284553e-001):1.764391e-001):9.810840e-002,(4:2.641167e-001,((14:2.992322e-001,18:2.598764e-001):6.083620e-002,(8:3.188101e-001,12:3.164877e-001):1.809473e-001):1.471646e-001):7.068932e-002):1.774141e-001):2.824346e-001,2:1.968906e-001):6.102029e-002,1:9.310868e-002);
   tree gen.123000 = [&U] ((20:3.063124e-003,19:8.158514e-003):8.793744e-002,((((((7:3.192674e-001,11:2.704108e-001):8.801029e-002,17:2.203417e-001):4.883128e-002,13:4.109974e-001):1.180354e-001,((5:2.650963e-001,(15:1.996477e-001,9:1.534869e-001):2.051727e-001):4.480772e-002,3:2.761070e-001):1.731285e-001):1.827253e-001,((6:2.541246e-001,(16:2.283052e-001,10:2.304334e-001):1.702072e-001):1.124381e-001,(4:2.664036e-001,((14:3.018231e-001,18:2.621265e-001):9.975649e-002,(8:3.940528e-001,12:3.192281e-001):1.913946e-001):8.348237e-002):5.643395e-002):1.681788e-001):2.266494e-001,2:1.883938e-001):7.346137e-002,1:1.148203e-001);
   tree gen.123500 = [&U] ((20:9.856120e-004,19:2.219999e-002):1.125995e-001,(((((17:2.658920e-001,13:4.266986e-001):7.347121e-002,(7:3.404125e-001,11:2.613295e-001):1.014341e-001):1.661912e-001,((5:2.557834e-001,(15:1.602674e-001,9:1.593505e-001):2.173419e-001):8.408654e-002,3:2.713499e-001):1.650854e-001):1.763978e-001,((6:2.638329e-001,(16:2.307868e-001,10:2.482550e-001):1.767096e-001):1.274162e-001,(4:2.765810e-001,((14:3.133536e-001,18:2.625528e-001):8.534695e-002,(8:2.771097e-001,12:2.958158e-001):1.263748e-001):1.296349e-001):8.768713e-002):1.640281e-001):2.359353e-001,2:1.955910e-001):5.413498e-002,1:1.194682e-001);
   tree gen.124000 = [&U] ((20:2.728084e-003,19:1.996349e-002):1.114959e-001,(((((17:2.632861e-001,13:4.916086e-001):7.430516e-002,(7:2.858973e-001,11:2.680047e-001):1.719782e-001):1.544626e-001,((5:2.532766e-001,(15:1.688081e-001,9:1.577888e-001):2.374075e-001):4.282912e-002,3:2.686906e-001):1.634675e-001):1.700102e-001,((6:2.658272e-001,(16:2.451576e-001,10:2.458220e-001):1.518590e-001):7.572135e-002,(4:2.738704e-001,((14:3.102826e-001,18:2.813537e-001):6.929789e-002,(8:2.403540e-001,12:2.929167e-001):1.964544e-001):5.909122e-002):8.682776e-002):1.548162e-001):2.336230e-001,2:1.936741e-001):5.374203e-002,1:1.077520e-001);
   tree gen.124500 = [&U] ((20:2.436456e-004,19:8.823647e-003):7.495428e-002,((((13:4.783226e-001,((7:2.684534e-001,11:2.678227e-001):1.259337e-001,17:2.198236e-001):4.234904e-002):1.059564e-001,((5:2.511848e-001,(15:1.686935e-001,9:1.576817e-001):2.217653e-001):2.298528e-002,3:2.685082e-001):1.633565e-001):1.805348e-001,((6:2.473734e-001,(16:2.230041e-001,10:2.147488e-001):1.517559e-001):9.407759e-002,(4:2.736844e-001,((14:3.345387e-001,18:2.811627e-001):5.557215e-002,(8:2.401908e-001,12:3.475945e-001):1.650706e-001):8.997200e-002):1.025699e-001):1.435715e-001):2.105355e-001,2:2.102596e-001):3.682842e-002,1:1.362995e-001);
   tree gen.125000 = [&U] ((20:2.227276e-004,19:6.429491e-003):1.112532e-001,(((((7:2.640565e-001,11:2.678227e-001):1.379078e-001,(17:2.513673e-001,13:4.918331e-001):4.428843e-002):1.229065e-001,(((15:2.054978e-001,9:1.576817e-001):2.056871e-001,5:2.655635e-001):4.625679e-002,3:2.685082e-001):1.492367e-001):1.474377e-001,((6:2.473734e-001,(16:2.230041e-001,10:2.147488e-001):1.684290e-001):9.407759e-002,(4:2.736844e-001,((14:3.345387e-001,18:2.884679e-001):7.542446e-002,(8:2.401908e-001,12:3.733821e-001):1.858242e-001):8.102100e-002):7.349711e-002):1.907129e-001):2.174999e-001,2:2.006520e-001):5.877128e-002,1:1.332708e-001);
   tree gen.125500 = [&U] ((20:3.413229e-004,19:6.586725e-003):5.205202e-002,((((13:4.833909e-001,(17:2.575145e-001,(7:2.782483e-001,11:2.743723e-001):1.412803e-001):4.659582e-002):9.423856e-002,(((15:1.835346e-001,9:1.615378e-001):2.179979e-001,5:2.720579e-001):5.595262e-002,3:2.334013e-001):1.790836e-001):1.278631e-001,((6:2.536873e-001,(16:2.124602e-001,10:2.219289e-001):1.938650e-001):9.024601e-002,(4:2.809134e-001,((14:3.427198e-001,18:2.955224e-001):8.889647e-002,(8:3.591688e-001,12:3.825132e-001):8.183878e-002):1.140480e-001):9.177402e-002):2.031514e-001):2.228188e-001,2:1.954616e-001):5.443522e-002,1:1.253217e-001);
   tree gen.126000 = [&U] ((20:8.660752e-004,19:9.394186e-003):1.059015e-001,(((((13:4.950075e-001,17:2.092703e-001):6.404304e-002,(7:2.857056e-001,11:2.795122e-001):1.418948e-001):1.004088e-001,(((15:1.879452e-001,9:1.654197e-001):1.836759e-001,5:2.804854e-001):4.040311e-002,3:2.390102e-001):1.833872e-001):1.962626e-001,((6:2.597837e-001,(16:2.175659e-001,10:2.272621e-001):1.739437e-001):8.675873e-002,(4:2.429335e-001,((14:3.413006e-001,18:3.026242e-001):7.675536e-002,(8:3.678001e-001,12:2.991410e-001):1.431743e-001):7.729242e-002):9.964744e-002):2.182849e-001):2.652674e-001,2:2.298408e-001):5.202139e-002,1:1.135237e-001);
   tree gen.126500 = [&U] (2:2.464855e-001,(((((13:4.950075e-001,17:2.219284e-001):5.157187e-002,(7:2.857056e-001,11:2.553271e-001):1.284342e-001):1.164169e-001,((5:2.915760e-001,(15:1.997396e-001,9:1.238546e-001):2.413355e-001):8.053243e-002,3:2.682950e-001):1.466742e-001):1.527436e-001,((6:2.597837e-001,(16:2.145621e-001,10:2.272621e-001):1.565061e-001):1.126269e-001,(4:2.737553e-001,((14:3.230696e-001,18:3.026242e-001):4.919414e-002,(8:3.049176e-001,12:3.130583e-001):1.543811e-001):7.729242e-002):7.406235e-002):1.851691e-001):2.622628e-001,(20:8.660752e-004,19:7.869239e-003):1.101638e-001):1.537870e-002,1:1.371356e-001);
   tree gen.127000 = [&U] ((2:2.311599e-001,((((13:4.722430e-001,17:2.117224e-001):6.913325e-002,(7:2.725665e-001,11:2.410474e-001):1.086755e-001):1.294239e-001,((5:2.729278e-001,(15:1.673122e-001,9:1.637214e-001):2.424700e-001):5.587058e-002,3:2.559566e-001):1.605141e-001):1.441458e-001,((6:2.638985e-001,(16:2.601705e-001,10:2.313136e-001):1.355148e-001):7.861960e-002,(4:2.662047e-001,((14:3.082122e-001,18:2.887070e-001):9.487252e-002,(8:3.041300e-001,12:3.388191e-001):1.653903e-001):7.373788e-002):7.065636e-002):1.766535e-001):2.365811e-001):3.902837e-002,(20:1.185158e-003,19:1.439514e-002):1.037632e-001,1:1.190672e-001);
   tree gen.127500 = [&U] ((2:2.107144e-001,((((13:4.783853e-001,17:2.091681e-001):7.235496e-002,(7:3.341672e-001,11:2.381393e-001):1.178751e-001):1.396875e-001,((5:2.331645e-001,(15:2.036532e-001,9:1.548339e-001):2.454246e-001):6.146299e-002,3:2.528687e-001):1.585776e-001):1.375975e-001,((6:2.068823e-001,(16:2.570317e-001,10:2.119858e-001):1.797121e-001):9.196337e-002,(4:2.629931e-001,((14:3.044938e-001,18:2.852240e-001):8.173702e-002,(8:2.896621e-001,12:3.366558e-001):1.461128e-001):1.055658e-001):6.752037e-002):1.745223e-001):2.337269e-001):4.175298e-002,(20:8.478911e-004,19:9.522127e-003):1.025113e-001,1:1.112533e-001);
   tree gen.128000 = [&U] ((2:2.101310e-001,((((13:4.770607e-001,17:2.591493e-001):5.136045e-002,(7:3.332419e-001,11:2.686808e-001):1.326311e-001):9.874077e-002,((5:2.325189e-001,(15:2.047556e-001,9:1.544052e-001):2.411974e-001):5.562223e-002,3:2.423404e-001):1.484261e-001):1.543879e-001,((6:2.063095e-001,(16:2.563200e-001,10:2.431821e-001):1.792145e-001):9.170874e-002,(4:2.622649e-001,((14:3.036507e-001,18:2.844342e-001):8.151070e-002,(8:2.888601e-001,12:3.357236e-001):1.363027e-001):8.840350e-002):5.823902e-002):2.250121e-001):2.330797e-001):7.313946e-002,(20:1.416778e-003,19:9.495761e-003):8.149020e-002,1:1.109452e-001);
   tree gen.128500 = [&U] ((2:2.179288e-001,((((13:5.125024e-001,17:2.065550e-001):6.500040e-002,(7:2.831554e-001,11:2.607435e-001):1.390892e-001):1.295230e-001,((5:2.443714e-001,(15:2.182266e-001,9:1.544052e-001):2.126126e-001):3.990920e-002,3:2.423404e-001):1.601037e-001):1.543879e-001,((6:2.154866e-001,(16:2.113014e-001,10:2.431821e-001):1.792145e-001):1.254610e-001,(4:2.622649e-001,((14:3.036507e-001,18:2.844342e-001):1.029838e-001,(8:2.888601e-001,12:3.357236e-001):1.363027e-001):7.791258e-002):7.199612e-002):2.250121e-001):2.396357e-001):4.951294e-002,(20:4.669780e-003,19:1.586622e-002):8.476719e-002,1:1.023022e-001);
   tree gen.129000 = [&U] ((2:2.273716e-001,((((13:4.735144e-001,17:2.511446e-001):7.171145e-002,(7:2.954244e-001,11:2.574663e-001):1.171674e-001):1.351352e-001,((5:2.549598e-001,(15:2.276822e-001,9:1.531540e-001):2.550133e-001):4.631320e-002,3:2.510053e-001):1.364557e-001):1.709540e-001,((6:2.022901e-001,(16:2.204570e-001,10:2.036059e-001):1.720695e-001):1.308971e-001,(4:2.736287e-001,((14:3.168078e-001,18:2.967586e-001):5.036189e-002,(8:2.426792e-001,12:3.410428e-001):1.548941e-001):1.077336e-001):4.911610e-002):2.347618e-001):2.067912e-001):5.081799e-002,(20:4.872119e-003,19:1.423163e-002):8.102782e-002,1:1.025304e-001);
   tree gen.129500 = [&U] ((2:2.000140e-001,((((13:4.499709e-001,17:2.264128e-001):5.370944e-002,(7:2.807356e-001,11:2.173610e-001):1.350787e-001):1.204389e-001,((5:2.422830e-001,(15:1.711161e-001,9:1.720099e-001):2.237599e-001):6.038480e-002,3:2.385251e-001):1.923885e-001):1.923076e-001,((6:2.100095e-001,(16:2.175655e-001,10:2.257345e-001):1.980248e-001):1.196161e-001,(4:2.600237e-001,((14:3.010558e-001,18:2.820035e-001):7.338175e-002,(8:3.496179e-001,12:3.029347e-001):1.274126e-001):1.288916e-001):8.245580e-002):1.590263e-001):2.040316e-001):4.968625e-002,(20:1.411779e-003,19:1.921932e-002):1.410721e-001,1:9.328968e-002);
   tree gen.130000 = [&U] ((2:1.699368e-001,((((17:2.227634e-001,13:4.427181e-001):7.310431e-002,(7:3.392097e-001,11:2.138575e-001):1.329015e-001):1.372366e-001,((5:2.656804e-001,(15:2.076492e-001,9:1.296727e-001):2.079705e-001):3.527522e-002,3:2.346804e-001):1.767597e-001):1.615530e-001,((6:2.537441e-001,(16:2.377532e-001,10:2.465153e-001):1.800055e-001):1.355484e-001,(4:2.446406e-001,((14:3.003569e-001,18:2.774581e-001):7.327760e-002,(8:3.439826e-001,12:2.980519e-001):1.597236e-001):6.877331e-002):6.516476e-002):2.173197e-001):2.786600e-001):4.866110e-002,(20:2.941676e-003,19:1.652142e-002):1.244777e-001,1:1.143252e-001);
   tree gen.130500 = [&U] ((2:1.787814e-001,((((17:2.620366e-001,13:4.836063e-001):7.711019e-002,(7:3.568645e-001,11:2.249880e-001):1.125179e-001):1.171976e-001,((5:2.507415e-001,(15:2.184567e-001,9:1.364218e-001):2.187947e-001):4.196172e-002,3:2.468948e-001):2.018212e-001):1.144209e-001,((6:2.504154e-001,(16:2.608197e-001,10:1.897664e-001):1.761626e-001):7.285122e-002,(4:2.143169e-001,((14:3.159895e-001,18:2.918989e-001):8.854237e-002,(8:2.709145e-001,12:2.788539e-001):1.571954e-001):1.099885e-001):6.678724e-002):2.286305e-001):1.865795e-001):9.488815e-002,(20:1.475519e-003,19:1.671946e-002):1.325597e-001,1:9.173875e-002);
   tree gen.131000 = [&U] ((2:2.370855e-001,((((17:2.233837e-001,13:5.024259e-001):5.199009e-002,(7:3.500926e-001,11:2.337435e-001):1.306054e-001):1.217584e-001,((5:2.604991e-001,(15:1.578979e-001,9:1.766079e-001):1.951464e-001):6.874577e-002,3:2.565027e-001):2.032477e-001):1.475969e-001,((6:2.601604e-001,(16:2.709696e-001,10:2.374289e-001):1.434560e-001):8.713052e-002,(4:2.226571e-001,((14:3.253330e-001,18:2.801160e-001):7.408768e-002,(8:3.436789e-001,12:2.897055e-001):1.633127e-001):9.050448e-002):1.011568e-001):1.740011e-001):2.092830e-001):7.709203e-002,(20:2.355384e-003,19:1.737010e-002):1.155006e-001,1:8.814602e-002);
   tree gen.131500 = [&U] ((2:2.351460e-001,((((17:2.674423e-001,13:5.112572e-001):6.299386e-002,(7:3.472285e-001,11:2.660646e-001):1.316200e-001):1.177491e-001,((5:2.643595e-001,(15:1.922766e-001,9:1.524113e-001):2.182823e-001):4.047105e-002,3:2.748369e-001):1.634536e-001):2.073582e-001,((6:2.580321e-001,(16:2.486863e-001,10:2.354866e-001):1.397153e-001):8.578886e-002,(4:2.897025e-001,((14:3.288111e-001,18:2.778244e-001):8.871041e-002,(8:3.143671e-001,12:3.381724e-001):1.619766e-001):5.088237e-002):1.022230e-001):1.581649e-001):2.573083e-001):2.808898e-002,(20:3.366235e-003,19:2.020154e-002):1.255122e-001,1:8.742492e-002);
   tree gen.132000 = [&U] ((2:2.195559e-001,((((17:2.497110e-001,(7:3.242074e-001,11:2.374182e-001):1.254628e-001):5.614075e-002,13:4.773610e-001):1.006408e-001,((5:2.468325e-001,(15:2.211971e-001,9:1.409416e-001):2.038103e-001):6.705927e-002,3:2.837148e-001):1.990962e-001):1.713165e-001,((6:2.619690e-001,(16:2.321985e-001,10:2.198739e-001):1.720298e-001):9.217159e-002,(4:2.704953e-001,((14:2.998915e-001,18:2.931273e-001):1.141309e-001,(8:2.935246e-001,12:3.157517e-001):1.514015e-001):7.536102e-002):1.042494e-001):1.510430e-001):2.462077e-001):3.958423e-002,(20:1.356933e-003,19:1.178154e-002):8.304324e-002,1:1.232585e-001);
   tree gen.132500 = [&U] (((20:3.785141e-004,19:7.008910e-003):7.349161e-002,2:2.172659e-001):4.670816e-002,((((17:2.790557e-001,(7:3.208259e-001,11:2.552353e-001):1.357160e-001):3.562311e-002,13:4.723821e-001):9.318641e-002,((5:2.442581e-001,(15:2.033994e-001,9:1.394716e-001):2.091872e-001):5.085984e-002,3:2.615068e-001):1.429064e-001):2.028237e-001,((6:2.159405e-001,(16:2.792494e-001,10:2.294832e-001):1.428423e-001):1.154194e-001,(4:2.513237e-001,((14:2.952103e-001,18:2.900700e-001):1.001139e-001,(8:2.904632e-001,12:3.341365e-001):1.628575e-001):7.174964e-002):8.223804e-002):1.494676e-001):2.750174e-001,1:7.892571e-002);
   tree gen.133000 = [&U] ((((((17:2.790557e-001,(7:3.129976e-001,11:2.377691e-001):1.357160e-001):6.690152e-002,13:4.645300e-001):1.126602e-001,((5:2.442581e-001,(15:2.083634e-001,9:1.263241e-001):1.760843e-001):8.031688e-002,3:2.615068e-001):1.429064e-001):1.874145e-001,((6:2.534129e-001,(16:2.239178e-001,10:2.163831e-001):1.824864e-001):1.179880e-001,(4:3.190867e-001,((14:2.874756e-001,18:3.168346e-001):8.607542e-002,(8:3.599413e-001,12:3.442075e-001):1.628575e-001):8.775181e-002):4.964031e-002):1.504701e-001):2.884920e-001,2:2.107898e-001):8.714139e-002,(20:1.096326e-004,19:1.208586e-002):7.882077e-002,1:1.191324e-001);
   tree gen.133500 = [&U] ((2:2.051519e-001,((((17:2.247198e-001,(7:3.161324e-001,11:2.492140e-001):1.384653e-001):3.950966e-002,13:4.673507e-001):1.094309e-001,(3:2.641259e-001,(5:2.758866e-001,(15:2.120317e-001,9:1.411217e-001):2.419982e-001):4.977045e-002):1.798241e-001):1.179052e-001,((6:2.337006e-001,(16:2.261605e-001,10:1.892451e-001):1.843141e-001):1.017880e-001,(4:3.222825e-001,((14:3.285957e-001,18:2.783629e-001):9.337186e-002,(8:3.635463e-001,12:3.476549e-001):1.480519e-001):8.317185e-002):4.714759e-002):1.596766e-001):2.502537e-001):3.550802e-002,(20:2.597154e-005,19:1.325929e-002):7.454733e-002,1:1.174662e-001);
   tree gen.134000 = [&U] ((2:2.024245e-001,((((17:2.217323e-001,13:4.611376e-001):3.684185e-002,(7:2.760333e-001,11:2.383719e-001):1.121415e-001):1.454714e-001,((3:2.606145e-001,5:2.722341e-001):2.784516e-002,(15:2.092129e-001,9:1.392456e-001):2.387810e-001):1.622524e-001):1.530624e-001,((6:2.305937e-001,(16:2.231538e-001,10:1.613483e-001):1.665587e-001):1.253579e-001,(4:3.179980e-001,((14:3.242272e-001,18:2.387107e-001):5.565186e-002,(8:3.268535e-001,12:3.658529e-001):1.475587e-001):9.309761e-002):6.736603e-002):2.248061e-001):2.057277e-001):6.032089e-002,(20:7.267408e-005,19:1.276549e-002):8.736649e-002,1:1.010909e-001);
   tree gen.134500 = [&U] ((2:2.024245e-001,((((17:2.217323e-001,13:4.255364e-001):5.972962e-002,(7:2.760333e-001,11:2.399893e-001):1.371188e-001):1.454714e-001,((5:2.010449e-001,(15:2.092129e-001,9:1.668147e-001):2.074264e-001):6.289951e-002,3:2.716186e-001):1.529633e-001):1.591272e-001,((6:2.322456e-001,(16:2.218933e-001,10:2.089215e-001):1.917432e-001):7.929191e-002,(4:2.287202e-001,((14:3.242272e-001,18:2.387107e-001):7.663678e-002,(8:3.121760e-001,12:3.658529e-001):1.718872e-001):9.309761e-002):9.726326e-002):2.246058e-001):2.057277e-001):7.033534e-002,(20:2.031258e-004,19:1.050330e-002):1.305974e-001,1:1.061163e-001);
   tree gen.135000 = [&U] ((2:1.393272e-001,((((17:2.244994e-001,13:4.308468e-001):5.976352e-002,(7:3.337847e-001,11:2.595587e-001):1.435922e-001):1.164514e-001,((5:2.507727e-001,(15:2.118237e-001,9:1.688964e-001):2.672615e-001):4.244352e-002,3:2.750082e-001):1.538801e-001):1.732777e-001,((6:2.384414e-001,(16:2.250021e-001,10:2.115287e-001):1.501383e-001):8.028141e-002,(4:2.315744e-001,((14:3.282733e-001,18:2.617404e-001):6.131223e-002,(8:3.301029e-001,12:3.704185e-001):1.713540e-001):8.644207e-002):8.625449e-002):1.896985e-001):2.449458e-001):5.981226e-002,(20:7.052068e-004,19:1.041946e-002):1.104348e-001,1:8.951845e-002);
   tree gen.135500 = [&U] ((2:1.915415e-001,((((17:2.207300e-001,13:4.487218e-001):7.427929e-002,(7:3.281805e-001,11:2.269060e-001):1.411813e-001):9.893827e-002,((5:2.465623e-001,(15:1.816419e-001,9:1.660607e-001):2.627742e-001):4.362462e-002,3:2.703908e-001):1.425091e-001):1.272962e-001,((6:2.792408e-001,(16:2.212244e-001,10:1.969273e-001):1.740677e-001):1.034080e-001,(4:2.276863e-001,((14:3.227617e-001,18:2.486797e-001):4.738769e-002,(8:3.245606e-001,12:3.641992e-001):1.433627e-001):1.317623e-001):7.332837e-002):1.749589e-001):2.408332e-001):7.077642e-002,(20:3.894003e-004,19:1.670169e-002):9.753330e-002,1:1.129826e-001);
   tree gen.136000 = [&U] ((2:1.870918e-001,((((17:2.266655e-001,13:4.487218e-001):7.427929e-002,(7:3.111330e-001,11:2.269060e-001):1.156840e-001):1.375138e-001,((5:2.492619e-001,(15:1.666892e-001,9:1.660607e-001):2.627742e-001):6.428186e-002,3:2.703908e-001):1.762423e-001):1.419912e-001,((6:2.045867e-001,(16:2.730857e-001,10:1.969273e-001):1.565770e-001):1.034080e-001,(4:2.360187e-001,((14:3.227617e-001,18:2.486797e-001):9.086774e-002,(8:2.984715e-001,12:3.214068e-001):1.824388e-001):1.001620e-001):7.397691e-002):1.623267e-001):2.784652e-001):5.686648e-002,(20:2.043267e-003,19:1.652324e-002):9.753330e-002,1:8.510542e-002);
   tree gen.136500 = [&U] ((2:1.845025e-001,((((17:2.235284e-001,13:4.425116e-001):6.218757e-002,(7:3.068269e-001,11:2.703022e-001):1.175688e-001):9.877520e-002,((5:2.288337e-001,(15:1.393156e-001,9:1.958510e-001):2.198207e-001):4.350691e-002,3:1.985733e-001):1.738031e-001):1.884055e-001,((6:2.791481e-001,(16:2.359795e-001,10:1.942018e-001):1.621681e-001):1.402982e-001,(4:2.727953e-001,((14:2.967352e-001,18:2.713951e-001):7.775089e-002,(8:2.804544e-001,12:3.183580e-001):1.670210e-001):8.207055e-002):5.556691e-002):1.976952e-001):2.391094e-001):5.281799e-002,(20:1.104923e-003,19:1.148748e-002):1.321818e-001,1:8.954441e-002);
   tree gen.137000 = [&U] ((2:1.778440e-001,((((17:2.555068e-001,13:4.454267e-001):5.933040e-002,(7:2.980927e-001,11:2.950309e-001):1.271759e-001):1.295892e-001,((5:2.174260e-001,(15:2.085719e-001,9:1.621743e-001):2.135632e-001):1.026507e-001,3:1.929207e-001):1.845863e-001):1.793458e-001,((6:2.757143e-001,(16:2.828358e-001,10:1.830593e-001):1.286071e-001):1.074845e-001,(4:2.509505e-001,((14:2.916699e-001,18:2.636695e-001):7.183979e-002,(8:3.457646e-001,12:3.150553e-001):1.799383e-001):9.386669e-002):8.609445e-002):1.917683e-001):2.492032e-001):4.697629e-002,(20:1.084853e-003,19:9.544734e-003):1.246582e-001,1:8.777062e-002);
   tree gen.137500 = [&U] ((2:1.959746e-001,((((17:2.605752e-001,13:4.454267e-001):5.933040e-002,(7:2.782243e-001,11:2.681422e-001):1.068413e-001):1.295892e-001,((5:2.174260e-001,(15:2.233464e-001,9:1.530636e-001):2.308973e-001):5.190602e-002,3:2.926174e-001):1.224995e-001):1.737872e-001,((6:2.805028e-001,(16:2.828358e-001,10:1.830593e-001):1.286071e-001):1.015674e-001,(4:2.681103e-001,((14:2.916699e-001,18:2.875910e-001):8.777681e-002,(8:3.162428e-001,12:3.497920e-001):1.082131e-001):7.207789e-002):9.856875e-002):1.815194e-001):2.196535e-001):6.250543e-002,(20:2.626919e-003,19:1.779622e-002):1.087252e-001,1:9.860027e-002);
   tree gen.138000 = [&U] ((2:1.959746e-001,((((17:2.605752e-001,13:4.421466e-001):5.390327e-002,(7:2.782243e-001,11:2.681422e-001):1.547317e-001):1.295892e-001,((5:2.174260e-001,(15:2.192156e-001,9:1.443288e-001):2.070712e-001):5.190602e-002,3:2.926174e-001):1.466891e-001):1.496384e-001,((6:2.805028e-001,(16:2.361693e-001,10:2.178586e-001):1.560602e-001):9.858057e-002,(4:2.522672e-001,((14:2.916699e-001,18:2.875910e-001):8.777681e-002,(8:3.162428e-001,12:3.114078e-001):1.502712e-001):7.218489e-002):6.619541e-002):1.977568e-001):2.140976e-001):5.289519e-002,(20:1.394975e-003,19:1.385357e-002):1.117639e-001,1:1.467351e-001);
   tree gen.138500 = [&U] ((2:1.951536e-001,((((17:2.709091e-001,(7:3.158800e-001,11:2.670189e-001):1.542889e-001):4.875077e-002,13:4.402943e-001):1.290463e-001,((5:2.992280e-001,(15:1.914226e-001,9:1.507609e-001):2.662485e-001):7.509861e-002,3:2.636076e-001):1.271347e-001):1.490115e-001,((6:2.061395e-001,(16:2.203304e-001,10:2.169459e-001):1.862488e-001):8.998293e-002,(4:2.512104e-001,((14:2.904480e-001,18:2.547091e-001):8.776251e-002,(8:3.442587e-001,12:3.461994e-001):1.496417e-001):1.026432e-001):8.070783e-002):1.828290e-001):2.615205e-001):5.267360e-002,(20:2.144077e-003,19:1.316372e-002):1.112957e-001,1:1.461204e-001);
   tree gen.139000 = [&U] ((2:1.949470e-001,((((17:2.657799e-001,13:4.756290e-001):5.087748e-002,(7:3.176754e-001,11:2.685366e-001):1.284467e-001):1.110999e-001,((5:2.953202e-001,(15:1.884035e-001,9:1.516178e-001):2.252788e-001):4.811994e-002,3:2.651059e-001):2.119819e-001):1.742870e-001,((6:2.545364e-001,(16:2.505510e-001,10:2.181790e-001):1.873074e-001):8.957566e-002,(4:2.526382e-001,((14:2.920989e-001,18:2.783490e-001):8.826134e-002,(8:3.560257e-001,12:3.352579e-001):1.862831e-001):1.155319e-001):6.715802e-002):1.439595e-001):2.630069e-001):4.220241e-002,(20:4.477689e-003,19:1.408455e-002):9.347025e-002,1:1.521642e-001);
   tree gen.139500 = [&U] ((2:1.958135e-001,((((13:4.777431e-001,17:2.669612e-001):6.320421e-002,(7:3.190874e-001,11:2.697301e-001):1.358024e-001):1.344017e-001,((5:2.207621e-001,(15:1.892409e-001,9:1.424173e-001):1.838884e-001):7.535902e-002,3:2.371731e-001):1.710307e-001):1.899793e-001,((6:2.212257e-001,(16:2.620191e-001,10:2.191488e-001):1.440649e-001):8.826587e-002,(4:2.739669e-001,((14:2.933972e-001,18:2.795862e-001):7.819511e-002,(8:2.996353e-001,12:2.991931e-001):1.842460e-001):9.575128e-002):9.122921e-002):1.789535e-001):2.117395e-001):6.969447e-002,(20:1.132462e-003,19:7.827618e-003):9.671602e-002,1:1.537187e-001);
   tree gen.140000 = [&U] ((2:2.115048e-001,((((13:5.017792e-001,17:2.434166e-001):7.501347e-002,(7:2.944571e-001,11:2.697301e-001):1.301748e-001):1.287094e-001,((5:2.207621e-001,(15:1.892409e-001,9:1.471719e-001):1.838884e-001):7.423443e-002,3:2.302430e-001):1.710307e-001):1.899793e-001,((6:2.212257e-001,(16:2.416141e-001,10:2.191488e-001):1.454183e-001):8.826587e-002,(4:2.477860e-001,((14:2.970061e-001,18:2.762246e-001):5.496542e-002,(8:2.996353e-001,12:3.054379e-001):1.680595e-001):1.113867e-001):8.858221e-002):2.061395e-001):2.179492e-001):6.616582e-002,(20:1.132462e-003,19:5.424746e-003):9.671602e-002,1:8.972007e-002);
   tree gen.140500 = [&U] ((20:4.401208e-003,19:6.390668e-003):9.834209e-002,(((((13:4.935365e-001,17:2.188063e-001):7.378122e-002,(7:2.893722e-001,11:2.836376e-001):1.280364e-001):1.265951e-001,((5:2.350879e-001,(15:1.791036e-001,9:1.447543e-001):2.292711e-001):7.830044e-002,3:2.789002e-001):1.341841e-001):1.403252e-001,((6:2.455274e-001,(16:2.137399e-001,10:2.715667e-001):1.542089e-001):1.041624e-001,(4:2.437157e-001,((14:2.921272e-001,18:2.716870e-001):7.995960e-002,(8:3.547011e-001,12:3.004205e-001):1.674896e-001):6.073469e-002):8.712707e-002):2.027533e-001):2.780277e-001,2:2.080304e-001):1.596475e-002,1:8.824624e-002);
   tree gen.141000 = [&U] (2:2.452836e-001,((20:1.639299e-003,19:9.498838e-003):7.655486e-002,((((13:5.159004e-001,17:1.852128e-001):4.864266e-002,(7:3.024847e-001,11:2.698267e-001):1.338382e-001):1.613769e-001,((5:2.631303e-001,(15:1.872194e-001,9:1.907905e-001):2.396602e-001):4.325679e-002,3:3.003237e-001):1.445178e-001):1.541925e-001,((6:2.566532e-001,(16:2.234252e-001,10:2.289603e-001):1.611967e-001):1.210119e-001,(4:2.547593e-001,((14:2.786489e-001,18:2.568533e-001):6.640622e-002,(8:2.765284e-001,12:3.046279e-001):1.750792e-001):1.134641e-001):5.370068e-002):1.922067e-001):2.898101e-001):3.674925e-002,1:1.025774e-001);
   tree gen.141500 = [&U] (2:2.484806e-001,((20:5.078549e-004,19:1.182657e-002):8.403432e-002,((((13:5.058411e-001,17:1.816014e-001):5.186691e-002,(7:2.965867e-001,11:2.645655e-001):1.281843e-001):1.715733e-001,((5:2.589221e-001,(15:1.661141e-001,9:1.566377e-001):2.349872e-001):5.385944e-002,3:2.779317e-001):1.522349e-001):1.511860e-001,((6:2.516488e-001,(16:2.190688e-001,10:2.244959e-001):1.420257e-001):9.591186e-002,(4:2.497919e-001,((14:2.908585e-001,18:2.518451e-001):6.940332e-002,(8:3.312788e-001,12:2.969515e-001):1.492573e-001):7.489850e-002):8.837135e-002):2.322767e-001):2.462819e-001):3.893649e-002,1:7.912708e-002);
   tree gen.142000 = [&U] (2:2.633796e-001,((20:1.469608e-003,19:1.007881e-002):6.584797e-002,((((7:2.941979e-001,11:2.559623e-001):1.318832e-001,(17:2.566211e-001,13:3.972419e-001):4.656888e-002):1.569070e-001,((5:2.537024e-001,(15:2.072260e-001,9:1.680071e-001):2.376557e-001):8.250394e-002,3:2.810879e-001):1.217114e-001):1.742559e-001,((6:2.889270e-001,(16:2.638843e-001,10:1.991910e-001):1.610992e-001):9.700104e-002,(4:2.471295e-001,((14:3.550561e-001,18:2.558321e-001):6.869176e-002,(8:3.350408e-001,12:3.241768e-001):1.686910e-001):7.574904e-002):8.937490e-002):1.847374e-001):2.490786e-001):4.299954e-002,1:1.008857e-001);
   tree gen.142500 = [&U] ((((((17:2.542131e-001,(7:3.099384e-001,11:2.513073e-001):1.441447e-001):2.888360e-002,13:3.900175e-001):1.540534e-001,((5:2.490885e-001,(15:1.666907e-001,9:1.412428e-001):2.214121e-001):6.083588e-002,3:2.688173e-001):1.451625e-001):1.273805e-001,((6:2.836725e-001,(16:1.976199e-001,10:1.993079e-001):1.594963e-001):9.523694e-002,(4:2.426351e-001,((14:3.485990e-001,18:2.584847e-001):9.830882e-002,(8:3.247763e-001,12:3.182812e-001):1.519120e-001):9.976197e-002):8.269538e-002):1.813777e-001):2.470075e-001,2:2.691747e-001):3.558764e-002,(20:2.981115e-003,19:1.193735e-002):8.612373e-002,1:8.532492e-002);
   tree gen.143000 = [&U] ((((((17:2.558491e-001,(7:3.119330e-001,11:2.529247e-001):1.290692e-001):2.818924e-002,13:4.182029e-001):1.654270e-001,((5:2.506915e-001,(15:1.677634e-001,9:1.474122e-001):2.228370e-001):5.346109e-002,3:2.705473e-001):1.250968e-001):1.604506e-001,((6:2.854981e-001,(16:2.752773e-001,10:2.194425e-001):1.640624e-001):1.111890e-001,(4:2.441967e-001,((14:3.265226e-001,18:2.601483e-001):6.350036e-002,(8:3.238358e-001,12:3.594835e-001):1.398847e-001):1.091160e-001):8.427160e-002):1.830637e-001):2.482830e-001,2:1.474452e-001):5.499193e-002,(20:2.976814e-004,19:1.067922e-002):1.206840e-001,1:9.767651e-002);
   tree gen.143500 = [&U] ((((((17:2.254550e-001,13:5.027607e-001):8.856569e-002,(7:2.621239e-001,11:2.473213e-001):1.017130e-001):1.053636e-001,((5:2.824974e-001,(15:1.640468e-001,9:1.544622e-001):2.179002e-001):4.603555e-002,3:2.645535e-001):1.466955e-001):1.325549e-001,((6:2.050598e-001,(16:2.691787e-001,10:1.943230e-001):1.521084e-001):1.114614e-001,(4:2.563847e-001,((14:3.192887e-001,18:2.543849e-001):7.426393e-002,(8:3.166614e-001,12:3.452497e-001):1.367856e-001):1.009293e-001):7.882790e-002):2.059712e-001):2.558183e-001,2:2.650097e-001):3.613296e-002,(20:2.268912e-004,19:1.157956e-002):1.058894e-001,1:9.368889e-002);
   tree gen.144000 = [&U] ((((((17:2.139985e-001,13:5.040190e-001):4.411805e-002,(7:2.912205e-001,11:2.479403e-001):1.212027e-001):1.172920e-001,((5:2.450724e-001,(15:2.093975e-001,9:1.510184e-001):1.633569e-001):6.230379e-002,3:2.716788e-001):1.470627e-001):1.913548e-001,((6:2.055731e-001,(16:2.867335e-001,10:1.936962e-001):1.589419e-001):1.117404e-001,(4:2.570264e-001,((14:3.258657e-001,18:2.550216e-001):7.444981e-002,(8:2.987018e-001,12:3.461138e-001):1.371280e-001):8.662127e-002):6.603218e-002):2.064868e-001):2.564586e-001,2:2.275384e-001):4.714890e-002,(20:4.968773e-004,19:9.660217e-003):1.061545e-001,1:1.057447e-001);
   tree gen.144500 = [&U] ((20:1.240182e-003,19:8.804638e-003):8.995468e-002,(((((17:2.722467e-001,(7:3.195139e-001,11:2.653488e-001):1.453156e-001):5.084550e-002,13:4.155702e-001):1.126685e-001,((5:2.450724e-001,(15:2.048100e-001,9:1.276922e-001):2.139802e-001):9.008892e-002,3:2.716788e-001):1.272573e-001):1.777011e-001,((6:1.970864e-001,(16:2.481498e-001,10:2.005373e-001):1.611738e-001):1.127577e-001,(4:2.570264e-001,((14:2.808237e-001,18:3.189320e-001):8.364072e-002,(8:2.987018e-001,12:3.461138e-001):1.687961e-001):9.853385e-002):5.932587e-002):2.064868e-001):2.564586e-001,2:1.569050e-001):4.759191e-002,1:1.298860e-001);
   tree gen.145000 = [&U] ((20:3.461960e-004,19:1.200921e-002):9.333972e-002,(((((17:2.373386e-001,(7:3.232004e-001,11:2.684104e-001):1.469923e-001):3.399771e-002,13:4.548154e-001):1.188412e-001,((5:2.479000e-001,(15:2.071730e-001,9:1.578913e-001):2.164491e-001):4.439504e-002,3:2.686533e-001):1.642274e-001):1.848932e-001,((6:2.254866e-001,(16:2.075251e-001,10:1.679013e-001):2.086889e-001):1.037898e-001,(4:2.599919e-001,((14:3.438019e-001,18:3.226118e-001):8.973091e-002,(8:3.021482e-001,12:3.501072e-001):1.707437e-001):3.636592e-002):6.729318e-002):1.686452e-001):2.318922e-001,2:1.826555e-001):3.951558e-002,1:1.130021e-001);
   tree gen.145500 = [&U] ((20:5.001276e-004,19:1.157466e-002):9.201016e-002,(((((17:2.507298e-001,13:4.383581e-001):6.590324e-002,(7:3.115055e-001,11:2.586980e-001):1.423475e-001):1.420186e-001,((5:2.389298e-001,(15:1.895780e-001,9:1.518579e-001):2.027248e-001):6.161586e-002,3:2.565826e-001):1.608127e-001):1.503436e-001,((6:2.765240e-001,(16:2.000159e-001,10:2.513798e-001):1.525443e-001):1.084635e-001,(4:2.826460e-001,((14:2.829736e-001,18:2.730860e-001):1.052041e-001,(8:3.619015e-001,12:3.374387e-001):1.455685e-001):7.650741e-002):6.809970e-002):2.144970e-001):2.235012e-001,2:1.760462e-001):4.728934e-002,1:9.225742e-002);
   tree gen.146000 = [&U] ((20:1.157636e-003,19:1.708239e-002):9.892749e-002,(((((17:2.639888e-001,13:4.383581e-001):7.465982e-002,(7:3.115055e-001,11:2.369157e-001):1.472391e-001):1.237568e-001,((5:2.764630e-001,(15:1.663135e-001,9:1.518579e-001):2.159051e-001):4.406811e-002,3:2.565826e-001):1.469390e-001):1.609230e-001,((6:2.765240e-001,(16:2.000159e-001,10:2.533994e-001):1.488296e-001):8.497442e-002,(4:2.826460e-001,((14:3.503027e-001,18:2.730860e-001):8.510926e-002,(8:2.842242e-001,12:3.374387e-001):1.250809e-001):9.614446e-002):9.374599e-002):2.144970e-001):2.856393e-001,2:1.760462e-001):5.577210e-002,1:9.225742e-002);
   tree gen.146500 = [&U] (2:2.167489e-001,((20:8.170309e-004,19:8.295245e-003):7.855380e-002,((((17:2.444501e-001,13:4.288301e-001):5.598589e-002,(7:3.047347e-001,11:2.628633e-001):1.411166e-001):1.247950e-001,((5:2.719330e-001,(15:1.609535e-001,9:1.650405e-001):2.112122e-001):4.311026e-002,3:2.510056e-001):1.258046e-001):1.778993e-001,((6:2.705136e-001,(16:2.234241e-001,10:2.478916e-001):1.138041e-001):1.112995e-001,(4:2.583297e-001,((14:2.980157e-001,18:3.053601e-001):1.098605e-001,(8:3.277995e-001,12:2.707819e-001):2.105683e-001):9.984041e-002):7.330185e-002):2.122033e-001):2.856110e-001):3.475137e-002,1:7.137382e-002);
   tree gen.147000 = [&U] ((2:2.364535e-001,((((17:2.133600e-001,13:4.288301e-001):5.539993e-002,(7:3.152152e-001,11:2.628633e-001):1.672799e-001):1.183973e-001,((5:2.677676e-001,(15:1.544644e-001,9:1.650405e-001):2.189099e-001):4.488409e-002,3:2.737280e-001):1.901299e-001):1.407675e-001,((6:2.705136e-001,(16:2.234241e-001,10:2.478916e-001):1.568556e-001):1.112995e-001,(4:2.223466e-001,((14:3.358285e-001,18:2.526988e-001):1.051615e-001,(8:3.277995e-001,12:3.198799e-001):1.815173e-001):1.088147e-001):4.987518e-002):2.122033e-001):2.344216e-001):2.226345e-002,(20:1.147893e-003,19:7.470427e-003):8.274928e-002,1:1.427336e-001);
   tree gen.147500 = [&U] ((2:2.276484e-001,((((17:2.281424e-001,(7:3.138669e-001,11:2.530747e-001):1.518587e-001):5.131526e-002,13:4.798505e-001):1.373026e-001,((5:2.747676e-001,(15:1.599468e-001,9:1.588946e-001):2.076694e-001):7.130885e-002,3:2.635348e-001):9.284278e-002):1.675075e-001,((6:2.113020e-001,(16:2.807423e-001,10:2.386605e-001):1.673981e-001):1.153607e-001,(4:2.140667e-001,((14:3.471311e-001,18:2.432887e-001):4.437310e-002,(8:3.232557e-001,12:3.091222e-001):1.283348e-001):1.319855e-001):7.677419e-002):2.043012e-001):2.047406e-001):6.184526e-002,(20:2.226009e-003,19:1.096406e-002):9.375004e-002,1:1.158441e-001);
   tree gen.148000 = [&U] ((2:1.556144e-001,((((7:2.893735e-001,11:2.560686e-001):1.131399e-001,(13:5.045580e-001,17:2.317673e-001):4.839309e-002):1.559091e-001,((5:2.780181e-001,(15:1.708672e-001,9:1.607744e-001):2.078788e-001):5.629914e-002,3:2.617345e-001):1.716867e-001):1.868449e-001,((6:2.613237e-001,(16:2.756929e-001,10:2.299385e-001):1.424777e-001):9.683345e-002,(4:2.398467e-001,((14:3.512377e-001,18:2.461669e-001):8.793491e-002,(8:3.263317e-001,12:3.453680e-001):1.558569e-001):9.518564e-002):8.317011e-002):1.778704e-001):1.605895e-001):8.425906e-002,(20:2.181745e-003,19:1.671022e-002):9.485911e-002,1:1.121537e-001);
   tree gen.148500 = [&U] ((2:2.061729e-001,(((13:4.805364e-001,(17:2.670986e-001,(7:2.784352e-001,11:2.438775e-001):1.306633e-001):4.638246e-002):1.100613e-001,((5:2.647820e-001,(15:1.703255e-001,9:1.265308e-001):1.979819e-001):6.315628e-002,3:2.372415e-001):1.373693e-001):1.978475e-001,((6:2.488823e-001,(16:2.625674e-001,10:2.131349e-001):1.560395e-001):9.222330e-002,(4:2.760544e-001,((14:3.345156e-001,18:2.998417e-001):6.414684e-002,(8:3.480965e-001,12:3.289254e-001):1.484367e-001):9.065394e-002):9.244952e-002):1.856017e-001):2.302284e-001):6.739908e-002,(20:2.747825e-004,19:2.209288e-002):7.732148e-002,1:8.954788e-002);
   tree gen.149000 = [&U] ((2:1.975611e-001,((((7:2.768674e-001,11:2.550000e-001):1.299275e-001,(17:2.655946e-001,13:4.778306e-001):8.935064e-002):1.063151e-001,((5:2.632910e-001,(15:1.855392e-001,9:1.136762e-001):1.819135e-001):4.780487e-002,3:2.303123e-001):1.381981e-001):1.967334e-001,((6:2.474809e-001,(16:1.985571e-001,10:1.925042e-001):1.832292e-001):9.170401e-002,(4:2.266693e-001,((14:3.030508e-001,18:2.981533e-001):5.544089e-002,(8:3.461364e-001,12:3.270733e-001):1.922092e-001):8.223997e-002):8.440526e-002):2.011731e-001):2.005009e-001):5.287253e-002,(20:6.643260e-004,19:6.391650e-003):1.051752e-001,1:1.438930e-001);
   tree gen.149500 = [&U] ((2:1.975611e-001,((((13:4.425874e-001,17:2.465482e-001):6.556070e-002,(7:2.768674e-001,11:2.550000e-001):1.332650e-001):1.529396e-001,((5:2.733251e-001,(15:1.996269e-001,9:1.687916e-001):1.819135e-001):4.876377e-002,3:2.303123e-001):1.576869e-001):1.336510e-001,((6:2.474809e-001,(16:2.843717e-001,10:1.925042e-001):1.472870e-001):9.463582e-002,(4:2.708434e-001,((14:3.030508e-001,18:2.970005e-001):5.650694e-002,(8:3.333898e-001,12:3.270733e-001):1.922092e-001):1.006464e-001):1.001175e-001):2.011731e-001):2.205757e-001):7.302114e-002,(20:7.606078e-004,19:6.935933e-003):5.873160e-002,1:1.088438e-001);
   tree gen.150000 = [&U] ((2:2.355928e-001,((((13:4.279343e-001,17:2.371426e-001):5.263179e-002,(7:2.677009e-001,11:2.549109e-001):1.288529e-001):1.347818e-001,((5:2.642759e-001,(15:1.930177e-001,9:1.632032e-001):1.941705e-001):4.337368e-002,3:2.850957e-001):1.484505e-001):1.800832e-001,((6:2.392873e-001,(16:2.640902e-001,10:1.841095e-001):1.269273e-001):1.137115e-001,(4:2.618763e-001,((14:3.154121e-001,18:2.871674e-001):7.864079e-002,(8:3.223520e-001,12:3.459558e-001):1.169740e-001):9.731420e-002):9.416793e-002):1.957379e-001):2.132729e-001):5.956109e-002,(20:3.951983e-003,19:1.642024e-002):1.038854e-001,1:9.742364e-002);
   tree gen.150500 = [&U] ((2:1.738889e-001,(((13:4.462920e-001,(17:2.188797e-001,(7:2.742666e-001,11:2.611630e-001):1.355758e-001):4.111432e-002):1.332638e-001,((5:2.707577e-001,(15:1.977518e-001,9:1.320412e-001):1.989328e-001):1.041693e-001,3:2.722719e-001):1.184621e-001):1.524819e-001,((6:2.502494e-001,(16:2.674403e-001,10:1.886251e-001):1.701771e-001):8.887066e-002,(4:2.682992e-001,((14:2.997543e-001,18:2.942106e-001):1.123809e-001,(8:2.783940e-001,12:3.698881e-001):1.328412e-001):9.726585e-002):1.056549e-001):2.005387e-001):2.185038e-001):4.849662e-002,(20:1.115597e-003,19:1.777084e-002):8.552738e-002,1:1.072847e-001);
   tree gen.151000 = [&U] ((2:1.987122e-001,(((((7:2.800380e-001,11:2.712013e-001):1.357167e-001,17:2.684038e-001):4.522393e-002,13:4.634462e-001):1.298046e-001,((5:2.696885e-001,(15:2.053528e-001,9:1.539923e-001):2.011149e-001):7.866173e-002,3:2.313810e-001):1.519634e-001):1.583429e-001,((6:2.598683e-001,(16:2.416400e-001,10:2.538540e-001):1.767182e-001):9.364797e-002,(4:2.786119e-001,((14:3.112760e-001,18:3.055192e-001):7.491233e-002,(8:2.890947e-001,12:3.966262e-001):1.407488e-001):1.032639e-001):4.038512e-002):2.112856e-001):2.269024e-001):7.719798e-002,(20:4.864190e-003,19:1.556349e-002):7.882496e-002,1:1.111736e-001);
   tree gen.151500 = [&U] ((2:2.416891e-001,((((7:2.974211e-001,11:2.635191e-001):1.032261e-001,(17:2.372613e-001,13:4.896996e-001):4.274892e-002):1.467671e-001,((5:2.687245e-001,(15:2.075740e-001,9:1.556580e-001):2.111482e-001):5.607158e-002,3:2.338838e-001):1.471733e-001):1.600556e-001,((6:2.738678e-001,(16:2.442537e-001,10:1.690976e-001):1.642498e-001):7.004437e-002,(4:2.767818e-001,((14:3.146430e-001,18:2.572231e-001):7.513478e-002,(8:3.256707e-001,12:2.852041e-001):1.647907e-001):7.543767e-002):7.526309e-002):1.825615e-001):2.293567e-001):5.878187e-002,(20:6.192876e-003,19:1.769393e-002):9.901910e-002,1:1.069208e-001);
   tree gen.152000 = [&U] ((2:2.081178e-001,((((7:2.893194e-001,11:2.563408e-001):1.184811e-001,(17:2.184738e-001,13:4.597221e-001):3.739082e-002):1.408606e-001,((5:2.919573e-001,(15:2.226366e-001,9:1.514178e-001):1.859762e-001):5.562068e-002,3:2.626205e-001):1.529045e-001):1.628103e-001,((6:2.664076e-001,(16:2.184265e-001,10:2.189289e-001):1.556036e-001):1.050093e-001,(4:2.692423e-001,((14:3.060721e-001,18:2.716010e-001):8.894087e-002,(8:3.167994e-001,12:2.954508e-001):1.603018e-001):1.170321e-001):1.059551e-001):1.890752e-001):2.371263e-001):6.439549e-002,(20:1.366949e-003,19:3.427121e-003):8.843663e-002,1:1.202516e-001);
   tree gen.152500 = [&U] ((2:1.849694e-001,((((7:2.715230e-001,11:2.499802e-001):1.227090e-001,(17:2.130527e-001,13:4.491120e-001):2.690224e-002):1.342647e-001,((5:2.414953e-001,(15:1.820232e-001,9:1.253255e-001):2.027075e-001):6.290793e-002,3:2.561041e-001):1.491105e-001):1.725963e-001,((6:2.870840e-001,(16:2.487898e-001,10:2.162813e-001):1.517426e-001):1.105797e-001,(4:2.400478e-001,((14:2.974122e-001,18:2.648617e-001):8.544401e-002,(8:3.089386e-001,12:3.396673e-001):1.630651e-001):8.528067e-002):5.825152e-002):1.843836e-001):2.312424e-001):3.646424e-002,(20:5.905683e-004,19:7.900965e-003):1.012668e-001,1:1.172677e-001);
   tree gen.153000 = [&U] ((2:2.200429e-001,(((13:4.687568e-001,(17:2.918312e-001,(7:2.817393e-001,11:2.532192e-001):1.142015e-001):3.686469e-002):1.401377e-001,((5:2.520587e-001,(15:1.730716e-001,9:1.471780e-001):2.115742e-001):6.462276e-002,3:2.490801e-001):1.417044e-001):1.250494e-001,((6:2.996415e-001,(16:2.565999e-001,10:2.257417e-001):1.583800e-001):8.533845e-002,(4:2.223457e-001,((14:3.176471e-001,18:3.226138e-001):6.656555e-002,(8:3.224520e-001,12:3.434788e-001):1.655762e-001):9.549833e-002):1.038207e-001):1.925808e-001):2.859449e-001):4.348024e-002,(20:2.863241e-004,19:1.622007e-002):1.042223e-001,1:1.195168e-001);
   tree gen.153500 = [&U] ((2:1.649489e-001,(((13:4.611223e-001,(17:2.515459e-001,(7:3.432284e-001,11:2.607361e-001):1.296566e-001):7.703901e-002):1.378553e-001,((5:2.415352e-001,(15:1.955651e-001,9:1.447810e-001):2.081283e-001):6.644722e-002,3:3.042868e-001):1.481078e-001):1.518658e-001,((6:2.947613e-001,(16:2.462831e-001,10:2.220651e-001):1.764671e-001):9.250783e-002,(4:2.231080e-001,((14:3.103807e-001,18:2.763266e-001):1.083631e-001,(8:2.844614e-001,12:3.378847e-001):1.584670e-001):1.076697e-001):9.045696e-002):1.894443e-001):3.085299e-001):3.785840e-002,(20:9.555929e-005,19:2.125077e-002):1.025249e-001,1:9.885692e-002);
   tree gen.154000 = [&U] ((2:1.898588e-001,((((7:2.559372e-001,11:2.552849e-001):1.152364e-001,(17:1.999289e-001,13:4.595545e-001):1.270976e-001):1.017436e-001,((5:2.527040e-001,(15:2.046082e-001,9:1.831053e-001):2.177523e-001):5.164805e-002,3:2.883393e-001):1.945623e-001):1.588882e-001,((6:2.359266e-001,(16:2.381188e-001,10:2.181284e-001):1.301887e-001):1.370089e-001,(4:2.334247e-001,((14:2.804059e-001,18:2.891041e-001):9.882333e-002,(8:3.370196e-001,12:3.241930e-001):1.680286e-001):1.284040e-001):5.560046e-002):1.982044e-001):2.652612e-001):4.052682e-002,(20:1.835654e-004,19:5.333002e-003):1.151221e-001,1:1.069993e-001);
   tree gen.154500 = [&U] (((((7:2.576721e-001,11:2.570154e-001):1.301766e-001,(17:2.435080e-001,13:4.856678e-001):9.025186e-002):9.989433e-002,((5:2.544169e-001,(15:2.059952e-001,9:1.896895e-001):2.192284e-001):5.600705e-002,3:2.081479e-001):1.853435e-001):1.599652e-001,((6:2.607820e-001,(16:2.372020e-001,10:2.030429e-001):1.498900e-001):1.072339e-001,(4:2.248874e-001,((14:2.823067e-001,18:2.910639e-001):1.084405e-001,(8:3.955476e-001,12:3.408372e-001):1.419205e-001):5.336147e-002):1.201401e-001):1.654333e-001):2.738488e-001,((20:2.961744e-004,19:1.205483e-002):7.772505e-002,2:2.757898e-001):3.382254e-002,1:1.057094e-001);
   tree gen.155000 = [&U] (((20:1.083898e-003,19:1.033690e-002):7.274248e-002,2:2.095948e-001):2.513889e-002,(((((7:3.089029e-001,11:2.570154e-001):1.445179e-001,17:2.435080e-001):5.425703e-002,13:4.856678e-001):1.003980e-001,((5:2.544169e-001,(15:2.059952e-001,9:1.896895e-001):2.192284e-001):6.241362e-002,3:2.235777e-001):1.518871e-001):1.771226e-001,((6:2.841648e-001,(16:2.372020e-001,10:2.530076e-001):1.531811e-001):1.038970e-001,(4:2.357042e-001,((14:2.823067e-001,18:2.280873e-001):7.250393e-002,(8:3.180275e-001,12:3.328202e-001):1.768119e-001):9.885217e-002):7.096777e-002):1.587468e-001):2.484879e-001,1:8.587349e-002);
   tree gen.155500 = [&U] ((20:2.170062e-003,19:1.128116e-002):8.818676e-002,(((((7:3.082661e-001,11:2.564855e-001):1.073666e-001,(13:4.768945e-001,17:2.283432e-001):6.913033e-002):1.236496e-001,((5:2.538924e-001,(15:1.849115e-001,9:1.709030e-001):2.312036e-001):5.686092e-002,3:2.231168e-001):1.515739e-001):1.936636e-001,((6:1.950574e-001,(16:2.903990e-001,10:2.524860e-001):1.230981e-001):1.036422e-001,(4:2.798691e-001,((14:2.766963e-001,18:2.616173e-001):1.101779e-001,(8:3.173718e-001,12:3.024465e-001):1.676554e-001):9.151681e-002):7.710364e-002):1.584195e-001):2.537910e-001,2:1.985005e-001):8.425521e-002,1:9.685548e-002);
   tree gen.156000 = [&U] ((20:4.408623e-003,19:1.487606e-002):1.061109e-001,(((((7:3.171036e-001,11:3.316390e-001):1.104447e-001,(13:4.905664e-001,17:2.235260e-001):4.336465e-002):1.283039e-001,((5:2.611711e-001,(15:1.902126e-001,9:1.634406e-001):1.847235e-001):5.849104e-002,3:2.755668e-001):1.465914e-001):1.570213e-001,((6:2.006494e-001,(16:2.475523e-001,10:2.550980e-001):1.283346e-001):1.134644e-001,(4:2.878926e-001,((14:2.846288e-001,18:2.691175e-001):6.167884e-002,(8:3.264704e-001,12:3.096359e-001):1.909539e-001):9.056438e-002):8.236366e-002):1.684700e-001):2.616203e-001,2:2.483072e-001):3.782519e-002,1:1.259255e-001);
   tree gen.156500 = [&U] ((20:4.672154e-003,19:1.539333e-002):1.007650e-001,(((((7:3.217017e-001,11:2.681838e-001):1.231555e-001,(13:4.976798e-001,17:2.246027e-001):8.806619e-002):1.301643e-001,((5:2.649582e-001,(15:1.929708e-001,9:1.658106e-001):2.292311e-001):6.593855e-002,3:1.948279e-001):1.993409e-001):1.631293e-001,((6:2.415947e-001,(16:2.511419e-001,10:2.587971e-001):1.472742e-001):8.680232e-002,(4:2.920671e-001,((14:2.887560e-001,18:2.730198e-001):8.186702e-002,(8:2.939177e-001,12:3.141257e-001):1.937228e-001):9.141261e-002):7.616392e-002):2.194139e-001):2.544249e-001,2:2.131520e-001):7.396851e-002,1:1.014341e-001);
   tree gen.157000 = [&U] ((20:4.597913e-003,19:1.606932e-002):9.058690e-002,(((((7:3.205872e-001,11:2.672548e-001):1.168918e-001,(13:4.959557e-001,17:2.593633e-001):5.251280e-002):1.093640e-001,((5:2.640403e-001,(15:1.676088e-001,9:1.652362e-001):2.014703e-001):4.750031e-002,3:1.941530e-001):1.858639e-001):1.948453e-001,((6:2.407578e-001,(16:2.502719e-001,10:2.418652e-001):1.534552e-001):1.316830e-001,(4:2.910553e-001,((14:2.925007e-001,18:2.720740e-001):7.147875e-002,(8:3.405646e-001,12:3.130375e-001):1.595345e-001):9.109593e-002):4.481133e-002):1.992064e-001):2.087788e-001,2:1.911737e-001):6.209446e-002,1:8.990875e-002);
   tree gen.157500 = [&U] ((20:4.920842e-003,19:1.063465e-002):1.118099e-001,(((((7:3.201263e-001,11:2.945317e-001):1.353234e-001,(13:4.952426e-001,17:2.022610e-001):8.494531e-002):1.310063e-001,((5:2.636607e-001,(15:1.673678e-001,9:1.649986e-001):2.011807e-001):6.508660e-002,3:2.062822e-001):1.771489e-001):1.698961e-001,((6:2.977332e-001,(16:2.741921e-001,10:2.415175e-001):1.489810e-001):8.843692e-002,(4:2.787680e-001,((14:2.920801e-001,18:3.080057e-001):7.170393e-002,(8:3.138143e-001,12:3.125874e-001):2.027878e-001):7.913415e-002):8.833527e-002):1.481462e-001):2.505789e-001,2:2.156522e-001):3.842129e-002,1:9.842775e-002);
   tree gen.158000 = [&U] ((20:5.774854e-003,19:1.450087e-002):9.671725e-002,(((((7:3.051779e-001,11:2.592778e-001):1.371513e-001,(13:4.721171e-001,17:1.928163e-001):8.916161e-002):1.012886e-001,((5:2.885607e-001,(15:1.624426e-001,9:1.588840e-001):1.917865e-001):6.926345e-002,3:2.343817e-001):1.922590e-001):1.851654e-001,((6:2.735209e-001,(16:2.280697e-001,10:2.432465e-001):1.472217e-001):1.060374e-001,(4:2.762019e-001,((14:2.930891e-001,18:2.942840e-001):7.476418e-002,(8:2.991607e-001,12:3.285938e-001):1.603702e-001):8.170934e-002):6.514526e-002):1.683165e-001):2.388780e-001,2:1.554797e-001):7.732372e-002,1:9.383164e-002);
   tree gen.158500 = [&U] ((20:5.928312e-003,19:1.141633e-002):9.122057e-002,(((((7:3.370298e-001,11:2.618628e-001):1.385187e-001,(13:4.768242e-001,17:1.947387e-001):9.180001e-002):1.208951e-001,((5:2.914377e-001,(15:1.802364e-001,9:1.604680e-001):1.936986e-001):5.251689e-002,3:2.428002e-001):1.140254e-001):1.739640e-001,((6:2.762479e-001,(16:2.530739e-001,10:1.784890e-001):1.546440e-001):1.193909e-001,(4:2.442131e-001,((14:3.117157e-001,18:2.972181e-001):8.155283e-002,(8:3.021434e-001,12:3.318699e-001):1.790495e-001):9.902946e-002):4.713448e-002):1.878907e-001):2.412597e-001,2:1.570299e-001):7.809465e-002,1:1.126226e-001);
   tree gen.159000 = [&U] ((20:5.928312e-003,19:1.203199e-002):7.577847e-002,(((((7:3.095365e-001,11:2.618628e-001):1.485533e-001,(13:5.177511e-001,17:2.274040e-001):2.984314e-002):1.239764e-001,((5:2.665201e-001,(15:2.332132e-001,9:1.604680e-001):1.751478e-001):6.299502e-002,3:2.458236e-001):1.557055e-001):1.449322e-001,((6:2.409024e-001,(16:2.415375e-001,10:2.537386e-001):1.477323e-001):1.193909e-001,(4:2.442131e-001,((14:2.980031e-001,18:2.972181e-001):5.850974e-002,(8:2.977874e-001,12:3.318699e-001):1.749371e-001):7.090557e-002):1.120745e-001):1.844549e-001):2.343207e-001,2:1.570299e-001):6.815932e-002,1:1.126226e-001);
   tree gen.159500 = [&U] ((20:1.074357e-002,19:1.083390e-002):8.430528e-002,((((13:4.306836e-001,(17:2.225334e-001,(7:3.029067e-001,11:2.549580e-001):1.594404e-001):3.393581e-002):1.443368e-001,((5:2.609995e-001,(15:1.814186e-001,9:1.532837e-001):1.810914e-001):6.794045e-002,3:2.405585e-001):1.614165e-001):2.006093e-001,((6:2.357427e-001,(16:2.363642e-001,10:2.483040e-001):1.668735e-001):6.595849e-002,(4:2.389824e-001,((14:2.916204e-001,18:2.908522e-001):8.116851e-002,(8:3.305802e-001,12:3.247618e-001):1.492868e-001):8.334370e-002):8.797977e-002):1.834297e-001):2.345148e-001,2:2.515953e-001):7.041976e-002,1:1.088525e-001);
   tree gen.160000 = [&U] ((20:5.569340e-004,19:9.091569e-003):9.364630e-002,(((((7:2.943597e-001,11:2.477640e-001):1.327670e-001,(17:2.162543e-001,13:4.185312e-001):7.251103e-002):1.143368e-001,((5:2.509714e-001,(15:1.533044e-001,9:1.550211e-001):2.255973e-001):5.883567e-002,3:2.601295e-001):1.811111e-001):1.235904e-001,((6:1.985143e-001,(16:2.296948e-001,10:2.108649e-001):1.262950e-001):9.603902e-002,(4:2.764061e-001,((14:3.321873e-001,18:2.826453e-001):8.416486e-002,(8:3.134128e-001,12:3.018203e-001):1.258834e-001):7.717990e-002):9.925629e-002):2.185318e-001):2.197397e-001,2:1.826232e-001):4.785157e-002,1:1.057810e-001);
   tree gen.160500 = [&U] (2:2.303356e-001,((((((7:2.956312e-001,11:2.560033e-001):1.472457e-001,17:2.475314e-001):3.877785e-002,13:4.150236e-001):1.273173e-001,((5:2.520554e-001,(15:1.733487e-001,9:1.556907e-001):1.880298e-001):5.783293e-002,3:2.612531e-001):1.818933e-001):1.857227e-001,((6:2.831086e-001,(16:2.882416e-001,10:2.117757e-001):1.498168e-001):1.302895e-001,(4:2.354622e-001,((14:2.771229e-001,18:2.838662e-001):8.452839e-002,(8:3.017644e-001,12:3.031240e-001):1.788953e-001):9.619884e-002):7.015521e-002):1.463145e-001):2.026690e-001,(20:2.588062e-004,19:2.006166e-002):9.405079e-002):3.602685e-002,1:7.875304e-002);
   tree gen.161000 = [&U] (((((7:3.186853e-001,11:2.544545e-001):1.101898e-001,(13:4.183533e-001,17:2.512767e-001):5.997055e-002):1.584747e-001,((5:2.909833e-001,(15:2.147949e-001,9:1.892649e-001):2.224909e-001):5.847003e-002,3:2.333035e-001):1.795979e-001):1.718652e-001,((6:2.873922e-001,(16:2.451375e-001,10:2.096681e-001):1.511782e-001):9.755410e-002,(4:2.390250e-001,((14:2.813159e-001,18:2.924016e-001):7.110960e-002,(8:2.898379e-001,12:3.281424e-001):1.879843e-001):5.556040e-002):7.121671e-002):2.302346e-001):2.481846e-001,((20:3.751554e-003,19:9.449036e-003):7.996806e-002,2:2.478373e-001):4.197796e-002,1:8.277584e-002);
   tree gen.161500 = [&U] ((20:1.364579e-003,19:1.670289e-002):8.123481e-002,(((((7:3.168922e-001,11:2.595467e-001):1.413227e-001,(13:4.159993e-001,17:2.498629e-001):6.240167e-002):1.023497e-001,((5:2.465743e-001,(15:2.135863e-001,9:1.677838e-001):2.048373e-001):3.575088e-002,3:2.319908e-001):1.785873e-001):1.554449e-001,((6:2.952999e-001,(16:2.563726e-001,10:1.961732e-001):1.594949e-001):9.821044e-002,(4:2.274844e-001,((14:2.882155e-001,18:2.907564e-001):7.675212e-002,(8:2.889445e-001,12:3.174116e-001):1.378589e-001):7.517721e-002):3.828222e-002):1.910346e-001):2.453575e-001,2:2.626828e-001):2.418601e-002,1:1.315140e-001);
   tree gen.162000 = [&U] ((20:4.117387e-003,19:1.491984e-002):8.358263e-002,((((13:4.280224e-001,(17:2.570843e-001,(7:3.260508e-001,11:2.670480e-001):1.412586e-001):3.292936e-002):1.269018e-001,((5:2.756974e-001,(15:2.197593e-001,9:1.532991e-001):1.858907e-001):7.308307e-002,3:2.768608e-001):1.882773e-001):1.564155e-001,((6:2.704074e-001,(16:2.637822e-001,10:2.041736e-001):1.504416e-001):1.309199e-001,(4:2.721592e-001,((14:2.965454e-001,18:2.991597e-001):7.897038e-002,(8:2.972954e-001,12:3.584463e-001):1.418432e-001):1.012838e-001):9.973219e-002):1.698757e-001):2.078933e-001,2:2.035964e-001):6.846899e-002,1:1.160932e-001);
   tree gen.162500 = [&U] ((20:6.351317e-003,19:8.431598e-003):8.290511e-002,((((13:4.245529e-001,(17:2.327042e-001,(7:3.475591e-001,11:2.648834e-001):1.401136e-001):4.758980e-002):1.185849e-001,((5:2.734626e-001,(15:2.179780e-001,9:1.363273e-001):2.130017e-001):3.682138e-002,3:2.751685e-001):1.719072e-001):1.419590e-001,((6:2.682155e-001,(16:2.069532e-001,10:1.965690e-001):1.834978e-001):9.094822e-002,(4:2.699531e-001,((14:2.941417e-001,18:2.656076e-001):6.524561e-002,(8:3.614637e-001,12:3.417142e-001):1.422732e-001):1.030458e-001):8.252321e-002):2.057383e-001):2.062082e-001,2:2.019461e-001):8.590547e-002,1:1.098339e-001);
   tree gen.163000 = [&U] ((20:4.946682e-003,19:1.699555e-002):8.290511e-002,(((((13:4.504058e-001,17:2.510450e-001):4.436881e-002,(7:3.475591e-001,11:2.648834e-001):1.401136e-001):1.416112e-001,((5:2.734626e-001,(15:1.890868e-001,9:1.350665e-001):2.064595e-001):4.296005e-002,3:2.874625e-001):1.719072e-001):1.528409e-001,((6:2.694793e-001,(16:2.359455e-001,10:2.115357e-001):1.847309e-001):1.230324e-001,(4:2.699531e-001,((14:2.941417e-001,18:2.350551e-001):7.364550e-002,(8:3.294222e-001,12:3.192182e-001):1.980358e-001):5.449685e-002):6.584530e-002):2.057383e-001):2.275949e-001,2:2.019461e-001):8.590547e-002,1:1.098339e-001);
   tree gen.163500 = [&U] ((20:3.153382e-003,19:1.755649e-002):9.815523e-002,(((((17:2.471043e-001,(7:2.883443e-001,11:2.570066e-001):1.195755e-001):4.566901e-002,13:4.385210e-001):1.371150e-001,((5:2.691699e-001,(15:2.053309e-001,9:1.329463e-001):2.032186e-001):6.178466e-002,3:2.846838e-001):1.512265e-001):1.228600e-001,((6:2.350212e-001,(16:2.661193e-001,10:2.082151e-001):1.732213e-001):7.408392e-002,(4:2.657155e-001,((14:2.895244e-001,18:2.313653e-001):6.080696e-002,(8:3.239536e-001,12:3.142073e-001):1.514198e-001):1.279650e-001):6.879301e-002):2.025087e-001):2.075304e-001,2:1.987760e-001):5.353206e-002,1:1.081098e-001);
   tree gen.164000 = [&U] ((20:1.259360e-003,19:1.227135e-002):9.297586e-002,(((((17:2.612205e-001,(7:3.048165e-001,11:2.716885e-001):1.147590e-001):4.599560e-002,13:4.635723e-001):1.449480e-001,((5:2.845468e-001,(15:2.170608e-001,9:1.405411e-001):2.148278e-001):5.262626e-002,3:2.301927e-001):1.427859e-001):1.549975e-001,((6:2.484472e-001,(16:2.652369e-001,10:2.232172e-001):1.577983e-001):7.552014e-002,(4:2.757157e-001,((14:3.586076e-001,18:2.838191e-001):3.812873e-002,(8:3.021013e-001,12:3.321570e-001):1.659038e-001):7.364781e-002):7.272294e-002):2.140774e-001):2.718606e-001,2:2.020157e-001):5.223619e-002,1:1.142858e-001);
   tree gen.164500 = [&U] ((20:3.156794e-003,19:1.492242e-002):9.174224e-002,(((((17:2.577546e-001,(7:3.007721e-001,11:3.201581e-001):1.384205e-001):4.107198e-002,13:4.574215e-001):1.376669e-001,((5:2.807713e-001,(15:2.141808e-001,9:1.386763e-001):2.233943e-001):6.136805e-002,3:2.271385e-001):1.456414e-001):1.160002e-001,((6:2.664669e-001,(16:2.641707e-001,10:2.017723e-001):1.557046e-001):1.087375e-001,(4:2.720958e-001,((14:3.538495e-001,18:2.800533e-001):6.576310e-002,(8:2.923825e-001,12:3.171564e-001):1.431685e-001):8.252266e-002):8.584150e-002):1.771480e-001):2.682535e-001,2:1.993354e-001):5.154311e-002,1:1.127694e-001);
   tree gen.165000 = [&U] ((20:2.460815e-003,19:1.679550e-002):8.742830e-002,(((((17:2.258280e-001,(7:2.820295e-001,11:2.529003e-001):1.612199e-001):2.462385e-002,13:5.082525e-001):1.340647e-001,((5:2.734245e-001,(15:1.720972e-001,9:1.416908e-001):2.573628e-001):5.315025e-002,3:2.211950e-001):1.614171e-001):1.237404e-001,((6:2.291802e-001,(16:2.681387e-001,10:2.114553e-001):1.516303e-001):1.058922e-001,(4:2.649759e-001,((14:3.322723e-001,18:2.333754e-001):9.366284e-002,(8:3.110809e-001,12:3.088575e-001):1.749770e-001):7.676836e-002):8.701115e-002):1.797256e-001):2.812713e-001,2:2.153223e-001):3.541050e-002,1:1.186843e-001);
   tree gen.165500 = [&U] ((20:7.724061e-004,19:1.323857e-002):7.812991e-002,(((((17:2.366253e-001,(7:2.899129e-001,11:2.599695e-001):1.657264e-001):3.229443e-002,13:5.224595e-001):1.251880e-001,((5:2.456405e-001,(15:2.117916e-001,9:1.456514e-001):2.496760e-001):5.808074e-002,3:2.291711e-001):1.573203e-001):1.812167e-001,((6:2.523226e-001,(16:2.759696e-001,10:2.116047e-001):1.321513e-001):8.583731e-002,(4:2.424435e-001,((14:3.415602e-001,18:2.398989e-001):1.006799e-001,(8:3.551488e-001,12:3.174908e-001):1.636944e-001):9.665737e-002):1.138465e-001):1.754428e-001):2.538143e-001,2:2.146097e-001):5.025645e-002,1:1.068087e-001);
   tree gen.166000 = [&U] ((20:1.011022e-003,19:1.780169e-002):9.304952e-002,(((((17:2.281104e-001,13:5.036589e-001):7.809629e-002,(7:2.794805e-001,11:2.822029e-001):1.446105e-001):9.074635e-002,((5:2.788637e-001,(15:2.111286e-001,9:1.404102e-001):2.096461e-001):5.205093e-002,3:2.390691e-001):1.815649e-001):1.655916e-001,((6:2.224495e-001,(16:2.660389e-001,10:1.819013e-001):1.777581e-001):1.073614e-001,(4:2.609863e-001,((14:3.004674e-001,18:2.882650e-001):7.756485e-002,(8:3.423689e-001,12:3.060660e-001):1.675061e-001):8.937108e-002):8.024577e-002):2.070909e-001):2.291840e-001,2:1.856595e-001):6.385558e-002,1:1.029652e-001);
   tree gen.166500 = [&U] ((20:1.740278e-003,19:6.523752e-003):9.096270e-002,(((((17:2.443821e-001,13:5.046305e-001):3.683526e-002,(7:2.732126e-001,11:2.758740e-001):1.083618e-001):1.281851e-001,((5:2.726097e-001,(15:2.063937e-001,9:1.372612e-001):1.895245e-001):5.088358e-002,3:2.536611e-001):1.537935e-001):1.844540e-001,((6:2.519338e-001,(16:2.269541e-001,10:1.778218e-001):1.521438e-001):7.547482e-002,(4:2.551332e-001,((14:3.073432e-001,18:3.071854e-001):5.521870e-002,(8:3.698592e-001,12:3.102650e-001):1.338933e-001):8.736676e-002):1.009536e-001):1.996669e-001):2.212955e-001,2:1.814957e-001):5.172006e-002,1:1.037329e-001);
   tree gen.167000 = [&U] ((20:1.170770e-003,19:1.008479e-002):1.282907e-001,((((13:4.927003e-001,(17:2.407163e-001,(7:2.691144e-001,11:2.883052e-001):1.089602e-001):6.906378e-002):1.024107e-001,((5:2.378318e-001,(15:1.931132e-001,9:1.662287e-001):1.812621e-001):5.400337e-002,3:2.803344e-001):1.668482e-001):1.961938e-001,((6:2.322492e-001,(16:2.235498e-001,10:2.778687e-001):1.647420e-001):1.291346e-001,(4:2.513062e-001,((14:3.239996e-001,18:2.778961e-001):7.008728e-002,(8:3.185217e-001,12:3.056110e-001):1.080281e-001):8.605625e-002):7.788719e-002):1.923848e-001):2.269543e-001,2:1.881780e-001):4.792117e-002,1:9.791554e-002);
   tree gen.167500 = [&U] ((20:1.672727e-003,19:5.380653e-003):6.233559e-002,((((((7:2.751236e-001,11:2.947429e-001):1.217106e-001,17:2.460914e-001):6.972264e-002,13:5.200424e-001):8.738182e-002,((5:2.710028e-001,(15:1.974253e-001,9:1.310076e-001):2.685911e-001):7.183759e-002,3:2.484067e-001):1.465330e-001):1.561867e-001,((6:2.677078e-001,(16:2.285416e-001,10:2.079278e-001):1.738752e-001):1.406980e-001,(4:2.219744e-001,((14:3.049655e-001,18:2.971349e-001):7.428430e-002,(8:3.243947e-001,12:3.124352e-001):1.110733e-001):9.739226e-002):9.060051e-002):1.966807e-001):2.443920e-001,2:1.778109e-001):5.700008e-002,1:1.284348e-001);
   tree gen.168000 = [&U] ((20:1.941059e-003,19:1.549480e-002):1.173125e-001,((((((7:2.876194e-001,11:3.173121e-001):1.579758e-001,17:2.253533e-001):5.937778e-002,13:4.898322e-001):1.066114e-001,((5:2.711265e-001,(15:1.945041e-001,9:1.671405e-001):2.687137e-001):1.118003e-002,3:2.485201e-001):1.545682e-001):1.562579e-001,((6:1.998153e-001,(16:2.286459e-001,10:2.080227e-001):1.521475e-001):9.198129e-002,(4:2.997026e-001,((14:3.051046e-001,18:2.972705e-001):9.018849e-002,(8:3.245428e-001,12:2.860942e-001):1.475193e-001):9.133996e-002):9.708106e-002):1.875476e-001):2.231084e-001,2:1.739525e-001):7.508843e-002,1:8.971273e-002);
   tree gen.168500 = [&U] ((20:8.973122e-004,19:7.694421e-003):1.153008e-001,(((((17:2.140371e-001,13:4.969153e-001):6.950506e-002,(7:2.917785e-001,11:2.770033e-001):1.528151e-001):1.488987e-001,((5:2.777701e-001,(15:1.973167e-001,9:1.818612e-001):1.967482e-001):4.308401e-002,3:2.511599e-001):1.721570e-001):1.469508e-001,((6:2.420294e-001,(16:2.634532e-001,10:2.110308e-001):1.543475e-001):1.141250e-001,(4:3.040364e-001,((14:3.592708e-001,18:3.015691e-001):7.310043e-002,(8:3.292357e-001,12:2.964148e-001):1.603107e-001):8.472978e-002):9.462223e-002):1.935538e-001):2.061576e-001,2:1.764679e-001):1.054356e-001,1:1.155479e-001);
   tree gen.169000 = [&U] ((20:4.695303e-004,19:1.051046e-002):9.323579e-002,((((13:5.167674e-001,((7:2.836484e-001,11:2.638773e-001):1.352231e-001,17:2.080733e-001):3.331839e-002):1.088014e-001,((5:2.794062e-001,(15:1.918187e-001,9:1.767939e-001):1.912661e-001):6.257520e-002,3:2.611069e-001):1.567161e-001):1.183057e-001,((6:2.475170e-001,(16:2.413940e-001,10:1.951497e-001):1.599634e-001):1.189765e-001,(4:2.955648e-001,((14:2.884491e-001,18:2.931663e-001):7.106358e-002,(8:3.316779e-001,12:2.736705e-001):1.606691e-001):9.238199e-002):5.963662e-002):2.118794e-001):3.051938e-001,2:2.482996e-001):3.377071e-002,1:1.139520e-001);
   tree gen.169500 = [&U] (((20:4.418744e-004,19:1.728498e-002):1.020267e-001,(((13:5.215478e-001,((7:2.862724e-001,11:2.663183e-001):1.695063e-001,17:2.655476e-001):3.362661e-002):1.098078e-001,((5:2.742647e-001,(15:1.690063e-001,9:1.784293e-001):1.935889e-001):4.799949e-002,3:2.750037e-001):2.140908e-001):1.638679e-001,((6:2.498066e-001,(16:2.436270e-001,10:1.969549e-001):1.614432e-001):7.347662e-002,(4:2.982989e-001,((14:2.911174e-001,18:2.766600e-001):8.629322e-002,(8:3.347462e-001,12:2.762021e-001):1.690129e-001):7.518382e-002):1.012998e-001):2.039135e-001):2.735279e-001):3.007830e-002,2:2.347516e-001,1:8.087344e-002);
   tree gen.170000 = [&U] (2:2.407992e-001,((20:9.986208e-005,19:1.557009e-002):9.392152e-002,(((13:4.946207e-001,((7:2.885768e-001,11:2.558968e-001):1.710523e-001,17:2.600094e-001):5.777902e-002):1.126387e-001,((5:2.742647e-001,(15:1.690063e-001,9:1.584998e-001):2.379159e-001):5.217133e-002,3:2.460813e-001):1.384357e-001):1.340510e-001,((6:2.498066e-001,(16:2.652111e-001,10:2.289767e-001):1.614432e-001):1.042465e-001,(4:2.982989e-001,((14:2.911174e-001,18:2.766600e-001):9.733154e-002,(8:3.347462e-001,12:2.762021e-001):2.184473e-001):7.422960e-002):4.885548e-002):2.039135e-001):2.735279e-001):2.955186e-002,1:7.703827e-002);
   tree gen.170500 = [&U] ((20:1.425221e-004,19:1.189868e-002):1.015197e-001,(2:1.789076e-001,((((7:2.886122e-001,11:2.786092e-001):1.440003e-001,(17:2.128896e-001,13:4.946814e-001):5.946249e-002):1.321290e-001,((5:2.558056e-001,(15:1.690271e-001,9:1.585192e-001):2.352098e-001):3.367593e-002,3:2.199824e-001):1.384527e-001):1.160942e-001,((6:2.690908e-001,(16:2.023418e-001,10:2.304959e-001):1.561962e-001):8.928274e-002,(4:2.983355e-001,((14:2.853930e-001,18:2.766939e-001):7.719018e-002,(8:3.523111e-001,12:2.859137e-001):1.540371e-001):9.735542e-002):6.574736e-002):1.865381e-001):2.607198e-001):4.250877e-002,1:1.454185e-001);
   tree gen.171000 = [&U] ((20:2.688271e-004,19:9.602067e-003):1.084274e-001,(2:2.070992e-001,((((7:2.788729e-001,11:2.652274e-001):1.019696e-001,(17:2.247482e-001,13:4.709215e-001):4.220118e-002):1.978795e-001,((5:2.769991e-001,(15:2.282798e-001,9:1.333077e-001):2.034700e-001):4.829432e-002,3:2.764594e-001):1.945227e-001):1.525095e-001,((6:2.458961e-001,(16:2.675705e-001,10:2.194250e-001):1.248292e-001):7.902645e-002,(4:2.509030e-001,((14:2.927756e-001,18:2.610346e-001):7.348268e-002,(8:3.639686e-001,12:2.721811e-001):1.342985e-001):1.348268e-001):5.516238e-002):1.775786e-001):2.126329e-001):5.444501e-002,1:1.081390e-001);
   tree gen.171500 = [&U] ((20:3.304747e-004,19:6.747057e-003):9.859410e-002,(2:1.979239e-001,((((7:2.719911e-001,11:2.599283e-001):1.572050e-001,(17:2.133859e-001,13:4.615126e-001):4.288633e-002):9.772550e-002,((5:2.500086e-001,(15:2.164015e-001,9:1.070983e-001):1.994047e-001):6.863559e-002,3:2.709358e-001):1.311048e-001):1.384990e-001,((6:2.819416e-001,(16:2.622245e-001,10:2.150410e-001):1.623846e-001):7.605264e-002,(4:2.458901e-001,((14:3.014335e-001,18:2.558192e-001):7.031473e-002,(8:3.455752e-001,12:3.558518e-001):1.496348e-001):9.228176e-002):9.058687e-002):2.153306e-001):1.997727e-001):7.306494e-002,1:1.157920e-001);
   tree gen.172000 = [&U] ((20:8.886448e-004,19:2.104343e-002):1.019129e-001,(2:2.045863e-001,(((((7:3.147427e-001,11:2.606761e-001):1.285857e-001,17:2.693298e-001):4.304356e-002,13:4.770478e-001):1.382462e-001,((5:2.584243e-001,(15:2.019935e-001,9:1.469570e-001):2.507303e-001):3.216227e-002,3:2.802364e-001):1.809936e-001):1.612074e-001,((6:2.914322e-001,(16:2.125711e-001,10:2.016514e-001):1.687850e-001):9.694198e-002,(4:2.541671e-001,((14:3.174184e-001,18:2.644305e-001):4.770500e-002,(8:2.947304e-001,12:3.181104e-001):1.546717e-001):9.820052e-002):4.005292e-002):2.101449e-001):2.064973e-001):4.076753e-002,1:1.229501e-001);
   tree gen.172500 = [&U] (((20:1.788526e-003,19:1.424604e-002):1.029049e-001,2:2.619798e-001):2.402062e-002,((((17:2.664694e-001,(7:3.114000e-001,11:2.583513e-001):1.092849e-001):4.991177e-002,13:4.719813e-001):1.040549e-001,((5:2.647161e-001,(15:1.998482e-001,9:1.596696e-001):2.480674e-001):2.376429e-002,3:2.772602e-001):1.683343e-001):1.982963e-001,((6:2.440461e-001,(16:2.448872e-001,10:1.874402e-001):1.669924e-001):9.591241e-002,(4:2.514677e-001,((14:3.082448e-001,18:2.833899e-001):1.162660e-001,(8:2.916002e-001,12:3.147319e-001):1.434317e-001):9.715758e-002):8.414832e-002):1.995853e-001):3.282685e-001,1:9.653662e-002);
   tree gen.173000 = [&U] ((20:2.814493e-003,19:8.303376e-003):1.001034e-001,(((((17:2.707954e-001,(7:3.001253e-001,11:2.541135e-001):1.239269e-001):7.291673e-002,13:4.635684e-001):1.022002e-001,((5:2.599976e-001,(15:1.962860e-001,9:1.582342e-001):1.794067e-001):4.600211e-002,3:2.225134e-001):1.590388e-001):1.442368e-001,((6:2.675391e-001,(16:2.405222e-001,10:2.252136e-001):1.173702e-001):7.547123e-002,(4:2.469854e-001,((14:3.142750e-001,18:2.521845e-001):5.993637e-002,(8:3.295724e-001,12:3.091219e-001):1.881996e-001):6.548952e-002):8.264840e-002):1.944954e-001):2.771849e-001,2:2.573100e-001):2.246222e-002,1:9.481587e-002);
   tree gen.173500 = [&U] ((2:1.874269e-001,(20:4.854957e-004,19:1.510251e-002):8.226762e-002):2.209479e-002,(((13:4.555239e-001,((7:2.949172e-001,11:2.497038e-001):1.325571e-001,17:2.660962e-001):1.965304e-002):9.845887e-002,((5:2.469443e-001,(15:2.037711e-001,9:1.554883e-001):2.138984e-001):4.852051e-002,3:2.370088e-001):1.562790e-001):1.425539e-001,((6:2.628964e-001,(16:2.746929e-001,10:2.129116e-001):1.589584e-001):8.190809e-002,(4:2.447773e-001,((14:3.088212e-001,18:2.478082e-001):8.345833e-002,(8:3.238532e-001,12:3.243440e-001):1.702619e-001):8.504961e-002):9.992615e-002):2.181346e-001):2.552141e-001,1:1.031880e-001);
   tree gen.174000 = [&U] ((2:1.944093e-001,((((7:3.059041e-001,11:2.590064e-001):1.207975e-001,(17:2.450276e-001,13:5.035387e-001):5.443812e-002):1.391234e-001,((5:2.741973e-001,(15:2.075530e-001,9:1.532048e-001):2.031829e-001):4.681517e-002,3:2.458385e-001):1.114013e-001):1.709815e-001,((6:2.348874e-001,(16:2.290106e-001,10:2.208435e-001):1.648803e-001):8.269087e-002,(4:2.538963e-001,((14:3.203262e-001,18:2.703754e-001):1.042384e-001,(8:3.359182e-001,12:3.111440e-001):1.320617e-001):9.857069e-002):7.194385e-002):2.133330e-001):2.307396e-001):6.088694e-002,(20:5.200693e-004,19:1.168473e-002):9.729341e-002,1:1.038402e-001);
   tree gen.174500 = [&U] ((((((7:3.011959e-001,11:2.550199e-001):1.158405e-001,(17:1.935212e-001,13:5.401710e-001):8.848277e-002):1.211187e-001,((5:2.699771e-001,(15:1.904371e-001,9:1.508468e-001):2.366056e-001):5.187678e-002,3:2.420547e-001):1.281989e-001):1.321189e-001,((6:2.312721e-001,(16:2.580607e-001,10:2.174445e-001):1.871639e-001):7.808989e-002,(4:2.428252e-001,((14:3.153960e-001,18:2.947835e-001):8.628684e-002,(8:3.307480e-001,12:3.282551e-001):1.311349e-001):6.996910e-002):1.040456e-001):2.274673e-001):2.794512e-001,(20:5.061871e-004,19:1.150410e-002):1.185331e-001):1.615246e-002,2:2.075790e-001,1:1.132963e-001);
   tree gen.175000 = [&U] ((((((7:2.979386e-001,11:2.697519e-001):9.426255e-002,(17:2.262940e-001,13:4.385932e-001):8.815626e-002):1.499528e-001,((5:2.596998e-001,(15:1.964567e-001,9:1.492155e-001):2.340468e-001):4.326838e-002,3:2.800252e-001):1.564874e-001):1.704431e-001,((6:2.287711e-001,(16:2.422542e-001,10:2.274459e-001):1.851398e-001):1.146918e-001,(4:2.428529e-001,((14:2.723900e-001,18:2.915956e-001):6.691837e-002,(8:3.066665e-001,12:3.247052e-001):1.758037e-001):7.874489e-002):1.161493e-001):2.182419e-001):2.243691e-001,2:1.811773e-001):6.365936e-002,(20:4.404607e-004,19:1.102952e-002):8.580589e-002,1:1.120711e-001);
   tree gen.175500 = [&U] (((((13:4.956306e-001,(17:2.379027e-001,(7:2.919489e-001,11:2.435796e-001):1.217566e-001):3.456618e-002):1.421657e-001,((5:2.587103e-001,(15:2.203069e-001,9:1.462157e-001):2.471767e-001):5.762941e-002,3:2.520568e-001):1.768231e-001):1.504958e-001,((6:2.361649e-001,(16:2.373840e-001,10:2.228733e-001):1.637733e-001):5.149826e-002,(4:2.803040e-001,((14:2.904227e-001,18:2.824249e-001):8.312716e-002,(8:3.170182e-001,12:3.065997e-001):1.933049e-001):7.657270e-002):8.150378e-002):1.811627e-001):2.198584e-001,2:1.775349e-001):6.237955e-002,(20:4.987420e-004,19:9.150304e-003):9.944685e-002,1:1.009257e-001);
   tree gen.176000 = [&U] ((((((17:2.540959e-001,13:4.662796e-001):7.408167e-002,(7:2.855101e-001,11:3.158338e-001):1.003476e-001):1.471339e-001,((5:2.378910e-001,(15:2.051674e-001,9:1.400728e-001):2.022316e-001):4.440333e-002,3:2.866345e-001):1.457673e-001):1.441731e-001,((6:3.021059e-001,(16:2.274109e-001,10:2.004037e-001):1.365203e-001):8.731975e-002,(4:2.442659e-001,((14:2.782214e-001,18:2.705596e-001):7.963480e-002,(8:3.036995e-001,12:3.105215e-001):1.300113e-001):9.139722e-002):6.647455e-002):1.735517e-001):2.793112e-001,2:1.747679e-001):5.841098e-002,(20:9.731430e-004,19:1.092995e-002):9.526886e-002,1:1.166196e-001);
   tree gen.176500 = [&U] ((((((17:2.046978e-001,(7:2.719318e-001,11:3.207136e-001):1.484760e-001):4.907129e-002,13:4.739068e-001):1.264416e-001,((5:2.970763e-001,(15:2.085234e-001,9:1.768268e-001):2.055397e-001):5.052984e-002,3:2.635252e-001):1.452147e-001):1.462582e-001,((6:3.070476e-001,(16:2.311308e-001,10:2.036818e-001):1.736523e-001):8.784805e-002,(4:2.482615e-001,((14:2.827724e-001,18:2.749853e-001):7.186694e-002,(8:3.086673e-001,12:3.385830e-001):1.834797e-001):1.133077e-001):9.203829e-002):1.513991e-001):2.712641e-001,2:1.773359e-001):5.377711e-002,(20:8.595276e-004,19:9.625842e-003):1.144705e-001,1:1.028329e-001);
   tree gen.177000 = [&U] ((((((17:1.884395e-001,13:4.362662e-001):4.459706e-002,(7:2.502401e-001,11:2.823744e-001):1.301785e-001):1.223129e-001,((5:2.734807e-001,(15:1.919612e-001,9:1.720184e-001):1.892144e-001):3.939054e-002,3:2.499108e-001):1.725003e-001):1.395841e-001,((6:2.532577e-001,(16:2.667357e-001,10:2.226518e-001):1.378679e-001):7.887481e-002,(4:2.285430e-001,((14:2.789579e-001,18:3.266718e-001):5.482458e-002,(8:3.280882e-001,12:2.842153e-001):2.066714e-001):9.983143e-002):8.472803e-002):2.079005e-001):2.338546e-001,2:1.784393e-001):4.754672e-002,(20:8.233683e-005,19:3.812699e-003):1.382372e-001,1:9.466524e-002);
   tree gen.177500 = [&U] ((((((17:1.904250e-001,13:4.431275e-001):5.555011e-002,(7:3.259115e-001,11:2.853496e-001):1.261890e-001):1.315484e-001,((5:2.788583e-001,(15:1.939838e-001,9:1.384075e-001):1.723841e-001):6.470072e-002,3:2.525440e-001):1.743179e-001):1.549257e-001,((6:2.559261e-001,(16:2.373832e-001,10:2.060178e-001):1.589879e-001):1.040005e-001,(4:2.309510e-001,((14:2.818971e-001,18:2.980829e-001):7.305387e-002,(8:3.315451e-001,12:3.275833e-001):2.097879e-001):7.927324e-002):7.022001e-002):1.824817e-001):2.113997e-001,2:2.044481e-001):6.705516e-002,(20:3.099291e-004,19:1.833944e-002):1.101110e-001,1:9.871930e-002);
   tree gen.178000 = [&U] (((((((7:3.199420e-001,11:2.801231e-001):1.038765e-001,17:2.704619e-001):4.611886e-002,13:5.001551e-001):1.436523e-001,((5:2.737507e-001,(15:1.904307e-001,9:1.358724e-001):2.285433e-001):5.997358e-002,3:2.479183e-001):1.519440e-001):1.520880e-001,((6:2.592930e-001,(16:2.330352e-001,10:2.168508e-001):1.663951e-001):1.152840e-001,(4:2.762697e-001,((14:2.767337e-001,18:2.495241e-001):1.065038e-001,(8:2.939225e-001,12:3.215832e-001):2.059453e-001):1.060526e-001):7.715960e-002):1.744661e-001):2.123711e-001,2:2.007033e-001):4.298935e-002,(20:3.649920e-004,19:1.348956e-002):9.851551e-002,1:1.039884e-001);
   tree gen.178500 = [&U] ((((((17:2.048098e-001,13:4.740363e-001):8.777333e-002,(7:3.198408e-001,11:2.800344e-001):1.038436e-001):1.248474e-001,((5:3.081099e-001,(15:1.854434e-001,9:1.358294e-001):2.295494e-001):4.734152e-002,3:2.430855e-001):1.708869e-001):1.512902e-001,((6:2.592110e-001,(16:2.555604e-001,10:2.167822e-001):1.663425e-001):9.074087e-002,(4:2.761822e-001,((14:2.777930e-001,18:2.957118e-001):9.003885e-002,(8:3.013107e-001,12:3.103413e-001):1.879353e-001):9.813277e-002):7.885040e-002):1.609540e-001):2.241438e-001,2:2.053135e-001):4.664732e-002,(20:1.487351e-003,19:1.747475e-002):9.848434e-002,1:1.210989e-001);
   tree gen.179000 = [&U] ((((((17:2.074361e-001,13:4.801151e-001):7.629065e-002,(7:3.339793e-001,11:2.717533e-001):1.363645e-001):1.264484e-001,((5:3.120610e-001,(15:1.878215e-001,9:1.375712e-001):2.229799e-001):5.368372e-002,3:2.462027e-001):1.602882e-001):1.705480e-001,((6:2.625350e-001,(16:2.194801e-001,10:2.153870e-001):1.430652e-001):1.065163e-001,(4:2.797239e-001,((14:2.813552e-001,18:2.995038e-001):9.625528e-002,(8:3.176751e-001,12:3.143209e-001):1.903453e-001):6.506597e-002):8.323008e-002):1.789444e-001):2.252793e-001,2:2.079463e-001):5.666833e-002,(20:2.354008e-003,19:1.191968e-002):9.974725e-002,1:1.231139e-001);
   tree gen.179500 = [&U] ((((((17:2.093241e-001,13:4.601009e-001):7.382371e-002,(7:3.370190e-001,11:2.742266e-001):1.571833e-001):1.288022e-001,((5:2.925296e-001,(15:1.895309e-001,9:1.388233e-001):1.847683e-001):4.160348e-002,3:2.545132e-001):1.749071e-001):1.839317e-001,((6:2.295283e-001,(16:2.619294e-001,10:2.173473e-001):1.734265e-001):9.700617e-002,(4:2.603254e-001,((14:2.535065e-001,18:2.968181e-001):9.532576e-002,(8:3.205663e-001,12:3.171817e-001):1.306823e-001):8.470940e-002):7.398114e-002):1.805731e-001):2.273297e-001,2:1.773657e-001):6.703482e-002,(20:1.576068e-003,19:1.383575e-002):1.019559e-001,1:8.666477e-002);
   tree gen.180000 = [&U] ((((((17:2.074858e-001,(7:2.789833e-001,11:2.429149e-001):1.329966e-001):5.121583e-002,13:4.399549e-001):1.199347e-001,((5:2.778845e-001,3:2.549282e-001):5.047863e-002,(15:1.898399e-001,9:1.828869e-001):1.818177e-001):1.787822e-001):1.441445e-001,((6:2.381418e-001,(16:2.623565e-001,10:1.775058e-001):1.737093e-001):1.237233e-001,(4:2.607499e-001,((14:3.711991e-001,18:2.942869e-001):9.855323e-002,(8:3.210891e-001,12:3.148266e-001):1.543835e-001):7.400608e-002):6.568262e-002):1.808675e-001):2.821096e-001,2:2.067482e-001):6.148615e-002,(20:2.707672e-003,19:1.395617e-002):1.132454e-001,1:9.251793e-002);
   tree gen.180500 = [&U] ((((((17:2.120531e-001,13:4.728722e-001):8.629117e-002,(7:2.760345e-001,11:2.403473e-001):1.308307e-001):1.883388e-001,((5:2.749473e-001,(15:1.878334e-001,9:1.653254e-001):1.805744e-001):4.194367e-002,3:2.498871e-001):1.631731e-001):1.426209e-001,((6:2.428489e-001,(16:2.595834e-001,10:2.327061e-001):1.325069e-001):1.208446e-001,(4:2.491633e-001,((14:3.015039e-001,18:2.372308e-001):1.132170e-001,(8:3.269333e-001,12:3.071828e-001):1.760862e-001):8.073657e-002):6.561336e-002):2.128445e-001):2.504897e-001,2:2.045629e-001):5.499563e-002,(20:2.698476e-004,19:8.340955e-003):1.120484e-001,1:8.676026e-002);
   tree gen.181000 = [&U] ((((((17:2.305416e-001,13:5.058801e-001):7.086632e-002,(7:2.764074e-001,11:2.415560e-001):1.310074e-001):8.954968e-002,((5:2.832286e-001,(15:1.880871e-001,9:1.756653e-001):1.808183e-001):6.657744e-002,3:2.502246e-001):1.558095e-001):1.519695e-001,((6:2.431769e-001,(16:2.599341e-001,10:2.096831e-001):1.326858e-001):1.183515e-001,(4:2.494999e-001,((14:3.019112e-001,18:2.908836e-001):1.087433e-001,(8:3.784635e-001,12:3.376242e-001):1.653916e-001):1.095518e-001):6.041906e-002):2.040326e-001):2.508280e-001,2:1.945010e-001):3.885562e-002,(20:5.767891e-005,19:1.690663e-002):9.400589e-002,1:1.108630e-001);
   tree gen.181500 = [&U] ((((((17:2.193572e-001,13:5.012845e-001):8.630699e-002,(7:2.738964e-001,11:2.393616e-001):1.494187e-001):9.321324e-002,((5:2.747039e-001,(15:1.863784e-001,9:1.740694e-001):2.024233e-001):4.729501e-002,3:2.486644e-001):1.684463e-001):1.515605e-001,((6:2.409678e-001,(16:2.299150e-001,10:2.127473e-001):1.827929e-001):1.101671e-001,(4:2.461408e-001,((14:2.991685e-001,18:2.690460e-001):7.169828e-002,(8:3.750253e-001,12:2.824954e-001):1.789256e-001):6.997710e-002):6.037847e-002):1.965464e-001):2.274394e-001,2:2.120939e-001):6.921630e-002,(20:1.012469e-003,19:1.034596e-002):9.020804e-002,1:1.093126e-001);
   tree gen.182000 = [&U] ((((((17:2.296752e-001,13:3.860427e-001):8.038243e-002,(7:3.286170e-001,11:2.415097e-001):1.094988e-001):1.627737e-001,((5:2.771692e-001,(15:1.880511e-001,9:1.687412e-001):2.042399e-001):4.990952e-002,3:2.508961e-001):1.540317e-001):1.705205e-001,((6:2.153672e-001,(16:2.125080e-001,10:2.513635e-001):1.796327e-001):1.045768e-001,(4:2.483498e-001,((14:3.018534e-001,18:2.714605e-001):1.052868e-001,(8:3.724060e-001,12:2.745637e-001):1.412837e-001):9.503129e-002):6.164188e-002):1.983103e-001):2.294806e-001,2:2.143751e-001):7.345731e-002,(20:3.057671e-003,19:1.246349e-002):9.884125e-002,1:1.214550e-001);
   tree gen.182500 = [&U] ((((((17:2.386549e-001,13:3.896638e-001):5.745302e-002,(7:3.367844e-001,11:2.707149e-001):1.070501e-001):1.232302e-001,((5:3.124093e-001,(15:1.898150e-001,9:1.558672e-001):2.353211e-001):3.301018e-002,3:2.532495e-001):1.144135e-001):1.336238e-001,((6:2.271744e-001,(16:2.022253e-001,10:2.033130e-001):1.809635e-001):9.601583e-002,(4:2.506793e-001,((14:3.046847e-001,18:2.592897e-001):8.753881e-002,(8:3.758992e-001,12:3.562840e-001):1.516233e-001):8.587713e-002):1.199521e-001):1.392446e-001):2.136982e-001,2:1.889917e-001):5.968682e-002,(20:1.451232e-003,19:7.625235e-003):9.976837e-002,1:9.732557e-002);
   tree gen.183000 = [&U] ((((((17:2.254405e-001,13:5.083176e-001):5.433512e-002,(7:3.346095e-001,11:2.243550e-001):1.182760e-001):1.455155e-001,((5:3.157253e-001,(15:1.888083e-001,9:1.550406e-001):1.971337e-001):6.590231e-002,3:2.519063e-001):1.175939e-001):1.610963e-001,((6:2.003295e-001,(16:2.011528e-001,10:2.379942e-001):1.800038e-001):1.177897e-001,(4:2.506667e-001,((14:3.030688e-001,18:2.585967e-001):1.167860e-001,(8:3.302051e-001,12:3.593774e-001):1.434213e-001):9.600265e-002):3.653487e-002):2.195617e-001):2.125649e-001,2:1.879894e-001):5.937027e-002,(20:7.502100e-004,19:1.422493e-002):9.986569e-002,1:9.801895e-002);
   tree gen.183500 = [&U] ((((((17:2.227293e-001,(7:3.089993e-001,11:2.216569e-001):1.089106e-001):4.503879e-002,13:4.627795e-001):1.419095e-001,((5:2.785826e-001,(15:1.865376e-001,9:1.531760e-001):1.888892e-001):6.091305e-002,3:2.488768e-001):1.586992e-001):1.356083e-001,((6:2.159058e-001,(16:2.461142e-001,10:2.228423e-001):1.596852e-001):1.289179e-001,(4:2.394714e-001,((14:2.994240e-001,18:2.727193e-001):6.898322e-002,(8:3.122758e-001,12:3.550554e-001):1.289066e-001):8.613902e-002):9.123787e-002):2.169125e-001):2.048595e-001,2:1.636843e-001):7.381761e-002,(20:4.392891e-004,19:1.135818e-002):9.866467e-002,1:1.085465e-001);
   tree gen.184000 = [&U] ((((((17:2.316507e-001,13:4.812259e-001):7.340001e-002,(7:3.213160e-001,11:2.473344e-001):1.130186e-001):1.302507e-001,((5:2.896869e-001,(15:2.073524e-001,9:1.592816e-001):2.048515e-001):6.230400e-002,3:2.584884e-001):1.481557e-001):1.489664e-001,((6:2.245118e-001,(16:2.559243e-001,10:2.194327e-001):1.411710e-001):9.195464e-002,(4:2.490167e-001,((14:3.026310e-001,18:2.593396e-001):6.716626e-002,(8:3.247231e-001,12:2.962552e-001):1.261884e-001):1.056839e-001):7.717822e-002):2.423369e-001):2.658354e-001,2:1.653809e-001):5.381391e-002,(20:2.803111e-004,19:9.955534e-003):9.303411e-002,1:1.068820e-001);
   tree gen.184500 = [&U] ((((((17:2.948645e-001,13:4.764353e-001):5.588946e-002,(7:3.181173e-001,11:2.151550e-001):1.220165e-001):1.305318e-001,((5:2.868031e-001,(15:1.761311e-001,9:1.576960e-001):1.772759e-001):3.937971e-002,3:2.881028e-001):1.582302e-001):1.432585e-001,((6:2.420745e-001,(16:2.633469e-001,10:2.172482e-001):1.395018e-001):9.808022e-002,(4:2.732143e-001,((14:3.480469e-001,18:2.411471e-001):8.770691e-002,(8:3.214905e-001,12:3.292934e-001):1.406860e-001):9.017257e-002):7.640992e-002):1.826923e-001):2.490612e-001,2:1.637345e-001):8.106029e-002,(20:2.859249e-004,19:9.822023e-003):9.785065e-002,1:1.012808e-001);
   tree gen.185000 = [&U] ((((((7:3.134502e-001,11:2.525291e-001):9.535335e-002,(17:2.098094e-001,13:4.923223e-001):6.612845e-002):1.488453e-001,((5:2.963667e-001,(15:1.941508e-001,9:1.414854e-001):1.803941e-001):7.782516e-002,3:2.594733e-001):1.601047e-001):1.674027e-001,((6:2.459639e-001,(16:2.721283e-001,10:2.244925e-001):1.757336e-001):5.278915e-002,(4:2.823248e-001,((14:2.854817e-001,18:2.491883e-001):7.315543e-002,(8:3.322108e-001,12:3.402738e-001):1.442335e-001):7.174512e-002):1.088412e-001):2.117572e-001):2.178525e-001,2:2.016851e-001):7.985894e-002,(20:2.954592e-004,19:9.059777e-003):1.342463e-001,1:9.449214e-002);
   tree gen.185500 = [&U] ((((((7:2.651477e-001,11:2.454579e-001):1.358084e-001,(17:2.177641e-001,13:4.785366e-001):6.344587e-002):1.446774e-001,((5:2.880680e-001,(15:2.003204e-001,9:1.552508e-001):2.173581e-001):6.683056e-002,3:2.522076e-001):1.421426e-001):2.237182e-001,((6:2.728236e-001,(16:2.645083e-001,10:2.182064e-001):1.708128e-001):6.960689e-002,(4:2.936546e-001,((14:2.774877e-001,18:3.037628e-001):1.183589e-001,(8:3.037225e-001,12:3.380830e-001):1.450382e-001):7.095547e-002):1.021499e-001):1.463950e-001):2.502136e-001,2:1.849608e-001):7.041725e-002,(20:1.376261e-003,19:1.484896e-002):9.430917e-002,1:1.241551e-001);
   tree gen.186000 = [&U] ((((((7:3.181438e-001,11:2.464655e-001):1.325862e-001,(17:2.186580e-001,13:4.442878e-001):7.349881e-002):1.195865e-001,((5:3.117279e-001,(15:1.955819e-001,9:1.736128e-001):2.182504e-001):5.780693e-002,3:2.648578e-001):1.427261e-001):1.570595e-001,((6:3.012589e-001,(16:2.655941e-001,10:2.184516e-001):1.255132e-001):7.506042e-002,(4:2.679000e-001,((14:2.786268e-001,18:3.050097e-001):7.662556e-002,(8:3.049692e-001,12:3.394708e-001):1.427473e-001):7.772780e-002):1.262416e-001):1.849762e-001):2.518257e-001,2:1.837884e-001):4.705935e-002,(20:7.195128e-004,19:1.357247e-002):1.150892e-001,1:8.821748e-002);
   tree gen.186500 = [&U] ((((((7:3.092248e-001,11:2.582934e-001):1.233183e-001,(17:2.231199e-001,13:4.525595e-001):6.457677e-002):9.451930e-002,((5:3.046890e-001,(15:1.900988e-001,9:1.687457e-001):2.064469e-001):3.879941e-002,3:2.574326e-001):1.425354e-001):1.526564e-001,((6:2.928132e-001,(16:2.581483e-001,10:2.172862e-001):1.181287e-001):7.109802e-002,(4:2.780247e-001,((14:2.708156e-001,18:2.964589e-001):8.904119e-002,(8:2.964195e-001,12:3.299539e-001):1.387455e-001):1.092725e-001):8.481854e-002):1.605891e-001):2.325726e-001,2:1.948495e-001):4.431482e-002,(20:9.610935e-004,19:8.779770e-003):1.118628e-001,1:1.043184e-001);
   tree gen.187000 = [&U] (((((((7:3.131067e-001,11:2.615359e-001):1.248664e-001,17:2.445875e-001):4.679259e-002,13:4.582408e-001):9.312283e-002,((5:3.085140e-001,(15:1.924853e-001,9:1.544014e-001):1.907627e-001):3.774568e-002,3:2.606644e-001):1.443247e-001):1.544034e-001,((6:2.997778e-001,(16:2.613890e-001,10:1.986960e-001):1.258749e-001):1.040405e-001,(4:2.968446e-001,((14:2.742154e-001,18:3.001806e-001):5.329868e-002,(8:2.800713e-001,12:3.340961e-001):1.685144e-001):1.119105e-001):8.402687e-002):2.010099e-001):2.540460e-001,2:2.111070e-001):7.090079e-002,(20:1.108553e-003,19:1.236595e-002):1.242338e-001,1:9.813951e-002);
   tree gen.187500 = [&U] (((((((7:2.983248e-001,11:2.695452e-001):1.189714e-001,17:2.439045e-001):3.606808e-002,13:4.366070e-001):1.134904e-001,((5:2.623541e-001,(15:2.315071e-001,9:1.627550e-001):2.088362e-001):5.617231e-002,3:2.422530e-001):1.722321e-001):1.413274e-001,((6:2.683237e-001,(16:2.490487e-001,10:1.893155e-001):1.640853e-001):4.560908e-002,(4:2.828304e-001,((14:2.774238e-001,18:2.885359e-001):8.290064e-002,(8:3.427077e-001,12:2.944652e-001):1.598957e-001):7.199753e-002):1.023043e-001):1.915201e-001):2.420523e-001,2:1.870424e-001):6.355394e-002,(20:1.526758e-003,19:6.904216e-003):1.183686e-001,1:8.988712e-002);
   tree gen.188000 = [&U] ((((((7:2.989794e-001,11:2.411519e-001):1.518701e-001,(17:2.444397e-001,13:4.375651e-001):3.361672e-002):1.400370e-001,((5:2.629298e-001,(15:2.269656e-001,9:1.198386e-001):1.897940e-001):5.295962e-002,3:2.427846e-001):1.485023e-001):1.895675e-001,((6:2.159602e-001,(16:2.131164e-001,10:2.248658e-001):1.564282e-001):7.446467e-002,(4:2.440226e-001,((14:3.599066e-001,18:2.479309e-001):1.099812e-001,(8:3.434597e-001,12:2.951113e-001):1.636656e-001):1.164309e-001):8.662115e-002):1.853987e-001):3.109301e-001,2:1.874529e-001):5.497592e-002,(20:2.057799e-003,19:6.086798e-003):1.241448e-001,1:9.008435e-002);
   tree gen.188500 = [&U] ((((((13:4.230315e-001,17:2.401698e-001):5.695201e-002,(7:2.989794e-001,11:2.785860e-001):1.518701e-001):1.470907e-001,((5:2.629298e-001,(15:1.973677e-001,9:1.198386e-001):2.197679e-001):6.060546e-002,3:2.427846e-001):1.565720e-001):1.692874e-001,((6:2.611400e-001,(16:2.209613e-001,10:2.248658e-001):1.539875e-001):8.671953e-002,(4:2.440226e-001,((14:2.933389e-001,18:2.709726e-001):7.291024e-002,(8:2.702788e-001,12:2.951113e-001):1.606908e-001):1.031330e-001):9.306113e-002):1.853987e-001):2.383626e-001,2:1.992574e-001):4.309336e-002,(20:2.704843e-003,19:1.015607e-002):1.244927e-001,1:1.001702e-001);
   tree gen.189000 = [&U] ((((((17:2.218952e-001,13:4.747376e-001):3.579115e-002,(7:3.072176e-001,11:2.862623e-001):1.131898e-001):1.183233e-001,((5:2.701747e-001,(15:2.028061e-001,9:1.231407e-001):2.085994e-001):6.042828e-002,3:2.580077e-001):1.608862e-001):1.594381e-001,((6:2.586497e-001,(16:2.347251e-001,10:2.329726e-001):1.582305e-001):1.056470e-001,(4:2.507465e-001,((14:3.014216e-001,18:2.784391e-001):1.041622e-001,(8:3.195169e-001,12:3.627390e-001):1.040048e-001):8.597599e-002):8.911782e-002):2.098213e-001):1.895603e-001,2:2.675266e-001):7.489572e-002,(20:5.241866e-004,19:1.878794e-002):9.611017e-002,1:1.029303e-001);
   tree gen.189500 = [&U] ((((((17:2.188438e-001,13:4.682093e-001):4.695674e-002,(7:2.648613e-001,11:2.855200e-001):1.116333e-001):1.390019e-001,((5:2.539672e-001,(15:1.900979e-001,9:1.214473e-001):1.804821e-001):6.071522e-002,3:2.544596e-001):1.586738e-001):1.572456e-001,((6:2.780363e-001,(16:2.939445e-001,10:2.297688e-001):1.471024e-001):7.913436e-002,(4:2.472984e-001,((14:2.972766e-001,18:2.954614e-001):8.556065e-002,(8:3.386169e-001,12:3.458035e-001):2.085001e-001):1.207189e-001):5.074967e-002):1.869900e-001):2.224565e-001,2:1.805764e-001):7.732620e-002,(20:8.872171e-004,19:1.458550e-002):9.887555e-002,1:1.481636e-001);
   tree gen.190000 = [&U] ((((((17:2.178927e-001,13:3.930536e-001):6.269636e-002,(7:2.637101e-001,11:2.842790e-001):1.064981e-001):1.339003e-001,((5:2.643502e-001,3:2.584384e-001):2.802955e-002,(15:2.345205e-001,9:1.286297e-001):2.227925e-001):1.843136e-001):1.798955e-001,((6:2.601038e-001,(16:1.946270e-001,10:2.287702e-001):1.375348e-001):9.277607e-002,(4:2.241937e-001,((14:2.959845e-001,18:2.941772e-001):7.061142e-002,(8:3.371451e-001,12:2.792718e-001):1.870337e-001):7.163666e-002):1.066752e-001):1.864079e-001):1.978859e-001,2:2.078131e-001):7.190989e-002,(20:1.197313e-003,19:8.612059e-003):1.065014e-001,1:1.366438e-001);
   tree gen.190500 = [&U] ((((((17:2.595586e-001,(7:2.647024e-001,11:2.853488e-001):1.549658e-001):7.772693e-002,13:3.945327e-001):1.073727e-001,((5:2.569064e-001,(15:2.354030e-001,9:1.399352e-001):2.236309e-001):3.608975e-002,3:2.760679e-001):1.821404e-001):1.279704e-001,((6:2.610826e-001,(16:2.320867e-001,10:2.294020e-001):1.431965e-001):8.206881e-002,(4:2.856569e-001,((14:2.970983e-001,18:2.518352e-001):6.288516e-002,(8:3.384138e-001,12:3.158308e-001):1.628375e-001):1.250657e-001):3.985180e-002):1.782878e-001):2.719757e-001,2:2.085951e-001):4.576674e-002,(20:2.637472e-003,19:9.116321e-003):1.101907e-001,1:9.151697e-002);
   tree gen.191000 = [&U] ((((((17:2.563234e-001,13:4.606100e-001):5.587009e-002,(7:3.182900e-001,11:2.817921e-001):1.163061e-001):1.684992e-001,((5:2.851089e-001,(15:2.097454e-001,9:1.520378e-001):1.428718e-001):8.271446e-002,3:2.565068e-001):1.693614e-001):1.678502e-001,((6:2.647522e-001,(16:2.737734e-001,10:2.265427e-001):1.414117e-001):6.385588e-002,(4:2.518730e-001,((14:2.933952e-001,18:2.846208e-001):6.863609e-002,(8:3.341957e-001,12:3.118942e-001):1.850760e-001):1.208909e-001):8.963882e-002):1.410970e-001):2.374793e-001,2:1.961270e-001):1.005646e-001,(20:1.357492e-003,19:1.000142e-002):1.096486e-001,1:1.049884e-001);
   tree gen.191500 = [&U] ((((((17:2.563234e-001,(7:3.753943e-001,11:2.457466e-001):1.302075e-001):5.042117e-002,13:4.352138e-001):1.684992e-001,((5:2.851089e-001,(15:1.798156e-001,9:1.471165e-001):2.372262e-001):5.242427e-002,3:2.565068e-001):1.634807e-001):1.489360e-001,((6:2.647522e-001,(16:2.594415e-001,10:2.021189e-001):1.628711e-001):1.017867e-001,(4:2.518730e-001,((14:3.132494e-001,18:2.665905e-001):6.582903e-002,(8:3.053559e-001,12:3.118942e-001):1.878597e-001):7.300849e-002):6.832615e-002):1.584022e-001):2.541499e-001,2:1.961270e-001):7.484106e-002,(20:4.052850e-004,19:1.203712e-002):9.246519e-002,1:1.063375e-001);
   tree gen.192000 = [&U] ((((((17:2.613079e-001,(7:2.779682e-001,11:1.991879e-001):1.169214e-001):3.407317e-002,13:4.610755e-001):1.312510e-001,((5:2.430799e-001,(15:1.837070e-001,9:1.870438e-001):2.309811e-001):4.184308e-002,3:2.620580e-001):1.774798e-001):1.394086e-001,((6:2.753848e-001,(16:2.650562e-001,10:2.027991e-001):1.724439e-001):6.601846e-002,(4:2.573239e-001,((14:2.857395e-001,18:2.723599e-001):6.725366e-002,(8:3.233701e-001,12:3.186440e-001):1.614757e-001):1.347025e-001):6.980483e-002):1.305832e-001):2.494781e-001,2:1.769313e-001):7.646073e-002,(20:1.563549e-004,19:1.162802e-002):9.446627e-002,1:1.345024e-001);
   tree gen.192500 = [&U] ((((((17:2.486191e-001,(7:3.037386e-001,11:2.566421e-001):1.087088e-001):5.749399e-002,13:4.386862e-001):1.096823e-001,((5:3.103869e-001,(15:1.747864e-001,9:1.553268e-001):2.208574e-001):2.326785e-002,3:2.638299e-001):1.534753e-001):1.326391e-001,((6:2.736946e-001,(16:2.521853e-001,10:2.124598e-001):1.487326e-001):8.761909e-002,(4:2.448286e-001,((14:3.026329e-001,18:2.591344e-001):6.750976e-002,(8:3.076676e-001,12:3.031711e-001):1.635900e-001):1.038413e-001):7.827293e-002):1.585972e-001):2.104448e-001,2:2.091300e-001):3.294844e-002,(20:6.891120e-004,19:2.198196e-002):9.117285e-002,1:1.279711e-001);
   tree gen.193000 = [&U] ((((((7:3.066795e-001,11:2.591270e-001):1.616603e-001,(13:4.429338e-001,17:2.510263e-001):5.062863e-002):1.329297e-001,((5:2.701159e-001,(15:1.764788e-001,9:1.568307e-001):2.120302e-001):5.143255e-002,3:2.648322e-001):1.271676e-001):1.779592e-001,((6:2.763446e-001,(16:2.749832e-001,10:2.145169e-001):1.750141e-001):8.689283e-002,(4:2.471991e-001,((14:3.400953e-001,18:3.517680e-001):8.830561e-002,(8:3.106466e-001,12:3.061065e-001):1.555120e-001):1.048468e-001):8.317830e-002):1.814439e-001):1.928925e-001,2:1.379235e-001):5.951976e-002,(20:6.957843e-004,19:9.737645e-003):1.201155e-001,1:1.332941e-001);
   tree gen.193500 = [&U] ((((((17:2.281752e-001,13:4.483986e-001):6.563638e-002,(7:3.311528e-001,11:2.666099e-001):1.122369e-001):1.400110e-001,((5:2.491358e-001,(15:1.910967e-001,9:1.550724e-001):2.019860e-001):4.791928e-002,3:2.265518e-001):1.558976e-001):1.373579e-001,((6:2.556614e-001,(16:2.471509e-001,10:2.384684e-001):1.597924e-001):7.498037e-002,(4:2.765794e-001,((14:2.885605e-001,18:2.967734e-001):8.876794e-002,(8:3.144793e-001,12:3.306962e-001):1.697130e-001):6.558194e-002):1.074565e-001):1.775384e-001):2.419128e-001,2:1.528917e-001):5.123003e-002,(20:6.426209e-004,19:1.840798e-002):9.799192e-002,1:1.188521e-001);
   tree gen.194000 = [&U] ((((((17:2.281752e-001,(7:2.845652e-001,11:2.727247e-001):1.852135e-001):5.187027e-002,13:4.047445e-001):9.688947e-002,((5:2.491358e-001,(15:1.654121e-001,9:1.698811e-001):2.176269e-001):7.806680e-002,3:2.265518e-001):1.558976e-001):1.918955e-001,((6:2.556614e-001,(16:2.471509e-001,10:2.384684e-001):1.433242e-001):1.232526e-001,(4:2.765794e-001,((14:2.885605e-001,18:2.967734e-001):6.406982e-002,(8:3.095565e-001,12:3.709966e-001):1.620435e-001):8.249931e-002):8.216840e-002):2.000361e-001):2.381318e-001,2:1.644371e-001):4.724719e-002,(20:3.558235e-004,19:1.198202e-002):9.799192e-002,1:1.199743e-001);
   tree gen.194500 = [&U] ((((((17:2.276971e-001,(7:3.622018e-001,11:2.672684e-001):1.201276e-001):6.131709e-002,13:4.038964e-001):1.348186e-001,((5:2.880047e-001,(15:1.918779e-001,9:1.695252e-001):2.233595e-001):8.873302e-002,3:2.260772e-001):1.708519e-001):1.177588e-001,((6:2.423147e-001,(16:2.196514e-001,10:2.379688e-001):1.367956e-001):1.003688e-001,(4:2.659082e-001,((14:2.879559e-001,18:2.466748e-001):8.050334e-002,(8:3.089079e-001,12:3.215833e-001):1.561105e-001):6.204634e-002):6.872941e-002):1.738566e-001):2.891854e-001,2:2.059196e-001):3.642310e-002,(20:1.961166e-004,19:1.520132e-002):9.778661e-002,1:1.197229e-001);
   tree gen.195000 = [&U] (((((13:4.129872e-001,((7:3.623409e-001,11:2.267153e-001):1.442412e-001,17:2.551165e-001):3.731782e-002):1.338943e-001,((5:2.491343e-001,(15:1.919517e-001,9:1.380218e-001):1.777513e-001):6.186394e-002,3:2.051505e-001):2.155219e-001):1.631402e-001,((6:2.185274e-001,(16:2.865647e-001,10:1.975351e-001):1.265947e-001):1.004074e-001,(4:2.660104e-001,((14:3.531881e-001,18:2.467696e-001):7.347160e-002,(8:3.769580e-001,12:3.217068e-001):1.475709e-001):9.741682e-002):7.630430e-002):2.085502e-001):2.650547e-001,2:2.139496e-001):2.559156e-002,(20:2.079885e-004,19:1.116334e-002):1.078524e-001,1:1.096704e-001);
   tree gen.195500 = [&U] ((((((7:3.571895e-001,11:2.772993e-001):1.222120e-001,(13:4.361703e-001,17:2.694375e-001):3.338233e-002):1.368004e-001,((5:2.631196e-001,(15:2.027269e-001,9:1.457697e-001):2.099839e-001):3.443474e-002,3:2.948918e-001):1.511855e-001):1.714606e-001,((4:2.605961e-001,((14:2.527862e-001,18:2.606220e-001):7.362395e-002,(8:3.115150e-001,12:3.458330e-001):1.842072e-001):7.342391e-002):6.118343e-002,(6:2.573259e-001,(16:2.715113e-001,10:1.888116e-001):1.719086e-001):6.815658e-002):2.668832e-001):2.744521e-001,2:2.259597e-001):2.851857e-002,(20:1.676451e-004,19:1.272635e-002):9.384294e-002,1:1.040491e-001);
   tree gen.196000 = [&U] ((((((7:2.364235e-001,11:2.397418e-001):1.532406e-001,(13:4.599451e-001,17:2.841240e-001):4.401448e-002):1.323255e-001,((5:2.682309e-001,(15:1.921196e-001,9:1.404578e-001):2.358091e-001):5.917146e-002,3:2.352950e-001):1.647414e-001):1.650869e-001,((4:2.748006e-001,((14:3.367453e-001,18:2.748280e-001):5.882738e-002,(8:2.980270e-001,12:3.646836e-001):1.559353e-001):9.156747e-002):1.160519e-001,(6:2.518562e-001,(16:2.863108e-001,10:1.991034e-001):1.509855e-001):1.059786e-001):1.639935e-001):2.531845e-001,2:2.382763e-001):4.069673e-002,(20:1.515140e-004,19:9.270221e-003):1.118364e-001,1:1.179158e-001);
   tree gen.196500 = [&U] ((((((7:3.622114e-001,11:3.236087e-001):1.151684e-001,(17:2.685755e-001,13:4.347749e-001):4.872477e-002):1.318055e-001,((5:2.644577e-001,(15:1.816060e-001,9:1.578727e-001):1.865559e-001):3.729572e-002,3:2.825223e-001):1.575487e-001):1.560527e-001,((4:2.755006e-001,((14:3.183172e-001,18:2.586164e-001):1.052788e-001,(8:3.359041e-001,12:3.447266e-001):1.143304e-001):8.012091e-002):1.097010e-001,(6:2.380736e-001,(16:2.373022e-001,10:1.988876e-001):1.587015e-001):1.206899e-001):1.490520e-001):2.393292e-001,2:1.510359e-001):3.995639e-002,(20:2.373861e-004,19:8.762915e-003):9.302228e-002,1:9.770864e-002);
   tree gen.197000 = [&U] ((((((17:2.698170e-001,(7:3.248804e-001,11:2.923836e-001):1.121401e-001):6.347550e-002,13:4.367847e-001):1.078602e-001,((5:2.239226e-001,(15:1.588878e-001,9:1.386596e-001):2.027504e-001):5.504461e-002,3:2.838283e-001):1.766345e-001):1.524064e-001,((4:2.688681e-001,((14:3.197886e-001,18:2.598118e-001):1.124774e-001,(8:3.374568e-001,12:3.463201e-001):1.714323e-001):8.004200e-002):1.096270e-001,(6:2.391741e-001,(16:2.256721e-001,10:1.905987e-001):1.729838e-001):8.308425e-002):1.824158e-001):2.404355e-001,2:1.649331e-001):5.964461e-002,(20:1.130413e-003,19:1.652170e-002):9.261184e-002,1:1.335634e-001);
   tree gen.197500 = [&U] (((((13:4.272367e-001,((7:3.177787e-001,11:2.859922e-001):1.166104e-001,17:2.639189e-001):4.244972e-002):1.028942e-001,(3:2.776239e-001,((15:2.290580e-001,9:1.773712e-001):2.100752e-001,5:2.579969e-001):4.373830e-002):1.689848e-001):1.685733e-001,((4:2.629908e-001,((14:3.426025e-001,18:2.686349e-001):7.503657e-002,(8:3.300802e-001,12:3.387496e-001):2.089711e-001):1.089712e-001):5.075657e-002,(6:2.432586e-001,(16:2.494140e-001,10:2.380088e-001):1.692025e-001):8.791829e-002):1.615842e-001):2.554621e-001,2:1.999695e-001):2.710739e-002,(20:9.673911e-004,19:1.592269e-002):1.000383e-001,1:1.058468e-001);
   tree gen.198000 = [&U] ((((((7:3.131238e-001,11:2.497505e-001):1.531845e-001,(17:2.600529e-001,13:4.729948e-001):4.317192e-002):8.941571e-002,(3:2.735572e-001,((15:2.079008e-001,9:1.271273e-001):1.954470e-001,5:3.068295e-001):4.941087e-002):1.329810e-001):2.007849e-001,((4:2.591384e-001,((14:2.889634e-001,18:2.646999e-001):7.393741e-002,(8:3.252450e-001,12:2.969306e-001):1.606635e-001):1.073749e-001):5.598106e-002,(6:2.081258e-001,(16:1.975492e-001,10:2.345224e-001):1.482888e-001):9.671544e-002):1.697266e-001):2.574901e-001,2:1.970403e-001):4.231854e-002,(20:7.722202e-004,19:6.278762e-003):9.857292e-002,1:1.105708e-001);
   tree gen.198500 = [&U] ((20:4.244532e-003,19:1.107901e-002):1.010614e-001,((((13:4.709029e-001,(17:2.412277e-001,(7:2.622764e-001,11:2.934585e-001):1.285024e-001):1.614272e-002):1.323496e-001,(3:2.673159e-001,((15:1.799896e-001,9:1.331649e-001):2.003810e-001,5:2.380537e-001):4.003747e-002):1.589362e-001):1.998669e-001,((4:2.621773e-001,((14:2.998344e-001,18:3.451021e-001):6.570133e-002,(8:3.334558e-001,12:3.054394e-001):1.545951e-001):1.094135e-001):7.436811e-002,(6:2.133800e-001,(16:2.025363e-001,10:2.290651e-001):1.545158e-001):7.996027e-002):2.031617e-001):1.783604e-001,2:1.676888e-001):8.759528e-002,1:1.105645e-001);
   tree gen.199000 = [&U] ((20:2.633703e-003,19:9.831374e-003):1.047262e-001,(((((17:2.422350e-001,(7:3.104597e-001,11:2.652478e-001):1.700890e-001):6.760662e-002,13:4.728693e-001):1.480274e-001,(3:2.824886e-001,((15:2.047116e-001,9:1.337210e-001):1.990497e-001,5:2.412511e-001):5.186313e-002):1.595999e-001):1.664365e-001,((4:2.467255e-001,((14:3.010865e-001,18:2.650919e-001):6.877542e-002,(8:2.848153e-001,12:3.263826e-001):1.526124e-001):9.909555e-002):7.069173e-002,(6:2.487028e-001,(16:2.089143e-001,10:2.408540e-001):1.704294e-001):8.594111e-002):2.040101e-001):1.791052e-001,2:1.840716e-001):6.397650e-002,1:1.129909e-001);
   tree gen.199500 = [&U] ((20:1.431560e-003,19:7.884211e-003):1.047262e-001,(((((17:2.143226e-001,13:4.728693e-001):7.745039e-002,(7:2.855566e-001,11:3.084666e-001):1.008154e-001):1.235951e-001,(3:2.824886e-001,((15:2.047116e-001,9:1.337210e-001):1.990497e-001,5:2.420338e-001):7.135303e-002):1.730155e-001):1.751154e-001,((4:2.599150e-001,((14:3.010865e-001,18:2.497934e-001):8.887610e-002,(8:3.001777e-001,12:2.988081e-001):1.861294e-001):7.799783e-002):8.066483e-002,(6:2.617342e-001,(16:2.845558e-001,10:2.370469e-001):1.594688e-001):8.594111e-002):2.074306e-001):1.923512e-001,2:2.024271e-001):7.464364e-002,1:1.219632e-001);
   tree gen.200000 = [&U] ((20:4.111426e-004,19:7.829283e-003):1.079140e-001,(((((17:2.297269e-001,13:4.695749e-001):6.589734e-002,(7:3.192378e-001,11:2.394126e-001):1.483417e-001):1.032944e-001,(3:2.405954e-001,((15:2.125859e-001,9:1.611676e-001):2.122011e-001,5:2.499909e-001):5.924806e-002):1.858413e-001):1.738954e-001,((4:2.581042e-001,((14:3.315626e-001,18:2.480531e-001):8.555627e-002,(8:2.980864e-001,12:3.235020e-001):1.417122e-001):9.057025e-002):8.010285e-002,(6:2.599107e-001,(16:1.874728e-001,10:2.041489e-001):2.088262e-001):1.274728e-001):1.471913e-001):1.910112e-001,2:1.878593e-001):8.554881e-002,1:1.211135e-001);
   tree gen.200500 = [&U] ((20:5.624770e-004,19:1.690675e-002):1.090292e-001,(((((17:2.526222e-001,13:4.962477e-001):5.202787e-002,(7:2.856178e-001,11:2.683286e-001):1.283823e-001):1.043618e-001,(3:2.430816e-001,((15:2.524899e-001,9:1.498484e-001):2.317938e-001,5:2.525742e-001):5.121174e-002):1.877618e-001):1.770124e-001,((4:2.717989e-001,((14:3.306951e-001,18:2.924157e-001):6.029539e-002,(8:3.604488e-001,12:3.268449e-001):1.431766e-001):7.225586e-002):8.067081e-002,(6:2.625966e-001,(16:2.768274e-001,10:2.062585e-001):1.626652e-001):1.287901e-001):1.705737e-001):2.240165e-001,2:2.214470e-001):8.782749e-002,1:1.207113e-001);
   tree gen.201000 = [&U] ((20:3.144834e-003,19:6.560256e-003):8.091559e-002,(((((17:2.379686e-001,13:4.455604e-001):6.691434e-002,(7:2.837644e-001,11:2.501297e-001):1.523624e-001):1.171276e-001,(3:2.174510e-001,((15:2.353653e-001,9:1.376178e-001):2.196876e-001,5:2.533206e-001):4.749954e-002):1.624734e-001):1.495794e-001,((4:2.396839e-001,((14:2.807378e-001,18:2.725832e-001):6.070017e-002,(8:2.774158e-001,12:2.950633e-001):1.830039e-001):1.097555e-001):7.844107e-002,(6:2.081721e-001,(16:2.580521e-001,10:2.634282e-001):1.149510e-001):1.200552e-001):1.299079e-001):2.617699e-001,2:2.064278e-001):6.118389e-002,1:1.036176e-001);
   tree gen.201500 = [&U] ((20:4.812951e-003,19:1.501663e-002):7.887427e-002,(((((17:2.004736e-001,13:4.638711e-001):7.935021e-002,(7:2.460287e-001,11:3.164297e-001):1.247724e-001):1.219410e-001,(3:2.363629e-001,((15:1.890259e-001,9:1.497014e-001):2.287158e-001,5:2.304362e-001):7.778412e-002):1.691504e-001):1.693494e-001,((4:2.495339e-001,((14:3.520593e-001,18:2.602454e-001):1.062264e-001,(8:3.469642e-001,12:3.071891e-001):1.570690e-001):6.502757e-002):9.290160e-002,(6:2.023104e-001,(16:2.520609e-001,10:2.742540e-001):1.605906e-001):1.042991e-001):2.263935e-001):1.988110e-001,2:1.771065e-001):6.317193e-002,1:1.078758e-001);
   tree gen.202000 = [&U] ((20:3.290314e-003,19:1.833785e-002):7.757016e-002,(((((17:1.971589e-001,13:4.562014e-001):6.569994e-002,(7:3.014896e-001,11:3.111979e-001):1.319238e-001):1.375651e-001,(3:2.151495e-001,((15:1.859005e-001,9:1.433183e-001):2.095122e-001,5:2.266262e-001):9.188342e-002):1.651051e-001):1.761985e-001,((4:2.454081e-001,((14:2.997678e-001,18:2.785770e-001):7.610119e-002,(8:3.412274e-001,12:2.792894e-001):1.738027e-001):6.721300e-002):8.091521e-002,(6:1.989653e-001,(16:2.261058e-001,10:1.934738e-001):1.579354e-001):1.069907e-001):1.819019e-001):2.538821e-001,2:2.031236e-001):3.894193e-002,1:1.060922e-001);
   tree gen.202500 = [&U] ((20:2.495078e-003,19:7.809181e-003):1.010606e-001,(((((17:2.330792e-001,13:4.587101e-001):6.925605e-002,(7:2.618216e-001,11:3.183795e-001):1.308980e-001):1.407397e-001,(3:2.150803e-001,((15:1.901906e-001,9:1.306337e-001):2.143472e-001,5:2.318561e-001):8.011666e-002):1.689153e-001):1.485013e-001,((4:2.611816e-001,((14:3.066856e-001,18:2.850058e-001):1.088209e-001,(8:3.160806e-001,12:2.857346e-001):1.370770e-001):5.730596e-002):9.145622e-002,(6:2.396878e-001,(16:2.327866e-001,10:1.979386e-001):1.627345e-001):9.857945e-002):1.860997e-001):2.597410e-001,2:1.890996e-001):6.194727e-002,1:1.078125e-001);
   tree gen.203000 = [&U] ((20:1.009541e-003,19:1.163790e-002):1.026504e-001,(((((17:2.330792e-001,13:4.587101e-001):6.362795e-002,(7:3.447822e-001,11:2.887962e-001):1.308980e-001):1.089467e-001,(3:2.311359e-001,((15:1.901906e-001,9:1.577976e-001):2.413427e-001,5:2.313407e-001):9.518548e-002):1.851160e-001):1.485013e-001,((4:2.507805e-001,((14:3.327269e-001,18:2.850058e-001):7.486231e-002,(8:3.639456e-001,12:2.857346e-001):1.263411e-001):1.263654e-001):7.265015e-002,(6:2.507903e-001,(16:2.288311e-001,10:1.979386e-001):1.723701e-001):7.769783e-002):1.628412e-001):2.226941e-001,2:1.890996e-001):8.985207e-002,1:1.078125e-001);
   tree gen.203500 = [&U] ((20:2.975527e-003,19:7.623043e-003):1.000991e-001,(((((17:2.070358e-001,13:4.392136e-001):5.284703e-002,(7:3.362128e-001,11:2.866008e-001):1.204001e-001):1.408084e-001,(3:2.253911e-001,((15:1.695835e-001,9:1.625869e-001):2.353443e-001,5:2.255908e-001):8.156855e-002):1.638016e-001):1.900826e-001,((4:2.552531e-001,((14:3.244571e-001,18:2.779222e-001):7.648360e-002,(8:2.921188e-001,12:3.574967e-001):2.043088e-001):7.922918e-002):8.721680e-002,(6:2.136619e-001,(16:2.231436e-001,10:1.840053e-001):1.680860e-001):1.200033e-001):1.807743e-001):2.272444e-001,2:1.916627e-001):7.583250e-002,1:1.045669e-001);
   tree gen.204000 = [&U] ((20:6.105266e-004,19:1.237824e-002):1.035719e-001,(((((17:2.142187e-001,13:4.314899e-001):6.936722e-002,(7:3.478773e-001,11:2.063927e-001):1.391028e-001):1.461363e-001,(3:2.332108e-001,((15:2.154231e-001,9:1.406079e-001):2.435092e-001,5:2.334174e-001):8.439847e-002):1.633156e-001):1.614638e-001,((4:2.641088e-001,((14:3.159176e-001,18:3.199288e-001):7.168812e-002,(8:3.382662e-001,12:3.226685e-001):1.821501e-001):8.526637e-002):6.837319e-002,(6:2.359815e-001,(16:2.280926e-001,10:1.942430e-001):1.739175e-001):1.057506e-001):2.159649e-001):2.351283e-001,2:2.232661e-001):7.765350e-002,1:1.081947e-001);
   tree gen.204500 = [&U] ((20:7.001313e-003,19:1.253255e-002):1.033512e-001,(((((17:2.432251e-001,13:4.356288e-001):5.436787e-002,(7:2.686157e-001,11:2.604592e-001):1.343383e-001):1.355827e-001,(3:2.327138e-001,((15:2.149640e-001,9:1.281798e-001):2.429903e-001,5:2.329200e-001):7.353758e-002):1.556916e-001):1.533021e-001,((4:2.862375e-001,((14:3.152443e-001,18:2.824908e-001):7.650671e-002,(8:3.171759e-001,12:2.977643e-001):1.588610e-001):9.176932e-002):7.045519e-002,(6:2.124373e-001,(16:2.276065e-001,10:2.331041e-001):1.735469e-001):1.546646e-001):2.272516e-001):2.491581e-001,2:2.012141e-001):4.528318e-002,1:1.136811e-001);
   tree gen.205000 = [&U] ((20:8.082271e-004,19:1.304190e-002):9.787384e-002,((((13:4.428353e-001,((7:2.923794e-001,11:2.647679e-001):1.527353e-001,17:2.734655e-001):6.609722e-002):9.773329e-002,(3:2.365636e-001,((15:1.814962e-001,9:1.380442e-001):2.242443e-001,5:2.367732e-001):4.977178e-002):1.716730e-001):1.631479e-001,((4:2.909727e-001,((14:3.204594e-001,18:2.899866e-001):7.623801e-002,(8:3.224230e-001,12:3.026902e-001):1.516671e-001):7.110991e-002):1.050979e-001,(6:2.023708e-001,(16:2.327210e-001,10:1.940099e-001):1.532158e-001):9.289380e-002):1.947390e-001):2.069500e-001,2:2.431830e-001):6.692470e-002,1:9.604964e-002);
   tree gen.205500 = [&U] ((20:2.123012e-003,19:6.538628e-003):7.957682e-002,((((13:4.791795e-001,(17:2.709995e-001,(7:2.762212e-001,11:2.560191e-001):1.266985e-001):2.977118e-002):1.600864e-001,(5:2.979142e-001,(3:2.745415e-001,(15:2.199849e-001,9:1.624233e-001):2.222222e-001):1.143440e-002):1.393349e-001):1.622875e-001,((4:3.070248e-001,((14:3.175697e-001,18:2.873717e-001):7.570111e-002,(8:3.195155e-001,12:2.999607e-001):1.502995e-001):8.678910e-002):8.826788e-002,(6:2.963575e-001,(16:2.258412e-001,10:1.922605e-001):1.518342e-001):9.357293e-002):1.929830e-001):2.050839e-001,2:2.409901e-001):4.799708e-002,1:9.830328e-002);
   tree gen.206000 = [&U] ((((((7:3.080895e-001,11:2.557461e-001):1.217775e-001,(17:2.274266e-001,13:4.786685e-001):8.357316e-002):1.273109e-001,((5:2.975965e-001,3:2.742488e-001):1.782530e-002,(15:1.985615e-001,9:1.530025e-001):2.050638e-001):1.791981e-001):1.523259e-001,((4:2.302925e-001,((14:3.266078e-001,18:2.870653e-001):7.028071e-002,(8:3.070785e-001,12:2.996408e-001):1.551309e-001):8.669656e-002):8.622209e-002,(6:2.960414e-001,(16:2.256004e-001,10:2.073964e-001):1.516723e-001):9.703663e-002):1.971136e-001):2.813868e-001,2:2.407332e-001):4.332823e-002,(20:6.825256e-004,19:4.415689e-003):1.040222e-001,1:9.079381e-002);
   tree gen.206500 = [&U] ((((((7:2.945920e-001,11:2.503545e-001):1.220493e-001,(17:2.016763e-001,13:4.411405e-001):6.697393e-002):1.206347e-001,((5:2.845587e-001,3:2.788028e-001):6.309029e-002,(15:2.106203e-001,9:1.445953e-001):2.079204e-001):1.398774e-001):1.520062e-001,((4:2.202033e-001,((14:3.117010e-001,18:2.971696e-001):7.593355e-002,(8:2.936253e-001,12:3.515280e-001):1.701478e-001):7.181170e-002):8.935418e-002,(6:2.095401e-001,(16:2.218973e-001,10:1.983103e-001):1.450275e-001):9.658141e-002):2.107582e-001):2.512520e-001,2:2.301865e-001):3.131021e-002,(20:1.498931e-003,19:1.971341e-002):9.946489e-002,1:1.095055e-001);
   tree gen.207000 = [&U] ((((((7:3.297688e-001,11:2.766558e-001):1.109585e-001,(17:2.493835e-001,13:4.406420e-001):7.537949e-002):1.141914e-001,((5:2.966181e-001,(15:2.167811e-001,9:1.444319e-001):1.890714e-001):6.301900e-002,3:2.784877e-001):1.397193e-001):1.624253e-001,((4:2.610057e-001,((14:2.780581e-001,18:2.732995e-001):8.065375e-002,(8:2.932935e-001,12:3.511307e-001):1.320743e-001):7.996500e-002):5.316426e-002,(6:2.600414e-001,(16:2.763058e-001,10:1.764288e-001):1.577423e-001):8.751348e-002):1.921776e-001):2.405582e-001,2:2.135124e-001):7.059581e-002,(20:2.005361e-003,19:9.987307e-003):9.620486e-002,1:9.863187e-002);
   tree gen.207500 = [&U] ((((((7:3.077764e-001,11:2.617057e-001):1.019521e-001,(17:2.523407e-001,13:4.458671e-001):7.832152e-002):1.250468e-001,((5:2.457781e-001,(15:2.193517e-001,9:1.831849e-001):1.913134e-001):6.376628e-002,3:2.817900e-001):1.360939e-001):1.839885e-001,((4:2.402611e-001,((14:2.813553e-001,18:2.765403e-001):8.336056e-002,(8:2.967714e-001,12:3.016311e-001):1.521403e-001):9.675270e-002):6.279291e-002,(6:2.631249e-001,(16:2.061611e-001,10:1.880429e-001):1.566629e-001):7.614038e-002):1.944565e-001):2.434107e-001,2:2.287513e-001):3.514429e-002,(20:8.805971e-004,19:9.043920e-003):9.734566e-002,1:1.126301e-001);
   tree gen.208000 = [&U] (((((((7:3.099759e-001,11:2.665957e-001):1.543395e-001,17:2.271721e-001):6.106198e-002,13:4.373862e-001):1.352039e-001,((5:2.977093e-001,3:2.802640e-001):3.629579e-002,(15:2.071680e-001,9:1.896475e-001):1.737588e-001):1.408951e-001):1.519274e-001,((4:2.487373e-001,((14:2.912812e-001,18:2.722085e-001):7.118971e-002,(8:3.072412e-001,12:3.122724e-001):1.790857e-001):7.950252e-002):7.728686e-002,(6:2.888612e-001,(16:2.445361e-001,10:1.946769e-001):1.426414e-001):9.285118e-002):1.890967e-001):2.177754e-001,2:2.368215e-001):5.998433e-002,(20:6.474744e-004,19:1.935120e-002):1.007799e-001,1:1.359104e-001);
   tree gen.208500 = [&U] (((((13:4.969563e-001,(17:2.613159e-001,(7:3.132546e-001,11:2.694156e-001):9.627263e-002):2.583283e-002):1.394672e-001,(3:2.412513e-001,(5:3.008583e-001,(15:1.993282e-001,9:1.461333e-001):1.984857e-001):5.167395e-002):1.915585e-001):1.337310e-001,((4:2.513683e-001,((14:2.943622e-001,18:3.015200e-001):9.104773e-002,(8:3.104909e-001,12:3.155753e-001):1.809799e-001):1.014643e-001):7.810435e-002,(6:1.902004e-001,(16:2.270519e-001,10:2.505509e-001):1.855015e-001):8.759476e-002):1.969560e-001):2.200789e-001,2:2.488228e-001):5.661465e-002,(20:2.388869e-003,19:1.955588e-002):9.818621e-002,1:1.269860e-001);
   tree gen.209000 = [&U] ((((((17:2.359817e-001,13:4.911991e-001):4.414728e-002,(7:3.096256e-001,11:2.215705e-001):1.131231e-001):1.182400e-001,(3:2.487354e-001,(5:2.973659e-001,(15:1.970190e-001,9:1.469714e-001):2.025007e-001):3.531359e-002):1.893393e-001):1.585377e-001,((4:2.484562e-001,((14:3.599739e-001,18:2.980269e-001):8.068104e-002,(8:3.068939e-001,12:3.119194e-001):1.829377e-001):1.002888e-001):6.376907e-002,(6:2.532294e-001,(16:2.749262e-001,10:2.476483e-001):1.166578e-001):8.743538e-002):1.962306e-001):2.175293e-001,2:1.482426e-001):8.790291e-002,(20:3.697761e-003,19:1.115087e-002):1.026198e-001,1:1.115806e-001);
   tree gen.209500 = [&U] ((((((7:3.020630e-001,11:2.987006e-001):1.426806e-001,(13:4.665076e-001,17:2.224895e-001):3.331079e-002):9.973842e-002,(3:2.603745e-001,(5:2.901028e-001,(15:1.922069e-001,9:1.433816e-001):1.975546e-001):3.689017e-002):1.710728e-001):1.546654e-001,((4:2.575313e-001,((14:2.657165e-001,18:2.644938e-001):6.517642e-002,(8:2.993981e-001,12:3.100855e-001):1.784694e-001):8.093938e-002):9.751881e-002,(6:2.736134e-001,(16:2.386867e-001,10:2.112270e-001):1.491708e-001):7.119416e-002):1.807359e-001):2.122162e-001,2:2.095098e-001):6.071255e-002,(20:1.548143e-003,19:1.311410e-002):1.001133e-001,1:9.654553e-002);
   tree gen.210000 = [&U] ((((((17:2.372690e-001,13:4.974968e-001):6.052697e-002,(7:3.066651e-001,11:3.185427e-001):1.381051e-001):1.051320e-001,(3:2.555979e-001,(5:2.263077e-001,(15:2.052490e-001,9:1.513232e-001):2.203395e-001):4.947338e-002):1.590243e-001):1.251413e-001,((4:2.746386e-001,((14:3.635723e-001,18:3.236589e-001):7.784528e-002,(8:3.114657e-001,12:3.389532e-001):1.612679e-001):6.930617e-002):1.039968e-001,(6:2.379754e-001,(16:2.542518e-001,10:2.252584e-001):1.590800e-001):9.426282e-002):2.109340e-001):2.548311e-001,2:2.260023e-001):5.851526e-002,(20:1.278496e-003,19:8.180261e-003):9.515871e-002,1:1.198786e-001);
   tree gen.210500 = [&U] ((((((17:2.252347e-001,13:5.086466e-001):8.138409e-002,(7:2.927115e-001,11:2.582868e-001):8.782899e-002):1.190674e-001,(3:2.139785e-001,(5:1.907987e-001,(15:2.151530e-001,9:1.444379e-001):2.030389e-001):4.655864e-002):1.517885e-001):1.728691e-001,((4:2.528593e-001,((14:3.470294e-001,18:3.089321e-001):8.871104e-002,(8:3.104836e-001,12:2.980141e-001):1.873014e-001):8.539123e-002):1.027062e-001,(6:2.271473e-001,(16:2.180802e-001,10:2.380286e-001):1.695202e-001):7.174940e-002):2.196274e-001):2.777049e-001,(20:7.628644e-004,19:1.102877e-002):9.593008e-002):2.253058e-002,2:2.151583e-001,1:1.173464e-001);
   tree gen.211000 = [&U] ((((((17:2.024849e-001,13:4.987672e-001):8.589382e-002,(7:3.193448e-001,11:2.532701e-001):1.036918e-001):1.167548e-001,(3:1.991017e-001,(5:1.987255e-001,(15:2.109741e-001,9:1.308552e-001):2.066207e-001):9.500682e-002):1.271536e-001):1.503765e-001,((4:2.479480e-001,((14:3.402891e-001,18:2.551951e-001):6.346010e-002,(8:3.271991e-001,12:3.550709e-001):1.583336e-001):9.338531e-002):9.677921e-002,(6:2.695413e-001,(16:2.379027e-001,10:2.334054e-001):1.959095e-001):7.465692e-002):1.762089e-001):2.276686e-001,2:2.109793e-001):4.723364e-002,(20:4.876882e-004,19:1.404211e-002):8.103375e-002,1:1.040381e-001);
   tree gen.211500 = [&U] ((((((17:2.108331e-001,13:5.193310e-001):1.035181e-001,(7:2.751275e-001,11:2.637122e-001):1.161373e-001):1.619435e-001,(3:2.109160e-001,(5:2.040721e-001,(15:2.196724e-001,9:1.483031e-001):2.151395e-001):8.465595e-002):1.620207e-001):1.469891e-001,((4:2.296757e-001,((14:3.543189e-001,18:2.704758e-001):8.327080e-002,(8:3.406892e-001,12:3.035459e-001):1.648615e-001):1.031976e-001):9.996216e-002,(6:2.834073e-001,(16:2.477113e-001,10:2.430285e-001):1.688253e-001):1.077540e-001):1.740464e-001):2.371233e-001,2:2.196778e-001):6.002883e-002,(20:1.022895e-003,19:1.631115e-002):9.158584e-002,1:1.382877e-001);
   tree gen.212000 = [&U] (((((13:4.640041e-001,(17:2.448634e-001,(7:3.252639e-001,11:2.670364e-001):1.176013e-001):6.770452e-002):1.129976e-001,(3:2.135747e-001,(5:2.413571e-001,(15:1.808661e-001,9:1.494156e-001):2.159659e-001):7.499777e-002):1.664317e-001):1.761979e-001,((4:2.720145e-001,((14:3.410035e-001,18:2.685173e-001):1.045852e-001,(8:3.449837e-001,12:2.630282e-001):1.895190e-001):1.044984e-001):4.812680e-002,(6:2.153674e-001,(16:2.508337e-001,10:2.460919e-001):1.709534e-001):1.043359e-001):2.067199e-001):2.285710e-001,2:1.889355e-001):6.624891e-002,(20:1.969180e-004,19:1.679308e-002):9.505215e-002,1:1.150309e-001);
   tree gen.212500 = [&U] ((((((17:2.408846e-001,13:4.564645e-001):6.492063e-002,(7:3.199787e-001,11:2.626973e-001):1.086343e-001):1.198552e-001,(3:2.101043e-001,(5:2.374352e-001,(15:1.992308e-001,9:1.469877e-001):1.812308e-001):6.388503e-002):2.060468e-001):1.635798e-001,((4:2.415809e-001,((14:3.144149e-001,18:2.921942e-001):1.202171e-001,(8:3.393780e-001,12:3.728630e-001):1.628743e-001):9.657307e-002):4.734479e-002,(6:2.118679e-001,(16:2.326364e-001,10:2.420932e-001):1.523460e-001):1.178059e-001):1.949907e-001):2.913063e-001,2:1.858654e-001):3.571798e-002,(20:5.167789e-005,19:1.873246e-002):9.350764e-002,1:1.301298e-001);
   tree gen.213000 = [&U] ((((((17:2.404788e-001,13:4.489826e-001):5.521821e-002,(7:2.795438e-001,11:2.583915e-001):1.336002e-001):1.392256e-001,(3:2.107416e-001,(5:2.446479e-001,(15:1.959652e-001,9:1.551465e-001):2.441537e-001):4.437822e-002):1.987994e-001):1.508251e-001,((4:2.617153e-001,((14:3.092613e-001,18:2.402920e-001):8.990991e-002,(8:3.338153e-001,12:3.667514e-001):1.228602e-001):8.761408e-002):9.571032e-002,(6:2.273291e-001,(16:2.242620e-001,10:1.896379e-001):1.699735e-001):7.619265e-002):1.905691e-001):2.865315e-001,2:1.712961e-001):8.821925e-002,(20:8.741778e-005,19:1.886191e-002):9.665718e-002,1:1.183665e-001);
   tree gen.213500 = [&U] ((((((17:2.415084e-001,13:4.509050e-001):5.619440e-002,(7:2.478526e-001,11:2.594978e-001):1.672315e-001):1.398217e-001,(3:2.116439e-001,(5:2.456954e-001,(15:1.968042e-001,9:1.558108e-001):2.451991e-001):7.948531e-002):1.659357e-001):1.739258e-001,((4:2.628358e-001,((14:3.105854e-001,18:2.861061e-001):9.136908e-002,(8:3.034729e-001,12:3.175102e-001):1.790743e-001):9.418950e-002):7.333705e-002,(6:2.283025e-001,(16:2.252222e-001,10:1.992474e-001):1.948452e-001):1.197753e-001):2.156488e-001):1.972852e-001,2:1.720295e-001):8.859696e-002,(20:3.079320e-004,19:1.072631e-002):8.053995e-002,1:1.188733e-001);
   tree gen.214000 = [&U] ((((((17:2.380160e-001,13:3.901196e-001):5.915898e-002,(7:2.746823e-001,11:2.553400e-001):1.605354e-001):1.549027e-001,(3:2.085833e-001,(5:2.263232e-001,(15:1.939583e-001,9:1.486073e-001):2.416533e-001):6.960479e-002):1.635361e-001):1.714107e-001,((4:2.590350e-001,((14:3.060941e-001,18:2.541718e-001):8.156085e-002,(8:3.082680e-001,12:3.129187e-001):1.764848e-001):1.054045e-001):8.983720e-002,(6:2.516402e-001,(16:2.243271e-001,10:1.842481e-001):1.837044e-001):9.443552e-002):1.796605e-001):2.218455e-001,2:1.695418e-001):8.731578e-002,(20:5.570857e-005,19:9.412667e-003):7.193129e-002,1:1.171543e-001);
   tree gen.214500 = [&U] ((((((17:2.380160e-001,13:3.901196e-001):6.600486e-002,(7:3.433746e-001,11:2.553400e-001):1.605354e-001):1.074459e-001,(3:2.085833e-001,(5:2.951209e-001,(15:1.955906e-001,9:1.682349e-001):2.416533e-001):5.384114e-002):1.872784e-001):1.313298e-001,((4:2.220411e-001,((14:3.143872e-001,18:2.228649e-001):9.005792e-002,(8:2.973948e-001,12:3.597213e-001):1.710690e-001):3.977761e-002):8.047770e-002,(6:2.516402e-001,(16:2.243271e-001,10:1.842481e-001):1.372151e-001):1.049146e-001):1.962917e-001):2.005430e-001,2:2.139670e-001):7.810895e-002,(20:3.437831e-005,19:1.565547e-002):7.968363e-002,1:1.171543e-001);
   tree gen.215000 = [&U] ((((((17:2.213998e-001,13:4.188534e-001):4.970041e-002,(7:3.028192e-001,11:2.488869e-001):1.170297e-001):1.478052e-001,(3:2.466133e-001,(5:2.592575e-001,(15:2.322817e-001,9:1.588186e-001):2.244179e-001):4.424573e-002):1.596689e-001):1.752064e-001,((4:2.347084e-001,((14:3.245800e-001,18:3.007961e-001):9.090782e-002,(8:3.441671e-001,12:2.793256e-001):1.766152e-001):6.955310e-002):7.252754e-002,(6:2.744712e-001,(16:2.316001e-001,10:1.904413e-001):1.416638e-001):1.107141e-001):2.026556e-001):2.070448e-001,2:1.897871e-001):8.064133e-002,(20:3.549290e-005,19:1.221580e-002):8.003494e-002,1:1.278108e-001);
   tree gen.215500 = [&U] ((((((17:2.183410e-001,13:3.920401e-001):8.236885e-002,(7:3.029981e-001,11:2.490340e-001):1.479023e-001):1.116857e-001,(3:2.623276e-001,(5:2.594107e-001,(15:2.178453e-001,9:1.589124e-001):1.789494e-001):5.724670e-002):1.597632e-001):1.361112e-001,((4:2.389683e-001,((14:3.107329e-001,18:3.009738e-001):9.096152e-002,(8:4.059873e-001,12:2.794906e-001):1.603707e-001):1.070734e-001):9.018508e-002,(6:2.404420e-001,(16:2.317369e-001,10:2.185356e-001):2.016388e-001):1.121883e-001):1.904443e-001):2.642476e-001,2:2.080710e-001):5.319225e-002,(20:1.019986e-005,19:1.229094e-002):1.238490e-001,1:8.093647e-002);
   tree gen.216000 = [&U] ((((((17:1.586131e-001,13:3.763287e-001):9.087155e-002,(7:3.085715e-001,11:2.390537e-001):1.394954e-001):1.285685e-001,(3:2.848796e-001,(5:2.490146e-001,(15:2.091149e-001,9:1.285231e-001):1.989941e-001):3.416746e-002):1.332465e-001):1.402049e-001,((4:2.710511e-001,((14:2.982800e-001,18:2.889120e-001):5.977733e-002,(8:3.593336e-001,12:3.092908e-001):1.753594e-001):1.037931e-001):6.642150e-002,(6:2.308060e-001,(16:2.224498e-001,10:2.204718e-001):1.302985e-001):1.076922e-001):1.860787e-001):2.777644e-001,2:1.715480e-001):6.769976e-002,(20:1.141404e-005,19:5.523683e-003):1.171294e-001,1:8.924320e-002);
   tree gen.216500 = [&U] ((((((17:2.095429e-001,(7:2.863838e-001,11:2.888522e-001):1.187933e-001):5.295439e-002,13:3.968814e-001):1.142207e-001,(((15:2.120352e-001,9:1.349526e-001):2.327429e-001,5:2.381639e-001):2.487806e-002,3:2.653816e-001):1.934347e-001):1.805833e-001,((4:2.858542e-001,((14:3.211513e-001,18:3.046905e-001):6.632573e-002,(8:3.789581e-001,12:2.813557e-001):1.740875e-001):9.167739e-002):8.024529e-002,(6:2.534193e-001,(16:2.345986e-001,10:2.125352e-001):1.796189e-001):1.060069e-001):1.445511e-001):2.586223e-001,2:1.809169e-001):5.276991e-002,(20:6.335619e-006,19:1.340093e-002):1.045842e-001,1:1.055372e-001);
   tree gen.217000 = [&U] ((((((7:2.752055e-001,11:2.692943e-001):1.348283e-001,(13:4.724730e-001,17:2.223894e-001):5.178225e-002):1.379872e-001,(((15:2.286705e-001,9:1.425096e-001):1.930632e-001,5:2.220381e-001):4.482255e-002,3:2.618897e-001):1.803374e-001):1.851180e-001,((4:2.312823e-001,((14:2.994065e-001,18:2.840602e-001):5.172982e-002,(8:2.565787e-001,12:3.445578e-001):1.518681e-001):1.221598e-001):1.018791e-001,(6:2.362605e-001,(16:2.352686e-001,10:1.981447e-001):1.712967e-001):9.745858e-002):1.572645e-001):2.248277e-001,2:2.028153e-001):3.921265e-002,(20:2.874319e-005,19:6.311798e-003):9.750293e-002,1:1.095564e-001);
   tree gen.217500 = [&U] ((((((7:2.761454e-001,11:2.702141e-001):1.170261e-001,(13:4.740866e-001,17:2.231490e-001):1.143915e-001):1.396266e-001,(((15:1.676906e-001,9:1.631777e-001):2.413499e-001,5:2.893162e-001):4.261961e-002,3:2.627841e-001):1.562643e-001):1.912102e-001,((4:2.205334e-001,((14:3.626443e-001,18:3.156427e-001):5.190649e-002,(8:2.574550e-001,12:3.457346e-001):1.523868e-001):1.225770e-001):3.270419e-002,(6:2.370674e-001,(16:2.360722e-001,10:2.195733e-001):1.416499e-001):1.240010e-001):2.021118e-001):1.835716e-001,2:1.888845e-001):7.121846e-002,(20:2.138027e-005,19:1.311480e-002):1.001322e-001,1:1.030771e-001);
   tree gen.218000 = [&U] (((((13:4.619193e-001,((7:2.635433e-001,11:2.661797e-001):1.575250e-001,17:2.155120e-001):3.247319e-002):1.063506e-001,(((15:1.651870e-001,9:1.607414e-001):2.377464e-001,5:2.849966e-001):4.807735e-002,3:2.588606e-001):1.912125e-001):1.703464e-001,((4:2.774756e-001,((14:3.323738e-001,18:2.954563e-001):6.705830e-002,(8:4.040275e-001,12:3.405726e-001):1.501116e-001):9.237557e-002):1.101592e-001,(6:2.666902e-001,(16:2.325475e-001,10:2.162950e-001):1.395350e-001):8.281352e-002):1.770721e-001):1.992936e-001,2:1.700438e-001):5.682099e-002,(20:3.193471e-005,19:8.639778e-003):9.863717e-002,1:1.049249e-001);
   tree gen.218500 = [&U] ((((((7:2.719716e-001,11:2.421358e-001):1.454069e-001,(17:2.004892e-001,13:4.460850e-001):4.805015e-002):1.547548e-001,(((15:1.453252e-001,9:1.527854e-001):2.259790e-001,5:2.708906e-001):5.007731e-002,3:2.460482e-001):1.619982e-001):1.502821e-001,((4:2.637418e-001,((14:2.937648e-001,18:2.808326e-001):7.385611e-002,(8:3.840299e-001,12:3.130827e-001):1.262127e-001):1.083452e-001):1.167770e-001,(6:2.305720e-001,(16:1.996056e-001,10:2.268164e-001):1.697670e-001):5.511277e-002):1.683078e-001):2.445261e-001,2:1.616274e-001):7.492693e-002,(20:4.861830e-005,19:5.950102e-003):8.255441e-002,1:1.063346e-001);
   tree gen.219000 = [&U] ((((((7:2.765630e-001,11:2.574272e-001):9.311454e-002,(17:1.829186e-001,13:4.536159e-001):5.501897e-002):1.573674e-001,(((15:1.805617e-001,9:1.553648e-001):1.981595e-001,5:2.754638e-001):2.506984e-002,3:2.502020e-001):1.590390e-001):1.411452e-001,((4:2.303866e-001,((14:2.845667e-001,18:2.492603e-001):6.857355e-002,(8:3.905132e-001,12:3.183682e-001):1.525271e-001):1.128074e-001):1.105206e-001,(6:2.344646e-001,(16:2.629248e-001,10:2.306456e-001):1.520480e-001):1.131207e-001):1.893137e-001):2.421284e-001,2:1.634170e-001):5.671691e-002,(20:1.316595e-004,19:8.602247e-003):9.204842e-002,1:9.915131e-002);
   tree gen.219500 = [&U] ((((((7:2.985483e-001,11:2.778912e-001):1.343405e-001,(17:2.129431e-001,13:4.011162e-001):9.418742e-002):8.019477e-002,(3:2.700917e-001,(5:2.540033e-001,(15:1.949154e-001,9:1.800038e-001):2.045885e-001):4.761868e-002):1.716817e-001):1.579852e-001,((4:2.487010e-001,((14:3.071882e-001,18:2.690751e-001):8.706327e-002,(8:3.004384e-001,12:2.974582e-001):1.646522e-001):7.939620e-002):5.198796e-002,(6:2.537436e-001,(16:2.228007e-001,10:2.236890e-001):1.652597e-001):1.212568e-001):1.729863e-001):2.181623e-001,2:1.757281e-001):8.712494e-002,(20:1.189190e-003,19:9.097531e-003):1.024887e-001,1:1.039769e-001);
   tree gen.220000 = [&U] ((((((7:3.031743e-001,11:2.411310e-001):1.432816e-001,(17:2.162427e-001,13:4.368044e-001):7.469132e-002):1.192875e-001,(3:2.742768e-001,(5:2.491620e-001,(15:1.877420e-001,9:1.778343e-001):2.062607e-001):5.677513e-002):1.605769e-001):1.423813e-001,((4:2.525547e-001,((14:3.119481e-001,18:2.732444e-001):6.682056e-002,(8:3.084706e-001,12:3.020673e-001):1.672034e-001):8.062645e-002):8.475161e-002,(6:2.576754e-001,(16:2.320018e-001,10:2.224750e-001):1.698127e-001):8.635322e-002):1.605569e-001):2.215427e-001,2:1.611090e-001):8.847495e-002,(20:6.105287e-004,19:7.207015e-003):9.148562e-002,1:1.055880e-001);
   tree gen.220500 = [&U] ((((((7:3.082430e-001,11:2.815238e-001):1.373054e-001,(17:2.346908e-001,13:4.733550e-001):5.912375e-002):1.500561e-001,(3:2.628368e-001,(5:2.784900e-001,(15:2.246661e-001,9:1.704169e-001):2.135345e-001):5.243255e-002):1.538793e-001):1.307791e-001,((4:2.698089e-001,((14:2.989369e-001,18:3.037320e-001):8.938066e-002,(8:2.956044e-001,12:3.149510e-001):1.733229e-001):7.152938e-002):9.137993e-002,(6:2.571119e-001,(16:2.491888e-001,10:2.394048e-001):1.200409e-001):6.908542e-002):1.587833e-001):2.374444e-001,2:1.593851e-001):5.044510e-002,(20:1.959880e-003,19:1.984582e-002):8.638247e-002,1:9.822660e-002);
   tree gen.221000 = [&U] ((((((7:3.082430e-001,11:2.815238e-001):1.150567e-001,(17:2.414557e-001,13:4.552385e-001):4.698079e-002):1.211891e-001,(3:2.676386e-001,(5:2.784900e-001,(15:2.246661e-001,9:1.513730e-001):1.653615e-001):3.631156e-002):1.859462e-001):1.946771e-001,((4:2.801001e-001,((14:2.989369e-001,18:3.037320e-001):5.704047e-002,(8:2.956044e-001,12:2.883852e-001):1.697092e-001):9.774481e-002):5.156979e-002,(6:2.571119e-001,(16:2.465662e-001,10:1.967511e-001):1.353282e-001):1.050916e-001):1.770811e-001):2.374444e-001,2:2.035369e-001):5.044510e-002,(20:4.739135e-004,19:1.121236e-002):8.390098e-002,1:1.038136e-001);
   tree gen.221500 = [&U] (((((13:4.457680e-001,(17:2.364326e-001,(7:3.157670e-001,11:2.756671e-001):1.247487e-001):3.131120e-002):9.364133e-002,(3:2.620708e-001,(5:2.597971e-001,(15:2.199922e-001,9:1.482239e-001):1.619214e-001):6.305875e-002):1.786547e-001):1.906272e-001,((4:2.742731e-001,((14:3.116802e-001,18:2.580565e-001):9.545151e-002,(8:2.894548e-001,12:2.823858e-001):1.765680e-001):7.534672e-002):9.533199e-002,(6:2.517630e-001,(16:2.411594e-001,10:2.026128e-001):2.247185e-001):9.311829e-002):1.795301e-001):2.325048e-001,2:1.798791e-001):4.841787e-002,(20:1.111623e-003,19:7.736609e-003):9.277359e-002,1:1.100384e-001);
   tree gen.222000 = [&U] ((((((13:4.672768e-001,17:2.377677e-001):6.911095e-002,(7:2.936443e-001,11:2.772238e-001):1.254531e-001):1.644637e-001,(3:2.566809e-001,(5:2.612641e-001,(15:2.212345e-001,9:1.453329e-001):2.591980e-001):2.511553e-002):1.796636e-001):1.830656e-001,((4:2.758218e-001,((14:3.134401e-001,18:3.050485e-001):4.582333e-002,(8:3.124628e-001,12:2.839803e-001):1.884300e-001):8.745974e-002):7.273844e-002,(6:2.531847e-001,(16:2.204464e-001,10:2.693306e-001):1.578541e-001):1.035175e-001):2.019359e-001):2.511429e-001,(20:1.392348e-003,19:1.140681e-002):9.936676e-002):3.887124e-002,2:2.211484e-001,1:1.006791e-001);
   tree gen.222500 = [&U] (((20:9.280506e-004,19:6.679773e-003):8.195308e-002,((((17:2.761342e-001,(7:3.039365e-001,11:2.319083e-001):1.212986e-001):3.790948e-002,13:4.518026e-001):8.852963e-002,(3:2.613383e-001,(5:2.722900e-001,(15:2.165075e-001,9:1.260882e-001):2.262942e-001):7.482557e-002):1.627751e-001):1.500352e-001,((4:2.912169e-001,((14:2.891705e-001,18:2.949466e-001):7.616212e-002,(8:3.001097e-001,12:3.532139e-001):1.613032e-001):1.353891e-001):6.200594e-002,(6:2.448003e-001,(16:2.131461e-001,10:2.604116e-001):1.656373e-001):9.330576e-002):1.952486e-001):3.093049e-001):2.702657e-002,2:2.456596e-001,1:9.734504e-002);
   tree gen.223000 = [&U] ((((((17:2.640601e-001,(7:2.906467e-001,11:2.217680e-001):1.114339e-001):5.108734e-002,13:4.320473e-001):9.609476e-002,(3:2.712304e-001,(5:2.897806e-001,(15:1.887887e-001,9:1.276752e-001):1.933821e-001):4.638956e-002):1.379071e-001):1.566238e-001,((4:2.265652e-001,((14:3.258664e-001,18:2.639021e-001):3.998595e-002,(8:3.683991e-001,12:3.166079e-001):1.542501e-001):1.301650e-001):4.996795e-002,(6:2.340963e-001,(16:2.038262e-001,10:1.985385e-001):1.583947e-001):9.514862e-002):2.005149e-001):3.081057e-001,(20:2.152802e-003,19:9.273460e-003):7.769556e-002):3.197694e-002,2:2.246073e-001,1:9.525986e-002);
   tree gen.223500 = [&U] (2:2.327237e-001,(((((17:2.678767e-001,13:4.272042e-001):7.218683e-002,(7:2.959385e-001,11:2.249733e-001):1.194085e-001):9.316086e-002,(3:2.666878e-001,(5:2.939658e-001,(15:2.184452e-001,9:1.295206e-001):1.961772e-001):4.546390e-002):1.631591e-001):1.722551e-001,((4:2.298399e-001,((14:3.305763e-001,18:2.677164e-001):1.113837e-001,(8:2.950053e-001,12:3.052589e-001):1.536269e-001):8.343516e-002):7.195870e-002,(6:2.374798e-001,(16:2.067722e-001,10:2.341068e-001):1.606840e-001):1.310894e-001):1.586403e-001):3.113426e-001,(20:8.904671e-003,19:8.743507e-003):9.383125e-002):5.081199e-002,1:9.663670e-002);
   tree gen.224000 = [&U] ((20:6.566048e-003,19:8.856270e-003):7.318081e-002,(((((17:2.654527e-001,(7:2.939011e-001,11:2.686791e-001):1.438929e-001):4.752895e-002,13:4.806732e-001):1.406283e-001,(3:2.648518e-001,(5:2.919421e-001,(15:2.154911e-001,9:1.675000e-001):1.704126e-001):5.754889e-002):1.620358e-001):1.710692e-001,((4:2.631162e-001,((14:2.723587e-001,18:2.691744e-001):8.319157e-002,(8:3.012313e-001,12:3.265207e-001):2.178474e-001):7.274168e-002):5.425772e-002,(6:2.358449e-001,(16:2.464177e-001,10:2.535827e-001):1.565344e-001):1.041937e-001):2.080081e-001):1.854472e-001,2:2.113245e-001):7.749528e-002,1:9.738765e-002);
   tree gen.224500 = [&U] ((20:3.696497e-003,19:2.593130e-002):6.891900e-002,(((((17:2.209018e-001,13:4.691777e-001):7.438567e-002,(7:3.346476e-001,11:2.655630e-001):1.125486e-001):1.173198e-001,(3:2.617801e-001,(5:2.651889e-001,(15:2.133254e-001,9:1.488059e-001):1.559599e-001):4.688728e-002):1.601565e-001):1.690851e-001,((4:2.604181e-001,((14:3.163150e-001,18:2.660525e-001):6.615977e-002,(8:2.977377e-001,12:3.227338e-001):1.748908e-001):8.055208e-002):9.402152e-002,(6:2.374211e-001,(16:2.789901e-001,10:2.226172e-001):1.547189e-001):1.069030e-001):2.055956e-001):2.701907e-001,2:2.066464e-001):8.197083e-002,1:1.232181e-001);
   tree gen.225000 = [&U] ((20:1.991771e-003,19:9.113468e-003):9.655359e-002,(((((17:2.246075e-001,13:4.538655e-001):5.122007e-002,(7:2.985706e-001,11:2.568960e-001):1.276154e-001):1.308726e-001,(3:2.610112e-001,(5:2.565341e-001,(15:2.063633e-001,9:1.338826e-001):2.015613e-001):5.965283e-002):1.549296e-001):1.681759e-001,((4:2.633711e-001,((14:3.059917e-001,18:2.623492e-001):6.959684e-002,(8:3.142382e-001,12:2.958423e-001):1.685534e-001):9.725573e-002):9.095300e-002,(6:2.293614e-001,(16:2.541982e-001,10:1.940220e-001):1.581373e-001):9.917386e-002):1.598632e-001):2.483709e-001,2:2.179434e-001):3.386487e-002,1:1.145161e-001);
   tree gen.225500 = [&U] ((20:5.535281e-004,19:1.275482e-002):7.675661e-002,(((((17:2.257030e-001,13:4.560794e-001):9.561881e-002,(7:2.885601e-001,11:2.668424e-001):1.187382e-001):1.260361e-001,(3:2.281194e-001,(5:2.582593e-001,(15:2.066767e-001,9:1.213213e-001):1.839954e-001):5.407831e-002):1.642398e-001):1.689962e-001,((4:2.646558e-001,((14:3.074842e-001,18:2.636289e-001):6.902679e-002,(8:3.157710e-001,12:2.972854e-001):1.693755e-001):7.372369e-002):8.822937e-002,(6:2.304801e-001,(16:2.554382e-001,10:1.949684e-001):1.589087e-001):7.191657e-002):2.026914e-001):2.507277e-001,2:2.190064e-001):5.219036e-002,1:1.082090e-001);
   tree gen.226000 = [&U] ((20:2.571272e-004,19:1.726943e-002):7.869573e-002,(((((17:2.036255e-001,13:4.528785e-001):6.599276e-002,(7:2.950448e-001,11:2.784021e-001):1.214066e-001):1.310014e-001,((5:2.640631e-001,(15:2.113213e-001,9:1.307902e-001):1.881303e-001):4.460797e-002,3:2.951078e-001):1.455699e-001):1.463762e-001,((4:2.663651e-001,((14:3.197142e-001,18:2.371734e-001):8.259226e-002,(8:2.916089e-001,12:2.817309e-001):1.644979e-001):7.641759e-002):7.257619e-002,(6:2.803896e-001,(16:2.611786e-001,10:2.011619e-001):1.875155e-001):8.135373e-002):2.072464e-001):2.658438e-001,2:2.239281e-001):3.950629e-002,1:1.106408e-001);
   tree gen.226500 = [&U] ((20:1.041424e-003,19:7.792427e-003):1.175649e-001,(((((17:2.129269e-001,13:4.539644e-001):6.033594e-002,(7:2.957523e-001,11:2.816264e-001):1.678779e-001):1.421988e-001,((5:2.646963e-001,(15:2.268906e-001,9:1.311038e-001):1.895136e-001):3.601118e-002,3:2.726712e-001):1.891148e-001):1.306284e-001,((4:2.670038e-001,((14:3.146869e-001,18:2.845083e-001):6.984191e-002,(8:2.763262e-001,12:2.824065e-001):1.580302e-001):1.014498e-001):9.411899e-002,(6:2.810619e-001,(16:2.618048e-001,10:1.836814e-001):1.505753e-001):1.093510e-001):1.507920e-001):2.223739e-001,2:2.244651e-001):4.943494e-002,1:1.019538e-001);
   tree gen.227000 = [&U] ((20:3.275234e-004,19:8.274410e-003):7.750378e-002,(((((17:2.174579e-001,13:4.499478e-001):9.072191e-002,(7:3.020459e-001,11:2.308888e-001):1.347453e-001):1.408844e-001,((5:2.703290e-001,3:2.784736e-001):5.299814e-002,(15:2.151143e-001,9:1.532397e-001):1.930228e-001):1.708488e-001):1.334081e-001,((4:2.585625e-001,((14:2.987814e-001,18:2.905626e-001):6.163479e-002,(8:2.822063e-001,12:3.461023e-001):1.417548e-001):7.176885e-002):8.499994e-002,(6:1.970839e-001,(16:2.473379e-001,10:2.367657e-001):1.562072e-001):1.116780e-001):1.989605e-001):2.335267e-001,2:2.194990e-001):5.938345e-002,1:1.041233e-001);
   tree gen.227500 = [&U] ((20:6.223398e-004,19:3.909201e-003):7.945756e-002,((((((7:3.635872e-001,11:2.367092e-001):1.343914e-001,17:2.809993e-001):4.378276e-002,13:5.263679e-001):1.334647e-001,(3:2.264298e-001,((15:1.776540e-001,9:1.488558e-001):1.875640e-001,5:2.771436e-001):6.101556e-002):1.739311e-001):1.367712e-001,((4:2.259948e-001,((14:3.384885e-001,18:2.442174e-001):1.071398e-001,(8:2.893204e-001,12:2.823069e-001):1.908252e-001):1.006219e-001):6.599238e-002,(6:2.020521e-001,(16:2.682362e-001,10:2.427343e-001):1.703531e-001):9.383094e-002):2.039761e-001):2.394136e-001,2:2.250323e-001):3.199248e-002,1:1.214581e-001);
   tree gen.228000 = [&U] ((20:1.477059e-003,19:1.276673e-002):7.945756e-002,(((((17:2.167876e-001,(7:3.154294e-001,11:2.156758e-001):1.261952e-001):2.476007e-002,13:4.874756e-001):1.385506e-001,(3:2.264298e-001,((15:1.776540e-001,9:1.488558e-001):2.101716e-001,5:2.379912e-001):3.968930e-002):1.676395e-001):1.604517e-001,((4:2.259948e-001,((14:2.609695e-001,18:2.442174e-001):9.529296e-002,(8:2.893204e-001,12:3.154461e-001):1.908252e-001):1.006219e-001):6.489969e-002,(6:2.602284e-001,(16:2.350548e-001,10:2.303074e-001):1.596814e-001):9.383094e-002):2.039761e-001):2.562754e-001,2:2.250323e-001):3.993095e-002,1:1.214581e-001);
   tree gen.228500 = [&U] ((20:1.458003e-003,19:1.083093e-002):8.430702e-002,(((((17:2.300186e-001,(7:3.029065e-001,11:2.560256e-001):1.295823e-001):3.376192e-002,13:5.172273e-001):1.470067e-001,(3:2.322990e-001,((15:2.265150e-001,9:1.454022e-001):2.023403e-001,5:2.743323e-001):5.423439e-002):1.518833e-001):1.702444e-001,((4:2.545314e-001,((14:2.905764e-001,18:3.225422e-001):5.455120e-002,(8:3.226566e-001,12:3.006279e-001):1.527726e-001):1.292938e-001):8.805285e-002,(6:2.761108e-001,(16:2.303024e-001,10:2.113497e-001):1.829769e-001):8.073181e-002):2.164252e-001):2.564599e-001,2:2.284247e-001):2.950303e-002,1:1.240563e-001);
   tree gen.229000 = [&U] ((20:2.746849e-004,19:7.922238e-003):8.238869e-002,(((((17:2.193674e-001,(7:2.754396e-001,11:2.321979e-001):1.494954e-001):4.660958e-002,13:5.054583e-001):1.308744e-001,(3:2.239841e-001,((15:1.817224e-001,9:1.480702e-001):2.047187e-001,5:2.680901e-001):6.204007e-002):1.469115e-001):1.456993e-001,((4:2.487397e-001,((14:2.839646e-001,18:2.553694e-001):1.151890e-001,(8:3.623477e-001,12:2.937873e-001):1.604665e-001):6.355396e-002):7.161261e-002,(6:2.698281e-001,(16:2.250621e-001,10:2.580296e-001):1.452642e-001):8.989024e-002):2.126278e-001):2.506243e-001,2:1.794733e-001):3.090970e-002,1:1.142387e-001);
   tree gen.229500 = [&U] (2:2.603165e-001,((20:3.460888e-004,19:1.475839e-002):9.054019e-002,((((17:2.173682e-001,13:4.482911e-001):6.669086e-002,(7:2.879979e-001,11:2.764769e-001):1.177918e-001):1.402946e-001,(3:2.341964e-001,((15:1.900078e-001,9:1.548213e-001):2.014668e-001,5:2.243720e-001):6.881302e-002):1.536097e-001):1.523423e-001,((4:2.606739e-001,((14:3.220429e-001,18:2.464187e-001):1.043633e-001,(8:3.471951e-001,12:3.359384e-001):1.720183e-001):4.772915e-002):1.050827e-001,(6:2.636487e-001,(16:2.306710e-001,10:1.966393e-001):1.557533e-001):1.010084e-001):2.223223e-001):2.620513e-001):4.659763e-002,1:9.918345e-002);
   tree gen.230000 = [&U] (((((17:2.232033e-001,13:4.603250e-001):6.603542e-002,(7:3.058432e-001,11:2.782531e-001):1.209538e-001):1.440606e-001,(3:2.596093e-001,((15:1.943924e-001,9:1.504670e-001):2.201480e-001,5:2.186621e-001):6.823481e-002):1.577332e-001):1.456686e-001,((4:2.381810e-001,((14:3.231555e-001,18:2.464024e-001):6.977656e-002,(8:2.847732e-001,12:3.449564e-001):1.773730e-001):9.473677e-002):6.905469e-002,(6:2.760006e-001,(16:2.368631e-001,10:1.924529e-001):1.599343e-001):1.037198e-001):2.269176e-001):2.584784e-001,((20:1.287972e-003,19:1.753878e-002):9.322916e-002,2:2.673045e-001):3.050166e-002,1:1.018459e-001);
   tree gen.230500 = [&U] ((20:4.972041e-004,19:1.998909e-002):9.293327e-002,(((((17:2.726653e-001,(7:3.005780e-001,11:2.674234e-001):1.321797e-001):2.328478e-002,13:4.524004e-001):1.535805e-001,(3:2.551401e-001,((15:1.910459e-001,9:1.469474e-001):2.462091e-001,5:2.793328e-001):5.157330e-002):1.522582e-001):1.682090e-001,((4:2.340807e-001,((14:3.175923e-001,18:2.593169e-001):8.535371e-002,(8:2.997031e-001,12:3.533153e-001):1.731260e-001):7.337949e-002):6.713447e-002,(6:2.307378e-001,(16:2.193144e-001,10:2.345566e-001):1.057374e-001):9.486738e-002):2.073512e-001):2.080076e-001,2:2.194037e-001):6.588106e-002,1:9.947468e-002);
   tree gen.231000 = [&U] ((20:8.313233e-004,19:1.502992e-002):1.007962e-001,(((((17:2.557653e-001,13:4.964151e-001):6.656399e-002,(7:3.238005e-001,11:2.404089e-001):1.304725e-001):1.359572e-001,(3:2.631142e-001,((15:1.876413e-001,9:1.398743e-001):2.472740e-001,5:2.332445e-001):5.988763e-002):1.863546e-001):1.521538e-001,((4:2.628056e-001,((14:3.189660e-001,18:2.604385e-001):7.856655e-002,(8:3.259904e-001,12:3.548435e-001):1.738748e-001):7.047403e-002):1.052561e-001,(6:2.696431e-001,(16:2.602643e-001,10:1.681600e-001):1.766124e-001):9.527771e-002):1.854990e-001):2.089072e-001,2:1.754484e-001):5.597355e-002,1:1.028208e-001);
   tree gen.231500 = [&U] ((20:6.243571e-004,19:1.109941e-002):8.850602e-002,(((((17:2.470923e-001,13:4.840570e-001):6.703584e-002,(7:3.355516e-001,11:2.404089e-001):1.426719e-001):1.368738e-001,(3:2.723443e-001,((15:2.192208e-001,9:1.398743e-001):2.472740e-001,5:2.332445e-001):4.192516e-002):1.348823e-001):1.521538e-001,((4:2.348896e-001,((14:3.019846e-001,18:2.604385e-001):1.222225e-001,(8:3.083352e-001,12:2.754141e-001):1.264998e-001):8.565230e-002):9.129343e-002,(6:2.430993e-001,(16:2.602643e-001,10:2.045939e-001):1.766124e-001):7.518536e-002):1.798624e-001):2.399539e-001,2:1.585664e-001):5.938091e-002,1:1.042460e-001);
   tree gen.232000 = [&U] ((20:1.349984e-003,19:1.448365e-002):9.103809e-002,(((((17:2.153123e-001,13:4.979054e-001):6.735299e-002,(7:3.451513e-001,11:2.406644e-001):1.467536e-001):1.635465e-001,(5:2.399173e-001,(3:2.801358e-001,(15:1.614141e-001,9:1.942471e-001):2.136453e-001):2.567261e-002):1.387411e-001):1.346082e-001,((4:2.416096e-001,((14:3.043653e-001,18:2.549134e-001):1.049545e-001,(8:3.499942e-001,12:3.098002e-001):1.898544e-001):8.633415e-002):1.124208e-001,(6:2.500541e-001,(16:2.158389e-001,10:2.611272e-001):1.687709e-001):8.720515e-002):1.828905e-001):2.679733e-001,2:2.362266e-001):7.407795e-002,1:1.072284e-001);
   tree gen.232500 = [&U] (((20:7.484712e-004,19:6.516302e-003):8.514203e-002,((((7:3.388442e-001,11:2.518117e-001):1.440719e-001,(17:2.571380e-001,13:4.445139e-001):6.233308e-002):1.078857e-001,((5:2.805002e-001,(15:1.584645e-001,9:1.906976e-001):2.237908e-001):5.771442e-002,3:2.750167e-001):1.310300e-001):1.384116e-001,((4:2.498138e-001,((14:2.731592e-001,18:2.502552e-001):8.316077e-002,(8:3.435985e-001,12:3.041391e-001):1.306119e-001):9.935937e-002):9.710563e-002,(6:2.454847e-001,(16:2.746509e-001,10:2.170783e-001):1.329780e-001):8.561160e-002):1.795484e-001):2.630764e-001):3.728385e-002,2:2.252813e-001,1:1.161405e-001);
   tree gen.233000 = [&U] ((20:9.119643e-004,19:1.050047e-002):1.081987e-001,(((((7:2.774638e-001,11:2.594287e-001):9.974779e-002,(17:2.093707e-001,13:4.579598e-001):7.310742e-002):1.117489e-001,((5:2.489799e-001,(15:2.188096e-001,9:1.337442e-001):2.352870e-001):6.537137e-002,3:2.183314e-001):1.953456e-001):1.272856e-001,((4:2.573703e-001,((14:2.998959e-001,18:2.578251e-001):7.600646e-002,(8:3.519450e-001,12:3.337662e-001):1.485580e-001):1.020991e-001):6.127067e-002,(6:2.529103e-001,(16:2.707100e-001,10:2.245214e-001):1.965531e-001):6.521507e-002):2.064310e-001):2.651426e-001,2:1.887019e-001):4.857353e-002,1:9.279085e-002);
   tree gen.233500 = [&U] ((20:4.058232e-004,19:1.657880e-002):1.007212e-001,(((((7:2.803492e-001,11:2.621265e-001):1.007851e-001,(17:2.115480e-001,13:4.627222e-001):8.439718e-002):1.098255e-001,((5:2.515691e-001,(15:1.926550e-001,9:1.410449e-001):2.135881e-001):8.736992e-002,3:2.386884e-001):1.604028e-001):1.477826e-001,((4:2.600467e-001,((14:3.399168e-001,18:2.605062e-001):6.670336e-002,(8:3.320783e-001,12:2.807923e-001):1.687537e-001):8.073840e-002):5.462786e-002,(6:2.385594e-001,(16:2.735251e-001,10:2.724988e-001):1.530168e-001):1.421331e-001):1.760646e-001):2.597394e-001,2:2.075868e-001):3.042508e-002,1:9.167174e-002);
   tree gen.234000 = [&U] ((20:2.665698e-004,19:6.399075e-003):9.943286e-002,(((((7:2.656117e-001,11:2.703400e-001):1.229937e-001,(17:2.181767e-001,13:4.772212e-001):6.419864e-002):1.261333e-001,((5:2.594518e-001,(15:1.986917e-001,9:1.454645e-001):2.202807e-001):5.175434e-002,3:2.461675e-001):1.654289e-001):1.611722e-001,((4:2.713924e-001,((14:3.505679e-001,18:2.686690e-001):5.626236e-002,(8:3.631613e-001,12:2.891200e-001):1.502101e-001):8.326827e-002):1.267878e-001,(6:2.460345e-001,(16:2.304574e-001,10:2.759967e-001):1.605089e-001):9.213663e-002):1.486212e-001):2.721906e-001,2:1.821445e-001):6.380813e-002,1:1.098128e-001);
   tree gen.234500 = [&U] ((20:1.775464e-003,19:4.313352e-003):1.126990e-001,(((((7:2.804210e-001,11:2.657376e-001):1.110645e-001,(17:2.348650e-001,13:4.690968e-001):6.124402e-002):1.224559e-001,((5:2.550348e-001,(15:1.632589e-001,9:1.450053e-001):1.858946e-001):8.316377e-002,3:2.419766e-001):1.663317e-001):1.726577e-001,((4:2.667721e-001,((14:2.836382e-001,18:3.228466e-001):6.502450e-002,(8:3.549790e-001,12:3.180158e-001):1.476528e-001):6.728316e-002):1.224304e-001,(6:2.418459e-001,(16:2.265340e-001,10:2.725426e-001):1.653059e-001):8.427453e-002):2.297552e-001):2.614574e-001,2:2.058432e-001):4.959459e-002,1:1.079433e-001);
   tree gen.235000 = [&U] (2:2.903846e-001,((20:1.930217e-003,19:1.347669e-002):9.521337e-002,((((7:3.123437e-001,11:2.512166e-001):1.166594e-001,(17:2.422932e-001,13:4.381423e-001):5.414260e-002):1.288956e-001,((5:2.770616e-001,(15:1.684224e-001,9:1.580837e-001):1.917740e-001):3.886259e-002,3:2.496298e-001):1.806877e-001):1.453460e-001,((4:2.752094e-001,((14:3.349323e-001,18:2.636538e-001):1.090026e-001,(8:3.662061e-001,12:3.280739e-001):1.201121e-001):8.110126e-002):1.081718e-001,(6:2.659732e-001,(16:2.336987e-001,10:2.811625e-001):1.209519e-001):1.297366e-001):1.868949e-001):2.459730e-001):2.633467e-002,1:9.803575e-002);
   tree gen.235500 = [&U] (((20:1.213626e-003,19:1.171122e-002):6.955731e-002,2:2.639056e-001):5.262522e-002,((((7:3.086894e-001,11:2.656083e-001):1.163474e-001,(17:2.032238e-001,13:4.330163e-001):7.048573e-002):1.273876e-001,((5:2.596770e-001,(15:2.012062e-001,9:1.562342e-001):2.183253e-001):4.613252e-002,3:2.718019e-001):1.527537e-001):2.068805e-001,((4:2.719896e-001,((14:3.637917e-001,18:2.615576e-001):6.966857e-002,(8:3.179794e-001,12:3.242356e-001):1.473042e-001):8.787006e-002):8.026896e-002,(6:2.628614e-001,(16:2.309646e-001,10:2.778730e-001):1.398940e-001):8.391769e-002):1.522606e-001):2.920263e-001,1:7.453270e-002);
   tree gen.236000 = [&U] (2:2.670124e-001,((20:8.279566e-004,19:8.213577e-003):6.737362e-002,((((7:3.123234e-001,11:2.687352e-001):1.177171e-001,(17:2.091482e-001,13:4.763939e-001):6.084906e-002):1.347030e-001,((5:2.627340e-001,(15:1.939078e-001,9:1.580734e-001):2.208955e-001):6.112325e-002,3:2.534388e-001):1.389751e-001):2.093159e-001,((4:2.751915e-001,((14:3.680743e-001,18:2.646368e-001):5.679841e-002,(8:2.818913e-001,12:3.305339e-001):1.586615e-001):9.105470e-002):6.318567e-002,(6:2.796502e-001,(16:2.357421e-001,10:2.138319e-001):1.839561e-001):8.459614e-002):1.807983e-001):2.954641e-001):3.749912e-002,1:7.980359e-002);
   tree gen.236500 = [&U] (((20:2.207732e-004,19:1.004601e-002):7.030309e-002,2:2.569487e-001):2.208461e-002,(((13:4.738000e-001,(17:2.264086e-001,(7:3.005520e-001,11:2.586066e-001):1.583627e-001):4.449060e-002):1.406527e-001,((5:2.881720e-001,(15:2.041038e-001,9:1.662243e-001):1.544962e-001):5.695231e-002,3:2.875830e-001):1.084317e-001):1.254176e-001,((4:2.671965e-001,((14:3.184325e-001,18:2.417690e-001):6.962248e-002,(8:3.006128e-001,12:3.180760e-001):1.778789e-001):1.113965e-001):4.312206e-002,(6:2.554331e-001,(16:2.268570e-001,10:2.402276e-001):1.383478e-001):1.202700e-001):1.787508e-001):2.843281e-001,1:1.144363e-001);
   tree gen.237000 = [&U] ((2:2.745410e-001,(20:5.164331e-004,19:7.890007e-003):7.592467e-002):3.038173e-002,((((7:3.033816e-001,11:2.360301e-001):1.179636e-001,(17:2.285401e-001,13:4.782607e-001):6.295683e-002):1.190739e-001,((5:2.908850e-001,(15:1.718641e-001,9:1.677893e-001):2.398589e-001):3.800759e-002,3:2.508219e-001):1.582181e-001):1.516061e-001,((4:2.697121e-001,((14:3.171647e-001,18:2.440451e-001):5.543700e-002,(8:3.034429e-001,12:3.428527e-001):1.457946e-001):1.000342e-001):5.629403e-002,(6:2.346327e-001,(16:2.532913e-001,10:2.424892e-001):1.582288e-001):9.733833e-002):1.532390e-001):2.700119e-001,1:9.094878e-002);
   tree gen.237500 = [&U] (((20:8.569463e-004,19:7.814672e-003):7.593249e-002,((((7:3.127830e-001,11:3.017989e-001):1.370915e-001,(17:2.117430e-001,13:4.612548e-001):6.727579e-002):1.485894e-001,(((15:1.597040e-001,9:1.769056e-001):2.127223e-001,5:2.881076e-001):3.951390e-002,3:2.488369e-001):1.520028e-001):1.507538e-001,((4:2.469227e-001,((14:3.141363e-001,18:2.417150e-001):6.210980e-002,(8:3.005456e-001,12:3.395791e-001):1.391708e-001):7.382865e-002):7.550086e-002,(6:2.378862e-001,(16:2.508728e-001,10:2.362973e-001):1.716788e-001):9.599608e-002):1.966735e-001):3.121549e-001):3.355249e-002,2:2.428412e-001,1:9.008039e-002);
   tree gen.238000 = [&U] (2:2.428397e-001,((20:8.477492e-004,19:6.342500e-003):6.831211e-002,(((13:4.612519e-001,(17:2.507567e-001,(7:2.965531e-001,11:2.778943e-001):1.167155e-001):4.216356e-002):1.127305e-001,(((15:1.597030e-001,9:1.590869e-001):2.289416e-001,5:2.881058e-001):6.125143e-002,3:2.488353e-001):1.576509e-001):1.507528e-001,((4:2.617677e-001,((14:3.141343e-001,18:2.417134e-001):6.168529e-002,(8:3.263045e-001,12:3.603071e-001):1.267662e-001):1.090755e-001):6.565074e-002,(6:2.510184e-001,(16:2.290115e-001,10:1.984306e-001):1.882196e-001):1.370225e-001):1.540789e-001):2.514445e-001):1.920211e-002,1:1.037388e-001);
   tree gen.238500 = [&U] ((((((13:4.729769e-001,17:2.571309e-001):5.820111e-002,(7:2.858278e-001,11:2.849584e-001):1.243148e-001):1.631781e-001,(3:2.551607e-001,(5:2.179622e-001,(15:1.637627e-001,9:1.631309e-001):1.832925e-001):6.436987e-002):1.535912e-001):1.585065e-001,((4:2.684218e-001,((14:2.833875e-001,18:2.478578e-001):1.132093e-001,(8:3.565378e-001,12:2.942185e-001):1.865715e-001):7.901954e-002):8.272265e-002,(6:2.573993e-001,(16:2.238268e-001,10:1.921775e-001):1.675078e-001):1.417263e-001):2.431111e-001):2.581496e-001,2:2.508744e-001):1.996472e-002,(20:1.206978e-004,19:8.651367e-003):1.046284e-001,1:1.192834e-001);
   tree gen.239000 = [&U] ((((((17:2.535308e-001,(7:2.818258e-001,11:2.579486e-001):1.305562e-001):5.325856e-002,13:3.634818e-001):1.268384e-001,(3:2.515882e-001,(5:2.680611e-001,(15:1.512776e-001,9:1.608469e-001):1.953179e-001):3.538772e-002):1.642559e-001):1.592593e-001,((4:2.646636e-001,((14:2.794197e-001,18:3.004829e-001):8.230917e-002,(8:3.515458e-001,12:3.398974e-001):1.839592e-001):1.092228e-001):7.983868e-002,(6:2.537954e-001,(16:2.506223e-001,10:2.090416e-001):1.403280e-001):9.716757e-002):2.397072e-001):2.061750e-001,2:2.400633e-001):6.796902e-002,(20:3.318808e-004,19:1.210176e-002):1.049997e-001,1:1.123157e-001);
   tree gen.239500 = [&U] ((((((7:3.537098e-001,11:2.282344e-001):1.116675e-001,(13:4.013202e-001,17:2.535308e-001):5.626859e-002):1.186071e-001,(3:2.445952e-001,(5:2.680611e-001,(15:1.561657e-001,9:1.673929e-001):2.121660e-001):4.732743e-002):1.746526e-001):1.826031e-001,((4:2.698772e-001,((14:2.794197e-001,18:3.004829e-001):1.075816e-001,(8:2.820453e-001,12:3.079752e-001):1.147381e-001):8.763293e-002):9.142961e-002,(6:2.137096e-001,(16:2.506223e-001,10:1.832212e-001):1.586860e-001):1.197868e-001):1.486394e-001):2.766159e-001,2:2.016881e-001):5.233905e-002,(20:1.292015e-004,19:9.736391e-003):1.049997e-001,1:1.179142e-001);
   tree gen.240000 = [&U] ((((((7:2.772519e-001,11:2.433342e-001):1.318602e-001,(13:4.278714e-001,17:2.406342e-001):7.920952e-002):1.456936e-001,((3:2.347227e-001,5:2.857958e-001):3.492799e-002,(15:1.926301e-001,9:1.526237e-001):2.061404e-001):1.862075e-001):1.661767e-001,((4:2.877321e-001,((14:2.979060e-001,18:3.015814e-001):1.040978e-001,(8:2.917471e-001,12:3.283507e-001):2.092832e-001):8.235943e-002):8.981632e-002,(6:2.278485e-001,(16:2.672034e-001,10:2.043246e-001):1.340073e-001):7.064089e-002):1.648625e-001):1.961727e-001,2:2.150317e-001):5.412150e-002,(20:2.344986e-004,19:9.905417e-003):9.897394e-002,1:1.216654e-001);
   tree gen.240500 = [&U] ((((((7:3.141456e-001,11:2.841709e-001):1.093595e-001,(13:4.856040e-001,17:2.698497e-001):7.038498e-002):1.935236e-001,((5:2.361638e-001,(15:1.949626e-001,9:1.551461e-001):1.763993e-001):8.561641e-002,3:2.375649e-001):1.411653e-001):1.267811e-001,((4:2.589262e-001,((14:2.738603e-001,18:2.746937e-001):8.335444e-002,(8:2.952798e-001,12:2.995015e-001):1.786162e-001):7.268011e-002):9.090388e-002,(6:2.386649e-001,(16:2.704388e-001,10:2.429254e-001):1.447190e-001):1.011640e-001):1.668587e-001):2.784291e-001,2:2.133043e-001):3.596404e-002,(20:7.347988e-004,19:9.721973e-003):1.001724e-001,1:1.067688e-001);
   tree gen.241000 = [&U] ((20:2.643514e-004,19:1.664920e-002):1.113659e-001,((((13:4.856040e-001,(17:2.698497e-001,(7:3.141456e-001,11:2.841709e-001):1.074442e-001):5.161265e-002):1.239490e-001,((5:2.336163e-001,(15:1.605141e-001,9:1.551461e-001):2.377600e-001):6.256161e-002,3:2.704180e-001):1.453290e-001):1.834077e-001,((4:2.088060e-001,((14:2.827489e-001,18:2.746937e-001):8.335444e-002,(8:3.166338e-001,12:2.953198e-001):1.647177e-001):8.916837e-002):8.018671e-002,(6:2.505272e-001,(16:2.704388e-001,10:2.360965e-001):1.664760e-001):9.851771e-002):1.766008e-001):2.834416e-001,2:2.133043e-001):3.550122e-002,1:1.105458e-001);
   tree gen.241500 = [&U] ((20:1.689277e-004,19:1.463074e-002):1.113659e-001,(((((7:2.969250e-001,11:2.402018e-001):1.507597e-001,(17:1.978523e-001,13:4.856040e-001):5.251563e-002):1.197365e-001,((5:2.336163e-001,(15:1.902757e-001,9:1.551461e-001):2.115641e-001):4.745795e-002,3:2.704180e-001):1.453290e-001):1.697929e-001,((4:2.088060e-001,((14:2.767639e-001,18:2.746937e-001):1.117080e-001,(8:3.978138e-001,12:2.953198e-001):1.402655e-001):8.916837e-002):8.018671e-002,(6:2.505272e-001,(16:2.360263e-001,10:1.798879e-001):2.078452e-001):9.354612e-002):2.097953e-001):3.415090e-001,2:1.924091e-001):4.539047e-002,1:1.053041e-001);
   tree gen.242000 = [&U] ((20:1.873892e-004,19:8.949268e-003):1.117518e-001,(((((7:2.875397e-001,11:2.379457e-001):1.098506e-001,(17:1.959939e-001,13:4.810429e-001):9.723337e-002):1.343257e-001,((5:2.314221e-001,(15:1.884885e-001,9:1.435315e-001):2.095770e-001):7.794764e-002,3:2.678781e-001):1.817815e-001):1.580698e-001,((4:2.068448e-001,((14:2.741644e-001,18:3.041947e-001):1.020757e-001,(8:3.544474e-001,12:2.925460e-001):1.981479e-001):1.085150e-001):8.219941e-002,(6:2.303346e-001,(16:2.338094e-001,10:2.473730e-001):1.646896e-001):9.266749e-002):2.078248e-001):2.586208e-001,2:2.045931e-001):3.945813e-002,1:1.231746e-001);
   tree gen.242500 = [&U] ((20:4.420812e-005,19:1.799525e-002):9.349324e-002,(((((7:2.864419e-001,11:2.647339e-001):8.599468e-002,(17:1.952456e-001,13:4.792063e-001):8.279614e-002):1.338128e-001,(3:2.668554e-001,((15:1.877689e-001,9:1.429835e-001):1.824567e-001,5:2.343266e-001):6.466628e-002):1.525571e-001):1.308759e-001,((4:2.060550e-001,((14:2.731176e-001,18:3.030332e-001):5.335761e-002,(8:3.530941e-001,12:3.217622e-001):1.746705e-001):1.081007e-001):7.904140e-002,(6:2.283829e-001,(16:2.558491e-001,10:2.454025e-001):1.645947e-001):1.177474e-001):1.839894e-001):2.576334e-001,2:2.038120e-001):5.583707e-002,1:9.205501e-002);
   tree gen.243000 = [&U] ((20:8.032002e-005,19:1.985559e-002):1.024073e-001,(((((7:2.946906e-001,11:2.723574e-001):8.847107e-002,(17:2.369822e-001,13:4.477743e-001):5.787412e-002):1.288837e-001,(3:2.375132e-001,((15:2.035907e-001,9:1.471010e-001):1.877109e-001,5:2.530284e-001):7.129785e-002):1.569503e-001):1.463682e-001,((4:2.148765e-001,((14:3.894283e-001,18:2.901468e-001):6.499969e-002,(8:3.743657e-001,12:2.811562e-001):1.607468e-001):8.417821e-002):5.360137e-002,(6:2.518967e-001,(16:2.632168e-001,10:2.550035e-001):1.693345e-001):8.244558e-002):2.170828e-001):2.361903e-001,2:2.108854e-001):5.381527e-002,1:1.060095e-001);
   tree gen.243500 = [&U] ((20:6.744538e-005,19:9.542264e-003):1.210047e-001,(((((7:3.356622e-001,11:2.485306e-001):1.055431e-001,(17:2.481178e-001,13:4.688147e-001):4.689600e-002):1.416270e-001,(3:2.486737e-001,((15:2.065039e-001,9:1.540132e-001):2.376798e-001,5:2.649180e-001):6.458612e-002):1.643252e-001):1.174686e-001,((4:2.581849e-001,((14:3.806668e-001,18:2.454181e-001):7.303733e-002,(8:2.927520e-001,12:2.943674e-001):1.809626e-001):6.689082e-002):7.596814e-002,(6:2.637331e-001,(16:2.755851e-001,10:1.900989e-001):1.487229e-001):1.232152e-001):2.272833e-001):2.472886e-001,2:2.391395e-001):4.477975e-002,1:8.957163e-002);
   tree gen.244000 = [&U] ((20:7.524720e-005,19:6.043102e-003):1.218210e-001,((((13:4.719773e-001,(17:2.497915e-001,(7:3.379265e-001,11:2.502071e-001):1.324959e-001):3.778936e-002):1.425824e-001,(3:2.503512e-001,((15:2.078969e-001,9:1.763001e-001):1.758526e-001,5:2.667051e-001):7.272166e-002):1.390815e-001):1.980096e-001,((4:2.599266e-001,((14:3.648121e-001,18:2.650234e-001):8.883567e-002,(8:2.947269e-001,12:2.923631e-001):1.676982e-001):9.322171e-002):7.648061e-002,(6:2.558404e-001,(16:2.774441e-001,10:2.006027e-001):1.392455e-001):7.106202e-002):1.965050e-001):2.606658e-001,2:1.959929e-001):6.673317e-002,1:1.107108e-001);
   tree gen.244500 = [&U] ((20:2.898489e-004,19:1.566073e-002):9.128015e-002,(((((17:2.497915e-001,(7:2.788646e-001,11:2.923371e-001):1.002153e-001):4.943771e-002,13:4.719773e-001):7.839095e-002,(3:2.171156e-001,((15:1.716639e-001,9:1.763001e-001):2.128830e-001,5:2.667051e-001):6.894239e-002):1.561176e-001):1.584116e-001,((4:2.599266e-001,((14:3.262642e-001,18:2.350675e-001):7.947552e-002,(8:3.106771e-001,12:3.347028e-001):1.676982e-001):1.226447e-001):7.498202e-002,(6:2.522192e-001,(16:2.774441e-001,10:1.894826e-001):1.741099e-001):9.705610e-002):1.965050e-001):2.293615e-001,2:1.959929e-001):5.747652e-002,1:1.107108e-001);
   tree gen.245000 = [&U] ((20:9.533644e-004,19:8.925003e-003):1.017236e-001,(((((7:3.069629e-001,11:2.736459e-001):1.497666e-001,(13:4.877544e-001,17:2.337788e-001):6.818396e-002):1.266013e-001,(3:1.966708e-001,((15:1.774023e-001,9:1.778804e-001):2.199992e-001,5:2.756204e-001):4.502565e-002):1.867150e-001):1.292048e-001,((4:2.686154e-001,((14:3.371705e-001,18:2.469281e-001):7.333419e-002,(8:3.210624e-001,12:3.458911e-001):1.753147e-001):1.026158e-001):5.978016e-002,(6:1.979656e-001,(16:2.867185e-001,10:1.958166e-001):1.799300e-001):1.220198e-001):1.924938e-001):2.785618e-001,2:2.136069e-001):5.760742e-002,1:1.144116e-001);
   tree gen.245500 = [&U] ((20:1.330580e-003,19:1.298315e-002):1.136779e-001,(((((7:2.619154e-001,11:2.736621e-001):1.497754e-001,(13:4.750855e-001,17:2.175178e-001):6.818801e-002):1.298186e-001,(3:2.132241e-001,((15:2.056309e-001,9:1.639987e-001):1.729063e-001,5:2.230143e-001):8.648292e-002):1.351732e-001):1.881638e-001,((4:2.595744e-001,((14:3.003125e-001,18:2.929407e-001):5.897825e-002,(8:3.049282e-001,12:3.451619e-001):1.753251e-001):1.026219e-001):6.043444e-002,(6:2.112365e-001,(16:2.133066e-001,10:2.021179e-001):1.799406e-001):9.069744e-002):2.095183e-001):2.410109e-001,2:2.136196e-001):5.641672e-002,1:9.139767e-002);
   tree gen.246000 = [&U] (((((7:3.052549e-001,11:2.732322e-001):1.495402e-001,(13:4.282508e-001,17:2.298079e-001):6.482607e-002):1.296146e-001,(3:2.128891e-001,((15:1.750000e-001,9:1.637411e-001):2.356960e-001,5:2.526867e-001):8.544735e-002):1.612578e-001):1.878682e-001,((4:2.345060e-001,((14:2.998407e-001,18:2.924805e-001):4.922859e-002,(8:3.044492e-001,12:3.446196e-001):1.750497e-001):1.084844e-001):1.078995e-001,(6:2.109046e-001,(16:2.608845e-001,10:2.099856e-001):1.796580e-001):5.940429e-002):1.565634e-001):2.722702e-001,((20:1.075605e-003,19:1.296276e-002):7.175176e-002,2:2.204565e-001):5.317050e-002,1:1.122584e-001);
   tree gen.246500 = [&U] ((20:1.674540e-003,19:1.296276e-002):6.776363e-002,(2:2.421620e-001,((((7:3.052549e-001,11:2.732322e-001):1.495402e-001,(17:2.041412e-001,13:4.404988e-001):7.871165e-002):1.425458e-001,(3:2.128891e-001,((15:1.773825e-001,9:1.711074e-001):1.990721e-001,5:2.526867e-001):5.323392e-002):1.612578e-001):1.575509e-001,((4:2.345060e-001,((14:3.009285e-001,18:3.147492e-001):8.048115e-002,(8:3.327487e-001,12:3.446196e-001):1.750497e-001):1.110184e-001):9.845639e-002,(6:2.816091e-001,(16:2.485153e-001,10:2.099856e-001):1.875211e-001):9.789248e-002):1.561926e-001):2.616048e-001):5.763495e-002,1:9.278335e-002);
   tree gen.247000 = [&U] ((20:1.348241e-003,19:2.358414e-002):9.705523e-002,(((((7:3.052549e-001,11:3.015588e-001):1.085335e-001,(17:1.774409e-001,13:4.404988e-001):5.303883e-002):1.678984e-001,(3:2.131318e-001,((15:1.773825e-001,9:1.711074e-001):2.020555e-001,5:2.526867e-001):6.572868e-002):1.688114e-001):1.377109e-001,((4:2.345060e-001,((14:3.009285e-001,18:2.440553e-001):9.068610e-002,(8:3.212807e-001,12:3.446196e-001):1.139241e-001):1.410217e-001):6.582891e-002,(6:2.865067e-001,(16:2.485153e-001,10:2.099856e-001):1.848274e-001):8.558034e-002):1.561926e-001):2.598015e-001,2:2.015790e-001):6.348056e-002,1:9.953161e-002);
   tree gen.247500 = [&U] ((20:4.789080e-004,19:6.319147e-003):1.040967e-001,(((((7:2.883834e-001,11:2.848915e-001):1.314270e-001,(17:2.706150e-001,13:4.792609e-001):5.604541e-002):1.050654e-001,(3:2.013519e-001,((15:2.151499e-001,9:1.329889e-001):2.152567e-001,5:2.387206e-001):7.149936e-002):1.830144e-001):1.591001e-001,((4:2.527986e-001,((14:2.842961e-001,18:2.320953e-001):8.252075e-002,(8:3.035234e-001,12:3.122793e-001):1.823985e-001):1.426482e-001):6.837630e-002,(6:2.233773e-001,(16:2.514097e-001,10:1.979526e-001):1.466933e-001):9.775088e-002):1.995877e-001):2.454422e-001,2:1.518425e-001):7.586911e-002,1:1.361574e-001);
   tree gen.248000 = [&U] ((20:5.190812e-004,19:1.420433e-002):8.138465e-002,(((((7:2.794328e-001,11:2.831601e-001):1.440731e-001,(17:2.130090e-001,13:4.689403e-001):8.685349e-002):1.316973e-001,(3:2.487683e-001,((15:2.138424e-001,9:1.321806e-001):2.139485e-001,5:2.158466e-001):7.492879e-002):1.905899e-001):1.640360e-001,((4:2.485246e-001,((14:2.890478e-001,18:2.306848e-001):9.509798e-002,(8:3.016788e-001,12:3.103814e-001):1.948840e-001):8.732725e-002):5.046276e-002,(6:2.548494e-001,(16:2.413607e-001,10:1.997787e-001):1.595881e-001):1.401542e-001):1.983748e-001):2.439505e-001,2:1.671582e-001):2.806179e-002,1:1.350085e-001);
   tree gen.248500 = [&U] (((20:6.243846e-004,19:1.250379e-002):1.000747e-001,((((7:2.997684e-001,11:2.950988e-001):9.796960e-002,(17:2.423679e-001,13:4.887119e-001):7.078409e-002):1.461132e-001,(3:3.129153e-001,((15:1.572202e-001,9:1.641929e-001):2.028833e-001,5:2.512266e-001):6.969550e-002):1.126071e-001):1.772260e-001,((4:2.256699e-001,((14:3.012347e-001,18:2.404110e-001):1.052829e-001,(8:3.143983e-001,12:3.251352e-001):1.665690e-001):8.760720e-002):7.999118e-002,(6:2.655945e-001,(16:2.515370e-001,10:2.082018e-001):1.549557e-001):9.302163e-002):2.503588e-001):2.542361e-001):3.439269e-002,2:2.159042e-001,1:9.045089e-002);
   tree gen.249000 = [&U] (2:2.598926e-001,((20:1.488961e-003,19:9.747331e-003):8.497220e-002,(((13:4.609819e-001,(17:2.348009e-001,(7:3.018626e-001,11:2.971604e-001):9.865402e-002):8.098037e-002):9.581970e-002,(3:2.525970e-001,((15:2.022546e-001,9:1.476323e-001):2.268246e-001,5:2.529816e-001):4.034511e-002):1.394370e-001):1.776202e-001,((4:2.463280e-001,((14:3.144378e-001,18:2.553556e-001):7.066375e-002,(8:3.305356e-001,12:3.274066e-001):1.832410e-001):8.447937e-002):1.213499e-001,(6:2.788650e-001,(16:2.532943e-001,10:2.096563e-001):1.560382e-001):7.683912e-002):1.473298e-001):2.508784e-001):4.906736e-002,1:9.656658e-002);
   tree gen.249500 = [&U] (2:2.238281e-001,(((((7:2.963267e-001,11:2.838135e-001):1.016867e-001,(17:2.420187e-001,13:4.565804e-001):4.851776e-002):9.869114e-002,(3:2.690652e-001,((15:2.165513e-001,9:1.336546e-001):2.161461e-001,5:2.607583e-001):4.506355e-002):1.996159e-001):1.534413e-001,((4:2.539002e-001,((14:3.241037e-001,18:2.479577e-001):9.165519e-002,(8:3.406963e-001,12:3.872985e-001):1.554090e-001):7.015758e-002):1.019782e-001,(6:2.667614e-001,(16:2.610806e-001,10:1.713530e-001):1.699627e-001):8.287728e-002):1.880835e-001):2.606856e-001,(20:1.525542e-003,19:1.004697e-002):9.294328e-002):5.818365e-002,1:6.932578e-002);
   tree gen.250000 = [&U] ((2:2.268501e-001,((((13:4.627449e-001,17:2.419763e-001):4.429039e-002,(7:2.959741e-001,11:2.876455e-001):1.421745e-001):1.487841e-001,(3:2.275460e-001,((15:2.029546e-001,9:1.354592e-001):1.783729e-001,5:2.642790e-001):4.567198e-002):1.737845e-001):1.379733e-001,((4:2.573282e-001,((14:2.899968e-001,18:2.513056e-001):9.289268e-002,(8:2.834697e-001,12:3.340449e-001):1.544397e-001):8.466632e-002):7.396409e-002,(6:2.703631e-001,(16:2.100180e-001,10:2.641500e-001):1.267403e-001):1.000885e-001):1.906229e-001):2.625346e-001):5.672797e-002,(20:4.672802e-003,19:1.235603e-002):7.403892e-002,1:1.074078e-001);
   tree gen.250500 = [&U] ((2:2.067129e-001,((((13:4.660463e-001,17:2.463049e-001):4.771897e-002,(7:2.901838e-001,11:2.725646e-001):1.350129e-001):1.792857e-001,(3:2.538422e-001,((15:1.966832e-001,9:1.735858e-001):2.182984e-001,5:2.731820e-001):5.167136e-002):1.384393e-001):1.256210e-001,((4:2.617575e-001,((14:2.783567e-001,18:2.530985e-001):9.355541e-002,(8:2.854921e-001,12:3.364280e-001):1.372300e-001):9.746706e-002):7.808763e-002,(6:2.761768e-001,(16:2.632260e-001,10:2.660346e-001):1.621510e-001):7.447060e-002):1.835857e-001):2.509714e-001):6.675227e-002,(20:2.329513e-003,19:1.244418e-002):1.095438e-001,1:1.072724e-001);
   tree gen.251000 = [&U] ((2:1.907470e-001,((((7:3.004971e-001,11:2.539755e-001):1.361171e-001,(13:4.452683e-001,17:2.156093e-001):6.908743e-002):9.260444e-002,(3:2.509291e-001,(5:2.722452e-001,(15:1.760506e-001,9:1.715937e-001):2.071085e-001):5.742776e-002):1.566649e-001):1.968370e-001,((4:2.766021e-001,((14:2.640112e-001,18:2.553083e-001):1.147979e-001,(8:2.822158e-001,12:3.264555e-001):1.945792e-001):7.085989e-002):6.358482e-002,(6:2.946572e-001,(16:2.602052e-001,10:1.877205e-001):1.339350e-001):8.868058e-002):1.679468e-001):1.978046e-001):7.101296e-002,(20:3.114697e-003,19:1.001416e-002):1.076664e-001,1:1.117059e-001);
   tree gen.251500 = [&U] ((2:1.805438e-001,((((7:2.938778e-001,11:2.521999e-001):1.308536e-001,(13:4.767356e-001,17:2.280251e-001):5.999119e-002):1.029741e-001,(3:2.491748e-001,(5:2.842269e-001,(15:1.931143e-001,9:1.703941e-001):2.148807e-001):5.835698e-002):1.932935e-001):1.603849e-001,((4:2.746683e-001,((14:2.621654e-001,18:2.535234e-001):1.154693e-001,(8:3.357211e-001,12:2.844608e-001):1.703570e-001):9.462880e-002):1.375113e-001,(6:2.215988e-001,(16:2.604443e-001,10:1.864081e-001):1.344308e-001):6.182650e-002):1.671025e-001):2.339930e-001):7.130751e-002,(20:4.635016e-003,19:1.212065e-002):1.191043e-001,1:8.440808e-002);
   tree gen.252000 = [&U] ((2:2.056125e-001,((((7:2.827526e-001,11:2.121753e-001):1.368022e-001,(17:2.193929e-001,13:4.481551e-001):4.099494e-002):1.544031e-001,(3:2.473253e-001,(5:2.734671e-001,(15:1.858037e-001,9:1.639436e-001):2.067461e-001):9.617615e-002):1.461843e-001):1.565667e-001,((4:2.465064e-001,((14:3.096580e-001,18:2.997901e-001):9.978408e-002,(8:3.845393e-001,12:3.119981e-001):1.405719e-001):8.231531e-002):8.076157e-002,(6:2.132098e-001,(16:2.178696e-001,10:1.992197e-001):1.212138e-001):1.188211e-001):1.814322e-001):2.499662e-001):4.276966e-002,(20:3.612588e-003,19:8.456957e-003):9.893761e-002,1:8.674792e-002);
   tree gen.252500 = [&U] ((2:2.056125e-001,(((13:4.481551e-001,(17:2.240903e-001,(7:2.827526e-001,11:2.121753e-001):1.487094e-001):3.356063e-002):1.572816e-001,(3:2.473253e-001,(5:2.658254e-001,(15:1.814947e-001,9:1.826386e-001):1.816915e-001):8.353715e-002):1.461843e-001):1.371366e-001,((4:2.465064e-001,((14:3.096580e-001,18:2.997901e-001):7.673312e-002,(8:3.845393e-001,12:3.119981e-001):1.799488e-001):8.256308e-002):8.304564e-002,(6:2.130124e-001,(16:2.468685e-001,10:2.375948e-001):1.433432e-001):1.029740e-001):1.894773e-001):2.887705e-001):1.648262e-002,(20:3.220112e-003,19:1.094804e-002):8.377803e-002,1:1.029866e-001);
   tree gen.253000 = [&U] ((20:4.863327e-003,19:7.800553e-003):9.318352e-002,(2:2.104508e-001,((((7:3.524207e-001,11:2.171681e-001):1.543487e-001,(17:2.482144e-001,13:4.587008e-001):6.852183e-002):1.093638e-001,(3:2.531452e-001,(5:2.720807e-001,(15:1.685295e-001,9:1.695228e-001):2.005165e-001):3.639492e-002):1.496242e-001):1.447761e-001,((4:2.523071e-001,((14:3.388464e-001,18:2.357935e-001):6.534939e-002,(8:2.452434e-001,12:2.665730e-001):1.556272e-001):1.219532e-001):7.083075e-002,(6:2.380741e-001,(16:2.526777e-001,10:2.431857e-001):1.628252e-001):8.612405e-002):2.264775e-001):3.083859e-001):2.335471e-002,1:1.054100e-001);
   tree gen.253500 = [&U] ((20:2.038802e-003,19:7.367277e-003):1.162103e-001,(2:2.128753e-001,((((7:3.090861e-001,11:2.682724e-001):1.708813e-001,(17:2.187452e-001,13:4.639852e-001):5.914586e-002):1.314244e-001,(3:2.560616e-001,(5:2.404470e-001,(15:1.749758e-001,9:1.543969e-001):2.061481e-001):6.538550e-002):1.810618e-001):1.641768e-001,((4:3.109387e-001,((14:2.960755e-001,18:3.308385e-001):7.564689e-002,(8:3.634366e-001,12:2.696440e-001):1.652622e-001):9.050880e-002):6.032119e-002,(6:2.553598e-001,(16:2.502207e-001,10:2.459873e-001):1.294884e-001):1.046491e-001):2.379133e-001):2.751861e-001):1.230242e-002,1:9.731211e-002);
   tree gen.254000 = [&U] (((20:5.055625e-003,19:1.395511e-002):7.639434e-002,(((13:4.594881e-001,(17:2.935507e-001,(7:3.336035e-001,11:2.600857e-001):1.266010e-001):2.818594e-002):1.402603e-001,(3:2.459843e-001,(5:2.555406e-001,(15:1.999184e-001,9:1.658237e-001):2.056477e-001):4.775797e-002):1.704910e-001):1.704451e-001,((4:2.103802e-001,((14:2.953567e-001,18:3.300352e-001):7.642282e-002,(8:2.826537e-001,12:4.035125e-001):1.805837e-001):7.987142e-002):8.230617e-002,(6:2.724014e-001,(16:2.496132e-001,10:2.333687e-001):1.282164e-001):1.293823e-001):2.018503e-001):2.685212e-001):9.560914e-003,2:2.054585e-001,1:9.273287e-002);
   tree gen.254500 = [&U] (((20:3.258121e-003,19:1.492916e-002):7.048349e-002,((((17:2.832739e-001,(7:3.026605e-001,11:2.843001e-001):1.258828e-001):5.547195e-002,13:4.434021e-001):1.268950e-001,(3:2.373728e-001,(5:2.760913e-001,(15:1.751771e-001,9:1.598021e-001):1.984482e-001):6.780940e-002):1.559109e-001):1.659760e-001,((4:2.124931e-001,((14:2.848259e-001,18:3.184812e-001):7.320261e-002,(8:3.472088e-001,12:3.893862e-001):2.262170e-001):8.259830e-002):7.666610e-002,(6:2.628650e-001,(16:2.408747e-001,10:2.141499e-001):1.344796e-001):1.272308e-001):1.610365e-001):2.547292e-001):1.694472e-002,2:1.982657e-001,1:9.677075e-002);
   tree gen.255000 = [&U] ((20:7.774273e-004,19:1.125617e-002):1.028343e-001,((((((7:3.026605e-001,11:2.178422e-001):1.317372e-001,17:2.832739e-001):3.805476e-002,13:4.434021e-001):1.311317e-001,(3:2.373728e-001,(5:2.846427e-001,(15:1.684062e-001,9:1.598021e-001):1.984482e-001):4.686187e-002):1.528771e-001):1.659760e-001,((4:2.887688e-001,((14:2.841664e-001,18:2.919844e-001):7.320261e-002,(8:3.472088e-001,12:3.426485e-001):1.691681e-001):7.317693e-002):9.047942e-002,(6:2.628650e-001,(16:2.523498e-001,10:2.141499e-001):1.866168e-001):1.009906e-001):1.964967e-001):2.027805e-001,2:1.591776e-001):8.324409e-002,1:9.896260e-002);
   tree gen.255500 = [&U] ((20:3.568939e-003,19:7.446179e-003):9.157064e-002,((((13:4.762814e-001,(17:2.798542e-001,(7:2.990067e-001,11:2.226792e-001):1.273375e-001):4.678094e-002):1.320110e-001,(3:2.860839e-001,(5:2.502084e-001,(15:1.736339e-001,9:1.534783e-001):1.960526e-001):4.276774e-002):1.510315e-001):1.639723e-001,((4:2.852828e-001,((14:2.807359e-001,18:3.425945e-001):7.231890e-002,(8:3.014977e-001,12:3.595276e-001):1.550729e-001):7.375415e-002):5.493963e-002,(6:2.596917e-001,(16:2.493034e-001,10:2.115647e-001):2.070253e-001):7.763848e-002):2.018324e-001):2.078632e-001,2:1.583103e-001):8.462049e-002,1:1.215751e-001);
   tree gen.256000 = [&U] ((20:2.158641e-003,19:1.325053e-002):1.067391e-001,(((((7:3.169391e-001,11:2.773552e-001):1.018880e-001,(17:1.987330e-001,13:4.774561e-001):5.921678e-002):1.476314e-001,(3:2.623344e-001,(5:2.565166e-001,(15:2.127976e-001,9:1.538568e-001):1.839905e-001):9.058815e-002):1.183244e-001):2.161978e-001,((4:2.598297e-001,((14:3.224784e-001,18:3.288098e-001):8.558391e-002,(8:3.038568e-001,12:2.886561e-001):1.754396e-001):1.137167e-001):5.587477e-002,(6:2.603322e-001,(16:2.551660e-001,10:2.101569e-001):1.555980e-001):9.077735e-002):1.825651e-001):2.383741e-001,2:1.750793e-001):6.495843e-002,1:1.126718e-001);
   tree gen.256500 = [&U] ((20:1.065494e-003,19:1.250610e-002):6.970518e-002,(((((7:3.198821e-001,11:2.799306e-001):1.251078e-001,(17:2.005784e-001,13:4.666366e-001):8.083027e-002):1.290203e-001,(3:2.647703e-001,(5:2.284638e-001,(15:2.147735e-001,9:1.456519e-001):2.357397e-001):4.954428e-002):1.407507e-001):2.330467e-001,((4:2.671908e-001,((14:3.254728e-001,18:2.413107e-001):9.386847e-002,(8:3.066782e-001,12:2.913365e-001):1.828769e-001):8.962387e-002):7.036916e-002,(6:2.552131e-001,(16:2.671749e-001,10:1.779232e-001):1.474016e-001):1.073872e-001):1.547312e-001):2.441026e-001,2:2.046707e-001):5.607423e-002,1:1.137180e-001);
   tree gen.257000 = [&U] ((20:1.091063e-003,19:1.136884e-002):7.687044e-002,(((((7:3.077006e-001,11:2.906620e-001):1.281101e-001,(17:2.338343e-001,13:4.778346e-001):6.010090e-002):1.464737e-001,(3:2.594166e-001,(5:2.339463e-001,(15:2.199275e-001,9:1.491472e-001):2.284574e-001):4.566371e-002):1.648228e-001):2.141370e-001,((4:2.736026e-001,((14:3.332832e-001,18:2.471015e-001):8.946017e-002,(8:3.140377e-001,12:2.845759e-001):1.839221e-001):1.205700e-001):7.333945e-002,(6:2.440104e-001,(16:2.498761e-001,10:2.708044e-001):1.638065e-001):6.728458e-002):1.786343e-001):2.214828e-001,2:1.782522e-001):5.851033e-002,1:1.164469e-001);
   tree gen.257500 = [&U] ((20:4.357088e-004,19:1.014888e-002):8.827867e-002,(((((7:2.923189e-001,11:2.903719e-001):1.088484e-001,(17:2.403231e-001,13:4.773577e-001):4.268977e-002):1.379840e-001,(3:2.591577e-001,(5:2.337128e-001,(15:1.823817e-001,9:1.489983e-001):2.282294e-001):4.169028e-002):1.655808e-001):1.512965e-001,((4:2.499922e-001,((14:2.908820e-001,18:2.355568e-001):9.472969e-002,(8:3.023985e-001,12:2.842919e-001):1.373375e-001):1.042351e-001):5.667956e-002,(6:2.570101e-001,(16:2.685873e-001,10:2.195456e-001):1.487837e-001):1.204281e-001):1.784560e-001):2.435578e-001,2:1.939955e-001):3.438683e-002,1:1.237471e-001);
   tree gen.258000 = [&U] ((20:5.662390e-004,19:1.027637e-002):1.064217e-001,(((((7:3.281434e-001,11:2.830635e-001):1.269297e-001,(17:2.299888e-001,13:4.249957e-001):7.198740e-002):1.345217e-001,(3:2.285603e-001,(5:2.729451e-001,(15:1.583942e-001,9:1.420323e-001):2.343255e-001):7.087358e-002):2.020281e-001):1.475002e-001,((4:2.860541e-001,((14:2.835832e-001,18:2.907362e-001):9.827338e-002,(8:2.715065e-001,12:2.771584e-001):1.951504e-001):8.534850e-002):5.621834e-002,(6:2.505613e-001,(16:2.241117e-001,10:2.344337e-001):1.662542e-001):1.018283e-001):1.953836e-001):2.374465e-001,2:1.891278e-001):6.401805e-002,1:1.342295e-001);
   tree gen.258500 = [&U] ((20:9.224910e-004,19:2.105782e-002):1.080627e-001,((((((7:3.113725e-001,11:2.944153e-001):1.810427e-001,17:2.229426e-001):2.231383e-002,13:4.420395e-001):1.308242e-001,(3:2.602724e-001,(5:2.859629e-001,(15:1.818444e-001,9:1.477283e-001):2.086271e-001):3.972287e-002):1.630012e-001):1.534154e-001,((4:2.788553e-001,((14:3.199214e-001,18:3.023958e-001):9.178543e-002,(8:3.046623e-001,12:2.882735e-001):1.652101e-001):7.456042e-002):9.017256e-002,(6:2.606096e-001,(16:2.330993e-001,10:2.112702e-001):1.561702e-001):1.228323e-001):1.691763e-001):2.534274e-001,2:1.920645e-001):4.844315e-002,1:9.826103e-002);
   tree gen.259000 = [&U] ((20:2.885928e-003,19:1.367439e-002):1.171132e-001,(((((17:2.145477e-001,13:4.407639e-001):4.800888e-002,(7:3.104739e-001,11:2.935657e-001):1.463634e-001):1.538346e-001,(3:2.451471e-001,(5:2.638179e-001,(15:1.687481e-001,9:1.506056e-001):2.259307e-001):5.691857e-002):1.601304e-001):1.450986e-001,((4:2.780505e-001,((14:2.898947e-001,18:2.903142e-001):9.328813e-002,(8:3.037831e-001,12:2.706290e-001):1.647333e-001):7.434524e-002):7.625892e-002,(6:2.598576e-001,(16:2.324266e-001,10:2.106605e-001):1.609778e-001):6.837215e-002):2.024918e-001):2.213270e-001,2:1.915103e-001):7.648343e-002,1:8.544836e-002);
   tree gen.259500 = [&U] ((20:3.127717e-003,19:1.045050e-002):1.064142e-001,(((((17:1.943707e-001,13:4.407639e-001):5.475333e-002,(7:3.104739e-001,11:2.712167e-001):1.379296e-001):1.538346e-001,(3:2.451471e-001,(5:2.638179e-001,(15:1.711283e-001,9:1.506056e-001):2.259307e-001):6.107379e-002):1.554218e-001):1.155764e-001,((4:2.755341e-001,((14:2.624510e-001,18:2.903142e-001):5.707683e-002,(8:2.929550e-001,12:2.706290e-001):1.778965e-001):1.096483e-001):6.872967e-002,(6:2.648528e-001,(16:2.676206e-001,10:2.106605e-001):1.660379e-001):9.582122e-002):1.875735e-001):2.348811e-001,2:2.319642e-001):3.979220e-002,1:9.615066e-002);
   tree gen.260000 = [&U] ((20:3.520528e-003,19:4.855612e-003):8.259733e-002,(((((17:2.395148e-001,13:4.480574e-001):6.165971e-002,(7:3.569489e-001,11:2.668425e-001):1.236273e-001):1.627003e-001,(3:2.492037e-001,(5:2.761144e-001,(15:1.895398e-001,9:1.530978e-001):2.196517e-001):4.756957e-002):1.239458e-001):2.219747e-001,((4:2.591060e-001,((14:2.824097e-001,18:2.405224e-001):4.166827e-002,(8:3.385981e-001,12:3.393614e-001):1.808402e-001):9.767242e-002):8.038609e-002,(6:2.692355e-001,(16:2.720490e-001,10:2.141464e-001):1.687854e-001):9.740682e-002):1.906773e-001):2.276701e-001,2:2.061778e-001):6.918632e-002,1:1.403124e-001);
   tree gen.260500 = [&U] ((20:2.327271e-003,19:1.426515e-002):8.714116e-002,(((((17:2.378477e-001,13:4.449389e-001):4.800172e-002,(7:2.757656e-001,11:2.649853e-001):1.319642e-001):1.408586e-001,(3:2.474692e-001,(5:2.773556e-001,(15:1.882206e-001,9:1.587522e-001):2.171128e-001):6.040132e-002):1.322851e-001):1.385466e-001,((4:2.573026e-001,((14:2.804441e-001,18:2.542217e-001):9.615715e-002,(8:3.362415e-001,12:3.369995e-001):1.558799e-001):5.829652e-002):1.089314e-001,(6:2.025871e-001,(16:2.850635e-001,10:2.270364e-001):1.949934e-001):8.835859e-002):1.906875e-001):2.260855e-001,2:2.213012e-001):6.026926e-002,1:1.149826e-001);
   tree gen.261000 = [&U] ((20:1.500419e-003,19:1.754854e-002):8.502309e-002,(((((17:2.343530e-001,13:4.437440e-001):6.434103e-002,(7:3.355707e-001,11:2.610918e-001):1.231608e-001):1.580134e-001,(3:2.314855e-001,(5:2.515177e-001,(15:1.706302e-001,9:1.625488e-001):2.055023e-001):7.571528e-002):1.610126e-001):1.796415e-001,((4:2.535220e-001,((14:3.031317e-001,18:2.988611e-001):6.150431e-002,(8:3.417047e-001,12:3.087748e-001):1.670494e-001):9.545853e-002):8.036109e-002,(6:2.122338e-001,(16:2.808750e-001,10:2.237005e-001):1.823875e-001):8.706032e-002):1.727499e-001):2.016678e-001,2:2.145917e-001):8.810079e-002,1:1.113554e-001);
   tree gen.261500 = [&U] ((20:2.251704e-003,19:7.867361e-003):1.141872e-001,(((((17:2.316861e-001,13:4.565967e-001):6.360885e-002,(7:2.918002e-001,11:2.497660e-001):1.216823e-001):1.558831e-001,(3:2.288512e-001,(5:2.532711e-001,(15:1.686884e-001,9:1.552324e-001):2.493679e-001):8.023240e-002):1.591803e-001):1.949641e-001,((4:2.506370e-001,((14:3.029363e-001,18:2.680624e-001):5.967567e-002,(8:3.378162e-001,12:3.117927e-001):1.651484e-001):7.407554e-002):7.770610e-002,(6:2.842786e-001,(16:2.076144e-001,10:2.241281e-001):1.672760e-001):7.880438e-002):1.477778e-001):2.441403e-001,2:2.121497e-001):4.919918e-002,1:1.100882e-001);
   tree gen.262000 = [&U] ((20:9.589670e-004,19:3.639393e-003):9.639069e-002,(((((17:2.652368e-001,(7:2.900568e-001,11:2.508700e-001):1.268843e-001):8.263546e-002,13:4.586149e-001):1.369118e-001,(3:2.377273e-001,(5:2.543906e-001,(15:1.725026e-001,9:1.374881e-001):2.086864e-001):5.705325e-002):2.021396e-001):1.648511e-001,((4:2.517448e-001,((14:3.042753e-001,18:2.692472e-001):9.980142e-002,(8:3.393094e-001,12:3.027779e-001):1.658784e-001):6.687293e-002):7.203737e-002,(6:2.662641e-001,(16:2.726036e-001,10:2.337828e-001):1.359232e-001):6.137495e-002):1.874128e-001):2.116654e-001,2:1.975805e-001):7.864875e-002,1:1.112034e-001);
   tree gen.262500 = [&U] ((20:3.784937e-003,19:6.194505e-003):9.052457e-002,(((((17:2.669409e-001,(7:2.877027e-001,11:2.933870e-001):1.258545e-001):3.555914e-002,13:4.548929e-001):1.270292e-001,(3:2.613163e-001,(5:2.523260e-001,(15:1.820212e-001,9:1.751869e-001):1.758707e-001):3.427194e-002):2.112100e-001):1.615671e-001,((4:2.497017e-001,((14:3.018059e-001,18:2.846541e-001):8.712657e-002,(8:3.365556e-001,12:3.185319e-001):1.643894e-001):9.476705e-002):4.481687e-002,(6:2.641031e-001,(16:3.115369e-001,10:2.605390e-001):1.776799e-001):8.779671e-002):2.124650e-001):1.913016e-001,2:1.959770e-001):5.767507e-002,1:9.978582e-002);
   tree gen.263000 = [&U] ((20:1.200195e-003,19:1.323620e-002):8.776489e-002,((((13:4.026630e-001,(17:2.588031e-001,(7:2.789320e-001,11:2.692666e-001):1.176684e-001):5.059456e-002):1.149687e-001,(3:2.475245e-001,(5:2.446338e-001,(15:1.764722e-001,9:1.843615e-001):1.705092e-001):3.684955e-002):1.909310e-001):1.720755e-001,((4:2.420895e-001,((14:2.892331e-001,18:2.759763e-001):8.447048e-002,(8:3.087223e-001,12:3.088214e-001):1.615108e-001):9.187804e-002):8.554394e-002,(6:2.709858e-001,(16:2.295449e-001,10:2.885726e-001):1.330895e-001):1.288860e-001):1.437599e-001):2.523137e-001,2:1.698954e-001):6.685468e-002,1:1.239940e-001);
   tree gen.263500 = [&U] ((20:2.633091e-003,19:9.471472e-003):7.928544e-002,((((13:4.720494e-001,(17:2.639120e-001,(7:2.844383e-001,11:2.536589e-001):1.199912e-001):6.232069e-002):1.188865e-001,(3:2.524108e-001,(5:2.494630e-001,(15:1.799559e-001,9:1.942173e-001):1.870252e-001):6.096003e-002):1.627881e-001):1.505881e-001,((4:2.065178e-001,((14:3.262749e-001,18:2.814242e-001):5.675718e-002,(8:3.177803e-001,12:3.149177e-001):1.618963e-001):8.433524e-002):9.569657e-002,(6:2.432726e-001,(16:2.346178e-001,10:2.402678e-001):1.851601e-001):9.863304e-002):1.465978e-001):2.341949e-001,2:1.968591e-001):8.033762e-002,1:1.264417e-001);
   tree gen.264000 = [&U] ((20:6.720866e-004,19:9.807470e-003):1.110900e-001,((((13:4.817335e-001,(17:2.693262e-001,(7:2.802206e-001,11:2.588627e-001):1.579349e-001):3.871487e-002):1.190768e-001,(3:2.694581e-001,(5:2.396384e-001,(15:1.836477e-001,9:1.460736e-001):1.908620e-001):5.143176e-002):1.670306e-001):2.002020e-001,((4:2.233318e-001,((14:2.962084e-001,18:2.618774e-001):9.700124e-002,(8:3.242996e-001,12:3.082169e-001):1.652176e-001):7.873286e-002):7.067994e-002,(6:2.482633e-001,(16:2.394310e-001,10:2.612883e-001):1.728106e-001):7.641369e-002):1.510664e-001):2.389995e-001,2:2.039915e-001):7.226494e-002,1:8.479943e-002);
   tree gen.264500 = [&U] ((20:6.888641e-004,19:8.842468e-003):8.214145e-002,((((13:4.523771e-001,(17:2.700834e-001,(7:2.779350e-001,11:2.633377e-001):1.554182e-001):3.839909e-002):1.070582e-001,(3:2.672602e-001,(5:2.376838e-001,(15:1.726232e-001,9:1.618066e-001):1.949456e-001):2.962305e-002):1.656682e-001):1.499463e-001,((4:2.771825e-001,((14:2.937924e-001,18:2.852464e-001):7.714255e-002,(8:3.415674e-001,12:3.450431e-001):1.275001e-001):9.062574e-002):5.662966e-002,(6:2.438645e-001,(16:2.374781e-001,10:1.850618e-001):1.714010e-001):8.667804e-002):2.236391e-001):2.761662e-001,2:1.625386e-001):6.837506e-002,1:1.113875e-001);
   tree gen.265000 = [&U] ((20:2.116700e-004,19:6.790011e-003):9.093794e-002,((((13:4.822983e-001,(17:2.608957e-001,(7:2.969053e-001,11:2.881860e-001):1.614379e-001):2.813955e-002):8.750269e-002,(3:2.708152e-001,(5:3.060073e-001,(15:1.779609e-001,9:1.668098e-001):1.784367e-001):7.020277e-002):1.577326e-001):1.720933e-001,((4:2.190556e-001,((14:3.087633e-001,18:2.669395e-001):6.587064e-002,(8:3.068143e-001,12:3.557122e-001):1.549932e-001):5.704834e-002):1.230793e-001,(6:2.550959e-001,(16:2.448212e-001,10:1.980722e-001):1.686384e-001):8.020525e-002):2.046998e-001):2.847056e-001,2:1.921113e-001):2.708396e-002,1:1.148318e-001);
   tree gen.265500 = [&U] ((((13:4.698040e-001,(17:3.005804e-001,(7:2.892138e-001,11:2.512211e-001):1.066679e-001):2.683701e-002):1.073966e-001,(3:2.637995e-001,(5:2.980800e-001,(15:1.698799e-001,9:1.663271e-001):2.039609e-001):4.897725e-002):1.341415e-001):1.786294e-001,((4:2.413983e-001,((14:3.007645e-001,18:2.672775e-001):9.677919e-002,(8:2.988660e-001,12:3.141623e-001):1.733772e-001):7.007911e-002):9.473606e-002,(6:2.589568e-001,(16:2.384789e-001,10:1.929410e-001):1.754544e-001):1.123395e-001):2.010934e-001):2.796922e-001,(2:2.796334e-001,(20:4.438568e-004,19:9.169653e-003):8.635760e-002):1.562196e-002,1:1.152927e-001);
   tree gen.266000 = [&U] (2:2.067918e-001,((20:1.649950e-003,19:1.209789e-002):8.231669e-002,(((13:4.604832e-001,(17:2.690572e-001,(7:3.315401e-001,11:2.462368e-001):9.800994e-002):6.088159e-002):9.498459e-002,(3:2.585658e-001,(5:2.921661e-001,(15:1.665095e-001,9:1.342174e-001):1.999143e-001):3.646417e-002):1.842408e-001):1.387047e-001,((4:2.827419e-001,((14:2.947974e-001,18:2.777209e-001):6.825451e-002,(8:2.874227e-001,12:3.045784e-001):1.699374e-001):1.138114e-001):8.465603e-002,(6:2.442732e-001,(16:2.337475e-001,10:2.211920e-001):1.551762e-001):7.724094e-002):2.015961e-001):2.930710e-001):3.025759e-002,1:1.073799e-001);
   tree gen.266500 = [&U] ((20:9.837739e-004,19:6.366325e-003):8.976785e-002,(((((7:3.274630e-001,11:2.504662e-001):1.431994e-001,(17:2.477382e-001,13:4.683923e-001):6.247288e-002):1.651632e-001,(3:2.669525e-001,(5:2.793058e-001,(15:1.693695e-001,9:1.889385e-001):2.033480e-001):5.229077e-002):1.529667e-001):1.410871e-001,((4:2.875982e-001,((14:2.588026e-001,18:2.824909e-001):9.584825e-002,(8:2.923594e-001,12:3.098097e-001):1.728562e-001):6.135909e-002):1.213785e-001,(6:2.484688e-001,(16:2.494705e-001,10:2.095688e-001):1.274958e-001):9.687124e-002):1.618226e-001):2.415077e-001,2:2.014804e-001):4.025198e-002,1:1.117472e-001);
   tree gen.267000 = [&U] ((20:8.268368e-004,19:1.206869e-002):8.950197e-002,(((((7:2.932388e-001,11:2.474958e-001):1.096226e-001,(17:1.751483e-001,13:4.662566e-001):8.187637e-002):1.380845e-001,(3:2.568649e-001,(5:2.784785e-001,(15:2.043847e-001,9:1.320683e-001):2.027457e-001):5.276179e-002):1.549707e-001):1.473805e-001,((4:2.124348e-001,((14:3.259900e-001,18:2.816542e-001):7.158026e-002,(8:3.200355e-001,12:3.088921e-001):1.888262e-001):7.840419e-002):7.556254e-002,(6:2.477328e-001,(16:2.487315e-001,10:2.221950e-001):1.483308e-001):8.075496e-002):2.137857e-001):2.595714e-001,2:1.883791e-001):7.077408e-002,1:1.323692e-001);
   tree gen.267500 = [&U] ((20:1.384561e-003,19:1.406304e-002):1.066799e-001,((((((7:3.012679e-001,11:2.542723e-001):1.585936e-001,17:2.364583e-001):1.926158e-002,13:4.591774e-001):1.259907e-001,(3:2.747447e-001,(5:2.861034e-001,(15:2.145337e-001,9:1.483027e-001):1.677704e-001):4.051344e-002):1.899940e-001):1.554013e-001,((4:2.182514e-001,((14:3.162164e-001,18:2.953774e-001):7.732881e-002,(8:3.287983e-001,12:2.996563e-001):1.362857e-001):1.470359e-001):6.688507e-002,(6:2.545159e-001,(16:2.588915e-001,10:2.497072e-001):1.523922e-001):1.067551e-001):1.456630e-001):2.666469e-001,2:2.519325e-001):4.198812e-002,1:1.227513e-001);
   tree gen.268000 = [&U] ((20:2.182218e-003,19:7.907126e-003):1.022654e-001,((((((7:2.807558e-001,11:2.465282e-001):1.224755e-001,17:2.474133e-001):4.001344e-002,13:4.451927e-001):1.440078e-001,(3:2.276095e-001,(5:2.837167e-001,(15:1.891453e-001,9:1.765023e-001):1.718727e-001):6.055212e-002):1.679481e-001):1.506684e-001,((4:2.116043e-001,((14:3.065857e-001,18:2.679235e-001):6.775923e-002,(8:3.187844e-001,12:2.905299e-001):1.566218e-001):1.214087e-001):8.344117e-002,(6:2.474138e-001,(16:2.510066e-001,10:1.914721e-001):1.591269e-001):8.152343e-002):1.556589e-001):2.585259e-001,2:2.217536e-001):3.190294e-002,1:9.221995e-002);
   tree gen.268500 = [&U] ((20:1.420179e-003,19:8.274896e-003):8.093788e-002,(((((7:2.894997e-001,11:2.518152e-001):1.059409e-001,(17:2.201400e-001,13:4.575748e-001):7.607064e-002):1.274222e-001,((3:2.832652e-001,5:2.898012e-001):4.470418e-002,(15:1.932016e-001,9:1.499275e-001):1.719814e-001):1.892284e-001):1.538996e-001,((4:2.588337e-001,((14:3.131607e-001,18:2.736693e-001):8.598715e-002,(8:3.280848e-001,12:2.967606e-001):1.599807e-001):1.247560e-001):3.524946e-002,(6:2.866028e-001,(16:2.563897e-001,10:2.425091e-001):1.741407e-001):8.327176e-002):2.598731e-001):2.183523e-001,2:2.173027e-001):7.202598e-002,1:1.024271e-001);
   tree gen.269000 = [&U] ((20:6.896993e-004,19:1.167778e-002):9.271620e-002,(((((7:2.804164e-001,11:2.439142e-001):1.229582e-001,(17:2.604073e-001,13:4.432180e-001):3.690551e-002):1.234242e-001,((5:2.807084e-001,(15:2.129739e-001,9:1.174136e-001):1.819020e-001):7.370947e-002,3:2.556290e-001):1.832912e-001):1.338291e-001,((4:2.195623e-001,((14:2.666266e-001,18:2.650826e-001):8.488773e-002,(8:3.264428e-001,12:3.389255e-001):1.852424e-001):1.208417e-001):8.258040e-002,(6:2.776103e-001,(16:2.163551e-001,10:1.853324e-001):1.796797e-001):1.509079e-001):1.413289e-001):2.764088e-001,2:2.104780e-001):5.692634e-002,1:9.921334e-002);
   tree gen.269500 = [&U] (2:2.114567e-001,((((13:4.620112e-001,(17:2.776224e-001,(7:2.817202e-001,11:2.450483e-001):1.318580e-001):4.695470e-002):1.329021e-001,(3:2.720912e-001,(5:2.820136e-001,(15:1.921990e-001,9:1.970372e-001):1.827478e-001):5.908155e-002):1.866123e-001):1.604769e-001,((4:2.537608e-001,((14:2.678663e-001,18:2.727768e-001):6.343610e-002,(8:2.761523e-001,12:3.269773e-001):1.690495e-001):8.018551e-002):1.232656e-001,(6:2.243988e-001,(16:2.634774e-001,10:2.169857e-001):1.448824e-001):8.786571e-002):2.458011e-001):2.874061e-001,(20:4.372977e-004,19:9.907308e-003):9.314729e-002):2.106473e-002,1:9.967465e-002);
   tree gen.270000 = [&U] (((20:4.229583e-004,19:1.553452e-002):8.336665e-002,(((13:4.468614e-001,(17:2.277115e-001,(7:3.205811e-001,11:3.047921e-001):1.133133e-001):6.275138e-002):1.089970e-001,(3:2.631691e-001,(5:2.727662e-001,(15:1.739402e-001,9:1.941532e-001):1.932990e-001):4.370682e-002):1.474404e-001):1.552148e-001,((4:2.454397e-001,((14:2.590827e-001,18:2.638322e-001):1.260376e-001,(8:3.093168e-001,12:3.162554e-001):1.536134e-001):1.167988e-001):5.476072e-002,(6:2.620340e-001,(16:2.569712e-001,10:2.098705e-001):1.487007e-001):1.104189e-001):2.082917e-001):2.770483e-001):2.844322e-002,2:2.281082e-001,1:1.014885e-001);
   tree gen.270500 = [&U] (2:2.235729e-001,((20:2.275874e-004,19:1.156489e-002):6.968213e-002,((((7:2.673464e-001,11:2.573115e-001):1.610638e-001,(17:2.298910e-001,13:4.851324e-001):5.498153e-002):1.100402e-001,(3:2.436053e-001,(5:2.349327e-001,(15:1.869394e-001,9:1.960115e-001):2.422029e-001):4.412515e-002):1.534835e-001):1.330540e-001,((4:2.172842e-001,((14:2.615625e-001,18:3.074396e-001):7.855614e-002,(8:2.959033e-001,12:3.249679e-001):1.716012e-001):1.179167e-001):8.493926e-002,(6:2.385902e-001,(16:2.530966e-001,10:2.118793e-001):1.501239e-001):1.076285e-001):2.013715e-001):2.695317e-001):2.941171e-002,1:7.786028e-002);
   tree gen.271000 = [&U] ((2:2.412236e-001,(20:2.979912e-004,19:1.009201e-002):9.025933e-002):2.135083e-002,(((((7:3.143771e-001,11:2.730466e-001):1.399144e-001,17:2.580280e-001):4.931028e-002,13:4.922318e-001):1.669666e-001,((15:1.809475e-001,9:1.746254e-001):1.859493e-001,(5:2.541485e-001,3:3.186255e-001):5.189993e-002):1.598585e-001):1.501986e-001,((4:2.367828e-001,((14:3.071932e-001,18:2.894168e-001):7.486427e-002,(8:3.455119e-001,12:3.211374e-001):1.476076e-001):8.290145e-002):9.128887e-002,(6:2.606018e-001,(16:2.158904e-001,10:2.165172e-001):1.665925e-001):1.284035e-001):2.057794e-001):2.952019e-001,1:9.986245e-002);
   tree gen.271500 = [&U] (((20:6.656525e-005,19:9.331761e-003):1.065435e-001,((((17:2.196401e-001,(7:3.295906e-001,11:2.525716e-001):1.190147e-001):5.054082e-002,13:4.678941e-001):1.013499e-001,(3:2.341323e-001,(5:2.415825e-001,(15:2.099198e-001,9:1.480946e-001):2.088993e-001):8.576939e-002):1.299260e-001):1.821941e-001,((4:2.366216e-001,((14:2.920045e-001,18:2.751071e-001):9.634692e-002,(8:3.284286e-001,12:2.934407e-001):1.701080e-001):7.974587e-002):8.677523e-002,(6:2.418254e-001,(16:2.486124e-001,10:2.058118e-001):1.319589e-001):1.182927e-001):1.887262e-001):2.709951e-001):1.202443e-002,2:2.239451e-001,1:1.042349e-001);
   tree gen.272000 = [&U] ((((((17:2.242481e-001,13:5.309338e-001):4.384187e-002,(7:3.365052e-001,11:2.870673e-001):1.013831e-001):1.400274e-001,(3:2.375668e-001,(5:2.458431e-001,(15:2.143238e-001,9:1.285662e-001):2.443880e-001):6.490498e-002):1.497480e-001):1.664603e-001,((4:2.415858e-001,((14:2.981306e-001,18:2.822412e-001):9.836822e-002,(8:3.353188e-001,12:3.441633e-001):1.736767e-001):9.460482e-002):4.467943e-002,(6:2.417338e-001,(16:2.538282e-001,10:2.131922e-001):1.300949e-001):1.409473e-001):2.111416e-001):2.766804e-001,2:1.941010e-001):5.694103e-002,(20:2.589200e-005,19:7.682150e-003):1.092418e-001,1:9.600122e-002);
   tree gen.272500 = [&U] ((((((7:2.900431e-001,11:2.378801e-001):1.402939e-001,(17:2.246766e-001,13:5.319484e-001):4.809020e-002):1.097373e-001,(3:2.380207e-001,(5:2.463129e-001,(15:1.989238e-001,9:1.605146e-001):1.822904e-001):4.829796e-002):2.164365e-001):1.699878e-001,((4:2.420475e-001,((14:3.022301e-001,18:2.827805e-001):1.123067e-001,(8:2.765719e-001,12:3.448210e-001):1.437927e-001):7.659508e-002):6.652509e-002,(6:2.027472e-001,(16:2.636352e-001,10:1.785696e-001):1.303435e-001):1.048961e-001):1.666228e-001):2.515480e-001,2:2.476955e-001):4.578101e-002,(20:9.184620e-006,19:1.568585e-002):1.255511e-001,1:1.092837e-001);
   tree gen.273000 = [&U] (((((7:3.079873e-001,11:2.609956e-001):1.504745e-001,(17:2.258077e-001,13:4.668549e-001):4.580871e-002):1.395680e-001,(3:2.544805e-001,(5:2.633461e-001,(15:1.824256e-001,9:1.635254e-001):2.106934e-001):5.163789e-002):2.151660e-001):1.817429e-001,((4:2.587857e-001,((14:3.444543e-001,18:2.547557e-001):6.015041e-002,(8:3.065857e-001,12:3.467482e-001):1.693043e-001):1.088468e-001):7.272485e-002,(6:2.949941e-001,(16:2.224127e-001,10:1.909182e-001):1.393571e-001):8.682405e-002):2.076727e-001):2.941254e-001,(2:2.806615e-001,(20:1.640473e-006,19:1.256466e-002):6.230106e-002):5.085688e-002,1:1.014582e-001);
   tree gen.273500 = [&U] ((20:3.594531e-003,19:1.610082e-002):4.982087e-002,(2:2.806615e-001,((((7:2.833640e-001,11:2.609956e-001):1.108282e-001,(17:2.258077e-001,13:4.668549e-001):7.404142e-002):1.339908e-001,(3:2.207059e-001,(5:2.907743e-001,(15:1.824256e-001,9:1.552794e-001):2.343311e-001):6.066112e-002):1.374295e-001):1.606972e-001,((4:2.587857e-001,((14:2.941432e-001,18:2.760593e-001):5.951953e-002,(8:2.764439e-001,12:3.467482e-001):1.878579e-001):9.140291e-002):6.033683e-002,(6:1.959065e-001,(16:1.997368e-001,10:2.403696e-001):1.822693e-001):9.391035e-002):2.129874e-001):2.409786e-001):4.429768e-002,1:1.193278e-001);
   tree gen.274000 = [&U] ((20:1.731742e-003,19:1.023547e-002):1.039790e-001,(2:1.955761e-001,((((7:3.215021e-001,11:2.609956e-001):8.377431e-002,(17:2.176038e-001,13:4.668549e-001):7.501416e-002):1.339908e-001,(3:2.638250e-001,(5:2.907743e-001,(15:1.770642e-001,9:1.166281e-001):1.905478e-001):4.595639e-002):1.431350e-001):1.606972e-001,((4:2.976353e-001,((14:2.941432e-001,18:2.760593e-001):7.237179e-002,(8:2.764439e-001,12:3.387029e-001):1.582584e-001):1.168088e-001):4.291760e-002,(6:1.959065e-001,(16:2.607397e-001,10:2.208875e-001):1.461094e-001):1.086332e-001):2.300429e-001):2.698412e-001):6.795306e-002,1:8.692948e-002);
   tree gen.274500 = [&U] ((20:3.695793e-003,19:7.554666e-003):8.640474e-002,(2:2.416949e-001,((((7:3.129992e-001,11:2.540930e-001):9.070205e-002,(17:2.118487e-001,13:4.306225e-001):6.565586e-002):1.525077e-001,(3:2.353277e-001,(5:2.363048e-001,(15:1.723813e-001,9:1.362601e-001):2.094220e-001):7.077415e-002):1.837886e-001):1.564472e-001,((4:2.303582e-001,((14:3.105208e-001,18:2.687583e-001):7.045775e-002,(8:3.073050e-001,12:3.236153e-001):1.587360e-001):9.728542e-002):9.553863e-002,(6:2.474981e-001,(16:2.538438e-001,10:2.357325e-001):1.680277e-001):6.940631e-002):1.840101e-001):2.019187e-001):5.383219e-002,1:1.229595e-001);
   tree gen.275000 = [&U] ((20:6.823116e-004,19:1.055407e-002):9.282215e-002,(2:1.789731e-001,((((7:3.304454e-001,11:2.564927e-001):9.575766e-002,(17:2.143488e-001,13:4.546249e-001):6.413853e-002):1.024685e-001,(3:2.377813e-001,(5:2.230876e-001,(15:2.196279e-001,9:1.330976e-001):2.010101e-001):8.263540e-002):2.037391e-001):1.553273e-001,((4:2.431981e-001,((14:3.278288e-001,18:2.837385e-001):7.783511e-002,(8:3.244338e-001,12:3.416532e-001):1.526597e-001):9.382936e-002):1.160034e-001,(6:2.482145e-001,(16:2.380315e-001,10:1.837522e-001):1.503758e-001):1.416789e-001):1.942666e-001):2.549269e-001):3.440114e-002,1:1.250281e-001);
   tree gen.275500 = [&U] ((20:2.999276e-004,19:1.351833e-002):1.188045e-001,(2:1.798689e-001,((((7:3.320993e-001,11:2.220207e-001):1.469366e-001,(17:1.924983e-001,13:4.775865e-001):7.791883e-002):1.080229e-001,(3:2.682718e-001,(5:2.242041e-001,(15:1.919135e-001,9:1.590774e-001):1.946872e-001):3.500132e-002):1.899482e-001):1.283443e-001,((4:2.444154e-001,((14:3.205940e-001,18:2.851587e-001):8.060601e-002,(8:3.197458e-001,12:3.433633e-001):1.534238e-001):9.976442e-002):1.052240e-001,(6:2.054947e-001,(16:2.392229e-001,10:1.784421e-001):1.511285e-001):9.917037e-002):1.754838e-001):2.479096e-001):6.687238e-002,1:1.173143e-001);
   tree gen.276000 = [&U] ((20:2.878633e-004,19:1.390688e-002):9.507639e-002,(2:2.583107e-001,((((7:3.416447e-001,11:2.284022e-001):1.011169e-001,(17:2.009805e-001,13:4.913135e-001):6.462409e-002):1.182352e-001,(3:2.594114e-001,(5:2.306483e-001,(15:1.836852e-001,9:1.636496e-001):1.888388e-001):6.874844e-002):2.105809e-001):1.800165e-001,((4:2.514405e-001,((14:3.298086e-001,18:2.933548e-001):7.969300e-002,(8:3.289361e-001,12:3.198721e-001):1.824323e-001):1.159371e-001):5.976345e-002,(6:2.114011e-001,(16:2.460987e-001,10:1.835709e-001):1.826379e-001):1.316495e-001):1.637148e-001):2.517139e-001):2.691080e-002,1:1.122310e-001);
   tree gen.276500 = [&U] ((20:7.883440e-004,19:7.751076e-003):8.529137e-002,(((((17:2.550552e-001,(7:3.291848e-001,11:2.576993e-001):1.202606e-001):4.453657e-002,13:4.855510e-001):1.177018e-001,(3:2.493812e-001,(5:2.222365e-001,(15:2.159859e-001,9:1.675773e-001):1.819518e-001):5.568005e-002):1.469696e-001):1.734513e-001,((4:2.233162e-001,((14:2.973032e-001,18:2.826561e-001):1.008245e-001,(8:3.169398e-001,12:3.082063e-001):1.267543e-001):7.462126e-002):8.107486e-002,(6:2.367480e-001,(16:2.567883e-001,10:1.917709e-001):1.592398e-001):1.154883e-001):2.002489e-001):2.425339e-001,2:2.488901e-001):5.083998e-002,1:1.172080e-001);
   tree gen.277000 = [&U] ((20:9.914254e-004,19:4.233925e-003):9.500918e-002,(((((17:1.820090e-001,13:4.839368e-001):6.800170e-002,(7:3.280905e-001,11:2.720196e-001):1.039357e-001):1.338590e-001,(3:2.552204e-001,(5:2.882060e-001,(15:1.871025e-001,9:1.670202e-001):1.597340e-001):3.099513e-002):1.754539e-001):1.237076e-001,((4:2.284876e-001,((14:3.248973e-001,18:2.779366e-001):4.893004e-002,(8:3.416193e-001,12:3.071817e-001):1.408390e-001):7.437319e-002):6.009446e-002,(6:2.461653e-001,(16:2.747579e-001,10:1.911333e-001):2.092605e-001):7.543987e-002):2.733523e-001):2.417276e-001,2:2.454228e-001):2.908708e-002,1:1.332239e-001);
   tree gen.277500 = [&U] ((20:7.370314e-004,19:2.962244e-003):6.270632e-002,(((((17:2.021428e-001,13:4.769397e-001):8.567082e-002,(7:2.984083e-001,11:2.408323e-001):1.024329e-001):1.741835e-001,(3:2.515302e-001,(5:2.840389e-001,(15:2.112455e-001,9:1.520472e-001):1.722469e-001):4.774639e-002):1.441054e-001):1.317148e-001,((4:2.251839e-001,((14:3.201997e-001,18:2.489035e-001):7.022394e-002,(8:3.366799e-001,12:3.301754e-001):1.282713e-001):1.123553e-001):5.922557e-002,(6:2.426060e-001,(16:2.707852e-001,10:1.883698e-001):2.062348e-001):9.050910e-002):1.991604e-001):2.583147e-001,2:2.418743e-001):3.709270e-002,1:1.312976e-001);
   tree gen.278000 = [&U] ((20:1.655550e-003,19:1.089472e-002):9.749649e-002,(2:1.668040e-001,((((17:2.065176e-001,13:4.872617e-001):1.073054e-001,(7:3.048665e-001,11:2.460445e-001):1.046498e-001):1.299107e-001,(3:2.502085e-001,(5:2.364698e-001,(15:1.924334e-001,9:1.831243e-001):1.902639e-001):5.090363e-002):1.770315e-001):1.613917e-001,((4:2.300574e-001,((14:2.991635e-001,18:2.740408e-001):7.509022e-002,(8:3.266326e-001,12:3.373211e-001):1.428573e-001):1.147869e-001):6.295560e-002,(6:2.823173e-001,(16:2.123928e-001,10:1.924465e-001):1.765818e-001):1.213304e-001):1.665289e-001):2.655423e-001):4.192118e-002,1:1.089428e-001);
   tree gen.278500 = [&U] ((20:2.338581e-003,19:8.071150e-003):9.507908e-002,(2:1.971023e-001,((((17:2.121344e-001,13:5.005141e-001):7.337430e-002,(7:3.131582e-001,11:2.344951e-001):1.142071e-001):1.198702e-001,(3:2.570136e-001,(5:2.429012e-001,(15:1.651274e-001,9:1.781117e-001):1.944581e-001):5.870095e-002):1.493421e-001):1.841001e-001,((4:2.246040e-001,((14:3.408041e-001,18:2.814941e-001):7.713250e-002,(8:3.376480e-001,12:3.464955e-001):1.799205e-001):7.987327e-002):7.212628e-002,(6:2.899957e-001,(16:2.229468e-001,10:2.059033e-001):1.811287e-001):1.228129e-001):2.068773e-001):2.727644e-001):3.794994e-002,1:1.214054e-001);
   tree gen.279000 = [&U] (2:2.635970e-001,(((((17:2.080319e-001,13:4.740214e-001):6.770584e-002,(7:3.071020e-001,11:2.551664e-001):1.398279e-001):1.175520e-001,(3:2.560447e-001,(5:2.382037e-001,(15:1.619339e-001,9:1.364749e-001):2.556184e-001):3.798627e-002):1.783250e-001):1.143492e-001,((4:2.717148e-001,((14:3.342132e-001,18:2.760502e-001):7.564082e-002,(8:3.311181e-001,12:3.398275e-001):1.590351e-001):1.061485e-001):8.596271e-002,(6:2.251532e-001,(16:2.596991e-001,10:2.019213e-001):1.614529e-001):9.799157e-002):2.062266e-001):2.489936e-001,(20:1.664950e-003,19:6.417343e-003):9.153133e-002):2.387200e-002,1:9.417071e-002);
   tree gen.279500 = [&U] ((20:1.256938e-003,19:9.785567e-003):1.027319e-001,(((((17:2.090322e-001,13:4.836594e-001):7.920897e-002,(7:3.085787e-001,11:2.563933e-001):1.282484e-001):1.178615e-001,(3:2.572759e-001,(5:2.467192e-001,(15:1.627126e-001,9:1.547445e-001):1.730630e-001):4.852586e-002):1.757492e-001):1.895416e-001,((4:2.752504e-001,((14:3.367226e-001,18:2.773776e-001):7.688859e-002,(8:3.327103e-001,12:3.561612e-001):1.576524e-001):1.066589e-001):8.025202e-002,(6:2.375905e-001,(16:2.435908e-001,10:1.732088e-001):1.579809e-001):1.083744e-001):2.178142e-001):2.501909e-001,2:1.952284e-001):5.394918e-002,1:8.299958e-002);
   tree gen.280000 = [&U] ((20:2.851624e-003,19:1.014279e-002):1.175037e-001,(((((17:2.119880e-001,13:4.904986e-001):6.522264e-002,(7:3.129421e-001,11:2.600189e-001):1.264652e-001):1.397270e-001,(3:2.628551e-001,(5:2.694013e-001,(15:2.129277e-001,9:1.569327e-001):2.203516e-001):4.999389e-002):1.782344e-001):1.087113e-001,((4:2.791426e-001,((14:2.952076e-001,18:2.812998e-001):9.342822e-002,(8:3.374150e-001,12:2.626773e-001):1.598817e-001):7.123044e-002):8.603126e-002,(6:2.325297e-001,(16:2.439867e-001,10:2.467174e-001):1.865383e-001):1.261835e-001):2.079946e-001):2.546670e-001,2:1.979890e-001):3.423954e-002,1:8.769716e-002);
   tree gen.280500 = [&U] ((20:1.648900e-003,19:8.896299e-003):1.029157e-001,(((((17:1.596356e-001,13:4.704510e-001):5.231203e-002,(7:3.001516e-001,11:2.493914e-001):1.212963e-001):1.871245e-001,(3:2.414213e-001,(5:2.819308e-001,(15:2.042250e-001,9:1.505186e-001):2.113454e-001):4.795054e-002):1.704256e-001):2.097064e-001,((4:2.488484e-001,((14:3.100855e-001,18:3.073167e-001):6.912410e-002,(8:3.236242e-001,12:2.519412e-001):1.098444e-001):7.917281e-002):8.251500e-002,(6:2.097207e-001,(16:2.340145e-001,10:2.045487e-001):1.754935e-001):5.937874e-002):1.994934e-001):2.003640e-001,2:1.952467e-001):8.530566e-002,1:1.113467e-001);
   tree gen.281000 = [&U] ((20:7.892811e-004,19:1.282575e-002):1.113317e-001,(((((17:1.591505e-001,13:4.690214e-001):8.601657e-002,(7:3.125882e-001,11:2.514118e-001):1.209277e-001):1.217819e-001,(3:2.668391e-001,(5:2.810741e-001,(15:2.036044e-001,9:1.487072e-001):1.955515e-001):4.780483e-002):1.500296e-001):1.295324e-001,((4:2.947069e-001,((14:3.049083e-001,18:3.063829e-001):5.927753e-002,(8:3.355267e-001,12:2.752354e-001):1.660917e-001):6.852513e-002):6.489760e-002,(6:1.819268e-001,(16:2.630805e-001,10:2.601618e-001):1.625600e-001):9.772516e-002):1.743913e-001):2.286078e-001,2:1.784631e-001):6.520316e-002,1:8.110415e-002);
   tree gen.281500 = [&U] ((20:4.022544e-003,19:1.348550e-002):1.146063e-001,(((((17:1.673371e-001,13:4.985646e-001):7.902821e-002,(7:3.130462e-001,11:2.576555e-001):1.246796e-001):1.253034e-001,(3:2.593048e-001,(5:2.824651e-001,(15:1.877697e-001,9:1.510223e-001):2.056105e-001):5.509524e-002):1.786744e-001):1.290650e-001,((4:2.422135e-001,((14:3.205924e-001,18:3.266017e-001):6.232671e-002,(8:3.221878e-001,12:2.923057e-001):1.710951e-001):1.096614e-001):8.858578e-002,(6:2.345125e-001,(16:2.121229e-001,10:2.729684e-001):1.827050e-001):7.114035e-002):1.835890e-001):2.201046e-001,2:1.876431e-001):1.008575e-001,1:9.667018e-002);
   tree gen.282000 = [&U] ((20:2.450975e-003,19:1.266227e-002):9.192895e-002,(((((17:2.769592e-001,13:4.684185e-001):6.265527e-002,(7:2.826530e-001,11:2.570333e-001):1.582664e-001):1.432033e-001,(3:2.637901e-001,(5:2.873509e-001,(15:1.770712e-001,9:1.536346e-001):2.091670e-001):7.704144e-002):1.618972e-001):1.600593e-001,((4:2.464031e-001,((14:3.261378e-001,18:2.540812e-001):9.225680e-002,(8:3.277607e-001,12:2.973617e-001):1.853268e-001):8.655900e-002):1.099820e-001,(6:2.385688e-001,(16:2.403260e-001,10:2.458512e-001):1.529343e-001):7.237087e-002):1.867645e-001):2.203339e-001,2:1.834878e-001):6.592206e-002,1:9.715832e-002);
   tree gen.282500 = [&U] ((20:2.127588e-003,19:1.965958e-002):1.051250e-001,(((((7:3.387560e-001,11:2.523099e-001):1.329469e-001,(17:2.180685e-001,13:4.598105e-001):8.164715e-002):1.418414e-001,(3:2.589424e-001,(5:2.736086e-001,(15:1.752507e-001,9:1.872371e-001):1.987138e-001):4.814795e-002):1.570159e-001):1.360483e-001,((4:2.474922e-001,((14:3.201444e-001,18:2.602513e-001):6.758809e-002,(8:3.217375e-001,12:3.031390e-001):1.932212e-001):8.324945e-002):9.809118e-002,(6:2.341847e-001,(16:2.404504e-001,10:1.867106e-001):1.840004e-001):1.196221e-001):1.833324e-001):2.162848e-001,2:1.801159e-001):4.943908e-002,1:1.203972e-001);
   tree gen.283000 = [&U] ((20:2.071746e-003,19:1.718476e-002):1.096377e-001,(((((7:2.908341e-001,11:2.528666e-001):1.421106e-001,(17:2.185497e-001,13:4.608251e-001):6.395827e-002):1.452461e-001,(3:2.645905e-001,(5:2.742123e-001,(15:1.880914e-001,9:1.876502e-001):1.987965e-001):6.690436e-002):1.597254e-001):1.831388e-001,((4:2.480384e-001,((14:2.980372e-001,18:2.674171e-001):4.583414e-002,(8:2.978295e-001,12:3.038079e-001):2.051434e-001):1.017812e-001):1.073074e-001,(6:2.949572e-001,(16:2.409810e-001,10:2.244036e-001):1.650392e-001):8.294640e-002):1.804836e-001):2.167621e-001,2:1.805133e-001):5.989225e-002,1:1.136161e-001);
   tree gen.283500 = [&U] ((20:4.421182e-003,19:1.528742e-002):7.688502e-002,(((((13:4.852970e-001,17:2.256884e-001):6.106937e-002,(7:3.063856e-001,11:2.663879e-001):1.298307e-001):1.407057e-001,((3:2.787387e-001,5:2.888750e-001):5.449977e-002,(15:1.981490e-001,9:1.490172e-001):2.083386e-001):1.389588e-001):1.735881e-001,((4:2.155656e-001,((14:3.082233e-001,18:2.658281e-001):4.198232e-002,(8:3.403863e-001,12:3.134235e-001):1.295399e-001):1.249690e-001):8.016211e-002,(6:2.093626e-001,(16:2.538667e-001,10:2.364029e-001):1.555722e-001):1.282397e-001):1.689459e-001):2.283528e-001,2:1.975334e-001):3.683428e-002,1:1.196914e-001);
   tree gen.284000 = [&U] ((20:4.148747e-004,19:1.220113e-002):1.256063e-001,(((((17:2.258609e-001,13:4.628865e-001):3.563168e-002,(7:2.922370e-001,11:2.540864e-001):1.105162e-001):1.444678e-001,((5:2.755351e-001,(15:1.889987e-001,9:1.421357e-001):1.987177e-001):6.670890e-002,3:2.658668e-001):1.325418e-001):1.655720e-001,((4:2.244600e-001,((14:3.081634e-001,18:2.535524e-001):6.597881e-002,(8:3.827756e-001,12:2.989499e-001):1.617156e-001):8.394190e-002):1.016958e-001,(6:2.684192e-001,(16:2.727617e-001,10:1.945799e-001):1.483880e-001):1.155314e-001):1.432607e-001):2.318621e-001,2:1.884115e-001):2.710502e-002,1:9.679208e-002);
   tree gen.284500 = [&U] ((((((17:2.259764e-001,13:4.631233e-001):4.489436e-002,(7:2.923865e-001,11:2.542164e-001):1.317891e-001):1.284441e-001,(3:2.660028e-001,(5:2.585543e-001,(15:1.815834e-001,9:1.585171e-001):1.770281e-001):3.638817e-002):1.609209e-001):1.794240e-001,((4:2.740209e-001,((14:3.000624e-001,18:2.771736e-001):6.601256e-002,(8:3.390612e-001,12:2.913928e-001):2.121730e-001):1.012825e-001):6.251375e-002,(6:2.515927e-001,(16:2.729012e-001,10:1.946795e-001):1.127296e-001):1.249811e-001):1.816781e-001):2.280083e-001,2:2.259259e-001):3.449345e-002,(20:1.060647e-003,19:1.005892e-002):9.055393e-002,1:9.296438e-002);
   tree gen.285000 = [&U] ((((((17:2.726421e-001,(7:2.885731e-001,11:2.760565e-001):1.005613e-001):4.035488e-002,13:4.661091e-001):1.267689e-001,(3:2.547852e-001,(5:2.551822e-001,(15:1.792152e-001,9:1.564496e-001):1.747192e-001):6.558670e-002):1.475227e-001):1.320188e-001,((4:2.354193e-001,((14:2.961489e-001,18:2.735586e-001):6.515160e-002,(8:3.346391e-001,12:3.372447e-001):1.599515e-001):8.711601e-002):1.146607e-001,(6:2.483114e-001,(16:2.693419e-001,10:1.758325e-001):1.302138e-001):1.233511e-001):1.793086e-001):2.231627e-001,2:2.229793e-001):4.178679e-002,(20:1.267512e-003,19:1.814479e-002):8.937289e-002,1:8.837715e-002);
   tree gen.285500 = [&U] ((((((17:2.088271e-001,13:4.698959e-001):5.790746e-002,(7:3.021639e-001,11:2.292100e-001):1.008523e-001):1.643880e-001,(3:2.173499e-001,(5:2.672004e-001,(15:1.876556e-001,9:1.638179e-001):1.829479e-001):4.713889e-002):1.898171e-001):1.213273e-001,((4:2.673471e-001,((14:3.310936e-001,18:2.864423e-001):6.822002e-002,(8:2.596679e-001,12:3.531278e-001):1.762716e-001):8.837877e-002):6.171704e-002,(6:2.132652e-001,(16:2.775238e-001,10:1.846490e-001):1.791583e-001):1.026635e-001):2.304852e-001):2.364341e-001,2:2.277219e-001):6.720150e-002,(20:1.327208e-003,19:1.206822e-002):8.154343e-002,1:9.253941e-002);
   tree gen.286000 = [&U] ((((((17:2.174686e-001,13:4.893408e-001):8.459088e-002,(7:2.798756e-001,11:3.004078e-001):1.050257e-001):1.207519e-001,(((15:2.000944e-001,9:1.805557e-001):1.822960e-001,5:2.782575e-001):2.886766e-002,3:2.263442e-001):1.968198e-001):1.263480e-001,((4:2.075967e-001,((14:2.939454e-001,18:2.982957e-001):7.567780e-002,(8:2.669023e-001,12:3.057780e-001):2.091176e-001):8.112440e-002):6.888883e-002,(6:2.220904e-001,(16:2.890081e-001,10:2.280568e-001):1.442442e-001):1.175897e-001):2.091262e-001):2.585889e-001,2:2.371454e-001):4.067405e-002,(20:1.208832e-003,19:6.645409e-003):8.491781e-002,1:9.665024e-002);
   tree gen.286500 = [&U] ((((((17:2.285416e-001,13:4.839825e-001):6.119349e-002,(7:2.941263e-001,11:2.738251e-001):1.040365e-001):1.293220e-001,(((15:2.102828e-001,9:1.897492e-001):2.001045e-001,5:2.929179e-001):5.064807e-002,3:2.378691e-001):1.860099e-001):1.265652e-001,((4:2.181671e-001,((14:3.074873e-001,18:2.647526e-001):9.833770e-002,(8:2.790964e-001,12:2.873893e-001):1.806109e-001):8.922773e-002):8.764956e-002,(6:2.685222e-001,(16:2.796358e-001,10:2.241817e-001):1.628009e-001):1.104393e-001):2.186973e-001):2.292930e-001,2:1.680257e-001):5.903082e-002,(20:1.455638e-003,19:1.620395e-002):8.924163e-002,1:1.217335e-001);
   tree gen.287000 = [&U] ((((((17:2.254778e-001,(7:2.651945e-001,11:2.701541e-001):1.304491e-001):5.083970e-002,13:4.774942e-001):1.206681e-001,(((15:2.074637e-001,9:1.289867e-001):1.974218e-001,5:2.432856e-001):3.455974e-002,3:2.346802e-001):1.318530e-001):1.372923e-001,((4:2.452090e-001,((14:3.033651e-001,18:2.331402e-001):5.306390e-002,(8:2.753548e-001,12:3.196424e-001):2.097802e-001):6.677814e-002):8.818442e-002,(6:2.203542e-001,(16:2.530417e-001,10:2.072663e-001):1.537181e-001):9.304170e-002):2.074352e-001):2.919833e-001,2:2.073767e-001):5.134138e-002,(20:9.306107e-004,19:1.376367e-002):8.760863e-002,1:1.071599e-001);
   tree gen.287500 = [&U] ((((((17:2.327355e-001,13:4.928639e-001):5.285881e-002,(7:3.270124e-001,11:2.578851e-001):1.319587e-001):1.245522e-001,(((15:2.184983e-001,9:1.331386e-001):1.993268e-001,5:2.511165e-001):8.035441e-002,3:2.422342e-001):1.620125e-001):1.768236e-001,((4:2.531019e-001,((14:3.468769e-001,18:2.406445e-001):5.477194e-002,(8:3.540832e-001,12:2.787433e-001):2.165326e-001):9.136342e-002):6.170827e-002,(6:2.274471e-001,(16:2.786635e-001,10:2.139379e-001):1.552565e-001):8.701147e-002):2.129480e-001):1.787585e-001,2:2.140518e-001):3.178326e-002,(20:1.257611e-003,19:1.001658e-002):9.042860e-002,1:1.093542e-001);
   tree gen.288000 = [&U] (((((13:4.854796e-001,(17:2.719048e-001,(7:3.221130e-001,11:2.540214e-001):1.317178e-001):4.526792e-002):1.070308e-001,(((15:2.152247e-001,9:1.516539e-001):2.055289e-001,5:2.473542e-001):4.074614e-002,3:2.620754e-001):1.700747e-001):1.738744e-001,((4:2.493098e-001,((14:3.416798e-001,18:2.375083e-001):1.188733e-001,(8:3.487781e-001,12:2.745670e-001):1.367777e-001):7.352889e-002):5.878067e-002,(6:1.892129e-001,(16:2.628621e-001,10:2.039692e-001):1.805551e-001):1.185844e-001):2.097575e-001):2.225042e-001,2:2.435730e-001):3.306261e-002,(20:3.019896e-003,19:1.114670e-002):7.278609e-002,1:1.211574e-001);
   tree gen.288500 = [&U] ((((((7:3.158162e-001,11:2.408757e-001):1.006260e-001,(17:2.532714e-001,13:4.759893e-001):8.357132e-002):1.549984e-001,(((15:2.110174e-001,9:1.486894e-001):2.015112e-001,5:2.425189e-001):5.720874e-002,3:3.069798e-001):1.710369e-001):1.764457e-001,((4:2.563942e-001,((14:2.778596e-001,18:2.612450e-001):8.475177e-002,(8:3.419601e-001,12:3.447850e-001):1.388233e-001):1.006629e-001):6.625415e-002,(6:2.495151e-001,(16:2.550528e-001,10:1.999819e-001):1.189784e-001):9.937220e-002):1.862426e-001):1.750815e-001,2:1.963168e-001):7.120485e-002,(20:1.524061e-003,19:9.513693e-003):1.127110e-001,1:1.187890e-001);
   tree gen.289000 = [&U] ((((((7:3.288791e-001,11:2.374830e-001):1.021048e-001,(17:2.548442e-001,13:4.888320e-001):4.732849e-002):1.512302e-001,(((15:2.058873e-001,9:1.492751e-001):2.554898e-001,5:2.427643e-001):4.789918e-002,3:2.519684e-001):1.668788e-001):1.721561e-001,((4:2.501609e-001,((14:2.711045e-001,18:2.878192e-001):7.791959e-002,(8:3.336467e-001,12:3.364028e-001):1.456666e-001):8.896019e-002):6.464343e-002,(6:2.434491e-001,(16:2.488522e-001,10:2.215169e-001):1.836465e-001):9.552111e-002):1.748597e-001):2.073282e-001,2:1.570639e-001):5.496358e-002,(20:4.344399e-004,19:1.106893e-002):1.339785e-001,1:1.031475e-001);
   tree gen.289500 = [&U] ((((((7:3.218245e-001,11:2.643237e-001):1.053436e-001,(17:2.265108e-001,13:4.893999e-001):5.831057e-002):1.479862e-001,(((15:2.014709e-001,9:1.460730e-001):2.143338e-001,5:2.375569e-001):6.362733e-002,3:2.465635e-001):1.632991e-001):1.653439e-001,((4:2.280007e-001,((14:2.652891e-001,18:2.816453e-001):9.055159e-002,(8:3.264897e-001,12:3.291868e-001):2.062249e-001):9.424302e-002):9.091728e-002,(6:2.783405e-001,(16:2.553796e-001,10:2.167653e-001):1.494241e-001):9.457090e-002):2.046380e-001):2.330330e-001,2:1.536948e-001):5.378458e-002,(20:3.899469e-004,19:1.754174e-002):1.037704e-001,1:1.051156e-001);
   tree gen.290000 = [&U] ((((((7:3.139865e-001,11:2.903795e-001):1.233578e-001,(17:2.209942e-001,13:4.774807e-001):7.590586e-002):1.379161e-001,(((15:1.774548e-001,9:1.205356e-001):2.293412e-001,5:2.317712e-001):6.805480e-002,3:2.378015e-001):1.616861e-001):1.613170e-001,((4:2.197780e-001,((14:2.635904e-001,18:2.747859e-001):7.173150e-002,(8:3.185382e-001,12:3.211695e-001):1.718169e-001):7.985251e-002):8.870301e-002,(6:2.715616e-001,(16:2.349402e-001,10:2.148642e-001):1.884255e-001):7.685511e-002):1.996541e-001):2.051108e-001,2:1.966783e-001):4.712575e-002,(20:2.819178e-003,19:1.774446e-002):9.046967e-002,1:1.240756e-001);
   tree gen.290500 = [&U] ((((((17:2.206457e-001,(7:3.134915e-001,11:2.732267e-001):1.262954e-001):3.672318e-002,13:4.615855e-001):1.283357e-001,(((15:2.289370e-001,9:1.203455e-001):2.289797e-001,5:2.781872e-001):6.037798e-002,3:2.374266e-001):1.614312e-001):1.525772e-001,((4:2.403017e-001,((14:3.461023e-001,18:2.537263e-001):5.300811e-002,(8:3.180360e-001,12:2.832020e-001):1.645651e-001):9.595768e-002):3.427969e-002,(6:1.959275e-001,(16:2.345698e-001,10:1.873751e-001):1.662649e-001):1.342140e-001):2.177274e-001):2.553654e-001,2:2.175928e-001):3.328872e-002,(20:1.335951e-003,19:7.436430e-003):9.032704e-002,1:1.156972e-001);
   tree gen.291000 = [&U] ((2:1.952303e-001,((((17:2.438854e-001,13:4.748178e-001):4.161936e-002,(7:3.224784e-001,11:2.810594e-001):1.299159e-001):1.385651e-001,(((15:2.022057e-001,9:1.176887e-001):2.031553e-001,5:2.861621e-001):4.740842e-002,3:2.442329e-001):1.313175e-001):1.508037e-001,((4:2.471905e-001,((14:3.560241e-001,18:2.609999e-001):6.050359e-002,(8:3.384699e-001,12:3.257234e-001):1.692827e-001):9.870850e-002):9.278633e-002,(6:2.634185e-001,(16:2.793565e-001,10:1.914176e-001):1.616256e-001):1.163558e-001):2.017801e-001):2.927184e-001):3.448854e-002,(20:7.210754e-004,19:8.996191e-003):9.138812e-002,1:1.128625e-001);
   tree gen.291500 = [&U] ((2:2.657328e-001,((((7:2.700743e-001,11:2.783667e-001):1.286713e-001,(17:2.198068e-001,13:4.702689e-001):2.690468e-002):1.551335e-001,(((15:1.816316e-001,9:1.567396e-001):2.132302e-001,5:2.780206e-001):5.651056e-002,3:2.217857e-001):1.274127e-001):1.382969e-001,((4:2.856255e-001,((14:3.526133e-001,18:2.426863e-001):9.853555e-002,(8:3.174383e-001,12:3.226029e-001):1.676609e-001):9.690822e-002):9.189741e-002,(6:2.645348e-001,(16:2.546579e-001,10:1.920279e-001):1.478136e-001):8.567161e-002):2.342591e-001):2.791814e-001):4.211948e-002,(20:1.439468e-003,19:1.259885e-002):8.881588e-002,1:1.192770e-001);
   tree gen.292000 = [&U] ((2:1.922386e-001,(((((7:2.801219e-001,11:2.858798e-001):1.376559e-001,17:2.328770e-001):4.299408e-002,13:4.753328e-001):1.435919e-001,(((15:1.865338e-001,9:1.609699e-001):2.136292e-001,5:2.808284e-001):4.925820e-002,3:2.737518e-001):1.332886e-001):1.308840e-001,((4:2.234653e-001,((14:3.621302e-001,18:2.328589e-001):8.890705e-002,(8:3.260058e-001,12:3.395004e-001):1.932168e-001):7.261654e-002):5.775895e-002,(6:2.716745e-001,(16:2.615311e-001,10:1.972107e-001):1.462058e-001):8.455570e-002):1.713543e-001):2.867165e-001):3.734957e-002,(20:4.675670e-003,19:9.872895e-003):1.065897e-001,1:9.347739e-002);
   tree gen.292500 = [&U] ((20:3.904403e-003,19:1.092696e-002):7.987169e-002,(((((17:2.268572e-001,13:4.084394e-001):4.087402e-002,(7:2.831327e-001,11:2.784899e-001):1.189894e-001):1.404429e-001,(((15:1.817120e-001,9:1.909381e-001):2.081070e-001,5:2.735690e-001):5.956746e-002,3:2.666754e-001):1.424587e-001):1.621833e-001,((4:2.412207e-001,((14:3.527693e-001,18:2.268395e-001):9.186603e-002,(8:3.175787e-001,12:3.307244e-001):1.688698e-001):7.192486e-002):8.317437e-002,(6:2.464053e-001,(16:2.641875e-001,10:1.921129e-001):1.649586e-001):8.374409e-002):1.794295e-001):2.845581e-001,2:2.041284e-001):3.099668e-002,1:1.314456e-001);
   tree gen.293000 = [&U] ((20:4.923410e-003,19:1.161320e-002):1.211376e-001,(((((17:2.411043e-001,13:4.340901e-001):7.553315e-002,(7:3.009139e-001,11:2.959795e-001):1.067293e-001):1.586278e-001,(((15:1.931238e-001,9:1.663089e-001):1.999460e-001,5:2.622943e-001):7.118346e-002,3:2.834230e-001):1.384035e-001):1.672063e-001,((4:2.563698e-001,((14:3.323159e-001,18:2.904702e-001):9.763538e-002,(8:3.375232e-001,12:3.514945e-001):1.157278e-001):1.101221e-001):5.407542e-002,(6:2.417837e-001,(16:2.651820e-001,10:1.673973e-001):1.753183e-001):9.597712e-002):1.962299e-001):2.144571e-001,2:2.169480e-001):5.795361e-002,1:7.870539e-002);
   tree gen.293500 = [&U] ((20:3.336840e-003,19:1.688560e-002):1.037948e-001,(((((17:2.291012e-001,13:4.859166e-001):2.805770e-002,(7:2.859333e-001,11:2.770288e-001):1.693288e-001):1.579693e-001,(((15:1.835094e-001,9:1.580294e-001):1.663705e-001,5:2.328538e-001):4.360644e-002,3:2.337042e-001):1.435619e-001):1.724898e-001,((4:2.319619e-001,((14:3.157720e-001,18:2.760095e-001):7.488347e-002,(8:3.446825e-001,12:2.664449e-001):1.529340e-001):8.130546e-002):6.985023e-002,(6:2.540435e-001,(16:2.519803e-001,10:1.848873e-001):1.665903e-001):9.821076e-002):1.610941e-001):2.304371e-001,2:2.145314e-001):4.734595e-002,1:9.171130e-002);
   tree gen.294000 = [&U] ((20:2.002645e-003,19:9.394436e-003):1.077292e-001,(((((17:2.323346e-001,13:4.914917e-001):8.990824e-002,(7:2.996990e-001,11:2.756668e-001):1.380588e-001):9.432272e-002,(((15:1.846616e-001,9:1.502770e-001):1.985933e-001,5:2.355254e-001):4.462349e-002,3:2.563174e-001):1.450269e-001):1.368603e-001,((4:2.595668e-001,((14:3.060470e-001,18:2.799022e-001):9.317027e-002,(8:3.486372e-001,12:2.710866e-001):1.534662e-001):8.264892e-002):8.130686e-002,(6:2.569582e-001,(16:2.548713e-001,10:1.844921e-001):1.712801e-001):6.208028e-002):2.379639e-001):2.303737e-001,2:1.946797e-001):4.943384e-002,1:1.092210e-001);
   tree gen.294500 = [&U] ((20:8.263576e-004,19:9.947120e-003):7.814959e-002,(((((17:2.631067e-001,13:4.501754e-001):4.840504e-002,(7:3.078656e-001,11:2.431387e-001):1.418208e-001):1.032397e-001,(((15:1.896935e-001,9:1.294785e-001):2.040048e-001,5:2.956398e-001):5.418887e-002,3:2.633019e-001):1.489788e-001):1.469381e-001,((4:2.829646e-001,((14:3.143866e-001,18:3.015922e-001):8.656419e-002,(8:3.396552e-001,12:3.124669e-001):1.746691e-001):7.570075e-002):5.956057e-002,(6:2.639602e-001,(16:2.618164e-001,10:1.895194e-001):1.759474e-001):1.192961e-001):2.148477e-001):2.366513e-001,2:1.909630e-001):6.583575e-002,1:1.110792e-001);
   tree gen.295000 = [&U] ((20:9.518542e-004,19:1.193267e-002):9.142001e-002,(2:2.446691e-001,((((17:2.332565e-001,(7:3.208395e-001,11:2.391537e-001):1.394820e-001):5.255366e-002,13:4.427971e-001):1.049502e-001,(((15:1.593145e-001,9:1.543881e-001):2.036573e-001,5:2.697202e-001):5.513651e-002,3:2.569613e-001):1.465370e-001):1.085262e-001,((4:2.241513e-001,((14:3.181675e-001,18:2.540854e-001):6.114033e-002,(8:3.679412e-001,12:3.055316e-001):1.651502e-001):1.150778e-001):6.962250e-002,(6:2.596339e-001,(16:2.575253e-001,10:1.864132e-001):1.364076e-001):1.211794e-001):2.079272e-001):2.589596e-001):4.684781e-002,1:1.102422e-001);
   tree gen.295500 = [&U] (((20:2.163968e-003,19:1.094187e-002):8.288453e-002,(((13:4.646897e-001,((7:3.367023e-001,11:3.030286e-001):1.488931e-001,17:2.145583e-001):8.509766e-002):1.247841e-001,(((15:1.671912e-001,9:1.407268e-001):2.137264e-001,5:2.304898e-001):7.259349e-002,3:2.283416e-001):1.859562e-001):2.253277e-001,((4:2.726379e-001,((14:3.204439e-001,18:2.666477e-001):4.921396e-002,(8:3.361079e-001,12:3.004309e-001):1.357148e-001):1.493521e-001):7.792407e-002,(6:2.724706e-001,(16:2.702577e-001,10:1.724332e-001):1.448154e-001):8.633105e-002):2.030563e-001):2.846348e-001):4.516999e-002,2:2.567660e-001,1:7.340705e-002);
   tree gen.296000 = [&U] (((20:3.733347e-003,19:1.349107e-002):8.615150e-002,2:2.458946e-001):2.322827e-002,((((7:3.148888e-001,11:2.932331e-001):9.931841e-002,(17:2.139806e-001,13:4.634386e-001):5.731897e-002):1.154311e-001,(((15:1.667411e-001,9:1.407037e-001):2.501009e-001,5:2.705039e-001):6.538064e-002,3:2.394451e-001):1.651458e-001):1.452843e-001,((4:2.719039e-001,((14:3.195811e-001,18:2.989778e-001):8.896599e-002,(8:3.352029e-001,12:2.996220e-001):1.709635e-001):9.657031e-002):8.624949e-002,(6:2.511326e-001,(16:2.695301e-001,10:1.930134e-001):1.206946e-001):6.067076e-002):2.589779e-001):2.787038e-001,1:1.111785e-001);
   tree gen.296500 = [&U] ((20:3.537188e-003,19:1.168353e-002):6.826339e-002,(((((7:3.164476e-001,11:2.946846e-001):1.395488e-001,(17:2.150399e-001,13:4.657327e-001):8.384779e-002):1.203655e-001,(((15:1.694505e-001,9:1.675630e-001):2.646860e-001,5:2.782038e-001):2.265892e-002,3:3.003548e-001):1.502819e-001):1.991544e-001,((4:2.673491e-001,((14:3.262550e-001,18:3.000090e-001):6.918795e-002,(8:3.368623e-001,12:3.067516e-001):1.494200e-001):8.973504e-002):5.679366e-002,(6:2.308976e-001,(16:2.900611e-001,10:2.102324e-001):1.530018e-001):9.877650e-002):1.607243e-001):2.025910e-001,2:2.518408e-001):3.066693e-002,1:1.194249e-001);
   tree gen.297000 = [&U] (((20:8.901532e-004,19:1.480841e-002):6.555823e-002,2:2.418608e-001):4.496982e-002,((((7:3.492167e-001,11:2.601895e-001):1.358006e-001,(17:2.177896e-001,13:5.272337e-001):5.903616e-002):1.451310e-001,(((15:1.627354e-001,9:1.609227e-001):2.541970e-001,5:2.594258e-001):4.345124e-002,3:2.884523e-001):1.440772e-001):1.760111e-001,((4:2.567545e-001,((14:2.827570e-001,18:2.881201e-001):9.475423e-002,(8:3.235130e-001,12:2.945956e-001):1.434987e-001):8.494800e-002):6.628717e-002,(6:2.528796e-001,(16:2.260934e-001,10:1.583223e-001):1.469386e-001):9.831662e-002):2.080536e-001):2.320976e-001,1:8.844004e-002);
   tree gen.297500 = [&U] ((((((7:3.150796e-001,11:2.558122e-001):1.137684e-001,(17:2.223179e-001,13:4.834949e-001):6.461835e-002):1.366432e-001,(((15:2.066281e-001,9:1.573581e-001):1.870934e-001,5:2.889155e-001):8.038072e-002,3:2.849917e-001):1.130968e-001):1.404740e-001,((4:2.524350e-001,((14:3.453369e-001,18:2.974978e-001):1.066659e-001,(8:3.180703e-001,12:2.825228e-001):1.410845e-001):1.062461e-001):6.932224e-002,(6:2.523988e-001,(16:2.675533e-001,10:2.163439e-001):1.349780e-001):9.172474e-002):2.045534e-001):2.546329e-001,(20:1.902147e-003,19:9.714691e-003):9.733443e-002):4.740381e-002,2:2.282884e-001,1:7.336053e-002);
   tree gen.298000 = [&U] ((2:2.024345e-001,((((7:3.242273e-001,11:2.556822e-001):1.304699e-001,(17:2.312675e-001,13:4.625779e-001):6.460339e-002):1.452043e-001,(((15:2.194516e-001,9:1.430621e-001):1.911297e-001,5:2.348675e-001):5.234038e-002,3:2.404317e-001):1.499322e-001):1.733597e-001,((4:2.494767e-001,((14:3.412898e-001,18:2.716970e-001):6.048701e-002,(8:3.324586e-001,12:2.792118e-001):1.453549e-001):1.069464e-001):5.647229e-002,(6:2.283358e-001,(16:2.773711e-001,10:1.784300e-001):1.814385e-001):1.098972e-001):2.021561e-001):2.516488e-001):4.587519e-002,(20:1.126438e-003,19:6.222142e-003):9.783763e-002,1:9.607186e-002);
   tree gen.298500 = [&U] ((2:2.030171e-001,((((7:2.839905e-001,11:2.564180e-001):1.261738e-001,(17:2.149265e-001,13:4.639091e-001):7.026129e-002):1.375667e-001,(((15:2.200831e-001,9:1.435042e-001):2.415435e-001,5:2.642649e-001):5.483269e-002,3:2.411235e-001):1.503637e-001):1.467591e-001,((4:2.490878e-001,((14:3.422720e-001,18:2.681624e-001):9.083679e-002,(8:3.334153e-001,12:2.791790e-001):1.421080e-001):6.059550e-002):9.088523e-002,(6:2.349158e-001,(16:2.781693e-001,10:2.044227e-001):1.819606e-001):7.797920e-002):1.927720e-001):1.943043e-001):6.586018e-002,(20:8.961239e-004,19:1.337117e-002):1.014166e-001,1:1.156985e-001);
   tree gen.299000 = [&U] ((2:1.813403e-001,((((7:2.837076e-001,11:2.650447e-001):1.082380e-001,(17:2.414503e-001,13:4.417023e-001):9.261189e-002):1.429814e-001,(((15:2.203994e-001,9:1.433613e-001):2.413030e-001,5:2.591365e-001):5.477808e-002,3:2.408834e-001):1.688665e-001):1.481143e-001,((4:2.239512e-001,((14:3.389232e-001,18:2.893492e-001):7.812076e-002,(8:3.330832e-001,12:3.421703e-001):1.465330e-001):9.976486e-002):9.386423e-002,(6:2.510246e-001,(16:2.778923e-001,10:2.109938e-001):1.689432e-001):8.236358e-002):2.238904e-001):2.740818e-001):4.544705e-002,(20:2.155333e-003,19:4.764892e-003):1.050189e-001,1:1.124006e-001);
   tree gen.299500 = [&U] ((2:1.818176e-001,((((7:2.844544e-001,11:2.760722e-001):1.359612e-001,(17:2.420858e-001,13:5.208049e-001):8.007820e-002):1.433578e-001,(((15:2.085184e-001,9:1.437387e-001):2.224723e-001,5:2.598186e-001):7.492428e-002,3:2.504570e-001):1.337941e-001):1.294079e-001,((4:2.739321e-001,((14:3.398153e-001,18:2.901108e-001):5.871591e-002,(8:3.017156e-001,12:3.384049e-001):1.812327e-001):6.590844e-002):9.411130e-002,(6:2.516854e-001,(16:2.774069e-001,10:2.115492e-001):1.661256e-001):1.011140e-001):1.583510e-001):2.362121e-001):7.444047e-002,(20:2.070578e-004,19:9.528538e-003):1.130627e-001,1:8.586501e-002);
   tree gen.300000 = [&U] ((2:2.281843e-001,((((7:2.771389e-001,11:2.638062e-001):1.324646e-001,(17:2.055454e-001,13:4.971314e-001):5.733223e-002):1.230560e-001,(((15:2.031558e-001,9:1.312803e-001):2.167508e-001,5:2.791226e-001):4.672896e-002,3:2.301664e-001):1.303533e-001):1.260798e-001,((4:2.599596e-001,((14:3.317626e-001,18:2.826498e-001):5.041983e-002,(8:2.872230e-001,12:3.297019e-001):2.155321e-001):7.193745e-002):6.320776e-002,(6:2.452126e-001,(16:2.424119e-001,10:2.686277e-001):1.319050e-001):9.851356e-002):1.661286e-001):2.565702e-001):6.076741e-002,(20:8.463606e-005,19:1.214071e-002):9.075832e-002,1:8.365674e-002);
end;
