# Supplementary material for: Metabolic and Chaperone Gene Loss Marks the Origin of Animals: Evidence for Hsp104 and Hsp78 Chaperones Sharing Mitochondrial Enzymes as Clients
Source: PLoS One. 2015 Feb 24;10(2):e0117192. doi: 10.1371/journal.pone.0117192 (PMC4339202; doi:10.1371/journal.pone.0117192)
Supplement: S2 File — (ZIP) [file pone.0117192.s004.zip › M1_clpB/clpB_v04.nex.tstat]

[ID: 2817400281]
ID	#obs	Probability(=s)	Stddev(s)	Min(s)	Max(s)	Nruns
21		902	1.000000e+000	0.000000e+000	1.000000e+000	1.000000e+000	2
22		902	1.000000e+000	0.000000e+000	1.000000e+000	1.000000e+000	2
23		902	1.000000e+000	0.000000e+000	1.000000e+000	1.000000e+000	2
24		902	1.000000e+000	0.000000e+000	1.000000e+000	1.000000e+000	2
25		902	1.000000e+000	0.000000e+000	1.000000e+000	1.000000e+000	2
26		902	1.000000e+000	0.000000e+000	1.000000e+000	1.000000e+000	2
27		902	1.000000e+000	0.000000e+000	1.000000e+000	1.000000e+000	2
28		902	1.000000e+000	0.000000e+000	1.000000e+000	1.000000e+000	2
29		902	1.000000e+000	0.000000e+000	1.000000e+000	1.000000e+000	2
30		902	1.000000e+000	0.000000e+000	1.000000e+000	1.000000e+000	2
31		902	1.000000e+000	0.000000e+000	1.000000e+000	1.000000e+000	2
32		902	1.000000e+000	0.000000e+000	1.000000e+000	1.000000e+000	2
33		902	1.000000e+000	0.000000e+000	1.000000e+000	1.000000e+000	2
34		902	1.000000e+000	0.000000e+000	1.000000e+000	1.000000e+000	2
35		870	9.645233e-001	0.000000e+000	9.645233e-001	9.645233e-001	2
36		775	8.592018e-001	4.703593e-003	8.558758e-001	8.625277e-001	2
37		617	6.840355e-001	1.097505e-002	6.762749e-001	6.917960e-001	2
38		285	3.159645e-001	1.097505e-002	3.082040e-001	3.237251e-001	2
39		88	9.756098e-002	6.271457e-003	9.312639e-002	1.019956e-001	2
