# Supplementary material for: Metabolic and Chaperone Gene Loss Marks the Origin of Animals: Evidence for Hsp104 and Hsp78 Chaperones Sharing Mitochondrial Enzymes as Clients
Source: PLoS One. 2015 Feb 24;10(2):e0117192. doi: 10.1371/journal.pone.0117192 (PMC4339202; doi:10.1371/journal.pone.0117192)
Supplement: S2 File — (ZIP) [file pone.0117192.s004.zip › M1_clpB/clpB_v04.nex.vstat]

[ID: 2817400281]
Parameter	Mean	Variance	CredInt_Lower	CredInt_Upper	Median	PSRF	Nruns
length[1]	1.064815e-001	2.215976e-004	7.869220e-002	1.365173e-001	1.069208e-001	1.003321e+000	2
length[2]	2.054427e-001	9.277339e-004	1.514690e-001	2.675266e-001	2.035369e-001	1.002028e+000	2
length[3]	2.536447e-001	4.574323e-004	2.128891e-001	2.963088e-001	2.547852e-001	9.992898e-001	2
length[4]	2.569094e-001	5.140571e-004	2.124348e-001	2.982989e-001	2.573282e-001	9.990469e-001	2
length[5]	2.590086e-001	4.764697e-004	2.174260e-001	2.992141e-001	2.576120e-001	1.001723e+000	2
length[6]	2.479564e-001	6.083448e-004	1.998153e-001	2.962499e-001	2.482633e-001	9.994667e-001	2
length[7]	3.042547e-001	5.180478e-004	2.618216e-001	3.492167e-001	3.042005e-001	9.990310e-001	2
length[8]	3.221830e-001	7.915706e-004	2.661018e-001	3.788408e-001	3.210891e-001	1.002702e+000	2
length[9]	1.534173e-001	3.062913e-004	1.182439e-001	1.871844e-001	1.534256e-001	1.000160e+000	2
length[10]	2.144575e-001	5.409747e-004	1.731352e-001	2.614072e-001	2.131579e-001	1.006760e+000	2
length[11]	2.626919e-001	4.333532e-004	2.215705e-001	3.027635e-001	2.628429e-001	9.991878e-001	2
length[12]	3.207665e-001	7.417617e-004	2.732031e-001	3.748390e-001	3.192595e-001	9.988932e-001	2
length[13]	4.590056e-001	8.877853e-004	4.038964e-001	5.216552e-001	4.600493e-001	1.017952e+000	2
length[14]	3.114672e-001	6.777116e-004	2.711045e-001	3.695004e-001	3.095450e-001	1.010535e+000	2
length[15]	1.962165e-001	3.884548e-004	1.619339e-001	2.357155e-001	1.952218e-001	1.009860e+000	2
length[16]	2.457265e-001	4.915765e-004	2.022253e-001	2.867185e-001	2.451576e-001	9.988913e-001	2
length[17]	2.348038e-001	5.175479e-004	1.924983e-001	2.775021e-001	2.351426e-001	9.995891e-001	2
length[18]	2.758996e-001	5.681066e-004	2.313653e-001	3.228466e-001	2.749853e-001	9.989040e-001	2
length[19]	1.195852e-002	1.817261e-005	4.764892e-003	2.019455e-002	1.140681e-002	1.000037e+000	2
length[20]	1.575021e-003	2.415866e-006	1.640473e-006	4.812951e-003	1.103606e-003	1.000737e+000	2
length[21]	1.296487e-001	3.607878e-004	9.311454e-002	1.656933e-001	1.298307e-001	1.001330e+000	2
length[22]	1.285808e-001	4.176956e-004	8.852963e-002	1.676231e-001	1.278693e-001	9.990014e-001	2
length[23]	2.443011e-001	9.418104e-004	1.786353e-001	2.975924e-001	2.454422e-001	9.989910e-001	2
length[24]	9.179948e-002	3.677134e-004	5.544989e-002	1.319244e-001	9.117435e-002	9.992408e-001	2
length[25]	7.968111e-002	3.109420e-004	4.858506e-002	1.154693e-001	7.784528e-002	1.001500e+000	2
length[26]	1.889527e-001	5.878852e-004	1.435715e-001	2.353166e-001	1.880835e-001	1.000902e+000	2
length[27]	7.961601e-002	3.658414e-004	3.930227e-002	1.160519e-001	8.024529e-002	1.000416e+000	2
length[28]	1.620054e-001	5.448422e-004	1.219633e-001	2.121198e-001	1.618963e-001	9.992503e-001	2
length[29]	9.907410e-002	4.037869e-004	5.934393e-002	1.373408e-001	9.786168e-002	9.995463e-001	2
length[30]	1.608167e-001	4.898667e-004	1.155764e-001	1.994663e-001	1.598021e-001	9.995301e-001	2
length[31]	1.601599e-001	4.185572e-004	1.161162e-001	1.974008e-001	1.608238e-001	9.990135e-001	2
length[32]	9.622933e-002	2.169817e-004	6.882303e-002	1.244927e-001	9.646552e-002	1.000092e+000	2
length[33]	1.599857e-001	4.054302e-004	1.239458e-001	2.030553e-001	1.590243e-001	1.000375e+000	2
length[34]	2.082227e-001	4.058907e-004	1.697477e-001	2.472740e-001	2.080953e-001	9.991782e-001	2
length[35]	5.572544e-002	2.238519e-004	2.683222e-002	8.648292e-002	5.498661e-002	9.988500e-001	2
length[36]	5.579038e-002	2.965652e-004	2.551025e-002	8.841269e-002	5.556956e-002	1.000470e+000	2
length[37]	6.303324e-002	2.713621e-004	3.331079e-002	9.430778e-002	6.267096e-002	1.000299e+000	2
length[38]	4.490436e-002	1.877914e-004	1.854752e-002	6.886685e-002	4.401809e-002	9.978714e-001	2
length[39]	3.048446e-002	1.451659e-004	5.819275e-003	5.081199e-002	3.017717e-002	9.949333e-001	2
