# Supplementary material for: Metabolic and Chaperone Gene Loss Marks the Origin of Animals: Evidence for Hsp104 and Hsp78 Chaperones Sharing Mitochondrial Enzymes as Clients
Source: PLoS One. 2015 Feb 24;10(2):e0117192. doi: 10.1371/journal.pone.0117192 (PMC4339202; doi:10.1371/journal.pone.0117192)
Supplement: S1 Table — (XLSX) [file pone.0117192.s006.xlsx]

## Sheet: TABLE-S1
	Exponent version of table:
	Fungi					Holozoa												Amoebozoa
						Filasterea	Choanoflagellata		Metazoa
	Dikarya				Chytrid.				Porifera	Placozoa	Cteno.	Cnidaria	Bilateria
	Ascomycota		Basidomycota										Lophotrochozoa			Ecdyzoa	Deut.
	S. cer.	S. pom.	C. neo.	P. gra.	B. den.	C. owc.	M. bre.	S. ros.	A. que.	T. adh.	M. lei.	N. vec.	L. gig.	C. tel.	H. rob.	D. mel.	H. sap.	D. dis.
	ARO1	-200	-200	-200	-200	-200	-200	-200	0	0	0	-38.2218	0	-31.3979	0	0	0	0
	GDH2	-200	-200	-200	-200	-200	-173.155	-200	0	0	0	0	0	0	0	0	0	-200				-200
	GPT2	-134.699	-125.222	-118	-123.699	-79.5229	-75.3979	-83.2218	0	0	0	0	0	0	0	0	0	0				-190
	SCT1	-150.046	-138.699	-132.155	-134	-84.5229	-77.3979	-91.3979	0	0	0	0	0	0	0	0	0	0				-180
	HIS1	-110.398	-99	-99.5229	-91.0458	-85.0458	-78.699	-77.301	-17.699	0	0	0	0	0	0	0	0	0				-170
	HIS2	-51	-44.1549	-44	-44.1549	-35.699	-51.3979	-45	0	-28.0458	0	0	0	0	0	0	0	0				-160
	HIS3	-92.5229	-80.2218	-75.699	-83.699	-81.2218	-83	-80.699	0	0	0	0	0	-48.699	0	0	0	0				-150
	HIS4	-159.523	-200	-200	-200	-200	-126.523	-126.155	0	0	0	0	0	0	0	0	0	0				-140
	HIS7	-200	-173	-178.523	-200	-200	-200	-200	0	0	0	-166.699	0	0	0	0	0	0				-130
	HOM3	-200	-134.523	-137.523	-134.398	-109.699	-96.5229	-82.2218	0	-27.699	0	0	0	0	0	0	0	0				-120
	HSP104	-200	-200	-200	-200	-200	-200	-200	-109	-42.1549	-47.699	-88.0969	-51.0969	-53.3979	-55.5229	0	-50.2218	-200				-110
	HSP78	-200	-200	-200	-200	-200	-200	-200	-119.699	-42.0969	-48.2218	-107	-52.0969	-49.699	-50.301	0	-54.5229	-200				-100
	LYS1	-147	-123.699	-122.222	-127	-115.398	-118	-120.699	-11	-13.3979	0	-95.2218	-15.5229	0	-14.3979	-12.699	0	-14.3979				-90
	LYS20	-200	-200	-200	-200	-153.222	-139.699	-139.398	0	0	0	-21.5229	0	0	0	0	0	0				-80
	LYS21	-200	-200	-200	-200	-152	-139.097	-140.699	0	0	0	-22.5229	0	0	0	0	0	0				-70
	LYS4	-200	-200	-200	-200	-200	-200	-200	-49.5229	-31.699	-32.1549	-28.699	-32	-21.1549	-32.1549	-30.2218	-32.699	-38				-60
	PAN6	-52.5229	-47.699	-61.699	-74	-68.2218	-50.301	-57.1549	0	0	0	0	0	0	0	0	0	-50				-50
	RIB3	-78.1549	-60.301	-64.2218	-60.5229	-61.5229	-60.5229	-58	-47	0	0	0	0	-49.0969	0	0	0	0				-40
	RIB5	-58	-59.699	-34.3979	-69	-24.699	-39	-38.699	0	0	0	0	0	0	0	0	0	0				-30
	TGL3	-43.699	-29.2218	-39.1549	-46.699	-38.5229	-44	-36.699	0	0	0	0	0	0	0	0	0	0				-20
	TGL4	-107.301	-53.301	-59	-95	-83.5229	-85.5229	-80.1549	0	0	0	0	0	0	0	0	0	0				-10
	TGL5	-93	-66.2218	-64.0458	-84.301	-81.3979	-72.699	-73.699	0	0	0	0	0	0	0	0	0	0
	TRP2	-200	-176.699	-178.398	-176.301	-168.699	-33.699	-37.5229	0	0	0	0	0	0	0	0	-13.5229	0
	TRP3	-200	-169.523	-150	-156.523	-74.301	-48	-50	0	0	0	-30.699	0	-32.5229	0	0	0	0
	TRP5	-200	-200	-200	-200	-200	-200	-200	0	0	0	-102.523	0	-79.2218	0	0	0	0
	TRR1	-175.699	-162.699	-163.699	-148.301	-78.5229	-141.155	-139.699	0	-23.699	0	0	0	0	0	0	0	-135
	TRR2	-166	-161.222	-162.222	-144.398	-74.0969	-137.301	-138.523	0	-23.2218	0	0	0	0	0	0	0	-131.699
	0	0	-10.301	0	0	-168	-128.523	-133.699	-11.301	-10.301	-12	-60.301	-11.301	-75.5229	-10.3979	-10.699	0	PURB
	> 1.E-10, rounded to 1
	Saccharomyces cerevisiae	Schizosaccharomyces pombe	Cryptococcus neoformans	Puccinia graminis	Batrachochytrium dendrobatidis	Capsaspora owczarski	Monosiga brevicollis	Salpingoeca rosetta	Amphimedon queenslandica	Trichoplax adhaerens	Mnemiopsis leidyi	Nematostella vectensis	Lottia gigantea	Capitella teleta	Helobdella robusta	Drosophila melanogaster	Homo sapiens	Dictyostelium discoideum
	ARO1	0	0	0	0	0	0	0	1	1	1	6e-39	1	4e-32	1	1	1	1
	GDH2	0	0	0	0	0	7e-174	0	1	1	1	1	1	1	1	1	1	0
	GPT2	2e-135	6e-126	1e-118	2e-124	3e-80	4e-76	6e-84	1	1	1	1	1	1	1	1	1	1
	SCT1	9e-151	2e-139	7e-133	1e-134	3e-85	4e-78	4e-92	1	1	1	1	1	1	1	1	1	1
	HIS1	4e-111	1e-99	3e-100	9e-92	9e-86	2e-79	5e-78	2e-18	1	1	1	1	1	1	1	1	1
	HIS2	1e-51	7e-45	1e-44	7e-45	2e-36	4e-52	1e-45	1	9e-29	1	1	1	1	1	1	1	1
	HIS3	3e-93	6e-81	2e-76	2e-84	6e-82	1e-83	2e-81	1	1	1	1	1	2e-49	1	1	1	1
	HIS4	3e-160	0	0	0	0	3e-127	7e-127	1	1	1	1	1	1	1	1	1	1
	HIS7	0	1e-173	3e-179	0	0	0	0	1	1	1	2e-167	1	1	1	1	1	1
	HOM3	0	3e-135	3e-138	4e-135	2e-110	3e-97	6e-83	1	2e-28	1	1	1	1	1	1	1	1
	HSP104	0	0	0	0	0	0	0	1e-109	7e-43	2e-48	8e-89	8e-52	4e-54	3e-56	1	6e-51	0
	HSP78	0	0	0	0	0	0	0	2e-120	8e-43	6e-49	1e-107	8e-53	2e-50	5e-51	1	3e-55	0
	LYS1	1e-147	2e-124	6e-123	1e-127	4e-116	1e-118	2e-121	1e-11	4e-14	1	6e-96	3e-16	1	4e-15	2e-13	1	4e-15
	LYS20	0	0	0	0	6e-154	2e-140	4e-140	1	1	1	3e-22	1	1	1	1	1	1
	LYS21	0	0	0	0	1e-152	8e-140	2e-141	1	1	1	3e-23	1	1	1	1	1	1
	LYS4	0	0	0	0	0	0	0	3e-50	2e-32	7e-33	2e-29	1e-32	7e-22	7e-33	6e-31	2e-33	1e-38
	PAN6	3e-53	2e-48	2e-62	1e-74	6e-69	5e-51	7e-58	1	1	1	1	1	1	1	1	1	1e-50
	RIB3	7e-79	5e-61	6e-65	3e-61	3e-62	3e-61	1e-58	1e-47	1	1	1	1	8e-50	1	1	1	1
	RIB5	1e-58	2e-60	4e-35	1e-69	2e-25	1e-39	2e-39	1	1	1	1	1	1	1	1	1	1
	TGL3	2e-44	6e-30	7e-40	2e-47	3e-39	1e-44	2e-37	1	1	1	1	1	1	1	1	1	1
	TGL4	5e-108	5e-54	1e-59	1e-95	3e-84	3e-86	7e-81	1	1	1	1	1	1	1	1	1	1
	TGL5	1e-93	6e-67	9e-65	5e-85	4e-82	2e-73	2e-74	1	1	1	1	1	1	1	1	1	1
	TRP2	0	2e-177	4e-179	5e-177	2e-169	2e-34	3e-38	1	1	1	1	1	1	1	1	3e-14	1
	TRP3	0	3e-170	1e-150	3e-157	5e-75	1e-48	1e-50	1	1	1	2e-31	1	3e-33	1	1	1	1
	TRP5	0	0	0	0	0	0	0	1	1	1	3e-103	1	6e-80	1	1	1	1
	TRR1	2e-176	2e-163	2e-164	5e-149	3e-79	7e-142	2e-140	1	2e-24	1	1	1	1	1	1	1	1e-135
	TRR2	1e-166	6e-162	6e-163	4e-145	8e-75	5e-138	3e-139	1	6e-24	1	1	1	1	1	1	1	2e-132
	1	1	5e-11	1	1	1e-168	3e-129	2e-134	5e-12	5e-11	1e-12	5e-61	5e-12	3e-76	4e-11	2e-11	1	PURB

## Sheet: TABLE-S1-FPs
		A. queenslandica	T. adhaerens	M. leidyi	N. vectensis	L. gigantea	C. teleta	H. robusta	D. melanogaster	H. sapiens
	ARO1				Bacteroidetes		Proteobacteria
	GDH2
	GPT2
	SCT1
	HIS1
	HIS2		Capsaspora
	HIS3						Proteobacteria
	HIS4
	HIS7				Proteobacteria
	HOM3		Proteobacteria
	HSP104	Proteobacteria	ANKCLP	ANKCLP	Bacteroidetes clpC	ANKCLP	ANKCLP	ANKCLP		ANKCLP
	HSP78
	LYS1				Mucoromycotina
	LYS20				Proteobacteria
	LYS21
	LYS4	ACO1	ACO1	ACO1	ACO1	ACO1	ACO1	ACO1	ACO1	ACO1
	PAN6
	RIB3	Proteobacteria					Proteobacteria
	RIB5
	TGL3
	TGL4
	TGL5
	TRP2
	TRP3				Proteobacteria		Proteobacteria
	TRP5				Bacteroidetes		Proteobacteria
	TRR1		Proteobacteria
	TRR2
	PURB				Bacteroidetes		Proteobacteria
